# Supplementary material for: Functional phenotyping of genomic variants using joint multiomic single-cell DNA–RNA sequencing
Source: Nat Methods. 2025 Sep 1;22(10):2032–41. doi: 10.1038/s41592-025-02805-0 (PMC12510883; doi:10.1038/s41592-025-02805-0)
Supplement: Supplementary file 3 — Supplementary Table 1. SDR-seq primers–V1–POP experiment. Supplementary Table 2. SDR-seq primers–V2–all experiments except POP. Supplementary Table 3. SDR-seq multiplexing overview. Supplementary Table 4. Genes picked for profiling B cell lymphoma samples. Supplementary Table 5. Primer sequences for cloning and genotyping. [file 41592_2025_2805_MOESM3_ESM.xlsx]

## Sheet: Supplementary_Table_1
Supplementary Table 1. - SDR-seq primers - V1 - proof-of concept (POP) experiment
No separate NGS libraries for gDNA and RNA
RNA
Name	Full Sequence
RT_primer_1	GTACTCGCAGTAGTCTCGCCTTANNNNNNNNTTTTTTTTTTTTTTTTVN
RT_primer_2	GTACTCGCAGTAGTCCTAGTACGNNNNNNNNTTTTTTTTTTTTTTTTVN
RT_primer_3	GTACTCGCAGTAGTCTTCTGCCTNNNNNNNNTTTTTTTTTTTTTTTTVN
RT_primer_4	GTACTCGCAGTAGTCGCTCAGGANNNNNNNNTTTTTTTTTTTTTTTTVN
Droplet_amplification_1_fwd	GTACTCGCAGTAGTCTCGCCTTA
Droplet_amplification_1_fwd	GTACTCGCAGTAGTCCTAGTACG
Droplet_amplification_1_fwd	GTACTCGCAGTAGTCTTCTGCCT
Droplet_amplification_1_fwd	GTACTCGCAGTAGTCGCTCAGGA
Droplet_RNA_primer_reverse	GTCTCGTGGGCTCGGAGATGTGTATAAGAGACAG-cDNA_specfic
gDNA
Name	Full Sequence
Droplet_gDNA_primer_fwd	GTACTCGCAGTAGTC-gDNA_specific
Droplet_gDNA_primer_rev	GTCTCGTGGGCTCGGAGATGTGTATAAGAGACAG-gDNA_specific

## Sheet: Supplementary_Table_2
Supplementary Table 2. - SDR-seq primers - V2 - all experiments expect proof-of-concept (POP)
Separate NGS libraries for gDNA and RNA
Library PCR to generate separate NGS libraries after breaking emulsions
i5 Primers (gDNA and RNA)
Name	Full Sequence
Nextera_R1N_S502	AATGATACGGCGACCACCGAGATCTACACCTCTCTATTCGTCGGCAGCGTC
Nextera_R1N_S503	AATGATACGGCGACCACCGAGATCTACACTATCCTCTTCGTCGGCAGCGTC
Nextera_R1N_S505	AATGATACGGCGACCACCGAGATCTACACGTAAGGAGTCGTCGGCAGCGTC
Nextera_R1N_S506	AATGATACGGCGACCACCGAGATCTACACACTGCATATCGTCGGCAGCGTC
Nextera_R1N_S507	AATGATACGGCGACCACCGAGATCTACACAAGGAGTATCGTCGGCAGCGTC
Nextera_R1N_S508	AATGATACGGCGACCACCGAGATCTACACCTAAGCCTTCGTCGGCAGCGTC
i7 Primers (gDNA)
Name	Full Sequence
Nextera_R2N_N701	CAAGCAGAAGACGGCATACGAGATTCGCCTTAGTCTCGTGGGCTCGG
Nextera_R2N_N702	CAAGCAGAAGACGGCATACGAGATCTAGTACGGTCTCGTGGGCTCGG
Nextera_R2N_N703	CAAGCAGAAGACGGCATACGAGATTTCTGCCTGTCTCGTGGGCTCGG
Nextera_R2N_N704	CAAGCAGAAGACGGCATACGAGATGCTCAGGAGTCTCGTGGGCTCGG
Nextera_R2N_N705	CAAGCAGAAGACGGCATACGAGATAGGAGTCCGTCTCGTGGGCTCGG
Nextera_R2N_N706	CAAGCAGAAGACGGCATACGAGATCATGCCTAGTCTCGTGGGCTCGG
i7 Primers (RNA)
Name	Full Sequence
Illumina_R2_N701	CAAGCAGAAGACGGCATACGAGATTCGCCTTAGTGACTGGAGTTCAGACGTGT
Illumina_R2_N702	CAAGCAGAAGACGGCATACGAGATCTAGTACGGTGACTGGAGTTCAGACGTGT
Illumina_R2_N703	CAAGCAGAAGACGGCATACGAGATTTCTGCCTGTGACTGGAGTTCAGACGTGT
Illumina_R2_N704	CAAGCAGAAGACGGCATACGAGATGCTCAGGAGTGACTGGAGTTCAGACGTGT
Illumina_R2_N705	CAAGCAGAAGACGGCATACGAGATAGGAGTCCGTGACTGGAGTTCAGACGTGT
Illumina_R2_N706	CAAGCAGAAGACGGCATACGAGATCATGCCTAGTGACTGGAGTTCAGACGTGT
gDNA
Name	Full Sequence
Droplet_gDNA_primer_fwd	GTACTCGCAGTAGTC-gDNA_specific
Droplet_gDNA_primer_rev	GTCTCGTGGGCTCGGAGATGTGTATAAGAGACAG-gDNA_specific
RNA
Name	Full Sequence
RT_primer_1_8	GTACTCGCAGTAGTCGACACGTCTCGCCTTANNNNNNNNTTTTTTTTTTTTTTTTVN
RT_primer_2_8	GTACTCGCAGTAGTCGACACGTCCTAGTACGNNNNNNNNTTTTTTTTTTTTTTTTVN
RT_primer_3_8	GTACTCGCAGTAGTCGACACGTCTTCTGCCTNNNNNNNNTTTTTTTTTTTTTTTTVN
RT_primer_4_8	GTACTCGCAGTAGTCGACACGTCGCTCAGGANNNNNNNNTTTTTTTTTTTTTTTTVN
RT_primer_5_8	GTACTCGCAGTAGTCGACACGTCAGGAGTCCNNNNNNNNTTTTTTTTTTTTTTTTVN
RT_primer_6_8	GTACTCGCAGTAGTCGACACGTCCATGCCTANNNNNNNNTTTTTTTTTTTTTTTTVN
RT_primer_7_8	GTACTCGCAGTAGTCGACACGTCGTAGAGAGNNNNNNNNTTTTTTTTTTTTTTTTVN
RT_primer_8_8	GTACTCGCAGTAGTCGACACGTCCCTCTCTGNNNNNNNNTTTTTTTTTTTTTTTTVN
RT_primer_1_48	GTACTCGCAGTAGTCGACACGTCAACGTGATNNNNNNNNTTTTTTTTTTTTTTTTVN
RT_primer_2_48	GTACTCGCAGTAGTCGACACGTCAAACATCGNNNNNNNNTTTTTTTTTTTTTTTTVN
RT_primer_3_48	GTACTCGCAGTAGTCGACACGTCATGCCTAANNNNNNNNTTTTTTTTTTTTTTTTVN
RT_primer_4_48	GTACTCGCAGTAGTCGACACGTCAGTGGTCANNNNNNNNTTTTTTTTTTTTTTTTVN
RT_primer_5_48	GTACTCGCAGTAGTCGACACGTCACCACTGTNNNNNNNNTTTTTTTTTTTTTTTTVN
RT_primer_6_48	GTACTCGCAGTAGTCGACACGTCACATTGGCNNNNNNNNTTTTTTTTTTTTTTTTVN
RT_primer_7_48	GTACTCGCAGTAGTCGACACGTCCAGATCTGNNNNNNNNTTTTTTTTTTTTTTTTVN
RT_primer_8_48	GTACTCGCAGTAGTCGACACGTCCATCAAGTNNNNNNNNTTTTTTTTTTTTTTTTVN
RT_primer_9_48	GTACTCGCAGTAGTCGACACGTCCGCTGATCNNNNNNNNTTTTTTTTTTTTTTTTVN
RT_primer_10_48	GTACTCGCAGTAGTCGACACGTCACAAGCTANNNNNNNNTTTTTTTTTTTTTTTTVN
RT_primer_11_48	GTACTCGCAGTAGTCGACACGTCCTGTAGCCNNNNNNNNTTTTTTTTTTTTTTTTVN
RT_primer_12_48	GTACTCGCAGTAGTCGACACGTCAGTACAAGNNNNNNNNTTTTTTTTTTTTTTTTVN
RT_primer_13_48	GTACTCGCAGTAGTCGACACGTCAACAACCANNNNNNNNTTTTTTTTTTTTTTTTVN
RT_primer_14_48	GTACTCGCAGTAGTCGACACGTCAACCGAGANNNNNNNNTTTTTTTTTTTTTTTTVN
RT_primer_15_48	GTACTCGCAGTAGTCGACACGTCAACGCTTANNNNNNNNTTTTTTTTTTTTTTTTVN
RT_primer_16_48	GTACTCGCAGTAGTCGACACGTCAAGACGGANNNNNNNNTTTTTTTTTTTTTTTTVN
RT_primer_17_48	GTACTCGCAGTAGTCGACACGTCAAGGTACANNNNNNNNTTTTTTTTTTTTTTTTVN
RT_primer_18_48	GTACTCGCAGTAGTCGACACGTCACACAGAANNNNNNNNTTTTTTTTTTTTTTTTVN
RT_primer_19_48	GTACTCGCAGTAGTCGACACGTCACAGCAGANNNNNNNNTTTTTTTTTTTTTTTTVN
RT_primer_20_48	GTACTCGCAGTAGTCGACACGTCACCTCCAANNNNNNNNTTTTTTTTTTTTTTTTVN
RT_primer_21_48	GTACTCGCAGTAGTCGACACGTCACGCTCGANNNNNNNNTTTTTTTTTTTTTTTTVN
RT_primer_22_48	GTACTCGCAGTAGTCGACACGTCACGTATCANNNNNNNNTTTTTTTTTTTTTTTTVN
RT_primer_23_48	GTACTCGCAGTAGTCGACACGTCACTATGCANNNNNNNNTTTTTTTTTTTTTTTTVN
RT_primer_24_48	GTACTCGCAGTAGTCGACACGTCAGAGTCAANNNNNNNNTTTTTTTTTTTTTTTTVN
RT_primer_25_48	GTACTCGCAGTAGTCGACACGTCAGATCGCANNNNNNNNTTTTTTTTTTTTTTTTVN
RT_primer_26_48	GTACTCGCAGTAGTCGACACGTCAGCAGGAANNNNNNNNTTTTTTTTTTTTTTTTVN
RT_primer_27_48	GTACTCGCAGTAGTCGACACGTCAGTCACTANNNNNNNNTTTTTTTTTTTTTTTTVN
RT_primer_28_48	GTACTCGCAGTAGTCGACACGTCATCCTGTANNNNNNNNTTTTTTTTTTTTTTTTVN
RT_primer_29_48	GTACTCGCAGTAGTCGACACGTCATTGAGGANNNNNNNNTTTTTTTTTTTTTTTTVN
RT_primer_30_48	GTACTCGCAGTAGTCGACACGTCCAACCACANNNNNNNNTTTTTTTTTTTTTTTTVN
RT_primer_31_48	GTACTCGCAGTAGTCGACACGTCGACTAGTANNNNNNNNTTTTTTTTTTTTTTTTVN
RT_primer_32_48	GTACTCGCAGTAGTCGACACGTCCAATGGAANNNNNNNNTTTTTTTTTTTTTTTTVN
RT_primer_33_48	GTACTCGCAGTAGTCGACACGTCCACTTCGANNNNNNNNTTTTTTTTTTTTTTTTVN
RT_primer_34_48	GTACTCGCAGTAGTCGACACGTCCAGCGTTANNNNNNNNTTTTTTTTTTTTTTTTVN
RT_primer_35_48	GTACTCGCAGTAGTCGACACGTCCATACCAANNNNNNNNTTTTTTTTTTTTTTTTVN
RT_primer_36_48	GTACTCGCAGTAGTCGACACGTCCCAGTTCANNNNNNNNTTTTTTTTTTTTTTTTVN
RT_primer_37_48	GTACTCGCAGTAGTCGACACGTCCCGAAGTANNNNNNNNTTTTTTTTTTTTTTTTVN
RT_primer_38_48	GTACTCGCAGTAGTCGACACGTCCCGTGAGANNNNNNNNTTTTTTTTTTTTTTTTVN
RT_primer_39_48	GTACTCGCAGTAGTCGACACGTCCCTCCTGANNNNNNNNTTTTTTTTTTTTTTTTVN
RT_primer_40_48	GTACTCGCAGTAGTCGACACGTCCGAACTTANNNNNNNNTTTTTTTTTTTTTTTTVN
RT_primer_41_48	GTACTCGCAGTAGTCGACACGTCCGACTGGANNNNNNNNTTTTTTTTTTTTTTTTVN
RT_primer_42_48	GTACTCGCAGTAGTCGACACGTCCGCATACANNNNNNNNTTTTTTTTTTTTTTTTVN
RT_primer_43_48	GTACTCGCAGTAGTCGACACGTCCTCAATGANNNNNNNNTTTTTTTTTTTTTTTTVN
RT_primer_44_48	GTACTCGCAGTAGTCGACACGTCCTGAGCCANNNNNNNNTTTTTTTTTTTTTTTTVN
RT_primer_45_48	GTACTCGCAGTAGTCGACACGTCCTGGCATANNNNNNNNTTTTTTTTTTTTTTTTVN
RT_primer_46_48	GTACTCGCAGTAGTCGACACGTCGAATCTGANNNNNNNNTTTTTTTTTTTTTTTTVN
RT_primer_47_48	GTACTCGCAGTAGTCGACACGTCCAAGACTANNNNNNNNTTTTTTTTTTTTTTTTVN
RT_primer_48_48	GTACTCGCAGTAGTCGACACGTCGAGCTGAANNNNNNNNTTTTTTTTTTTTTTTTVN
Droplet_amplification_fwd	GTACTCGCAGTAGTCGACACGTC
Droplet_RNA_primer_reverse	GTGACTGGAGTTCAGACGTGTGCTCTTCCGATCT-cDNA_specfic

## Sheet: Supplementary_Table_3
Supplementary Table 3. - SDR-seq multiplexing overview
SDR-seq V1 (POP,Proof-of-concept experiment)
RT primer	01_POP
RT_primer_1_8	PFA
RT_primer_2_8	PFA
RT_primer_3_8	Glyoxal
RT_primer_4_8	Glyoxal
Comment	RT primers mixed within each fixation condition during in-situ RT
SDR-seq V2
Experiments with 8 RT primers
RT primer	02_Panel_size_120	02_Panel_size_240	02_Panel_size_480	03_CRISPRi	04_PE	05_BE	06_BCL_Run1	06_BCL_Run2
RT_primer_1_8	No multiplexing	No multiplexing	No multiplexing	No multiplexing	NA	No multiplexing	FL1	FL2
RT_primer_2_8	No multiplexing	No multiplexing	No multiplexing	No multiplexing	NA	No multiplexing	FL1	FL2
RT_primer_3_8	No multiplexing	No multiplexing	No multiplexing	No multiplexing	NA	No multiplexing	FL1	FL2
RT_primer_4_8	No multiplexing	No multiplexing	No multiplexing	No multiplexing	NA	No multiplexing	FL1	FL2
RT_primer_5_8	No multiplexing	No multiplexing	No multiplexing	NA	PEmax-MLHdn1	No multiplexing	GCB1	FL2
RT_primer_6_8	No multiplexing	No multiplexing	No multiplexing	NA	PEmax-MLHdn1	No multiplexing	GCB1	FL2
RT_primer_7_8	No multiplexing	No multiplexing	No multiplexing	NA	PEmax	No multiplexing	GCB1	FL2
RT_primer_8_8	No multiplexing	No multiplexing	No multiplexing	NA	PEmax	No multiplexing	GCB1	FL2
Comment	RT primers individual during in-situ RT per well	RT primers individual during in-situ RT per well	RT primers individual during in-situ RT per well	RT primers individual during in-situ RT per well	RT primers individual during in-situ RT per well	RT primers mixed within each condition during in-situ RT	RT primers individual during in-situ RT per well	RT primers individual during in-situ RT per well
Experiments with 48 RT primers
07_Species_Mix
RT_primer	Sample
RT_primer_1_48	WTC11_1
RT_primer_2_48	WTC11_7
RT_primer_3_48	NIH3T3_1
RT_primer_4_48	NIH3T3_7
RT_primer_5_48	Mix_1
RT_primer_6_48	Mix_7
RT_primer_7_48	Mix_13
RT_primer_8_48	Mix_19
RT_primer_9_48	WTC11_2
RT_primer_10_48	WTC11_8
RT_primer_11_48	NIH3T3_2
RT_primer_12_48	NIH3T3_8
RT_primer_13_48	Mix_2
RT_primer_14_48	Mix_8
RT_primer_15_48	Mix_14
RT_primer_16_48	Mix_20
RT_primer_17_48	WTC11_3
RT_primer_18_48	WTC11_9
RT_primer_19_48	NIH3T3_3
RT_primer_20_48	NIH3T3_9
RT_primer_21_48	Mix_3
RT_primer_22_48	Mix_9
RT_primer_23_48	Mix_15
RT_primer_24_48	Mix_21
RT_primer_25_48	WTC11_4
RT_primer_26_48	WTC11_10
RT_primer_27_48	NIH3T3_4
RT_primer_28_48	NIH3T3_10
RT_primer_29_48	Mix_4
RT_primer_30_48	Mix_10
RT_primer_31_48	Mix_16
RT_primer_32_48	Mix_22
RT_primer_33_48	WTC11_5
RT_primer_34_48	WTC11_11
RT_primer_35_48	NIH3T3_5
RT_primer_36_48	NIH3T3_11
RT_primer_37_48	Mix_5
RT_primer_38_48	Mix_11
RT_primer_39_48	Mix_17
RT_primer_40_48	Mix_23
RT_primer_41_48	WTC11_6
RT_primer_42_48	WTC11_12
RT_primer_43_48	NIH3T3_6
RT_primer_44_48	NIH3T3_12
RT_primer_45_48	Mix_6
RT_primer_46_48	Mix_12
RT_primer_47_48	Mix_18
RT_primer_48_48	Mix_24

## Sheet: Supplementary_Table_4
Supplementary Table 4. - Genes picked for profiling B-cell lymphoma sampels
Gene	Selection
IGHD	Maturation Marker
IGHM	Maturation Marker
TCL1A	Maturation Marker
SELL	Maturation Marker
CD1C	Maturation Marker
CXCR5	Maturation Marker
MME	Maturation Marker
BCL6	Maturation Marker
CCNB1	Maturation Marker
AICDA	Maturation Marker
CAMK1	Maturation Marker
CD72	Maturation Marker
MS4A1	Maturation Marker
PTPN6	Maturation Marker
SLA	Maturation Marker
FCRL2	Maturation Marker
CFLAR	Maturation Marker
FOXP1	Maturation Marker
CD83	Maturation Marker
EBI3	Maturation Marker
BTK	Maturation Marker
BLK	Maturation Marker
CD74	Maturation Marker
BLNK	Maturation Marker
CD40	Maturation Marker
NFKB1	Maturation Marker
NFKB2	Maturation Marker
TRAF1	Maturation Marker
ICAM1	Maturation Marker
REL	Maturation Marker
RELB	Maturation Marker
BACH2	Maturation Marker
CCR6	Maturation Marker
GPR183	Maturation Marker
TNFRSF17	Maturation Marker
IRF4	Maturation Marker
PRDM1	Maturation Marker
CD38	Maturation Marker
FAS	Maturation Marker
IGHG1	Maturation Marker
IGHA1	Maturation Marker
IGHE	Maturation Marker
CXCR3	Maturation Marker
IGLC2	Maturation Marker
IGKC	Maturation Marker
FCER2	DE Testing
CD27	DE Testing
TMSB10	DE Testing
BTG1	DE Testing
CXCR4	DE Testing
AIM2	DE Testing
PLPP5	DE Testing
STMN1	DE Testing
HMGB1	DE Testing
H2AZ1	DE Testing
HMGB2	DE Testing
H2AZ2	DE Testing
HMGN2	DE Testing
GAPDH	DE Testing
TUBB	DE Testing
TUBA1B	DE Testing
PCLAF	DE Testing
ANP32B	DE Testing
PRDX1	DE Testing
ACTB	DE Testing
ACTG1	DE Testing
PFN1	DE Testing
CFL1	DE Testing
LCP1	DE Testing
YBX1	DE Testing
RAN	DE Testing
ACTR3	DE Testing
LINC01781	DE Testing
MZB1	DE Testing
XBP1	DE Testing
SSR4	DE Testing
TXNDC5	DE Testing
FKBP11	DE Testing
DERL3	DE Testing
PRDX4	DE Testing
SEC11C	DE Testing
HSP90B1	DE Testing
JCHAIN	DE Testing
HSPA6	Variable Feature
CCL17	Variable Feature
H1-5	Variable Feature
MIR155HG	Variable Feature
HSPA1A	Variable Feature
TK1	Variable Feature
APOD	Variable Feature
FBP1	Variable Feature
IGLC6	Variable Feature
TNF	Variable Feature
CCL22	Variable Feature
ASPM	Variable Feature
UBE2C	Variable Feature
H4C3	Variable Feature
GBP1	Variable Feature
CENPF	Variable Feature
IL4I1	Variable Feature
BATF	Variable Feature
CDC20	Variable Feature
CRIP1	Variable Feature
DCN	Variable Feature
IFI27	Variable Feature
HSPA1B	Variable Feature
CXCL10	Variable Feature
CYTOR	Variable Feature
DUSP2	Variable Feature
PIF1	Variable Feature
TOP2A	Variable Feature
IGLC1	Variable Feature
PLK1	Variable Feature
TUBA1C	Variable Feature
AHNAK	Variable Feature
CCNB2	Variable Feature
ID2	Variable Feature
CENPE	Variable Feature
MKI67	Variable Feature
SH3TC1	Variable Feature
HMMR	Variable Feature
GNG8	Variable Feature
EMP3	Variable Feature
DEPP1	Variable Feature
AURKA	Variable Feature
KPNA2	Variable Feature
BIRC5	Variable Feature
EGR1	Variable Feature
LMO2	Variable Feature
IGLC3	Variable Feature
MIR4435-2HG	Variable Feature
G0S2	Variable Feature
IGLC7	Variable Feature
RRM2	Variable Feature
CD9	Variable Feature
DEPDC1	Variable Feature
TPX2	Variable Feature
H2AC16	Variable Feature
ARL6IP1	Variable Feature
NEK2	Variable Feature
TNFRSF13B	Variable Feature
BCL2A1	Variable Feature
CENPA	Variable Feature
KLF2	Variable Feature
PTTG1	Variable Feature
IFI30	Variable Feature
DLGAP5	Variable Feature
GADD45B	Variable Feature
H3C8	Variable Feature
BATF3	Variable Feature
SGK1	Variable Feature
NUF2	Variable Feature
H3C4	Variable Feature
SLAMF1	Variable Feature
TROAP	Variable Feature
KIF14	Variable Feature
CDK1	Variable Feature
KCNK12	Variable Feature
SLC2A3	Variable Feature
CDKN1C	Variable Feature
IGF1	Variable Feature
IL7R	Variable Feature
MEF2B	Variable Feature
CDKN3	Variable Feature
TUBB2A	Variable Feature
IER5	Variable Feature
LGALS1	Variable Feature
CCNA2	Variable Feature
H2AC20	Variable Feature
CHI3L2	Variable Feature
H3C2	Variable Feature
LTB	Variable Feature
H2AC12	Variable Feature
CH25H	Variable Feature
P2RY13	Variable Feature
H1-3	Variable Feature
MXD3	Variable Feature
GTSE1	Variable Feature
TNFAIP2	Variable Feature
NUSAP1	Variable Feature
TRIB3	Variable Feature
CXCL9	Variable Feature
H2BC9	Variable Feature
RASD1	Variable Feature
ACY3	Variable Feature
C16orf74	Variable Feature
HLA-DQB1	Variable Feature
WNT11	Variable Feature
FAM111B	Variable Feature
GNG11	Variable Feature
CD70	Variable Feature
AURKB	Variable Feature
S100A10	Variable Feature
CORO1A	Variable Feature
RNASE4	Variable Feature
TNFSF9	Variable Feature
RASL11A	Variable Feature
RGCC	Variable Feature
PRC1	Variable Feature
CDCA8	Variable Feature
FSTL3	Variable Feature
SERPINF1	Variable Feature
SUGCT	Variable Feature
TSPYL2	Variable Feature
S100A1	Variable Feature
CCL4L2	Variable Feature
CDCA3	Variable Feature
TXNIP	Variable Feature
CCDC144A	Variable Feature
RPL22L1	Variable Feature
EVA1B	Variable Feature
TUBB4B	Variable Feature
AKAP12	Variable Feature
UBE2S	Variable Feature
ISG15	Variable Feature
SUSD3	Variable Feature
ANG	Variable Feature
KIF2C	Variable Feature
CKS2	Variable Feature
TFPI2	Variable Feature
RGS1	Variable Feature
KIF23	Variable Feature
CETP	Variable Feature
IGLL1	Variable Feature
OSTN	Variable Feature
STAG3	Variable Feature
GBP4	Variable Feature
H3C7	Variable Feature
FCMR	Variable Feature
MT1E	Variable Feature
H1-0	Variable Feature
PTMS	Variable Feature
LINC02901	Variable Feature
UBE2L6	Variable Feature
IFI44L	Variable Feature
TMEM106C	Variable Feature
COTL1	Variable Feature
CEP55	Variable Feature
ATF5	Variable Feature
NDC80	Variable Feature
CDCA2	Variable Feature
MT2A	Variable Feature
FAU	Housekeeping Gene
RPS15	Housekeeping Gene
RPL28	Housekeeping Gene
RPL41	Housekeeping Gene
RPL18	Housekeeping Gene
RPL13	Housekeeping Gene
RPL19	Housekeeping Gene
RPLP2	Housekeeping Gene
UBA52	Housekeeping Gene
RPL37	Housekeeping Gene
RPS15A	Housekeeping Gene
RPLP1	Housekeeping Gene
RPS25	Housekeeping Gene
RPL35A	Housekeeping Gene
RPL11	Housekeeping Gene
RPL30	Housekeeping Gene
RPS23	Housekeeping Gene
RPL26	Housekeeping Gene
RPL7A	Housekeeping Gene
RPS14	Housekeeping Gene
IGHV1-69	DNA_panel
BCL2	DNA_panel
MYC	DNA_panel
TNFRSF14	DNA_panel
TP53	DNA_panel
IGHG3	DNA_panel
IGHV4-31	DNA_panel
IGLL5	DNA_panel
VMA21	DNA_panel
DTX1	DNA_panel
IGHV3-23	DNA_panel
IGHV4-39	DNA_panel
KMT2D	DNA_panel
IGHV2-70	DNA_panel
H2BC17	DNA_panel
IGLV3-1	DNA_panel
IGHV3-43	DNA_panel
H2BC10	DNA_panel
IGLV5-48	DNA_panel
IGHG2	DNA_panel
IGHV3-21	DNA_panel
IGHV3-48	DNA_panel
EP300	DNA_panel
H2BC21	DNA_panel
CREBBP	DNA_panel
IGKV4-1	DNA_panel
ATM	DNA_panel
POU2AF1	DNA_panel
IGHV4-34	DNA_panel
IGHV3-35	DNA_panel
PAX5	DNA_panel
BTG2	DNA_panel
EBF1	DNA_panel
ZNF608	DNA_panel
ETS1	DNA_panel
RRAGC	DNA_panel
SOCS1	DNA_panel
IGKV1-5	DNA_panel
H1-2	DNA_panel
TBL1XR1	DNA_panel
IGLJ3	DNA_panel
H1-4	DNA_panel
H2BC4	DNA_panel
IGHV2-5	DNA_panel
IGKV3-20	DNA_panel
PIM1	DNA_panel

## Sheet: Supplementary_Table_5
Supplementary Table 5. - Primer sequences for cloning and genotyping
Primer_name	Sequence
AAVS1_genotyping_HAL-fwd	CACTTTGAGCTCTACTGGCTTCTG
AAVS1_genotyping_HAL-rev	GAGGCTAGTCTCGTGATCAAGC
AAVS1_genotyping_HAR-fwd	gcaatacagcagcaagctttactagg
AAVS1_genotyping_HAR-rev	GAAGAGTGAGTTTGCCAAGCAGTC
AAVS1_genotyping_WT-fwd	GAGCTCAGCTAGTCTTCTTCCTC
AAVS1_genotyping_WT-rev	CGTAAGCAAACCTTAGAGGTTCTGG
Oligo_pool_CRISPRi/BE_screen	GTGTTCTCTCAGATGTGGAAGACAGCACC-gRNA_spacer-GTTTGTGTCTTCAGCTGGTGTAGGTCTAG
Oligo_pool_PE_screen	GCTAATCGAACTCACGTGAAGACCACACC-gRNA_spacer-AGAGAGAGACGGTCTGACGTCTCAGTGC-RT-PBS-cgcgCTGTCTTCGTCTTGGTTTGTTCCTG
Oligo_pegRNA_scaffold	GTGAACCTTATCACCAGACGTCTCAAGAGCTAAGCTGGAAACAGCATAGCAAGTTTAAATAAGGCTAGTCCGTTATCAACTTGAAAAAGTGGCACCGAGTCGGTGCAGAGACGCAAGTGGTTTGTTCTAGG
CRISPRi/BE_lib_primer-fwd	GTGTTCTCTCAGATGTGGAAGACAG
CRISPRi/BE_lib_primer-rev	CTAGACCTACACCAGCTGAAGACAC
PE_lib_primer-fwd	GCTAATCGAACTCACGTGAAGACCA
PE_lib_primer-rev	CAGGAACAAACCAAGACGAAGACAG
pegRNA_scaffold-fwd	GTGAACCTTATCACCAGACGTCTCA
pegRNA_scaffold-rev	CCTAGAACAAACCACTTGCGTCTCT
