# Supplementary material for: Functional phenotyping of genomic variants using joint multiomic single-cell DNA–RNA sequencing
Source: Nat Methods. 2025 Sep 1;22(10):2032–41. doi: 10.1038/s41592-025-02805-0 (PMC12510883; doi:10.1038/s41592-025-02805-0)
Supplement: Supplementary file 4 — Source data for all tables. [file 41592_2025_2805_MOESM4_ESM.xlsx]

## Sheet: Fig1_M_c
index	nReads_tot	cell
1	17699	TAACGGATA.ATGAGATCC
2	15100	TAGCACTAT.ATACGAGGT
3	14980	TCAGACAAG.CCACTACCA
4	14519	CACTACAGG.CTTCACTGT
5	14237	TGTAACAGT.CTCTGCGGT
6	14058	AAGCTGGTC.TGGACTGCC
7	13770	TGGATAGGT.GATCTACTT
8	13484	ATGCTCACC.AATGCGTGC
9	13399	GAACTCGTA.CTGGTAATC
10	13247	AGTAATGGT.AACAGCAGT
11	13184	TTATTCGAC.TCAGAGCGT
12	13158	TATGGTTGG.TGCGACGTT
13	12977	ATCTCGAAC.TGCGACGTT
14	12844	TACCAGCCA.CGGTAGCTT
15	12838	TCCTCGTCG.TGCCACCGA
16	12671	CACAACGCT.TTGAGCTCT
17	12634	GCCGTGAAC.CACCAAGAT
18	12590	GGAGTACAG.TAGTCGCAT
19	12525	AAGACGAAG.AGGTACCAA
20	12457	TCAATCTAG.CTAGGTACT
21	12419	CGTGGTACC.GGTCTCATG
22	12318	TACGACCAT.GGTGTTCAT
23	12272	ACGTCGCTC.ATCATAGAC
24	12177	GTAAGTGAG.TCTCCGCGT
25	12156	CGGAACGAG.TCCTGAGAC
26	12155	ACCGAGACA.ATAATGTGG
27	12059	GCCTAACGG.TACCTCACT
28	12052	GTGATGTGC.GTCCTTCAT
29	12038	ATGCCTGTC.CCGCAACAC
30	11980	CGACGTACG.ATACTTGCT
31	11954	TTATCCAAG.GGATCGTTC
32	11938	CCACATTAG.CGAACAATC
33	11815	TCTACGCAA.ATTAAGACC
34	11792	AATATCGCT.TGTAACAGT
35	11750	CCACAAGGT.CGCGAGTGT
36	11697	GAATCAACC.ATGAGGTAT
37	11692	GGAATTGGA.TATCGAGCC
38	11656	GAACTATGG.CATAGGTGT
39	11632	TTAGGAAGG.TAACACATC
40	11622	AGCCAGGAC.CGTACATCT
41	11617	ACGACAGTC.ATGCTCACC
42	11595	CGCGAGTGT.AGGAATTGG
43	11593	GCTGATGTC.CTCGACGAT
44	11501	CGGTTCGTA.ACTCCGGTT
45	11485	AACAATGCA.CCAGCCAAT
46	11460	TAGGAGCTA.GCAACACCT
47	11406	ACTTCTAAC.AAGGATCGT
48	11366	CGAACAGAG.TGTGAGTAT
49	11366	GCACATGTT.TATAATCGC
50	11352	CAGGTATCG.GCTACAATG
51	11339	TAACGGATA.GAAGGATCA
52	11248	TCGGACAGT.TCCACCGGT
53	11233	AGAAGAGTC.TAGGTCAAC
54	11216	GATGCGGTT.GAATAAGAG
55	11206	ACCATCTAA.TCGGACAGT
56	11203	TCAAGGAGT.CCTCCTTGT
57	11173	AGCGTCGTC.TGCGACGTT
58	11170	CTGATCCGA.GAATCGAGA
59	11157	TATGCCTTC.TAAGCCATT
60	11134	CTTACCTAG.TGAGAGGAC
61	11134	TGCAGCCTT.GTACGCGAT
62	11098	CCGTTAGAC.ATCGGTGGT
63	11044	CTCATTAGT.AATGTGCGT
64	11006	AATACTCCG.TGCGCACTG
65	10982	TTGATGCTG.ATTGGTTCC
66	10920	GGTGTGACC.ACGTTCAAT
67	10872	GGTCCTAAG.CCATACGAT
68	10863	ACGTAGTAT.AATGCGTGC
69	10832	GTAATATCG.AGAAGAGTC
70	10811	CGGAATGCA.TAGGAGGAT
71	10783	CACACTGCC.TTACTAGTC
72	10782	CCAGATCAC.TCCACGTGC
73	10770	TATCTGTCA.CACAACGCT
74	10764	ACTGCTAGT.ACTAAGTTC
75	10761	GTACGCGAT.TCCAAGTAA
76	10739	CTAGACATG.TGCGACGTT
77	10706	ACTCGAGTC.AAGGTGCTG
78	10700	AAGCCACAC.CGACGTGAT
79	10641	CTGACGGAT.AATATCAGC
80	10610	TAGTGCACT.CGTACATCT
81	10605	AGGAGCAAT.GCAGCGATA
82	10563	TATTACTCG.GGTTAGATG
83	10505	GTTGATGCA.TAATTCGTG
84	10500	TAACTCCGA.ACTTAGCTT
85	10480	CGTCTGTCC.AGTCGCCGA
86	10438	ACCATACTT.CTATCCATC
87	10424	AGCACCAGC.GGTCTCATG
88	10414	GAGACTCGA.CAGTACATC
89	10414	TAAGTGTAG.CATCGAAGC
90	10398	GGTTACGCA.TTGAGCTCT
91	10391	TATGAGACC.GCGATATGA
92	10382	ACAAGGTAC.TTGCGAACA
93	10369	GGACAGATT.AGAGCGGAG
94	10351	TCCTCGTCG.TCAGCTCAG
95	10329	TACGACTTG.AAGTTCTCT
96	10326	TTCCATACC.CAAGCTGCA
97	10323	CATCTCGAT.ATCCAATGA
98	10315	TACTCGACC.GATCGCACT
99	10307	ACAACCGGA.TGAGGTCTC
100	10279	TTCATCCAA.CACTAGACT
101	10275	CACACTGCC.CGTTGATCC
102	10267	CAAGAGGAG.CGAGCCGTT
103	10253	AGTACTACA.CGTGGTACC
104	10242	ATTGCGCTA.AAGTCATGA
105	10216	AATCAGGAG.CTCTTCAGC
106	10215	TGTCCATAG.TGAACTTGC
107	10209	TATGAGACC.CCGTTAGAC
108	10175	CGTATTCCT.CCATTACAG
109	10168	ACTCTGCTC.GATACCGGA
110	10160	AAGTAGGAC.CCGATCTCT
111	10126	GCTTGGTTC.TGACTGAGA
112	10124	ACATCGTCC.AATTGGTGA
113	10104	TTGATGCTG.TGGAAGATT
114	10081	TACCGCGTT.CCGCATCCT
115	10079	TGACAAGTT.CACACTGCC
116	10076	ACGATGGAA.TGCGCACTG
117	10071	TGAGTGACT.AACGATGAC
118	10054	TGAAGACCA.ACACCACAT
119	10027	GTCTCCAGG.GCCTTCCAT
120	10026	CCATAATCG.ATGATAGCT
121	10025	AATTAGAGG.GTGCGTTCC
122	10001	TCCTGAGAC.TCTGTGAAG
123	9989	CGACAGGAA.CCATCACGA
124	9985	ATATCCGAT.TACAGTTAG
125	9979	CACAGCGAA.TGATACCGT
126	9976	ACTATCCTG.CCTGTCATT
127	9971	GCTTCTGAA.CATTGTTCA
128	9969	GACGCCGTA.TGGAACTAA
129	9961	TAAGGTCCG.AACGATGAC
130	9933	ACAATTCGG.GTCACTATG
131	9907	TCATCAGAG.TGCGATACT
132	9892	TCTCATCGG.ACTATCCTG
133	9891	TCAGTAAGC.TGCTCACAC
134	9889	GACGCCGTA.ATAAGTTCG
135	9854	ATAAGACAG.CAGAGCACC
136	9854	TGGATAGGT.CTGATGCAC
137	9853	GCAATCACG.ACCGGTTAC
138	9849	TCTACGCAA.CACCTTCCT
139	9846	GTATACAGA.ATTCGAAGA
140	9830	GGTACGAGC.AATATCAGC
141	9825	AAGGTGCTG.TCATGCTCA
142	9818	GAGCACATT.TAGGAGGAT
143	9801	CTAATACGC.GTGCTCTTG
144	9784	CGCAATCGA.GATGCTCCT
145	9783	TGAGACAGC.CGCAATCGA
146	9758	CTTATTGAG.TATCTGTCA
147	9756	GTGAATGCC.AACGAGAAT
148	9751	CTTACCTAG.CCGCTATCC
149	9749	TCAAGCGTA.TAGACCTAC
150	9746	ACAACCGGA.GGTCGGATA
151	9720	GGTAGACAT.CTTCTCATC
152	9713	TCCTGTGGA.GCACGCATT
153	9712	AGGATTACT.GTTAGATTG
154	9711	CTTCTATGA.TTCTGGTGC
155	9698	ACTAAGTTC.CCTCGACCT
156	9695	ATCTTACAG.CGTATCGAA
157	9694	TTCATTCGC.GGTTAGATG
158	9689	GCAATCACG.ATTGACACG
159	9662	CTCCACGTC.AAGTCATGA
160	9662	GCTTACGTT.TGCGATACT
161	9615	AGCAAGTCC.GCTACAATG
162	9613	GGTACGAGC.ATAGTCAGT
163	9611	CTCGACGAT.TCGCTTAAC
164	9604	TGTATGTAG.TGTCATAGC
165	9570	GAGTCGTAC.TAGGTTAGT
166	9569	ATGTCGCCT.CCGGATTGC
167	9551	GTCTGACGT.CGACCATCA
168	9550	CCACACAGA.GATCTACTT
169	9537	GAGAATCAG.CCTTGTTGC
170	9535	CTAATACGC.TACCTCCTC
171	9523	CACTTGGAT.TGCAGATGC
172	9522	GGTACGAGC.ACTCCAACT
173	9521	CTTCCGTGG.ATGGACGTT
174	9519	TAGCAGAGT.GAGATACAC
175	9517	GAACAACCA.CCGGATTGC
176	9509	CGCAGTGTC.TCGTCATTC
177	9488	GTCAACTGA.AGTTCAACC
178	9476	CATGGTTAC.GGAGTTAGC
179	9469	ACCTAGCAC.AATATCGCT
180	9453	CAGCTAGTT.TCCAGCTAT
181	9447	TATGTACCT.GTAGTGGAG
182	9422	TCGGACAGT.TTGGAGAAC
183	9416	TATGTATGC.TACGTTACC
184	9414	CCTAAGAAG.CGAGCTTAC
185	9404	GAGCCATCC.TAATCACGC
186	9404	TTCAGTGCC.CGTCATGGA
187	9402	ATGACACAA.CGTATTCCT
188	9402	GAGTCGTAC.ACGATGACC
189	9402	TGCGTATCT.TCTAATACC
190	9378	CCACATTAG.GGACAGATT
191	9376	AGCTCTCCG.CATGACGTT
192	9368	TGTAGATCG.AATAGACGC
193	9364	CCGAATATG.ATGGAGAGT
194	9330	CGCAACCTC.ACGGTGCCT
195	9306	TTCACTCCT.TGTGAGTAT
196	9302	ACTTGATCT.CGCACTCTT
197	9294	CAAGAGAGT.GCACTGGAT
198	9293	GAATCGAGA.CCGTCCACT
199	9290	AGGAATTGG.CCAATGCCT
200	9268	CACCAAGAT.ATAATGTGG
201	9262	CGGAACGAG.ATCCAGCTG
202	9257	AATACGTCT.ATATGTCCA
203	9252	AGAGAGTGG.GTCGTTGCG
204	9245	CTTCTGAGT.ACAAGAATG
205	9241	CATCCGACA.GTATGCCTT
206	9237	GCCTTAGAG.GCGCATTAC
207	9224	GATCCGCAC.ACACGTTGC
208	9217	AGCTGCACT.GGAGACACA
209	9215	GAGCCGTTA.AGATACGTT
210	9208	AGACGGAGG.TACAACACC
211	9204	CACAACGCT.CAGCTCTTC
212	9195	AAGGAAGTC.AATTAGAGG
213	9184	AGGTACCAA.TACAACACC
214	9182	TCACAGGTA.CCTCGCGTT
215	9179	GTGACGTAA.TGAGAATCC
216	9179	TTGAGACGG.CCTCCAATC
217	9175	ATCGCCTCT.GTCTTATGC
218	9167	CAAGAGGAG.AGTTCGATA
219	9165	TGCTCCTCC.TGCGCACTG
220	9155	TAGATAGCC.CAGTACATC
221	9144	TGGTAACCA.ACTGGACCA
222	9143	CCGCAATGG.TGATTCACC
223	9143	GCGACCTGT.TAGCCTTGT
224	9124	CCAAGCGAG.TCTAGCTGG
225	9113	TACGAGTGA.TAGCACTAT
226	9112	CCGGATTGC.ATGTGAGAC
227	9109	CACCTACGC.ATATAGCGT
228	9086	CACGGAAGT.TGAGCAGAT
229	9080	AAGTCATGA.GATACCGGA
230	9074	CTTGCGACC.GCCGTGAAC
231	9073	ATAACGACA.CCGACTGTT
232	9071	GTGCCATGA.CTAGGTACT
233	9070	CCAGATCAC.AATATCGCT
234	9069	CCAGATCAC.TGTAACAGT
235	9067	TATCGAGCC.TCTCAGGAT
236	9063	AGATATGGA.ATTAGCCAC
237	9061	GTGCGTTCC.TCGTTCTCC
238	9039	GCGGTAGTC.GGATACAAT
239	9034	CCGAATATG.GGAGTACAG
240	9029	ACCATCTAA.CCTGCAGAT
241	9029	GTAGAAGTT.GTAACTCAT
242	9024	TATGACCGA.GGTCGGATA
243	9023	TCACGACAA.ATCGCCTCT
244	9008	AAGTAGGAC.TAATGTAGC
245	9007	TACTCGCTG.ATATGCAGC
246	9005	GATACACTA.TTGGTAACT
247	8998	GGTTCGCAA.TCTAATACC
248	8986	ATTCATGTG.GCCTTATCT
249	8985	GCCATCGCT.CCGGTGGTT
250	8980	TCACACTGC.CTACGGTAT
251	8976	CTAGACATG.TAGATAGCC
252	8967	TCTGCAACA.CCTTCCTCA
253	8965	GTCAGTTGT.GTAGTTGGT
254	8963	CTTCCGTGG.AATACGTCT
255	8954	GCATACTCC.AACCATGGT
256	8954	GTTAGAGAC.AGCCACTTC
257	8949	ATACTTGCT.CCGGTTCTA
258	8946	TATCACCTG.TTCCAGGAG
259	8943	GCTATGTAA.TCTGTGAAG
260	8925	ATCGCCTCT.TCGTACCTT
261	8912	ATCGAATCG.TCCTTCAAC
262	8912	CCGATGTTC.CTAGTTCCA
263	8904	GTATACAGA.ATGCCTGTC
264	8904	TATGACCGA.GTATACAGA
265	8902	CATGGACTC.CAGCGACGT
266	8900	TGCCGACTA.CCTAAGTCT
267	8889	AGGTACCAA.CTTGGTCAT
268	8884	AGAATCAGA.TTGTAATGC
269	8884	CTAACCGGT.ATCGCCTCT
270	8874	GCCAACAAT.ACGATGACC
271	8866	TGGAAGATT.CGAGCCGTT
272	8853	TACAAGAGG.CCAATGCCT
273	8851	CTGAGTCCA.AGTCTGGAA
274	8838	AGCATTGTT.ATTCACCTC
275	8838	TGTGCCATG.CCAATATAC
276	8835	AAGCATTGC.ACAAGTACA
277	8835	GCCTAACGG.TAATGTAGC
278	8821	CGTTCCATT.ATTGACACG
279	8803	CCAGCCAAT.CCTCCAATC
280	8798	TATCGGAAC.CCATACGAT
281	8792	AATACGTCT.TCGAACGCT
282	8791	ATATGTCCA.GTTAGAGAC
283	8790	GGTACTTCC.ATGACACAA
284	8768	GTACAATGC.CAGTCCTAA
285	8766	ATTGCCGAC.ACTCCGGTT
286	8764	CCATATCTT.GAACTGCAA
287	8759	CAAGTACGA.TAGAGCGTC
288	8750	CAGTAATGT.AGACGCTAT
289	8748	AGTTATCGC.GATCTACTT
290	8744	CGATACTCT.TCAGACAAG
291	8728	ACTCGCTGT.TCGGATGTT
292	8725	CGTGTGTGG.CCAGTCTCA
293	8724	TAATTCGTG.CCAGCCAAT
294	8721	CAGAGCACC.TCAGACAAG
295	8719	TGAGAATCC.AATTAGAGG
296	8716	GTGTCTGGA.CGTGCCTAT
297	8709	AGCTTGGTG.GTTCACTCC
298	8700	CCGTTAGAC.TAAGTACAC
299	8696	ACATCGTCC.GCTCTGTGT
300	8694	AGTGAGAGA.TACTCGACC
301	8694	TGTAGCAAG.TCTAGCTGG
302	8692	CCTAGAGTA.CCATGCGTC
303	8690	CATAATTGG.TAGTCAGAC
304	8679	CGGATTCTC.CTCTTCAGC
305	8676	CAAGAGAGT.ATAAGTTCG
306	8671	AGTCCGTGT.TGAACGGTT
307	8668	TAGCACTAT.ACGAATCGC
308	8664	AGGTCCGTC.ACGACGATT
309	8664	ATAAGACAG.CAGCTCTTC
310	8658	GTTAGATTG.AATATCAGC
311	8653	ATACGAGGT.CACAGCGAA
312	8648	TCAATCTAG.AATCTGACC
313	8647	GTGACGTAA.CGATCCAGA
314	8640	TGAGCAGAT.TAATCTGGA
315	8633	AGATCGAGT.CAAGAGAGT
316	8631	GATAACGTC.GACACCGAT
317	8616	AGAAGCTGC.CGAAGAGGT
318	8610	GAATTCAGT.CTGTACGAC
319	8607	CACAGCGAA.ATGTCGCCT
320	8591	CGACAGGAA.CTGCAGAGC
321	8584	GTAATATCG.GCTTACGTT
322	8571	TGAGGTCTC.TAGAGCCAG
323	8570	CGCAACCTC.CTTAATCGT
324	8557	ACCTTGAAG.CGCAGTGTC
325	8550	TACCTCCTC.ATGAGTGTG
326	8543	ATGCGCTAC.GACGGTGCT
327	8531	CGCATCTAC.TCATCATCT
328	8528	TCAATGGAC.GTCCTAGTT
329	8523	TTCATTCGC.AGCCGGATC
330	8522	TGCTCCTCC.CCTCAGGTG
331	8511	CGAGCTTAC.AGAAGAGTC
332	8496	TTAAGTGGT.GTAACTCAT
333	8494	CGCAACCTC.TATGCCTTC
334	8489	CAGAAGTGA.TGCATACAT
335	8474	TCCGTATAC.AAGACTACC
336	8471	AATTAGAGG.AAGGATCGT
337	8466	CACTACAGG.AATATCGCT
338	8462	CCTGACCTC.GAATTCAGT
339	8458	TATCGGAAC.CTCTCGATA
340	8457	GACGCTTGC.TGAACCAAT
341	8455	CGCCTGCAA.TCCGGAGCT
342	8452	GAATTCAGT.AGACTAGTA
343	8447	CGAACAATC.AGTCGCCGA
344	8442	TTCCTTGAC.CTGCATGTT
345	8439	AGCATATGG.GCATGTGGT
346	8429	CGACCTGTA.TGGTCTACG
347	8424	CATATGTCG.CTAGGTACT
348	8418	TATTGACTG.AAGAGAACT
349	8410	GAGATACAC.AGATCTGAC
350	8406	ATCAGAAGC.CGCGCACAT
351	8405	GTAAGTGAG.TTGCTCTGC
352	8402	CTAGACATG.CCTTAACAT
353	8396	TGCATCGGA.AGCAAGTCC
354	8395	AATAGACGC.GATCTAGAG
355	8381	AACGGTAGC.CTTCGTGCA
356	8380	CTTAACAGC.TACGACCAT
357	8379	GCCGCCTAA.AGTTGCCTT
358	8377	AGCTGCACT.GCCAACAAT
359	8374	ATAATCGAG.CTCCTATCT
360	8373	CTGTTACCA.CTCCGCATT
361	8373	GAACATGAC.TGTAACAGT
362	8371	CCTACTAGA.TGAGCTAGA
363	8369	TTAGATCGG.GGATACCTA
364	8366	TCTCCGCGT.AGCAGACAA
365	8363	CTTAAGTTG.ATTAGCACA
366	8357	TCAAGGAGT.CATATGTCG
367	8353	TCATCAGAG.TAATGTAGC
368	8350	AAGTACAGA.CGTATTCCT
369	8346	ACATGGATT.TGGTGGATC
370	8344	CAGAGCACC.CGTTCCATT
371	8344	TCAATGGAC.AGAGAGTGG
372	8343	AGAGCGCGA.CGTGCCTAT
373	8342	ACTCGCTGT.AGGATGCGT
374	8341	CTATAGCTC.ATAGTCAGT
375	8330	GTCTTATGC.GAATTCAGT
376	8329	AGTCCAGTG.GTAGAGAGC
377	8326	AGACATATC.CAACGCACA
378	8325	CAATCATAC.TGCAGATGC
379	8325	CGGAAGACG.AGCGGAACA
380	8324	GCTCAATGA.GCCAACAAT
381	8307	TCATATCGC.GAGATTCCT
382	8294	AGACGGAGG.AACGAGAAT
383	8289	ATTCTCTGG.CTTATCTCA
384	8287	CCGATACCG.TCTGCAACA
385	8279	TCAGACAAG.GATACACTA
386	8264	CAGTGAGGA.CGTGAGACT
387	8240	AGAGAGTGG.CAGGTTGTC
388	8236	ATGGAGGAA.TAGTTGACG
389	8230	CGTAATGAC.ACAAGAATG
390	8224	TGCCTGGTT.CAACCTGGT
391	8222	ACACCGCCA.GAGCACATT
392	8221	CCAAGTCGA.AGTCGCCGA
393	8210	AGACGCTAT.CATTATGTC
394	8210	GAGATTCCT.AAGCTGGTC
395	8208	AGATCGAGT.TTCCTTGAC
396	8207	AAGCAACTA.GAACTGCAA
397	8206	GCTCTCCAA.GCCGTGAAC
398	8202	CCGCAGCTA.AGCGACACC
399	8197	TGCTCCTCC.TCAAGGAGT
400	8194	AGCCACTTC.GCACGCATT
401	8187	AATCGTGTT.CTCATTAGT
402	8186	TACTCGACC.GAGGTCACG
403	8184	TATTACTCG.TAACGTGTC
404	8183	ACACATCTG.ATAAGTTCG
405	8183	GGTCTCATG.CCGACTGTT
406	8171	TGAACGTCA.TCGAACGCT
407	8170	AAGGAACAG.CATTATGTC
408	8167	CCGAATATG.CGCCACCAT
409	8165	GCTAGTGGA.ACTCCAACT
410	8165	GGACAGATT.AGACGCTAT
411	8161	GTAACTCAT.CGGTTCGTA
412	8157	ACCATGTCT.CTGCATGTT
413	8150	ATAGCACGG.TATGTATGC
414	8150	TGGTGGTAA.CGCTGTAGT
415	8146	AGTCCAGTG.CGTGTCCGA
416	8146	TTCATTCGC.TGATACCGT
417	8141	GATCGCGAA.CACTGTATC
418	8135	GTAGACTCT.GCCGTCTTC
419	8133	TCCAAGTAA.TTACACCTT
420	8132	CAATCATAC.TCAGAGCGT
421	8121	CGTAATGAC.CCGAGCTGA
422	8118	CCACATTAG.TGCGTATCT
423	8115	AGAAGAGTC.CTTAACAGC
424	8115	TAACACGAG.CTGGACACT
425	8108	CAGTGCCAT.ATTAGCGGT
426	8107	GAACCAGTT.GAACCAGTT
427	8100	TCACTCGCT.ATTAAGACC
428	8099	CCGTTAGAC.TTCCAGATT
429	8098	GGAACTGCT.AATAACTCC
430	8095	ATCTCGAAC.GTTGCATGG
431	8094	CACTTGGAT.ATATGTCCA
432	8080	GACGCTTGC.TTCTCCACA
433	8073	CATTGTTCA.CATTATGTC
434	8067	GAACTATGG.GTTAATTCG
435	8065	ACAATTCGG.ATATCCGAT
436	8061	ATAGCACGG.TTACGGACC
437	8060	AGACTAGTA.GTCGCAGGT
438	8053	CCTAAGTCT.TCATCAGAG
439	8052	ATCAGAAGC.CCGATCTCT
440	8052	GTACAATGC.GTAGTGGAG
441	8048	GTTGACGTG.CAACTAATC
442	8044	TAGTACGTA.CTACGAGAA
443	8036	TGTACACGA.TAGACCATG
444	8033	ATCTGGTAG.TTCTGAATG
445	8032	TGTGCTAAC.ACACGTTGC
446	8031	CCATGATGT.GACGGTGCT
447	8030	AGCGCATGA.TAAGGTGAT
448	8030	CAGTCTAAC.AATACGTCT
449	8024	CCAAGTCGA.CAACCGGTC
450	8017	GCCGAACCA.GCGAGCAAG
451	8011	AACAACTGG.ATGGAGAGT
452	7998	ACTTCTAAC.GATCGCACT
453	7996	GATGCTCCT.AGTGACGAT
454	7990	ATGAGCAGG.ACCTGTACC
455	7987	TAAGGTCCG.GCCTTCCAT
456	7986	CTTGTAACG.CTATAGCTC
457	7984	CCTGACCTC.AACGAGAAT
458	7983	TGACGGTTG.GTCGACATT
459	7982	AGGATCTCA.TGGATAGGT
460	7979	AGACATATC.TATGAAGAC
461	7979	TCTAATACC.TTGGTAACT
462	7977	GAGATGTAT.AGCCAGGAC
463	7975	GGATTACGC.ACAGCGGTC
464	7973	CATTGCAGA.AGTAGAGGA
465	7969	TTGAGACGG.CCGGTGGTT
466	7966	GATGCTCCT.AAGAGAGAG
467	7964	TACATGCAC.GCCGCCTAA
468	7962	TGTTAAGCC.TCTCGTATC
469	7961	ATTCACCTC.TGTGTCTAC
470	7961	CAAGAGGAG.AGTTGTGTA
471	7961	TGCCTGGTT.TATGACCGA
472	7955	TAGTCAGAC.CTTCTATGA
473	7949	AACCATGGT.CGAATGAGT
474	7948	TACTCGCTG.TGAGCAGAT
475	7944	GTTGACCAT.GAATCACAT
476	7942	AGCTCGTCT.CATCCTCTC
477	7941	CAGCTAGTT.CCGCTATCC
478	7941	TAGGATGCC.TTCCTAAGG
479	7940	GGAAGTATG.CTCTCAGTC
480	7937	AGCCGTTCT.CATTCGAAT
481	7936	ACTTGATCT.CAAGTCACT
482	7934	TCCAGAACG.GCTTGTCCT
483	7931	AATGCACTT.GTAACTCAT
484	7931	CACATGTGC.CTTGGATCA
485	7927	TTACGGACC.ATCTCTGCT
486	7922	GATAACGTC.ATCAAGAGA
487	7917	ATAGTGGTT.GTAGGACGC
488	7915	AATTGGATC.CTGGACACT
489	7914	ACGAATCGC.GCAGCAGTG
490	7902	GTCAATACA.CATCCGACA
491	7899	TGAAGACCA.AATGTGCGT
492	7898	ACTCTGCTC.ACCACGCTA
493	7898	AGTAATCAG.TAAGGTCCG
494	7897	CTGAGTAGC.GGATTCGTC
495	7897	TCTGCGCTG.ACCACGCTA
496	7886	AGCCGTTCT.CTCCACGTC
497	7874	CGACAGACC.GTAACCATA
498	7873	ACCATACTT.TTAGCGTCT
499	7862	CAGCTTACC.ACCGATCGA
500	7862	CCTATTCAA.AGAGCGGAG
501	7862	TAACACGAG.TCCACCGGT
502	7862	TGTATCGTG.AACAGCAGT
503	7861	GTACAATGC.CCATACGAT
504	7856	TTACTAGTC.AGCTGCACT
505	7851	TGTCAACCT.CTTAATCGT
506	7847	ATTGACACG.CCATACGAT
507	7836	ACGCGTGAC.GTGAGGACG
508	7834	ATTGGTTCC.CAATCAAGT
509	7834	TATGTACCT.TCCGATAAC
510	7831	GCCGTGAAC.GCAACACCT
511	7831	TGTGGACAA.ATTAGCACA
512	7828	CTGACGATG.TAGATCTGT
513	7808	ACGGTGCCT.GTAGAGAGC
514	7808	AGGTATTCC.CACAACGCT
515	7804	CCATTCTGC.CGCGATGTA
516	7801	GTCTGACGT.ACTCCGGTT
517	7798	TAGGTTAGT.TAGGTTAGT
518	7796	TGCCGCTAC.ATATCAGCC
519	7794	AGTAATCAG.CCGGTGGTT
520	7794	GCTACCGAG.TCTTAAGTG
521	7791	TAGTGCACT.ATAATGTGG
522	7785	AGTTCGATA.ATTGCGCTA
523	7783	ATATAGCGT.CATTCAGTT
524	7782	ACTTCTAAC.AAGCATTGC
525	7782	ATCAGAAGC.CCAAGTCGA
526	7780	GCGAGCAAG.CTGCATGTT
527	7779	ATCCACAGT.CACGTCATA
528	7777	CGAATGAGT.TCGCTGATT
529	7772	TACAAGAGG.CTTCACTGT
530	7766	AGCCAGGAC.CTCGTTCAC
531	7764	CCTAGTTAG.TGCAACTCT
532	7761	CGCACTGAA.GTTCACTCC
533	7761	TATCTAGGT.TCATGCTCA
534	7758	ACCTGTACC.TGGATAGGT
535	7758	CGAATCCTG.CATTCAGTT
536	7756	GCGCTTCTC.CTCGACGAT
537	7755	AGACTTCGT.CCTATTGGT
538	7750	AGGATTGAG.GCGACCTGT
539	7747	TGAGCTAGA.ACTACTCAT
540	7744	CCTGTCATT.ATTAAGACC
541	7744	TAGTTGACG.CCTGTTAGC
542	7737	ATCTCGAAC.AAGCCAAGT
543	7733	GCTACCGAG.CCACGTTCT
544	7729	GTCAGTTGT.TCCTTAGGT
545	7725	CCTGTCGAC.TCAGCGACC
546	7720	CGAGCTTAC.CAAGGTGTG
547	7718	CAGTCTAAC.TGTGAGTAT
548	7716	AACGTTCTT.TATGTATGC
549	7716	GGATAATAC.CGTGTCCGA
550	7714	CTGAGTAGC.AGAAGAGTC
551	7713	ACTCCGTCG.GATCTACTT
552	7711	ACTTCTAAC.CCGTACGGA
553	7710	AGTCAGTTG.TCAGTAAGC
554	7710	TAGTCAGAC.TTCACTGGA
555	7708	GTCTTCTCG.CAGCTTCGA
556	7707	GCTTCTACG.TCTCCGCGT
557	7706	CTGATCCGA.AGCATTGTT
558	7700	TCTGCGCTG.CATGACGTT
559	7695	TCGCCAAGC.CACGCGTAA
560	7689	CTTGCGACC.ATGGAGGAA
561	7688	GATCGTTGA.ACTCCGGTT
562	7676	GCCTAACGG.AGTTAGGTC
563	7676	TCACACTGC.GCCTTATCT
564	7671	CATTCAGTT.CGTGAGACT
565	7669	CTAGTTCCA.GATAGTTCT
566	7664	TTCGTGATG.CTTGGATCA
567	7661	AGAGAGTGG.ATAGTCAGT
568	7659	TCAATGGAC.GCTGTTCGG
569	7658	CGTTACACC.TTGAGACGG
570	7653	AAGAGAACT.CTGATGCAC
571	7650	ATTATGCAG.GTCGCAGGT
572	7646	CCTCCTTGT.ACAACGAGC
573	7642	GGAATTGGA.CTGACGGAT
574	7639	GGTTCAGAC.CAACCTGGT
575	7637	ATGCGGATT.ATAGTCAGT
576	7635	CATCTCACG.GCTTGTCCT
577	7634	TATCACCTG.GATATGGAC
578	7633	TCCTATTCC.CTGGACACT
579	7626	CGTGACCAG.ATATCCGAT
580	7625	CATTCAGTT.TTGATCGTA
581	7625	CCTTAATTC.TCCAGAACG
582	7625	GCATACATG.AACGCATTG
583	7625	TCAAGGTCG.CTCAGTGAT
584	7623	AGACCACGC.AGCTTGGTG
585	7610	CACTAGACT.TTGGTAACT
586	7609	CCACTGAAG.AACGATGAC
587	7600	AGCGTCGTC.CGACGTGAT
588	7598	CACCAAGAT.GACCTTGTG
589	7598	CTAGAGGTA.CATTCGAAT
590	7598	GCGCTAGAA.CAGTATGAT
591	7598	TATCGAGCC.TAGTAGTCT
592	7588	AAGCATTGC.ATTGATCAC
593	7586	TAGCTGTTG.TGATACCGT
594	7584	ATTGGTTCC.GTACGAACG
595	7574	ATATAGCGT.TGGTGGTAA
596	7570	AAGTAGGAC.TATGTACCT
597	7561	CAGGTATCG.AGTAAGCCA
598	7559	CAGCTCTTC.CTGTCACTT
599	7559	TAGAGACTA.TACTCGACC
600	7558	TAAGGTCCG.CCATACGAT
601	7558	TATGTATGC.GGTGGAGCT
602	7557	CGATCCAGA.AAGCTGGTC
603	7555	CTTCCGTGG.ATGCAGTTC
604	7553	GAGTTAACT.AGACGCTAT
605	7546	GCACAACTC.CAACGTCTT
606	7542	TAGCCTTGT.ATGTCGCCT
607	7541	GACTTGATT.CATTCGAAT
608	7539	ACTCGTAGG.TACAGGACT
609	7539	TCGATTCAG.GTAATATCG
610	7538	GATCCGCAC.CGGTTCTAT
611	7538	TGATTGTGC.ACACCACAT
612	7537	CATGACGTT.GGTCTCATG
613	7537	CCTCGCGTT.GCGCTCTAT
614	7537	GCCACATGG.TTCGCATCC
615	7530	CCTCCTTGT.CTGAGGTTA
616	7528	AATGTGCGT.GCATGTGGT
617	7528	TCTTGGTAG.GTTGACGTG
618	7527	TGAACGTCA.TAGTCGCAT
619	7524	ATGAACTAG.TTCACTGGA
620	7524	GGTAGTGTT.GGTCGGTCT
621	7524	TAACACATC.CGACCATCA
622	7519	TGAGCTAGA.GGAAGGTAT
623	7511	GCGTGATAC.AGTAATCAG
624	7510	GCGCTAGAA.GGTAAGTGA
625	7503	AACAATGCA.CAAGCGCAT
626	7503	GGAGAATGA.CCGTCCACT
627	7502	CAATCATAC.GAACCTTCA
628	7493	TCCAGAACG.TAGTTGACG
629	7492	TACAAGAGG.AGTCTGGAA
630	7492	TATACCACT.CGGTTCTAT
631	7490	TGGTGGTAA.CCACAAGGT
632	7487	TGACCTATG.CCAACAACA
633	7483	AGATCGAGT.CTGCGTCAC
634	7480	CGCACTGAA.AATAGACGC
635	7471	GTATACAGA.CGAATGAGT
636	7468	ACAGAGATG.GCACGTAGA
637	7467	GCGCTAGAA.GACTCAGTG
638	7466	CTTGGATCA.GAGATACAC
639	7462	CATCCAGGA.ATGGAGAGT
640	7461	AGTTACAAG.TATCACCTG
641	7461	TAACGGATA.CGCCATTAC
642	7460	TACCTCCTC.ATATGCAGC
643	7454	ACTCTAGGA.TGCGTATCT
644	7449	TCACTCGCT.AGTTAGGTC
645	7448	TCTGGAGGA.TTCATCCAA
646	7444	CCTATTGGT.TTGCCAGAT
647	7444	GAGCATACA.TAAGGTGAT
648	7442	ACCTGTACC.AGTCGCCGA
649	7439	GTCAGTTGT.CACTTGGAT
650	7438	CCTAAGTCT.CGTATTCCT
651	7433	GTGCTCGGA.TCCTATTCC
652	7427	CCACCATGC.AGGAATTGG
653	7427	GCGTGATAC.ACCTGCAGA
654	7426	TACCTCACT.GGTACGAGC
655	7425	GTCGAGTAC.CGCGAGTGT
656	7423	ATCATGTTC.ACTCGCTGT
657	7418	AATACTCCG.AGTCAGTTG
658	7418	CAAGAGGAG.ACCGAGACA
659	7411	AACGTCGAG.GAACAACCA
660	7411	TCTACAGTT.AATCGCCAT
661	7408	CATAGTATG.CGAGCCGTT
662	7407	TGCGTGCCA.AATGCCTCA
663	7406	GTAGCATAC.GAGATGTAT
664	7404	CGCTTGTAG.CCGAATATG
665	7404	CTTGATCTA.ATCGATCCT
666	7404	TGCAGCCTT.CGTTGATCC
667	7402	TGTGAGTAT.CACATATCA
668	7398	GTCCGTAAG.CCAAGTCGA
669	7396	GACTTCACC.TCGGACAGT
670	7395	TCCAATCAT.AGTTGAGCG
671	7392	GCAGGAGAA.GGAGACACA
672	7385	TACTCGCTG.TCCTCTAGT
673	7385	TTAACGTTC.ACGACATCT
674	7380	GCGTTCAGA.AGCTACTCA
675	7378	CCATAGCCA.GTCTCTTCA
676	7377	ATATCAGCC.CATACGCAG
677	7376	GGTCTCATG.TTAAGTGGT
678	7376	TGCATCGGA.GCGCTACCT
679	7375	CTCTGTCAA.GCTTACGTT
680	7375	TGCAGCCTT.TATACGTGG
681	7364	GCACTGGAT.TGGATAGGT
682	7364	TCACCGAGG.GCACGCATT
683	7363	AATATCGCT.CGAACAATC
684	7362	GATCGCGAA.AGAAGCTGC
685	7361	GCTGAGCAG.CAGTATGAT
686	7360	TAATGTAGC.ATTGACACG
687	7359	AGGTACCAA.AGTAACGTA
688	7353	ACTATCCTG.GGTAAGTGA
689	7351	TCGTAGGAA.AGGATCTCA
690	7350	ACATTCCAC.AATGAGTCG
691	7346	AAGGAACAG.ACATTCCAC
692	7346	GTGCCATGA.TGATACCGT
693	7345	TTGAGACGG.ATGAGCAGG
694	7344	ACGCTCTTA.ATCATGTTC
695	7342	ATTGCCGAC.ATCCGGTCC
696	7341	GTATACAGA.GCACTGGAT
697	7340	ACTTAGCTT.CCGCATCCT
698	7340	GCGGACGAA.AGTTCGATA
699	7337	CAACCGGTC.TCGCGTCAT
700	7335	ACTTCAGTA.GGTCGGTCT
701	7333	GGATAATAC.ATAGAGCAG
702	7323	GGAGTACAG.GTCTTCTCG
703	7321	GTTATCGAT.AACTCCATG
704	7319	ACGTGAATC.ACAGCGGTC
705	7319	CACCAAGAT.GGATCAATG
706	7318	TACGTTGGA.ATAGTCAGT
707	7311	AGTACTCTC.CGCAATCGA
708	7308	TGTCAACCT.GGTCCTAAG
709	7307	GACATAACG.TTACGGACC
710	7305	ACATTGACA.CCATAAGTA
711	7301	TGTGGACAA.TGTATGTAG
712	7299	CTCGCTACG.CCACGCCAT
713	7296	AGACATATC.TCAGAGTCA
714	7291	TCTCATCGG.GCACGCATT
715	7290	ATTAGCGGT.CGTGTATTC
716	7290	GACTGCCTG.ACCATGTCT
717	7289	TGCCATCTC.TTCCAATTC
718	7286	TACAACACC.TAGGTCAAC
719	7284	GGTTCGCAA.TGAGCTAGA
720	7284	TGTCATAGC.CGGTGAGTC
721	7282	ATCATGTTC.CTTGGTCAT
722	7275	CTGATCCGA.GTAGTGGAG
723	7274	CCAAGTCGA.AGAGCGGAG
724	7270	CTAGTCGTC.AGCATTCCA
725	7269	GACTTCACC.CGGAGACTT
726	7268	CATATGTCG.CTCGTCTTG
727	7267	CCTGCGTTA.CGCGATGTA
728	7260	GCCTAACGG.CTAACCGGT
729	7259	CATACGCAG.CGTGGTACC
730	7259	CGCCATTAC.CAAGCTGCA
731	7258	CAGGAGCCT.TCAATGGAC
732	7258	TCCTGTGGA.GCCTTCCAT
733	7257	TAGCGCAGC.ACCGTACGC
734	7254	TGGAGTGGA.GCCAACAAT
735	7253	AGCCTCGCA.TTACACCTT
736	7249	CGAGTAGCA.CTAGTTCCA
737	7247	CAGCGTAAG.CCGTTCCAA
738	7246	ACCTAGTTA.TACGTTACC
739	7246	GAGTCACCA.TCCTTCGTA
740	7244	AACAACTGG.ATAGTCAGT
741	7243	TATCTGTCA.GAAGGATCA
742	7242	TTGATCGTA.TATGAAGAC
743	7241	CAGTGAGGA.CTTACATGC
744	7241	CCTCGGTCA.CACTTCCTT
745	7241	TCCTTCAAC.GCCTTATCT
746	7239	AATGCTATC.TATTGACTG
747	7238	GTTCACTCC.CATTATGTC
748	7236	CTCTGCGGT.TGTAACAGT
749	7229	ATCCACAGT.CGTATCGAA
750	7220	GCCATTAAG.TGGAGTGGA
751	7217	ATCCAATGA.ATCTTACAG
752	7215	TGCAGATGC.ATGAACTAG
753	7209	TACTCGCTG.AAGTAGGAC
754	7204	TTGCCAGAT.TATGTATGC
755	7201	GCCAATGAA.TAGGTCAAC
756	7198	GCCGTTGTT.TAGCGAGAA
757	7198	GCGACACAG.GCATGTAAG
758	7197	GTGTCACAC.AGTGACGAT
759	7192	CTCTGTCAA.ACGCAAGAT
760	7192	TAGACACGT.GGTAATCTA
761	7190	ACAACCGGA.TCAAGGTCG
762	7189	AGATCGAGT.CACTAGACT
763	7187	GGAATTCAC.TGACCTATG
764	7186	CTCCGCATT.AGGAGGTGA
765	7178	CATTCCGAG.CAGGATCAA
766	7176	GATCTGAAT.TCCATCATT
767	7175	GGAACCTAG.GAAGGATCA
768	7172	CGTGTCCGA.CCTAGCAAT
769	7170	CTAGTCGTC.GGATTCGTC
770	7169	GACCGGTAG.CATACAACC
771	7167	ATGTCCTCC.TGGATTAGC
772	7165	ATGCCTTCA.TGATCTCGG
773	7165	GATCTAGAG.CGACCACTT
774	7164	CAGAGCACC.AGCGACACC
775	7164	CATCGAAGC.TATCGAGCC
776	7161	CTTCGTGCA.GTGCGTTCC
777	7160	CATGGACTC.CGCATAACT
778	7160	GTCTGAGCC.ATACCGCTT
779	7157	CCATGCGTC.GCAGCGATA
780	7152	TGTAGCAAG.CGTGCTTGA
781	7150	GTGGACTGG.ACTCATTCA
782	7147	CAGTGCCAT.ATATAGCGT
783	7144	GTAACAGTC.ATCGATCCT
784	7141	CCATACGAT.CGAATGAGT
785	7141	CGAGCTTAC.CTATTCCGT
786	7138	CATGTGAAC.TAATTCGTG
787	7138	GAAGTGTGA.CACTCACTA
788	7137	CAGTGCCAT.ATGGATATC
789	7136	CGACAGGAA.ATTCATGTG
790	7135	GCGCATTAC.CAGTCCTAA
791	7135	GTGTCGAGC.ATAATCGAG
792	7134	TAAGTGTAG.CGAAGAGGT
793	7131	ACGCACACT.AGTCCGTGT
794	7131	CGTGCCTAT.CGTCGTCAA
795	7129	ACAGCGTAT.TGAGATCAT
796	7129	ACTATCCTG.GAGCTCTCA
797	7129	CGTATCGAA.TCTGCAACA
798	7128	CAATCTCCG.TCGTCCGAT
799	7124	ACGTGCTCG.TAAGGTGAT
800	7123	CAATCAAGT.CAACGATCG
801	7121	CACTGGTCC.ATAGTGGTT
802	7116	AGGATCATG.GCAACCAAC
803	7112	CCGAATATG.TCGTAATAG
804	7112	GATATATCC.GTATGCCTT
805	7111	CAAGCCTCG.AATCAGGAG
806	7109	GTACCTAAC.CCAACAACA
807	7107	AGAGAGTGG.GTACGAACG
808	7104	ATGCCTGTC.GTAACCATA
809	7103	CTCAGGTAC.AGATCGAGT
810	7100	CACGATAGA.GTATGATCT
811	7099	TGCGATACT.TTCCTAAGG
812	7098	GCGGAGATT.GAACGCTGT
813	7098	TGTATCGTG.TGCCTGGTT
814	7095	CTAGAGGTA.TGATTGCTG
815	7089	CGTGGTACC.GACAGGTTA
816	7087	TCACAGGTA.CCTTATCCG
817	7086	CGCGCACAT.GACAGGTTA
818	7085	CAGAAGTGA.GTCGACATT
819	7084	ACGTCTATG.CGGTGAGTC
820	7084	ATGCCTTCA.CCTCTGCAT
821	7084	CTCAGGTAC.TTGCAGTCA
822	7082	TTGGACTTC.ACTCGCTGT
823	7078	ATCATAGAC.TGGTGCCTG
824	7075	CCTGTCATT.GCTGTTCGG
825	7075	CTGTCTAGT.ATCCGGTCC
826	7074	TGTAACAGT.AGTTGCCTT
827	7072	GTGCGTTCC.GAAGAGCAC
828	7072	TAGACCTAC.TTATCGCAC
829	7070	ACAGGAACT.GTTAGTCAA
830	7069	TACCTATCC.AAGCAGCAT
831	7063	CCTGCTCCA.CCATTACAG
832	7061	AGTCGATCA.TGCCGACTA
833	7053	CATCTCACG.CGCACTCTT
834	7052	ACTGTGTCA.CTTACATGC
835	7050	GTCAATACA.CAATACCAC
836	7048	ACGGTGTAC.ATCGAATCG
837	7042	TCAATGGAC.CAATGTGCT
838	7037	CGCGAGTGT.GCATGTGGT
839	7036	GCGACAACC.ATATAGCGT
840	7035	CAATCATAC.CAGCTTCGA
841	7034	CGGTTGCGA.GTAGCCTTG
842	7034	GTACAATGC.GGTTGCTAT
843	7025	CCAACGGAA.CGTTCCATT
844	7024	CCAATATAC.GCACTGGAT
845	7024	GCTGATGTC.GCCTTCCAT
846	7022	GCTTGTCCT.CGCATAACT
847	7015	AGTGTCTCT.ACGAATCGC
848	7013	AGCAGACAA.AGAGCGGAG
849	7011	AATACGTCT.ATATGCAGC
850	7011	ATTGGTTCC.ACTGGACCA
851	7010	GCTTCACTC.ACAATTCGG
852	7004	TCGACGTTG.CAACCTGGT
853	7003	AAGTTGCCA.CATAAGATC
854	7002	CACCAGAAG.CTAACCGGT
855	6992	AGAGGACGT.AACGATGAC
856	6992	ATAGCACGG.TTACAGTGT
857	6989	AGTCGCCGA.CCGATCTCT
858	6987	ACAGAGATG.ATATCAGCC
859	6987	GACCGTAGT.GCCAACAAT
860	6984	CTCCTGACG.GGTAATCTA
861	6981	TACCGATTG.AGACGCCTG
862	6977	TACGAACTC.ATCAAGAGA
863	6974	CACACCACA.GCTCTGTGT
864	6972	CCTCCTTGT.CTCGAACTG
865	6971	TAGCGAGAA.CAGCGACGT
866	6969	ACTTCTTGG.TGTACACGA
867	6968	CACCTCAAC.ACGATGACC
868	6963	CGTTAATGG.CTACGGTAT
869	6963	GGACAGATT.GGATGCTCG
870	6962	CATCTCGAT.TAATGTAGC
871	6962	CTTCTCATC.ATCGCCTCT
872	6959	GGTGATAGG.GTCCTTCAT
873	6958	GTACCTAAC.TCCGGAGCT
874	6954	ACGTGCTCG.GACTCTCAC
875	6952	AGCATATGG.CCTGCTCCA
876	6947	CCTAGCAAT.TGTGGACAA
877	6946	GTAGGACGC.TTCTGGTGC
878	6944	CAAGAGGAG.GATGCGGTT
879	6942	CACTCACTA.CGGTCGACA
880	6942	GCGAGTCTA.CTAGTTCCA
881	6941	CGCATCTAC.TTGATGCTG
882	6940	AACGTTCTT.TAACCGTGA
883	6939	AATTGGTGA.TCTAATACC
884	6939	ACGATGGAA.TATGTACCT
885	6939	CATCCAGGA.ACTCACGAA
886	6938	CTGACGATG.GTAACAGTC
887	6938	TACGAGTGA.AGTCCAGTG
888	6936	TCGTCCGAT.CTGTCACTT
889	6936	TTGAGCTCT.GTTAATTCG
890	6931	AACAGATCG.ACCATGTCT
891	6930	TCTAATACC.AGACGCCTG
892	6930	TTATTCGAC.CTGGACTAA
893	6928	AACAACCTA.TGGTGGATC
894	6928	ATCTGCGTA.CATAGGTGT
895	6927	CTGGTACAT.ACGTCGCTC
896	6926	TCGTGCCAC.GGTGAGCGT
897	6921	AAGTACAGA.ACTCGAGTC
898	6917	TATCGAGCC.GCCAACAAT
899	6914	CCGCTATCC.TCAAGGAGT
900	6914	TCTCAGGAT.CCTATTCAA
901	6912	GGATAATAC.GGAGAATGA
902	6912	TTCCTGCTA.GTGTTCCAG
903	6911	GACGTAGCA.TAATCACGC
904	6910	GATGTCTAG.AACAGATCG
905	6909	GCCGAGTCT.AGTGACGAT
906	6908	TAGCCTTGT.TCTCCGCGT
907	6906	TGGACGAGA.TTGTCAACC
908	6905	ACGGACCAT.TGTATCGTG
909	6905	ATGGATATC.ATTCGAAGA
910	6905	GGTTCGCAA.CAACACTCC
911	6901	GCATTGATC.CTCATTAGT
912	6898	AGGTCCGTC.CAACACCTA
913	6898	CGGATTCTC.AGATACGTT
914	6897	TACGAGTGA.GGTTGAAGG
915	6896	ACATTCCAC.CAAGTCGAA
916	6895	AAGACTGGT.TGGACTGCC
917	6895	GACTATTGA.AGGATGCGT
918	6894	CTAGTATAG.GTATGCCTT
919	6892	ACCACGCTA.AGAGGACGT
920	6891	AAGCAACTA.ACACGTTGC
921	6890	AAGCTGGTC.TAGGATGCC
922	6890	TCCAACGTG.AGTCGTCCG
923	6887	TACGACCAT.TGAGTGACT
924	6886	ACAATTCGG.CATTCAGTT
925	6884	ACGTGCTCG.GCGACCTGT
926	6883	ATAAGTTCG.TTCTCCACA
927	6883	TGTCACATA.CGCGAGTGT
928	6872	CTCTGCAAG.GTCCTTCAT
929	6871	TGCAACTCT.ATCGCCTCT
930	6870	CACATATCA.GCATACATG
931	6868	TGACAAGTT.TTGAGCTCT
932	6866	TTATCCAAG.CCGCAACAC
933	6865	GGAGTACAG.GTGGTTACC
934	6864	GTCTCCAGG.CCAAGTCGA
935	6860	ACACCACAT.CTGAGTCCA
936	6855	GTAACAGTC.TACAGTTAG
937	6850	GGTTCTATC.CGGATTCTC
938	6847	CCTGTATCT.AAGCCACAC
939	6846	CGATACTCT.ACCATGTCT
940	6846	TGGATTAGC.AGTACGAAT
941	6844	ACCGACGGT.GACTGCCTG
942	6844	GACCTTGTG.CATGACGTT
943	6843	CGCGTACTA.AGCAGACAA
944	6841	ACTTCTAAC.GTGTTCCAG
945	6841	GAGTGTGCC.CTTATTGAG
946	6835	GTCGAGTAC.TGGTCCTAG
947	6832	AACGTCGAG.TGAGACAGC
948	6832	GAGATTCCT.GACTGCCTG
949	6832	GTAATATCG.TTCCGAGCG
950	6826	ACCAGCGTT.CCGCACTCA
951	6826	CTACGAGAA.TTGACCTGA
952	6824	TTACACCTT.GCCTTATCT
953	6821	GCGAGTCTA.TGGTCGCTA
954	6820	CCTCAGGTG.ACGTAGTAT
955	6817	GTCCACAAC.TATAATCGC
956	6817	TTCACTCCT.GCACGCATT
957	6816	TCAGGTGCA.CGAGCCGTT
958	6812	AGTGACGAT.AAGCTGAGG
959	6810	CCTAAGAAG.ACGATGACC
960	6806	AGTAAGCCA.GTTCCAACA
961	6806	TCCTCTAGT.GTACGAACG
962	6803	CATCCACCG.TAGACCTAC
963	6801	CAGATCGAC.TAACGTGTC
964	6800	GTAACTCAT.AAGCACAAC
965	6799	AATGCCTCA.TAGCTGTTG
966	6799	AATTCGGAA.GAATAAGAG
967	6796	GAGGACTTA.GGAGCTCAA
968	6792	GATCTAGAG.ATCATGTTC
969	6791	ACCGGTTAC.CCTTATCCG
970	6791	CATTGTTCA.TCAAGGTCG
971	6791	CCATGCGTC.AGACGCTAT
972	6790	GCCGTGAAC.TGACCTATG
973	6788	CCATATGCC.AGATGAAGA
974	6787	GTAGAGAGC.AGAGCCGCA
975	6786	TCACTCGCT.AAGGAAGTC
976	6785	ACCGTACGC.AGATCGAGT
977	6785	CTCCTGACG.GATTAGTGT
978	6785	CTGTCTAGT.GCATGTGGT
979	6784	AGTCGATCA.TAGACCGCA
980	6784	GAGTGTGCC.CAACTCCAG
981	6783	GAACCAGTT.TGACTGAGA
982	6782	GTGACTCTC.TCTGCGCTG
983	6781	CCGAGTACT.ATAGCCTAA
984	6779	CCATATGCC.GAAGGATCA
985	6779	CCTTAACAT.ATCGGTGGT
986	6775	TAAGGTCCG.CAACTAATC
987	6767	ATACGAGGT.TGCCTGGTT
988	6767	TTCGCTGAG.GTACAATGC
989	6764	TAGACCGCA.GCCATCGCT
990	6761	CAAGCGCAT.ACAGTATTG
991	6760	GTAATCAGC.CCATATCTT
992	6757	AAGCCAAGT.AGACGCCTG
993	6755	GTCATTCTA.TCATATCGC
994	6755	TTCGCATCC.GATATGGAC
995	6753	TTACAGTGT.CTGCAAGCC
996	6752	ACTACCATC.ATGAGGTAT
997	6749	AGCACCGTG.AATAACTCC
998	6748	CTGGACACT.CGTGCTTGA
999	6746	CACGGAAGT.CATCGCTGG
1000	6745	ACGCACACT.TCCGATAAC
1001	6745	CAACCTGGT.CGCGTACTA
1002	6745	TTCCAGGAG.GACAGGTTA
1003	6744	CTGGACTAA.CATGCCAGT
1004	6741	GTTAGAGAC.TGCACGATG
1005	6740	TCCAACGTG.TACTCGACC
1006	6740	TGGAGAACC.ATCATGTTC
1007	6738	AGGTCACGT.AGTTAGGTC
1008	6736	CAGGTTGTC.TCATCAGAG
1009	6732	TGCCTGGTT.CACTTCCTT
1010	6732	TGGATTAGC.ATCATTACG
1011	6731	CATGTGAAC.TGGTAGCAG
1012	6727	AACGAGGTG.CACACCTGT
1013	6727	AATGCTGAT.CGTGTCCGA
1014	6726	TCTACGCAA.AGTTCGATA
1015	6725	CTAGTATAG.AAGACGAAG
1016	6723	GCTGACAGA.ACTTCAGTA
1017	6721	CCATAAGTA.TTGTTAGAG
1018	6720	TATCTGTCA.ACGCACACT
1019	6717	CCAAGCGAG.AACGAGAAT
1020	6714	GGTTCAGAC.ACCATTCAC
1021	6713	AGCTGCACT.ATTGATTGG
1022	6711	CATCCAGGA.ACTCGAGTC
1023	6709	GGTGTTCAT.CTAACCGGT
1024	6709	TAGTAACGG.TATTCAACG
1025	6706	TCCAGCTAT.GTAGAAGTT
1026	6704	GTCCTAGTT.ACTACTCAT
1027	6702	CCTAGCAAT.GGACGAGCA
1028	6699	CCTATTCAA.GTACGTCTA
1029	6696	CCGTCAGGT.AAGTCATGA
1030	6696	TTGAGACGG.CACCTCAAC
1031	6692	CTTCCGGTA.TCGGTATCA
1032	6691	AGAATCAGA.CTATGGATG
1033	6689	GCGGACGAA.CCTTGTTGC
1034	6687	CCGCAGAAT.TCAATGGAC
1035	6684	GATCGTTGA.GCAGCTTGA
1036	6684	TTCTCCACA.CTCATTAGT
1037	6682	CCGCAACAC.ACACACGTC
1038	6678	GCAATGAGA.GTTATCGAT
1039	6677	ACTTCAGTA.TCAAGGTCG
1040	6674	GCTTCTGAA.GGAGAATGA
1041	6674	TAGATAGCC.TTCCTTGAC
1042	6670	GCCTGCATC.TTCGCTGAG
1043	6670	TCTGCAACA.TTCTGGTGC
1044	6669	ACAGGAACT.CGCAATCGA
1045	6669	TACTTCCAG.GTTGACCAT
1046	6666	TCAATGGAC.TTCCTGCTA
1047	6665	CATTGCAGA.CAGGATCAA
1048	6661	AAGGATACG.CCTTCGAGC
1049	6659	CAACTAATC.CTTCGTGCA
1050	6656	AGATATGGA.CCTTAACAT
1051	6656	TGCGTGCCA.GTCAAGATC
1052	6653	CAGTACATC.AGTACGAAT
1053	6653	GTCGACATT.ATGCAGTTC
1054	6652	TGTAGCAAG.CACTGGTCC
1055	6643	CCGAAGCGT.GGATTACGC
1056	6639	TAATGTAGC.AAGGATACG
1057	6637	CAGTGCCAT.AACTTAGCT
1058	6637	CCATACGAT.CTCTTCAGC
1059	6633	TGACCTATG.ACGACATCT
1060	6632	GAGCGACTC.GCTACAATG
1061	6631	GACTCTGGT.GCGACAACC
1062	6630	GTAGCCTTG.AACGTCGAG
1063	6630	TCCTCGTCG.CTGAGTAGC
1064	6629	GAATCAACC.AGCCAGGAC
1065	6618	CAGATCGAC.CAAGTCGAA
1066	6616	ACGGACCAT.CGGAGACTT
1067	6616	CAAGAGAGT.AGGAATTGG
1068	6612	CGGAGACTT.AGGATCATG
1069	6612	TCACGACAA.ATCAGAAGC
1070	6610	CCACATTAG.AGTGGAATG
1071	6610	CGCGAGTGT.GATCGATAC
1072	6606	AAGCAACTA.AAGACTGGT
1073	6606	AGGAGCAAT.AGGATGCGT
1074	6605	ACAAGGTAC.ACGACATCT
1075	6605	AGCTGCACT.TCTCGATGC
1076	6605	TATTACAGC.ACGTATGTC
1077	6603	GGTAAGGAT.CTGAGTCCA
1078	6602	CTGCTTAGG.GATAAGCTG
1079	6602	TAATCACGC.GTATGATCT
1080	6600	TCTGCGCTG.CAGCTCTTC
1081	6597	ATCCGGTCC.CAAGCCTCG
1082	6596	ATGCCTTCA.CCATAGCCA
1083	6595	CTGATGCAC.ACTATCCTG
1084	6594	CTGGACTAA.CAGCTGGAG
1085	6588	CCGGATTGC.GTGCTCGGA
1086	6588	GACGTTCAG.ACGTTCAAT
1087	6588	TAGTGCACT.TAATCACGC
1088	6587	CACGTAGAC.TCGATTCAG
1089	6587	GACGTTCAG.CGTGCCTAT
1090	6587	TCAGAGTCA.GTAGCCTTG
1091	6586	CGCTTCACG.ACCATTCAC
1092	6582	ACAATTCGG.TCGTGACGT
1093	6582	CAACTCCAG.CACTGGTCC
1094	6581	CGTTCGTAC.GTAGAGAGC
1095	6580	AGCTCTCCG.GCAGCGATA
1096	6580	CAACACTCC.GCTGGTTCG
1097	6580	CAGTTGAGT.CATTATGTC
1098	6577	CACCTCAAC.CAAGAGGAG
1099	6577	TAGCAGAGT.ATACAACCG
1100	6575	TTGAGACGG.ATAATCGAG
1101	6573	GTATCCTGC.GGTAGACAT
1102	6572	CCGATCAGC.CTTAGGACT
1103	6571	GGATACAAT.ACACCGCCA
1104	6566	CCGACTTGG.TAGCTAAGA
1105	6565	CTGCTGCTT.CTATTCCGT
1106	6564	CCGCAGCTA.ATGGACGTT
1107	6563	TCACGCGAC.AGTAATCAG
1108	6561	GACCGGTAG.CCATGATGT
1109	6559	CCGCTATCC.TAAGTGTAG
1110	6559	GGTTGCTAT.ACATTCCAC
1111	6558	TGGAACTAA.TCTTAGCGA
1112	6557	TATGGTTGG.GGTAATCTA
1113	6557	TGAGCTAGA.CCTAAGAAG
1114	6552	GCACAACTC.TCCGGAGCT
1115	6552	TCGATTCAG.AACAGCAGT
1116	6550	ACGCACACT.TGCCATCTC
1117	6548	GCTAGCTCC.TACGACCAT
1118	6547	AAGACGAAG.ACTCTGCTC
1119	6547	CAATCAAGT.AACTAACTG
1120	6546	AGGATTGAG.TATGAGACC
1121	6545	CTCCTGACG.CGAGCCGTT
1122	6544	GCCACGAGT.TGTAGATCG
1123	6543	CGAGCTTAC.TGCGTATCT
1124	6539	CTTGCACAA.TCAGTAAGC
1125	6537	GTAGACTCT.CTTCGACTG
1126	6536	ACACTAACG.ACAACCGGA
1127	6536	ACTTCTTGG.AGTTACAAG
1128	6532	CATCAATAG.GTTAGATTG
1129	6532	GTGCACGAG.CTATCCATC
1130	6532	TGGATAGGT.CAAGTACGA
1131	6530	TGGATTAGC.CGAATCCTG
1132	6528	TAGATAGCC.TATACGGAT
1133	6528	TTCCATACC.TTACAGTGT
1134	6525	CGAGCTTAC.TTGTTAGAG
1135	6523	GTAGTGGAG.CGCAACCTC
1136	6521	ACTTGATCT.TAGTGATCC
1137	6518	CCTTGCTTG.CAAGAGAGT
1138	6518	GGAATTGGA.TGCAACTCT
1139	6516	GATGTCTAG.TTGTCAACC
1140	6511	ATCTGGTAG.TCAATGGAC
1141	6511	GTGGATAAG.AGATACGTT
1142	6511	TACAGTTAG.CAGAGCACC
1143	6510	CAATTGTCT.ATCAGTCGA
1144	6508	TATACCACT.TAAGCACTA
1145	6506	ACGAGCTTC.TCACTCGCT
1146	6504	ACCATGTCT.ATCTAGGTT
1147	6504	GGTAATCTA.GACATATGT
1148	6501	TAATGTAGC.TCGTTCTCC
1149	6497	AGCAGACAA.TCTCGATGC
1150	6496	GGTAACTAC.CGTCTGCTG
1151	6495	GACATAACG.CACTGGTCC
1152	6495	TATACCACT.GCGACCTGT
1153	6493	GCTGGTAAC.ATCTTACAG
1154	6492	CGAGCTTAC.CACCAGAAG
1155	6490	TGTAGGTTA.ATGCCTGTC
1156	6486	GGAGCATCT.TGCGTAATC
1157	6483	AGTGTCTCT.CCTGTCATT
1158	6483	CCTTGTTGC.CATGTGAAC
1159	6482	AACTTGTCG.ATGAGATCC
1160	6481	TCCGTATAC.TTACGCTCG
1161	6480	GTCCGCTCA.TAATGTAGC
1162	6479	CCGATCAGC.AACGCCTAC
1163	6478	CGCCATTAC.ATTCACCTC
1164	6475	GACACCGAT.AATCGCCAT
1165	6471	GCCATCGCT.AGCAACATT
1166	6470	CCTTAATTC.CCGTTAGAC
1167	6468	AGAGCCGCA.GCGCTAGAA
1168	6468	ATCTTACAG.GCGCTCTAT
1169	6468	TAGGTTAGT.TCTTAAGTG
1170	6464	ATTAGCGGT.CTAGAGTCG
1171	6463	ATGCCTTCA.CCATAATCG
1172	6463	TAACACGAG.TGAGCTAGA
1173	6458	CGACGTGAT.TTAGGAAGG
1174	6457	GGTCCTGGT.CCTTCCTCA
1175	6456	GGAACCTAG.ATAAGACAG
1176	6452	GTGCACGAG.AATCGTGTT
1177	6450	TCATCATCT.GACAATGTT
1178	6448	AAGACTGGT.AAGTTGCCA
1179	6447	ACGATGGAA.ACTCCGTCG
1180	6447	TACCTCACT.CTGGACTAA
1181	6446	CTCTGCGGT.CGTACACAC
1182	6444	GCTTAGAAC.AATCTGACC
1183	6444	TAGCGCAGC.GGTTGCTAT
1184	6441	CGGTTGCGA.ACGCGACAG
1185	6441	TCTGGAGGA.GGACGAGCA
1186	6440	AGACATATC.AGAGGACGT
1187	6437	AGCGTCGTC.CCTCCTTGT
1188	6436	ATGAACTAG.GAACCAGTT
1189	6434	ATTCCTACG.ACACCACAT
1190	6434	TGCATCGGA.GGTCCTAAG
1191	6433	AATCCTCGT.CAAGCTGCA
1192	6430	CGTTGATCC.GAGGTGAGC
1193	6430	GTCGTTGCG.TGAGATCAT
1194	6428	CGGTTGCGA.GTTAGATTG
1195	6424	GTAATCAGC.AATGCTATC
1196	6421	CGGAATGCA.AATGCACTT
1197	6415	CCAAGTCGA.AACGGAGAT
1198	6415	TGTATCGTG.GCTACCTTA
1199	6412	GCGTTCAGA.CAAGAGAGT
1200	6411	CATTGCAGA.AATGCTATC
1201	6409	CTGGTAATC.ATTCGCTTA
1202	6409	TATCCTCAG.TGGACGAGA
1203	6408	CCATATCTT.ACGCTATGT
1204	6408	CCTGCAGAT.CGACCTGTA
1205	6406	GTTAATTCG.CAACACTCC
1206	6400	ACACCACAT.GTTCACTCC
1207	6400	GAGACGATC.AGCAGACAA
1208	6400	TGGTTATAC.TCTACAGTT
1209	6399	ACGAGAGCA.CCTCGACCT
1210	6395	ACGAGAGCA.ACCAGCGTT
1211	6392	CTGACGGAT.TTCGCTGAG
1212	6392	GACAGGTTA.TGAACTTGC
1213	6392	GTCGACATT.GCTACAATG
1214	6390	TCATGCTCA.CCACGTTCT
1215	6388	ATCAGGATG.CCTTAACAT
1216	6385	CGTGCAAGG.TCATCATCT
1217	6384	TATCTGTCA.CCTGTCGAC
1218	6383	AATCAGGAG.CCTTAACAT
1219	6381	ATCTGCGTA.AGCAAGTCC
1220	6377	AGTCAGTTG.TGTCTACAC
1221	6375	GACTTCACC.CCGAAGCGT
1222	6373	AGGATCATG.CAGTACATC
1223	6371	GAACGCTGT.TGCATCGGA
1224	6370	ACAGGAACT.CCTCAGGTG
1225	6368	AAGGATACG.CACACCTGT
1226	6368	TACCTCACT.CCGCATCCT
1227	6367	CAGTCCTAA.TCGCTTAAC
1228	6367	GACCACTCG.TGAGCAGAT
1229	6366	GCGATATGA.TGCCGAACT
1230	6358	TCATCATCT.TCCAGCTAT
1231	6356	ATTGCGCTA.TTAACGGAG
1232	6356	CGGTGTTAC.ACTCTGCTC
1233	6354	GAAGAGCAC.ATGAGATCC
1234	6353	ATGTGACGA.CGTACATCT
1235	6352	CCGTTAGAC.TGTGCAGTA
1236	6352	TGGTCTACG.TAGGTTAGT
1237	6347	GCTGACAGA.TTCCTGCTA
1238	6345	TCGTTCTCC.GAGATTCCT
1239	6344	CTTCGTGCA.CATTCGAAT
1240	6344	TCAGAGTCA.GCTTACGTT
1241	6342	CCGTACGGA.CGATAGGTG
1242	6339	AGCCAGGAC.TGTGAGTAT
1243	6337	TCCAAGTAA.ATGTCGCCT
1244	6336	CCATATCTT.CTCTTCAGC
1245	6335	GAACAACCA.GGATCGTTC
1246	6330	GATAACGTC.GCAGCTTGA
1247	6328	CGGTGTTAC.TCAGTGCAA
1248	6327	GCGAGTCTA.AGCCACTTC
1249	6323	ATAGTGGTT.AATTCGGAA
1250	6321	AAGACTACC.CCATATCTT
1251	6319	GATGCTCCT.TAGCACACG
1252	6318	GCAGATCCG.TAGTGATCC
1253	6317	TCAGGTGCA.CACTTGGAT
1254	6315	CCAGGAGTT.CGGTTCTAT
1255	6313	TGATGGACA.ACTACCATC
1256	6312	CAACTAATC.CAACACTCC
1257	6311	CGGAATGCA.AGCATTCCA
1258	6311	GGAGCATCT.ACTTCAGTA
1259	6310	ATCCGGTCC.AGGATGCGT
1260	6307	CACTTGGAT.AGTGACGAT
1261	6305	CCGAGCTGA.TACACGGTC
1262	6305	TCAGGACTG.GTAGGACGC
1263	6304	TCAATCTAG.TGTGGACAA
1264	6303	AGCTGCACT.AAGGAAGTC
1265	6299	GATGTAAGG.TATCTAGGT
1266	6298	CGCTGTAGT.AACAGCAGT
1267	6298	TAACGTGTC.ATTAGCCAC
1268	6296	AACCATGGT.TCGCGTCAT
1269	6296	CACATTCTG.ACTGTAATC
1270	6296	GTAACAGTC.GGATACAAT
1271	6296	TAGGAGGAT.CAGGTTGTC
1272	6295	CCTAGAGTA.TGAACCAAT
1273	6294	AGTTACAAG.AGCCGGATC
1274	6291	AGGTACCAA.CTCGTTCAC
1275	6290	ATCCACAGT.ATCCTCCGA
1276	6290	GTAATCAGC.ATCTGCGTA
1277	6288	ACCGCTGTG.TACAACACC
1278	6287	GATGTTACA.AGAGCCGCA
1279	6286	AACGTCGAG.CGACAGACC
1280	6285	CACAACCAG.CGACCTGTA
1281	6284	CCGATCTCT.AGCCAGGAC
1282	6283	GTACGAACG.ACTACCATC
1283	6283	GTCAAGATC.ACAGCATCA
1284	6281	AAGGAACAG.CCAGATCAC
1285	6280	TAGTCGCAT.CCACGCCAT
1286	6279	CCTCATAAC.AGGAGGTGA
1287	6278	TCAATGGAC.GTTAATTCG
1288	6277	GGTTACGCA.AATTCGGAA
1289	6277	TACCTCCTC.TGCGCACTG
1290	6277	TCTGGAGGA.CCGAATATG
1291	6275	CGAATGAGT.GGTCTCATG
1292	6274	AATCCTCGT.GATGCGGTT
1293	6273	TTATGAGGA.GGAATTCAC
1294	6272	ATTCTCTGG.CACGGAAGT
1295	6271	ACACGTTGC.AGCGTCGTC
1296	6267	ATAATCGAG.ATATCCGAT
1297	6266	AATGCCTCA.TTGTCAACC
1298	6265	GTTCACTCC.GATGCTCCT
1299	6263	CACTCACTA.CGCGCACAT
1300	6261	TTACGCTCG.TCGTACCTT
1301	6257	AGGATCATG.CGACCATCA
1302	6257	CTGATGCAC.ACATGGATT
1303	6257	TATCCTCAG.AAGCCACAC
1304	6255	ATCGCCTCT.CAGATCATT
1305	6254	ATGCTCACC.TCTCGTATC
1306	6251	CAGCTAGTT.TGGTTATAC
1307	6251	TGTCACATA.CCTGCAGAT
1308	6250	ACGCGTGAC.CACATATCA
1309	6250	CCGCAGCTA.GACCAGAGA
1310	6249	CGCCACCAT.TCTGCGCTG
1311	6248	ATTGGTTCC.ATTAGCCAC
1312	6247	GTATGCCTT.AACTTAGCT
1313	6246	TTCCAGGAG.GTGCATCAA
1314	6245	AGGATGCGT.CCGACGTCA
1315	6245	CACTGTATC.ACTACTCAT
1316	6243	GAGCATACA.AGATGTTGG
1317	6242	ACTCCAACT.TGTCATAGC
1318	6240	AGTTACAAG.GACATATGT
1319	6238	ACCGGAAGG.GGAAGTATG
1320	6238	TATGAAGAC.CGTCATGGA
1321	6238	TGATTATCG.CAGGATCAA
1322	6237	TACAAGAGG.GAAGAGCAC
1323	6235	GCTAGCTCC.CCAATGCCT
1324	6235	TAGTAACGG.GATTGAGTA
1325	6232	GGTTAGATG.AGTGATGCG
1326	6228	AACAACTGG.CCGAATATG
1327	6227	CATTATGTC.GGAGTACAG
1328	6226	CGTTCCATT.ACCATACTT
1329	6224	AGCATTCCA.ATTGGTTCC
1330	6223	GAGTGCATA.GATCTAGAG
1331	6222	TAGCACACG.AAGTCATGA
1332	6221	CTTCGACTG.TAGTAACGG
1333	6218	AGTTAGGTC.CTTAACAGC
1334	6218	CCGCAGCTA.CTTCTGAGT
1335	6216	CAGAGCACC.TCACGACAA
1336	6215	AGTAATCAG.CGATACTCT
1337	6214	ACTCATTCA.GAAGAGCAC
1338	6213	CATTGTTCA.TAGACACGT
1339	6211	GTGGAGGTC.AGTTCAACC
1340	6211	TAGTCGCAT.TCGTTCTCC
1341	6210	AGTAATCAG.ACACCACAT
1342	6207	CGCCTGCAA.AGCGACACC
1343	6207	TTCCTAAGG.GGAGCATCT
1344	6206	ATCCGTCTC.ACTCGAGTC
1345	6206	GCCGAACCA.AGCATATGG
1346	6202	AGACTAGTA.ATGCGCCGT
1347	6202	TGCGCACTG.CGGATTCTC
1348	6201	CGATTGAAC.TTATTCGAC
1349	6200	GTCCTAGTT.CTGATGCAC
1350	6200	TGACCAAGT.GTGCTCTTG
1351	6198	ACTAACCGA.TTAGTCGGA
1352	6196	TCAGCGACC.GTAAGGTCC
1353	6195	ACTAACCGA.TACAGGACT
1354	6193	TAGAGCGTC.TCTACATCC
1355	6192	CTGAGTCCA.AGACATCCA
1356	6191	CGACGTGAT.CACGCGTAA
1357	6189	ACACACCGT.CCATAGCCA
1358	6189	CATCTCGAT.GTAGAGAGC
1359	6186	ACTATCCTG.TAATTCGTG
1360	6184	AGTGGAATG.TACCTATCC
1361	6184	CAACCTGGT.CCTAGAGTA
1362	6184	CAAGTACGA.ATCCGTCTC
1363	6182	TGACCTCCT.TATGCCTTC
1364	6182	TGCAGATGC.ATTAAGACC
1365	6179	GACCAGAGA.ACCATTCAC
1366	6179	TATTACAGC.GAGTCCAAT
1367	6177	CTGGTAATC.CGTACATCT
1368	6175	CGTGGTACC.TTGCGAACA
1369	6174	GACCAACAG.CTGCAGAGC
1370	6173	GAGCCGTTA.GCTTGGTTC
1371	6173	TTGACCTGA.CATAGGTGT
1372	6172	CGTACACAC.TGAGTTAAG
1373	6171	GAGGTCACG.CGGTTCTAT
1374	6170	CGCGTACTA.TAGCAGAGT
1375	6170	TTCGTGATG.GTTGACGTG
1376	6169	AATCCTCGT.CGTACATCT
1377	6168	AGTGAGAGA.GTCGACATT
1378	6167	TAACACGAG.TACCGATTG
1379	6166	CAGCGTAAG.CGCACTCTT
1380	6166	CTGTGCTCA.CACCTCAAC
1381	6165	TATGATGTG.ATTCGCTTA
1382	6164	ACCAGCGTT.AGATCGAGT
1383	6161	ACCGAGACA.TGAAGACCA
1384	6160	ACGTGAATC.GATCTGAAT
1385	6157	TAACATTGG.CTGTCTAGT
1386	6156	GTAACGCGA.ACAGAGATG
1387	6154	GGAGTACAG.ACAGCATCA
1388	6153	GATCGCGAA.GTGCACGAG
1389	6149	AGTGACGAT.GCAATGAGA
1390	6145	CCGCAACAC.TCGCGTCAT
1391	6144	AGATCTGAC.CCACGGATC
1392	6142	TAACACGAG.AATTAGAGG
1393	6141	CAGCGTAAG.CTTAGGACT
1394	6139	ACAATTCGG.CTCTACGCA
1395	6139	GCTGATGTC.CTCCGCATT
1396	6137	TAGTCAGAC.GTCAATACA
1397	6136	GATACCGGA.ATGTCGCCT
1398	6136	GATGTAAGG.GTTAGTCAA
1399	6134	GACTTCACC.CGACCACTT
1400	6132	ACGTTCAAT.CAATACCAC
1401	6130	ATACCGAAG.GGATAATAC
1402	6129	CTGTTACCA.CGGAGACTT
1403	6128	GCTCCTAGC.CCTGCTCCA
1404	6128	TAATGTAGC.TTGCCAGAT
1405	6125	ACGTATGTC.TAAGGTGAT
1406	6124	ACTGCTAGT.GCGAGCAAG
1407	6124	GATCGTTGA.CGATCCAGA
1408	6123	ACCGCTGTG.TAGTACGTA
1409	6122	GCTAGCTCC.GCCGAGTCT
1410	6119	CGCCACCAT.CTGGTAATC
1411	6119	GACTCTCAC.ACCATACTT
1412	6119	TCGCAAGCA.TAGGTCAAC
1413	6119	TCGCTGTAA.AGCACCGTG
1414	6118	ATAATGTGG.TCATCATCT
1415	6118	ATGAACTAG.GCCACGAGT
1416	6118	CCTGCTCCA.TGAGACAGC
1417	6118	GCTTCTGAA.TAGCAGAGT
1418	6118	GTCGAGTAC.ACCATACTT
1419	6118	TATCGAGCC.CGCGAGTGT
1420	6118	TGACGATGA.CACCAGAAG
1421	6116	ACGTCTATG.AATGCTGAT
1422	6115	GGATAATAC.TGATACCGT
1423	6112	GTGGTTACC.CCTCAGGTG
1424	6111	CCGCTATCC.ACCGAGACA
1425	6109	AGTCGCCGA.ACGCACACT
1426	6109	GATCGTTGA.CTCCTATCT
1427	6108	GTTGACGTG.TTGGAGAAC
1428	6107	GTGCTGACT.CTCTTCAGC
1429	6106	CAACTAATC.CAGCGACGT
1430	6105	GGTGTGACC.TCTGAGATA
1431	6104	CCACACAGA.TGCCAATGG
1432	6102	ACGTGAATC.TTGAGACGG
1433	6102	ACTCATTCA.ACTGTAATC
1434	6100	GAATCAACC.GCATGTGGT
1435	6099	TACTTCCAG.GTATACAGA
1436	6098	GAATAAGAG.CCATAATCG
1437	6098	TACGTTACC.AACGAGAAT
1438	6096	CGCCACCAT.CCTGTCGAC
1439	6094	ATGCGGATT.GCTTACTAG
1440	6093	CAGCTCTTC.TCTCGTATC
1441	6093	CTAGAGTCG.CCGTCCACT
1442	6093	TATGTATGC.ATCGCCTCT
1443	6091	AATCGCCAT.CTTCCGTGG
1444	6091	TGCGTAATC.GTAGTGGAG
1445	6089	CAGCACGTG.GAGCTCTCA
1446	6089	GGTACGAGC.CCAACAACA
1447	6085	TTCAGTGCC.GACCGTAGT
1448	6083	AACAGCAGT.CCGCTATCC
1449	6083	CACGGAAGT.GCATGTGGT
1450	6081	AATGCCTCA.TAACGTGTC
1451	6076	GTGGTTACC.AGCCACTTC
1452	6076	TGTAGCAAG.TAGAGCCAG
1453	6076	TTAGTCGGA.GGTCGGTCT
1454	6075	ATATGTCCA.GTGCCATGA
1455	6075	TCCTTCAAC.TGCTTACGG
1456	6074	TCATGCAGG.AACGGTAGC
1457	6074	TGCGCACTG.CAAGAACCG
1458	6073	ACCGGTTAC.GAGAATCAG
1459	6072	CACGGAAGT.GCTTCTACG
1460	6072	CTTGCGACC.AGTCGCCGA
1461	6072	TGTAGCAAG.TTCCAGGAG
1462	6071	CTCGAACTG.CATCTCACG
1463	6070	GATCGTTGA.ATGCTGTCG
1464	6065	TCGTAATAG.AGCACCAGC
1465	6063	AACCATGGT.ATCGGTGGT
1466	6063	TAAGCCATT.ATGGACGTT
1467	6061	AATGCGTGC.CCTAGCAAT
1468	6061	CTGACGGAT.ATCCACAGT
1469	6060	ATTAGCGGT.TCAGGACTG
1470	6060	CCTAAGTCT.TATGTACCT
1471	6060	TCGGATGTT.CCTAGCAAT
1472	6057	TGCTCCTCC.GCCAATGAA
1473	6057	TTGAGCTCT.CTCCACGTC
1474	6056	ATCGGTGGT.GTCCTAGTT
1475	6056	GCCTTCCAT.TGCGTCTTA
1476	6056	GGAACCTAG.CACGCGTAA
1477	6056	TTGTCAACC.TTCCTAAGG
1478	6055	CCAAGCGAG.TCGTGCCAC
1479	6055	GAGGTCACG.TTGACCTGA
1480	6053	AAGTAGGAC.ATCCTGCCT
1481	6053	ACGCACACT.CTCTCAGTC
1482	6053	AGAAGTAAC.TTGATGAGT
1483	6053	CATCGCTGG.AATGCGTGC
1484	6053	CTGGTAATC.AAGCACAAC
1485	6052	AACAGCAGT.GTTCAGAAG
1486	6052	CGTGACCAG.ATATGCAGC
1487	6052	GATGCGACG.ATAAGTTCG
1488	6052	TCAGAGTCA.ACTGGTCAG
1489	6051	CTGTCACTT.GCTTGTCCT
1490	6051	GCCGAGTCT.TCAGCGACC
1491	6046	GGTAAGTGA.CATACGCAG
1492	6045	GCACCATCG.ATCCGTCTC
1493	6044	TGTCGTACA.TCCTTCGTA
1494	6043	GCTGTTCGG.TTAGTCGGA
1495	6043	GGAGTTAGC.ATTCGAAGA
1496	6041	TCGTAATAG.CATAGAGAT
1497	6038	TGCATACAT.CAGCCGCAA
1498	6034	ATCAGAAGC.CCACTTCGC
1499	6033	GCCACATGG.GTGGAGGTC
1500	6033	TGCGTGCCA.TGTAACAGT
1501	6028	GAACTATGG.AATACGTCT
1502	6026	CGTGGTACC.TAGCACACG
1503	6024	AAGCCACAC.TCATGCAGG
1504	6024	ATGTCCTCC.CGTCGTCAA
1505	6024	CATGGACTC.TCCGGAGCT
1506	6024	GATAACGTC.CAAGCTGCA
1507	6024	TGCAGTCGG.ACGGTGCCT
1508	6023	ACGCAAGAT.GACCGTAGT
1509	6023	ATCCAATGA.CTTGCACAA
1510	6022	CGAGCTTAC.CTGAGTCCA
1511	6020	CTCGCAAGA.TACGACTTG
1512	6018	AGTCGATCA.ATGCTCACC
1513	6016	GGTAGTGTT.CAAGTCACT
1514	6014	ATCCTGCCT.CACGTAGAC
1515	6013	TGATCGGAA.GCTTGTCCT
1516	6012	TAGACCATG.AGAGGTGAA
1517	6011	GACTTGATT.ACTGGTGCT
1518	6011	TATACGTGG.TTACTAGTC
1519	6011	TTGACCTGA.AACGGTAGC
1520	6010	AACGGAGAT.ATACAACCG
1521	6010	CTCCGCATT.TGCCACCGA
1522	6010	CTGAGATAG.TGCCTGGTT
1523	6010	GTATACAGA.CACAACCAG
1524	6009	CGGAGACTT.CACAACGCT
1525	6007	TTACCTCTC.ATCAGAAGC
1526	6004	TCACCGAGG.GAGCACATT
1527	6003	CAGGTTGTC.TACCTCCTC
1528	6003	TGCGTCTTA.GATCGATAC
1529	6002	TAACACATC.CACGTCATA
1530	6001	AATCGTGTT.CACACTGCC
1531	6001	TTATGAGGA.AGTTATCGC
1532	6000	CGTGACCAG.AGCCTCTAG
1533	5999	CTGGTACAT.TAGTTGACG
1534	5997	ATGGAGAGT.GTATACAGA
1535	5994	CACGATAGA.CCGAAGCGT
1536	5994	GTACGCGAT.TTACGCTCG
1537	5992	ATGGACGTT.ATCCGACCA
1538	5991	TCAATGGAC.GGTAACTAC
1539	5989	CACCTACGC.ATGGTTCGA
1540	5988	GCACCATCG.ATTATGCAG
1541	5987	CAACGCACA.TCGCGTCAT
1542	5985	TTGCTCTGC.TCTGCGCTG
1543	5984	GTCGAGTAC.TCCAGAACG
1544	5983	TGCGTGCCA.TTGATGCTG
1545	5982	GATCTGTTC.GATAAGCTG
1546	5982	TAAGTACAC.TCCGGAGCT
1547	5981	AGTGAGAGA.AATCGCCAT
1548	5981	ATCCTCCGA.CAATGTGCT
1549	5981	GATCGCGAA.ACTAAGTTC
1550	5980	ATGGACGTT.TCAATCTAG
1551	5980	GTCTCCAGG.CCGATACCG
1552	5980	TGTCACATA.TCGTAGGAA
1553	5975	CCTCATAAC.CGACCACTT
1554	5971	AATACCTTG.CCAGATCAC
1555	5970	AATATCAGC.TTGATGAGT
1556	5970	CACAACCAG.CGTGTATTC
1557	5968	TCAACACTC.CATCCAGGA
1558	5968	TGCCTGGTT.CGAACAGAG
1559	5967	CCGCAGCTA.TGTTGTCGA
1560	5966	TCGTCATTC.GGTGATAGG
1561	5966	TGAACGTCA.ATCTCTGCT
1562	5965	GATAGTTCT.CTCGTTCAC
1563	5963	CCGCAATGG.AGACATCCA
1564	5963	CTTACATGC.GAGCATACA
1565	5963	TCCAGCTAT.AAGTTGCCA
1566	5963	TTCCGCCAG.GACTGCCTG
1567	5961	TACGTTACC.CCTTATCCG
1568	5960	ACGATGGAA.AGTAGAGGA
1569	5959	CACTAGACT.ACATTCCAC
1570	5959	GACATATGT.TACGACCAT
1571	5959	TCACGCGAC.CGTGAGACT
1572	5957	GTAGAGAGC.AGCCTCGCA
1573	5957	GTCCTTCAT.ATCTTACAG
1574	5955	TCAGGACTG.CACCTCGGA
1575	5954	CATCTCGAT.GCCTTCCAT
1576	5953	GTACAATGC.TCCAGCTAT
1577	5950	CATAGAGAT.CACGACTCA
1578	5950	CTAGTTCCA.ACTGCTAGT
1579	5950	TATTACAGC.AGTGACGAT
1580	5949	GACTTCACC.CTCCTATCT
1581	5947	TACACGGTC.ACGCTATGT
1582	5945	CTCTGCGGT.AGTTCAACC
1583	5945	CTGTGGTGG.CAGGTTGTC
1584	5945	TACAGGACT.GAGCCGTTA
1585	5945	TTGTATCAC.GCCGTGAAC
1586	5943	ATGGTTCGA.TCACAGGTA
1587	5943	TCAGTGCAA.TTCGCTGAG
1588	5941	CAATCATAC.GTAGCCTTG
1589	5941	CGAACAATC.TCGCATTCG
1590	5938	TAAGCCATT.GTGTTGGAA
1591	5933	GGACACTGG.GGACTATTC
1592	5932	CGTTAATGG.ACCATACTT
1593	5932	CTGTAGAAG.TGTAACAGT
1594	5931	GAAGAGCAC.GCTGTTCGG
1595	5930	CCATCTAGG.CAGGTTGTC
1596	5930	CGAATGAGT.CAGCTAGTT
1597	5929	AGAAGAGTC.TGGTAACCA
1598	5928	CTCTGCGGT.TCCTTCGTA
1599	5927	TGAGAATCC.GAGCCGTTA
1600	5925	CAGGTTGTC.GGTGATAGG
1601	5923	CTGTACGAC.GCGAGCAAG
1602	5922	ATCTCGAAC.GGAGTACAG
1603	5922	TGCGACGTT.AACTAACTG
1604	5919	GGTTGCTAT.GCAACTCGC
1605	5917	GCTACCGAG.TCGTGACGT
1606	5916	GACCAGAGA.CAACACTCC
1607	5916	GATGTCTAG.TCTAGCTGG
1608	5916	GGATTCGTC.AATGCTATC
1609	5915	AGCAACATT.TACTCGCTG
1610	5914	ACTCTCACA.CACAGCGAA
1611	5911	TGACGGTTG.TGGATAGGT
1612	5908	ACGCTAGTG.ATAGTCAGT
1613	5908	CTTAACAGC.TATTCAACG
1614	5905	AGACCACGC.CAAGAGAGT
1615	5905	TACGTTGGA.TAGTTGACG
1616	5903	ATGCGGATT.CACAACGCT
1617	5903	GAAGTGTGA.ATGGTTCGA
1618	5902	TAGTACGTA.CGCATCTAC
1619	5901	ACCATCTAA.GTCAATACA
1620	5901	CCGTACGGA.ACCATTCAC
1621	5897	GCAACACCT.AGATCTGAC
1622	5896	TAAGTGTAG.GACTCAGTG
1623	5894	AGCTCTCCG.ACCGAGTAG
1624	5893	AATACTCCG.CAGATCATT
1625	5893	TGCATACAT.TCCACCTCA
1626	5891	GATCTGAAT.CATTGACAA
1627	5888	GCCTAACGG.GCATGTAAG
1628	5887	TGAAGACCA.GCACAACTC
1629	5886	AGGAGCAAT.CACTTCCTT
1630	5883	CGATCCAGA.CCTGCAGAT
1631	5881	GCCTGCATC.AGCGGAACA
1632	5880	ATCGGTGGT.ACCTGCAGA
1633	5880	TTCTGGTGC.GTTGCATGG
1634	5879	CTCAGTGAT.CGGTCGACA
1635	5879	TGCATCGGA.ACGTAGTAT
1636	5878	GCGTCGTCT.ACATGACTA
1637	5877	GAATCACAT.GCACCATCG
1638	5877	TGCTGCGTC.AGTAATCAG
1639	5875	ACGACGATT.ACTTGATCT
1640	5874	ACCGGAAGG.ACGTAGTAT
1641	5874	AGTCGCCGA.GGAACTGCT
1642	5874	GCAGATCCG.TCACTACGT
1643	5873	TAGTAACGG.CCGTCCACT
1644	5871	TGCCATCTC.TTATTCGAC
1645	5869	CTCGACGAT.AGATCGAGT
1646	5868	TCCGTATAC.CTAGACATG
1647	5866	AAGCAGCAT.AGGAATTGG
1648	5866	AGCTACTCA.CCGAAGCGT
1649	5866	TGTGGTCCT.TTCCTCGGT
1650	5861	TGTCATAGC.ACTTCTAAC
1651	5859	CATTCCGAG.CTGACGATG
1652	5858	CGCGTGAGA.TTACTAGTC
1653	5857	CCAGGAGTT.CCGCACTCA
1654	5856	GCCAACAAT.GTGTCGAGC
1655	5854	ACAATAGGT.TGGTGCCTG
1656	5852	AACTAACTG.GTAAGTGAG
1657	5852	CAGCGTAAG.TAGCTGTTG
1658	5848	CCACGAAGG.CTGTGGTGG
1659	5847	GCTTACTAG.CGCGCACAT
1660	5847	GTCGAGTAC.CTTATCTCA
1661	5847	TATCCTCAG.GATGCTCCT
1662	5846	TAACACGAG.TCACGCGAC
1663	5845	CCACCATGC.GTCCTTCAT
1664	5844	AATCGCCAT.GACTCTGGT
1665	5844	TCACGACAA.CCTAGTCTC
1666	5843	GATCGCGAA.TAACATTGG
1667	5843	TGCCAGACG.ATCCATTAG
1668	5840	TCTATTAGG.TGATCTCGG
1669	5838	AATCTGACC.GTAAGTGAG
1670	5837	ACGCTAGTG.AGATATGGA
1671	5836	CCTTGCTTG.GCCACGAGT
1672	5835	ATCATAGAC.CGTGAGACT
1673	5834	GACCAACAG.CACCAGAAG
1674	5829	TAAGCCATT.ATCACTTCC
1675	5829	TGCAGCCTT.TGGTTATAC
1676	5828	CCACTGAAG.TCATATCGC
1677	5828	GCGTCGTCT.ATTGATCAC
1678	5828	GTTAGAGAC.TGCCATCTC
1679	5826	TATGTACCT.TGATTGTGC
1680	5826	TGAGCTAGA.CATGCCAGT
1681	5824	CTGTCACTT.TAAGGTCCG
1682	5824	GGATCAATG.TGCTCCTCC
1683	5824	TGTGTCTAC.GTGGAGGTC
1684	5823	GGTACGAGC.TCCACCTCA
1685	5820	CCACTGAAG.TGCCTGGTT
1686	5818	CCATAAGTA.GGTACGAGC
1687	5816	ATAGCTTGC.CCAGTCTCA
1688	5816	ATGGATATC.CCTAAGTCT
1689	5816	CTCGTGTCC.GTATGCCTT
1690	5815	CAAGTCGAA.CGAATCCTG
1691	5814	CTGGTACAT.TCTTGGTAG
1692	5813	ACGCAAGAT.CTTAATCGT
1693	5812	TCGGATGTT.CCACGAAGG
1694	5810	CATCCTCTC.CTAGAGGTA
1695	5810	CATTCGAAT.CTCTTCAGC
1696	5808	TATGACCGA.CGATCCAGA
1697	5806	AGTGTGCAC.CAACTCCAG
1698	5805	AGTGAACGG.AGCAACATT
1699	5805	GAACAACCA.TGTTAAGCC
1700	5804	CCTAAGAAG.AGGTCCGTC
1701	5802	GAGACTCGA.CAGCTTCGA
1702	5802	TGAAGACCA.ACTTGATCT
1703	5800	TACTTACCA.CAAGCGCAT
1704	5797	TAACATTGG.AATAACTCC
1705	5796	TACGGTCGT.TCCTGAGAC
1706	5795	TCCGTATAC.TCCGGAGCT
1707	5794	CAACACCTA.CCGACTGTT
1708	5791	CTTCCGGTA.ATCCTCCGA
1709	5791	TCTAGGATG.ATCCTGCCT
1710	5788	CAAGCCTCG.AGATGTTGG
1711	5788	CATTGACAA.GTATACAGA
1712	5785	TGCTCCTCC.ACTCCGTCG
1713	5783	GCTGACAGA.GAGCAGGAA
1714	5782	GTAACCATA.TCGTCATTC
1715	5780	CACTACAGG.GCGAAGCTC
1716	5780	CCATGATGT.TATTGCTAC
1717	5779	AAGGTGCTG.AGCGGTAAG
1718	5779	AGCGGTCTA.AGATATGGA
1719	5778	AATGCTGAT.TGCTCCTCC
1720	5778	ATAGACCGA.GCCATTAAG
1721	5777	CATGCCAGT.AACTGATTC
1722	5776	CAGTCCTAA.GCACATGTT
1723	5774	CAACCTGGT.ATCGCCTCT
1724	5774	CTCATTAGT.GTCATTCTA
1725	5773	GCATACATG.GGACAGATT
1726	5773	GCCGAGTCT.TCCGTATAC
1727	5773	TCCTGTGGA.AACGTCGAG
1728	5770	GTAGCCTTG.AGTAAGCCA
1729	5769	TCTGCGCTG.CAGCTGGAG
1730	5768	AATGCTATC.AGTCGCCGA
1731	5767	CCACTGAAG.CGATAGGTG
1732	5766	CTAACACTG.AGGATTGAG
1733	5765	ACTAACCGA.TAGCACACG
1734	5765	TAGCCAGTG.GCGTCGTCT
1735	5763	TAGTGCACT.GCCAATGAA
1736	5762	TACCTCACT.AAGGTGCTG
1737	5761	CTAGTGCTG.CATTCCGAG
1738	5761	GATCTGAAT.TGTCCATAG
1739	5761	GTCAATACA.ACGACATCT
1740	5759	CATATGCGA.AATGCGTGC
1741	5757	CTTCTGAGT.TCCTCTAGT
1742	5755	GCGAGCAAG.TTGCCAGAT
1743	5754	ATAGCACGG.ATGGACGTT
1744	5753	TTACTAGTC.TGTAACAGT
1745	5752	TTGTCAACC.TGAACCAAT
1746	5750	CTCTGTCAA.AGTCGCCGA
1747	5750	TAATCACGC.TCCGATAAC
1748	5749	ACCTAGCAC.CTCTGCGGT
1749	5749	AGTTATCGC.AGTTGCCTT
1750	5746	CGCAGTGTC.TAGGATTAG
1751	5745	AAGTTGCCA.CCTAGTCTC
1752	5744	GCAGCTTGA.GGTAAGGAT
1753	5744	GCCTGCATC.CCTTGTTGC
1754	5744	TTACTTACG.GATCTTCGC
1755	5743	TAATCTGGA.GATGCGGTT
1756	5743	TACCGCGTT.ACATCGTCC
1757	5742	TGATAGAGG.ACAGGTATC
1758	5741	TCCGGAGCT.CTGCATGTT
1759	5740	AGTACGAAT.CGGTTCTAT
1760	5738	AATGCACTT.AGCCAGGAC
1761	5737	AACAACTGG.GGTAGACAT
1762	5737	AACTTAGCT.TCCAGAACG
1763	5736	CATATGTCG.AGACGCTAT
1764	5736	GAACTATGG.GCATGTGGT
1765	5735	TCATCTGTC.ACCGGTTAC
1766	5734	AGCCTCGCA.TCGACGTTG
1767	5733	ACTGGTCAG.ACTCGCTGT
1768	5733	GTAGACTCT.TACAGTTAG
1769	5732	CAGTGCCAT.ATAGTCAGT
1770	5732	CAGTTGAGT.ACTAAGTTC
1771	5731	GCTTCTACG.CTCGACTGC
1772	5729	AGATGTTGG.TCAGAGTCA
1773	5728	ATAGCCTAA.TATCGAGCC
1774	5727	GTAGTTGGT.CGTAATGAC
1775	5726	TAGACCGCA.CACCTAGCG
1776	5725	ATTGACACG.CGCTTATGA
1777	5725	GGACAGATT.TTCGGAGTC
1778	5724	GTCAACTGA.CTACGGTAT
1779	5723	ATTCATGTG.GACGTAGCA
1780	5723	GCAACACCT.TACCTCCTC
1781	5722	TGCATACAT.ACACGTTGC
1782	5720	ATCGGTGGT.AATATCGCT
1783	5718	GCCTTAGAG.ACCTAGCAC
1784	5717	GTTGACGTG.TTCAACTAC
1785	5716	CTTCCGTGG.CTTGATCTA
1786	5716	TGTGTAGAG.TAAGCCATT
1787	5714	CGTATCGAA.CGCACTCTT
1788	5713	ACATCGTCC.AGTGAACGG
1789	5713	CTGCATGTT.GAGTCCAAT
1790	5712	AATATCGCT.ACGTCTATG
1791	5711	GTAACCATA.GCACAACTC
1792	5711	TGCCAGACG.GTCGTTGCG
1793	5711	TTCCAGGAG.CCATACGAT
1794	5709	ATACGAGGT.GGAAGGTAT
1795	5709	GATCGCGAA.ACGTGCTCG
1796	5706	AACAACCTA.GAGATTCCT
1797	5706	CAGTACATC.ATCAAGAGA
1798	5706	GCGTTCAGA.ACTTCGCAG
1799	5705	CGAATGAGT.CTTCCGGTA
1800	5705	TTGCTCTGC.TTGACCTGA
1801	5704	ACTGGACCA.CTAGGTACT
1802	5703	AGAAGTAAC.AAGCCAAGT
1803	5702	GTAATATCG.TGGAACTAA
1804	5701	TAGCGAGAA.ATTCACCTC
1805	5700	GACTGCCTG.CGGTCGACA
1806	5698	GCACAACTC.TGCTTACGG
1807	5697	CAGTTGAGT.ACACGTTGC
1808	5694	GCCATTAAG.GCCTGGAAT
1809	5692	TACAACACC.CCGTCCACT
1810	5691	GAGGTCACG.ACACATCTG
1811	5690	TGACCTCCT.AGCGGAACA
1812	5689	TGCCATCTC.CTGGTGACA
1813	5688	TGCAGATGC.GCCGTTGTT
1814	5687	ACAGGTATC.GGAAGAAGC
1815	5687	TACAGTTAG.TTGATGCTG
1816	5687	TATGTATGC.ACGCACACT
1817	5686	ACCATGTCT.GCGACCTGT
1818	5686	GTGGAGGTC.CAAGCCTCG
1819	5685	CGCGATGTA.TAGCCAGTG
1820	5685	TACCATGTA.TATGAAGAC
1821	5684	TCCACGTGC.TGGTGCCTG
1822	5681	CTAGTATAG.GACGCCGTA
1823	5679	AGATGTTGG.TATCGAGCC
1824	5677	TCGTCATTC.ATGTCCTCC
1825	5676	CTTATTGAG.GCTCAATGA
1826	5675	TCAGGTGCA.AGAGAGTGG
1827	5674	AGTGACGAT.ATGCCTGTC
1828	5673	CAACTAATC.TCCTATTCC
1829	5671	AAGCCAAGT.ATGGAGGAA
1830	5670	ATGCCTGTC.CTGGACACT
1831	5669	CAGCTCTTC.AAGCTGAGG
1832	5668	ATTCTCTGG.TGCCAGACG
1833	5668	CACAACCAG.ATCTCTGCT
1834	5667	TCAGACAAG.TGGTCTACG
1835	5665	ACAGGAACT.GGAAGTATG
1836	5665	CACAGCGAA.CGTATTCCT
1837	5665	GCACGCATT.CATTGACAA
1838	5664	CTGCTTAGG.CATTCGAAT
1839	5663	TCGTCCGAT.GATCTGTTC
1840	5661	CGCTTCACG.ATATTCGCA
1841	5660	AACAACCTA.GGACGAGCA
1842	5660	TAAGGTCCG.GTTAGTCAA
1843	5659	TGATGGACA.ACAAGTACA
1844	5657	TGAGACAGC.TCCTTCGTA
1845	5657	TTACTTACG.ATCCAATGA
1846	5655	ACGTAGTAT.TATCGAGCC
1847	5653	GAATCGAGA.CCTGCAGAT
1848	5653	GATGTAAGG.GGTAGACAT
1849	5653	GTTGCATGG.CCGCATCCT
1850	5650	ACATTGACA.CCGCTATCC
1851	5649	CAAGCGCAT.ACGTATGTC
1852	5648	ATCAAGCAT.CAAGAGAGT
1853	5646	AGATGTTGG.CAGGTTGTC
1854	5646	GCCATCGCT.ACATGACTA
1855	5643	ACGACATCT.CTCTCGATA
1856	5643	TCCTGAGAC.CCACCATGC
1857	5642	TCTAATACC.TTCATTCGC
1858	5641	CCTTGACGG.GAACCTTCA
1859	5641	CGTTAATGG.GTGCTAAGC
1860	5640	CTGTACGAC.TAAGTACAC
1861	5640	TGCGACGTT.ATCGTAGTG
1862	5639	AATATCAGC.ATGGATATC
1863	5639	TCTACAGTT.CAACACCTA
1864	5638	TGGACTGCC.CCACGTTCT
1865	5638	TTGCTCTGC.CCGCTCATG
1866	5637	GTTCAGAAG.CGCGATGTA
1867	5636	AAGTTGCCA.ATAGAGCAG
1868	5635	TGAGCTAGA.GCCGTTGTT
1869	5630	AATACGTCT.TGATCTCGG
1870	5629	TGCCATCTC.CAGAGCACC
1871	5624	ACCGCTGTG.ATGTCGCCT
1872	5623	AGCGGTCTA.CACTAGACT
1873	5623	CATGTCCTG.AGCATATGG
1874	5623	GTAAGTGAG.CAGGTTGTC
1875	5622	AAGACTGGT.AAGCTGAGG
1876	5621	AAGCACAAC.ACATTGACA
1877	5620	ATCTAGGTT.GATCGCACT
1878	5619	ACAGGTATC.ACTGGTCAG
1879	5619	TTGGACTTC.CCTCCTTGT
1880	5615	CGAACAATC.GATCGATAC
1881	5614	GACTGCCTG.TAAGTACAC
1882	5613	GTACGTCTA.CGTATTCCT
1883	5612	CCATTCTGC.TACGGTCGT
1884	5611	CGTGTATTC.TCTACATCC
1885	5609	TGGAAGATT.TTGTCAACC
1886	5609	TTGATGAGT.CATCAATAG
1887	5607	GAGATTCCT.GTGCTGACT
1888	5606	CTTCTCATC.AGATGAGAT
1889	5605	AGTGGAATG.TGGTGGATC
1890	5605	CCTGCTCCA.CGTGAGACT
1891	5604	ACCTGCAGA.ACAGGTATC
1892	5603	AATATCGCT.CATAGAGAT
1893	5603	CACGATAGA.TTACTAGTC
1894	5602	TAACACGAG.TTGCTCTGC
1895	5601	GTAACAGTC.TAAGCCATT
1896	5601	GTGCGTTCC.CTTCTATGA
1897	5600	TTCAGTGCC.TAGTAACGG
1898	5599	CTCCACGTC.ACACTAACG
1899	5598	GCCTGCATC.ACATTCCAC
1900	5598	GGAATTGGA.CAATGCATT
1901	5595	CCGCTATCC.CCTATTCAA
1902	5595	CTCTCAGTC.ACTTCTAAC
1903	5594	CAGCTAGTT.TCGCATTCG
1904	5594	TCGTACCTT.AGGTCACGT
1905	5593	ACACCACAT.CGTATAGCG
1906	5593	TACTCGACC.AGTCAGTTG
1907	5593	TTATCGCAC.CAGTGCCAT
1908	5592	AACTTGTCG.TATACGTGG
1909	5590	ACAACGAGC.ACTCGTCTA
1910	5590	TAAGGTCCG.GCTATGTAA
1911	5588	AAGCTGAGG.ATGCCTTCA
1912	5587	GAGTTATAG.ATAGAGCAG
1913	5585	CTGGTACAT.CGAAGAGGT
1914	5585	GGTTAGATG.CACATATCA
1915	5583	AAGACTGGT.GCACGCATT
1916	5583	ACAGAAGAG.CCTCGCGTT
1917	5583	CCATACGAT.TAGCAGAGT
1918	5582	TTCCAATTC.GCATGTGGT
1919	5581	GTGTACCGT.GGTCGGATA
1920	5580	AAGTACAGA.ATTGCGCTA
1921	5578	AACAGATCG.TGCCTGGTT
1922	5577	TCCTTCGTA.ATAGCCTAA
1923	5576	AAGCATTGC.TAGATAGCC
1924	5576	GCCGCTATC.GACAATGTT
1925	5572	GTAGAAGTT.TCGTTCTCC
1926	5571	TGTAGCAAG.CCATAATCG
1927	5569	CTAACACTG.TCAATCTAG
1928	5569	TATTACAGC.CCGTTCCAA
1929	5569	TTATCCAAG.GGAGCTCAA
1930	5568	AAGTTGCCA.AGAAGTAAC
1931	5568	ATGACACAA.ATCGGTGGT
1932	5568	GAGAACAGG.CTTCACTGT
1933	5567	AATTGGATC.CTTCCGGTA
1934	5566	CAACCGGTC.TAGGAGCTA
1935	5566	CAGGAGCCT.GACAATGTT
1936	5566	CTAATACGC.TACTAGTAG
1937	5565	GTAACGCGA.ATCCACAGT
1938	5563	AGAGAGTGG.AGGTACCAA
1939	5560	AGCAGACAA.ATCTCTGCT
1940	5559	CAGAAGTGA.GTTAATTCG
1941	5558	CTTAAGTTG.TGATTGTGC
1942	5558	GTTAATTCG.GACCGGTAG
1943	5558	TGAGAATCC.TTCCAGATT
1944	5555	AGACATCCA.TAGACCTAC
1945	5554	AGCGGTAAG.ACACCGCCA
1946	5553	ATTAAGACC.GGAGTACAG
1947	5553	GCACGTAGA.TAGTGATCC
1948	5549	TAGATAGCC.TAGATCTGT
1949	5548	CTGCAAGCC.CTGAGATAG
1950	5546	CATGACGTT.GCTCTGTGT
1951	5546	GCCTGGAAT.ACACCGCCA
1952	5544	AGCTCTCCG.CGGTGTTAC
1953	5544	CAGTGAGGA.AGCTGCACT
1954	5541	AAGGATACG.ATAGTCAGT
1955	5541	GCAACTCGC.GTCGACATT
1956	5539	GTCAAGATC.CTGGAGCGA
1957	5539	TACCTATCC.ATGGTTCGA
1958	5538	GTATGCCTT.CGTATCGAA
1959	5538	TAGCCTTGT.TCGATTCAG
1960	5537	GGAGACACA.CTCGTCTTG
1961	5536	GATACACTA.CACGACTCA
1962	5536	TAGCGCAGC.GCGCTACCT
1963	5535	GCAGCTTGA.CAGCTAGTT
1964	5533	AACTCCATG.CGCATAACT
1965	5533	CTCGTGTCC.CGTACATCT
1966	5533	TTCTGCCGA.TCTGGAGGA
1967	5532	GTTGACCAT.CGACCACTT
1968	5532	TACACGGTC.CGGTTGCGA
1969	5531	CGGAATGCA.ATCCGGTCC
1970	5531	TAGCCTTGT.TGCCAGACG
1971	5530	ACCACTAGG.GTAGACTCT
1972	5530	CACGATAGA.GGAAGTATG
1973	5529	GACGTGGTC.CGTATTCCT
1974	5529	TATCATGCT.TGTCCATAG
1975	5528	CCAGTTACG.GGTGATAGG
1976	5527	TTATGAGGA.GTTCACTCC
1977	5526	CTCCGCATT.GACTAGCAT
1978	5526	TCGGACAGT.TGCTATGAA
1979	5525	TATCACCTG.GTAACGCGA
1980	5521	AGAGGTGAA.CCGACTGTT
1981	5521	CGTCATGGA.GAGTCCAAT
1982	5520	ATCGCCTCT.ACAGGTATC
1983	5520	GTGTACCGT.ACTGACTAC
1984	5520	TAAGTGTAG.TGACCAAGT
1985	5518	CTTCACTGT.ACCTAGTTA
1986	5517	TACCAGCCA.CCGTTAGAC
1987	5516	AGTGAACGG.TGAGACAGC
1988	5516	GCGATGGTG.GCACGTAGA
1989	5516	TCATCATCT.GTAATCAGC
1990	5515	GCGGTAAGT.GCCACGAGT
1991	5515	GTGCATCAA.TTAGCGTCT
1992	5515	TCCAGAACG.CATAATTGG
1993	5514	AGTCGCGAC.CAGTCCTAA
1994	5514	TTCACTGGA.CCTCGACCT
1995	5513	ATCCTGCCT.AACGGAGAT
1996	5512	CTGAGTCCA.CTCAGGTAC
1997	5511	ACTCGCTGT.CGTCTGTCC
1998	5511	AGTAATCAG.GATGCTCCT
1999	5510	TCGCGTCAT.GTCTTATGC
[truncated: 906,351+ more rows]

## Sheet: Fig1_M_d
cell	Type
AACAACCTA.AACGATGAC	PFA
AACAACCTA.ACACTGTGA	Glyoxal
AACAACCTA.AGGTGTACA	Glyoxal
AACAACCTA.AGTGGAATG	Glyoxal
AACAACCTA.GAGATTCCT	PFA
AACAACCTA.GCTACAATG	Glyoxal
AACAACCTA.GCTATGTAA	PFA
AACAACCTA.GGTTGAAGG	PFA
AACAACTGG.AGACCACGC	PFA
AACAACTGG.ATAGTCAGT	Glyoxal
AACAACTGG.ATATGCAGC	Glyoxal
AACAACTGG.ATGGAGAGT	Glyoxal
AACAACTGG.CACTTCCTT	Glyoxal
AACAACTGG.CGCTTCACG	PFA
AACAACTGG.GGTAGACAT	Glyoxal
AACAACTGG.TCACTACGT	PFA
AACAACTGG.TTCTGAATG	PFA
AACAATGCA.ACAGAAGAG	PFA
AACAATGCA.CAAGCGCAT	Glyoxal
AACAATGCA.TATTACTCG	PFA
AACAATGCA.TGGTCCTAG	Glyoxal
AACACACTC.ATAACGACA	Glyoxal
AACAGATCG.ACCATGTCT	Glyoxal
AACAGATCG.ACGTGCTCG	PFA
AACAGATCG.AGCCGGATC	PFA
AACAGATCG.CCGCAATGG	PFA
AACAGATCG.CCTTGTTGC	PFA
AACAGATCG.CGCATCTAC	PFA
AACAGATCG.TGCCTGGTT	Glyoxal
AACAGATCG.TGCGTGCCA	Glyoxal
AACAGATCG.TTATGAGGA	Glyoxal
AACAGCAGT.CAAGCGCAT	Glyoxal
AACAGCAGT.CCGCTATCC	Glyoxal
AACAGCAGT.GTTCAGAAG	PFA
AACAGCAGT.TTCCTCGGT	Glyoxal
AACCATGGT.ATCGGTGGT	Glyoxal
AACCATGGT.CAGTCCTAA	Glyoxal
AACCATGGT.CCTGCTCCA	Glyoxal
AACCATGGT.CGAATGAGT	Glyoxal
AACCATGGT.CTACGTTGG	PFA
AACCATGGT.CTTGGTCAT	PFA
AACCATGGT.GACGGTGCT	PFA
AACCATGGT.GGTGATAGG	PFA
AACCATGGT.GTAACGCGA	PFA
AACCATGGT.TCGCGTCAT	Glyoxal
AACCATGGT.TTACTAGTC	PFA
AACCGCTGA.AGCTATATG	PFA
AACCGCTGA.AGTTCAACC	PFA
AACCGCTGA.CGTGGTACC	PFA
AACCGCTGA.GAGATTCCT	PFA
AACCGTGAG.CAGATCATT	PFA
AACCGTGAG.CAGTTACTG	PFA
AACCGTGAG.TCAGGTGCA	Glyoxal
AACCGTGAG.TGCCAGACG	PFA
AACCGTGAG.TGCTCCTCC	Glyoxal
AACGAGAAT.AACTCCATG	PFA
AACGAGAAT.ACGTCTATG	Glyoxal
AACGAGAAT.CGGTTCGTA	PFA
AACGAGAAT.GACCTTGTG	Glyoxal
AACGAGAAT.GTCAATACA	Glyoxal
AACGAGGTG.AACGGAGAT	Glyoxal
AACGAGGTG.CAACCTGGT	Glyoxal
AACGAGGTG.CACACCTGT	PFA
AACGAGGTG.GAGATACAC	Glyoxal
AACGAGGTG.GGAGTACAG	PFA
AACGAGGTG.TAACGGATA	Glyoxal
AACGAGGTG.TCAACACTC	PFA
AACGAGGTG.TGAGAATCC	PFA
AACGATGAC.ACCGAGTAG	PFA
AACGCATTG.ACGCGACAG	PFA
AACGCATTG.AGATATGGA	PFA
AACGCATTG.AGCGACACC	Glyoxal
AACGCATTG.ATTAGCCAC	Glyoxal
AACGCATTG.CAATCTCCG	PFA
AACGCATTG.CTCCGCATT	PFA
AACGCATTG.CTGTAGAAG	Glyoxal
AACGCATTG.GACGGTGCT	Glyoxal
AACGCATTG.GTATGATCT	PFA
AACGCATTG.TTAACGGAG	Glyoxal
AACGCCTAC.AGCCACTTC	Glyoxal
AACGCCTAC.CAGGAGCCT	PFA
AACGCCTAC.CCTTAATTC	Glyoxal
AACGCCTAC.CGAACAGAG	Glyoxal
AACGCCTAC.GCTGTTCGG	Glyoxal
AACGCCTAC.TGATGACAG	PFA
AACGCTCAA.ACGACAGTC	PFA
AACGCTCAA.AGGATCTCA	PFA
AACGCTCAA.AGGATTACT	Glyoxal
AACGCTCAA.CGTATCGAA	Glyoxal
AACGCTCAA.GATCTGAAT	Glyoxal
AACGCTCAA.GCATGTAAG	PFA
AACGCTCAA.GTAACTCAT	PFA
AACGCTCAA.TCACTCGCT	PFA
AACGCTCAA.TGTTAAGCC	Glyoxal
AACGGAGAT.AGTTAGGTC	PFA
AACGGAGAT.CTTCCGTGG	Glyoxal
AACGGAGAT.GATTCTCGG	PFA
AACGGAGAT.TACGGTCGT	Glyoxal
AACGGAGAT.TTGCCGTAG	Glyoxal
AACGGTAGC.AGACGCCTG	Glyoxal
AACGGTAGC.GAACTCGTA	PFA
AACGTCGAG.CAAGTACGA	PFA
AACGTCGAG.CTGTACGAC	Glyoxal
AACGTCGAG.GAACAACCA	Glyoxal
AACGTCGAG.GCAGCTCTT	PFA
AACGTCGAG.GCTCTGTGT	PFA
AACGTCGAG.TCAACACTC	Glyoxal
AACGTTCTT.CCTCAGGTG	Glyoxal
AACGTTCTT.GCTGAGCAG	Glyoxal
AACGTTCTT.GTCACAGAG	PFA
AACGTTCTT.TAACCGTGA	Glyoxal
AACGTTCTT.TAACTCCGA	PFA
AACGTTCTT.TATGTATGC	Glyoxal
AACTAACTG.CAGAGCACC	Glyoxal
AACTAACTG.GTAAGTGAG	Glyoxal
AACTCCATG.AAGACTACC	PFA
AACTCCATG.CGCATAACT	Glyoxal
AACTCCATG.CGGTTGCGA	PFA
AACTCCATG.GAGCCGTTA	PFA
AACTCCATG.TCTTAGCGA	PFA
AACTCCATG.TGTCACATA	PFA
AACTGATTC.CCAGTACTC	PFA
AACTGATTC.CGAACAATC	PFA
AACTGATTC.GTTCAGAAG	Glyoxal
AACTGATTC.TAATTCGTG	PFA
AACTGCGAC.ACAACCGGA	PFA
AACTGCGAC.AGGAAGGTG	PFA
AACTGCGAC.ATGTCCTCC	PFA
AACTGCGAC.CTGGAGCGA	Glyoxal
AACTGCGAC.GCGGAGATT	PFA
AACTGCGAC.GGTCGGATA	PFA
AACTGCGAC.TAACGGATA	Glyoxal
AACTGCGAC.TGAGACAGC	Glyoxal
AACTTAGCT.CTCGAACTG	PFA
AACTTAGCT.GCCGCCTAA	Glyoxal
AACTTAGCT.GCGGTAAGT	Glyoxal
AACTTAGCT.TCCAGAACG	Glyoxal
AACTTAGCT.TGCTCACAC	PFA
AACTTAGCT.TTACTTACG	PFA
AACTTCTGC.AGAGGTGAA	PFA
AACTTCTGC.AGCCTCTAG	Glyoxal
AACTTCTGC.CAGCTGGAG	PFA
AACTTCTGC.CCTAAGTCT	Glyoxal
AACTTCTGC.GTCATTCTA	PFA
AACTTCTGC.GTTGCTCAG	PFA
AACTTCTGC.TGCGTGCCA	Glyoxal
AACTTGTCG.ATGAGATCC	Glyoxal
AACTTGTCG.CATCCGACA	Glyoxal
AACTTGTCG.CTATTCCGT	PFA
AACTTGTCG.CTCGAACTG	PFA
AACTTGTCG.CTGCATGTT	PFA
AACTTGTCG.CTTAGGACT	PFA
AACTTGTCG.TAGCCAGTG	PFA
AACTTGTCG.TATACGTGG	PFA
AAGACGAAG.CGAGTAGCA	PFA
AAGACGAAG.GTGAATGCC	Glyoxal
AAGACGAAG.TTCGTGATG	PFA
AAGACTACC.ACGTCTATG	PFA
AAGACTACC.CAGAAGTGA	Glyoxal
AAGACTACC.CCATATCTT	Glyoxal
AAGACTACC.TAAGTACAC	PFA
AAGACTGGT.AAGCTGAGG	Glyoxal
AAGACTGGT.AAGTTGCCA	Glyoxal
AAGACTGGT.CAATACCAC	PFA
AAGACTGGT.CGCGTGAGA	Glyoxal
AAGACTGGT.GATACTGTG	Glyoxal
AAGACTGGT.GCACGCATT	Glyoxal
AAGACTGGT.TAAGCACTA	PFA
AAGAGAACT.ATAGCCTAA	PFA
AAGAGAACT.CGAATCCTG	Glyoxal
AAGAGAACT.CTCCTATCT	Glyoxal
AAGAGAACT.CTCTGTCAA	PFA
AAGAGAACT.CTGATGCAC	Glyoxal
AAGAGAACT.GACAATGTT	PFA
AAGAGAACT.GCAGCTTGA	Glyoxal
AAGAGAACT.GCGACACAG	PFA
AAGAGAACT.TTAACGTTC	Glyoxal
AAGAGAGAG.CTCTGTCAA	Glyoxal
AAGAGAGAG.GCTAGTGGA	PFA
AAGAGAGAG.TGCATCGGA	Glyoxal
AAGCAACTA.AAGTAGGAC	Glyoxal
AAGCAACTA.ACACGTTGC	Glyoxal
AAGCAACTA.ACCTTGAAG	Glyoxal
AAGCAACTA.ATACGAGGT	PFA
AAGCAACTA.GCCATTAAG	Glyoxal
AAGCAACTA.GTCGACATT	PFA
AAGCAACTA.TCAAGCGTA	Glyoxal
AAGCAACTA.TCGGTATCA	PFA
AAGCAACTA.TTAAGTGGT	Glyoxal
AAGCAATCG.AGCTCGTCT	Glyoxal
AAGCAATCG.TAGACACGT	PFA
AAGCACAAC.ACATTGACA	Glyoxal
AAGCACAAC.ACGCTATGT	PFA
AAGCACAAC.AGATCTTCA	PFA
AAGCACAAC.CATAGGTGT	PFA
AAGCACAAC.GACATAACG	PFA
AAGCACAAC.GCCTTGTGA	Glyoxal
AAGCACAAC.GTCAATACA	PFA
AAGCACAAC.TGTAGCAAG	Glyoxal
AAGCAGCAT.CACTACAGG	PFA
AAGCAGCAT.CAGTGAGGA	PFA
AAGCAGCAT.CTGACAGCA	Glyoxal
AAGCAGCAT.GCTAGTGGA	PFA
AAGCAGCAT.GTGGAGGTC	PFA
AAGCAGCAT.TACTTCCAG	Glyoxal
AAGCAGCAT.TCCAAGTAA	PFA
AAGCATTGC.ACAAGTACA	Glyoxal
AAGCATTGC.AGGTGTACA	Glyoxal
AAGCATTGC.ATTGATCAC	Glyoxal
AAGCATTGC.CAGAGCACC	PFA
AAGCATTGC.CCAAGTCGA	PFA
AAGCATTGC.CCAATATAC	PFA
AAGCATTGC.GACACCGAT	PFA
AAGCATTGC.GTAAGTGAG	Glyoxal
AAGCATTGC.TAGATAGCC	Glyoxal
AAGCATTGC.TTCCAATTC	Glyoxal
AAGCCAAGT.ATGGAGGAA	Glyoxal
AAGCCAAGT.CAATACCAC	PFA
AAGCCAAGT.CCACTACCA	Glyoxal
AAGCCAAGT.TATGAAGAC	PFA
AAGCCAAGT.TATGCCTTC	Glyoxal
AAGCCAAGT.TTATCGCAC	PFA
AAGCCAAGT.TTCGGAGTC	PFA
AAGCCACAC.CCTATTCAA	Glyoxal
AAGCCACAC.CTGATCCGA	PFA
AAGCCACAC.GAGTCACCA	Glyoxal
AAGCCACAC.GCCGAGTCT	Glyoxal
AAGCCACAC.TAAGGTGAT	PFA
AAGCCACAC.TGGTCCTAG	Glyoxal
AAGCTGAGG.ATGCCTTCA	Glyoxal
AAGCTGGTC.ACCGACGGT	PFA
AAGCTGGTC.AGATGTTGG	PFA
AAGCTGGTC.GATAAGCTG	Glyoxal
AAGCTGGTC.TGATTGTGC	PFA
AAGCTGGTC.TTATCGCAC	PFA
AAGCTTGCA.AGACATCCA	PFA
AAGCTTGCA.ATGAACTAG	PFA
AAGCTTGCA.GATTGAGTA	Glyoxal
AAGCTTGCA.TCAGAGCGT	PFA
AAGGAACAG.CATTATGTC	Glyoxal
AAGGAAGTC.AACTGATTC	PFA
AAGGATACG.AATACTCCG	PFA
AAGGATACG.AATGCTGAT	Glyoxal
AAGGATACG.ATAGTCAGT	Glyoxal
AAGGATACG.CACACCTGT	PFA
AAGGATACG.CACATATCA	Glyoxal
AAGGATACG.CCTTCGAGC	Glyoxal
AAGGATACG.CTTCGTGCA	Glyoxal
AAGGATACG.TAAGTACAC	Glyoxal
AAGGATACG.TATCAGTGC	Glyoxal
AAGGATACG.TCCTGTGGA	PFA
AAGGATCGT.GGATTCGTC	PFA
AAGGATCGT.GTCCTTCAT	PFA
AAGGTCTGA.AATATCAGC	Glyoxal
AAGGTCTGA.AGTGAACGG	Glyoxal
AAGGTCTGA.CCGACTGTT	PFA
AAGGTCTGA.CCTTCCTCA	Glyoxal
AAGGTCTGA.CCTTGCTTG	PFA
AAGGTCTGA.GCCTGCATC	PFA
AAGGTGCTG.AAGTTCTCT	Glyoxal
AAGGTGCTG.AGCGGTAAG	Glyoxal
AAGGTGCTG.CATCCAGGA	Glyoxal
AAGGTGCTG.CGGAAGACG	Glyoxal
AAGGTGCTG.GGATCGTTC	Glyoxal
AAGGTGCTG.TCATATCGC	Glyoxal
AAGGTGCTG.TCATGCTCA	Glyoxal
AAGTACAGA.ACTCGAGTC	Glyoxal
AAGTACAGA.AGCAAGTCC	PFA
AAGTACAGA.ATTGCGCTA	Glyoxal
AAGTACAGA.CAAGCGCAT	Glyoxal
AAGTACAGA.CATAGGTGT	PFA
AAGTACAGA.CCGGATTGC	Glyoxal
AAGTACAGA.CGGTAGCTT	Glyoxal
AAGTACAGA.CGTATTCCT	PFA
AAGTACAGA.CTACGGTAT	Glyoxal
AAGTACAGA.CTGAGTCCA	PFA
AAGTACAGA.TAACATTGG	PFA
AAGTACAGA.TCGCATTCG	PFA
AAGTACAGA.TGACAAGTT	PFA
AAGTAGGAC.ACAAGTACA	Glyoxal
AAGTAGGAC.ACTCGAGTC	PFA
AAGTAGGAC.AGCAGACAA	PFA
AAGTAGGAC.ATCCTGCCT	Glyoxal
AAGTAGGAC.GTCCACAAC	PFA
AAGTAGGAC.TATGTACCT	Glyoxal
AAGTAGGAC.TGCGATACT	Glyoxal
AAGTCATGA.CTATCTTGA	PFA
AAGTCATGA.GACGTAGCA	PFA
AAGTCATGA.GCTACCGAG	Glyoxal
AAGTCATGA.GGAGCATCT	Glyoxal
AAGTCATGA.GTCACAGAG	PFA
AAGTCATGA.TACGAACTC	PFA
AAGTTCTCT.GAGCCGTTA	PFA
AAGTTCTCT.TGGAATCGT	Glyoxal
AAGTTGCCA.AAGCACAAC	PFA
AAGTTGCCA.GAGATGTAT	Glyoxal
AAGTTGCCA.GTCAGTTGT	PFA
AATAACTCC.AAGGATCGT	PFA
AATAACTCC.AGACCAGCT	PFA
AATAACTCC.CAAGCTGCA	Glyoxal
AATAACTCC.CGCTTATGA	Glyoxal
AATAACTCC.CTCGAACTG	PFA
AATAACTCC.CTTGATCTA	Glyoxal
AATAACTCC.GCAACCAAC	Glyoxal
AATACCTTG.AATTAGAGG	PFA
AATACCTTG.CCAGATCAC	PFA
AATACCTTG.CGACGTACG	Glyoxal
AATACCTTG.GACTAGCAT	Glyoxal
AATACCTTG.TCACACTGC	PFA
AATACCTTG.TTGCCAGAT	PFA
AATACGTCT.ATATGTCCA	Glyoxal
AATACGTCT.ATCCAATGA	PFA
AATACGTCT.GATTCCTCT	PFA
AATACGTCT.TCGAACGCT	Glyoxal
AATACGTCT.TTAACGGAG	PFA
AATACGTCT.TTAGATCGG	Glyoxal
AATACTCCG.AATACGTCT	PFA
AATACTCCG.ACACATCTG	Glyoxal
AATACTCCG.AGCCTCTAG	Glyoxal
AATACTCCG.AGTCAGTTG	Glyoxal
AATACTCCG.CAATCATAC	PFA
AATACTCCG.CAGATCATT	PFA
AATACTCCG.CCATACGAT	PFA
AATACTCCG.GTGCTCTTG	PFA
AATACTCCG.TGACCTCCT	PFA
AATAGACGC.AAGGATCGT	Glyoxal
AATAGACGC.AGTGTCTCT	PFA
AATAGACGC.GATCTAGAG	Glyoxal
AATAGACGC.GATTAGTGT	PFA
AATAGACGC.GTAACAGTC	Glyoxal
AATAGACGC.GTGCATCAA	PFA
AATAGACGC.TACCGATTG	PFA
AATAGACGC.TGACCTATG	Glyoxal
AATATCAGC.ACAGGAACT	PFA
AATATCAGC.AGATGTTGG	PFA
AATATCAGC.ATAACGACA	Glyoxal
AATATCAGC.CTGCAAGCC	Glyoxal
AATATCAGC.TTGATGAGT	Glyoxal
AATATCGCT.ACGTCTATG	Glyoxal
AATATCGCT.AGCCGGATC	Glyoxal
AATATCGCT.ATCATGTTC	PFA
AATATCGCT.ATGCGCCGT	PFA
AATATCGCT.TGACGGTTG	Glyoxal
AATCAGGAG.AACTGCGAC	Glyoxal
AATCAGGAG.ACCACGGAT	PFA
AATCAGGAG.ACCGTCCTA	Glyoxal
AATCAGGAG.CGCGCACAT	PFA
AATCAGGAG.CGGACAAGT	Glyoxal
AATCAGGAG.CTCTTCAGC	Glyoxal
AATCAGGAG.GTATGCCTT	PFA
AATCAGGAG.TAGCACTAT	Glyoxal
AATCCGCTG.CAGCCGCAA	PFA
AATCCGCTG.GCCATACAA	PFA
AATCCGCTG.TAGACCATG	PFA
AATCCGCTG.TGCAGATGC	Glyoxal
AATCCGCTG.TGCCATCTC	Glyoxal
AATCCTCGT.ATATGTCCA	PFA
AATCCTCGT.CAACCTGGT	PFA
AATCCTCGT.CACGGATAG	PFA
AATCCTCGT.CGAAGAGGT	PFA
AATCCTCGT.CGTACATCT	Glyoxal
AATCCTCGT.GAGAACAGG	Glyoxal
AATCCTCGT.GTTGACGTG	Glyoxal
AATCCTCGT.TAACATTGG	Glyoxal
AATCCTCGT.TACAACACC	PFA
AATCGCCAT.CAGCACGTG	PFA
AATCGCCAT.CCGGTTGAG	PFA
AATCGCCAT.CGACCTGTA	PFA
AATCGCCAT.CGGATTCTC	PFA
AATCGCCAT.CTTCCGTGG	Glyoxal
AATCGCCAT.GACTCTGGT	Glyoxal
AATCGCCAT.TACCGCGTT	Glyoxal
AATCGTGTT.AGCACCAGC	PFA
AATCGTGTT.ATCATAGAC	Glyoxal
AATCGTGTT.ATCTCGAAC	PFA
AATCGTGTT.CACACTGCC	Glyoxal
AATCGTGTT.CGTGCTTGA	PFA
AATCGTGTT.GCAGCTCTT	Glyoxal
AATCGTGTT.GCGACCTGT	PFA
AATCGTGTT.TGTAACAGT	PFA
AATCGTGTT.TTACTTACG	PFA
AATCTCCTA.AGACTTCGT	Glyoxal
AATCTCCTA.CAGCAGTAC	PFA
AATCTCCTA.CCGACTTGG	Glyoxal
AATCTCCTA.GCGTTCAGA	PFA
AATCTCCTA.GCTTACGTT	PFA
AATCTCCTA.TAGCTGTTG	PFA
AATCTCCTA.TGTTAAGCC	Glyoxal
AATCTGACC.CACAATAAC	Glyoxal
AATCTGACC.GCTGTTCGG	Glyoxal
AATCTGACC.GTAACTCAT	PFA
AATCTGACC.GTAAGTGAG	PFA
AATCTGACC.TAGCCAGTG	Glyoxal
AATCTGACC.TCAAGGTCG	PFA
AATCTGACC.TGATGGACA	PFA
AATGAGTCG.ATCCGACCA	PFA
AATGAGTCG.CCATATCTT	PFA
AATGAGTCG.CCGTTCCAA	PFA
AATGAGTCG.GCGTTCAGA	PFA
AATGAGTCG.GTGTCCGTG	PFA
AATGAGTCG.TAAGGTCCG	PFA
AATGAGTCG.TGTGCCATG	PFA
AATGAGTCG.TTAACGGAG	PFA
AATGCACTT.AATCCTCGT	PFA
AATGCACTT.AGATGAGAT	Glyoxal
AATGCACTT.AGCACACCT	PFA
AATGCACTT.CATACGCAG	PFA
AATGCACTT.GTAACTCAT	Glyoxal
AATGCAGCG.ACAAGGTAC	Glyoxal
AATGCAGCG.GCACGCATT	Glyoxal
AATGCAGCG.GCTTGTCCT	PFA
AATGCAGCG.TCAAGGAGT	Glyoxal
AATGCCTCA.CGTTGATCC	PFA
AATGCCTCA.GAGACATTG	Glyoxal
AATGCCTCA.GTACCTAAC	PFA
AATGCCTCA.TGGAAGATT	PFA
AATGCCTCA.TTGTCAACC	Glyoxal
AATGCGTGC.AAGCAACTA	PFA
AATGCGTGC.ACGCGACAG	Glyoxal
AATGCGTGC.ACTACCATC	Glyoxal
AATGCGTGC.CCTAGCAAT	Glyoxal
AATGCGTGC.TCTGCAACA	Glyoxal
AATGCGTGC.TTGCAGTCA	PFA
AATGCTATC.AAGCAATCG	PFA
AATGCTATC.AAGCTGAGG	PFA
AATGCTATC.AATCGTGTT	PFA
AATGCTATC.AGGATCTCA	Glyoxal
AATGCTATC.AGTCGCCGA	PFA
AATGCTATC.AGTTGTGTA	PFA
AATGCTATC.CCTTAACAT	Glyoxal
AATGCTATC.GAGCCGTTA	PFA
AATGCTATC.GGTGATAGG	PFA
AATGCTATC.TATTGACTG	Glyoxal
AATGCTATC.TTGTCAACC	PFA
AATGCTGAT.AGCACCAGC	Glyoxal
AATGCTGAT.ATCGAATCG	PFA
AATGCTGAT.CATTGTTCA	Glyoxal
AATGCTGAT.CGTGTCCGA	Glyoxal
AATGCTGAT.CTCCGCATT	PFA
AATGCTGAT.GGTGTGACC	PFA
AATGCTGAT.TAGCACACG	PFA
AATGCTGAT.TCCTATTCC	PFA
AATGTGCGT.ATAGCTTGC	Glyoxal
AATGTGCGT.CAAGTCACT	PFA
AATGTGCGT.CTGTCACTT	PFA
AATGTGCGT.GCATGTGGT	Glyoxal
AATGTGCGT.TGAGCAGAT	Glyoxal
AATTAGAGG.AAGGATCGT	Glyoxal
AATTAGAGG.ATTAGCGGT	Glyoxal
AATTAGAGG.GGATCAGGT	PFA
AATTAGAGG.GTGCGTTCC	Glyoxal
AATTCGGAA.ATACAACCG	PFA
AATTCGGAA.CCTGACCTC	PFA
AATTCGGAA.GAGTTAACT	Glyoxal
AATTCGGAA.GTTAGATTG	Glyoxal
AATTGGATC.CTGGACACT	Glyoxal
AATTGGATC.TAGATAGCC	PFA
AATTGGATC.TGATCGGAA	Glyoxal
AATTGGTGA.ACACATCTG	Glyoxal
AATTGGTGA.AGCTTGGTG	Glyoxal
AATTGGTGA.CACTACAGG	PFA
AATTGGTGA.GAAGAGCAC	PFA
AATTGGTGA.GCATGTGGT	Glyoxal
AATTGGTGA.GCTTCACTC	PFA
AATTGGTGA.TAGCGCAGC	Glyoxal
AATTGGTGA.TCACTACGT	Glyoxal
AATTGGTGA.TCTAATACC	Glyoxal
ACAACCGGA.TCAAGGTCG	Glyoxal
ACAACCGGA.TGGATTAGC	Glyoxal
ACAACGAGC.ACACATCTG	Glyoxal
ACAACGAGC.AGAGCCGCA	PFA
ACAACGAGC.ATTCCTACG	Glyoxal
ACAACGAGC.TAACATTGG	PFA
ACAACGAGC.TAGTTGACG	PFA
ACAAGAATG.AGGAAGGTG	Glyoxal
ACAAGAATG.CATAGAGAT	PFA
ACAAGAATG.GCTACCGAG	Glyoxal
ACAAGAATG.TGATGGACA	Glyoxal
ACAAGGTAC.AACCGTGAG	PFA
ACAAGGTAC.AATAACTCC	Glyoxal
ACAAGGTAC.AATCTGACC	Glyoxal
ACAAGGTAC.ACAGAAGAG	Glyoxal
ACAAGGTAC.ACGACATCT	Glyoxal
ACAAGGTAC.ACGCACACT	Glyoxal
ACAAGGTAC.AGTGAACGG	PFA
ACAAGGTAC.ATGGACGTT	PFA
ACAAGGTAC.CACACCACA	Glyoxal
ACAAGGTAC.CCGGTTGAG	PFA
ACAAGTACA.AAGGATCGT	PFA
ACAAGTACA.AGGAAGGTG	Glyoxal
ACAAGTACA.TGAGAGGAC	PFA
ACAAGTACA.TGTAACAGT	Glyoxal
ACAATAGGT.AACAACCTA	Glyoxal
ACAATAGGT.CACAGCGAA	PFA
ACAATAGGT.CAGCTGGAG	Glyoxal
ACAATAGGT.GATCGATAC	PFA
ACAATAGGT.GCTGAGCAG	Glyoxal
ACAATAGGT.GGAGCATCT	Glyoxal
ACAATAGGT.TCGTGACGT	PFA
ACAATAGGT.TGCTCACAC	Glyoxal
ACAATAGGT.TGGTGCCTG	Glyoxal
ACAATAGGT.TTCACTCCT	Glyoxal
ACAATTCGG.CATTCAGTT	PFA
ACAATTCGG.CCGGTGGTT	PFA
ACAATTCGG.CTCTACGCA	Glyoxal
ACAATTCGG.CTTGTAACG	PFA
ACAATTCGG.GTCACTATG	Glyoxal
ACACACCGT.AATTAGAGG	Glyoxal
ACACACCGT.ACGTGTAGT	Glyoxal
ACACACCGT.CCAATATAC	Glyoxal
ACACACCGT.CCATAGCCA	PFA
ACACACCGT.CGACGTGAT	PFA
ACACACCGT.CGGTCGACA	PFA
ACACACCGT.TCAACACTC	PFA
ACACACCGT.TGCGTCTTA	Glyoxal
ACACACGTC.AGTACTCTC	Glyoxal
ACACACGTC.GATGCTCCT	Glyoxal
ACACACGTC.TAGTGATCC	PFA
ACACACGTC.TCACAGGTA	Glyoxal
ACACATCTG.AAGCTGGTC	PFA
ACACATCTG.AGTAAGCCA	PFA
ACACATCTG.CTTGGATCA	PFA
ACACCACAT.ACGATGGAA	PFA
ACACCACAT.ACGGACCAT	PFA
ACACCACAT.CATGGTCGA	Glyoxal
ACACCACAT.CGTATAGCG	Glyoxal
ACACCACAT.CTGAGTCCA	Glyoxal
ACACCACAT.GCTGAGCAG	PFA
ACACCACAT.GGATCAATG	PFA
ACACCACAT.GTAATCAGC	PFA
ACACCACAT.GTTCACTCC	Glyoxal
ACACCACAT.TTCCGCCAG	Glyoxal
ACACCGCCA.AAGAGAGAG	PFA
ACACCGCCA.AGGTCCGTC	PFA
ACACCGCCA.AGTCATACT	PFA
ACACCGCCA.ATGTGACGA	PFA
ACACCGCCA.CCACGGATC	PFA
ACACCGCCA.GCACGCATT	PFA
ACACCGCCA.TGATACCGT	PFA
ACACGTTGC.ACCACTAGG	PFA
ACACGTTGC.ACCATTCAC	PFA
ACACGTTGC.AGAGCCGCA	Glyoxal
ACACGTTGC.CATGACGTT	PFA
ACACGTTGC.CATGGTCGA	PFA
ACACGTTGC.GGTTCTATC	Glyoxal
ACACTAACG.ACAACCGGA	Glyoxal
ACACTAACG.GTGACGTAA	PFA
ACACTAACG.TCGACGTTG	Glyoxal
ACACTGTGA.AAGCACAAC	PFA
ACACTGTGA.CCACCATGC	PFA
ACACTGTGA.CCGAGTACT	Glyoxal
ACACTGTGA.CGATTCGAG	PFA
ACACTGTGA.TCAATGGAC	PFA
ACAGAAGAG.ACACACCGT	Glyoxal
ACAGAAGAG.CCTCGCGTT	Glyoxal
ACAGAAGAG.GACCAGAGA	PFA
ACAGAAGAG.TGATGGACA	Glyoxal
ACAGAGATG.AAGCTTGCA	Glyoxal
ACAGAGATG.ATATCAGCC	Glyoxal
ACAGAGATG.ATGCAGTTC	PFA
ACAGAGATG.CCACGTTCT	PFA
ACAGAGATG.CCATTACAG	PFA
ACAGAGATG.CCGGTTCTA	PFA
ACAGAGATG.GCACGTAGA	Glyoxal
ACAGAGATG.GGACACTGG	Glyoxal
ACAGCGGTC.AACCGCTGA	Glyoxal
ACAGCGGTC.ATTAGCGGT	PFA
ACAGCGGTC.CTCCTGACG	Glyoxal
ACAGCGGTC.TAGCACTAT	PFA
ACAGCGTAT.CGGTCGACA	Glyoxal
ACAGCGTAT.GGAAGTATG	Glyoxal
ACAGCGTAT.TGAGATCAT	Glyoxal
ACAGGAACT.ACACACCGT	PFA
ACAGGAACT.ACCGCTGTG	Glyoxal
ACAGGAACT.AGACTAGTA	PFA
ACAGGAACT.CAAGTCGAA	PFA
ACAGGAACT.CCTCAGGTG	Glyoxal
ACAGGAACT.GGAAGTATG	Glyoxal
ACAGGAACT.GTTAGTCAA	Glyoxal
ACAGGTATC.ATAGCACGG	PFA
ACAGGTATC.CAATGCATT	PFA
ACAGGTATC.CCAGTACTC	PFA
ACAGGTATC.CCGCAACAC	PFA
ACAGGTATC.GCACCATCG	Glyoxal
ACAGGTATC.GGAAGAAGC	Glyoxal
ACAGTATTG.ACTACCATC	Glyoxal
ACAGTATTG.AGGTCCGTC	Glyoxal
ACAGTATTG.CGCATAACT	PFA
ACAGTATTG.CTAGAGGTA	PFA
ACAGTATTG.GTTGCTCAG	Glyoxal
ACAGTATTG.TCGGACAGT	Glyoxal
ACATCGTCC.ACGGTGTAC	PFA
ACATCGTCC.AGTGAACGG	Glyoxal
ACATCGTCC.GCTCTGTGT	Glyoxal
ACATCGTCC.GGTAATCTA	PFA
ACATCGTCC.GTACAATGC	Glyoxal
ACATCGTCC.TCGTACCTT	PFA
ACATCGTCC.TTGTTAGAG	PFA
ACATGACTA.ACCGTCACG	PFA
ACATGACTA.CCACTACCA	PFA
ACATGACTA.CGTACACAC	Glyoxal
ACATGACTA.GAGTTAACT	Glyoxal
ACATGACTA.TATCATGCT	Glyoxal
ACATGACTA.TCGGACAGT	PFA
ACATGGATT.ACAAGAATG	PFA
ACATGGATT.ATTATGCAG	PFA
ACATGGATT.CAAGTCACT	PFA
ACATGGATT.CCAACAACA	PFA
ACATTCCAC.ACATGGATT	Glyoxal
ACATTCCAC.ATTCGAAGA	PFA
ACATTCCAC.CAAGTCGAA	Glyoxal
ACATTCCAC.CACAGCGAA	PFA
ACATTCCAC.CGACCATCA	PFA
ACATTCCAC.CTTACATGC	Glyoxal
ACATTCCAC.CTTCTGAGT	PFA
ACATTCCAC.TCCGTATAC	PFA
ACATTCCAC.TGAGAATCC	Glyoxal
ACATTGACA.AATGCTATC	PFA
ACATTGACA.AGCTCGTCT	PFA
ACATTGACA.CAATCATAC	Glyoxal
ACATTGACA.CCGCTATCC	Glyoxal
ACATTGACA.GCCGAGTCT	Glyoxal
ACATTGACA.GTTGCTCAG	PFA
ACATTGACA.TCCTCTAGT	PFA
ACATTGACA.TGAGTGACT	Glyoxal
ACCACGCTA.AAGTTGCCA	PFA
ACCACGCTA.ACCGGTTAC	PFA
ACCACGCTA.ATCGATCCT	PFA
ACCACGCTA.ATGCTTCAG	PFA
ACCACGCTA.CCTAAGTCT	PFA
ACCACGCTA.CTTCCGTGG	Glyoxal
ACCACGCTA.GAATTCAGT	PFA
ACCACGCTA.GACCGTAGT	PFA
ACCACGCTA.GCCATACAA	PFA
ACCACGCTA.GGTAGTGTT	PFA
ACCACGCTA.GTCTTCTCG	Glyoxal
ACCACGGAT.ACTAAGTTC	PFA
ACCACGGAT.ATCCAATGA	Glyoxal
ACCACGGAT.CAGCTCTTC	Glyoxal
ACCACGGAT.CGCAACCTC	Glyoxal
ACCACGGAT.GAGGTGAGC	PFA
ACCACTAGG.CCGGTTGAG	Glyoxal
ACCACTAGG.GTCACAGAG	Glyoxal
ACCACTAGG.TCAGGTGCA	Glyoxal
ACCACTAGG.TTCCATACC	Glyoxal
ACCAGCGTT.ACCAGCGTT	Glyoxal
ACCAGCGTT.AGATCGAGT	Glyoxal
ACCAGCGTT.ATTAGCACA	PFA
ACCAGCGTT.CACCTTCCT	PFA
ACCAGCGTT.CCGCACTCA	PFA
ACCAGCGTT.CGCCATTAC	PFA
ACCAGCGTT.TACGACTTG	PFA
ACCAGCGTT.TCAGTAAGC	PFA
ACCAGCGTT.TGCATCGGA	Glyoxal
ACCATACTT.AGACCACGC	Glyoxal
ACCATACTT.AGACTTCGT	PFA
ACCATACTT.CAGCAGTAC	PFA
ACCATACTT.CCAGTCTCA	Glyoxal
ACCATACTT.CCATAAGTA	Glyoxal
ACCATACTT.CTATCCATC	Glyoxal
ACCATACTT.GATGTAAGG	Glyoxal
ACCATACTT.TTACCTCTC	PFA
ACCATCTAA.CCTGCAGAT	Glyoxal
ACCATCTAA.CGTGTATTC	Glyoxal
ACCATCTAA.CTTATCTCA	Glyoxal
ACCATCTAA.CTTCGACTG	PFA
ACCATCTAA.GCCGCCTAA	PFA
ACCATCTAA.GCCTTAGAG	PFA
ACCATCTAA.TGACAAGTT	Glyoxal
ACCATGTCT.AACTCCATG	PFA
ACCATGTCT.AATTCGGAA	PFA
ACCATGTCT.ATCCACAGT	PFA
ACCATGTCT.ATCTAGGTT	Glyoxal
ACCATGTCT.CATCAATAG	Glyoxal
ACCATGTCT.CGCCACCAT	PFA
ACCATGTCT.CTGCATGTT	Glyoxal
ACCATGTCT.GCGACCTGT	Glyoxal
ACCATGTCT.TACCTCACT	PFA
ACCATGTCT.TGGTTATAC	PFA
ACCATTCAC.CATCCAGGA	PFA
ACCATTCAC.GTTGCATGG	PFA
ACCGACGGT.ACTGTAATC	PFA
ACCGACGGT.ATGCGCTAC	PFA
ACCGACGGT.GACTGCCTG	Glyoxal
ACCGACGGT.GATAACGTC	PFA
ACCGACGGT.GATTGAGTA	Glyoxal
ACCGACGGT.TCACAGGTA	Glyoxal
ACCGACGGT.TCATCATCT	Glyoxal
ACCGAGACA.AAGAGAACT	PFA
ACCGAGACA.AATACTCCG	Glyoxal
ACCGAGACA.ATCCACAGT	PFA
ACCGAGACA.GAATCACAT	Glyoxal
ACCGAGACA.GTCAGACCG	Glyoxal
ACCGAGACA.TGAAGACCA	Glyoxal
ACCGAGTAG.AGTACGAAT	PFA
ACCGAGTAG.ATCAGAAGC	PFA
ACCGAGTAG.GAAGAGCAC	PFA
ACCGAGTAG.TCGGACAGT	Glyoxal
ACCGATCGA.AGCGACACC	PFA
ACCGATCGA.CCTCTTGTA	PFA
ACCGATCGA.TCGGTATCA	PFA
ACCGCTGTG.ACGTTCAAT	Glyoxal
ACCGCTGTG.ATCAGGATG	PFA
ACCGCTGTG.GCCGAGTCT	PFA
ACCGCTGTG.TAGTACGTA	Glyoxal
ACCGCTGTG.TGATCGGAA	PFA
ACCGGAAGG.AGAGGACGT	PFA
ACCGGAAGG.CAAGTACGA	Glyoxal
ACCGGAAGG.CTCCAGCGT	PFA
ACCGGAAGG.CTTGTAACG	Glyoxal
ACCGGAAGG.GGAAGTATG	PFA
ACCGGAAGG.GGATCAGGT	Glyoxal
ACCGGAAGG.GGTGTTCAT	PFA
ACCGGAAGG.GTAACTCAT	Glyoxal
ACCGGAAGG.TCACATACT	Glyoxal
ACCGGAGTA.ACTCCGTCG	Glyoxal
ACCGGAGTA.TCGCATTCG	PFA
ACCGGTTAC.CCTTATCCG	Glyoxal
ACCGGTTAC.GAGAATCAG	Glyoxal
ACCGGTTAC.GCGAGCAAG	Glyoxal
ACCGGTTAC.TTCTGAATG	Glyoxal
ACCGGTTAC.TTGTCAACC	PFA
ACCGTACGC.ACAATTCGG	PFA
ACCGTACGC.AGATCGAGT	PFA
ACCGTACGC.ATGGTTCGA	PFA
ACCGTACGC.GCACGCATT	PFA
ACCGTACGC.TATGACCGA	Glyoxal
ACCGTCACG.ATACTTGCT	PFA
ACCGTCACG.CCAAGCGAG	PFA
ACCGTCACG.GCAGCTCTT	PFA
ACCGTCCTA.AAGTAGGAC	PFA
ACCTAGCAC.CCTTAACAT	PFA
ACCTAGCAC.CTCTGCGGT	PFA
ACCTAGCAC.CTTGCGACC	Glyoxal
ACCTAGCAC.GTCAAGATC	Glyoxal
ACCTAGCAC.TACCTCCTC	PFA
ACCTAGCAC.TTGGACTTC	PFA
ACCTAGTTA.AGGAAGGTG	Glyoxal
ACCTAGTTA.ATCGGTGGT	Glyoxal
ACCTAGTTA.CCACATTAG	Glyoxal
ACCTAGTTA.CCGCAATGG	PFA
ACCTAGTTA.GGATCGTTC	PFA
ACCTAGTTA.GTCGAGTAC	Glyoxal
ACCTAGTTA.TACGTTACC	Glyoxal
ACCTAGTTA.TAGTAGTCT	PFA
ACCTCCTAG.ACTTCTAAC	PFA
ACCTCCTAG.CAGTTACTG	Glyoxal
ACCTGCAGA.ACAGGTATC	Glyoxal
ACCTGCAGA.AGATGAAGA	PFA
ACCTGCAGA.CTAGAGTCG	PFA
ACCTGCAGA.GAAGAGCAC	Glyoxal
ACCTGCAGA.GTCCTAGTT	PFA
ACCTGTACC.AACCGTGAG	Glyoxal
ACCTGTACC.AGTCGCCGA	Glyoxal
ACCTGTACC.ATACTTGCT	Glyoxal
ACCTGTACC.CCTGACCTC	Glyoxal
ACCTGTACC.GTGCGTTCC	Glyoxal
ACCTGTACC.TGCTGCGTC	Glyoxal
ACCTTGAAG.AATCCTCGT	Glyoxal
ACCTTGAAG.AGCTTGGTG	Glyoxal
ACCTTGAAG.AGTAATGGT	PFA
ACCTTGAAG.AGTTCAACC	PFA
ACCTTGAAG.ATCTCGAAC	Glyoxal
ACCTTGAAG.CCGGTGGTT	PFA
ACCTTGAAG.CCTCGACCT	Glyoxal
ACCTTGAAG.GAGGACTTA	Glyoxal
ACCTTGAAG.GAGTCACCA	PFA
ACGAATCGC.CATCGAAGC	Glyoxal
ACGAATCGC.CCTCGCGTT	Glyoxal
ACGAATCGC.CTATCTTGA	Glyoxal
ACGAATCGC.CTGATGCAC	PFA
ACGAATCGC.TACGACCAT	PFA
ACGACAGTC.CATCCAGGA	PFA
ACGACAGTC.CTGAGTAGC	PFA
ACGACAGTC.GGTTAGATG	PFA
ACGACAGTC.GGTTCAGAC	Glyoxal
ACGACATCT.AATGCACTT	Glyoxal
ACGACATCT.ACCTTGAAG	Glyoxal
ACGACATCT.GACTATTGA	Glyoxal
ACGACATCT.GATACACTA	PFA
ACGACGATT.ACACCGCCA	PFA
ACGACGATT.AGTGAGAGA	PFA
ACGACGATT.GGTAGCATC	PFA
ACGACGATT.GTTCCAACA	Glyoxal
ACGACGATT.TAGGATGCC	PFA
ACGACGATT.TTATTCGAC	PFA
ACGACTGCG.AAGTACAGA	PFA
ACGACTGCG.AGACCAGCT	Glyoxal
ACGACTGCG.AGACTAGTA	PFA
ACGACTGCG.ATTAGCGGT	PFA
ACGACTGCG.CGCCACCAT	PFA
ACGACTGCG.GGTAGTGTT	PFA
ACGAGAGCA.ACCAGCGTT	Glyoxal
ACGAGAGCA.AGACATCCA	Glyoxal
ACGAGAGCA.CAGTTGAGT	PFA
ACGAGAGCA.CCTCGACCT	Glyoxal
ACGAGAGCA.CTGTGCTCA	PFA
ACGAGAGCA.GTAGCATAC	PFA
ACGAGAGCA.TCAGCTCAG	PFA
ACGAGCTTC.AATCGCCAT	Glyoxal
ACGAGCTTC.CCACAAGGT	PFA
ACGAGCTTC.CCATACGAT	Glyoxal
ACGAGCTTC.CTGAGTAGC	Glyoxal
ACGAGCTTC.CTGCTGCTT	Glyoxal
ACGAGCTTC.GGAAGGTAT	PFA
ACGAGCTTC.GTGACGTAA	PFA
ACGAGCTTC.TACGAGTGA	PFA
ACGAGCTTC.TGTCAACCT	PFA
ACGATGACC.AGTCATACT	PFA
ACGATGACC.TGCGTAATC	PFA
ACGATGACC.TTACTAGTC	PFA
ACGATGGAA.ACTCCGTCG	Glyoxal
ACGATGGAA.AGTAGAGGA	Glyoxal
ACGATGGAA.ATACCGCTT	Glyoxal
ACGATGGAA.CTGACGATG	Glyoxal
ACGATGGAA.TATGTACCT	Glyoxal
ACGCAAGAT.AACGTCGAG	Glyoxal
ACGCAAGAT.CGCCTGCAA	PFA
ACGCAAGAT.CTTAATCGT	Glyoxal
ACGCAAGAT.GACCGTAGT	Glyoxal
ACGCAAGAT.TAATCACGC	PFA
ACGCAAGAT.TTGCCGTAG	PFA
ACGCACACT.ACGCTATGT	PFA
ACGCACACT.ACGTTCAAT	PFA
ACGCACACT.AGTCCGTGT	Glyoxal
ACGCACACT.AGTGATGCG	PFA
ACGCACACT.CTCTCAGTC	Glyoxal
ACGCACACT.GACTCTCAC	Glyoxal
ACGCACACT.GATAGTTCT	Glyoxal
ACGCACACT.GATATGGAC	Glyoxal
ACGCACACT.GATGCGACG	PFA
ACGCACACT.TCCGATAAC	Glyoxal
ACGCACACT.TGATGGACA	Glyoxal
ACGCACACT.TGCCATCTC	Glyoxal
ACGCGACAG.ACTCGTCTA	PFA
ACGCGACAG.CCATATGCC	PFA
ACGCGACAG.GGATACAAT	Glyoxal
ACGCGACAG.GTGTATCTG	PFA
ACGCGACAG.GTGTTCCAG	PFA
ACGCGACAG.TCTATGACA	PFA
ACGCGACAG.TGAGACAGC	PFA
ACGCGTGAC.AATCTCCTA	Glyoxal
ACGCGTGAC.ACAATAGGT	Glyoxal
ACGCGTGAC.AGCTGCACT	PFA
ACGCGTGAC.ATGACACAA	Glyoxal
ACGCGTGAC.CACATATCA	Glyoxal
ACGCGTGAC.CCACACAGA	PFA
ACGCGTGAC.GCGACAACC	Glyoxal
ACGCGTGAC.GTGACTCTC	PFA
ACGCGTGAC.GTGAGGACG	Glyoxal
ACGCGTGAC.GTGGAGGTC	Glyoxal
ACGCTAGTG.AGATATGGA	Glyoxal
ACGCTAGTG.AGCAAGTCC	PFA
ACGCTAGTG.ATAGTCAGT	Glyoxal
ACGCTAGTG.CTTCTATGA	PFA
ACGCTAGTG.GAACATGAC	Glyoxal
ACGCTATGT.AGGTATTCC	PFA
ACGCTATGT.CGCAGTGTC	Glyoxal
ACGCTATGT.GCCATTAAG	PFA
ACGCTATGT.TATGGTTGG	Glyoxal
ACGCTCTTA.ATCATGTTC	Glyoxal
ACGCTCTTA.ATCATTACG	PFA
ACGCTCTTA.ATCTCGTGA	Glyoxal
ACGCTCTTA.CCAGTCTCA	PFA
ACGCTCTTA.CGCATAACT	PFA
ACGCTCTTA.GCAGCAGTG	PFA
ACGCTCTTA.TCTCATCGG	Glyoxal
ACGGACCAT.AATCGCCAT	Glyoxal
ACGGACCAT.ACCACGCTA	Glyoxal
ACGGACCAT.AGACTAGTA	Glyoxal
ACGGACCAT.AGCATTCCA	PFA
ACGGACCAT.CATCGCTGG	PFA
ACGGACCAT.CTGCAAGCC	PFA
ACGGACCAT.GAGCAGGAA	PFA
ACGGACCAT.GATTGGAAG	PFA
ACGGACCAT.GTCAACTGA	Glyoxal
ACGGACCAT.TAAGTACAC	PFA
ACGGACCAT.TGTATCGTG	Glyoxal
ACGGTGCCT.CCATGATGT	PFA
ACGGTGCCT.CTATGGATG	Glyoxal
ACGGTGCCT.TATCGGAAC	PFA
ACGGTGCCT.TGAGATCAT	Glyoxal
ACGGTGTAC.ATCGAATCG	Glyoxal
ACGTACTGC.AGATCGAGT	Glyoxal
ACGTACTGC.AGTCCGTGT	PFA
ACGTACTGC.CGCGCACAT	Glyoxal
ACGTACTGC.GGATACCTA	Glyoxal
ACGTACTGC.GTACGTCTA	Glyoxal
ACGTACTGC.TCACACTGC	Glyoxal
ACGTAGTAT.AACGGTAGC	PFA
ACGTAGTAT.AATGCGTGC	Glyoxal
ACGTAGTAT.TATCGAGCC	Glyoxal
ACGTATGTC.GATACTGTG	PFA
ACGTATGTC.GGTCTCATG	Glyoxal
ACGTATGTC.GTGCATCAA	PFA
ACGTATGTC.GTGTCACAC	Glyoxal
ACGTATGTC.TCTGCAACA	Glyoxal
ACGTATGTC.TTATCGCAC	Glyoxal
ACGTCGCTC.AGCTATATG	Glyoxal
ACGTCGCTC.CAACGATCG	Glyoxal
ACGTCGCTC.TCACTACGT	PFA
ACGTCGCTC.TCAGGACTG	Glyoxal
ACGTCGCTC.TCGATTCAG	Glyoxal
ACGTCTATG.AACGTCGAG	PFA
ACGTCTATG.AATGCTGAT	Glyoxal
ACGTCTATG.CGGTGAGTC	Glyoxal
ACGTCTATG.GATGCGGTT	Glyoxal
ACGTCTATG.GCGCTTCTC	PFA
ACGTCTATG.GTGCATCAA	PFA
ACGTCTATG.TCCAATCAT	Glyoxal
ACGTCTATG.TCGATTCAG	PFA
ACGTGAATC.AAGCAACTA	PFA
ACGTGAATC.ACAGCGGTC	Glyoxal
ACGTGAATC.CGGAGACTT	PFA
ACGTGAATC.GATCTGAAT	Glyoxal
ACGTGAATC.GATTGGAAG	PFA
ACGTGAATC.GTACCTAAC	PFA
ACGTGAATC.GTGGACTGG	PFA
ACGTGAATC.TAGCGCAGC	Glyoxal
ACGTGAATC.TGTTACTGA	PFA
ACGTGAATC.TTGATCGTA	PFA
ACGTGCTCG.AACTCCATG	Glyoxal
ACGTGCTCG.ATTCGCTTA	Glyoxal
ACGTGCTCG.GACTCTCAC	Glyoxal
ACGTGCTCG.GTGTACCGT	Glyoxal
ACGTGCTCG.TAAGGTGAT	Glyoxal
ACGTGCTCG.TGCGTCTTA	Glyoxal
ACGTGCTCG.TTGGACTTC	PFA
ACGTGTAGT.ACCGCTGTG	PFA
ACGTGTAGT.ATCTCGAAC	Glyoxal
ACGTGTAGT.ATGACACAA	PFA
ACGTGTAGT.GGATTCGTC	PFA
ACGTTCAAT.ACAGCGGTC	PFA
ACGTTCAAT.ACGACATCT	PFA
ACGTTCAAT.ACGCTAGTG	Glyoxal
ACGTTCAAT.AGATGAGAT	Glyoxal
ACGTTCAAT.AGTCGTCCG	Glyoxal
ACGTTCAAT.ATGGACGTT	PFA
ACGTTCAAT.CAATACCAC	PFA
ACGTTCAAT.CCATACGAT	PFA
ACGTTCAAT.CGTTCCATT	Glyoxal
ACGTTCAAT.GAGTCACCA	Glyoxal
ACGTTCAAT.GCACTGGAT	PFA
ACGTTCAAT.GCTCAGCCA	Glyoxal
ACTAACCGA.TAGCACACG	Glyoxal
ACTAACCGA.TCAGAGCGT	Glyoxal
ACTAACCGA.TTAGTCGGA	Glyoxal
ACTAAGTTC.ATCAAGCAT	Glyoxal
ACTAAGTTC.ATCTTACAG	PFA
ACTAAGTTC.ATTGCCGAC	Glyoxal
ACTAAGTTC.CCTTCCTCA	Glyoxal
ACTAAGTTC.CTGATCAAG	PFA
ACTAAGTTC.CTTGGATCA	Glyoxal
ACTAAGTTC.GCACAACTC	Glyoxal
ACTAAGTTC.GGAAGTATG	PFA
ACTAAGTTC.GGTAACTAC	PFA
ACTAAGTTC.TATTCAACG	PFA
ACTAAGTTC.TCGTGCCAC	PFA
ACTAAGTTC.TTCGTGATG	PFA
ACTACCATC.ACTCGAGTC	Glyoxal
ACTACCATC.ATGAGGTAT	Glyoxal
ACTACTCAT.AAGCAGCAT	Glyoxal
ACTACTCAT.CAGCTTCGA	Glyoxal
ACTACTCAT.CTAGTGCTG	PFA
ACTACTCAT.CTTCTATGA	PFA
ACTACTCAT.GAATCAACC	PFA
ACTACTCAT.GACGGTGCT	Glyoxal
ACTACTCAT.GAGTCCAAT	Glyoxal
ACTACTCAT.GTGCTGACT	PFA
ACTATCCTG.ACCATTCAC	PFA
ACTATCCTG.AGACATATC	PFA
ACTATCCTG.AGAGCGCGA	PFA
ACTATCCTG.ATATCAGCC	PFA
ACTATCCTG.CTGTAGAAG	PFA
ACTATCCTG.GAGCTCTCA	Glyoxal
ACTATCCTG.GCGGAGATT	Glyoxal
ACTATCCTG.GGTAAGTGA	Glyoxal
ACTATCCTG.GTGCTAAGC	Glyoxal
ACTATCCTG.TCATCATCT	PFA
ACTATCCTG.TGTCCATAG	PFA
ACTATTGTC.ACTCCTGAG	PFA
ACTATTGTC.GGTTAACAG	PFA
ACTATTGTC.TTCACTGGA	PFA
ACTCACGAA.AGTATGACG	Glyoxal
ACTCACGAA.CTTCACTGT	Glyoxal
ACTCACGAA.GGTTCTATC	PFA
ACTCACGAA.GTTAGAGAC	PFA
ACTCACGAA.TAATGTAGC	PFA
ACTCACGAA.TTGGTAACT	PFA
ACTCATTCA.ATAGACCGA	PFA
ACTCATTCA.ATCTGCGTA	Glyoxal
ACTCATTCA.GAAGAGCAC	Glyoxal
ACTCATTCA.GGAGACACA	Glyoxal
ACTCATTCA.TAGAGCCAG	Glyoxal
ACTCCAACT.CCGCAATGG	Glyoxal
ACTCCAACT.GTGGAGGTC	PFA
ACTCCAACT.GTTCCAACA	Glyoxal
ACTCCAACT.TCACACTGC	PFA
ACTCCGGTT.CACTAGACT	PFA
ACTCCGGTT.CCGGTGGTT	Glyoxal
ACTCCGGTT.CGTCAGCAC	Glyoxal
ACTCCGGTT.GACTTGATT	PFA
ACTCCGGTT.GTTAATTCG	PFA
ACTCCGGTT.TCATGCAGG	PFA
ACTCCGTCG.AACGGAGAT	PFA
ACTCCGTCG.ACTCCTGAG	PFA
ACTCCGTCG.AGTCGCGAC	Glyoxal
ACTCCGTCG.CCAACGGAA	Glyoxal
ACTCCGTCG.CGATTGAAC	PFA
ACTCCGTCG.CTAGTCGTC	PFA
ACTCCGTCG.GATCTACTT	Glyoxal
ACTCCGTCG.GCCAATGAA	PFA
ACTCCGTCG.GCCGAACCA	Glyoxal
ACTCCGTCG.GTAGCCTTG	PFA
ACTCCGTCG.TATAATCGC	PFA
ACTCCGTCG.TGTGGTCCT	PFA
ACTCCTGAG.ACCTGCAGA	PFA
ACTCCTGAG.CATTGCAGA	PFA
ACTCCTGAG.GATACACTA	Glyoxal
ACTCCTGAG.GTACCTAAC	Glyoxal
ACTCCTGAG.GTAGCATAC	PFA
ACTCCTGAG.TCGCAAGCA	PFA
ACTCGAGTC.AAGACTACC	PFA
ACTCGCTGT.AGGATGCGT	Glyoxal
ACTCGCTGT.CGTCTGTCC	Glyoxal
ACTCGCTGT.GAGATTCCT	Glyoxal
ACTCGCTGT.GGATACCTA	PFA
ACTCGCTGT.TCGGATGTT	Glyoxal
ACTCGTAGG.CTGATGCAC	PFA
ACTCGTAGG.GATATATCC	Glyoxal
ACTCGTAGG.TACAGGACT	Glyoxal
ACTCGTCTA.CAAGGTGTG	Glyoxal
ACTCGTCTA.CTACGAGAA	PFA
ACTCGTCTA.GGAAGGTAT	PFA
ACTCGTCTA.GTCACAGAG	PFA
ACTCGTCTA.GTCTCCAGG	Glyoxal
ACTCGTCTA.GTTCACTCC	Glyoxal
ACTCGTCTA.TGCGCTGCA	PFA
ACTCGTCTA.TTGGACTTC	PFA
ACTCTAGGA.ACACATCTG	Glyoxal
ACTCTAGGA.GCCATCGCT	PFA
ACTCTAGGA.TCCAGAACG	Glyoxal
ACTCTCACA.GAGCATACA	Glyoxal
ACTCTCACA.GGTGGAGCT	Glyoxal
ACTCTCACA.GTAGACTCT	Glyoxal
ACTCTCACA.TGTTACTGA	Glyoxal
ACTCTGCTC.AATGAGTCG	PFA
ACTCTGCTC.ACCACGCTA	Glyoxal
ACTCTGCTC.ATCAAGCAT	PFA
ACTCTGCTC.GATACCGGA	Glyoxal
ACTCTGCTC.GTTGCTCAG	Glyoxal
ACTCTGCTC.TGCGTATCT	Glyoxal
ACTCTGCTC.TTCACTCCT	PFA
ACTGACTAC.ACTAAGTTC	Glyoxal
ACTGACTAC.ACTCATTCA	PFA
ACTGACTAC.ATGGAGAGT	PFA
ACTGACTAC.CTTCACTGT	Glyoxal
ACTGACTAC.TAACACGAG	PFA
ACTGACTAC.TCAGACAAG	PFA
ACTGACTAC.TGAACCAAT	Glyoxal
ACTGACTAC.TGGAGAACC	PFA
ACTGCTAGT.AAGGAACAG	Glyoxal
ACTGCTAGT.ACCATGTCT	PFA
ACTGCTAGT.ACTAAGTTC	Glyoxal
ACTGCTAGT.ACTGGTGCT	Glyoxal
ACTGCTAGT.AGAGGTGAA	PFA
ACTGCTAGT.AGCTGCACT	PFA
ACTGCTAGT.CAATACCAC	PFA
ACTGCTAGT.CAATGTGCT	Glyoxal
ACTGCTAGT.GATCTGTTC	PFA
ACTGCTAGT.GCTCTGTGT	PFA
ACTGCTAGT.GTTGATGCA	Glyoxal
ACTGCTAGT.TGGTGGATC	Glyoxal
ACTGGACCA.ACATGGATT	Glyoxal
ACTGGACCA.ACTCTAGGA	Glyoxal
ACTGGACCA.CTAGGTACT	Glyoxal
ACTGGACCA.GAACTCGTA	Glyoxal
ACTGGACCA.GAGCATACA	Glyoxal
ACTGGACCA.GGAGTACAG	Glyoxal
ACTGGACCA.TGCATACAT	Glyoxal
ACTGGTCAG.ACAGAGATG	PFA
ACTGGTCAG.ACTCGCTGT	Glyoxal
ACTGGTCAG.ATAGCACGG	Glyoxal
ACTGGTCAG.CTCTCAGTC	Glyoxal
ACTGGTCAG.GAGTCCAAT	PFA
ACTGGTCAG.GCACTGGAT	PFA
ACTGGTCAG.GTGCATCAA	PFA
ACTGGTCAG.TATGTACCT	PFA
ACTGGTCAG.TATGTATGC	PFA
ACTGGTGCT.CTGCTTAGG	Glyoxal
ACTGGTGCT.GAGCTCTCA	Glyoxal
ACTGGTGCT.GTCAGACCG	Glyoxal
ACTGGTGCT.TAACATTGG	Glyoxal
ACTGGTGCT.TCTACATCC	Glyoxal
ACTGTAATC.CCTATTCAA	PFA
ACTGTAATC.CTTCTCATC	Glyoxal
ACTGTAATC.CTTGTAACG	Glyoxal
ACTGTAATC.GATTAGTGT	PFA
ACTGTAATC.TAACGTGTC	PFA
ACTGTAATC.TAGAGACTA	PFA
ACTGTGTCA.AGAAGTCCT	PFA
ACTGTGTCA.ATGTGAGAC	PFA
ACTGTGTCA.CGGTTGCGA	Glyoxal
ACTGTGTCA.CTGGTCGGT	PFA
ACTGTGTCA.CTTACATGC	Glyoxal
ACTTAGCTT.ATGAGTGTG	PFA
ACTTAGCTT.CCGCATCCT	Glyoxal
ACTTAGCTT.TACCGATTG	Glyoxal
ACTTCAGTA.AAGCACAAC	Glyoxal
ACTTCAGTA.ACTGTGTCA	Glyoxal
ACTTCAGTA.AGCACCGTG	Glyoxal
ACTTCAGTA.GGTCGGTCT	PFA
ACTTCAGTA.TCAAGGTCG	Glyoxal
ACTTCAGTA.TCAATCTAG	PFA
ACTTCAGTA.TCCAGAACG	PFA
ACTTCAGTA.TGGAATCGT	Glyoxal
ACTTCGCAG.CTTAAGTTG	PFA
ACTTCGCAG.GAGTCCAAT	Glyoxal
ACTTCGCAG.TCAATGGAC	PFA
ACTTCGCAG.TGTGGACAA	Glyoxal
ACTTCTAAC.AAGCATTGC	Glyoxal
ACTTCTAAC.CGCCATTAC	PFA
ACTTCTAAC.GATCGCACT	Glyoxal
ACTTCTAAC.GGTTCAGAC	PFA
ACTTCTAAC.GTGTACCGT	Glyoxal
ACTTCTAAC.GTGTTCCAG	Glyoxal
ACTTCTTGG.ACCTGTACC	PFA
ACTTCTTGG.AGTTACAAG	Glyoxal
ACTTCTTGG.GTGAATGCC	Glyoxal
ACTTCTTGG.TGTACACGA	Glyoxal
ACTTGATCT.AAGAGAGAG	Glyoxal
ACTTGATCT.ACGCTATGT	PFA
ACTTGATCT.CAAGTCACT	Glyoxal
ACTTGATCT.CCTATTGGT	PFA
ACTTGATCT.CCTTGCTTG	PFA
ACTTGATCT.TAGTGATCC	Glyoxal
AGAAGAGTC.ATTCACCTC	Glyoxal
AGAAGAGTC.CTTAACAGC	Glyoxal
AGAAGAGTC.GGTAGACAT	PFA
AGAAGAGTC.GTCGACATT	PFA
AGAAGAGTC.TGGATTAGC	Glyoxal
AGAAGAGTC.TGGTAACCA	Glyoxal
AGAAGCTGC.ACGGACCAT	PFA
AGAAGCTGC.ATTAGCCAC	PFA
AGAAGCTGC.CAGTGCCAT	PFA
AGAAGCTGC.CGAAGAGGT	Glyoxal
AGAAGCTGC.CGCTTGTAG	PFA
AGAAGCTGC.TATGCCTTC	PFA
AGAAGCTGC.TTGGTAACT	PFA
AGAAGTAAC.ACAAGGTAC	PFA
AGAAGTAAC.TGAGACAGC	PFA
AGAAGTCCT.AAGGATACG	Glyoxal
AGAAGTCCT.CAGTTACTG	PFA
AGAAGTCCT.CTCGACTGC	PFA
AGAAGTCCT.CTGGACTAA	Glyoxal
AGAAGTCCT.GAGCCGTTA	Glyoxal
AGAAGTCCT.GCAACACCT	Glyoxal
AGAAGTCCT.TATCTGTCA	PFA
AGAATCAGA.AGTCATACT	Glyoxal
AGAATCAGA.CTATGGATG	Glyoxal
AGAATCAGA.CTGATGCAC	PFA
AGAATCAGA.TCCAGAACG	Glyoxal
AGACATATC.ACTTGATCT	Glyoxal
AGACATATC.AGACCAGCT	PFA
AGACATATC.AGAGGACGT	Glyoxal
AGACATATC.ATGCTGTCG	PFA
AGACATATC.CAACGCACA	Glyoxal
AGACATATC.TATGAAGAC	Glyoxal
AGACATATC.TCAGAGTCA	Glyoxal
AGACATCCA.ACACACCGT	Glyoxal
AGACATCCA.ATTCCGTAC	Glyoxal
AGACATCCA.CATCCTCTC	PFA
AGACATCCA.GAGACGATC	PFA
AGACATCCA.TGGTAGCAG	Glyoxal
AGACATCCA.TTACGGACC	Glyoxal
AGACCACGC.AGCTTGGTG	Glyoxal
AGACCACGC.CAAGAGAGT	Glyoxal
AGACCACGC.CGGATTCTC	Glyoxal
AGACCACGC.TCCTGTCCG	Glyoxal
AGACCAGCT.AGTAATCAG	Glyoxal
AGACCAGCT.CATAGGTGT	PFA
AGACCAGCT.CCATAGCCA	Glyoxal
AGACCAGCT.CCGGTTGAG	PFA
AGACCAGCT.GCTTACTAG	PFA
AGACCAGCT.GGAAGGTAT	PFA
AGACGCCTG.ACGTGCTCG	Glyoxal
AGACGCCTG.TAGGTTAGT	PFA
AGACGCTAT.ACAGCGTAT	Glyoxal
AGACGCTAT.CGATTCGAG	PFA
AGACGCTAT.GACGCTTGC	Glyoxal
AGACGCTAT.TTGGAGAAC	PFA
AGACGGAGG.AACGAGAAT	Glyoxal
AGACGGAGG.AATGAGTCG	Glyoxal
AGACGGAGG.AGTGACGAT	Glyoxal
AGACGGAGG.CCTCTTGTA	PFA
AGACGGAGG.GAGTATCGC	PFA
AGACGGAGG.GCGAAGCTC	PFA
AGACGGAGG.GGAGCTCAA	Glyoxal
AGACGGAGG.TACAACACC	Glyoxal
AGACTAGTA.ATGCGCCGT	Glyoxal
AGACTAGTA.GTATACAGA	Glyoxal
AGACTAGTA.GTCGCAGGT	Glyoxal
AGACTAGTA.TCATGCAGG	PFA
AGACTAGTA.TCGATTCAG	Glyoxal
AGACTTCGT.ACTCGTAGG	Glyoxal
AGACTTCGT.AGATCGAGT	PFA
AGACTTCGT.AGGTCAGCA	Glyoxal
AGACTTCGT.CATCCAGGA	Glyoxal
AGACTTCGT.CATTGACAA	Glyoxal
AGACTTCGT.CCAACAACA	Glyoxal
AGACTTCGT.CCGCAATGG	Glyoxal
AGACTTCGT.CCTATTGGT	Glyoxal
AGACTTCGT.GCGCTAGAA	PFA
AGACTTCGT.GCTCTGTGT	PFA
AGACTTCGT.TGGATAGGT	PFA
AGAGAGTGG.CGACAGACC	Glyoxal
AGAGAGTGG.CTATAGCTC	PFA
AGAGAGTGG.CTCCAGCGT	PFA
AGAGAGTGG.CTTGCACAA	PFA
AGAGAGTGG.GTACGAACG	Glyoxal
AGAGAGTGG.TGACCTATG	Glyoxal
AGAGAGTGG.TTCGCATCC	Glyoxal
AGAGCCGCA.CGCACTCTT	PFA
AGAGCCGCA.GATATATCC	PFA
AGAGCCGCA.GCCAATGAA	PFA
AGAGCGCGA.AAGGATACG	Glyoxal
AGAGCGCGA.AGACCACGC	Glyoxal
AGAGCGCGA.CAACCTGGT	Glyoxal
AGAGCGCGA.CCAACAACA	Glyoxal
AGAGCGCGA.CCAACGGAA	PFA
AGAGCGCGA.CGTGCCTAT	Glyoxal
AGAGCGCGA.GCAACTCGC	PFA
AGAGCGGAG.CAGCGACGT	PFA
AGAGCGGAG.CATTGCAGA	PFA
AGAGCGGAG.CCGGTGGTT	PFA
AGAGCGGAG.GCGATATGA	Glyoxal
AGAGCGGAG.TCATATCGC	Glyoxal
AGAGGACGT.ACTGTAATC	PFA
AGAGGACGT.ATATCCGAT	Glyoxal
AGAGGACGT.CAACTCCAG	Glyoxal
AGAGGACGT.GATTAGTGT	Glyoxal
AGAGGACGT.GGTACTTCC	PFA
AGAGGACGT.TGAGAGGAC	PFA
AGAGGTGAA.ACAAGGTAC	Glyoxal
AGAGGTGAA.ACTTCTAAC	PFA
AGAGGTGAA.CAGCGTAAG	PFA
AGAGGTGAA.CCAGGAGTT	PFA
AGAGGTGAA.CCGACTGTT	PFA
AGAGGTGAA.GACAATGTT	PFA
AGAGGTGAA.TATCACCTG	PFA
AGATACGTT.AGGTGTACA	PFA
AGATACGTT.TCGTAATAG	PFA
AGATATGGA.AAGTTCTCT	PFA
AGATATGGA.CATTCCGAG	Glyoxal
AGATATGGA.CCAGCCAAT	PFA
AGATATGGA.GGAAGGTAT	PFA
AGATCGAGT.CACTAGACT	Glyoxal
AGATCGAGT.CTGCGTCAC	Glyoxal
AGATCGAGT.TTCCTTGAC	Glyoxal
AGATCTGAC.ATATTCGCA	PFA
AGATCTGAC.CCACGGATC	Glyoxal
AGATCTGAC.CCGAGTACT	Glyoxal
AGATCTGAC.CGCTTATGA	Glyoxal
AGATCTGAC.TCACATACT	Glyoxal
AGATCTTCA.AAGAGAACT	Glyoxal
AGATCTTCA.AGGAAGGTG	PFA
AGATCTTCA.GCTTACGTT	PFA
AGATCTTCA.TAGTACGTA	Glyoxal
AGATCTTCA.TGACCAAGT	PFA
AGATGAAGA.AATCCGCTG	PFA
AGATGAAGA.AATTAGAGG	Glyoxal
AGATGAAGA.ATAGCACGG	Glyoxal
AGATGAAGA.GAATCGAGA	Glyoxal
AGATGAAGA.TCACGACAA	PFA
AGATGAGAT.AACGGTAGC	Glyoxal
AGATGAGAT.AACTGCGAC	Glyoxal
AGATGAGAT.ACAGCATCA	PFA
AGATGAGAT.ACAGGAACT	Glyoxal
AGATGAGAT.ACTCGAGTC	PFA
AGATGAGAT.AGAAGTCCT	Glyoxal
AGATGAGAT.ATAGTCAGT	Glyoxal
AGATGAGAT.CACGTAGAC	Glyoxal
AGATGAGAT.CCGGTTGAG	PFA
AGATGAGAT.CGTGCTTGA	Glyoxal
AGATGAGAT.GCAATCACG	PFA
AGATGAGAT.GCGCTCTAT	Glyoxal
AGATGAGAT.GTGCTCTTG	Glyoxal
AGATGAGAT.TCCGGAGCT	PFA
AGATGAGAT.TTCAGTGCC	PFA
AGATGTTGG.CACTGCTTA	PFA
AGATGTTGG.TATAGTGCG	PFA
AGATGTTGG.TCAGAGTCA	PFA
AGATGTTGG.TCATGCTCA	Glyoxal
AGATGTTGG.TTGTCAACC	PFA
AGCAACATT.ACTCGTCTA	PFA
AGCAACATT.CCTGTTAGC	PFA
AGCAACATT.GGATCGTTC	PFA
AGCAACATT.TCGATTCAG	Glyoxal
AGCAAGTCC.AATCAGGAG	PFA
AGCAAGTCC.ACCGGAGTA	Glyoxal
AGCAAGTCC.AGATCTTCA	Glyoxal
AGCAAGTCC.ATCAGTCGA	PFA
AGCAAGTCC.CACACTGCC	Glyoxal
AGCAAGTCC.GACTCTCAC	PFA
AGCAAGTCC.GTGCATCAA	Glyoxal
AGCACACCT.AAGGATACG	Glyoxal
AGCACACCT.AAGTAGGAC	Glyoxal
AGCACACCT.GAAGTGTGA	Glyoxal
AGCACACCT.GTGTTGGAA	Glyoxal
AGCACACCT.TCGGATGTT	PFA
AGCACCAGC.ACGGTGCCT	Glyoxal
AGCACCAGC.ACTCGAGTC	Glyoxal
AGCACCAGC.AGCATTCCA	PFA
AGCACCAGC.AGTTATCGC	PFA
AGCACCAGC.CGTAATGAC	Glyoxal
AGCACCAGC.CGTACACAC	PFA
AGCACCAGC.CTTCTGAGT	Glyoxal
AGCACCAGC.GCGCTAGAA	PFA
AGCACCGTG.AATAACTCC	Glyoxal
AGCACCGTG.CACTACAGG	PFA
AGCACCGTG.CTATCTTGA	Glyoxal
AGCACCGTG.GGTTGCTAT	PFA
AGCAGACAA.AGACCAGCT	Glyoxal
AGCAGACAA.AGAGCGGAG	Glyoxal
AGCAGACAA.ATCTCTGCT	PFA
AGCAGACAA.CTTCCGGTA	Glyoxal
AGCAGACAA.GAAGGATCA	Glyoxal
AGCAGACAA.GCATGTGGT	Glyoxal
AGCAGACAA.GCCGTTGTT	PFA
AGCAGACAA.TCTCGATGC	Glyoxal
AGCATATGG.AATCAGGAG	Glyoxal
AGCATATGG.AATCTGACC	PFA
AGCATATGG.CCGTCAGGT	PFA
AGCATATGG.CCTGCTCCA	Glyoxal
AGCATATGG.CTGTGGTGG	PFA
AGCATATGG.GGTTGCTAT	Glyoxal
AGCATATGG.GTCACTATG	PFA
AGCATATGG.TTCCAATTC	Glyoxal
AGCATTCCA.ATTGGTTCC	Glyoxal
AGCATTCCA.CCACATTAG	PFA
AGCATTCCA.GGTAGTGTT	Glyoxal
AGCATTCCA.TCAACACTC	Glyoxal
AGCATTCCA.TGTAGGTTA	PFA
AGCATTGTT.CAATCAAGT	Glyoxal
AGCATTGTT.CTCCTATCT	PFA
AGCATTGTT.TACTCGACC	PFA
AGCCACTTC.AGCTTGGTG	Glyoxal
AGCCACTTC.CATCCTCTC	PFA
AGCCACTTC.GAGGTGAGC	PFA
AGCCACTTC.GCACGCATT	Glyoxal
AGCCACTTC.GCGAGCAAG	PFA
AGCCAGGAC.ATAGTCAGT	PFA
AGCCAGGAC.CTCGTTCAC	Glyoxal
AGCCAGGAC.GCATGTAAG	Glyoxal
AGCCAGGAC.GCCGTTGTT	PFA
AGCCAGGAC.TATACGGAT	PFA
AGCCAGGAC.TATTGACTG	PFA
AGCCAGGAC.TGAACTTGC	Glyoxal
AGCCAGGAC.TGTGAGTAT	Glyoxal
AGCCAGGAC.TTCCAATTC	PFA
AGCCGGATC.AGATATGGA	PFA
AGCCGGATC.CAAGGTGTG	PFA
AGCCGTTCT.ACCTGTACC	Glyoxal
AGCCGTTCT.CATTCGAAT	Glyoxal
AGCCGTTCT.CTCCACGTC	Glyoxal
AGCCTCGCA.AAGGATCGT	PFA
AGCCTCGCA.CCGCTATCC	PFA
AGCCTCGCA.CTTAGAAGG	PFA
AGCCTCGCA.GCCATTAAG	Glyoxal
AGCCTCGCA.TCCAAGTAA	Glyoxal
AGCCTCGCA.TGGTAGCAG	PFA
AGCCTCGCA.TTACACCTT	Glyoxal
AGCCTCTAG.GGATCAGGT	PFA
AGCCTCTAG.TCTAGCTGG	Glyoxal
AGCGACACC.CGATCCAGA	PFA
AGCGACACC.CTAGTGCTG	Glyoxal
AGCGCATGA.ACACCACAT	PFA
AGCGCATGA.ACTTCAGTA	PFA
AGCGCATGA.CGACCTGTA	PFA
AGCGCATGA.CGTACACAC	Glyoxal
AGCGCATGA.GTCTTCTCG	PFA
AGCGCATGA.TAAGGTGAT	Glyoxal
AGCGCATGA.TAGCTGTTG	Glyoxal
AGCGCATGA.TCTAGCTGG	Glyoxal
AGCGCATGA.TGCAGTTCA	PFA
AGCGCATGA.TTCCGAGCG	PFA
AGCGGAACA.ATGCGGATT	PFA
AGCGGAACA.ATTAGCACA	Glyoxal
AGCGGAACA.CTGAGATAG	PFA
AGCGGAACA.GTACCACAA	Glyoxal
AGCGGAACA.TGCATCGGA	PFA
AGCGGTAAG.ACACCGCCA	Glyoxal
AGCGGTAAG.ACTCACGAA	Glyoxal
AGCGGTAAG.AGCGGAACA	Glyoxal
AGCGGTAAG.ATAGCACGG	PFA
AGCGGTAAG.GTTGATGCA	PFA
AGCGGTAAG.TGACCAAGT	PFA
AGCGGTCTA.AACTGCGAC	Glyoxal
AGCGGTCTA.ACACCGCCA	PFA
AGCGGTCTA.ACAGGAACT	Glyoxal
AGCGGTCTA.AGATATGGA	Glyoxal
AGCGGTCTA.GAACATGAC	PFA
AGCGGTCTA.TCCAGCAGC	Glyoxal
AGCGGTCTA.TTAACGGAG	Glyoxal
AGCGTAGAA.AACACACTC	Glyoxal
AGCGTAGAA.CCGCAGAAT	Glyoxal
AGCGTCGTC.CCTCCTTGT	Glyoxal
AGCGTCGTC.CGACGTGAT	Glyoxal
AGCGTCGTC.TGCTTACGG	Glyoxal
AGCTACTCA.ACCATACTT	PFA
AGCTACTCA.CGTTACACC	Glyoxal
AGCTACTCA.CTTAATCGT	PFA
AGCTACTCA.TAGCACACG	PFA
AGCTACTCA.TTATTCGAC	Glyoxal
AGCTACTCA.TTGCAGTCA	PFA
AGCTATATG.ACCGACGGT	PFA
AGCTATATG.AGATGAAGA	PFA
AGCTATATG.ATGACACAA	PFA
AGCTATATG.CAATGTGCT	PFA
AGCTATATG.CTTCGACTG	PFA
AGCTATATG.GACAGGTTA	PFA
AGCTATATG.GGACGAGCA	PFA
AGCTCGTCT.AACGCATTG	PFA
AGCTCGTCT.ACAGGAACT	Glyoxal
AGCTCGTCT.ACGGTGCCT	Glyoxal
AGCTCGTCT.AGAGGTGAA	Glyoxal
AGCTCGTCT.CAGGTATCG	PFA
AGCTCGTCT.CATCCTCTC	Glyoxal
AGCTCGTCT.CTCCTGACG	Glyoxal
AGCTCGTCT.CTTATCTCA	PFA
AGCTCTCCG.ACCGAGTAG	Glyoxal
AGCTCTCCG.CACATATCA	PFA
AGCTCTCCG.CACGCGTAA	Glyoxal
AGCTCTCCG.CAGTGCCAT	PFA
AGCTCTCCG.CGGTGTTAC	Glyoxal
AGCTCTCCG.GACGTTCAG	Glyoxal
AGCTCTCCG.GCAGCGATA	Glyoxal
AGCTCTCCG.GCTTACTAG	PFA
AGCTCTCCG.GTGGTTACC	PFA
AGCTGCACT.ATTGATTGG	Glyoxal
AGCTGCACT.CAGTGCTGC	Glyoxal
AGCTGCACT.CTCATGCCA	Glyoxal
AGCTGCACT.CTCGAACTG	PFA
AGCTGCACT.GGAGACACA	Glyoxal
AGCTGCACT.GTTGACCAT	Glyoxal
AGCTGCACT.TCTCGATGC	Glyoxal
AGCTGCACT.TGCTCAGCG	Glyoxal
AGCTGCACT.TGGACGAGA	Glyoxal
AGCTTCGAT.ACAACGAGC	PFA
AGCTTCGAT.CGTTACACC	Glyoxal
AGCTTCGAT.GAAGTGTGA	Glyoxal
AGCTTCGAT.GATGCGACG	Glyoxal
AGCTTGGTG.AGATGAGAT	PFA
AGCTTGGTG.AGTTGTGTA	PFA
AGCTTGGTG.ATCCAGCTG	PFA
AGCTTGGTG.GGATCAGGT	Glyoxal
AGCTTGGTG.GGTAAGGAT	PFA
AGCTTGGTG.GTTCACTCC	Glyoxal
AGCTTGGTG.TCTAGGATG	Glyoxal
AGGAAGGTG.CTTAATCGT	PFA
AGGAAGGTG.GGTTCTATC	PFA
AGGAAGGTG.TCATGCAGG	Glyoxal
AGGAAGGTG.TCCTCGTCG	Glyoxal
AGGAATTGG.AAGCCAAGT	PFA
AGGAATTGG.AAGTACAGA	Glyoxal
AGGAATTGG.AGGTGCGAG	PFA
AGGAATTGG.ATAGCCTAA	Glyoxal
AGGAATTGG.ATCTAGGTT	PFA
AGGAATTGG.CACATTCTG	Glyoxal
AGGAATTGG.CCAATGCCT	Glyoxal
AGGAATTGG.GCCATACAA	PFA
AGGAGCAAT.ACCATTCAC	Glyoxal
AGGAGCAAT.CACTTCCTT	PFA
AGGAGCAAT.CTCGTCTTG	PFA
AGGAGCAAT.CTGCGTCAC	Glyoxal
AGGAGCAAT.GCTCTGTGT	Glyoxal
AGGAGCAAT.GGAGACACA	PFA
AGGAGCAAT.TATGATGTG	Glyoxal
AGGAGGTGA.ACGACATCT	PFA
AGGAGGTGA.ATGACACAA	Glyoxal
AGGAGGTGA.CGTTCCATT	PFA
AGGATCATG.ACTGGACCA	PFA
AGGATCATG.AGAGAGTGG	PFA
AGGATCATG.CAGTACATC	Glyoxal
AGGATCATG.CATCAATAG	PFA
AGGATCATG.CATCCTCTC	PFA
AGGATCATG.CCACAAGGT	PFA
AGGATCATG.CGACCATCA	Glyoxal
AGGATCTCA.AGAGCGGAG	Glyoxal
AGGATCTCA.GAACAACCA	Glyoxal
AGGATCTCA.TCCAAGTAA	PFA
AGGATCTCA.TGGATAGGT	Glyoxal
AGGATGCGT.AGAAGTCCT	Glyoxal
AGGATGCGT.AGATATGGA	Glyoxal
AGGATGCGT.ATAGCACGG	Glyoxal
AGGATGCGT.CGCAATCGA	PFA
AGGATGCGT.GCACAACTC	Glyoxal
AGGATGCGT.GGTCGGATA	Glyoxal
AGGATGCGT.GGTGGAGCT	PFA
AGGATGCGT.TGTAACAGT	Glyoxal
AGGATTACT.ACAGTATTG	PFA
AGGATTACT.CTGATCAAG	PFA
AGGATTACT.GCCGTCTTC	PFA
AGGATTACT.GCGTTCAGA	Glyoxal
AGGATTGAG.TATGAGACC	Glyoxal
AGGATTGAG.TCAGCGACC	Glyoxal
AGGATTGAG.TGTGCTAAC	PFA
AGGTACCAA.AATACTCCG	PFA
AGGTACCAA.AGTAACGTA	Glyoxal
AGGTACCAA.CTCGTTCAC	Glyoxal
AGGTACCAA.CTGAGTCCA	Glyoxal
AGGTACCAA.CTTGGTCAT	Glyoxal
AGGTACCAA.TACAACACC	Glyoxal
AGGTACCAA.TGTAGGTTA	PFA
AGGTACCAA.TTCCTAAGG	Glyoxal
AGGTATTCC.ACCTAGTTA	PFA
AGGTATTCC.ATAACGACA	Glyoxal
AGGTATTCC.CACAACGCT	Glyoxal
AGGTATTCC.GACGCTTGC	Glyoxal
AGGTATTCC.GCCTTGTGA	PFA
AGGTATTCC.GGAGATGAG	PFA
AGGTATTCC.TGCTCCTCC	Glyoxal
AGGTATTCC.TTCGGAGTC	PFA
AGGTCACGT.ACCTCCTAG	PFA
AGGTCACGT.AGTTAGGTC	Glyoxal
AGGTCACGT.CCGCAATGG	PFA
AGGTCACGT.CCTCTCTAG	Glyoxal
AGGTCACGT.TCTGCGCTG	PFA
AGGTCAGCA.CATCTCGAT	PFA
AGGTCAGCA.GATCGTTGA	Glyoxal
AGGTCCGTC.ACGACGATT	Glyoxal
AGGTCCGTC.CCGCTCATG	Glyoxal
AGGTCCGTC.GCACGCATT	Glyoxal
AGGTGCGAG.CAAGGTGTG	Glyoxal
AGGTGCGAG.CGCCTGCAA	PFA
AGGTGCGAG.CTCTAGTAA	PFA
AGGTGCGAG.TCACTCGCT	Glyoxal
AGGTGCGAG.TCCGATCTG	Glyoxal
AGGTGTACA.CACGTAGAC	PFA
AGGTGTACA.CGAACAGAG	PFA
AGGTGTACA.TAGAGACTA	PFA
AGGTGTACA.TGCATCGGA	Glyoxal
AGGTGTACA.TGTCTACAC	Glyoxal
AGTAACGTA.ATCCATTAG	Glyoxal
AGTAACGTA.TTACTAGTC	PFA
AGTAAGCCA.CGACCTAGC	Glyoxal
AGTAAGCCA.GTTCCAACA	Glyoxal
AGTAAGCCA.TAGATAGCC	PFA
AGTAAGCCA.TGGATTAGC	Glyoxal
AGTAAGCCA.TGTCCATAG	PFA
AGTAATCAG.ACACCACAT	Glyoxal
AGTAATCAG.CCAGCCAAT	PFA
AGTAATCAG.CCATCACGA	Glyoxal
AGTAATCAG.CCGGATTGC	PFA
AGTAATCAG.CCGGTGGTT	Glyoxal
AGTAATCAG.CGCCTGCAA	Glyoxal
AGTAATCAG.CTCGTCTTG	PFA
AGTAATCAG.GATGCTCCT	Glyoxal
AGTAATCAG.TAAGGTCCG	Glyoxal
AGTAATCAG.TCGTCATTC	Glyoxal
AGTAATGGT.ATTAAGACC	PFA
AGTAATGGT.CGTTACACC	PFA
AGTAATGGT.CTAGTGCTG	Glyoxal
AGTAATGGT.CTGACGATG	Glyoxal
AGTAATGGT.GAACAACCA	PFA
AGTAATGGT.GCCTGGAAT	Glyoxal
AGTACGAAT.CCTGACCTC	PFA
AGTACGAAT.GGTCTCATG	Glyoxal
AGTACTACA.AAGAGAGAG	Glyoxal
AGTACTACA.GTGACTCTC	Glyoxal
AGTACTCTC.GAACCTTCA	PFA
AGTACTCTC.TAGGTCAAC	PFA
AGTACTCTC.TCTAGCTGG	PFA
AGTAGAGGA.ATTAGCACA	PFA
AGTAGAGGA.CAGTCTAAC	PFA
AGTAGAGGA.CTAGTGCTG	PFA
AGTAGAGGA.TACGAACTC	PFA
AGTAGAGGA.TAGATCTGT	Glyoxal
AGTATGACG.ATCTCTGCT	PFA
AGTATGACG.ATGTGAGAC	PFA
AGTATGACG.CGCATAACT	Glyoxal
AGTCAGTTG.ACGTTCAAT	PFA
AGTCAGTTG.CAGCTTACC	PFA
AGTCAGTTG.CCATAATCG	Glyoxal
AGTCAGTTG.GAAGAGCAC	Glyoxal
AGTCAGTTG.GTCAAGATC	Glyoxal
AGTCAGTTG.TAGCCTTGT	PFA
AGTCATACT.ACAATTCGG	Glyoxal
AGTCATACT.CGCACTGAA	PFA
AGTCATACT.GAGGTCCTT	PFA
AGTCATACT.GCGTGAGCT	Glyoxal
AGTCATACT.GTCATTCTA	Glyoxal
AGTCATACT.TAGGTCAAC	Glyoxal
AGTCATACT.TCTAGTGAC	Glyoxal
AGTCATACT.TTACGGACC	PFA
AGTCCAGTG.ACCTGTACC	Glyoxal
AGTCCAGTG.CCACAAGGT	Glyoxal
AGTCCAGTG.CGAAGAGGT	PFA
AGTCCAGTG.CGTGTCCGA	Glyoxal
AGTCCAGTG.GTAGAGAGC	Glyoxal
AGTCCAGTG.TCCAGAACG	PFA
AGTCCGTGT.AGTACTCTC	PFA
AGTCCGTGT.ATGCTTCAG	Glyoxal
AGTCCGTGT.CACCTCAAC	PFA
AGTCCGTGT.TCAAGGAGT	Glyoxal
AGTCCGTGT.TCGTGACGT	Glyoxal
AGTCCGTGT.TGAACGGTT	Glyoxal
AGTCCGTGT.TGTCATAGC	Glyoxal
AGTCGATCA.AGACATATC	PFA
AGTCGATCA.ATGCTCACC	Glyoxal
AGTCGATCA.CCTTCCTCA	PFA
AGTCGATCA.CGAGCTTAC	PFA
AGTCGATCA.GGTACGAGC	PFA
AGTCGATCA.TAAGCACTA	Glyoxal
AGTCGATCA.TACAGTTAG	PFA
AGTCGATCA.TAGACCGCA	Glyoxal
AGTCGATCA.TAGCTAAGA	Glyoxal
AGTCGATCA.TAGGTCAAC	PFA
AGTCGATCA.TGAGATCAT	PFA
AGTCGATCA.TGCCGACTA	Glyoxal
AGTCGCCGA.ACGCACACT	Glyoxal
AGTCGCCGA.CATAATTGG	PFA
AGTCGCCGA.CCGATCTCT	Glyoxal
AGTCGCCGA.CGATAGGTG	Glyoxal
AGTCGCCGA.CGTGTCCGA	Glyoxal
AGTCGCCGA.CTCGCTACG	Glyoxal
AGTCGCCGA.GCTGTTCGG	PFA
AGTCGCCGA.TGTATGTAG	PFA
AGTCGCCGA.TTAGTCGGA	Glyoxal
AGTCGCCGA.TTCTCCACA	PFA
AGTCGCGAC.AGGTCCGTC	PFA
AGTCGCGAC.CAGTCCTAA	Glyoxal
AGTCGCGAC.CAGTGCTGC	PFA
AGTCGCGAC.CGTGCTTGA	Glyoxal
AGTCGCGAC.CTAACTAAG	Glyoxal
AGTCGCGAC.GCTGGTAAC	Glyoxal
AGTCGCGAC.TCAATCTAG	PFA
AGTCGTCCG.AGCGTAGAA	Glyoxal
AGTCGTCCG.GCGTGAGCT	PFA
AGTCGTCCG.TACCTATCC	PFA
AGTCTAAGC.AATGCGTGC	PFA
AGTCTAAGC.CATAGAGAT	Glyoxal
AGTCTAAGC.CCTAAGAAG	Glyoxal
AGTCTAAGC.CTGATCAAG	PFA
AGTCTAAGC.GGAGACACA	Glyoxal
AGTCTAAGC.TCGTAATAG	PFA
AGTCTGGAA.GACGCCGTA	PFA
AGTCTGGAA.GTCAGTTGT	PFA
AGTCTGGAA.TTGATGAGT	Glyoxal
AGTGAACGG.AGCAACATT	Glyoxal
AGTGAACGG.AGTCTGGAA	PFA
AGTGAACGG.CTCTGCGGT	PFA
AGTGAACGG.TGAGACAGC	PFA
AGTGAACGG.TGCAACTCT	PFA
AGTGAACGG.TTAGGAAGG	Glyoxal
AGTGACGAT.AACTGCGAC	PFA
AGTGACGAT.AAGCTGAGG	Glyoxal
AGTGACGAT.ACAAGGTAC	PFA
AGTGACGAT.ATACCGCTT	PFA
AGTGACGAT.ATGCCTGTC	Glyoxal
AGTGACGAT.ATTAGCGGT	PFA
AGTGACGAT.GCAATGAGA	Glyoxal
AGTGACGAT.TGAGAATCC	PFA
AGTGACGAT.TTGCTCTGC	Glyoxal
AGTGAGAGA.AAGCATTGC	PFA
AGTGAGAGA.AATCGCCAT	PFA
AGTGAGAGA.AGAAGTCCT	PFA
AGTGAGAGA.ATCCTCCGA	PFA
AGTGAGAGA.CACCTAGCG	Glyoxal
AGTGAGAGA.CCATATGCC	Glyoxal
AGTGAGAGA.GTCGACATT	PFA
AGTGAGAGA.TAACCGTGA	Glyoxal
AGTGAGAGA.TACTCGACC	Glyoxal
AGTGATGCG.AACTTAGCT	Glyoxal
AGTGGAATG.ACACTGTGA	Glyoxal
AGTGGAATG.ACGCTAGTG	PFA
AGTGGAATG.AGGATCATG	PFA
AGTGGAATG.AGGATTGAG	PFA
AGTGGAATG.CTGCTGCTT	PFA
AGTGGAATG.GGTAAGGAT	Glyoxal
AGTGGAATG.GTCAAGATC	Glyoxal
AGTGGAATG.TAACATTGG	Glyoxal
AGTGGAATG.TACCTATCC	Glyoxal
AGTGGAATG.TGGTGGATC	PFA
AGTGTCTCT.ACCGCTGTG	Glyoxal
AGTGTCTCT.ACGAATCGC	Glyoxal
AGTGTCTCT.AGCATTGTT	Glyoxal
AGTGTCTCT.CAAGAGAGT	PFA
AGTGTCTCT.CCTGTCATT	Glyoxal
AGTGTCTCT.TTACTAGTC	Glyoxal
AGTGTGCAC.ACACACGTC	Glyoxal
AGTGTGCAC.ACCGTACGC	Glyoxal
AGTGTGCAC.ACGCACACT	PFA
AGTGTGCAC.ATAGTCAGT	Glyoxal
AGTGTGCAC.CCGATCTCT	Glyoxal
AGTGTGCAC.CGCATAACT	PFA
AGTGTTCTG.AGCCAGGAC	Glyoxal
AGTGTTCTG.CATTGTTCA	PFA
AGTGTTCTG.CGCGAGTGT	PFA
AGTGTTCTG.TGTCCATAG	PFA
AGTTACAAG.AGCCGGATC	Glyoxal
AGTTACAAG.CAAGTCACT	PFA
AGTTACAAG.CCAAGCGAG	PFA
AGTTACAAG.CTCTACGCA	PFA
AGTTACAAG.TGTGGACAA	PFA
AGTTAGGTC.AATCCTCGT	Glyoxal
AGTTAGGTC.ATATAGCGT	PFA
AGTTAGGTC.ATCTCTGCT	Glyoxal
AGTTAGGTC.CGGTCGACA	Glyoxal
AGTTAGGTC.CTGGTGACA	Glyoxal
AGTTAGGTC.CTTAACAGC	PFA
AGTTATCGC.ACGCTAGTG	Glyoxal
AGTTATCGC.AGTTGCCTT	Glyoxal
AGTTATCGC.ATGCGGATT	Glyoxal
AGTTATCGC.CTCTAAGAG	PFA
AGTTATCGC.CTTGCACAA	Glyoxal
AGTTATCGC.GATCTACTT	Glyoxal
AGTTATCGC.TCGGATGTT	Glyoxal
AGTTCAACC.ACTCTAGGA	PFA
AGTTCAACC.CACCTCAAC	Glyoxal
AGTTCAACC.TTAAGTGGT	Glyoxal
AGTTCGATA.ATTGCGCTA	Glyoxal
AGTTCGATA.GCGACACAG	PFA
AGTTCGATA.GGTGCGTAG	PFA
AGTTCGATA.GTCCTTCAT	Glyoxal
AGTTGAGCG.AACGGTAGC	PFA
AGTTGAGCG.AGACTTCGT	PFA
AGTTGAGCG.TAAGGTGAT	Glyoxal
AGTTGAGCG.TCGTTCTCC	Glyoxal
AGTTGAGCG.TGGTCCTAG	Glyoxal
AGTTGCCTT.AAGCCAAGT	Glyoxal
AGTTGCCTT.CACAACCAG	Glyoxal
AGTTGCCTT.CCTTATCCG	Glyoxal
AGTTGCCTT.GCTTACGTT	Glyoxal
AGTTGCCTT.GTTCCAACA	Glyoxal
AGTTGCCTT.TCTCATCGG	Glyoxal
AGTTGTGTA.CCACTACCA	Glyoxal
AGTTGTGTA.GTGTACCGT	Glyoxal
AGTTGTGTA.TGAGAGGAC	Glyoxal
AGTTGTGTA.TGTTGTCGA	PFA
ATAACGACA.AATCCGCTG	Glyoxal
ATAACGACA.ACGGTGCCT	PFA
ATAACGACA.ACTGCTAGT	PFA
ATAACGACA.CCGACTGTT	Glyoxal
ATAACGACA.CGACAGACC	PFA
ATAACGACA.CGTGTCCGA	Glyoxal
ATAACGACA.CTCAGCTGG	Glyoxal
ATAACGACA.CTGAGTAGC	Glyoxal
ATAACGACA.GTCCACAAC	PFA
ATAACGACA.TCGTCATTC	Glyoxal
ATAACGACA.TGCAGTCGG	PFA
ATAAGACAG.AACAGATCG	PFA
ATAAGACAG.ATTCGAAGA	Glyoxal
ATAAGACAG.CAGCTCTTC	Glyoxal
ATAAGACAG.CCACGCCAT	PFA
ATAAGACAG.CCTAAGAAG	PFA
ATAAGACAG.GCGGAGATT	PFA
ATAAGACAG.TTGCTCTGC	PFA
ATAAGTTCG.CTAACACTG	Glyoxal
ATAAGTTCG.CTTATTGAG	PFA
ATAAGTTCG.GAACTCGTA	PFA
ATAAGTTCG.GGTACTTCC	Glyoxal
ATAAGTTCG.GTGCATCAA	Glyoxal
ATAAGTTCG.TGACAAGTT	PFA
ATAAGTTCG.TTCTCCACA	PFA
ATAATCGAG.AAGACTACC	Glyoxal
ATAATCGAG.ATAGCCTAA	PFA
ATAATCGAG.ATAGTGGTT	PFA
ATAATCGAG.ATATCCGAT	Glyoxal
ATAATCGAG.ATGCTGTCG	Glyoxal
ATAATCGAG.CTATTAAGG	PFA
ATAATGTGG.AACTGATTC	PFA
ATAATGTGG.CAGTGCCAT	PFA
ATAATGTGG.GAGGTGAGC	PFA
ATAATGTGG.TCATCATCT	Glyoxal
ATAATGTGG.TGCCTGGTT	Glyoxal
ATAATGTGG.TGCGTATCT	PFA
ATACAACCG.CCGACTTGG	Glyoxal
ATACAACCG.CGTTCGTAC	Glyoxal
ATACAACCG.GACGTCAAT	PFA
ATACAACCG.GAGAACAGG	Glyoxal
ATACAACCG.GATGTCTAG	Glyoxal
ATACAACCG.GTAATCAGC	PFA
ATACCGAAG.GGATAATAC	Glyoxal
ATACCGAAG.TCACATACT	PFA
ATACCGCTT.GCGAACTCG	Glyoxal
ATACCGCTT.TAGTAGTCT	Glyoxal
ATACGAGGT.CACAGCGAA	Glyoxal
ATACGAGGT.CGTTCCATT	Glyoxal
ATACGAGGT.CTCGTGTCC	PFA
ATACGAGGT.GATCTTCGC	Glyoxal
ATACGAGGT.GCTGACAGA	PFA
ATACGAGGT.TGCCTGGTT	Glyoxal
ATACTTGCT.CCGGTTCTA	Glyoxal
ATACTTGCT.CCTATTCAA	PFA
ATACTTGCT.GTCCGCTCA	Glyoxal
ATACTTGCT.GTGGAGGTC	PFA
ATAGACCGA.GACTGCCTG	Glyoxal
ATAGACCGA.GGATACAAT	Glyoxal
ATAGAGCAG.AGGTCCGTC	PFA
ATAGAGCAG.CCATTACAG	Glyoxal
ATAGAGCAG.CCGCAACAC	Glyoxal
ATAGAGCAG.CCGGTTCTA	PFA
ATAGAGCAG.CGCAGTGTC	Glyoxal
ATAGAGCAG.GTTAGTCAA	Glyoxal
ATAGAGCAG.TAACGTGTC	Glyoxal
ATAGAGCAG.TAGTAACGG	Glyoxal
ATAGCACGG.AGCGGAACA	PFA
ATAGCACGG.AGGAATTGG	Glyoxal
ATAGCACGG.ATACAACCG	PFA
ATAGCACGG.ATGGACGTT	PFA
ATAGCACGG.CGGAATGCA	PFA
ATAGCACGG.GCTCCTAGC	Glyoxal
ATAGCACGG.GTCTTCATA	PFA
ATAGCACGG.TATGTATGC	Glyoxal
ATAGCACGG.TCTGATGAA	PFA
ATAGCACGG.TTACAGTGT	Glyoxal
ATAGCCTAA.AAGTTCTCT	Glyoxal
ATAGCCTAA.ACCGTCCTA	Glyoxal
ATAGCCTAA.ACCTGTACC	Glyoxal
ATAGCCTAA.AGGATTACT	PFA
ATAGCCTAA.ATGCGGATT	Glyoxal
ATAGCCTAA.CCATGCGTC	Glyoxal
ATAGCCTAA.CGGATTCTC	PFA
ATAGCCTAA.GCTATGTAA	Glyoxal
ATAGCCTAA.GTCCTAGTT	Glyoxal
ATAGCCTAA.GTTCAGAAG	Glyoxal
ATAGCCTAA.TAGATCTGT	Glyoxal
ATAGCCTAA.TATCGAGCC	Glyoxal
ATAGCCTAA.TCACAGGTA	Glyoxal
ATAGCCTAA.TGAGCAGAT	Glyoxal
ATAGCTTGC.ACAAGTACA	PFA
ATAGCTTGC.CCAGTCTCA	Glyoxal
ATAGCTTGC.GAATCGAGA	Glyoxal
ATAGCTTGC.TCAGAGCGT	PFA
ATAGTCAGT.AACAGCAGT	PFA
ATAGTCAGT.AAGTCATGA	Glyoxal
ATAGTCAGT.ACAGCATCA	PFA
ATAGTCAGT.ATGCGCCGT	Glyoxal
ATAGTCAGT.CAACGATCG	PFA
ATAGTCAGT.CCGCATCCT	PFA
ATAGTCAGT.CGCTTGTAG	PFA
ATAGTCAGT.GAGATTCCT	Glyoxal
ATAGTCAGT.TGTATGTAG	PFA
ATAGTCTCC.CGTCTGCTG	PFA
ATAGTCTCC.TCCTTAGGT	Glyoxal
ATAGTGGTT.AATTCGGAA	Glyoxal
ATAGTGGTT.CATCCACCG	Glyoxal
ATAGTGGTT.CATCTCGAT	PFA
ATAGTGGTT.CCTCGGTCA	Glyoxal
ATAGTGGTT.CTAGAGTCG	Glyoxal
ATAGTGGTT.TAACCGTGA	Glyoxal
ATAGTGGTT.TAGACCATG	Glyoxal
ATAGTGGTT.TGCTCACAC	PFA
ATATAGCGT.ATTCCTACG	Glyoxal
ATATAGCGT.CAATCAAGT	PFA
ATATAGCGT.CATTCAGTT	PFA
ATATAGCGT.CGGAATGCA	Glyoxal
ATATAGCGT.TGGTGGTAA	Glyoxal
ATATCAGCC.CATACGCAG	Glyoxal
ATATCAGCC.CCACGAAGG	PFA
ATATCAGCC.CCATAATCG	Glyoxal
ATATCAGCC.GACCAGAGA	PFA
ATATCAGCC.GTTCCAACA	Glyoxal
ATATCAGCC.TGATCGGAA	PFA
ATATCCGAT.ACGGACCAT	Glyoxal
ATATCCGAT.ATACGAGGT	Glyoxal
ATATCCGAT.CAGCAGTAC	PFA
ATATCCGAT.CCAAGCGAG	PFA
ATATCCGAT.GGAATTCAC	PFA
ATATCCGAT.TACAGTTAG	Glyoxal
ATATGCAGC.ATTAGCACA	PFA
ATATGCAGC.GAACCTTCA	Glyoxal
ATATGCAGC.GACGGACTA	Glyoxal
ATATGCAGC.GTGTCCGTG	PFA
ATATGCAGC.TAATCACGC	PFA
ATATGTCCA.AGTTACAAG	Glyoxal
ATATGTCCA.CAACTCCAG	PFA
ATATGTCCA.CGAGCTTAC	PFA
ATATGTCCA.CGGAAGACG	PFA
ATATGTCCA.GCTTGGTTC	PFA
ATATGTCCA.GTGCCATGA	Glyoxal
ATATGTCCA.TACAGTTAG	PFA
ATATTCGCA.ACTGTAATC	Glyoxal
ATATTCGCA.CGATTCGAG	PFA
ATATTCGCA.GCGCTAGAA	PFA
ATATTCGCA.TCCACCTCA	Glyoxal
ATCAAGAGA.CAGGTTGTC	PFA
ATCAAGAGA.CATCTCACG	Glyoxal
ATCAAGAGA.CGCATAACT	PFA
ATCAAGAGA.CTATTCCGT	PFA
ATCAAGAGA.CTTCTCATC	PFA
ATCAAGAGA.CTTGGTCAT	PFA
ATCAAGAGA.GCCAACAAT	Glyoxal
ATCAAGAGA.GTAGCCTTG	PFA
ATCAAGAGA.GTCAGTTGT	PFA
ATCAAGAGA.GTGTCACAC	Glyoxal
ATCAAGAGA.TGCGACGTT	PFA
ATCAAGCAT.CTAGTCGTC	Glyoxal
ATCAAGCAT.GGAGTTAGC	PFA
ATCAAGCAT.TAGAGCGTC	Glyoxal
ATCACCGCA.AGAGAGTGG	Glyoxal
ATCACCGCA.AGCTTGGTG	PFA
ATCACCGCA.GGTTGCTAT	Glyoxal
ATCACCGCA.TCAGAGTCA	Glyoxal
ATCACCGCA.TCCAACGTG	PFA
ATCACCGCA.TGTAGGTTA	Glyoxal
ATCACTTCC.AGACTTCGT	Glyoxal
ATCACTTCC.AGAGGTGAA	PFA
ATCACTTCC.ATAGCCTAA	PFA
ATCACTTCC.GTGAACCAC	Glyoxal
ATCAGAAGC.CATCCTCTC	PFA
ATCAGAAGC.CCAAGTCGA	Glyoxal
ATCAGAAGC.CCACTACCA	Glyoxal
ATCAGAAGC.CTAACACTG	Glyoxal
ATCAGAAGC.GCTGTTCGG	Glyoxal
ATCAGAAGC.GTAAGTGAG	PFA
ATCAGAAGC.TAGGTTAGT	PFA
ATCAGAAGC.TCCGGAGCT	Glyoxal
ATCAGGATG.CCTTAACAT	Glyoxal
ATCAGGATG.GAGGTGAGC	Glyoxal
ATCAGGATG.GTTAGTCAA	PFA
ATCAGTCGA.CAGCTAGTT	PFA
ATCAGTCGA.CCTTGACGG	Glyoxal
ATCAGTCGA.GTGGAGGTC	Glyoxal
ATCAGTCGA.GTGGATAAG	PFA
ATCAGTCGA.TCCGATAAC	Glyoxal
ATCAGTCGA.TGAGAGGAC	PFA
ATCAGTCGA.TTACAGTGT	PFA
ATCAGTCGA.TTCTGGTGC	PFA
ATCATAGAC.AAGCTGGTC	PFA
ATCATAGAC.ACCTGCAGA	PFA
ATCATAGAC.CACGATAGA	PFA
ATCATAGAC.CCGCAACAC	PFA
ATCATAGAC.CCTATTGGT	PFA
ATCATAGAC.CGCGTGAGA	PFA
ATCATAGAC.CTGACAGCA	Glyoxal
ATCATAGAC.TGGTGCCTG	PFA
ATCATAGAC.TGTACACGA	Glyoxal
ATCATAGAC.TGTCCATAG	PFA
ATCATGTTC.ACTCGCTGT	Glyoxal
ATCATGTTC.CAGTCCTAA	Glyoxal
ATCATGTTC.CATCTCACG	Glyoxal
ATCATGTTC.CTATACTAG	Glyoxal
ATCATGTTC.CTTGGTCAT	Glyoxal
ATCATGTTC.GGAACCTAG	PFA
ATCATTACG.AGATCGAGT	PFA
ATCATTACG.CACTGCTTA	PFA
ATCATTACG.TTATCCAAG	PFA
ATCCAATGA.ATCTTACAG	Glyoxal
ATCCAATGA.CAGCTTACC	PFA
ATCCACAGT.ATCCTCCGA	Glyoxal
ATCCACAGT.CACGTCATA	Glyoxal
ATCCACAGT.CGTTCGTAC	PFA
ATCCACAGT.GTACAATGC	PFA
ATCCACAGT.GTCGTGTTA	PFA
ATCCAGCTG.AGACGGAGG	Glyoxal
ATCCAGCTG.AGGATCTCA	PFA
ATCCAGCTG.CTCGACTGC	PFA
ATCCAGCTG.GCGATATGA	PFA
ATCCATTAG.GACTAGCAT	PFA
ATCCATTAG.GAGTCACCA	Glyoxal
ATCCATTAG.GTCTTATGC	PFA
ATCCATTAG.TCACCGAGG	Glyoxal
ATCCATTAG.TGCGACGTT	Glyoxal
ATCCGACCA.AGCCAGGAC	PFA
ATCCGACCA.AGCGGTCTA	PFA
ATCCGACCA.CACCTTCCT	Glyoxal
ATCCGACCA.CTCTAAGAG	PFA
ATCCGACCA.CTGTGCTCA	PFA
ATCCGACCA.GACAATGTT	PFA
ATCCGGTCC.AGGATGCGT	Glyoxal
ATCCGGTCC.CAAGAGGAG	Glyoxal
ATCCGGTCC.CAAGCCTCG	Glyoxal
ATCCGGTCC.CACTTGGAT	Glyoxal
ATCCGGTCC.TCAGACAAG	PFA
ATCCGGTCC.TGGAGAACC	Glyoxal
ATCCGTCTC.ACTCGAGTC	PFA
ATCCGTCTC.ATATTCGCA	Glyoxal
ATCCGTCTC.ATTCGCTTA	Glyoxal
ATCCGTCTC.CCGATCTCT	Glyoxal
ATCCGTCTC.GACCGGTAG	Glyoxal
ATCCGTCTC.GTTCACTCC	PFA
ATCCGTCTC.TCCAACGTG	Glyoxal
ATCCGTCTC.TCTCGATGC	PFA
ATCCTCCGA.ACGCTCTTA	PFA
ATCCTCCGA.ATAGAGCAG	Glyoxal
ATCCTCCGA.ATATCCGAT	Glyoxal
ATCCTCCGA.ATCCAATGA	Glyoxal
ATCCTCCGA.ATGAGATCC	PFA
ATCCTCCGA.CAATGTGCT	Glyoxal
ATCCTCCGA.GACGTCAAT	PFA
ATCCTCCGA.GATCTGAAT	PFA
ATCCTCCGA.TACGAACTC	Glyoxal
ATCCTCCGA.TCAAGGTCG	PFA
ATCCTCCGA.TCCACCTCA	PFA
ATCCTCCGA.TCGTCATTC	PFA
ATCCTGCCT.AACTGATTC	Glyoxal
ATCCTGCCT.AAGGATACG	Glyoxal
[truncated: 6,945 more rows]

## Sheet: Fig1_M_e
cell	nReads_gDNA
AACAACCTA.AACGATGAC	1095
AACAACCTA.ACACTGTGA	204
AACAACCTA.AGGTGTACA	180
AACAACCTA.AGTGGAATG	1345
AACAACCTA.GAGATTCCT	2356
AACAACCTA.GCTACAATG	716
AACAACCTA.GCTATGTAA	1469
AACAACCTA.GGTTGAAGG	1449
AACAACTGG.AGACCACGC	1659
AACAACTGG.ATAGTCAGT	1007
AACAACTGG.ATATGCAGC	726
AACAACTGG.ATGGAGAGT	1074
AACAACTGG.CACTTCCTT	148
AACAACTGG.CGCTTCACG	1044
AACAACTGG.GGTAGACAT	1706
AACAACTGG.TCACTACGT	1275
AACAACTGG.TTCTGAATG	2109
AACAATGCA.ACAGAAGAG	1020
AACAATGCA.CAAGCGCAT	1272
AACAATGCA.TATTACTCG	1374
AACAATGCA.TGGTCCTAG	586
AACACACTC.ATAACGACA	882
AACAGATCG.ACCATGTCT	1410
AACAGATCG.ACGTGCTCG	522
AACAGATCG.AGCCGGATC	1093
AACAGATCG.CCGCAATGG	423
AACAGATCG.CCTTGTTGC	601
AACAGATCG.CGCATCTAC	968
AACAGATCG.TGCCTGGTT	1390
AACAGATCG.TGCGTGCCA	836
AACAGATCG.TTATGAGGA	431
AACAGCAGT.CAAGCGCAT	720
AACAGCAGT.CCGCTATCC	1258
AACAGCAGT.GTTCAGAAG	1839
AACAGCAGT.TTCCTCGGT	541
AACCATGGT.ATCGGTGGT	923
AACCATGGT.CAGTCCTAA	683
AACCATGGT.CCTGCTCCA	714
AACCATGGT.CGAATGAGT	954
AACCATGGT.CTACGTTGG	1148
AACCATGGT.CTTGGTCAT	202
AACCATGGT.GACGGTGCT	636
AACCATGGT.GGTGATAGG	438
AACCATGGT.GTAACGCGA	1034
AACCATGGT.TCGCGTCAT	1635
AACCATGGT.TTACTAGTC	665
AACCGCTGA.AGCTATATG	414
AACCGCTGA.AGTTCAACC	658
AACCGCTGA.CGTGGTACC	339
AACCGCTGA.GAGATTCCT	2093
AACCGTGAG.CAGATCATT	664
AACCGTGAG.CAGTTACTG	573
AACCGTGAG.TCAGGTGCA	848
AACCGTGAG.TGCCAGACG	2271
AACCGTGAG.TGCTCCTCC	869
AACGAGAAT.AACTCCATG	160
AACGAGAAT.ACGTCTATG	930
AACGAGAAT.CGGTTCGTA	793
AACGAGAAT.GACCTTGTG	1469
AACGAGAAT.GTCAATACA	918
AACGAGGTG.AACGGAGAT	941
AACGAGGTG.CAACCTGGT	1051
AACGAGGTG.CACACCTGT	2512
AACGAGGTG.GAGATACAC	1277
AACGAGGTG.GGAGTACAG	989
AACGAGGTG.TAACGGATA	669
AACGAGGTG.TCAACACTC	587
AACGAGGTG.TGAGAATCC	245
AACGATGAC.ACCGAGTAG	1220
AACGCATTG.ACGCGACAG	430
AACGCATTG.AGATATGGA	1477
AACGCATTG.AGCGACACC	1588
AACGCATTG.ATTAGCCAC	481
AACGCATTG.CAATCTCCG	506
AACGCATTG.CTCCGCATT	1551
AACGCATTG.CTGTAGAAG	912
AACGCATTG.GACGGTGCT	538
AACGCATTG.GTATGATCT	468
AACGCATTG.TTAACGGAG	1329
AACGCCTAC.AGCCACTTC	1003
AACGCCTAC.CAGGAGCCT	679
AACGCCTAC.CCTTAATTC	409
AACGCCTAC.CGAACAGAG	560
AACGCCTAC.GCTGTTCGG	1623
AACGCCTAC.TGATGACAG	828
AACGCTCAA.ACGACAGTC	587
AACGCTCAA.AGGATCTCA	1038
AACGCTCAA.AGGATTACT	1279
AACGCTCAA.CGTATCGAA	962
AACGCTCAA.GATCTGAAT	929
AACGCTCAA.GCATGTAAG	1477
AACGCTCAA.GTAACTCAT	1651
AACGCTCAA.TCACTCGCT	1051
AACGCTCAA.TGTTAAGCC	997
AACGGAGAT.AGTTAGGTC	925
AACGGAGAT.CTTCCGTGG	649
AACGGAGAT.GATTCTCGG	968
AACGGAGAT.TACGGTCGT	897
AACGGAGAT.TTGCCGTAG	1182
AACGGTAGC.AGACGCCTG	291
AACGGTAGC.GAACTCGTA	200
AACGTCGAG.CAAGTACGA	902
AACGTCGAG.CTGTACGAC	609
AACGTCGAG.GAACAACCA	3229
AACGTCGAG.GCAGCTCTT	1803
AACGTCGAG.GCTCTGTGT	1606
AACGTCGAG.TCAACACTC	315
AACGTTCTT.CCTCAGGTG	209
AACGTTCTT.GCTGAGCAG	1167
AACGTTCTT.GTCACAGAG	1211
AACGTTCTT.TAACCGTGA	1425
AACGTTCTT.TAACTCCGA	1126
AACGTTCTT.TATGTATGC	2423
AACTAACTG.CAGAGCACC	1311
AACTAACTG.GTAAGTGAG	1099
AACTCCATG.AAGACTACC	716
AACTCCATG.CGCATAACT	1076
AACTCCATG.CGGTTGCGA	692
AACTCCATG.GAGCCGTTA	575
AACTCCATG.TCTTAGCGA	1124
AACTCCATG.TGTCACATA	454
AACTGATTC.CCAGTACTC	416
AACTGATTC.CGAACAATC	708
AACTGATTC.GTTCAGAAG	1435
AACTGATTC.TAATTCGTG	1498
AACTGCGAC.ACAACCGGA	650
AACTGCGAC.AGGAAGGTG	1222
AACTGCGAC.ATGTCCTCC	1151
AACTGCGAC.CTGGAGCGA	421
AACTGCGAC.GCGGAGATT	475
AACTGCGAC.GGTCGGATA	903
AACTGCGAC.TAACGGATA	470
AACTGCGAC.TGAGACAGC	1018
AACTTAGCT.CTCGAACTG	755
AACTTAGCT.GCCGCCTAA	815
AACTTAGCT.GCGGTAAGT	570
AACTTAGCT.TCCAGAACG	2210
AACTTAGCT.TGCTCACAC	1171
AACTTAGCT.TTACTTACG	1050
AACTTCTGC.AGAGGTGAA	558
AACTTCTGC.AGCCTCTAG	336
AACTTCTGC.CAGCTGGAG	636
AACTTCTGC.CCTAAGTCT	896
AACTTCTGC.GTCATTCTA	1905
AACTTCTGC.GTTGCTCAG	1109
AACTTCTGC.TGCGTGCCA	518
AACTTGTCG.ATGAGATCC	1184
AACTTGTCG.CATCCGACA	702
AACTTGTCG.CTATTCCGT	1944
AACTTGTCG.CTCGAACTG	300
AACTTGTCG.CTGCATGTT	1439
AACTTGTCG.CTTAGGACT	1138
AACTTGTCG.TAGCCAGTG	785
AACTTGTCG.TATACGTGG	1988
AAGACGAAG.CGAGTAGCA	1809
AAGACGAAG.GTGAATGCC	807
AAGACGAAG.TTCGTGATG	1305
AAGACTACC.ACGTCTATG	500
AAGACTACC.CAGAAGTGA	143
AAGACTACC.CCATATCTT	2254
AAGACTACC.TAAGTACAC	913
AAGACTGGT.AAGCTGAGG	1564
AAGACTGGT.AAGTTGCCA	1098
AAGACTGGT.CAATACCAC	867
AAGACTGGT.CGCGTGAGA	803
AAGACTGGT.GATACTGTG	1414
AAGACTGGT.GCACGCATT	660
AAGACTGGT.TAAGCACTA	511
AAGAGAACT.ATAGCCTAA	1436
AAGAGAACT.CGAATCCTG	334
AAGAGAACT.CTCCTATCT	752
AAGAGAACT.CTCTGTCAA	528
AAGAGAACT.CTGATGCAC	896
AAGAGAACT.GACAATGTT	560
AAGAGAACT.GCAGCTTGA	558
AAGAGAACT.GCGACACAG	2020
AAGAGAACT.TTAACGTTC	832
AAGAGAGAG.CTCTGTCAA	243
AAGAGAGAG.GCTAGTGGA	240
AAGAGAGAG.TGCATCGGA	260
AAGCAACTA.AAGTAGGAC	1072
AAGCAACTA.ACACGTTGC	1230
AAGCAACTA.ACCTTGAAG	1510
AAGCAACTA.ATACGAGGT	1225
AAGCAACTA.GCCATTAAG	753
AAGCAACTA.GTCGACATT	2682
AAGCAACTA.TCAAGCGTA	975
AAGCAACTA.TCGGTATCA	824
AAGCAACTA.TTAAGTGGT	670
AAGCAATCG.AGCTCGTCT	470
AAGCAATCG.TAGACACGT	192
AAGCACAAC.ACATTGACA	950
AAGCACAAC.ACGCTATGT	909
AAGCACAAC.AGATCTTCA	591
AAGCACAAC.CATAGGTGT	238
AAGCACAAC.GACATAACG	385
AAGCACAAC.GCCTTGTGA	730
AAGCACAAC.GTCAATACA	206
AAGCACAAC.TGTAGCAAG	555
AAGCAGCAT.CACTACAGG	659
AAGCAGCAT.CAGTGAGGA	1195
AAGCAGCAT.CTGACAGCA	634
AAGCAGCAT.GCTAGTGGA	1606
AAGCAGCAT.GTGGAGGTC	521
AAGCAGCAT.TACTTCCAG	1061
AAGCAGCAT.TCCAAGTAA	633
AAGCATTGC.ACAAGTACA	2037
AAGCATTGC.AGGTGTACA	1887
AAGCATTGC.ATTGATCAC	1242
AAGCATTGC.CAGAGCACC	928
AAGCATTGC.CCAAGTCGA	1040
AAGCATTGC.CCAATATAC	1183
AAGCATTGC.GACACCGAT	767
AAGCATTGC.GTAAGTGAG	657
AAGCATTGC.TAGATAGCC	1461
AAGCATTGC.TTCCAATTC	671
AAGCCAAGT.ATGGAGGAA	1868
AAGCCAAGT.CAATACCAC	1557
AAGCCAAGT.CCACTACCA	1863
AAGCCAAGT.TATGAAGAC	542
AAGCCAAGT.TATGCCTTC	724
AAGCCAAGT.TTATCGCAC	1839
AAGCCAAGT.TTCGGAGTC	1255
AAGCCACAC.CCTATTCAA	1603
AAGCCACAC.CTGATCCGA	1280
AAGCCACAC.GAGTCACCA	920
AAGCCACAC.GCCGAGTCT	1902
AAGCCACAC.TAAGGTGAT	947
AAGCCACAC.TGGTCCTAG	1095
AAGCTGAGG.ATGCCTTCA	1138
AAGCTGGTC.ACCGACGGT	563
AAGCTGGTC.AGATGTTGG	1983
AAGCTGGTC.GATAAGCTG	1204
AAGCTGGTC.TGATTGTGC	620
AAGCTGGTC.TTATCGCAC	2648
AAGCTTGCA.AGACATCCA	3408
AAGCTTGCA.ATGAACTAG	711
AAGCTTGCA.GATTGAGTA	1998
AAGCTTGCA.TCAGAGCGT	1465
AAGGAACAG.CATTATGTC	988
AAGGAAGTC.AACTGATTC	1048
AAGGATACG.AATACTCCG	577
AAGGATACG.AATGCTGAT	221
AAGGATACG.ATAGTCAGT	788
AAGGATACG.CACACCTGT	2194
AAGGATACG.CACATATCA	880
AAGGATACG.CCTTCGAGC	1007
AAGGATACG.CTTCGTGCA	283
AAGGATACG.TAAGTACAC	436
AAGGATACG.TATCAGTGC	865
AAGGATACG.TCCTGTGGA	600
AAGGATCGT.GGATTCGTC	928
AAGGATCGT.GTCCTTCAT	628
AAGGTCTGA.AATATCAGC	127
AAGGTCTGA.AGTGAACGG	597
AAGGTCTGA.CCGACTGTT	1141
AAGGTCTGA.CCTTCCTCA	671
AAGGTCTGA.CCTTGCTTG	571
AAGGTCTGA.GCCTGCATC	771
AAGGTGCTG.AAGTTCTCT	1140
AAGGTGCTG.AGCGGTAAG	1240
AAGGTGCTG.CATCCAGGA	121
AAGGTGCTG.CGGAAGACG	424
AAGGTGCTG.GGATCGTTC	951
AAGGTGCTG.TCATATCGC	651
AAGGTGCTG.TCATGCTCA	2201
AAGTACAGA.ACTCGAGTC	2424
AAGTACAGA.AGCAAGTCC	1100
AAGTACAGA.ATTGCGCTA	1459
AAGTACAGA.CAAGCGCAT	174
AAGTACAGA.CATAGGTGT	981
AAGTACAGA.CCGGATTGC	1130
AAGTACAGA.CGGTAGCTT	777
AAGTACAGA.CGTATTCCT	2661
AAGTACAGA.CTACGGTAT	1394
AAGTACAGA.CTGAGTCCA	857
AAGTACAGA.TAACATTGG	1798
AAGTACAGA.TCGCATTCG	1168
AAGTACAGA.TGACAAGTT	527
AAGTAGGAC.ACAAGTACA	494
AAGTAGGAC.ACTCGAGTC	1873
AAGTAGGAC.AGCAGACAA	1383
AAGTAGGAC.ATCCTGCCT	1133
AAGTAGGAC.GTCCACAAC	601
AAGTAGGAC.TATGTACCT	2276
AAGTAGGAC.TGCGATACT	120
AAGTCATGA.CTATCTTGA	1269
AAGTCATGA.GACGTAGCA	1032
AAGTCATGA.GCTACCGAG	956
AAGTCATGA.GGAGCATCT	980
AAGTCATGA.GTCACAGAG	1719
AAGTCATGA.TACGAACTC	2846
AAGTTCTCT.GAGCCGTTA	940
AAGTTCTCT.TGGAATCGT	465
AAGTTGCCA.AAGCACAAC	398
AAGTTGCCA.GAGATGTAT	1312
AAGTTGCCA.GTCAGTTGT	320
AATAACTCC.AAGGATCGT	949
AATAACTCC.AGACCAGCT	939
AATAACTCC.CAAGCTGCA	943
AATAACTCC.CGCTTATGA	100
AATAACTCC.CTCGAACTG	1560
AATAACTCC.CTTGATCTA	2484
AATAACTCC.GCAACCAAC	1160
AATACCTTG.AATTAGAGG	1449
AATACCTTG.CCAGATCAC	2205
AATACCTTG.CGACGTACG	676
AATACCTTG.GACTAGCAT	940
AATACCTTG.TCACACTGC	754
AATACCTTG.TTGCCAGAT	972
AATACGTCT.ATATGTCCA	2881
AATACGTCT.ATCCAATGA	972
AATACGTCT.GATTCCTCT	903
AATACGTCT.TCGAACGCT	2235
AATACGTCT.TTAACGGAG	447
AATACGTCT.TTAGATCGG	275
AATACTCCG.AATACGTCT	374
AATACTCCG.ACACATCTG	1105
AATACTCCG.AGCCTCTAG	1378
AATACTCCG.AGTCAGTTG	2044
AATACTCCG.CAATCATAC	941
AATACTCCG.CAGATCATT	2211
AATACTCCG.CCATACGAT	799
AATACTCCG.GTGCTCTTG	795
AATACTCCG.TGACCTCCT	525
AATAGACGC.AAGGATCGT	1083
AATAGACGC.AGTGTCTCT	723
AATAGACGC.GATCTAGAG	2509
AATAGACGC.GATTAGTGT	309
AATAGACGC.GTAACAGTC	1024
AATAGACGC.GTGCATCAA	1358
AATAGACGC.TACCGATTG	599
AATAGACGC.TGACCTATG	1629
AATATCAGC.ACAGGAACT	540
AATATCAGC.AGATGTTGG	467
AATATCAGC.ATAACGACA	994
AATATCAGC.CTGCAAGCC	718
AATATCAGC.TTGATGAGT	1000
AATATCGCT.ACGTCTATG	1369
AATATCGCT.AGCCGGATC	1575
AATATCGCT.ATCATGTTC	137
AATATCGCT.ATGCGCCGT	1240
AATATCGCT.TGACGGTTG	274
AATCAGGAG.AACTGCGAC	168
AATCAGGAG.ACCACGGAT	199
AATCAGGAG.ACCGTCCTA	342
AATCAGGAG.CGCGCACAT	1101
AATCAGGAG.CGGACAAGT	1206
AATCAGGAG.CTCTTCAGC	4226
AATCAGGAG.GTATGCCTT	235
AATCAGGAG.TAGCACTAT	395
AATCCGCTG.CAGCCGCAA	661
AATCCGCTG.GCCATACAA	970
AATCCGCTG.TAGACCATG	1351
AATCCGCTG.TGCAGATGC	974
AATCCGCTG.TGCCATCTC	1390
AATCCTCGT.ATATGTCCA	577
AATCCTCGT.CAACCTGGT	407
AATCCTCGT.CACGGATAG	873
AATCCTCGT.CGAAGAGGT	977
AATCCTCGT.CGTACATCT	1536
AATCCTCGT.GAGAACAGG	242
AATCCTCGT.GTTGACGTG	1129
AATCCTCGT.TAACATTGG	629
AATCCTCGT.TACAACACC	1408
AATCGCCAT.CAGCACGTG	290
AATCGCCAT.CCGGTTGAG	883
AATCGCCAT.CGACCTGTA	1507
AATCGCCAT.CGGATTCTC	789
AATCGCCAT.CTTCCGTGG	1794
AATCGCCAT.GACTCTGGT	783
AATCGCCAT.TACCGCGTT	831
AATCGTGTT.AGCACCAGC	423
AATCGTGTT.ATCATAGAC	1078
AATCGTGTT.ATCTCGAAC	571
AATCGTGTT.CACACTGCC	1974
AATCGTGTT.CGTGCTTGA	752
AATCGTGTT.GCAGCTCTT	943
AATCGTGTT.GCGACCTGT	1547
AATCGTGTT.TGTAACAGT	591
AATCGTGTT.TTACTTACG	1915
AATCTCCTA.AGACTTCGT	163
AATCTCCTA.CAGCAGTAC	837
AATCTCCTA.CCGACTTGG	306
AATCTCCTA.GCGTTCAGA	161
AATCTCCTA.GCTTACGTT	503
AATCTCCTA.TAGCTGTTG	1110
AATCTCCTA.TGTTAAGCC	972
AATCTGACC.CACAATAAC	359
AATCTGACC.GCTGTTCGG	751
AATCTGACC.GTAACTCAT	675
AATCTGACC.GTAAGTGAG	1922
AATCTGACC.TAGCCAGTG	1519
AATCTGACC.TCAAGGTCG	818
AATCTGACC.TGATGGACA	1031
AATGAGTCG.ATCCGACCA	293
AATGAGTCG.CCATATCTT	901
AATGAGTCG.CCGTTCCAA	1500
AATGAGTCG.GCGTTCAGA	573
AATGAGTCG.GTGTCCGTG	333
AATGAGTCG.TAAGGTCCG	562
AATGAGTCG.TGTGCCATG	898
AATGAGTCG.TTAACGGAG	1088
AATGCACTT.AATCCTCGT	851
AATGCACTT.AGATGAGAT	908
AATGCACTT.AGCACACCT	1040
AATGCACTT.CATACGCAG	711
AATGCACTT.GTAACTCAT	1658
AATGCAGCG.ACAAGGTAC	772
AATGCAGCG.GCACGCATT	651
AATGCAGCG.GCTTGTCCT	1176
AATGCAGCG.TCAAGGAGT	454
AATGCCTCA.CGTTGATCC	1589
AATGCCTCA.GAGACATTG	337
AATGCCTCA.GTACCTAAC	924
AATGCCTCA.TGGAAGATT	1343
AATGCCTCA.TTGTCAACC	1155
AATGCGTGC.AAGCAACTA	436
AATGCGTGC.ACGCGACAG	859
AATGCGTGC.ACTACCATC	151
AATGCGTGC.CCTAGCAAT	894
AATGCGTGC.TCTGCAACA	299
AATGCGTGC.TTGCAGTCA	845
AATGCTATC.AAGCAATCG	846
AATGCTATC.AAGCTGAGG	1758
AATGCTATC.AATCGTGTT	1139
AATGCTATC.AGGATCTCA	1103
AATGCTATC.AGTCGCCGA	1848
AATGCTATC.AGTTGTGTA	777
AATGCTATC.CCTTAACAT	1755
AATGCTATC.GAGCCGTTA	808
AATGCTATC.GGTGATAGG	1553
AATGCTATC.TATTGACTG	1822
AATGCTATC.TTGTCAACC	226
AATGCTGAT.AGCACCAGC	1109
AATGCTGAT.ATCGAATCG	1127
AATGCTGAT.CATTGTTCA	706
AATGCTGAT.CGTGTCCGA	1261
AATGCTGAT.CTCCGCATT	1171
AATGCTGAT.GGTGTGACC	315
AATGCTGAT.TAGCACACG	434
AATGCTGAT.TCCTATTCC	412
AATGTGCGT.ATAGCTTGC	468
AATGTGCGT.CAAGTCACT	659
AATGTGCGT.CTGTCACTT	1294
AATGTGCGT.GCATGTGGT	1361
AATGTGCGT.TGAGCAGAT	394
AATTAGAGG.AAGGATCGT	736
AATTAGAGG.ATTAGCGGT	1474
AATTAGAGG.GGATCAGGT	516
AATTAGAGG.GTGCGTTCC	2540
AATTCGGAA.ATACAACCG	314
AATTCGGAA.CCTGACCTC	392
AATTCGGAA.GAGTTAACT	752
AATTCGGAA.GTTAGATTG	763
AATTGGATC.CTGGACACT	1701
AATTGGATC.TAGATAGCC	615
AATTGGATC.TGATCGGAA	928
AATTGGTGA.ACACATCTG	1392
AATTGGTGA.AGCTTGGTG	1294
AATTGGTGA.CACTACAGG	878
AATTGGTGA.GAAGAGCAC	746
AATTGGTGA.GCATGTGGT	1869
AATTGGTGA.GCTTCACTC	420
AATTGGTGA.TAGCGCAGC	1311
AATTGGTGA.TCACTACGT	507
AATTGGTGA.TCTAATACC	1266
ACAACCGGA.TCAAGGTCG	1619
ACAACCGGA.TGGATTAGC	786
ACAACGAGC.ACACATCTG	437
ACAACGAGC.AGAGCCGCA	811
ACAACGAGC.ATTCCTACG	690
ACAACGAGC.TAACATTGG	2347
ACAACGAGC.TAGTTGACG	1120
ACAAGAATG.AGGAAGGTG	178
ACAAGAATG.CATAGAGAT	1712
ACAAGAATG.GCTACCGAG	906
ACAAGAATG.TGATGGACA	753
ACAAGGTAC.AACCGTGAG	1031
ACAAGGTAC.AATAACTCC	617
ACAAGGTAC.AATCTGACC	1313
ACAAGGTAC.ACAGAAGAG	524
ACAAGGTAC.ACGACATCT	791
ACAAGGTAC.ACGCACACT	876
ACAAGGTAC.AGTGAACGG	144
ACAAGGTAC.ATGGACGTT	1017
ACAAGGTAC.CACACCACA	246
ACAAGGTAC.CCGGTTGAG	382
ACAAGTACA.AAGGATCGT	499
ACAAGTACA.AGGAAGGTG	702
ACAAGTACA.TGAGAGGAC	461
ACAAGTACA.TGTAACAGT	950
ACAATAGGT.AACAACCTA	734
ACAATAGGT.CACAGCGAA	1757
ACAATAGGT.CAGCTGGAG	1897
ACAATAGGT.GATCGATAC	1427
ACAATAGGT.GCTGAGCAG	754
ACAATAGGT.GGAGCATCT	499
ACAATAGGT.TCGTGACGT	696
ACAATAGGT.TGCTCACAC	515
ACAATAGGT.TGGTGCCTG	918
ACAATAGGT.TTCACTCCT	492
ACAATTCGG.CATTCAGTT	2761
ACAATTCGG.CCGGTGGTT	1729
ACAATTCGG.CTCTACGCA	1571
ACAATTCGG.CTTGTAACG	373
ACAATTCGG.GTCACTATG	2553
ACACACCGT.AATTAGAGG	235
ACACACCGT.ACGTGTAGT	105
ACACACCGT.CCAATATAC	450
ACACACCGT.CCATAGCCA	2627
ACACACCGT.CGACGTGAT	941
ACACACCGT.CGGTCGACA	614
ACACACCGT.TCAACACTC	795
ACACACCGT.TGCGTCTTA	884
ACACACGTC.AGTACTCTC	1728
ACACACGTC.GATGCTCCT	539
ACACACGTC.TAGTGATCC	1249
ACACACGTC.TCACAGGTA	674
ACACATCTG.AAGCTGGTC	368
ACACATCTG.AGTAAGCCA	612
ACACATCTG.CTTGGATCA	816
ACACCACAT.ACGATGGAA	1188
ACACCACAT.ACGGACCAT	429
ACACCACAT.CATGGTCGA	882
ACACCACAT.CGTATAGCG	1483
ACACCACAT.CTGAGTCCA	1676
ACACCACAT.GCTGAGCAG	624
ACACCACAT.GGATCAATG	873
ACACCACAT.GTAATCAGC	671
ACACCACAT.GTTCACTCC	903
ACACCACAT.TTCCGCCAG	535
ACACCGCCA.AAGAGAGAG	1115
ACACCGCCA.AGGTCCGTC	1427
ACACCGCCA.AGTCATACT	344
ACACCGCCA.ATGTGACGA	1233
ACACCGCCA.CCACGGATC	911
ACACCGCCA.GCACGCATT	1256
ACACCGCCA.TGATACCGT	927
ACACGTTGC.ACCACTAGG	1271
ACACGTTGC.ACCATTCAC	692
ACACGTTGC.AGAGCCGCA	611
ACACGTTGC.CATGACGTT	328
ACACGTTGC.CATGGTCGA	1208
ACACGTTGC.GGTTCTATC	336
ACACTAACG.ACAACCGGA	1345
ACACTAACG.GTGACGTAA	595
ACACTAACG.TCGACGTTG	688
ACACTGTGA.AAGCACAAC	889
ACACTGTGA.CCACCATGC	338
ACACTGTGA.CCGAGTACT	1389
ACACTGTGA.CGATTCGAG	1076
ACACTGTGA.TCAATGGAC	744
ACAGAAGAG.ACACACCGT	698
ACAGAAGAG.CCTCGCGTT	1651
ACAGAAGAG.GACCAGAGA	681
ACAGAAGAG.TGATGGACA	1185
ACAGAGATG.AAGCTTGCA	816
ACAGAGATG.ATATCAGCC	859
ACAGAGATG.ATGCAGTTC	1079
ACAGAGATG.CCACGTTCT	1140
ACAGAGATG.CCATTACAG	535
ACAGAGATG.CCGGTTCTA	2000
ACAGAGATG.GCACGTAGA	1394
ACAGAGATG.GGACACTGG	461
ACAGCGGTC.AACCGCTGA	835
ACAGCGGTC.ATTAGCGGT	1502
ACAGCGGTC.CTCCTGACG	1511
ACAGCGGTC.TAGCACTAT	672
ACAGCGTAT.CGGTCGACA	1016
ACAGCGTAT.GGAAGTATG	192
ACAGCGTAT.TGAGATCAT	1657
ACAGGAACT.ACACACCGT	234
ACAGGAACT.ACCGCTGTG	315
ACAGGAACT.AGACTAGTA	1559
ACAGGAACT.CAAGTCGAA	667
ACAGGAACT.CCTCAGGTG	1607
ACAGGAACT.GGAAGTATG	998
ACAGGAACT.GTTAGTCAA	1307
ACAGGTATC.ATAGCACGG	331
ACAGGTATC.CAATGCATT	866
ACAGGTATC.CCAGTACTC	395
ACAGGTATC.CCGCAACAC	465
ACAGGTATC.GCACCATCG	294
ACAGGTATC.GGAAGAAGC	932
ACAGTATTG.ACTACCATC	141
ACAGTATTG.AGGTCCGTC	792
ACAGTATTG.CGCATAACT	166
ACAGTATTG.CTAGAGGTA	472
ACAGTATTG.GTTGCTCAG	1433
ACAGTATTG.TCGGACAGT	1262
ACATCGTCC.ACGGTGTAC	1061
ACATCGTCC.AGTGAACGG	1286
ACATCGTCC.GCTCTGTGT	1820
ACATCGTCC.GGTAATCTA	859
ACATCGTCC.GTACAATGC	166
ACATCGTCC.TCGTACCTT	915
ACATCGTCC.TTGTTAGAG	1082
ACATGACTA.ACCGTCACG	318
ACATGACTA.CCACTACCA	1190
ACATGACTA.CGTACACAC	957
ACATGACTA.GAGTTAACT	1061
ACATGACTA.TATCATGCT	426
ACATGACTA.TCGGACAGT	760
ACATGGATT.ACAAGAATG	923
ACATGGATT.ATTATGCAG	1521
ACATGGATT.CAAGTCACT	444
ACATGGATT.CCAACAACA	902
ACATTCCAC.ACATGGATT	666
ACATTCCAC.ATTCGAAGA	1115
ACATTCCAC.CAAGTCGAA	1157
ACATTCCAC.CACAGCGAA	643
ACATTCCAC.CGACCATCA	2261
ACATTCCAC.CTTACATGC	917
ACATTCCAC.CTTCTGAGT	1326
ACATTCCAC.TCCGTATAC	624
ACATTCCAC.TGAGAATCC	404
ACATTGACA.AATGCTATC	442
ACATTGACA.AGCTCGTCT	255
ACATTGACA.CAATCATAC	1817
ACATTGACA.CCGCTATCC	806
ACATTGACA.GCCGAGTCT	489
ACATTGACA.GTTGCTCAG	532
ACATTGACA.TCCTCTAGT	1698
ACATTGACA.TGAGTGACT	454
ACCACGCTA.AAGTTGCCA	2716
ACCACGCTA.ACCGGTTAC	1786
ACCACGCTA.ATCGATCCT	740
ACCACGCTA.ATGCTTCAG	811
ACCACGCTA.CCTAAGTCT	1263
ACCACGCTA.CTTCCGTGG	728
ACCACGCTA.GAATTCAGT	1055
ACCACGCTA.GACCGTAGT	869
ACCACGCTA.GCCATACAA	986
ACCACGCTA.GGTAGTGTT	347
ACCACGCTA.GTCTTCTCG	1149
ACCACGGAT.ACTAAGTTC	893
ACCACGGAT.ATCCAATGA	353
ACCACGGAT.CAGCTCTTC	2250
ACCACGGAT.CGCAACCTC	188
ACCACGGAT.GAGGTGAGC	425
ACCACTAGG.CCGGTTGAG	864
ACCACTAGG.GTCACAGAG	904
ACCACTAGG.TCAGGTGCA	194
ACCACTAGG.TTCCATACC	544
ACCAGCGTT.ACCAGCGTT	678
ACCAGCGTT.AGATCGAGT	513
ACCAGCGTT.ATTAGCACA	1513
ACCAGCGTT.CACCTTCCT	872
ACCAGCGTT.CCGCACTCA	2111
ACCAGCGTT.CGCCATTAC	1028
ACCAGCGTT.TACGACTTG	998
ACCAGCGTT.TCAGTAAGC	1463
ACCAGCGTT.TGCATCGGA	1206
ACCATACTT.AGACCACGC	826
ACCATACTT.AGACTTCGT	1026
ACCATACTT.CAGCAGTAC	694
ACCATACTT.CCAGTCTCA	744
ACCATACTT.CCATAAGTA	316
ACCATACTT.CTATCCATC	2403
ACCATACTT.GATGTAAGG	342
ACCATACTT.TTACCTCTC	877
ACCATCTAA.CCTGCAGAT	1275
ACCATCTAA.CGTGTATTC	942
ACCATCTAA.CTTATCTCA	634
ACCATCTAA.CTTCGACTG	1181
ACCATCTAA.GCCGCCTAA	940
ACCATCTAA.GCCTTAGAG	546
ACCATCTAA.TGACAAGTT	545
ACCATGTCT.AACTCCATG	1282
ACCATGTCT.AATTCGGAA	1025
ACCATGTCT.ATCCACAGT	804
ACCATGTCT.ATCTAGGTT	1433
ACCATGTCT.CATCAATAG	1385
ACCATGTCT.CGCCACCAT	242
ACCATGTCT.CTGCATGTT	2765
ACCATGTCT.GCGACCTGT	855
ACCATGTCT.TACCTCACT	599
ACCATGTCT.TGGTTATAC	1626
ACCATTCAC.CATCCAGGA	908
ACCATTCAC.GTTGCATGG	314
ACCGACGGT.ACTGTAATC	754
ACCGACGGT.ATGCGCTAC	1476
ACCGACGGT.GACTGCCTG	1822
ACCGACGGT.GATAACGTC	378
ACCGACGGT.GATTGAGTA	926
ACCGACGGT.TCACAGGTA	659
ACCGACGGT.TCATCATCT	714
ACCGAGACA.AAGAGAACT	1556
ACCGAGACA.AATACTCCG	1606
ACCGAGACA.ATCCACAGT	1408
ACCGAGACA.GAATCACAT	980
ACCGAGACA.GTCAGACCG	597
ACCGAGACA.TGAAGACCA	1685
ACCGAGTAG.AGTACGAAT	1421
ACCGAGTAG.ATCAGAAGC	830
ACCGAGTAG.GAAGAGCAC	1242
ACCGAGTAG.TCGGACAGT	1588
ACCGATCGA.AGCGACACC	672
ACCGATCGA.CCTCTTGTA	603
ACCGATCGA.TCGGTATCA	306
ACCGCTGTG.ACGTTCAAT	903
ACCGCTGTG.ATCAGGATG	1032
ACCGCTGTG.GCCGAGTCT	416
ACCGCTGTG.TAGTACGTA	1792
ACCGCTGTG.TGATCGGAA	327
ACCGGAAGG.AGAGGACGT	452
ACCGGAAGG.CAAGTACGA	955
ACCGGAAGG.CTCCAGCGT	673
ACCGGAAGG.CTTGTAACG	1727
ACCGGAAGG.GGAAGTATG	1520
ACCGGAAGG.GGATCAGGT	151
ACCGGAAGG.GGTGTTCAT	1120
ACCGGAAGG.GTAACTCAT	1097
ACCGGAAGG.TCACATACT	702
ACCGGAGTA.ACTCCGTCG	770
ACCGGAGTA.TCGCATTCG	494
ACCGGTTAC.CCTTATCCG	1511
ACCGGTTAC.GAGAATCAG	1726
ACCGGTTAC.GCGAGCAAG	925
ACCGGTTAC.TTCTGAATG	882
ACCGGTTAC.TTGTCAACC	1131
ACCGTACGC.ACAATTCGG	842
ACCGTACGC.AGATCGAGT	1904
ACCGTACGC.ATGGTTCGA	222
ACCGTACGC.GCACGCATT	534
ACCGTACGC.TATGACCGA	1116
ACCGTCACG.ATACTTGCT	1338
ACCGTCACG.CCAAGCGAG	897
ACCGTCACG.GCAGCTCTT	373
ACCGTCCTA.AAGTAGGAC	969
ACCTAGCAC.CCTTAACAT	864
ACCTAGCAC.CTCTGCGGT	1798
ACCTAGCAC.CTTGCGACC	185
ACCTAGCAC.GTCAAGATC	129
ACCTAGCAC.TACCTCCTC	307
ACCTAGCAC.TTGGACTTC	1506
ACCTAGTTA.AGGAAGGTG	680
ACCTAGTTA.ATCGGTGGT	1442
ACCTAGTTA.CCACATTAG	512
ACCTAGTTA.CCGCAATGG	577
ACCTAGTTA.GGATCGTTC	1059
ACCTAGTTA.GTCGAGTAC	653
ACCTAGTTA.TACGTTACC	2067
ACCTAGTTA.TAGTAGTCT	572
ACCTCCTAG.ACTTCTAAC	1910
ACCTCCTAG.CAGTTACTG	351
ACCTGCAGA.ACAGGTATC	1444
ACCTGCAGA.AGATGAAGA	470
ACCTGCAGA.CTAGAGTCG	1416
ACCTGCAGA.GAAGAGCAC	456
ACCTGCAGA.GTCCTAGTT	950
ACCTGTACC.AACCGTGAG	484
ACCTGTACC.AGTCGCCGA	1270
ACCTGTACC.ATACTTGCT	478
ACCTGTACC.CCTGACCTC	784
ACCTGTACC.GTGCGTTCC	832
ACCTGTACC.TGCTGCGTC	283
ACCTTGAAG.AATCCTCGT	393
ACCTTGAAG.AGCTTGGTG	972
ACCTTGAAG.AGTAATGGT	667
ACCTTGAAG.AGTTCAACC	1913
ACCTTGAAG.ATCTCGAAC	661
ACCTTGAAG.CCGGTGGTT	1442
ACCTTGAAG.CCTCGACCT	860
ACCTTGAAG.GAGGACTTA	784
ACCTTGAAG.GAGTCACCA	2670
ACGAATCGC.CATCGAAGC	784
ACGAATCGC.CCTCGCGTT	2106
ACGAATCGC.CTATCTTGA	297
ACGAATCGC.CTGATGCAC	2072
ACGAATCGC.TACGACCAT	939
ACGACAGTC.CATCCAGGA	630
ACGACAGTC.CTGAGTAGC	1326
ACGACAGTC.GGTTAGATG	1630
ACGACAGTC.GGTTCAGAC	1289
ACGACATCT.AATGCACTT	216
ACGACATCT.ACCTTGAAG	1150
ACGACATCT.GACTATTGA	380
ACGACATCT.GATACACTA	2741
ACGACGATT.ACACCGCCA	435
ACGACGATT.AGTGAGAGA	869
ACGACGATT.GGTAGCATC	1696
ACGACGATT.GTTCCAACA	912
ACGACGATT.TAGGATGCC	809
ACGACGATT.TTATTCGAC	739
ACGACTGCG.AAGTACAGA	279
ACGACTGCG.AGACCAGCT	353
ACGACTGCG.AGACTAGTA	267
ACGACTGCG.ATTAGCGGT	522
ACGACTGCG.CGCCACCAT	239
ACGACTGCG.GGTAGTGTT	803
ACGAGAGCA.ACCAGCGTT	1302
ACGAGAGCA.AGACATCCA	1797
ACGAGAGCA.CAGTTGAGT	901
ACGAGAGCA.CCTCGACCT	1297
ACGAGAGCA.CTGTGCTCA	400
ACGAGAGCA.GTAGCATAC	283
ACGAGAGCA.TCAGCTCAG	427
ACGAGCTTC.AATCGCCAT	509
ACGAGCTTC.CCACAAGGT	426
ACGAGCTTC.CCATACGAT	477
ACGAGCTTC.CTGAGTAGC	707
ACGAGCTTC.CTGCTGCTT	395
ACGAGCTTC.GGAAGGTAT	334
ACGAGCTTC.GTGACGTAA	1547
ACGAGCTTC.TACGAGTGA	603
ACGAGCTTC.TGTCAACCT	1166
ACGATGACC.AGTCATACT	496
ACGATGACC.TGCGTAATC	1195
ACGATGACC.TTACTAGTC	982
ACGATGGAA.ACTCCGTCG	1643
ACGATGGAA.AGTAGAGGA	2108
ACGATGGAA.ATACCGCTT	1146
ACGATGGAA.CTGACGATG	327
ACGATGGAA.TATGTACCT	711
ACGCAAGAT.AACGTCGAG	804
ACGCAAGAT.CGCCTGCAA	941
ACGCAAGAT.CTTAATCGT	1095
ACGCAAGAT.GACCGTAGT	1581
ACGCAAGAT.TAATCACGC	1080
ACGCAAGAT.TTGCCGTAG	800
ACGCACACT.ACGCTATGT	245
ACGCACACT.ACGTTCAAT	466
ACGCACACT.AGTCCGTGT	1462
ACGCACACT.AGTGATGCG	1008
ACGCACACT.CTCTCAGTC	1733
ACGCACACT.GACTCTCAC	375
ACGCACACT.GATAGTTCT	496
ACGCACACT.GATATGGAC	798
ACGCACACT.GATGCGACG	1147
ACGCACACT.TCCGATAAC	1039
ACGCACACT.TGATGGACA	1304
ACGCACACT.TGCCATCTC	2787
ACGCGACAG.ACTCGTCTA	697
ACGCGACAG.CCATATGCC	536
ACGCGACAG.GGATACAAT	951
ACGCGACAG.GTGTATCTG	421
ACGCGACAG.GTGTTCCAG	1057
ACGCGACAG.TCTATGACA	1276
ACGCGACAG.TGAGACAGC	229
ACGCGTGAC.AATCTCCTA	1067
ACGCGTGAC.ACAATAGGT	520
ACGCGTGAC.AGCTGCACT	528
ACGCGTGAC.ATGACACAA	1585
ACGCGTGAC.CACATATCA	1264
ACGCGTGAC.CCACACAGA	441
ACGCGTGAC.GCGACAACC	1503
ACGCGTGAC.GTGACTCTC	941
ACGCGTGAC.GTGAGGACG	2019
ACGCGTGAC.GTGGAGGTC	518
ACGCTAGTG.AGATATGGA	1843
ACGCTAGTG.AGCAAGTCC	285
ACGCTAGTG.ATAGTCAGT	1972
ACGCTAGTG.CTTCTATGA	1066
ACGCTAGTG.GAACATGAC	501
ACGCTATGT.AGGTATTCC	609
ACGCTATGT.CGCAGTGTC	939
ACGCTATGT.GCCATTAAG	666
ACGCTATGT.TATGGTTGG	656
ACGCTCTTA.ATCATGTTC	1095
ACGCTCTTA.ATCATTACG	2109
ACGCTCTTA.ATCTCGTGA	934
ACGCTCTTA.CCAGTCTCA	731
ACGCTCTTA.CGCATAACT	1217
ACGCTCTTA.GCAGCAGTG	778
ACGCTCTTA.TCTCATCGG	2246
ACGGACCAT.AATCGCCAT	1157
ACGGACCAT.ACCACGCTA	248
ACGGACCAT.AGACTAGTA	2209
ACGGACCAT.AGCATTCCA	450
ACGGACCAT.CATCGCTGG	822
ACGGACCAT.CTGCAAGCC	522
ACGGACCAT.GAGCAGGAA	131
ACGGACCAT.GATTGGAAG	1434
ACGGACCAT.GTCAACTGA	871
ACGGACCAT.TAAGTACAC	404
ACGGACCAT.TGTATCGTG	702
ACGGTGCCT.CCATGATGT	611
ACGGTGCCT.CTATGGATG	1016
ACGGTGCCT.TATCGGAAC	821
ACGGTGCCT.TGAGATCAT	852
ACGGTGTAC.ATCGAATCG	1631
ACGTACTGC.AGATCGAGT	430
ACGTACTGC.AGTCCGTGT	276
ACGTACTGC.CGCGCACAT	457
ACGTACTGC.GGATACCTA	531
ACGTACTGC.GTACGTCTA	317
ACGTACTGC.TCACACTGC	579
ACGTAGTAT.AACGGTAGC	672
ACGTAGTAT.AATGCGTGC	5362
ACGTAGTAT.TATCGAGCC	1327
ACGTATGTC.GATACTGTG	1804
ACGTATGTC.GGTCTCATG	695
ACGTATGTC.GTGCATCAA	906
ACGTATGTC.GTGTCACAC	716
ACGTATGTC.TCTGCAACA	122
ACGTATGTC.TTATCGCAC	712
ACGTCGCTC.AGCTATATG	1412
ACGTCGCTC.CAACGATCG	312
ACGTCGCTC.TCACTACGT	376
ACGTCGCTC.TCAGGACTG	400
ACGTCGCTC.TCGATTCAG	1289
ACGTCTATG.AACGTCGAG	392
ACGTCTATG.AATGCTGAT	914
ACGTCTATG.CGGTGAGTC	1443
ACGTCTATG.GATGCGGTT	1305
ACGTCTATG.GCGCTTCTC	809
ACGTCTATG.GTGCATCAA	579
ACGTCTATG.TCCAATCAT	1131
ACGTCTATG.TCGATTCAG	894
ACGTGAATC.AAGCAACTA	1692
ACGTGAATC.ACAGCGGTC	1812
ACGTGAATC.CGGAGACTT	408
ACGTGAATC.GATCTGAAT	1529
ACGTGAATC.GATTGGAAG	1697
ACGTGAATC.GTACCTAAC	651
ACGTGAATC.GTGGACTGG	1443
ACGTGAATC.TAGCGCAGC	1166
ACGTGAATC.TGTTACTGA	647
ACGTGAATC.TTGATCGTA	1992
ACGTGCTCG.AACTCCATG	1175
ACGTGCTCG.ATTCGCTTA	972
ACGTGCTCG.GACTCTCAC	1198
ACGTGCTCG.GTGTACCGT	207
ACGTGCTCG.TAAGGTGAT	1562
ACGTGCTCG.TGCGTCTTA	497
ACGTGCTCG.TTGGACTTC	591
ACGTGTAGT.ACCGCTGTG	764
ACGTGTAGT.ATCTCGAAC	932
ACGTGTAGT.ATGACACAA	1462
ACGTGTAGT.GGATTCGTC	279
ACGTTCAAT.ACAGCGGTC	1430
ACGTTCAAT.ACGACATCT	1312
ACGTTCAAT.ACGCTAGTG	298
ACGTTCAAT.AGATGAGAT	883
ACGTTCAAT.AGTCGTCCG	141
ACGTTCAAT.ATGGACGTT	1251
ACGTTCAAT.CAATACCAC	1813
ACGTTCAAT.CCATACGAT	1633
ACGTTCAAT.CGTTCCATT	591
ACGTTCAAT.GAGTCACCA	345
ACGTTCAAT.GCACTGGAT	533
ACGTTCAAT.GCTCAGCCA	1606
ACTAACCGA.TAGCACACG	1305
ACTAACCGA.TCAGAGCGT	335
ACTAACCGA.TTAGTCGGA	1780
ACTAAGTTC.ATCAAGCAT	1168
ACTAAGTTC.ATCTTACAG	1297
ACTAAGTTC.ATTGCCGAC	1181
ACTAAGTTC.CCTTCCTCA	784
ACTAAGTTC.CTGATCAAG	2052
ACTAAGTTC.CTTGGATCA	1756
ACTAAGTTC.GCACAACTC	620
ACTAAGTTC.GGAAGTATG	1550
ACTAAGTTC.GGTAACTAC	968
ACTAAGTTC.TATTCAACG	492
ACTAAGTTC.TCGTGCCAC	466
ACTAAGTTC.TTCGTGATG	998
ACTACCATC.ACTCGAGTC	401
ACTACCATC.ATGAGGTAT	1354
ACTACTCAT.AAGCAGCAT	559
ACTACTCAT.CAGCTTCGA	1157
ACTACTCAT.CTAGTGCTG	610
ACTACTCAT.CTTCTATGA	569
ACTACTCAT.GAATCAACC	339
ACTACTCAT.GACGGTGCT	1341
ACTACTCAT.GAGTCCAAT	309
ACTACTCAT.GTGCTGACT	228
ACTATCCTG.ACCATTCAC	810
ACTATCCTG.AGACATATC	638
ACTATCCTG.AGAGCGCGA	1175
ACTATCCTG.ATATCAGCC	335
ACTATCCTG.CTGTAGAAG	345
ACTATCCTG.GAGCTCTCA	1987
ACTATCCTG.GCGGAGATT	497
ACTATCCTG.GGTAAGTGA	1741
ACTATCCTG.GTGCTAAGC	636
ACTATCCTG.TCATCATCT	1640
ACTATCCTG.TGTCCATAG	1312
ACTATTGTC.ACTCCTGAG	510
ACTATTGTC.GGTTAACAG	1076
ACTATTGTC.TTCACTGGA	2059
ACTCACGAA.AGTATGACG	180
ACTCACGAA.CTTCACTGT	377
ACTCACGAA.GGTTCTATC	1209
ACTCACGAA.GTTAGAGAC	474
ACTCACGAA.TAATGTAGC	1358
ACTCACGAA.TTGGTAACT	1999
ACTCATTCA.ATAGACCGA	989
ACTCATTCA.ATCTGCGTA	1071
ACTCATTCA.GAAGAGCAC	1093
ACTCATTCA.GGAGACACA	423
ACTCATTCA.TAGAGCCAG	1176
ACTCCAACT.CCGCAATGG	178
ACTCCAACT.GTGGAGGTC	1862
ACTCCAACT.GTTCCAACA	1064
ACTCCAACT.TCACACTGC	464
ACTCCGGTT.CACTAGACT	820
ACTCCGGTT.CCGGTGGTT	822
ACTCCGGTT.CGTCAGCAC	880
ACTCCGGTT.GACTTGATT	479
ACTCCGGTT.GTTAATTCG	1490
ACTCCGGTT.TCATGCAGG	741
ACTCCGTCG.AACGGAGAT	464
ACTCCGTCG.ACTCCTGAG	1100
ACTCCGTCG.AGTCGCGAC	242
ACTCCGTCG.CCAACGGAA	373
ACTCCGTCG.CGATTGAAC	490
ACTCCGTCG.CTAGTCGTC	660
ACTCCGTCG.GATCTACTT	887
ACTCCGTCG.GCCAATGAA	1054
ACTCCGTCG.GCCGAACCA	702
ACTCCGTCG.GTAGCCTTG	1402
ACTCCGTCG.TATAATCGC	393
ACTCCGTCG.TGTGGTCCT	1141
ACTCCTGAG.ACCTGCAGA	966
ACTCCTGAG.CATTGCAGA	417
ACTCCTGAG.GATACACTA	774
ACTCCTGAG.GTACCTAAC	402
ACTCCTGAG.GTAGCATAC	544
ACTCCTGAG.TCGCAAGCA	879
ACTCGAGTC.AAGACTACC	988
ACTCGCTGT.AGGATGCGT	2057
ACTCGCTGT.CGTCTGTCC	891
ACTCGCTGT.GAGATTCCT	907
ACTCGCTGT.GGATACCTA	456
ACTCGCTGT.TCGGATGTT	1502
ACTCGTAGG.CTGATGCAC	1276
ACTCGTAGG.GATATATCC	1259
ACTCGTAGG.TACAGGACT	2286
ACTCGTCTA.CAAGGTGTG	2704
ACTCGTCTA.CTACGAGAA	345
ACTCGTCTA.GGAAGGTAT	442
ACTCGTCTA.GTCACAGAG	569
ACTCGTCTA.GTCTCCAGG	345
ACTCGTCTA.GTTCACTCC	673
ACTCGTCTA.TGCGCTGCA	1589
ACTCGTCTA.TTGGACTTC	681
ACTCTAGGA.ACACATCTG	356
ACTCTAGGA.GCCATCGCT	1723
ACTCTAGGA.TCCAGAACG	985
ACTCTCACA.GAGCATACA	212
ACTCTCACA.GGTGGAGCT	460
ACTCTCACA.GTAGACTCT	364
ACTCTCACA.TGTTACTGA	1214
ACTCTGCTC.AATGAGTCG	938
ACTCTGCTC.ACCACGCTA	1630
ACTCTGCTC.ATCAAGCAT	361
ACTCTGCTC.GATACCGGA	4055
ACTCTGCTC.GTTGCTCAG	1586
ACTCTGCTC.TGCGTATCT	581
ACTCTGCTC.TTCACTCCT	232
ACTGACTAC.ACTAAGTTC	1341
ACTGACTAC.ACTCATTCA	663
ACTGACTAC.ATGGAGAGT	1281
ACTGACTAC.CTTCACTGT	1577
ACTGACTAC.TAACACGAG	562
ACTGACTAC.TCAGACAAG	2119
ACTGACTAC.TGAACCAAT	1036
ACTGACTAC.TGGAGAACC	363
ACTGCTAGT.AAGGAACAG	709
ACTGCTAGT.ACCATGTCT	1260
ACTGCTAGT.ACTAAGTTC	5026
ACTGCTAGT.ACTGGTGCT	1148
ACTGCTAGT.AGAGGTGAA	1066
ACTGCTAGT.AGCTGCACT	844
ACTGCTAGT.CAATACCAC	2111
ACTGCTAGT.CAATGTGCT	1584
ACTGCTAGT.GATCTGTTC	731
ACTGCTAGT.GCTCTGTGT	1189
ACTGCTAGT.GTTGATGCA	152
ACTGCTAGT.TGGTGGATC	752
ACTGGACCA.ACATGGATT	1193
ACTGGACCA.ACTCTAGGA	844
ACTGGACCA.CTAGGTACT	955
ACTGGACCA.GAACTCGTA	520
ACTGGACCA.GAGCATACA	246
ACTGGACCA.GGAGTACAG	1083
ACTGGACCA.TGCATACAT	378
ACTGGTCAG.ACAGAGATG	466
ACTGGTCAG.ACTCGCTGT	875
ACTGGTCAG.ATAGCACGG	557
ACTGGTCAG.CTCTCAGTC	1366
ACTGGTCAG.GAGTCCAAT	1156
ACTGGTCAG.GCACTGGAT	887
ACTGGTCAG.GTGCATCAA	1256
ACTGGTCAG.TATGTACCT	1980
ACTGGTCAG.TATGTATGC	895
ACTGGTGCT.CTGCTTAGG	450
ACTGGTGCT.GAGCTCTCA	1193
ACTGGTGCT.GTCAGACCG	399
ACTGGTGCT.TAACATTGG	447
ACTGGTGCT.TCTACATCC	631
ACTGTAATC.CCTATTCAA	682
ACTGTAATC.CTTCTCATC	755
ACTGTAATC.CTTGTAACG	750
ACTGTAATC.GATTAGTGT	1122
ACTGTAATC.TAACGTGTC	1140
ACTGTAATC.TAGAGACTA	1023
ACTGTGTCA.AGAAGTCCT	725
ACTGTGTCA.ATGTGAGAC	850
ACTGTGTCA.CGGTTGCGA	298
ACTGTGTCA.CTGGTCGGT	694
ACTGTGTCA.CTTACATGC	931
ACTTAGCTT.ATGAGTGTG	1174
ACTTAGCTT.CCGCATCCT	1935
ACTTAGCTT.TACCGATTG	444
ACTTCAGTA.AAGCACAAC	928
ACTTCAGTA.ACTGTGTCA	775
ACTTCAGTA.AGCACCGTG	806
ACTTCAGTA.GGTCGGTCT	4668
ACTTCAGTA.TCAAGGTCG	1764
ACTTCAGTA.TCAATCTAG	896
ACTTCAGTA.TCCAGAACG	1038
ACTTCAGTA.TGGAATCGT	266
ACTTCGCAG.CTTAAGTTG	1667
ACTTCGCAG.GAGTCCAAT	652
ACTTCGCAG.TCAATGGAC	630
ACTTCGCAG.TGTGGACAA	364
ACTTCTAAC.AAGCATTGC	1922
ACTTCTAAC.CGCCATTAC	1310
ACTTCTAAC.GATCGCACT	1763
ACTTCTAAC.GGTTCAGAC	985
ACTTCTAAC.GTGTACCGT	638
ACTTCTAAC.GTGTTCCAG	2942
ACTTCTTGG.ACCTGTACC	832
ACTTCTTGG.AGTTACAAG	1275
ACTTCTTGG.GTGAATGCC	575
ACTTCTTGG.TGTACACGA	1562
ACTTGATCT.AAGAGAGAG	251
ACTTGATCT.ACGCTATGT	283
ACTTGATCT.CAAGTCACT	908
ACTTGATCT.CCTATTGGT	2035
ACTTGATCT.CCTTGCTTG	646
ACTTGATCT.TAGTGATCC	1890
AGAAGAGTC.ATTCACCTC	1001
AGAAGAGTC.CTTAACAGC	2213
AGAAGAGTC.GGTAGACAT	433
AGAAGAGTC.GTCGACATT	659
AGAAGAGTC.TGGATTAGC	709
AGAAGAGTC.TGGTAACCA	1191
AGAAGCTGC.ACGGACCAT	870
AGAAGCTGC.ATTAGCCAC	329
AGAAGCTGC.CAGTGCCAT	501
AGAAGCTGC.CGAAGAGGT	2101
AGAAGCTGC.CGCTTGTAG	245
AGAAGCTGC.TATGCCTTC	658
AGAAGCTGC.TTGGTAACT	1417
AGAAGTAAC.ACAAGGTAC	1701
AGAAGTAAC.TGAGACAGC	920
AGAAGTCCT.AAGGATACG	330
AGAAGTCCT.CAGTTACTG	391
AGAAGTCCT.CTCGACTGC	719
AGAAGTCCT.CTGGACTAA	741
AGAAGTCCT.GAGCCGTTA	3227
AGAAGTCCT.GCAACACCT	645
AGAAGTCCT.TATCTGTCA	1019
AGAATCAGA.AGTCATACT	910
AGAATCAGA.CTATGGATG	1223
AGAATCAGA.CTGATGCAC	1051
AGAATCAGA.TCCAGAACG	293
AGACATATC.ACTTGATCT	784
AGACATATC.AGACCAGCT	687
AGACATATC.AGAGGACGT	1281
AGACATATC.ATGCTGTCG	960
AGACATATC.CAACGCACA	2292
AGACATATC.TATGAAGAC	773
AGACATATC.TCAGAGTCA	1532
AGACATCCA.ACACACCGT	577
AGACATCCA.ATTCCGTAC	874
AGACATCCA.CATCCTCTC	1265
AGACATCCA.GAGACGATC	1551
AGACATCCA.TGGTAGCAG	810
AGACATCCA.TTACGGACC	759
AGACCACGC.AGCTTGGTG	2790
AGACCACGC.CAAGAGAGT	2165
AGACCACGC.CGGATTCTC	1117
AGACCACGC.TCCTGTCCG	827
AGACCAGCT.AGTAATCAG	1746
AGACCAGCT.CATAGGTGT	168
AGACCAGCT.CCATAGCCA	949
AGACCAGCT.CCGGTTGAG	706
AGACCAGCT.GCTTACTAG	874
AGACCAGCT.GGAAGGTAT	1557
AGACGCCTG.ACGTGCTCG	414
AGACGCCTG.TAGGTTAGT	536
AGACGCTAT.ACAGCGTAT	922
AGACGCTAT.CGATTCGAG	724
AGACGCTAT.GACGCTTGC	937
AGACGCTAT.TTGGAGAAC	1236
AGACGGAGG.AACGAGAAT	1763
AGACGGAGG.AATGAGTCG	1598
AGACGGAGG.AGTGACGAT	712
AGACGGAGG.CCTCTTGTA	669
AGACGGAGG.GAGTATCGC	465
AGACGGAGG.GCGAAGCTC	531
AGACGGAGG.GGAGCTCAA	841
AGACGGAGG.TACAACACC	3108
AGACTAGTA.ATGCGCCGT	893
AGACTAGTA.GTATACAGA	449
AGACTAGTA.GTCGCAGGT	2823
AGACTAGTA.TCATGCAGG	928
AGACTAGTA.TCGATTCAG	724
AGACTTCGT.ACTCGTAGG	642
AGACTTCGT.AGATCGAGT	841
AGACTTCGT.AGGTCAGCA	923
AGACTTCGT.CATCCAGGA	834
AGACTTCGT.CATTGACAA	1159
AGACTTCGT.CCAACAACA	371
AGACTTCGT.CCGCAATGG	1164
AGACTTCGT.CCTATTGGT	2373
AGACTTCGT.GCGCTAGAA	2640
AGACTTCGT.GCTCTGTGT	1517
AGACTTCGT.TGGATAGGT	916
AGAGAGTGG.CGACAGACC	303
AGAGAGTGG.CTATAGCTC	1061
AGAGAGTGG.CTCCAGCGT	482
AGAGAGTGG.CTTGCACAA	2493
AGAGAGTGG.GTACGAACG	1165
AGAGAGTGG.TGACCTATG	121
AGAGAGTGG.TTCGCATCC	1234
AGAGCCGCA.CGCACTCTT	533
AGAGCCGCA.GATATATCC	1351
AGAGCCGCA.GCCAATGAA	915
AGAGCGCGA.AAGGATACG	848
AGAGCGCGA.AGACCACGC	1585
AGAGCGCGA.CAACCTGGT	450
AGAGCGCGA.CCAACAACA	1023
AGAGCGCGA.CCAACGGAA	882
AGAGCGCGA.CGTGCCTAT	2911
AGAGCGCGA.GCAACTCGC	158
AGAGCGGAG.CAGCGACGT	1161
AGAGCGGAG.CATTGCAGA	260
AGAGCGGAG.CCGGTGGTT	520
AGAGCGGAG.GCGATATGA	1083
AGAGCGGAG.TCATATCGC	705
AGAGGACGT.ACTGTAATC	647
AGAGGACGT.ATATCCGAT	849
AGAGGACGT.CAACTCCAG	409
AGAGGACGT.GATTAGTGT	622
AGAGGACGT.GGTACTTCC	164
AGAGGACGT.TGAGAGGAC	455
AGAGGTGAA.ACAAGGTAC	606
AGAGGTGAA.ACTTCTAAC	560
AGAGGTGAA.CAGCGTAAG	693
AGAGGTGAA.CCAGGAGTT	1390
AGAGGTGAA.CCGACTGTT	1794
AGAGGTGAA.GACAATGTT	1174
AGAGGTGAA.TATCACCTG	549
AGATACGTT.AGGTGTACA	858
AGATACGTT.TCGTAATAG	449
AGATATGGA.AAGTTCTCT	485
AGATATGGA.CATTCCGAG	921
AGATATGGA.CCAGCCAAT	401
AGATATGGA.GGAAGGTAT	756
AGATCGAGT.CACTAGACT	2324
AGATCGAGT.CTGCGTCAC	1779
AGATCGAGT.TTCCTTGAC	1788
AGATCTGAC.ATATTCGCA	1245
AGATCTGAC.CCACGGATC	792
AGATCTGAC.CCGAGTACT	968
AGATCTGAC.CGCTTATGA	846
AGATCTGAC.TCACATACT	639
AGATCTTCA.AAGAGAACT	695
AGATCTTCA.AGGAAGGTG	464
AGATCTTCA.GCTTACGTT	695
AGATCTTCA.TAGTACGTA	283
AGATCTTCA.TGACCAAGT	403
AGATGAAGA.AATCCGCTG	1271
AGATGAAGA.AATTAGAGG	991
AGATGAAGA.ATAGCACGG	1243
AGATGAAGA.GAATCGAGA	584
AGATGAAGA.TCACGACAA	564
AGATGAGAT.AACGGTAGC	857
AGATGAGAT.AACTGCGAC	983
AGATGAGAT.ACAGCATCA	1620
AGATGAGAT.ACAGGAACT	660
AGATGAGAT.ACTCGAGTC	972
AGATGAGAT.AGAAGTCCT	186
AGATGAGAT.ATAGTCAGT	926
AGATGAGAT.CACGTAGAC	408
AGATGAGAT.CCGGTTGAG	793
AGATGAGAT.CGTGCTTGA	1187
AGATGAGAT.GCAATCACG	789
AGATGAGAT.GCGCTCTAT	151
AGATGAGAT.GTGCTCTTG	1302
AGATGAGAT.TCCGGAGCT	550
AGATGAGAT.TTCAGTGCC	1825
AGATGTTGG.CACTGCTTA	925
AGATGTTGG.TATAGTGCG	467
AGATGTTGG.TCAGAGTCA	2135
AGATGTTGG.TCATGCTCA	785
AGATGTTGG.TTGTCAACC	1437
AGCAACATT.ACTCGTCTA	626
AGCAACATT.CCTGTTAGC	1291
AGCAACATT.GGATCGTTC	1543
AGCAACATT.TCGATTCAG	662
AGCAAGTCC.AATCAGGAG	1154
AGCAAGTCC.ACCGGAGTA	166
AGCAAGTCC.AGATCTTCA	1273
AGCAAGTCC.ATCAGTCGA	603
AGCAAGTCC.CACACTGCC	1623
AGCAAGTCC.GACTCTCAC	511
AGCAAGTCC.GTGCATCAA	762
AGCACACCT.AAGGATACG	165
AGCACACCT.AAGTAGGAC	306
AGCACACCT.GAAGTGTGA	321
AGCACACCT.GTGTTGGAA	1369
AGCACACCT.TCGGATGTT	680
AGCACCAGC.ACGGTGCCT	230
AGCACCAGC.ACTCGAGTC	1251
AGCACCAGC.AGCATTCCA	679
AGCACCAGC.AGTTATCGC	1336
AGCACCAGC.CGTAATGAC	816
AGCACCAGC.CGTACACAC	945
AGCACCAGC.CTTCTGAGT	434
AGCACCAGC.GCGCTAGAA	445
AGCACCGTG.AATAACTCC	2328
AGCACCGTG.CACTACAGG	649
AGCACCGTG.CTATCTTGA	862
AGCACCGTG.GGTTGCTAT	488
AGCAGACAA.AGACCAGCT	697
AGCAGACAA.AGAGCGGAG	3882
AGCAGACAA.ATCTCTGCT	1658
AGCAGACAA.CTTCCGGTA	1091
AGCAGACAA.GAAGGATCA	849
AGCAGACAA.GCATGTGGT	910
AGCAGACAA.GCCGTTGTT	281
AGCAGACAA.TCTCGATGC	952
AGCATATGG.AATCAGGAG	229
AGCATATGG.AATCTGACC	210
AGCATATGG.CCGTCAGGT	1425
AGCATATGG.CCTGCTCCA	1750
AGCATATGG.CTGTGGTGG	1685
AGCATATGG.GGTTGCTAT	1043
AGCATATGG.GTCACTATG	942
AGCATATGG.TTCCAATTC	1913
AGCATTCCA.ATTGGTTCC	1478
AGCATTCCA.CCACATTAG	851
AGCATTCCA.GGTAGTGTT	310
AGCATTCCA.TCAACACTC	721
AGCATTCCA.TGTAGGTTA	1885
AGCATTGTT.CAATCAAGT	624
AGCATTGTT.CTCCTATCT	1673
AGCATTGTT.TACTCGACC	1478
AGCCACTTC.AGCTTGGTG	357
AGCCACTTC.CATCCTCTC	2852
AGCCACTTC.GAGGTGAGC	893
AGCCACTTC.GCACGCATT	2997
AGCCACTTC.GCGAGCAAG	1481
AGCCAGGAC.ATAGTCAGT	242
AGCCAGGAC.CTCGTTCAC	1400
AGCCAGGAC.GCATGTAAG	706
AGCCAGGAC.GCCGTTGTT	841
AGCCAGGAC.TATACGGAT	1347
AGCCAGGAC.TATTGACTG	521
AGCCAGGAC.TGAACTTGC	875
AGCCAGGAC.TGTGAGTAT	1218
AGCCAGGAC.TTCCAATTC	707
AGCCGGATC.AGATATGGA	740
AGCCGGATC.CAAGGTGTG	244
AGCCGTTCT.ACCTGTACC	389
AGCCGTTCT.CATTCGAAT	1210
AGCCGTTCT.CTCCACGTC	2051
AGCCTCGCA.AAGGATCGT	353
AGCCTCGCA.CCGCTATCC	1650
AGCCTCGCA.CTTAGAAGG	439
AGCCTCGCA.GCCATTAAG	405
AGCCTCGCA.TCCAAGTAA	470
AGCCTCGCA.TGGTAGCAG	1112
AGCCTCGCA.TTACACCTT	817
AGCCTCTAG.GGATCAGGT	1507
AGCCTCTAG.TCTAGCTGG	694
AGCGACACC.CGATCCAGA	1354
AGCGACACC.CTAGTGCTG	184
AGCGCATGA.ACACCACAT	269
AGCGCATGA.ACTTCAGTA	1052
AGCGCATGA.CGACCTGTA	453
AGCGCATGA.CGTACACAC	1912
AGCGCATGA.GTCTTCTCG	482
AGCGCATGA.TAAGGTGAT	1557
AGCGCATGA.TAGCTGTTG	594
AGCGCATGA.TCTAGCTGG	738
AGCGCATGA.TGCAGTTCA	1193
AGCGCATGA.TTCCGAGCG	471
AGCGGAACA.ATGCGGATT	1031
AGCGGAACA.ATTAGCACA	680
AGCGGAACA.CTGAGATAG	896
AGCGGAACA.GTACCACAA	396
AGCGGAACA.TGCATCGGA	352
AGCGGTAAG.ACACCGCCA	1171
AGCGGTAAG.ACTCACGAA	824
AGCGGTAAG.AGCGGAACA	1199
AGCGGTAAG.ATAGCACGG	951
AGCGGTAAG.GTTGATGCA	1070
AGCGGTAAG.TGACCAAGT	1718
AGCGGTCTA.AACTGCGAC	1178
AGCGGTCTA.ACACCGCCA	1297
AGCGGTCTA.ACAGGAACT	798
AGCGGTCTA.AGATATGGA	723
AGCGGTCTA.GAACATGAC	1015
AGCGGTCTA.TCCAGCAGC	197
AGCGGTCTA.TTAACGGAG	1525
AGCGTAGAA.AACACACTC	1037
AGCGTAGAA.CCGCAGAAT	1137
AGCGTCGTC.CCTCCTTGT	1274
AGCGTCGTC.CGACGTGAT	1876
AGCGTCGTC.TGCTTACGG	702
AGCTACTCA.ACCATACTT	856
AGCTACTCA.CGTTACACC	1926
AGCTACTCA.CTTAATCGT	955
AGCTACTCA.TAGCACACG	782
AGCTACTCA.TTATTCGAC	343
AGCTACTCA.TTGCAGTCA	542
AGCTATATG.ACCGACGGT	386
AGCTATATG.AGATGAAGA	1678
AGCTATATG.ATGACACAA	1247
AGCTATATG.CAATGTGCT	1233
AGCTATATG.CTTCGACTG	1073
AGCTATATG.GACAGGTTA	621
AGCTATATG.GGACGAGCA	546
AGCTCGTCT.AACGCATTG	688
AGCTCGTCT.ACAGGAACT	1225
AGCTCGTCT.ACGGTGCCT	533
AGCTCGTCT.AGAGGTGAA	1380
AGCTCGTCT.CAGGTATCG	611
AGCTCGTCT.CATCCTCTC	1612
AGCTCGTCT.CTCCTGACG	306
AGCTCGTCT.CTTATCTCA	809
AGCTCTCCG.ACCGAGTAG	1440
AGCTCTCCG.CACATATCA	335
AGCTCTCCG.CACGCGTAA	791
AGCTCTCCG.CAGTGCCAT	1098
AGCTCTCCG.CGGTGTTAC	921
AGCTCTCCG.GACGTTCAG	787
AGCTCTCCG.GCAGCGATA	1681
AGCTCTCCG.GCTTACTAG	467
AGCTCTCCG.GTGGTTACC	930
AGCTGCACT.ATTGATTGG	2070
AGCTGCACT.CAGTGCTGC	150
AGCTGCACT.CTCATGCCA	989
AGCTGCACT.CTCGAACTG	649
AGCTGCACT.GGAGACACA	1359
AGCTGCACT.GTTGACCAT	1312
AGCTGCACT.TCTCGATGC	2374
AGCTGCACT.TGCTCAGCG	1031
AGCTGCACT.TGGACGAGA	2021
AGCTTCGAT.ACAACGAGC	1059
AGCTTCGAT.CGTTACACC	639
AGCTTCGAT.GAAGTGTGA	411
AGCTTCGAT.GATGCGACG	323
AGCTTGGTG.AGATGAGAT	2167
AGCTTGGTG.AGTTGTGTA	726
AGCTTGGTG.ATCCAGCTG	272
AGCTTGGTG.GGATCAGGT	794
AGCTTGGTG.GGTAAGGAT	1582
AGCTTGGTG.GTTCACTCC	2123
AGCTTGGTG.TCTAGGATG	373
AGGAAGGTG.CTTAATCGT	715
AGGAAGGTG.GGTTCTATC	754
AGGAAGGTG.TCATGCAGG	1918
AGGAAGGTG.TCCTCGTCG	789
AGGAATTGG.AAGCCAAGT	862
AGGAATTGG.AAGTACAGA	712
AGGAATTGG.AGGTGCGAG	818
AGGAATTGG.ATAGCCTAA	536
AGGAATTGG.ATCTAGGTT	762
AGGAATTGG.CACATTCTG	410
AGGAATTGG.CCAATGCCT	2763
AGGAATTGG.GCCATACAA	947
AGGAGCAAT.ACCATTCAC	1103
AGGAGCAAT.CACTTCCTT	3077
AGGAGCAAT.CTCGTCTTG	1077
AGGAGCAAT.CTGCGTCAC	574
AGGAGCAAT.GCTCTGTGT	693
AGGAGCAAT.GGAGACACA	467
AGGAGCAAT.TATGATGTG	293
AGGAGGTGA.ACGACATCT	675
AGGAGGTGA.ATGACACAA	1151
AGGAGGTGA.CGTTCCATT	554
AGGATCATG.ACTGGACCA	1075
AGGATCATG.AGAGAGTGG	978
AGGATCATG.CAGTACATC	3832
AGGATCATG.CATCAATAG	498
AGGATCATG.CATCCTCTC	1318
AGGATCATG.CCACAAGGT	575
AGGATCATG.CGACCATCA	1570
AGGATCTCA.AGAGCGGAG	271
AGGATCTCA.GAACAACCA	372
AGGATCTCA.TCCAAGTAA	2864
AGGATCTCA.TGGATAGGT	1553
AGGATGCGT.AGAAGTCCT	256
AGGATGCGT.AGATATGGA	614
AGGATGCGT.ATAGCACGG	945
AGGATGCGT.CGCAATCGA	1022
AGGATGCGT.GCACAACTC	215
AGGATGCGT.GGTCGGATA	741
AGGATGCGT.GGTGGAGCT	324
AGGATGCGT.TGTAACAGT	771
AGGATTACT.ACAGTATTG	1004
AGGATTACT.CTGATCAAG	897
AGGATTACT.GCCGTCTTC	1068
AGGATTACT.GCGTTCAGA	538
AGGATTGAG.TATGAGACC	853
AGGATTGAG.TCAGCGACC	1074
AGGATTGAG.TGTGCTAAC	1499
AGGTACCAA.AATACTCCG	603
AGGTACCAA.AGTAACGTA	2226
AGGTACCAA.CTCGTTCAC	1677
AGGTACCAA.CTGAGTCCA	183
AGGTACCAA.CTTGGTCAT	1776
AGGTACCAA.TACAACACC	1430
AGGTACCAA.TGTAGGTTA	828
AGGTACCAA.TTCCTAAGG	841
AGGTATTCC.ACCTAGTTA	577
AGGTATTCC.ATAACGACA	1234
AGGTATTCC.CACAACGCT	1245
AGGTATTCC.GACGCTTGC	521
AGGTATTCC.GCCTTGTGA	652
AGGTATTCC.GGAGATGAG	1352
AGGTATTCC.TGCTCCTCC	310
AGGTATTCC.TTCGGAGTC	547
AGGTCACGT.ACCTCCTAG	642
AGGTCACGT.AGTTAGGTC	1193
AGGTCACGT.CCGCAATGG	900
AGGTCACGT.CCTCTCTAG	892
AGGTCACGT.TCTGCGCTG	1167
AGGTCAGCA.CATCTCGAT	633
AGGTCAGCA.GATCGTTGA	463
AGGTCCGTC.ACGACGATT	1440
AGGTCCGTC.CCGCTCATG	393
AGGTCCGTC.GCACGCATT	884
AGGTGCGAG.CAAGGTGTG	1602
AGGTGCGAG.CGCCTGCAA	394
AGGTGCGAG.CTCTAGTAA	754
AGGTGCGAG.TCACTCGCT	383
AGGTGCGAG.TCCGATCTG	364
AGGTGTACA.CACGTAGAC	574
AGGTGTACA.CGAACAGAG	294
AGGTGTACA.TAGAGACTA	876
AGGTGTACA.TGCATCGGA	369
AGGTGTACA.TGTCTACAC	984
AGTAACGTA.ATCCATTAG	435
AGTAACGTA.TTACTAGTC	821
AGTAAGCCA.CGACCTAGC	1111
AGTAAGCCA.GTTCCAACA	1113
AGTAAGCCA.TAGATAGCC	1046
AGTAAGCCA.TGGATTAGC	1017
AGTAAGCCA.TGTCCATAG	347
AGTAATCAG.ACACCACAT	687
AGTAATCAG.CCAGCCAAT	569
AGTAATCAG.CCATCACGA	865
AGTAATCAG.CCGGATTGC	1000
AGTAATCAG.CCGGTGGTT	1217
AGTAATCAG.CGCCTGCAA	681
AGTAATCAG.CTCGTCTTG	443
AGTAATCAG.GATGCTCCT	949
AGTAATCAG.TAAGGTCCG	1816
AGTAATCAG.TCGTCATTC	1215
AGTAATGGT.ATTAAGACC	797
AGTAATGGT.CGTTACACC	1325
AGTAATGGT.CTAGTGCTG	1151
AGTAATGGT.CTGACGATG	584
AGTAATGGT.GAACAACCA	740
AGTAATGGT.GCCTGGAAT	797
AGTACGAAT.CCTGACCTC	406
AGTACGAAT.GGTCTCATG	931
AGTACTACA.AAGAGAGAG	261
AGTACTACA.GTGACTCTC	757
AGTACTCTC.GAACCTTCA	1503
AGTACTCTC.TAGGTCAAC	390
AGTACTCTC.TCTAGCTGG	1019
AGTAGAGGA.ATTAGCACA	493
AGTAGAGGA.CAGTCTAAC	275
AGTAGAGGA.CTAGTGCTG	551
AGTAGAGGA.TACGAACTC	1015
AGTAGAGGA.TAGATCTGT	694
AGTATGACG.ATCTCTGCT	393
AGTATGACG.ATGTGAGAC	473
AGTATGACG.CGCATAACT	169
AGTCAGTTG.ACGTTCAAT	368
AGTCAGTTG.CAGCTTACC	1358
AGTCAGTTG.CCATAATCG	894
AGTCAGTTG.GAAGAGCAC	836
AGTCAGTTG.GTCAAGATC	711
AGTCAGTTG.TAGCCTTGT	1669
AGTCATACT.ACAATTCGG	899
AGTCATACT.CGCACTGAA	1739
AGTCATACT.GAGGTCCTT	558
AGTCATACT.GCGTGAGCT	1224
AGTCATACT.GTCATTCTA	1523
AGTCATACT.TAGGTCAAC	439
AGTCATACT.TCTAGTGAC	1092
AGTCATACT.TTACGGACC	800
AGTCCAGTG.ACCTGTACC	390
AGTCCAGTG.CCACAAGGT	463
AGTCCAGTG.CGAAGAGGT	713
AGTCCAGTG.CGTGTCCGA	1137
AGTCCAGTG.GTAGAGAGC	2657
AGTCCAGTG.TCCAGAACG	914
AGTCCGTGT.AGTACTCTC	412
AGTCCGTGT.ATGCTTCAG	695
AGTCCGTGT.CACCTCAAC	727
AGTCCGTGT.TCAAGGAGT	924
AGTCCGTGT.TCGTGACGT	269
AGTCCGTGT.TGAACGGTT	1469
AGTCCGTGT.TGTCATAGC	747
AGTCGATCA.AGACATATC	622
AGTCGATCA.ATGCTCACC	1422
AGTCGATCA.CCTTCCTCA	348
AGTCGATCA.CGAGCTTAC	822
AGTCGATCA.GGTACGAGC	808
AGTCGATCA.TAAGCACTA	757
AGTCGATCA.TACAGTTAG	1553
AGTCGATCA.TAGACCGCA	1526
AGTCGATCA.TAGCTAAGA	396
AGTCGATCA.TAGGTCAAC	360
AGTCGATCA.TGAGATCAT	763
AGTCGATCA.TGCCGACTA	1443
AGTCGCCGA.ACGCACACT	732
AGTCGCCGA.CATAATTGG	656
AGTCGCCGA.CCGATCTCT	1469
AGTCGCCGA.CGATAGGTG	700
AGTCGCCGA.CGTGTCCGA	1715
AGTCGCCGA.CTCGCTACG	146
AGTCGCCGA.GCTGTTCGG	724
AGTCGCCGA.TGTATGTAG	340
AGTCGCCGA.TTAGTCGGA	796
AGTCGCCGA.TTCTCCACA	846
AGTCGCGAC.AGGTCCGTC	1268
AGTCGCGAC.CAGTCCTAA	1059
AGTCGCGAC.CAGTGCTGC	456
AGTCGCGAC.CGTGCTTGA	739
AGTCGCGAC.CTAACTAAG	943
AGTCGCGAC.GCTGGTAAC	1061
AGTCGCGAC.TCAATCTAG	616
AGTCGTCCG.AGCGTAGAA	1909
AGTCGTCCG.GCGTGAGCT	426
AGTCGTCCG.TACCTATCC	1322
AGTCTAAGC.AATGCGTGC	1251
AGTCTAAGC.CATAGAGAT	181
AGTCTAAGC.CCTAAGAAG	213
AGTCTAAGC.CTGATCAAG	301
AGTCTAAGC.GGAGACACA	558
AGTCTAAGC.TCGTAATAG	276
AGTCTGGAA.GACGCCGTA	1335
AGTCTGGAA.GTCAGTTGT	692
AGTCTGGAA.TTGATGAGT	703
AGTGAACGG.AGCAACATT	1144
AGTGAACGG.AGTCTGGAA	1209
AGTGAACGG.CTCTGCGGT	1669
AGTGAACGG.TGAGACAGC	3475
AGTGAACGG.TGCAACTCT	862
AGTGAACGG.TTAGGAAGG	364
AGTGACGAT.AACTGCGAC	671
AGTGACGAT.AAGCTGAGG	1614
AGTGACGAT.ACAAGGTAC	1211
AGTGACGAT.ATACCGCTT	2692
AGTGACGAT.ATGCCTGTC	1234
AGTGACGAT.ATTAGCGGT	1026
AGTGACGAT.GCAATGAGA	720
AGTGACGAT.TGAGAATCC	418
AGTGACGAT.TTGCTCTGC	1205
AGTGAGAGA.AAGCATTGC	2390
AGTGAGAGA.AATCGCCAT	2077
AGTGAGAGA.AGAAGTCCT	691
AGTGAGAGA.ATCCTCCGA	545
AGTGAGAGA.CACCTAGCG	871
AGTGAGAGA.CCATATGCC	698
AGTGAGAGA.GTCGACATT	1826
AGTGAGAGA.TAACCGTGA	1330
AGTGAGAGA.TACTCGACC	1948
AGTGATGCG.AACTTAGCT	769
AGTGGAATG.ACACTGTGA	1232
AGTGGAATG.ACGCTAGTG	295
AGTGGAATG.AGGATCATG	2579
AGTGGAATG.AGGATTGAG	1163
AGTGGAATG.CTGCTGCTT	1056
AGTGGAATG.GGTAAGGAT	470
AGTGGAATG.GTCAAGATC	833
AGTGGAATG.TAACATTGG	765
AGTGGAATG.TACCTATCC	834
AGTGGAATG.TGGTGGATC	1304
AGTGTCTCT.ACCGCTGTG	856
AGTGTCTCT.ACGAATCGC	1252
AGTGTCTCT.AGCATTGTT	854
AGTGTCTCT.CAAGAGAGT	1382
AGTGTCTCT.CCTGTCATT	945
AGTGTCTCT.TTACTAGTC	128
AGTGTGCAC.ACACACGTC	427
AGTGTGCAC.ACCGTACGC	843
AGTGTGCAC.ACGCACACT	613
AGTGTGCAC.ATAGTCAGT	669
AGTGTGCAC.CCGATCTCT	440
AGTGTGCAC.CGCATAACT	509
AGTGTTCTG.AGCCAGGAC	198
AGTGTTCTG.CATTGTTCA	1136
AGTGTTCTG.CGCGAGTGT	922
AGTGTTCTG.TGTCCATAG	1682
AGTTACAAG.AGCCGGATC	1762
AGTTACAAG.CAAGTCACT	586
AGTTACAAG.CCAAGCGAG	516
AGTTACAAG.CTCTACGCA	840
AGTTACAAG.TGTGGACAA	217
AGTTAGGTC.AATCCTCGT	1385
AGTTAGGTC.ATATAGCGT	685
AGTTAGGTC.ATCTCTGCT	538
AGTTAGGTC.CGGTCGACA	1017
AGTTAGGTC.CTGGTGACA	1137
AGTTAGGTC.CTTAACAGC	972
AGTTATCGC.ACGCTAGTG	1033
AGTTATCGC.AGTTGCCTT	1346
AGTTATCGC.ATGCGGATT	206
AGTTATCGC.CTCTAAGAG	479
AGTTATCGC.CTTGCACAA	854
AGTTATCGC.GATCTACTT	1509
AGTTATCGC.TCGGATGTT	881
AGTTCAACC.ACTCTAGGA	396
AGTTCAACC.CACCTCAAC	698
AGTTCAACC.TTAAGTGGT	778
AGTTCGATA.ATTGCGCTA	2552
AGTTCGATA.GCGACACAG	754
AGTTCGATA.GGTGCGTAG	1706
AGTTCGATA.GTCCTTCAT	570
AGTTGAGCG.AACGGTAGC	274
AGTTGAGCG.AGACTTCGT	847
AGTTGAGCG.TAAGGTGAT	499
AGTTGAGCG.TCGTTCTCC	743
AGTTGAGCG.TGGTCCTAG	244
AGTTGCCTT.AAGCCAAGT	570
AGTTGCCTT.CACAACCAG	469
AGTTGCCTT.CCTTATCCG	477
AGTTGCCTT.GCTTACGTT	354
AGTTGCCTT.GTTCCAACA	813
AGTTGCCTT.TCTCATCGG	1010
AGTTGTGTA.CCACTACCA	298
AGTTGTGTA.GTGTACCGT	546
AGTTGTGTA.TGAGAGGAC	1160
AGTTGTGTA.TGTTGTCGA	1390
ATAACGACA.AATCCGCTG	234
ATAACGACA.ACGGTGCCT	1586
ATAACGACA.ACTGCTAGT	1558
ATAACGACA.CCGACTGTT	1751
ATAACGACA.CGACAGACC	787
ATAACGACA.CGTGTCCGA	637
ATAACGACA.CTCAGCTGG	1033
ATAACGACA.CTGAGTAGC	921
ATAACGACA.GTCCACAAC	1708
ATAACGACA.TCGTCATTC	270
ATAACGACA.TGCAGTCGG	1500
ATAAGACAG.AACAGATCG	2260
ATAAGACAG.ATTCGAAGA	1007
ATAAGACAG.CAGCTCTTC	1309
ATAAGACAG.CCACGCCAT	1714
ATAAGACAG.CCTAAGAAG	942
ATAAGACAG.GCGGAGATT	761
ATAAGACAG.TTGCTCTGC	1163
ATAAGTTCG.CTAACACTG	772
ATAAGTTCG.CTTATTGAG	1496
ATAAGTTCG.GAACTCGTA	216
ATAAGTTCG.GGTACTTCC	124
ATAAGTTCG.GTGCATCAA	1116
ATAAGTTCG.TGACAAGTT	904
ATAAGTTCG.TTCTCCACA	3027
ATAATCGAG.AAGACTACC	2623
ATAATCGAG.ATAGCCTAA	896
ATAATCGAG.ATAGTGGTT	1622
ATAATCGAG.ATATCCGAT	1485
ATAATCGAG.ATGCTGTCG	1294
ATAATCGAG.CTATTAAGG	1112
ATAATGTGG.AACTGATTC	1289
ATAATGTGG.CAGTGCCAT	1731
ATAATGTGG.GAGGTGAGC	1113
ATAATGTGG.TCATCATCT	1109
ATAATGTGG.TGCCTGGTT	772
ATAATGTGG.TGCGTATCT	1895
ATACAACCG.CCGACTTGG	160
ATACAACCG.CGTTCGTAC	674
ATACAACCG.GACGTCAAT	510
ATACAACCG.GAGAACAGG	970
ATACAACCG.GATGTCTAG	914
ATACAACCG.GTAATCAGC	459
ATACCGAAG.GGATAATAC	938
ATACCGAAG.TCACATACT	255
ATACCGCTT.GCGAACTCG	268
ATACCGCTT.TAGTAGTCT	366
ATACGAGGT.CACAGCGAA	2319
ATACGAGGT.CGTTCCATT	690
ATACGAGGT.CTCGTGTCC	840
ATACGAGGT.GATCTTCGC	197
ATACGAGGT.GCTGACAGA	1510
ATACGAGGT.TGCCTGGTT	2085
ATACTTGCT.CCGGTTCTA	2611
ATACTTGCT.CCTATTCAA	1114
ATACTTGCT.GTCCGCTCA	530
ATACTTGCT.GTGGAGGTC	868
ATAGACCGA.GACTGCCTG	314
ATAGACCGA.GGATACAAT	403
ATAGAGCAG.AGGTCCGTC	713
ATAGAGCAG.CCATTACAG	624
ATAGAGCAG.CCGCAACAC	257
ATAGAGCAG.CCGGTTCTA	831
ATAGAGCAG.CGCAGTGTC	1178
ATAGAGCAG.GTTAGTCAA	1954
ATAGAGCAG.TAACGTGTC	444
ATAGAGCAG.TAGTAACGG	1025
ATAGCACGG.AGCGGAACA	1353
ATAGCACGG.AGGAATTGG	910
ATAGCACGG.ATACAACCG	2383
ATAGCACGG.ATGGACGTT	1048
ATAGCACGG.CGGAATGCA	757
ATAGCACGG.GCTCCTAGC	801
ATAGCACGG.GTCTTCATA	996
ATAGCACGG.TATGTATGC	933
ATAGCACGG.TCTGATGAA	637
ATAGCACGG.TTACAGTGT	964
ATAGCCTAA.AAGTTCTCT	1757
ATAGCCTAA.ACCGTCCTA	663
ATAGCCTAA.ACCTGTACC	998
ATAGCCTAA.AGGATTACT	717
ATAGCCTAA.ATGCGGATT	645
ATAGCCTAA.CCATGCGTC	549
ATAGCCTAA.CGGATTCTC	832
ATAGCCTAA.GCTATGTAA	1126
ATAGCCTAA.GTCCTAGTT	1912
ATAGCCTAA.GTTCAGAAG	1331
ATAGCCTAA.TAGATCTGT	366
ATAGCCTAA.TATCGAGCC	1329
ATAGCCTAA.TCACAGGTA	431
ATAGCCTAA.TGAGCAGAT	867
ATAGCTTGC.ACAAGTACA	551
ATAGCTTGC.CCAGTCTCA	1419
ATAGCTTGC.GAATCGAGA	816
ATAGCTTGC.TCAGAGCGT	1500
ATAGTCAGT.AACAGCAGT	585
ATAGTCAGT.AAGTCATGA	1075
ATAGTCAGT.ACAGCATCA	892
ATAGTCAGT.ATGCGCCGT	236
ATAGTCAGT.CAACGATCG	1114
ATAGTCAGT.CCGCATCCT	1997
ATAGTCAGT.CGCTTGTAG	609
ATAGTCAGT.GAGATTCCT	906
ATAGTCAGT.TGTATGTAG	1428
ATAGTCTCC.CGTCTGCTG	1333
ATAGTCTCC.TCCTTAGGT	838
ATAGTGGTT.AATTCGGAA	2238
ATAGTGGTT.CATCCACCG	374
ATAGTGGTT.CATCTCGAT	398
ATAGTGGTT.CCTCGGTCA	1762
ATAGTGGTT.CTAGAGTCG	393
ATAGTGGTT.TAACCGTGA	522
ATAGTGGTT.TAGACCATG	2106
ATAGTGGTT.TGCTCACAC	882
ATATAGCGT.ATTCCTACG	1409
ATATAGCGT.CAATCAAGT	1077
ATATAGCGT.CATTCAGTT	4130
ATATAGCGT.CGGAATGCA	959
ATATAGCGT.TGGTGGTAA	2906
ATATCAGCC.CATACGCAG	1931
ATATCAGCC.CCACGAAGG	1197
ATATCAGCC.CCATAATCG	515
ATATCAGCC.GACCAGAGA	582
ATATCAGCC.GTTCCAACA	158
ATATCAGCC.TGATCGGAA	974
ATATCCGAT.ACGGACCAT	935
ATATCCGAT.ATACGAGGT	639
ATATCCGAT.CAGCAGTAC	1974
ATATCCGAT.CCAAGCGAG	1039
ATATCCGAT.GGAATTCAC	510
ATATCCGAT.TACAGTTAG	1317
ATATGCAGC.ATTAGCACA	1115
ATATGCAGC.GAACCTTCA	712
ATATGCAGC.GACGGACTA	432
ATATGCAGC.GTGTCCGTG	446
ATATGCAGC.TAATCACGC	748
ATATGTCCA.AGTTACAAG	1661
ATATGTCCA.CAACTCCAG	405
ATATGTCCA.CGAGCTTAC	1129
ATATGTCCA.CGGAAGACG	1430
ATATGTCCA.GCTTGGTTC	744
ATATGTCCA.GTGCCATGA	921
ATATGTCCA.TACAGTTAG	890
ATATTCGCA.ACTGTAATC	1407
ATATTCGCA.CGATTCGAG	1306
ATATTCGCA.GCGCTAGAA	372
ATATTCGCA.TCCACCTCA	1173
ATCAAGAGA.CAGGTTGTC	729
ATCAAGAGA.CATCTCACG	225
ATCAAGAGA.CGCATAACT	1022
ATCAAGAGA.CTATTCCGT	1387
ATCAAGAGA.CTTCTCATC	845
ATCAAGAGA.CTTGGTCAT	1559
ATCAAGAGA.GCCAACAAT	600
ATCAAGAGA.GTAGCCTTG	535
ATCAAGAGA.GTCAGTTGT	649
ATCAAGAGA.GTGTCACAC	541
ATCAAGAGA.TGCGACGTT	804
ATCAAGCAT.CTAGTCGTC	1267
ATCAAGCAT.GGAGTTAGC	221
ATCAAGCAT.TAGAGCGTC	959
ATCACCGCA.AGAGAGTGG	945
ATCACCGCA.AGCTTGGTG	345
ATCACCGCA.GGTTGCTAT	1107
ATCACCGCA.TCAGAGTCA	414
ATCACCGCA.TCCAACGTG	430
ATCACCGCA.TGTAGGTTA	503
ATCACTTCC.AGACTTCGT	1444
ATCACTTCC.AGAGGTGAA	867
ATCACTTCC.ATAGCCTAA	982
ATCACTTCC.GTGAACCAC	415
ATCAGAAGC.CATCCTCTC	1662
ATCAGAAGC.CCAAGTCGA	1924
ATCAGAAGC.CCACTACCA	890
ATCAGAAGC.CTAACACTG	723
ATCAGAAGC.GCTGTTCGG	788
ATCAGAAGC.GTAAGTGAG	849
ATCAGAAGC.TAGGTTAGT	1097
ATCAGAAGC.TCCGGAGCT	865
ATCAGGATG.CCTTAACAT	1485
ATCAGGATG.GAGGTGAGC	741
ATCAGGATG.GTTAGTCAA	2119
ATCAGTCGA.CAGCTAGTT	755
ATCAGTCGA.CCTTGACGG	546
ATCAGTCGA.GTGGAGGTC	1329
ATCAGTCGA.GTGGATAAG	406
ATCAGTCGA.TCCGATAAC	201
ATCAGTCGA.TGAGAGGAC	1639
ATCAGTCGA.TTACAGTGT	1092
ATCAGTCGA.TTCTGGTGC	789
ATCATAGAC.AAGCTGGTC	1757
ATCATAGAC.ACCTGCAGA	361
ATCATAGAC.CACGATAGA	613
ATCATAGAC.CCGCAACAC	200
ATCATAGAC.CCTATTGGT	1058
ATCATAGAC.CGCGTGAGA	575
ATCATAGAC.CTGACAGCA	346
ATCATAGAC.TGGTGCCTG	2396
ATCATAGAC.TGTACACGA	1255
ATCATAGAC.TGTCCATAG	786
ATCATGTTC.ACTCGCTGT	1447
ATCATGTTC.CAGTCCTAA	425
ATCATGTTC.CATCTCACG	203
ATCATGTTC.CTATACTAG	951
ATCATGTTC.CTTGGTCAT	1957
ATCATGTTC.GGAACCTAG	748
ATCATTACG.AGATCGAGT	1205
ATCATTACG.CACTGCTTA	1062
ATCATTACG.TTATCCAAG	1393
ATCCAATGA.ATCTTACAG	3172
ATCCAATGA.CAGCTTACC	775
ATCCACAGT.ATCCTCCGA	2163
ATCCACAGT.CACGTCATA	948
ATCCACAGT.CGTTCGTAC	539
ATCCACAGT.GTACAATGC	1334
ATCCACAGT.GTCGTGTTA	567
ATCCAGCTG.AGACGGAGG	1249
ATCCAGCTG.AGGATCTCA	976
ATCCAGCTG.CTCGACTGC	1530
ATCCAGCTG.GCGATATGA	234
ATCCATTAG.GACTAGCAT	1129
ATCCATTAG.GAGTCACCA	1135
ATCCATTAG.GTCTTATGC	619
ATCCATTAG.TCACCGAGG	1014
ATCCATTAG.TGCGACGTT	1090
ATCCGACCA.AGCCAGGAC	397
ATCCGACCA.AGCGGTCTA	1507
ATCCGACCA.CACCTTCCT	858
ATCCGACCA.CTCTAAGAG	751
ATCCGACCA.CTGTGCTCA	695
ATCCGACCA.GACAATGTT	862
ATCCGGTCC.AGGATGCGT	1067
ATCCGGTCC.CAAGAGGAG	141
ATCCGGTCC.CAAGCCTCG	2340
ATCCGGTCC.CACTTGGAT	729
ATCCGGTCC.TCAGACAAG	367
ATCCGGTCC.TGGAGAACC	1218
ATCCGTCTC.ACTCGAGTC	1874
ATCCGTCTC.ATATTCGCA	325
ATCCGTCTC.ATTCGCTTA	1102
ATCCGTCTC.CCGATCTCT	605
ATCCGTCTC.GACCGGTAG	914
ATCCGTCTC.GTTCACTCC	1345
ATCCGTCTC.TCCAACGTG	1350
ATCCGTCTC.TCTCGATGC	1349
ATCCTCCGA.ACGCTCTTA	2144
ATCCTCCGA.ATAGAGCAG	780
ATCCTCCGA.ATATCCGAT	1692
ATCCTCCGA.ATCCAATGA	748
ATCCTCCGA.ATGAGATCC	1454
ATCCTCCGA.CAATGTGCT	1087
ATCCTCCGA.GACGTCAAT	1027
ATCCTCCGA.GATCTGAAT	441
ATCCTCCGA.TACGAACTC	227
ATCCTCCGA.TCAAGGTCG	1181
ATCCTCCGA.TCCACCTCA	693
ATCCTCCGA.TCGTCATTC	502
ATCCTGCCT.AACTGATTC	986
ATCCTGCCT.AAGGATACG	1341
[truncated: 6,945 more rows]

## Sheet: Fig1_M_f
cell	nCount_RNA	nReads_RNA	cDNA_ratio_sbc
AACAACCTA.AACGATGAC	573	1800	0.944386
AACAACCTA.ACACTGTGA	543	899	0.978237
AACAACCTA.AGGTGTACA	477	855	0.976027
AACAACCTA.AGTGGAATG	1165	2709	0.96612
AACAACCTA.GAGATTCCT	727	3238	0.966567
AACAACCTA.GCTACAATG	638	1233	0.955814
AACAACCTA.GCTATGTAA	754	2696	0.968739
AACAACCTA.GGTTGAAGG	248	976	0.952195
AACAACTGG.AGACCACGC	724	2431	0.95184
AACAACTGG.ATAGTCAGT	1897	6123	0.981722
AACAACTGG.ATATGCAGC	744	2113	0.970602
AACAACTGG.ATGGAGAGT	2246	6773	0.976359
AACAACTGG.CACTTCCTT	721	1502	0.923739
AACAACTGG.CGCTTCACG	775	1778	0.97746
AACAACTGG.GGTAGACAT	1127	3938	0.976929
AACAACTGG.TCACTACGT	318	986	0.930189
AACAACTGG.TTCTGAATG	614	2646	0.948727
AACAATGCA.ACAGAAGAG	426	1712	0.941694
AACAATGCA.CAAGCGCAT	1694	6139	0.985235
AACAATGCA.TATTACTCG	734	2313	0.967782
AACAATGCA.TGGTCCTAG	1238	3101	0.963942
AACACACTC.ATAACGACA	499	1446	0.973082
AACAGATCG.ACCATGTCT	1985	5439	0.985148
AACAGATCG.ACGTGCTCG	421	1160	0.932476
AACAGATCG.AGCCGGATC	368	1271	0.931818
AACAGATCG.CCGCAATGG	211	521	0.955963
AACAGATCG.CCTTGTTGC	589	1970	0.963796
AACAGATCG.CGCATCTAC	493	2085	0.97521
AACAGATCG.TGCCTGGTT	1405	4088	0.976122
AACAGATCG.TGCGTGCCA	552	1700	0.974212
AACAGATCG.TTATGAGGA	351	780	0.960591
AACAGCAGT.CAAGCGCAT	775	1905	0.987047
AACAGCAGT.CCGCTATCC	1716	4706	0.975337
AACAGCAGT.GTTCAGAAG	1179	4127	0.979587
AACAGCAGT.TTCCTCGGT	299	1477	0.976206
AACCATGGT.ATCGGTGGT	1603	4994	0.971595
AACCATGGT.CAGTCCTAA	1162	3316	0.961996
AACCATGGT.CCTGCTCCA	626	1477	0.975561
AACCATGGT.CGAATGAGT	1928	6841	0.977984
AACCATGGT.CTACGTTGG	294	717	0.976839
AACCATGGT.CTTGGTCAT	187	818	0.984356
AACCATGGT.GACGGTGCT	429	1391	0.985826
AACCATGGT.GGTGATAGG	194	655	0.982009
AACCATGGT.GTAACGCGA	307	1414	0.966507
AACCATGGT.TCGCGTCAT	1610	4580	0.982622
AACCATGGT.TTACTAGTC	232	1023	0.942857
AACCGCTGA.AGCTATATG	721	1953	0.955947
AACCGCTGA.AGTTCAACC	676	2037	0.960849
AACCGCTGA.CGTGGTACC	416	1332	0.950749
AACCGCTGA.GAGATTCCT	387	1746	0.953577
AACCGTGAG.CAGATCATT	579	1545	0.950769
AACCGTGAG.CAGTTACTG	414	1158	0.921241
AACCGTGAG.TCAGGTGCA	1077	2473	0.969044
AACCGTGAG.TGCCAGACG	692	3092	0.960547
AACCGTGAG.TGCTCCTCC	1435	2853	0.974053
AACGAGAAT.AACTCCATG	291	631	0.985938
AACGAGAAT.ACGTCTATG	1113	2622	0.968958
AACGAGAAT.CGGTTCGTA	352	1825	0.986486
AACGAGAAT.GACCTTGTG	454	988	0.988989
AACGAGAAT.GTCAATACA	1237	3332	0.982891
AACGAGGTG.AACGGAGAT	1172	3697	0.974433
AACGAGGTG.CAACCTGGT	1103	4169	0.97795
AACGAGGTG.CACACCTGT	1063	4149	0.984342
AACGAGGTG.GAGATACAC	1142	2885	0.959109
AACGAGGTG.GGAGTACAG	509	3022	0.962114
AACGAGGTG.TAACGGATA	1170	4097	0.961963
AACGAGGTG.TCAACACTC	309	1152	0.954432
AACGAGGTG.TGAGAATCC	222	840	0.969977
AACGATGAC.ACCGAGTAG	414	1578	0.961023
AACGCATTG.ACGCGACAG	313	834	0.942373
AACGCATTG.AGATATGGA	626	2384	0.982688
AACGCATTG.AGCGACACC	1159	2525	0.965583
AACGCATTG.ATTAGCCAC	658	1581	0.970534
AACGCATTG.CAATCTCCG	215	638	0.963746
AACGCATTG.CTCCGCATT	674	2846	0.953115
AACGCATTG.CTGTAGAAG	1173	2897	0.974764
AACGCATTG.GACGGTGCT	1358	3067	0.962347
AACGCATTG.GTATGATCT	478	1741	0.914391
AACGCATTG.TTAACGGAG	1190	3209	0.932307
AACGCCTAC.AGCCACTTC	1233	2967	0.975666
AACGCCTAC.CAGGAGCCT	257	812	0.959811
AACGCCTAC.CCTTAATTC	547	1798	0.941361
AACGCCTAC.CGAACAGAG	431	1365	0.963303
AACGCCTAC.GCTGTTCGG	583	1509	0.953856
AACGCCTAC.TGATGACAG	432	1298	0.956522
AACGCTCAA.ACGACAGTC	487	1541	0.975934
AACGCTCAA.AGGATCTCA	826	3532	0.984941
AACGCTCAA.AGGATTACT	865	2639	0.97488
AACGCTCAA.CGTATCGAA	1243	4246	0.979018
AACGCTCAA.GATCTGAAT	1255	4037	0.953922
AACGCTCAA.GCATGTAAG	550	2284	0.975651
AACGCTCAA.GTAACTCAT	630	2541	0.970959
AACGCTCAA.TCACTCGCT	794	2220	0.970704
AACGCTCAA.TGTTAAGCC	1600	4316	0.974486
AACGGAGAT.AGTTAGGTC	447	2016	0.96598
AACGGAGAT.CTTCCGTGG	495	1203	0.963171
AACGGAGAT.GATTCTCGG	355	1411	0.969093
AACGGAGAT.TACGGTCGT	1018	2634	0.962719
AACGGAGAT.TTGCCGTAG	1224	3467	0.981875
AACGGTAGC.AGACGCCTG	632	1334	0.969477
AACGGTAGC.GAACTCGTA	397	1119	0.959691
AACGTCGAG.CAAGTACGA	470	1678	0.972754
AACGTCGAG.CTGTACGAC	570	1690	0.921483
AACGTCGAG.GAACAACCA	1207	4054	0.969393
AACGTCGAG.GCAGCTCTT	360	1517	0.951694
AACGTCGAG.GCTCTGTGT	946	2935	0.980621
AACGTCGAG.TCAACACTC	239	537	0.967568
AACGTTCTT.CCTCAGGTG	314	1116	0.965398
AACGTTCTT.GCTGAGCAG	1357	3363	0.970563
AACGTTCTT.GTCACAGAG	590	1267	0.962766
AACGTTCTT.TAACCGTGA	2071	5354	0.970807
AACGTTCTT.TAACTCCGA	454	1612	0.939942
AACGTTCTT.TATGTATGC	1750	5171	0.976951
AACTAACTG.CAGAGCACC	1413	3311	0.958599
AACTAACTG.GTAAGTGAG	1700	4675	0.983589
AACTCCATG.AAGACTACC	481	1460	0.967528
AACTCCATG.CGCATAACT	1503	4405	0.988333
AACTCCATG.CGGTTGCGA	333	817	0.946698
AACTCCATG.GAGCCGTTA	515	1463	0.950617
AACTCCATG.TCTTAGCGA	490	1716	0.97004
AACTCCATG.TGTCACATA	291	1012	0.935305
AACTGATTC.CCAGTACTC	395	1224	0.967589
AACTGATTC.CGAACAATC	509	1693	0.943701
AACTGATTC.GTTCAGAAG	1303	3128	0.981487
AACTGATTC.TAATTCGTG	838	3063	0.960489
AACTGCGAC.ACAACCGGA	582	2137	0.96435
AACTGCGAC.AGGAAGGTG	255	978	0.978
AACTGCGAC.ATGTCCTCC	254	1277	0.910842
AACTGCGAC.CTGGAGCGA	613	1418	0.979282
AACTGCGAC.GCGGAGATT	233	573	0.951827
AACTGCGAC.GGTCGGATA	646	2739	0.978564
AACTGCGAC.TAACGGATA	488	868	0.96767
AACTGCGAC.TGAGACAGC	1066	2853	0.958347
AACTTAGCT.CTCGAACTG	793	2348	0.954084
AACTTAGCT.GCCGCCTAA	1079	2906	0.960026
AACTTAGCT.GCGGTAAGT	1166	4073	0.974868
AACTTAGCT.TCCAGAACG	1461	3419	0.969379
AACTTAGCT.TGCTCACAC	684	2648	0.965015
AACTTAGCT.TTACTTACG	422	1485	0.969954
AACTTCTGC.AGAGGTGAA	398	1657	0.953944
AACTTCTGC.AGCCTCTAG	547	1229	0.967717
AACTTCTGC.CAGCTGGAG	572	2091	0.964928
AACTTCTGC.CCTAAGTCT	1055	2774	0.982991
AACTTCTGC.GTCATTCTA	455	1784	0.962763
AACTTCTGC.GTTGCTCAG	905	2795	0.959492
AACTTCTGC.TGCGTGCCA	1131	2420	0.968387
AACTTGTCG.ATGAGATCC	1564	5129	0.968101
AACTTGTCG.CATCCGACA	1385	3711	0.962147
AACTTGTCG.CTATTCCGT	468	1887	0.969681
AACTTGTCG.CTCGAACTG	201	610	0.983871
AACTTGTCG.CTGCATGTT	842	2136	0.960432
AACTTGTCG.CTTAGGACT	725	3393	0.975
AACTTGTCG.TAGCCAGTG	475	1577	0.975263
AACTTGTCG.TATACGTGG	854	3434	0.95283
AAGACGAAG.CGAGTAGCA	476	2208	0.936387
AAGACGAAG.GTGAATGCC	1139	2228	0.985841
AAGACGAAG.TTCGTGATG	712	2979	0.981872
AAGACTACC.ACGTCTATG	240	962	0.967807
AAGACTACC.CAGAAGTGA	585	1465	0.988529
AAGACTACC.CCATATCTT	1364	3990	0.981067
AAGACTACC.TAAGTACAC	550	1986	0.959884
AAGACTGGT.AAGCTGAGG	1451	3966	0.977329
AAGACTGGT.AAGTTGCCA	1616	5097	0.95271
AAGACTGGT.CAATACCAC	382	1287	0.95404
AAGACTGGT.CGCGTGAGA	1354	4340	0.977477
AAGACTGGT.GATACTGTG	880	1937	0.973367
AAGACTGGT.GCACGCATT	1615	4818	0.978672
AAGACTGGT.TAAGCACTA	462	1405	0.956433
AAGAGAACT.ATAGCCTAA	758	3171	0.977798
AAGAGAACT.CGAATCCTG	738	1297	0.981089
AAGAGAACT.CTCCTATCT	1422	4483	0.988316
AAGAGAACT.CTCTGTCAA	476	1248	0.95779
AAGAGAACT.CTGATGCAC	1898	6608	0.977949
AAGAGAACT.GACAATGTT	407	1499	0.957827
AAGAGAACT.GCAGCTTGA	1480	4323	0.9695
AAGAGAACT.GCGACACAG	696	3043	0.967568
AAGAGAACT.TTAACGTTC	1438	4206	0.98271
AAGAGAGAG.CTCTGTCAA	275	702	0.949932
AAGAGAGAG.GCTAGTGGA	265	628	0.984326
AAGAGAGAG.TGCATCGGA	529	1686	0.981374
AAGCAACTA.AAGTAGGAC	243	860	0.920771
AAGCAACTA.ACACGTTGC	1806	5435	0.960078
AAGCAACTA.ACCTTGAAG	1034	2337	0.979464
AAGCAACTA.ATACGAGGT	504	1785	0.971693
AAGCAACTA.GCCATTAAG	1213	2913	0.978831
AAGCAACTA.GTCGACATT	580	2312	0.961331
AAGCAACTA.TCAAGCGTA	1225	4080	0.970273
AAGCAACTA.TCGGTATCA	639	2064	0.963136
AAGCAACTA.TTAAGTGGT	1131	3478	0.97587
AAGCAATCG.AGCTCGTCT	1143	2212	0.980062
AAGCAATCG.TAGACACGT	189	505	0.945693
AAGCACAAC.ACATTGACA	1592	4573	0.979019
AAGCACAAC.ACGCTATGT	365	1195	0.962933
AAGCACAAC.AGATCTTCA	434	988	0.95183
AAGCACAAC.CATAGGTGT	414	894	0.972797
AAGCACAAC.GACATAACG	438	924	0.951596
AAGCACAAC.GCCTTGTGA	1103	2172	0.978378
AAGCACAAC.GTCAATACA	260	692	0.987161
AAGCACAAC.TGTAGCAAG	607	1515	0.971154
AAGCAGCAT.CACTACAGG	197	528	0.977778
AAGCAGCAT.CAGTGAGGA	398	1711	0.926367
AAGCAGCAT.CTGACAGCA	1078	2874	0.955452
AAGCAGCAT.GCTAGTGGA	467	1675	0.95605
AAGCAGCAT.GTGGAGGTC	494	1473	0.940613
AAGCAGCAT.TACTTCCAG	1412	3621	0.966373
AAGCAGCAT.TCCAAGTAA	554	1939	0.970956
AAGCATTGC.ACAAGTACA	1651	6646	0.97764
AAGCATTGC.AGGTGTACA	767	2253	0.957501
AAGCATTGC.ATTGATCAC	1652	6074	0.957138
AAGCATTGC.CAGAGCACC	398	1574	0.958587
AAGCATTGC.CCAAGTCGA	492	1830	0.976
AAGCATTGC.CCAATATAC	916	3111	0.942156
AAGCATTGC.GACACCGAT	595	2488	0.948532
AAGCATTGC.GTAAGTGAG	847	2482	0.976781
AAGCATTGC.TAGATAGCC	1560	4025	0.978129
AAGCATTGC.TTCCAATTC	1286	2843	0.947351
AAGCCAAGT.ATGGAGGAA	1168	3664	0.96345
AAGCCAAGT.CAATACCAC	824	3541	0.961967
AAGCCAAGT.CCACTACCA	670	2000	0.960615
AAGCCAAGT.TATGAAGAC	441	1591	0.976673
AAGCCAAGT.TATGCCTTC	1282	3068	0.973968
AAGCCAAGT.TTATCGCAC	408	2093	0.972584
AAGCCAAGT.TTCGGAGTC	323	1047	0.967652
AAGCCACAC.CCTATTCAA	842	2702	0.970895
AAGCCACAC.CTGATCCGA	746	2423	0.973875
AAGCCACAC.GAGTCACCA	766	2574	0.972789
AAGCCACAC.GCCGAGTCT	997	3274	0.971802
AAGCCACAC.TAAGGTGAT	431	2036	0.930956
AAGCCACAC.TGGTCCTAG	1318	3776	0.980779
AAGCTGAGG.ATGCCTTCA	1304	4318	0.970337
AAGCTGGTC.ACCGACGGT	344	872	0.921776
AAGCTGGTC.AGATGTTGG	660	2101	0.967757
AAGCTGGTC.GATAAGCTG	1166	3825	0.972046
AAGCTGGTC.TGATTGTGC	288	1054	0.97683
AAGCTGGTC.TTATCGCAC	628	2724	0.95445
AAGCTTGCA.AGACATCCA	257	1360	0.977011
AAGCTTGCA.ATGAACTAG	499	1476	0.969777
AAGCTTGCA.GATTGAGTA	1261	3173	0.97004
AAGCTTGCA.TCAGAGCGT	171	663	0.904502
AAGGAACAG.CATTATGTC	1967	7077	0.98538
AAGGAAGTC.AACTGATTC	254	958	0.95992
AAGGATACG.AATACTCCG	543	1890	0.944528
AAGGATACG.AATGCTGAT	461	1026	0.978074
AAGGATACG.ATAGTCAGT	1690	4693	0.987376
AAGGATACG.CACACCTGT	1210	4065	0.973886
AAGGATACG.CACATATCA	1319	3728	0.974386
AAGGATACG.CCTTCGAGC	1758	5528	0.977715
AAGGATACG.CTTCGTGCA	432	736	0.967148
AAGGATACG.TAAGTACAC	898	2340	0.983193
AAGGATACG.TATCAGTGC	513	1516	0.960101
AAGGATACG.TCCTGTGGA	317	899	0.950317
AAGGATCGT.GGATTCGTC	471	1747	0.920443
AAGGATCGT.GTCCTTCAT	640	2297	0.979531
AAGGTCTGA.AATATCAGC	587	1152	0.956811
AAGGTCTGA.AGTGAACGG	973	2259	0.961277
AAGGTCTGA.CCGACTGTT	481	1813	0.957739
AAGGTCTGA.CCTTCCTCA	843	1501	0.969638
AAGGTCTGA.CCTTGCTTG	456	836	0.955429
AAGGTCTGA.GCCTGCATC	658	1549	0.974214
AAGGTGCTG.AAGTTCTCT	1143	3367	0.972278
AAGGTGCTG.AGCGGTAAG	1800	4396	0.968495
AAGGTGCTG.CATCCAGGA	413	689	0.989943
AAGGTGCTG.CGGAAGACG	538	909	0.982703
AAGGTGCTG.GGATCGTTC	843	2245	0.975663
AAGGTGCTG.TCATATCGC	1148	3207	0.966546
AAGGTGCTG.TCATGCTCA	2178	7471	0.979932
AAGTACAGA.ACTCGAGTC	1396	4322	0.961085
AAGTACAGA.AGCAAGTCC	565	1574	0.936905
AAGTACAGA.ATTGCGCTA	1218	4036	0.979374
AAGTACAGA.CAAGCGCAT	634	1676	0.983568
AAGTACAGA.CATAGGTGT	608	2045	0.925758
AAGTACAGA.CCGGATTGC	1309	3504	0.978498
AAGTACAGA.CGGTAGCTT	1199	2939	0.976736
AAGTACAGA.CGTATTCCT	1678	5506	0.967833
AAGTACAGA.CTACGGTAT	981	2307	0.97096
AAGTACAGA.CTGAGTCCA	551	2245	0.965176
AAGTACAGA.TAACATTGG	336	1813	0.946242
AAGTACAGA.TCGCATTCG	433	1675	0.948471
AAGTACAGA.TGACAAGTT	438	1568	0.975124
AAGTAGGAC.ACAAGTACA	545	1978	0.976308
AAGTAGGAC.ACTCGAGTC	644	2878	0.952034
AAGTAGGAC.AGCAGACAA	766	2638	0.96102
AAGTAGGAC.ATCCTGCCT	1815	4885	0.992886
AAGTAGGAC.GTCCACAAC	353	1608	0.970428
AAGTAGGAC.TATGTACCT	1352	5183	0.979033
AAGTAGGAC.TGCGATACT	368	534	0.981618
AAGTCATGA.CTATCTTGA	279	785	0.941247
AAGTCATGA.GACGTAGCA	242	1208	0.950433
AAGTCATGA.GCTACCGAG	871	1775	0.978501
AAGTCATGA.GGAGCATCT	812	3044	0.953634
AAGTCATGA.GTCACAGAG	146	657	0.977679
AAGTCATGA.TACGAACTC	740	2523	0.961876
AAGTTCTCT.GAGCCGTTA	576	1962	0.958476
AAGTTCTCT.TGGAATCGT	1102	2130	0.90216
AAGTTGCCA.AAGCACAAC	339	1115	0.962867
AAGTTGCCA.GAGATGTAT	992	1740	0.980834
AAGTTGCCA.GTCAGTTGT	487	1259	0.958873
AATAACTCC.AAGGATCGT	585	2300	0.958333
AATAACTCC.AGACCAGCT	951	3124	0.932259
AATAACTCC.CAAGCTGCA	986	3552	0.963646
AATAACTCC.CGCTTATGA	407	603	0.983687
AATAACTCC.CTCGAACTG	465	1832	0.979679
AATAACTCC.CTTGATCTA	767	2530	0.976834
AATAACTCC.GCAACCAAC	758	2904	0.950884
AATACCTTG.AATTAGAGG	822	2500	0.948407
AATACCTTG.CCAGATCAC	1030	3610	0.958577
AATACCTTG.CGACGTACG	1045	2449	0.985117
AATACCTTG.GACTAGCAT	1588	3878	0.98227
AATACCTTG.TCACACTGC	263	670	0.938375
AATACCTTG.TTGCCAGAT	299	1063	0.91955
AATACGTCT.ATATGTCCA	1859	6273	0.983846
AATACGTCT.ATCCAATGA	593	2317	0.947648
AATACGTCT.GATTCCTCT	592	2002	0.973262
AATACGTCT.TCGAACGCT	1954	6465	0.985969
AATACGTCT.TTAACGGAG	337	1090	0.963749
AATACGTCT.TTAGATCGG	303	557	0.980634
AATACTCCG.AATACGTCT	589	1495	0.962033
AATACTCCG.ACACATCTG	1079	3269	0.974657
AATACTCCG.AGCCTCTAG	896	3112	0.971893
AATACTCCG.AGTCAGTTG	1960	5252	0.977298
AATACTCCG.CAATCATAC	518	2145	0.973672
AATACTCCG.CAGATCATT	968	3615	0.981803
AATACTCCG.CCATACGAT	503	1601	0.978009
AATACTCCG.GTGCTCTTG	242	979	0.97123
AATACTCCG.TGACCTCCT	257	599	0.956869
AATAGACGC.AAGGATCGT	579	2490	0.97076
AATAGACGC.AGTGTCTCT	764	2061	0.938952
AATAGACGC.GATCTAGAG	2245	5778	0.981651
AATAGACGC.GATTAGTGT	454	1175	0.904542
AATAGACGC.GTAACAGTC	127	791	0.98139
AATAGACGC.GTGCATCAA	758	2886	0.962642
AATAGACGC.TACCGATTG	562	1934	0.949435
AATAGACGC.TGACCTATG	1246	3271	0.966608
AATATCAGC.ACAGGAACT	676	1509	0.953253
AATATCAGC.AGATGTTGG	287	1391	0.948194
AATATCAGC.ATAACGACA	1070	4020	0.979294
AATATCAGC.CTGCAAGCC	1286	3201	0.98949
AATATCAGC.TTGATGAGT	2073	4857	0.977264
AATATCGCT.ACGTCTATG	1457	4263	0.98158
AATATCGCT.AGCCGGATC	1044	3264	0.959154
AATATCGCT.ATCATGTTC	241	664	0.972182
AATATCGCT.ATGCGCCGT	678	2510	0.982387
AATATCGCT.TGACGGTTG	669	2111	0.987833
AATCAGGAG.AACTGCGAC	306	741	0.961089
AATCAGGAG.ACCACGGAT	469	1412	0.974465
AATCAGGAG.ACCGTCCTA	284	640	0.981595
AATCAGGAG.CGCGCACAT	543	2323	0.959917
AATCAGGAG.CGGACAAGT	816	2466	0.976247
AATCAGGAG.CTCTTCAGC	2438	5849	0.976461
AATCAGGAG.GTATGCCTT	267	986	0.973346
AATCAGGAG.TAGCACTAT	614	1057	0.98785
AATCCGCTG.CAGCCGCAA	451	1556	0.962871
AATCCGCTG.GCCATACAA	298	1191	0.964372
AATCCGCTG.TAGACCATG	890	3011	0.961981
AATCCGCTG.TGCAGATGC	1401	4166	0.975644
AATCCGCTG.TGCCATCTC	967	3305	0.95245
AATCCTCGT.ATATGTCCA	478	1647	0.964286
AATCCTCGT.CAACCTGGT	649	1482	0.958603
AATCCTCGT.CACGGATAG	602	1316	0.961286
AATCCTCGT.CGAAGAGGT	516	2476	0.976341
AATCCTCGT.CGTACATCT	1264	4548	0.981653
AATCCTCGT.GAGAACAGG	549	857	0.979429
AATCCTCGT.GTTGACGTG	1034	2605	0.980798
AATCCTCGT.TAACATTGG	853	2173	0.965778
AATCCTCGT.TACAACACC	581	2021	0.978692
AATCGCCAT.CAGCACGTG	354	950	0.940594
AATCGCCAT.CCGGTTGAG	547	1736	0.974186
AATCGCCAT.CGACCTGTA	362	869	0.967706
AATCGCCAT.CGGATTCTC	205	532	0.941593
AATCGCCAT.CTTCCGTGG	1516	4164	0.969048
AATCGCCAT.GACTCTGGT	1860	4970	0.982019
AATCGCCAT.TACCGCGTT	1444	3048	0.975672
AATCGTGTT.AGCACCAGC	604	1826	0.967161
AATCGTGTT.ATCATAGAC	1448	3467	0.978826
AATCGTGTT.ATCTCGAAC	524	1645	0.943775
AATCGTGTT.CACACTGCC	1573	3861	0.958778
AATCGTGTT.CGTGCTTGA	248	1079	0.972072
AATCGTGTT.GCAGCTCTT	1564	4227	0.979152
AATCGTGTT.GCGACCTGT	620	1976	0.962963
AATCGTGTT.TGTAACAGT	876	2290	0.976546
AATCGTGTT.TTACTTACG	405	1596	0.970213
AATCTCCTA.AGACTTCGT	545	1561	0.978683
AATCTCCTA.CAGCAGTAC	677	2373	0.967781
AATCTCCTA.CCGACTTGG	838	1232	0.977778
AATCTCCTA.GCGTTCAGA	192	542	0.964413
AATCTCCTA.GCTTACGTT	500	1643	0.967609
AATCTCCTA.TAGCTGTTG	715	3027	0.960952
AATCTCCTA.TGTTAAGCC	1343	3237	0.957692
AATCTGACC.CACAATAAC	868	2368	0.979727
AATCTGACC.GCTGTTCGG	1414	4124	0.969668
AATCTGACC.GTAACTCAT	658	2896	0.980034
AATCTGACC.GTAAGTGAG	1035	3751	0.957865
AATCTGACC.TAGCCAGTG	832	2020	0.983447
AATCTGACC.TCAAGGTCG	685	1978	0.950962
AATCTGACC.TGATGGACA	267	883	0.948443
AATGAGTCG.ATCCGACCA	171	553	0.953448
AATGAGTCG.CCATATCTT	617	2309	0.954132
AATGAGTCG.CCGTTCCAA	863	3140	0.976672
AATGAGTCG.GCGTTCAGA	426	1643	0.967039
AATGAGTCG.GTGTCCGTG	385	800	0.953516
AATGAGTCG.TAAGGTCCG	509	1426	0.974044
AATGAGTCG.TGTGCCATG	718	2920	0.95176
AATGAGTCG.TTAACGGAG	322	1309	0.976137
AATGCACTT.AATCCTCGT	915	3489	0.968898
AATGCACTT.AGATGAGAT	1510	4503	0.98967
AATGCACTT.AGCACACCT	710	2682	0.97421
AATGCACTT.CATACGCAG	356	1257	0.974419
AATGCACTT.GTAACTCAT	1721	6173	0.984059
AATGCAGCG.ACAAGGTAC	248	610	0.971338
AATGCAGCG.GCACGCATT	506	1034	0.952995
AATGCAGCG.GCTTGTCCT	572	2008	0.946723
AATGCAGCG.TCAAGGAGT	970	2105	0.98641
AATGCCTCA.CGTTGATCC	786	2711	0.948897
AATGCCTCA.GAGACATTG	846	1518	0.979987
AATGCCTCA.GTACCTAAC	749	2645	0.964624
AATGCCTCA.TGGAAGATT	479	1540	0.979644
AATGCCTCA.TTGTCAACC	1613	5010	0.980239
AATGCGTGC.AAGCAACTA	743	2130	0.962929
AATGCGTGC.ACGCGACAG	1166	3650	0.983297
AATGCGTGC.ACTACCATC	605	1317	0.972674
AATGCGTGC.CCTAGCAAT	1680	5081	0.983356
AATGCGTGC.TCTGCAACA	608	1467	0.981928
AATGCGTGC.TTGCAGTCA	676	2365	0.967676
AATGCTATC.AAGCAATCG	572	1743	0.914481
AATGCTATC.AAGCTGAGG	507	2299	0.958716
AATGCTATC.AATCGTGTT	675	2199	0.976899
AATGCTATC.AGGATCTCA	1071	4274	0.983886
AATGCTATC.AGTCGCCGA	1146	3790	0.966837
AATGCTATC.AGTTGTGTA	678	2326	0.954452
AATGCTATC.CCTTAACAT	833	2544	0.990654
AATGCTATC.GAGCCGTTA	296	1306	0.964549
AATGCTATC.GGTGATAGG	478	1744	0.961411
AATGCTATC.TATTGACTG	1332	5312	0.980617
AATGCTATC.TTGTCAACC	413	778	0.935096
AATGCTGAT.AGCACCAGC	1022	2835	0.978261
AATGCTGAT.ATCGAATCG	764	2541	0.966895
AATGCTGAT.CATTGTTCA	832	1515	0.988258
AATGCTGAT.CGTGTCCGA	1840	5355	0.979693
AATGCTGAT.CTCCGCATT	741	2793	0.97351
AATGCTGAT.GGTGTGACC	319	646	0.938953
AATGCTGAT.TAGCACACG	364	959	0.956132
AATGCTGAT.TCCTATTCC	434	1110	0.939881
AATGTGCGT.ATAGCTTGC	1088	3025	0.986306
AATGTGCGT.CAAGTCACT	392	1872	0.967942
AATGTGCGT.CTGTCACTT	621	2761	0.936885
AATGTGCGT.GCATGTGGT	1794	6043	0.979893
AATGTGCGT.TGAGCAGAT	1062	3618	0.980754
AATTAGAGG.AAGGATCGT	2388	7581	0.98009
AATTAGAGG.ATTAGCGGT	1101	3141	0.927369
AATTAGAGG.GGATCAGGT	1040	4675	0.974364
AATTAGAGG.GTGCGTTCC	2204	7269	0.971142
AATTCGGAA.ATACAACCG	438	1597	0.981561
AATTCGGAA.CCTGACCTC	481	1975	0.944524
AATTCGGAA.GAGTTAACT	1467	4085	0.959371
AATTCGGAA.GTTAGATTG	229	707	0.969822
AATTGGATC.CTGGACACT	1879	6114	0.983907
AATTGGATC.TAGATAGCC	330	953	0.945437
AATTGGATC.TGATCGGAA	486	1376	0.942466
AATTGGTGA.ACACATCTG	1223	2925	0.976628
AATTGGTGA.AGCTTGGTG	844	2633	0.974103
AATTGGTGA.CACTACAGG	258	740	0.939086
AATTGGTGA.GAAGAGCAC	346	1161	0.973177
AATTGGTGA.GCATGTGGT	1028	1780	0.985058
AATTGGTGA.GCTTCACTC	576	1244	0.959877
AATTGGTGA.TAGCGCAGC	809	1981	0.977789
AATTGGTGA.TCACTACGT	1187	3388	0.981744
AATTGGTGA.TCTAATACC	1728	5569	0.981668
ACAACCGGA.TCAAGGTCG	1875	5404	0.970023
ACAACCGGA.TGGATTAGC	867	2750	0.973107
ACAACGAGC.ACACATCTG	642	1615	0.984756
ACAACGAGC.AGAGCCGCA	175	672	0.964132
ACAACGAGC.ATTCCTACG	423	835	0.968677
ACAACGAGC.TAACATTGG	319	1284	0.971991
ACAACGAGC.TAGTTGACG	405	1523	0.925836
ACAAGAATG.AGGAAGGTG	454	685	0.964789
ACAAGAATG.CATAGAGAT	378	1492	0.958253
ACAAGAATG.GCTACCGAG	1004	2650	0.969985
ACAAGAATG.TGATGGACA	870	2372	0.958384
ACAAGGTAC.AACCGTGAG	997	3401	0.980963
ACAAGGTAC.AATAACTCC	1125	2049	0.963329
ACAAGGTAC.AATCTGACC	1120	3354	0.969364
ACAAGGTAC.ACAGAAGAG	602	1911	0.970543
ACAAGGTAC.ACGACATCT	1554	5689	0.9785
ACAAGGTAC.ACGCACACT	1001	3238	0.987496
ACAAGGTAC.AGTGAACGG	324	853	0.958427
ACAAGGTAC.ATGGACGTT	789	2158	0.976029
ACAAGGTAC.CACACCACA	561	1196	0.973149
ACAAGGTAC.CCGGTTGAG	296	748	0.968912
ACAAGTACA.AAGGATCGT	506	1698	0.959322
ACAAGTACA.AGGAAGGTG	830	1676	0.965438
ACAAGTACA.TGAGAGGAC	662	1860	0.955807
ACAAGTACA.TGTAACAGT	1373	3141	0.985876
ACAATAGGT.AACAACCTA	739	1750	0.946458
ACAATAGGT.CACAGCGAA	583	2146	0.983501
ACAATAGGT.CAGCTGGAG	1164	3085	0.965571
ACAATAGGT.GATCGATAC	220	1242	0.9613
ACAATAGGT.GCTGAGCAG	751	1683	0.980198
ACAATAGGT.GGAGCATCT	476	1302	0.945534
ACAATAGGT.TCGTGACGT	670	2090	0.967593
ACAATAGGT.TGCTCACAC	1245	4156	0.977652
ACAATAGGT.TGGTGCCTG	1653	4755	0.963331
ACAATAGGT.TTCACTCCT	519	1372	0.97236
ACAATTCGG.CATTCAGTT	1003	3902	0.945939
ACAATTCGG.CCGGTGGTT	542	2268	0.968403
ACAATTCGG.CTCTACGCA	1573	4396	0.962347
ACAATTCGG.CTTGTAACG	559	1725	0.958333
ACAATTCGG.GTCACTATG	2268	7174	0.972087
ACACACCGT.AATTAGAGG	640	1552	0.975487
ACACACCGT.ACGTGTAGT	336	548	0.969912
ACACACCGT.CCAATATAC	576	1103	0.982191
ACACACCGT.CCATAGCCA	904	3432	0.963504
ACACACCGT.CGACGTGAT	731	2779	0.96863
ACACACCGT.CGGTCGACA	512	1229	0.960156
ACACACCGT.TCAACACTC	226	963	0.947835
ACACACCGT.TGCGTCTTA	989	2805	0.970924
ACACACGTC.AGTACTCTC	709	1653	0.976373
ACACACGTC.GATGCTCCT	487	1726	0.98516
ACACACGTC.TAGTGATCC	556	1198	0.947785
ACACACGTC.TCACAGGTA	541	1233	0.952124
ACACATCTG.AAGCTGGTC	362	973	0.964321
ACACATCTG.AGTAAGCCA	400	1141	0.957215
ACACATCTG.CTTGGATCA	394	1421	0.965353
ACACCACAT.ACGATGGAA	575	2725	0.976703
ACACCACAT.ACGGACCAT	453	2112	0.977325
ACACCACAT.CATGGTCGA	919	2450	0.948142
ACACCACAT.CGTATAGCG	1710	3995	0.972019
ACACCACAT.CTGAGTCCA	1822	4969	0.958526
ACACCACAT.GCTGAGCAG	325	1144	0.966216
ACACCACAT.GGATCAATG	333	1117	0.945809
ACACCACAT.GTAATCAGC	182	514	0.979048
ACACCACAT.GTTCACTCC	1424	5393	0.981081
ACACCACAT.TTCCGCCAG	878	2400	0.981595
ACACCGCCA.AAGAGAGAG	245	781	0.922078
ACACCGCCA.AGGTCCGTC	182	651	0.970194
ACACCGCCA.AGTCATACT	614	2009	0.97477
ACACCGCCA.ATGTGACGA	704	1897	0.943781
ACACCGCCA.CCACGGATC	446	1836	0.972973
ACACCGCCA.GCACGCATT	762	2516	0.964724
ACACCGCCA.TGATACCGT	692	2859	0.958753
ACACGTTGC.ACCACTAGG	460	1798	0.96875
ACACGTTGC.ACCATTCAC	747	2748	0.964549
ACACGTTGC.AGAGCCGCA	907	2643	0.963192
ACACGTTGC.CATGACGTT	621	2109	0.957331
ACACGTTGC.CATGGTCGA	386	1690	0.921986
ACACGTTGC.GGTTCTATC	512	981	0.962709
ACACTAACG.ACAACCGGA	1720	5045	0.971874
ACACTAACG.GTGACGTAA	344	888	0.980132
ACACTAACG.TCGACGTTG	568	1190	0.980231
ACACTGTGA.AAGCACAAC	571	2058	0.950139
ACACTGTGA.CCACCATGC	512	1888	0.964249
ACACTGTGA.CCGAGTACT	496	1449	0.985044
ACACTGTGA.CGATTCGAG	255	1093	0.950435
ACACTGTGA.TCAATGGAC	313	999	0.980373
ACAGAAGAG.ACACACCGT	974	3223	0.969323
ACAGAAGAG.CCTCGCGTT	1205	3844	0.97762
ACAGAAGAG.GACCAGAGA	180	733	0.982574
ACAGAAGAG.TGATGGACA	578	1197	0.979542
ACAGAGATG.AAGCTTGCA	1266	4225	0.979824
ACAGAGATG.ATATCAGCC	1672	6043	0.986129
ACAGAGATG.ATGCAGTTC	590	1950	0.963439
ACAGAGATG.CCACGTTCT	681	2740	0.977175
ACAGAGATG.CCATTACAG	432	1361	0.953749
ACAGAGATG.CCGGTTCTA	418	1428	0.966825
ACAGAGATG.GCACGTAGA	2015	5911	0.973164
ACAGAGATG.GGACACTGG	1313	4676	0.974776
ACAGCGGTC.AACCGCTGA	331	740	0.969856
ACAGCGGTC.ATTAGCGGT	462	1848	0.964509
ACAGCGGTC.CTCCTGACG	1156	3821	0.980246
ACAGCGGTC.TAGCACTAT	714	2968	0.973434
ACAGCGTAT.CGGTCGACA	1298	2988	0.953718
ACAGCGTAT.GGAAGTATG	812	1996	0.941066
ACAGCGTAT.TGAGATCAT	1693	5386	0.984284
ACAGGAACT.ACACACCGT	400	649	0.923186
ACAGGAACT.ACCGCTGTG	597	994	0.975466
ACAGGAACT.AGACTAGTA	554	1980	0.962567
ACAGGAACT.CAAGTCGAA	429	1359	0.939834
ACAGGAACT.CCTCAGGTG	1788	4697	0.986143
ACAGGAACT.GGAAGTATG	1570	4626	0.991215
ACAGGAACT.GTTAGTCAA	1741	5645	0.979525
ACAGGTATC.ATAGCACGG	320	1002	0.941729
ACAGGTATC.CAATGCATT	456	2012	0.980507
ACAGGTATC.CCAGTACTC	649	1916	0.900376
ACAGGTATC.CCGCAACAC	370	892	0.947928
ACAGGTATC.GCACCATCG	278	594	0.956522
ACAGGTATC.GGAAGAAGC	1599	4454	0.936698
ACAGTATTG.ACTACCATC	477	775	0.98852
ACAGTATTG.AGGTCCGTC	656	1545	0.965022
ACAGTATTG.CGCATAACT	398	592	0.981758
ACAGTATTG.CTAGAGGTA	329	1194	0.954436
ACAGTATTG.GTTGCTCAG	1549	3923	0.974658
ACAGTATTG.TCGGACAGT	1217	2871	0.979863
ACATCGTCC.ACGGTGTAC	973	2392	0.961029
ACATCGTCC.AGTGAACGG	1577	4319	0.975604
ACATCGTCC.GCTCTGTGT	2076	6706	0.975276
ACATCGTCC.GGTAATCTA	312	970	0.960396
ACATCGTCC.GTACAATGC	388	687	0.937244
ACATCGTCC.TCGTACCTT	621	2401	0.950139
ACATCGTCC.TTGTTAGAG	160	661	0.967789
ACATGACTA.ACCGTCACG	396	954	0.978462
ACATGACTA.CCACTACCA	780	2719	0.979114
ACATGACTA.CGTACACAC	949	2494	0.950457
ACATGACTA.GAGTTAACT	1154	3826	0.978517
ACATGACTA.TATCATGCT	1248	2503	0.974688
ACATGACTA.TCGGACAGT	824	2996	0.985202
ACATGGATT.ACAAGAATG	447	1785	0.950986
ACATGGATT.ATTATGCAG	543	2316	0.965402
ACATGGATT.CAAGTCACT	230	801	0.955847
ACATGGATT.CCAACAACA	600	2176	0.965395
ACATTCCAC.ACATGGATT	832	2654	0.978253
ACATTCCAC.ATTCGAAGA	202	775	0.96875
ACATTCCAC.CAAGTCGAA	1638	5639	0.982575
ACATTCCAC.CACAGCGAA	264	855	0.955307
ACATTCCAC.CGACCATCA	734	2865	0.962378
ACATTCCAC.CTTACATGC	957	2879	0.966756
ACATTCCAC.CTTCTGAGT	857	3862	0.972061
ACATTCCAC.TCCGTATAC	407	852	0.969283
ACATTCCAC.TGAGAATCC	1400	4096	0.96878
ACATTGACA.AATGCTATC	375	1431	0.949569
ACATTGACA.AGCTCGTCT	321	650	0.944767
ACATTGACA.CAATCATAC	839	2486	0.987292
ACATTGACA.CCGCTATCC	1494	4759	0.982453
ACATTGACA.GCCGAGTCT	916	2333	0.969256
ACATTGACA.GTTGCTCAG	532	2628	0.967243
ACATTGACA.TCCTCTAGT	749	2874	0.958
ACATTGACA.TGAGTGACT	500	1893	0.985938
ACCACGCTA.AAGTTGCCA	439	1500	0.972132
ACCACGCTA.ACCGGTTAC	306	912	0.976445
ACCACGCTA.ATCGATCCT	530	2497	0.916667
ACCACGCTA.ATGCTTCAG	368	1318	0.961342
ACCACGCTA.CCTAAGTCT	823	3354	0.955011
ACCACGCTA.CTTCCGTGG	595	1822	0.952431
ACCACGCTA.GAATTCAGT	591	1736	0.947598
ACCACGCTA.GACCGTAGT	683	1928	0.971774
ACCACGCTA.GCCATACAA	710	2701	0.947055
ACCACGCTA.GGTAGTGTT	429	1429	0.946985
ACCACGCTA.GTCTTCTCG	1695	3621	0.97182
ACCACGGAT.ACTAAGTTC	462	1331	0.963794
ACCACGGAT.ATCCAATGA	621	1422	0.97732
ACCACGGAT.CAGCTCTTC	1106	2639	0.961034
ACCACGGAT.CGCAACCTC	870	1487	0.978289
ACCACGGAT.GAGGTGAGC	342	640	0.963855
ACCACTAGG.CCGGTTGAG	1486	2603	0.981894
ACCACTAGG.GTCACAGAG	1393	2810	0.972992
ACCACTAGG.TCAGGTGCA	442	1225	0.978435
ACCACTAGG.TTCCATACC	677	1598	0.959184
ACCAGCGTT.ACCAGCGTT	981	2849	0.967731
ACCAGCGTT.AGATCGAGT	1702	5569	0.985489
ACCAGCGTT.ATTAGCACA	197	799	0.937793
ACCAGCGTT.CACCTTCCT	709	2160	0.965147
ACCAGCGTT.CCGCACTCA	1363	4556	0.966278
ACCAGCGTT.CGCCATTAC	635	2481	0.962001
ACCAGCGTT.TACGACTTG	476	1622	0.956932
ACCAGCGTT.TCAGTAAGC	577	2377	0.95118
ACCAGCGTT.TGCATCGGA	1462	3516	0.976938
ACCATACTT.AGACCACGC	1229	3832	0.968655
ACCATACTT.AGACTTCGT	238	712	0.925878
ACCATACTT.CAGCAGTAC	238	634	0.979907
ACCATACTT.CCAGTCTCA	778	1906	0.982981
ACCATACTT.CCATAAGTA	424	653	0.945007
ACCATACTT.CTATCCATC	2375	7730	0.962041
ACCATACTT.GATGTAAGG	608	1251	0.951331
ACCATACTT.TTACCTCTC	439	1225	0.948877
ACCATCTAA.CCTGCAGAT	2324	7637	0.984911
ACCATCTAA.CGTGTATTC	726	1814	0.981071
ACCATCTAA.CTTATCTCA	1207	3490	0.977317
ACCATCTAA.CTTCGACTG	307	1132	0.956889
ACCATCTAA.GCCGCCTAA	657	2645	0.950755
ACCATCTAA.GCCTTAGAG	625	2151	0.970668
ACCATCTAA.TGACAAGTT	830	3119	0.984222
ACCATGTCT.AACTCCATG	153	503	0.963602
ACCATGTCT.AATTCGGAA	393	1691	0.964632
ACCATGTCT.ATCCACAGT	693	2583	0.962728
ACCATGTCT.ATCTAGGTT	1811	5020	0.989943
ACCATGTCT.CATCAATAG	914	2592	0.97407
ACCATGTCT.CGCCACCAT	359	1367	0.934381
ACCATGTCT.CTGCATGTT	1779	5277	0.978672
ACCATGTCT.GCGACCTGT	1302	4664	0.965432
ACCATGTCT.TACCTCACT	270	1190	0.971429
ACCATGTCT.TGGTTATAC	631	2435	0.956778
ACCATTCAC.CATCCAGGA	294	1040	0.967442
ACCATTCAC.GTTGCATGG	294	880	0.962801
ACCGACGGT.ACTGTAATC	436	1561	0.946634
ACCGACGGT.ATGCGCTAC	338	1029	0.966197
ACCGACGGT.GACTGCCTG	1499	4868	0.969335
ACCGACGGT.GATAACGTC	302	832	0.947608
ACCGACGGT.GATTGAGTA	758	1867	0.976464
ACCGACGGT.TCACAGGTA	738	1409	0.972395
ACCGACGGT.TCATCATCT	964	3775	0.975957
ACCGAGACA.AAGAGAACT	312	1103	0.954152
ACCGAGACA.AATACTCCG	1640	3081	0.965226
ACCGAGACA.ATCCACAGT	321	1127	0.951858
ACCGAGACA.GAATCACAT	955	2851	0.968739
ACCGAGACA.GTCAGACCG	1058	2248	0.966466
ACCGAGACA.TGAAGACCA	1889	4337	0.968945
ACCGAGTAG.AGTACGAAT	458	2261	0.946421
ACCGAGTAG.ATCAGAAGC	779	2782	0.965302
ACCGAGTAG.GAAGAGCAC	661	2047	0.952536
ACCGAGTAG.TCGGACAGT	1119	3064	0.979853
ACCGATCGA.AGCGACACC	916	3102	0.948914
ACCGATCGA.CCTCTTGTA	621	2209	0.96886
ACCGATCGA.TCGGTATCA	478	1454	0.975839
ACCGCTGTG.ACGTTCAAT	1381	3296	0.985057
ACCGCTGTG.ATCAGGATG	931	3177	0.950344
ACCGCTGTG.GCCGAGTCT	599	1603	0.967411
ACCGCTGTG.TAGTACGTA	1444	4222	0.974833
ACCGCTGTG.TGATCGGAA	460	1394	0.952186
ACCGGAAGG.AGAGGACGT	527	2047	0.971985
ACCGGAAGG.CAAGTACGA	817	2384	0.964401
ACCGGAAGG.CTCCAGCGT	549	2434	0.976726
ACCGGAAGG.CTTGTAACG	970	2212	0.953448
ACCGGAAGG.GGAAGTATG	1146	4549	0.96418
ACCGGAAGG.GGATCAGGT	525	1231	0.973123
ACCGGAAGG.GGTGTTCAT	823	3091	0.978165
ACCGGAAGG.GTAACTCAT	588	1211	0.979773
ACCGGAAGG.TCACATACT	1382	3696	0.975455
ACCGGAGTA.ACTCCGTCG	1408	2868	0.973854
ACCGGAGTA.TCGCATTCG	286	655	0.929078
ACCGGTTAC.CCTTATCCG	1798	5161	0.977462
ACCGGTTAC.GAGAATCAG	1327	4251	0.977916
ACCGGTTAC.GCGAGCAAG	1308	3841	0.954049
ACCGGTTAC.TTCTGAATG	1319	4252	0.963954
ACCGGTTAC.TTGTCAACC	636	1754	0.964266
ACCGTACGC.ACAATTCGG	203	649	0.978884
ACCGTACGC.AGATCGAGT	1233	4666	0.955952
ACCGTACGC.ATGGTTCGA	229	622	0.956923
ACCGTACGC.GCACGCATT	236	739	0.967277
ACCGTACGC.TATGACCGA	966	2774	0.984736
ACCGTCACG.ATACTTGCT	621	2414	0.962136
ACCGTCACG.CCAAGCGAG	332	998	0.947768
ACCGTCACG.GCAGCTCTT	617	2048	0.945958
ACCGTCCTA.AAGTAGGAC	549	2438	0.979904
ACCTAGCAC.CCTTAACAT	542	2398	0.948576
ACCTAGCAC.CTCTGCGGT	1023	3867	0.97874
ACCTAGCAC.CTTGCGACC	450	648	0.951542
ACCTAGCAC.GTCAAGATC	499	815	0.924036
ACCTAGCAC.TACCTCCTC	289	1062	0.961086
ACCTAGCAC.TTGGACTTC	289	1238	0.942879
ACCTAGTTA.AGGAAGGTG	1228	2765	0.988559
ACCTAGTTA.ATCGGTGGT	1218	3642	0.983261
ACCTAGTTA.CCACATTAG	1146	2570	0.963991
ACCTAGTTA.CCGCAATGG	262	589	0.934921
ACCTAGTTA.GGATCGTTC	783	1980	0.968215
ACCTAGTTA.GTCGAGTAC	358	654	0.977578
ACCTAGTTA.TACGTTACC	1877	5052	0.975478
ACCTAGTTA.TAGTAGTCT	461	1970	0.965213
ACCTCCTAG.ACTTCTAAC	619	2653	0.952945
ACCTCCTAG.CAGTTACTG	725	1021	0.975167
ACCTGCAGA.ACAGGTATC	1899	4064	0.976923
ACCTGCAGA.AGATGAAGA	838	2421	0.952025
ACCTGCAGA.CTAGAGTCG	989	3596	0.964334
ACCTGCAGA.GAAGAGCAC	927	1648	0.969982
ACCTGCAGA.GTCCTAGTT	485	1341	0.970333
ACCTGTACC.AACCGTGAG	362	932	0.928287
ACCTGTACC.AGTCGCCGA	1842	5986	0.969864
ACCTGTACC.ATACTTGCT	899	3153	0.986854
ACCTGTACC.CCTGACCTC	1278	2683	0.966847
ACCTGTACC.GTGCGTTCC	465	728	0.977181
ACCTGTACC.TGCTGCGTC	403	622	0.948171
ACCTTGAAG.AATCCTCGT	1167	2761	0.983612
ACCTTGAAG.AGCTTGGTG	1645	4376	0.974176
ACCTTGAAG.AGTAATGGT	281	962	0.962
ACCTTGAAG.AGTTCAACC	471	1656	0.95612
ACCTTGAAG.ATCTCGAAC	985	2355	0.956151
ACCTTGAAG.CCGGTGGTT	348	1277	0.961596
ACCTTGAAG.CCTCGACCT	1331	4098	0.984623
ACCTTGAAG.GAGGACTTA	759	1455	0.974548
ACCTTGAAG.GAGTCACCA	706	2210	0.939626
ACGAATCGC.CATCGAAGC	1302	3733	0.986001
ACGAATCGC.CCTCGCGTT	1110	2213	0.987065
ACGAATCGC.CTATCTTGA	1117	3049	0.97693
ACGAATCGC.CTGATGCAC	805	2471	0.975138
ACGAATCGC.TACGACCAT	246	882	0.966046
ACGACAGTC.CATCCAGGA	639	1523	0.902251
ACGACAGTC.CTGAGTAGC	365	1449	0.910748
ACGACAGTC.GGTTAGATG	695	2541	0.961044
ACGACAGTC.GGTTCAGAC	687	1975	0.958273
ACGACATCT.AATGCACTT	713	1390	0.977496
ACGACATCT.ACCTTGAAG	586	1771	0.965649
ACGACATCT.GACTATTGA	457	931	0.953893
ACGACATCT.GATACACTA	430	1346	0.958689
ACGACGATT.ACACCGCCA	463	1371	0.982092
ACGACGATT.AGTGAGAGA	293	740	0.96732
ACGACGATT.GGTAGCATC	297	1207	0.944444
ACGACGATT.GTTCCAACA	465	1378	0.963636
ACGACGATT.TAGGATGCC	237	979	0.969307
ACGACGATT.TTATTCGAC	372	1248	0.971206
ACGACTGCG.AAGTACAGA	294	682	0.96875
ACGACTGCG.AGACCAGCT	728	1830	0.959119
ACGACTGCG.AGACTAGTA	349	808	0.973494
ACGACTGCG.ATTAGCGGT	597	1598	0.969072
ACGACTGCG.CGCCACCAT	524	1175	0.943775
ACGACTGCG.GGTAGTGTT	826	2643	0.946972
ACGAGAGCA.ACCAGCGTT	1511	5017	0.985078
ACGAGAGCA.AGACATCCA	1290	3213	0.977487
ACGAGAGCA.CAGTTGAGT	359	1447	0.911783
ACGAGAGCA.CCTCGACCT	1575	5002	0.9804
ACGAGAGCA.CTGTGCTCA	220	855	0.928339
ACGAGAGCA.GTAGCATAC	586	1381	0.949141
ACGAGAGCA.TCAGCTCAG	332	798	0.926829
ACGAGCTTC.AATCGCCAT	442	1300	0.932568
ACGAGCTTC.CCACAAGGT	450	1650	0.957077
ACGAGCTTC.CCATACGAT	500	1093	0.944685
ACGAGCTTC.CTGAGTAGC	580	1294	0.971471
ACGAGCTTC.CTGCTGCTT	1269	2633	0.981364
ACGAGCTTC.GGAAGGTAT	216	533	0.953488
ACGAGCTTC.GTGACGTAA	660	2235	0.960052
ACGAGCTTC.TACGAGTGA	208	597	0.929907
ACGAGCTTC.TGTCAACCT	764	3018	0.970106
ACGATGACC.AGTCATACT	621	2350	0.96668
ACGATGACC.TGCGTAATC	629	2515	0.974806
ACGATGACC.TTACTAGTC	510	2372	0.959935
ACGATGGAA.ACTCCGTCG	1494	4717	0.98189
ACGATGGAA.AGTAGAGGA	1536	3725	0.96703
ACGATGGAA.ATACCGCTT	1391	3712	0.983051
ACGATGGAA.CTGACGATG	689	1847	0.979841
ACGATGGAA.TATGTACCT	2239	6087	0.97736
ACGCAAGAT.AACGTCGAG	710	1401	0.973593
ACGCAAGAT.CGCCTGCAA	428	1106	0.95592
ACGCAAGAT.CTTAATCGT	1953	4640	0.983468
ACGCAAGAT.GACCGTAGT	1317	4361	0.981765
ACGCAAGAT.TAATCACGC	804	2543	0.962164
ACGCAAGAT.TTGCCGTAG	225	1029	0.979068
ACGCACACT.ACGCTATGT	260	898	0.968716
ACGCACACT.ACGTTCAAT	652	2094	0.972596
ACGCACACT.AGTCCGTGT	1448	5448	0.961016
ACGCACACT.AGTGATGCG	463	1416	0.954821
ACGCACACT.CTCTCAGTC	1614	4238	0.981019
ACGCACACT.GACTCTCAC	1041	2645	0.969219
ACGCACACT.GATAGTTCT	280	741	0.954897
ACGCACACT.GATATGGAC	940	2715	0.967225
ACGCACACT.GATGCGACG	518	1528	0.940887
ACGCACACT.TCCGATAAC	1924	5603	0.981949
ACGCACACT.TGATGGACA	635	1064	0.977043
ACGCACACT.TGCCATCTC	1113	3609	0.959075
ACGCGACAG.ACTCGTCTA	451	1688	0.948848
ACGCGACAG.CCATATGCC	1048	3238	0.967145
ACGCGACAG.GGATACAAT	758	3008	0.971263
ACGCGACAG.GTGTATCTG	385	722	0.937662
ACGCGACAG.GTGTTCCAG	589	1859	0.975341
ACGCGACAG.TCTATGACA	406	1327	0.932537
ACGCGACAG.TGAGACAGC	599	2064	0.966292
ACGCGTGAC.AATCTCCTA	762	2487	0.966952
ACGCGTGAC.ACAATAGGT	750	2374	0.96898
ACGCGTGAC.AGCTGCACT	411	1368	0.977143
ACGCGTGAC.ATGACACAA	630	1926	0.957732
ACGCGTGAC.CACATATCA	1634	4858	0.974328
ACGCGTGAC.CCACACAGA	626	2277	0.963198
ACGCGTGAC.GCGACAACC	762	1666	0.973131
ACGCGTGAC.GTGACTCTC	413	963	0.96012
ACGCGTGAC.GTGAGGACG	2101	5628	0.967509
ACGCGTGAC.GTGGAGGTC	748	1722	0.974533
ACGCTAGTG.AGATATGGA	1198	3886	0.972959
ACGCTAGTG.AGCAAGTCC	402	1291	0.962714
ACGCTAGTG.ATAGTCAGT	1120	3838	0.975102
ACGCTAGTG.CTTCTATGA	145	558	0.922314
ACGCTAGTG.GAACATGAC	1109	2790	0.974502
ACGCTATGT.AGGTATTCC	556	1723	0.944627
ACGCTATGT.CGCAGTGTC	561	1598	0.955742
ACGCTATGT.GCCATTAAG	319	1126	0.974048
ACGCTATGT.TATGGTTGG	1558	3905	0.969223
ACGCTCTTA.ATCATGTTC	1513	6122	0.979677
ACGCTCTTA.ATCATTACG	380	1336	0.959081
ACGCTCTTA.ATCTCGTGA	1620	4183	0.970759
ACGCTCTTA.CCAGTCTCA	538	1940	0.972431
ACGCTCTTA.CGCATAACT	618	1707	0.969336
ACGCTCTTA.GCAGCAGTG	563	1558	0.947112
ACGCTCTTA.TCTCATCGG	1298	2833	0.97488
ACGGACCAT.AATCGCCAT	1107	2963	0.987667
ACGGACCAT.ACCACGCTA	510	1133	0.982654
ACGGACCAT.AGACTAGTA	974	2661	0.978669
ACGGACCAT.AGCATTCCA	255	511	0.948052
ACGGACCAT.CATCGCTGG	436	1405	0.959699
ACGGACCAT.CTGCAAGCC	593	1804	0.924654
ACGGACCAT.GAGCAGGAA	206	504	0.950943
ACGGACCAT.GATTGGAAG	738	2403	0.970517
ACGGACCAT.GTCAACTGA	483	1563	0.903468
ACGGACCAT.TAAGTACAC	349	1524	0.957286
ACGGACCAT.TGTATCGTG	1864	6004	0.967919
ACGGTGCCT.CCATGATGT	602	2048	0.971537
ACGGTGCCT.CTATGGATG	894	2020	0.970221
ACGGTGCCT.TATCGGAAC	399	1541	0.955955
ACGGTGCCT.TGAGATCAT	1652	4328	0.987902
ACGGTGTAC.ATCGAATCG	1843	5313	0.980801
ACGTACTGC.AGATCGAGT	1135	2710	0.986531
ACGTACTGC.AGTCCGTGT	161	551	0.951641
ACGTACTGC.CGCGCACAT	1173	2812	0.973347
ACGTACTGC.GGATACCTA	471	1055	0.955616
ACGTACTGC.GTACGTCTA	484	1015	0.974088
ACGTACTGC.TCACACTGC	878	1553	0.963998
ACGTAGTAT.AACGGTAGC	565	1740	0.928
ACGTAGTAT.AATGCGTGC	1879	5364	0.975095
ACGTAGTAT.TATCGAGCC	1130	4107	0.948937
ACGTATGTC.GATACTGTG	235	778	0.962871
ACGTATGTC.GGTCTCATG	1197	3429	0.984214
ACGTATGTC.GTGCATCAA	736	2278	0.960776
ACGTATGTC.GTGTCACAC	373	814	0.950935
ACGTATGTC.TCTGCAACA	703	1466	0.951948
ACGTATGTC.TTATCGCAC	425	877	0.979888
ACGTCGCTC.AGCTATATG	1036	2621	0.967159
ACGTCGCTC.CAACGATCG	608	1139	0.963621
ACGTCGCTC.TCACTACGT	522	1482	0.932662
ACGTCGCTC.TCAGGACTG	303	648	0.981818
ACGTCGCTC.TCGATTCAG	542	1509	0.967308
ACGTCTATG.AACGTCGAG	244	773	0.974779
ACGTCTATG.AATGCTGAT	1764	4997	0.960592
ACGTCTATG.CGGTGAGTC	2266	5502	0.975359
ACGTCTATG.GATGCGGTT	1143	4039	0.981293
ACGTCTATG.GCGCTTCTC	354	1438	0.944809
ACGTCTATG.GTGCATCAA	222	550	0.935374
ACGTCTATG.TCCAATCAT	1307	3393	0.983193
ACGTCTATG.TCGATTCAG	622	1538	0.962453
ACGTGAATC.AAGCAACTA	483	2017	0.974396
ACGTGAATC.ACAGCGGTC	1873	5381	0.97712
ACGTGAATC.CGGAGACTT	586	1848	0.981413
ACGTGAATC.GATCTGAAT	1800	4263	0.920536
ACGTGAATC.GATTGGAAG	587	1652	0.917268
ACGTGAATC.GTACCTAAC	368	786	0.922535
ACGTGAATC.GTGGACTGG	785	2909	0.970961
ACGTGAATC.TAGCGCAGC	984	1739	0.963969
ACGTGAATC.TGTTACTGA	407	1473	0.952165
ACGTGAATC.TTGATCGTA	566	2329	0.979394
ACGTGCTCG.AACTCCATG	994	2169	0.967871
ACGTGCTCG.ATTCGCTTA	815	2302	0.966821
ACGTGCTCG.GACTCTCAC	2125	5498	0.955177
ACGTGCTCG.GTGTACCGT	640	1435	0.963087
ACGTGCTCG.TAAGGTGAT	1721	5394	0.969795
ACGTGCTCG.TGCGTCTTA	924	2684	0.987128
ACGTGCTCG.TTGGACTTC	880	2267	0.968803
ACGTGTAGT.ACCGCTGTG	156	550	0.906096
ACGTGTAGT.ATCTCGAAC	363	692	0.974648
ACGTGTAGT.ATGACACAA	605	2503	0.979648
ACGTGTAGT.GGATTCGTC	427	1086	0.982805
ACGTTCAAT.ACAGCGGTC	630	2025	0.972156
ACGTTCAAT.ACGACATCT	481	1740	0.964523
ACGTTCAAT.ACGCTAGTG	363	658	0.989474
ACGTTCAAT.AGATGAGAT	1134	3296	0.980077
ACGTTCAAT.AGTCGTCCG	345	533	0.987037
ACGTTCAAT.ATGGACGTT	426	1719	0.952355
ACGTTCAAT.CAATACCAC	1463	4161	0.963417
ACGTTCAAT.CCATACGAT	700	2822	0.955315
ACGTTCAAT.CGTTCCATT	901	1912	0.989136
ACGTTCAAT.GAGTCACCA	536	1060	0.951526
ACGTTCAAT.GCACTGGAT	301	1303	0.966617
ACGTTCAAT.GCTCAGCCA	809	2533	0.979884
ACTAACCGA.TAGCACACG	1410	4304	0.965022
ACTAACCGA.TCAGAGCGT	357	1047	0.966759
ACTAACCGA.TTAGTCGGA	1596	4338	0.981892
ACTAAGTTC.ATCAAGCAT	1534	3941	0.973808
ACTAAGTTC.ATCTTACAG	802	3087	0.950724
ACTAAGTTC.ATTGCCGAC	1175	3570	0.981848
ACTAAGTTC.CCTTCCTCA	869	3885	0.96907
ACTAAGTTC.CTGATCAAG	446	1580	0.966952
ACTAAGTTC.CTTGGATCA	889	1884	0.975155
ACTAAGTTC.GCACAACTC	570	1975	0.982098
ACTAAGTTC.GGAAGTATG	676	2324	0.975651
ACTAAGTTC.GGTAACTAC	211	641	0.935766
ACTAAGTTC.TATTCAACG	283	926	0.914116
ACTAAGTTC.TCGTGCCAC	472	1534	0.965995
ACTAAGTTC.TTCGTGATG	464	1641	0.950753
ACTACCATC.ACTCGAGTC	779	1786	0.982939
ACTACCATC.ATGAGGTAT	1706	5321	0.985735
ACTACTCAT.AAGCAGCAT	887	2335	0.962887
ACTACTCAT.CAGCTTCGA	494	1601	0.967956
ACTACTCAT.CTAGTGCTG	242	716	0.975477
ACTACTCAT.CTTCTATGA	552	1666	0.965797
ACTACTCAT.GAATCAACC	366	898	0.9413
ACTACTCAT.GACGGTGCT	746	2037	0.984534
ACTACTCAT.GAGTCCAAT	949	2490	0.986139
ACTACTCAT.GTGCTGACT	313	818	0.968047
ACTATCCTG.ACCATTCAC	546	2278	0.975589
ACTATCCTG.AGACATATC	467	1461	0.969476
ACTATCCTG.AGAGCGCGA	663	2177	0.969279
ACTATCCTG.ATATCAGCC	333	988	0.912281
ACTATCCTG.CTGTAGAAG	414	1244	0.986519
ACTATCCTG.GAGCTCTCA	1593	5009	0.974135
ACTATCCTG.GCGGAGATT	670	1801	0.97404
ACTATCCTG.GGTAAGTGA	1844	5476	0.975766
ACTATCCTG.GTGCTAAGC	621	1382	0.943989
ACTATCCTG.TCATCATCT	869	3485	0.974008
ACTATCCTG.TGTCCATAG	504	1864	0.94189
ACTATTGTC.ACTCCTGAG	214	568	0.961083
ACTATTGTC.GGTTAACAG	207	841	0.922149
ACTATTGTC.TTCACTGGA	526	1718	0.969526
ACTCACGAA.AGTATGACG	479	759	0.979355
ACTCACGAA.CTTCACTGT	1116	2845	0.985793
ACTCACGAA.GGTTCTATC	521	1564	0.945015
ACTCACGAA.GTTAGAGAC	289	717	0.965007
ACTCACGAA.TAATGTAGC	637	2519	0.95489
ACTCACGAA.TTGGTAACT	298	1333	0.966642
ACTCATTCA.ATAGACCGA	312	1373	0.933379
ACTCATTCA.ATCTGCGTA	1602	4093	0.971056
ACTCATTCA.GAAGAGCAC	1994	4966	0.969732
ACTCATTCA.GGAGACACA	748	2515	0.980507
ACTCATTCA.TAGAGCCAG	1292	3383	0.980012
ACTCCAACT.CCGCAATGG	550	781	0.971393
ACTCCAACT.GTGGAGGTC	827	3412	0.954673
ACTCCAACT.GTTCCAACA	1032	2933	0.962902
ACTCCAACT.TCACACTGC	233	509	0.937385
ACTCCGGTT.CACTAGACT	527	1597	0.962628
ACTCCGGTT.CCGGTGGTT	963	3045	0.961781
ACTCCGGTT.CGTCAGCAC	694	2172	0.97618
ACTCCGGTT.GACTTGATT	615	2474	0.950807
ACTCCGGTT.GTTAATTCG	762	2708	0.968526
ACTCCGGTT.TCATGCAGG	567	2095	0.974419
ACTCCGTCG.AACGGAGAT	462	1469	0.952659
ACTCCGTCG.ACTCCTGAG	461	1458	0.932821
ACTCCGTCG.AGTCGCGAC	824	1706	0.970973
ACTCCGTCG.CCAACGGAA	710	1640	0.983213
ACTCCGTCG.CGATTGAAC	471	1250	0.967492
ACTCCGTCG.CTAGTCGTC	439	1190	0.942201
ACTCCGTCG.GATCTACTT	2033	6756	0.989745
ACTCCGTCG.GCCAATGAA	339	1376	0.962911
ACTCCGTCG.GCCGAACCA	979	2374	0.953031
ACTCCGTCG.GTAGCCTTG	489	2320	0.911233
ACTCCGTCG.TATAATCGC	711	2278	0.976007
ACTCCGTCG.TGTGGTCCT	624	2542	0.982985
ACTCCTGAG.ACCTGCAGA	372	1130	0.960068
ACTCCTGAG.CATTGCAGA	511	1443	0.961359
ACTCCTGAG.GATACACTA	1013	2357	0.975579
ACTCCTGAG.GTACCTAAC	870	1622	0.960332
ACTCCTGAG.GTAGCATAC	348	772	0.966208
ACTCCTGAG.TCGCAAGCA	212	655	0.930398
ACTCGAGTC.AAGACTACC	448	1459	0.966225
ACTCGCTGT.AGGATGCGT	2180	6183	0.983771
ACTCGCTGT.CGTCTGTCC	1860	4522	0.978788
ACTCGCTGT.GAGATTCCT	909	2801	0.976639
ACTCGCTGT.GGATACCTA	351	1009	0.979612
ACTCGCTGT.TCGGATGTT	2481	7086	0.980626
ACTCGTAGG.CTGATGCAC	194	576	0.972973
ACTCGTAGG.GATATATCC	1009	2706	0.970588
ACTCGTAGG.TACAGGACT	1464	5141	0.978679
ACTCGTCTA.CAAGGTGTG	992	2570	0.976444
ACTCGTCTA.CTACGAGAA	464	1351	0.969154
ACTCGTCTA.GGAAGGTAT	445	1620	0.946262
ACTCGTCTA.GTCACAGAG	809	2953	0.955973
ACTCGTCTA.GTCTCCAGG	690	1433	0.945251
ACTCGTCTA.GTTCACTCC	1002	1951	0.963933
ACTCGTCTA.TGCGCTGCA	644	2042	0.957337
ACTCGTCTA.TTGGACTTC	774	2304	0.983775
ACTCTAGGA.ACACATCTG	418	733	0.964474
ACTCTAGGA.GCCATCGCT	812	3223	0.958656
ACTCTAGGA.TCCAGAACG	1279	3568	0.95914
ACTCTCACA.GAGCATACA	462	1081	0.976513
ACTCTCACA.GGTGGAGCT	1067	2980	0.981878
ACTCTCACA.GTAGACTCT	836	2231	0.955051
ACTCTCACA.TGTTACTGA	904	2695	0.964567
ACTCTGCTC.AATGAGTCG	755	2770	0.953528
ACTCTGCTC.ACCACGCTA	1748	6129	0.977824
ACTCTGCTC.ATCAAGCAT	216	599	0.9584
ACTCTGCTC.GATACCGGA	2323	5974	0.977262
ACTCTGCTC.GTTGCTCAG	809	2378	0.969425
ACTCTGCTC.TGCGTATCT	679	974	0.972056
ACTCTGCTC.TTCACTCCT	403	719	0.963807
ACTGACTAC.ACTAAGTTC	1319	3942	0.979379
ACTGACTAC.ACTCATTCA	320	1329	0.977206
ACTGACTAC.ATGGAGAGT	630	2259	0.961277
ACTGACTAC.CTTCACTGT	624	2682	0.981339
ACTGACTAC.TAACACGAG	499	1550	0.973007
ACTGACTAC.TCAGACAAG	722	2547	0.959683
ACTGACTAC.TGAACCAAT	1068	4302	0.970011
ACTGACTAC.TGGAGAACC	218	605	0.960317
ACTGCTAGT.AAGGAACAG	529	1608	0.965766
ACTGCTAGT.ACCATGTCT	701	2933	0.949498
ACTGCTAGT.ACTAAGTTC	1859	5550	0.967236
ACTGCTAGT.ACTGGTGCT	1968	4185	0.988427
ACTGCTAGT.AGAGGTGAA	588	2564	0.970844
ACTGCTAGT.AGCTGCACT	574	1938	0.969
ACTGCTAGT.CAATACCAC	489	2349	0.951397
ACTGCTAGT.CAATGTGCT	1345	3652	0.979614
ACTGCTAGT.GATCTGTTC	495	1811	0.958201
ACTGCTAGT.GCTCTGTGT	430	1561	0.957082
ACTGCTAGT.GTTGATGCA	408	690	0.975955
ACTGCTAGT.TGGTGGATC	1565	3950	0.988241
ACTGGACCA.ACATGGATT	1083	4193	0.981507
ACTGGACCA.ACTCTAGGA	1088	3611	0.961907
ACTGGACCA.CTAGGTACT	1506	4669	0.983154
ACTGGACCA.GAACTCGTA	919	2587	0.976964
ACTGGACCA.GAGCATACA	374	586	0.960656
ACTGGACCA.GGAGTACAG	858	2724	0.962884
ACTGGACCA.TGCATACAT	1171	2471	0.96864
ACTGGTCAG.ACAGAGATG	488	1548	0.946789
ACTGGTCAG.ACTCGCTGT	1426	4778	0.983532
ACTGGTCAG.ATAGCACGG	837	2093	0.991473
ACTGGTCAG.CTCTCAGTC	663	1994	0.975061
ACTGGTCAG.GAGTCCAAT	563	1792	0.962923
ACTGGTCAG.GCACTGGAT	418	1607	0.976306
ACTGGTCAG.GTGCATCAA	456	1597	0.95686
ACTGGTCAG.TATGTACCT	586	1943	0.979335
ACTGGTCAG.TATGTATGC	811	3022	0.967969
ACTGGTGCT.CTGCTTAGG	770	2076	0.979245
ACTGGTGCT.GAGCTCTCA	677	1623	0.972439
ACTGGTGCT.GTCAGACCG	684	955	0.979487
ACTGGTGCT.TAACATTGG	493	793	0.968254
ACTGGTGCT.TCTACATCC	853	2162	0.967338
ACTGTAATC.CCTATTCAA	276	760	0.958386
ACTGTAATC.CTTCTCATC	730	1967	0.951161
ACTGTAATC.CTTGTAACG	1270	2965	0.98505
ACTGTAATC.GATTAGTGT	879	3832	0.97556
ACTGTAATC.TAACGTGTC	684	2249	0.96648
ACTGTAATC.TAGAGACTA	609	1696	0.959276
ACTGTGTCA.AGAAGTCCT	322	1077	0.963327
ACTGTGTCA.ATGTGAGAC	475	1816	0.964418
ACTGTGTCA.CGGTTGCGA	465	813	0.991463
ACTGTGTCA.CTGGTCGGT	191	658	0.956395
ACTGTGTCA.CTTACATGC	1884	5984	0.977618
ACTTAGCTT.ATGAGTGTG	335	1404	0.975
ACTTAGCTT.CCGCATCCT	1829	5259	0.972988
ACTTAGCTT.TACCGATTG	246	682	0.943292
ACTTCAGTA.AAGCACAAC	1505	4277	0.968524
ACTTCAGTA.ACTGTGTCA	720	2299	0.952756
ACTTCAGTA.AGCACCGTG	870	2707	0.967823
ACTTCAGTA.GGTCGGTCT	637	2599	0.974503
ACTTCAGTA.TCAAGGTCG	1601	4789	0.974761
ACTTCAGTA.TCAATCTAG	229	779	0.972534
ACTTCAGTA.TCCAGAACG	435	1434	0.936031
ACTTCAGTA.TGGAATCGT	1245	3015	0.979851
ACTTCGCAG.CTTAAGTTG	427	1435	0.964382
ACTTCGCAG.GAGTCCAAT	1333	4017	0.987706
ACTTCGCAG.TCAATGGAC	357	1404	0.924901
ACTTCGCAG.TGTGGACAA	617	1266	0.97235
ACTTCTAAC.AAGCATTGC	1785	5727	0.977304
ACTTCTAAC.CGCCATTAC	502	1990	0.932958
ACTTCTAAC.GATCGCACT	1556	6055	0.971131
ACTTCTAAC.GGTTCAGAC	599	2446	0.976837
ACTTCTAAC.GTGTACCGT	676	1402	0.961591
ACTTCTAAC.GTGTTCCAG	1334	3722	0.954604
ACTTCTTGG.ACCTGTACC	287	1213	0.946916
ACTTCTTGG.AGTTACAAG	1562	5190	0.986504
ACTTCTTGG.GTGAATGCC	1411	2610	0.960618
ACTTCTTGG.TGTACACGA	1279	5185	0.958942
ACTTGATCT.AAGAGAGAG	421	778	0.98481
ACTTGATCT.ACGCTATGT	410	1155	0.960899
ACTTGATCT.CAAGTCACT	2260	6801	0.967701
ACTTGATCT.CCTATTGGT	615	2102	0.977674
ACTTGATCT.CCTTGCTTG	490	2052	0.960225
ACTTGATCT.TAGTGATCC	1565	4448	0.960484
AGAAGAGTC.ATTCACCTC	632	1437	0.978216
AGAAGAGTC.CTTAACAGC	1923	5772	0.977974
AGAAGAGTC.GGTAGACAT	627	1836	0.945417
AGAAGAGTC.GTCGACATT	465	1703	0.959437
AGAAGAGTC.TGGATTAGC	1331	4419	0.986384
AGAAGAGTC.TGGTAACCA	1760	4624	0.975939
AGAAGCTGC.ACGGACCAT	523	2208	0.967996
AGAAGCTGC.ATTAGCCAC	335	953	0.967513
AGAAGCTGC.CAGTGCCAT	227	976	0.956863
AGAAGCTGC.CGAAGAGGT	1915	6379	0.979125
AGAAGCTGC.CGCTTGTAG	684	2078	0.971028
AGAAGCTGC.TATGCCTTC	753	2910	0.964215
AGAAGCTGC.TTGGTAACT	431	1505	0.983018
AGAAGTAAC.ACAAGGTAC	688	3257	0.980729
AGAAGTAAC.TGAGACAGC	1009	2730	0.952215
AGAAGTCCT.AAGGATACG	366	793	0.981436
AGAAGTCCT.CAGTTACTG	398	798	0.95
AGAAGTCCT.CTCGACTGC	629	1756	0.958515
AGAAGTCCT.CTGGACTAA	1469	4224	0.980501
AGAAGTCCT.GAGCCGTTA	240	939	0.92695
AGAAGTCCT.GCAACACCT	899	2775	0.977801
AGAAGTCCT.TATCTGTCA	809	2873	0.969625
AGAATCAGA.AGTCATACT	1648	4414	0.984389
AGAATCAGA.CTATGGATG	2068	5377	0.983358
AGAATCAGA.CTGATGCAC	548	2478	0.973291
AGAATCAGA.TCCAGAACG	446	875	0.954198
AGACATATC.ACTTGATCT	835	2880	0.951437
AGACATATC.AGACCAGCT	471	1675	0.974971
AGACATATC.AGAGGACGT	1662	5095	0.987594
AGACATATC.ATGCTGTCG	349	1717	0.940822
AGACATATC.CAACGCACA	1850	5918	0.980776
AGACATATC.TATGAAGAC	1921	7074	0.981682
AGACATATC.TCAGAGTCA	1835	5635	0.97762
AGACATCCA.ACACACCGT	630	2186	0.980709
AGACATCCA.ATTCCGTAC	1163	2865	0.971186
AGACATCCA.CATCCTCTC	470	1512	0.947368
AGACATCCA.GAGACGATC	578	1926	0.972236
AGACATCCA.TGGTAGCAG	385	1039	0.958487
AGACATCCA.TTACGGACC	1064	2691	0.984993
AGACCACGC.AGCTTGGTG	1980	4745	0.981792
AGACCACGC.CAAGAGAGT	1706	3689	0.986364
AGACCACGC.CGGATTCTC	1533	4036	0.978661
AGACCACGC.TCCTGTCCG	857	1970	0.936757
AGACCAGCT.AGTAATCAG	1076	3602	0.9688
AGACCAGCT.CATAGGTGT	328	832	0.983452
AGACCAGCT.CCATAGCCA	606	1678	0.964368
AGACCAGCT.CCGGTTGAG	400	1128	0.957555
AGACCAGCT.GCTTACTAG	759	2958	0.963518
AGACCAGCT.GGAAGGTAT	527	1791	0.95622
AGACGCCTG.ACGTGCTCG	1046	2790	0.963731
AGACGCCTG.TAGGTTAGT	350	1183	0.970468
AGACGCTAT.ACAGCGTAT	1245	3613	0.991221
AGACGCTAT.CGATTCGAG	489	1359	0.938536
AGACGCTAT.GACGCTTGC	1008	2100	0.975383
AGACGCTAT.TTGGAGAAC	731	2308	0.95887
AGACGGAGG.AACGAGAAT	1641	6379	0.976726
AGACGGAGG.AATGAGTCG	767	2502	0.92427
AGACGGAGG.AGTGACGAT	570	1841	0.969968
AGACGGAGG.CCTCTTGTA	335	1466	0.968296
AGACGGAGG.GAGTATCGC	419	815	0.933562
AGACGGAGG.GCGAAGCTC	346	781	0.945521
AGACGGAGG.GGAGCTCAA	652	1663	0.992243
AGACGGAGG.TACAACACC	1998	5955	0.97623
AGACTAGTA.ATGCGCCGT	1425	5156	0.971181
AGACTAGTA.GTATACAGA	809	1511	0.961196
AGACTAGTA.GTCGCAGGT	2010	5175	0.988161
AGACTAGTA.TCATGCAGG	622	1579	0.955233
AGACTAGTA.TCGATTCAG	1218	2647	0.967471
AGACTTCGT.ACTCGTAGG	1218	3390	0.986612
AGACTTCGT.AGATCGAGT	636	1931	0.971817
AGACTTCGT.AGGTCAGCA	1381	4000	0.975848
AGACTTCGT.CATCCAGGA	860	2006	0.941342
AGACTTCGT.CATTGACAA	526	859	0.961926
AGACTTCGT.CCAACAACA	1001	2510	0.983928
AGACTTCGT.CCGCAATGG	1085	2094	0.954421
AGACTTCGT.CCTATTGGT	1674	5199	0.965998
AGACTTCGT.GCGCTAGAA	724	2368	0.955995
AGACTTCGT.GCTCTGTGT	633	2018	0.969726
AGACTTCGT.TGGATAGGT	323	856	0.950055
AGAGAGTGG.CGACAGACC	1458	3971	0.980252
AGAGAGTGG.CTATAGCTC	1024	4303	0.97397
AGAGAGTGG.CTCCAGCGT	408	1387	0.964534
AGAGAGTGG.CTTGCACAA	403	1468	0.932656
AGAGAGTGG.GTACGAACG	1954	5786	0.973746
AGAGAGTGG.TGACCTATG	604	1357	0.976962
AGAGAGTGG.TTCGCATCC	1160	3457	0.973529
AGAGCCGCA.CGCACTCTT	172	693	0.924
AGAGCCGCA.GATATATCC	394	1294	0.953574
AGAGCCGCA.GCCAATGAA	535	1722	0.934346
AGAGCGCGA.AAGGATACG	929	2656	0.979351
AGAGCGCGA.AGACCACGC	1190	2436	0.971679
AGAGCGCGA.CAACCTGGT	995	2971	0.955305
AGAGCGCGA.CCAACAACA	995	2563	0.974525
AGAGCGCGA.CCAACGGAA	499	1790	0.973885
AGAGCGCGA.CGTGCCTAT	1458	5264	0.969072
AGAGCGCGA.GCAACTCGC	355	889	0.960043
AGAGCGGAG.CAGCGACGT	640	2683	0.975282
AGAGCGGAG.CATTGCAGA	226	604	0.982114
AGAGCGGAG.CCGGTGGTT	294	1225	0.937979
AGAGCGGAG.GCGATATGA	695	1598	0.958034
AGAGCGGAG.TCATATCGC	788	2069	0.97964
AGAGGACGT.ACTGTAATC	829	3479	0.957347
AGAGGACGT.ATATCCGAT	780	2942	0.968082
AGAGGACGT.CAACTCCAG	369	576	0.930533
AGAGGACGT.GATTAGTGT	603	2074	0.95488
AGAGGACGT.GGTACTTCC	278	510	0.975143
AGAGGACGT.TGAGAGGAC	383	1010	0.981535
AGAGGTGAA.ACAAGGTAC	1166	2382	0.974233
AGAGGTGAA.ACTTCTAAC	237	830	0.941043
AGAGGTGAA.CAGCGTAAG	622	2032	0.961666
AGAGGTGAA.CCAGGAGTT	364	1610	0.958333
AGAGGTGAA.CCGACTGTT	1169	3581	0.960826
AGAGGTGAA.GACAATGTT	412	1349	0.970504
AGAGGTGAA.TATCACCTG	761	2745	0.972714
AGATACGTT.AGGTGTACA	482	2116	0.94718
AGATACGTT.TCGTAATAG	286	751	0.964056
AGATATGGA.AAGTTCTCT	483	2051	0.98228
AGATATGGA.CATTCCGAG	1019	3371	0.959579
AGATATGGA.CCAGCCAAT	455	1432	0.959786
AGATATGGA.GGAAGGTAT	363	1182	0.964898
AGATCGAGT.CACTAGACT	2044	4797	0.986023
AGATCGAGT.CTGCGTCAC	2178	5549	0.972826
AGATCGAGT.TTCCTTGAC	2292	6307	0.982399
AGATCTGAC.ATATTCGCA	614	2349	0.9631
AGATCTGAC.CCACGGATC	1922	5193	0.970291
AGATCTGAC.CCGAGTACT	977	3266	0.979898
AGATCTGAC.CGCTTATGA	1395	3939	0.977419
AGATCTGAC.TCACATACT	1134	2986	0.975498
AGATCTTCA.AAGAGAACT	845	2922	0.978894
AGATCTTCA.AGGAAGGTG	722	2293	0.969146
AGATCTTCA.GCTTACGTT	527	1536	0.976478
AGATCTTCA.TAGTACGTA	491	1076	0.985348
AGATCTTCA.TGACCAAGT	279	656	0.945245
AGATGAAGA.AATCCGCTG	860	3196	0.966727
AGATGAAGA.AATTAGAGG	624	2432	0.973579
AGATGAAGA.ATAGCACGG	397	1333	0.979427
AGATGAAGA.GAATCGAGA	1092	4058	0.983996
AGATGAAGA.TCACGACAA	194	530	0.967153
AGATGAGAT.AACGGTAGC	1558	3095	0.94475
AGATGAGAT.AACTGCGAC	1308	3279	0.979098
AGATGAGAT.ACAGCATCA	761	3206	0.974764
AGATGAGAT.ACAGGAACT	1334	3670	0.966298
AGATGAGAT.ACTCGAGTC	408	1371	0.958741
AGATGAGAT.AGAAGTCCT	534	1129	0.949537
AGATGAGAT.ATAGTCAGT	598	2305	0.950124
AGATGAGAT.CACGTAGAC	1128	2211	0.97358
AGATGAGAT.CCGGTTGAG	598	1527	0.959171
AGATGAGAT.CGTGCTTGA	1053	2887	0.936122
AGATGAGAT.GCAATCACG	544	1844	0.95544
AGATGAGAT.GCGCTCTAT	499	1073	0.982601
AGATGAGAT.GTGCTCTTG	505	1512	0.96861
AGATGAGAT.TCCGGAGCT	379	1193	0.958233
AGATGAGAT.TTCAGTGCC	537	1886	0.963228
AGATGTTGG.CACTGCTTA	398	1302	0.971642
AGATGTTGG.TATAGTGCG	197	504	0.942056
AGATGTTGG.TCAGAGTCA	845	3493	0.971898
AGATGTTGG.TCATGCTCA	1190	3191	0.967263
AGATGTTGG.TTGTCAACC	400	1417	0.972546
AGCAACATT.ACTCGTCTA	728	2770	0.96887
AGCAACATT.CCTGTTAGC	628	1839	0.965861
AGCAACATT.GGATCGTTC	730	3060	0.970197
AGCAACATT.TCGATTCAG	797	1500	0.958466
AGCAAGTCC.AATCAGGAG	541	1793	0.949179
AGCAAGTCC.ACCGGAGTA	281	605	0.986949
AGCAAGTCC.AGATCTTCA	1001	2882	0.985299
AGCAAGTCC.ATCAGTCGA	860	3109	0.961348
AGCAAGTCC.CACACTGCC	1204	3480	0.973699
AGCAAGTCC.GACTCTCAC	269	999	0.943343
AGCAAGTCC.GTGCATCAA	863	2115	0.985095
AGCACACCT.AAGGATACG	318	501	0.976608
AGCACACCT.AAGTAGGAC	866	1895	0.973292
AGCACACCT.GAAGTGTGA	369	1164	0.980623
AGCACACCT.GTGTTGGAA	734	1190	0.977814
AGCACACCT.TCGGATGTT	288	1263	0.961919
AGCACCAGC.ACGGTGCCT	548	1263	0.981352
AGCACCAGC.ACTCGAGTC	672	2466	0.968198
AGCACCAGC.AGCATTCCA	717	1722	0.964166
AGCACCAGC.AGTTATCGC	584	2147	0.966682
AGCACCAGC.CGTAATGAC	1489	3963	0.9824
AGCACCAGC.CGTACACAC	377	1733	0.970325
AGCACCAGC.CTTCTGAGT	1016	2403	0.986858
AGCACCAGC.GCGCTAGAA	442	1651	0.983323
AGCACCGTG.AATAACTCC	1648	4265	0.964714
AGCACCGTG.CACTACAGG	382	976	0.966337
AGCACCGTG.CTATCTTGA	426	886	0.969365
AGCACCGTG.GGTTGCTAT	359	1072	0.956289
AGCAGACAA.AGACCAGCT	1230	3921	0.969345
AGCAGACAA.AGAGCGGAG	1011	3057	0.976365
AGCAGACAA.ATCTCTGCT	1173	3824	0.98001
AGCAGACAA.CTTCCGGTA	754	2465	0.967805
AGCAGACAA.GAAGGATCA	1382	3403	0.98552
AGCAGACAA.GCATGTGGT	983	2900	0.98172
AGCAGACAA.GCCGTTGTT	239	639	0.962349
AGCAGACAA.TCTCGATGC	1605	5370	0.96844
AGCATATGG.AATCAGGAG	412	1646	0.979179
AGCATATGG.AATCTGACC	262	816	0.954386
AGCATATGG.CCGTCAGGT	654	2434	0.928299
AGCATATGG.CCTGCTCCA	1755	5053	0.971357
AGCATATGG.CTGTGGTGG	687	2467	0.97356
AGCATATGG.GGTTGCTAT	1427	4042	0.980354
AGCATATGG.GTCACTATG	502	1639	0.973278
AGCATATGG.TTCCAATTC	1248	2814	0.960082
AGCATTCCA.ATTGGTTCC	1454	4660	0.981879
AGCATTCCA.CCACATTAG	537	1617	0.961356
AGCATTCCA.GGTAGTGTT	1205	2841	0.986801
AGCATTCCA.TCAACACTC	701	2227	0.977612
AGCATTCCA.TGTAGGTTA	687	2974	0.947435
AGCATTGTT.CAATCAAGT	824	2311	0.989298
AGCATTGTT.CTCCTATCT	485	1847	0.950103
AGCATTGTT.TACTCGACC	380	1346	0.952583
AGCCACTTC.AGCTTGGTG	604	935	0.972945
AGCCACTTC.CATCCTCTC	455	1713	0.961819
AGCCACTTC.GAGGTGAGC	432	1738	0.947655
AGCCACTTC.GCACGCATT	1663	5074	0.976332
AGCCACTTC.GCGAGCAAG	729	2694	0.965245
AGCCAGGAC.ATAGTCAGT	272	918	0.963274
AGCCAGGAC.CTCGTTCAC	2204	6277	0.986019
AGCCAGGAC.GCATGTAAG	1597	4313	0.976234
AGCCAGGAC.GCCGTTGTT	397	1339	0.962617
AGCCAGGAC.TATACGGAT	279	1111	0.961905
AGCCAGGAC.TATTGACTG	197	861	0.964166
AGCCAGGAC.TGAACTTGC	1100	2861	0.971147
AGCCAGGAC.TGTGAGTAT	1598	5043	0.984769
AGCCAGGAC.TTCCAATTC	526	1079	0.944007
AGCCGGATC.AGATATGGA	390	1472	0.987257
AGCCGGATC.CAAGGTGTG	336	797	0.960241
AGCCGTTCT.ACCTGTACC	1031	2210	0.969298
AGCCGTTCT.CATTCGAAT	1935	6587	0.979188
AGCCGTTCT.CTCCACGTC	2055	5688	0.974807
AGCCTCGCA.AAGGATCGT	503	1229	0.970774
AGCCTCGCA.CCGCTATCC	884	3083	0.975016
AGCCTCGCA.CTTAGAAGG	279	521	0.964815
AGCCTCGCA.GCCATTAAG	309	687	0.970339
AGCCTCGCA.TCCAAGTAA	588	1539	0.987171
AGCCTCGCA.TGGTAGCAG	218	770	0.954151
AGCCTCGCA.TTACACCTT	1965	6325	0.982753
AGCCTCTAG.GGATCAGGT	382	1314	0.960526
AGCCTCTAG.TCTAGCTGG	1167	3235	0.974985
AGCGACACC.CGATCCAGA	233	750	0.962773
AGCGACACC.CTAGTGCTG	689	1203	0.9624
AGCGCATGA.ACACCACAT	571	1894	0.977296
AGCGCATGA.ACTTCAGTA	575	2133	0.973528
AGCGCATGA.CGACCTGTA	313	1329	0.976488
AGCGCATGA.CGTACACAC	973	2887	0.978644
AGCGCATGA.GTCTTCTCG	688	1940	0.972919
AGCGCATGA.TAAGGTGAT	2308	6368	0.983779
AGCGCATGA.TAGCTGTTG	726	1295	0.972953
AGCGCATGA.TCTAGCTGG	871	2441	0.979142
AGCGCATGA.TGCAGTTCA	477	1442	0.949309
AGCGCATGA.TTCCGAGCG	278	752	0.945912
AGCGGAACA.ATGCGGATT	383	1305	0.944967
AGCGGAACA.ATTAGCACA	772	2052	0.972973
AGCGGAACA.CTGAGATAG	329	968	0.938894
AGCGGAACA.GTACCACAA	827	2367	0.97568
AGCGGAACA.TGCATCGGA	346	1163	0.961952
AGCGGTAAG.ACACCGCCA	1428	4282	0.976956
AGCGGTAAG.ACTCACGAA	742	1349	0.974711
AGCGGTAAG.AGCGGAACA	1260	2878	0.980579
AGCGGTAAG.ATAGCACGG	443	1355	0.954225
AGCGGTAAG.GTTGATGCA	511	1854	0.974763
AGCGGTAAG.TGACCAAGT	676	2914	0.975887
AGCGGTCTA.AACTGCGAC	1059	3025	0.978015
AGCGGTCTA.ACACCGCCA	175	531	0.946524
AGCGGTCTA.ACAGGAACT	493	1587	0.976015
AGCGGTCTA.AGATATGGA	1595	4924	0.973892
AGCGGTCTA.GAACATGAC	368	1551	0.942857
AGCGGTCTA.TCCAGCAGC	394	576	0.969697
AGCGGTCTA.TTAACGGAG	685	1530	0.949721
AGCGTAGAA.AACACACTC	1427	3351	0.965984
AGCGTAGAA.CCGCAGAAT	1390	2899	0.979061
AGCGTCGTC.CCTCCTTGT	1447	5033	0.974821
AGCGTCGTC.CGACGTGAT	1546	5628	0.983229
AGCGTCGTC.TGCTTACGG	1086	2305	0.973807
AGCTACTCA.ACCATACTT	515	2197	0.960227
AGCTACTCA.CGTTACACC	1187	3461	0.972191
AGCTACTCA.CTTAATCGT	296	1221	0.949456
AGCTACTCA.TAGCACACG	593	1655	0.9345
AGCTACTCA.TTATTCGAC	1062	2695	0.986457
AGCTACTCA.TTGCAGTCA	251	614	0.930303
AGCTATATG.ACCGACGGT	646	1669	0.973746
AGCTATATG.AGATGAAGA	662	3112	0.968565
AGCTATATG.ATGACACAA	313	1244	0.960618
AGCTATATG.CAATGTGCT	253	758	0.961929
AGCTATATG.CTTCGACTG	590	2061	0.966698
AGCTATATG.GACAGGTTA	309	1141	0.965313
AGCTATATG.GGACGAGCA	577	1999	0.962909
AGCTCGTCT.AACGCATTG	373	1322	0.953136
AGCTCGTCT.ACAGGAACT	654	2761	0.960348
AGCTCGTCT.ACGGTGCCT	705	1868	0.966874
AGCTCGTCT.AGAGGTGAA	1149	3156	0.971675
AGCTCGTCT.CAGGTATCG	420	1575	0.959196
AGCTCGTCT.CATCCTCTC	2093	6189	0.977725
AGCTCGTCT.CTCCTGACG	739	1203	0.96549
AGCTCGTCT.CTTATCTCA	506	1727	0.974055
AGCTCTCCG.ACCGAGTAG	1616	4289	0.962955
AGCTCTCCG.CACATATCA	616	2457	0.949749
AGCTCTCCG.CACGCGTAA	984	2379	0.963938
AGCTCTCCG.CAGTGCCAT	996	3689	0.958929
AGCTCTCCG.CGGTGTTAC	1239	4446	0.961713
AGCTCTCCG.GACGTTCAG	818	2499	0.956006
AGCTCTCCG.GCAGCGATA	1235	4815	0.982854
AGCTCTCCG.GCTTACTAG	645	2496	0.968568
AGCTCTCCG.GTGGTTACC	730	2209	0.977866
AGCTGCACT.ATTGATTGG	1876	4533	0.976308
AGCTGCACT.CAGTGCTGC	436	703	0.955163
AGCTGCACT.CTCATGCCA	1322	4344	0.97596
AGCTGCACT.CTCGAACTG	621	2706	0.971285
AGCTGCACT.GGAGACACA	2384	7241	0.921481
AGCTGCACT.GTTGACCAT	1065	3044	0.957835
AGCTGCACT.TCTCGATGC	1232	4138	0.978019
AGCTGCACT.TGCTCAGCG	423	970	0.983773
AGCTGCACT.TGGACGAGA	1075	2478	0.970243
AGCTTCGAT.ACAACGAGC	604	2145	0.950798
AGCTTCGAT.CGTTACACC	862	1987	0.961762
AGCTTCGAT.GAAGTGTGA	922	2013	0.945959
AGCTTCGAT.GATGCGACG	587	1281	0.97861
AGCTTGGTG.AGATGAGAT	417	2309	0.95138
AGCTTGGTG.AGTTGTGTA	215	823	0.912417
AGCTTGGTG.ATCCAGCTG	290	652	0.974589
AGCTTGGTG.GGATCAGGT	1352	3814	0.980967
AGCTTGGTG.GGTAAGGAT	706	2594	0.962523
AGCTTGGTG.GTTCACTCC	2230	6435	0.977073
AGCTTGGTG.TCTAGGATG	715	1594	0.974328
AGGAAGGTG.CTTAATCGT	600	2158	0.963823
AGGAAGGTG.GGTTCTATC	214	715	0.964912
AGGAAGGTG.TCATGCAGG	773	2891	0.97046
AGGAAGGTG.TCCTCGTCG	1205	3169	0.975377
AGGAATTGG.AAGCCAAGT	698	2626	0.951449
AGGAATTGG.AAGTACAGA	1040	2858	0.965541
AGGAATTGG.AGGTGCGAG	619	2053	0.950023
AGGAATTGG.ATAGCCTAA	1124	3382	0.982568
AGGAATTGG.ATCTAGGTT	569	2355	0.975964
AGGAATTGG.CACATTCTG	911	1815	0.978964
AGGAATTGG.CCAATGCCT	2223	6442	0.986977
AGGAATTGG.GCCATACAA	407	1757	0.928647
AGGAGCAAT.ACCATTCAC	1119	3401	0.962638
AGGAGCAAT.CACTTCCTT	985	2720	0.968316
AGGAGCAAT.CTCGTCTTG	735	2850	0.964467
AGGAGCAAT.CTGCGTCAC	603	2039	0.971878
AGGAGCAAT.GCTCTGTGT	542	1295	0.975151
AGGAGCAAT.GGAGACACA	395	1312	0.957664
AGGAGCAAT.TATGATGTG	759	2266	0.97968
AGGAGGTGA.ACGACATCT	505	2026	0.968914
AGGAGGTGA.ATGACACAA	504	1908	0.960242
AGGAGGTGA.CGTTCCATT	546	1739	0.973684
AGGATCATG.ACTGGACCA	326	1288	0.986217
AGGATCATG.AGAGAGTGG	387	1393	0.974808
AGGATCATG.CAGTACATC	970	2476	0.97442
AGGATCATG.CATCAATAG	388	983	0.98497
AGGATCATG.CATCCTCTC	594	2498	0.980377
AGGATCATG.CCACAAGGT	566	2005	0.978049
AGGATCATG.CGACCATCA	1437	4538	0.96821
AGGATCTCA.AGAGCGGAG	673	1230	0.973872
AGGATCTCA.GAACAACCA	486	1330	0.958904
AGGATCTCA.TCCAAGTAA	300	1216	0.976707
AGGATCTCA.TGGATAGGT	1721	6332	0.984912
AGGATGCGT.AGAAGTCCT	193	549	0.966549
AGGATGCGT.AGATATGGA	707	2012	0.979552
AGGATGCGT.ATAGCACGG	1180	3696	0.975198
AGGATGCGT.CGCAATCGA	647	2167	0.953366
AGGATGCGT.GCACAACTC	530	1086	0.984587
AGGATGCGT.GGTCGGATA	1287	3585	0.973391
AGGATGCGT.GGTGGAGCT	316	745	0.967532
AGGATGCGT.TGTAACAGT	1231	2513	0.977441
AGGATTACT.ACAGTATTG	448	1383	0.971208
AGGATTACT.CTGATCAAG	503	941	0.971104
AGGATTACT.GCCGTCTTC	436	1410	0.948218
AGGATTACT.GCGTTCAGA	510	1196	0.976327
AGGATTGAG.TATGAGACC	1825	5567	0.977868
AGGATTGAG.TCAGCGACC	1197	3919	0.960539
AGGATTGAG.TGTGCTAAC	749	3009	0.977901
AGGTACCAA.AATACTCCG	898	2719	0.957394
AGGTACCAA.AGTAACGTA	1962	4976	0.969414
AGGTACCAA.CTCGTTCAC	1582	4529	0.981578
AGGTACCAA.CTGAGTCCA	482	1190	0.984285
AGGTACCAA.CTTGGTCAT	1733	6884	0.967805
AGGTACCAA.TACAACACC	2276	7610	0.981429
AGGTACCAA.TGTAGGTTA	185	863	0.961024
AGGTACCAA.TTCCTAAGG	1202	2632	0.96234
AGGTATTCC.ACCTAGTTA	459	1424	0.965424
AGGTATTCC.ATAACGACA	516	1857	0.908513
AGGTATTCC.CACAACGCT	1932	6414	0.977297
AGGTATTCC.GACGCTTGC	1276	2730	0.967056
AGGTATTCC.GCCTTGTGA	259	953	0.972449
AGGTATTCC.GGAGATGAG	368	1300	0.953079
AGGTATTCC.TGCTCCTCC	262	997	0.962355
AGGTATTCC.TTCGGAGTC	258	1255	0.975894
AGGTCACGT.ACCTCCTAG	590	1639	0.955685
AGGTCACGT.AGTTAGGTC	2266	5449	0.982687
AGGTCACGT.CCGCAATGG	360	1317	0.955733
AGGTCACGT.CCTCTCTAG	661	2461	0.953506
AGGTCACGT.TCTGCGCTG	628	2238	0.971354
AGGTCAGCA.CATCTCGAT	945	3266	0.982847
AGGTCAGCA.GATCGTTGA	686	1286	0.957558
AGGTCCGTC.ACGACGATT	2155	7140	0.988372
AGGTCCGTC.CCGCTCATG	887	1390	0.951403
AGGTCCGTC.GCACGCATT	1415	4084	0.993432
AGGTGCGAG.CAAGGTGTG	1135	2113	0.984164
AGGTGCGAG.CGCCTGCAA	364	966	0.95549
AGGTGCGAG.CTCTAGTAA	795	2416	0.933539
AGGTGCGAG.TCACTCGCT	1857	4696	0.98614
AGGTGCGAG.TCCGATCTG	726	1607	0.979281
AGGTGTACA.CACGTAGAC	464	1308	0.962472
AGGTGTACA.CGAACAGAG	302	1273	0.968798
AGGTGTACA.TAGAGACTA	198	785	0.982478
AGGTGTACA.TGCATCGGA	994	2359	0.974391
AGGTGTACA.TGTCTACAC	1228	3929	0.971803
AGTAACGTA.ATCCATTAG	509	1358	0.941095
AGTAACGTA.TTACTAGTC	835	3413	0.970705
AGTAAGCCA.CGACCTAGC	897	2588	0.976235
AGTAAGCCA.GTTCCAACA	1683	5558	0.976287
AGTAAGCCA.TAGATAGCC	939	3452	0.969391
AGTAAGCCA.TGGATTAGC	961	3369	0.965883
AGTAAGCCA.TGTCCATAG	459	861	0.96633
AGTAATCAG.ACACCACAT	1444	5374	0.973022
AGTAATCAG.CCAGCCAAT	633	1312	0.964706
AGTAATCAG.CCATCACGA	1469	2969	0.965528
AGTAATCAG.CCGGATTGC	639	2738	0.946422
AGTAATCAG.CCGGTGGTT	1532	6435	0.97841
AGTAATCAG.CGCCTGCAA	1060	2651	0.957731
AGTAATCAG.CTCGTCTTG	421	1160	0.950041
AGTAATCAG.GATGCTCCT	1352	4506	0.987725
AGTAATCAG.TAAGGTCCG	1825	5939	0.976488
AGTAATCAG.TCGTCATTC	1355	3333	0.971154
AGTAATGGT.ATTAAGACC	836	3468	0.968986
AGTAATGGT.CGTTACACC	608	2478	0.972146
AGTAATGGT.CTAGTGCTG	491	867	0.967634
AGTAATGGT.CTGACGATG	1733	4083	0.980312
AGTAATGGT.GAACAACCA	484	1821	0.972237
AGTAATGGT.GCCTGGAAT	693	3237	0.954023
AGTACGAAT.CCTGACCTC	212	588	0.963934
AGTACGAAT.GGTCTCATG	841	1814	0.961824
AGTACTACA.AAGAGAGAG	383	946	0.96827
AGTACTACA.GTGACTCTC	1115	2471	0.979002
AGTACTCTC.GAACCTTCA	295	1090	0.947826
AGTACTCTC.TAGGTCAAC	299	685	0.952712
AGTACTCTC.TCTAGCTGG	646	1888	0.962283
AGTAGAGGA.ATTAGCACA	495	1465	0.923707
AGTAGAGGA.CAGTCTAAC	354	960	0.950495
AGTAGAGGA.CTAGTGCTG	140	659	0.917827
AGTAGAGGA.TACGAACTC	616	1998	0.967086
AGTAGAGGA.TAGATCTGT	1115	3271	0.986727
AGTATGACG.ATCTCTGCT	486	2359	0.982917
AGTATGACG.ATGTGAGAC	324	779	0.948843
AGTATGACG.CGCATAACT	1006	2984	0.990375
AGTCAGTTG.ACGTTCAAT	380	880	0.962801
AGTCAGTTG.CAGCTTACC	885	3254	0.963007
AGTCAGTTG.CCATAATCG	748	2444	0.964864
AGTCAGTTG.GAAGAGCAC	1336	3536	0.983041
AGTCAGTTG.GTCAAGATC	1392	3393	0.984334
AGTCAGTTG.TAGCCTTGT	413	1486	0.96619
AGTCATACT.ACAATTCGG	487	1503	0.972186
AGTCATACT.CGCACTGAA	747	1962	0.935176
AGTCATACT.GAGGTCCTT	660	1803	0.944969
AGTCATACT.GCGTGAGCT	384	904	0.978355
AGTCATACT.GTCATTCTA	972	2893	0.964655
AGTCATACT.TAGGTCAAC	368	1065	0.952594
AGTCATACT.TCTAGTGAC	1040	2369	0.978926
AGTCATACT.TTACGGACC	564	1281	0.93572
AGTCCAGTG.ACCTGTACC	939	1481	0.956718
AGTCCAGTG.CCACAAGGT	1315	2812	0.991537
AGTCCAGTG.CGAAGAGGT	638	1643	0.972765
AGTCCAGTG.CGTGTCCGA	1948	6812	0.971893
AGTCCAGTG.GTAGAGAGC	2363	5526	0.97426
AGTCCAGTG.TCCAGAACG	557	1806	0.969925
AGTCCGTGT.AGTACTCTC	484	1559	0.967122
AGTCCGTGT.ATGCTTCAG	1228	3180	0.980574
AGTCCGTGT.CACCTCAAC	491	1563	0.951309
AGTCCGTGT.TCAAGGAGT	1335	4063	0.976213
AGTCCGTGT.TCGTGACGT	768	2154	0.978646
AGTCCGTGT.TGAACGGTT	2387	7075	0.982366
AGTCCGTGT.TGTCATAGC	1016	4030	0.938519
AGTCGATCA.AGACATATC	552	1676	0.961561
AGTCGATCA.ATGCTCACC	1601	4476	0.97389
AGTCGATCA.CCTTCCTCA	372	1043	0.944746
AGTCGATCA.CGAGCTTAC	504	1540	0.958307
AGTCGATCA.GGTACGAGC	602	1909	0.922222
AGTCGATCA.TAAGCACTA	891	2389	0.977896
AGTCGATCA.TACAGTTAG	401	1010	0.954631
AGTCGATCA.TAGACCGCA	1844	5121	0.973944
AGTCGATCA.TAGCTAAGA	1050	2428	0.926011
AGTCGATCA.TAGGTCAAC	367	1227	0.956352
AGTCGATCA.TGAGATCAT	569	1911	0.939066
AGTCGATCA.TGCCGACTA	1966	5434	0.967248
AGTCGCCGA.ACGCACACT	1672	5280	0.98196
AGTCGCCGA.CATAATTGG	540	1554	0.967621
AGTCGCCGA.CCGATCTCT	2090	5428	0.983333
AGTCGCCGA.CGATAGGTG	1367	3054	0.977906
AGTCGCCGA.CGTGTCCGA	1188	3521	0.979416
AGTCGCCGA.CTCGCTACG	398	708	0.973865
AGTCGCCGA.GCTGTTCGG	275	770	0.919952
AGTCGCCGA.TGTATGTAG	278	748	0.977778
AGTCGCCGA.TTAGTCGGA	754	1886	0.958333
AGTCGCCGA.TTCTCCACA	250	919	0.960293
AGTCGCGAC.AGGTCCGTC	821	3498	0.976822
AGTCGCGAC.CAGTCCTAA	1645	4324	0.970595
AGTCGCGAC.CAGTGCTGC	516	860	0.920771
AGTCGCGAC.CGTGCTTGA	1167	3208	0.984049
AGTCGCGAC.CTAACTAAG	1424	3966	0.974926
AGTCGCGAC.GCTGGTAAC	1077	2545	0.972859
AGTCGCGAC.TCAATCTAG	435	1676	0.971031
AGTCGTCCG.AGCGTAGAA	900	2437	0.973243
AGTCGTCCG.GCGTGAGCT	427	1051	0.96422
AGTCGTCCG.TACCTATCC	312	1146	0.928687
AGTCTAAGC.AATGCGTGC	353	1002	0.915905
AGTCTAAGC.CATAGAGAT	517	877	0.979888
AGTCTAAGC.CCTAAGAAG	453	709	0.968579
AGTCTAAGC.CTGATCAAG	454	851	0.9748
AGTCTAAGC.GGAGACACA	614	1133	0.970034
AGTCTAAGC.TCGTAATAG	335	634	0.943452
AGTCTGGAA.GACGCCGTA	624	2270	0.946622
AGTCTGGAA.GTCAGTTGT	547	1521	0.945308
AGTCTGGAA.TTGATGAGT	1299	3698	0.973927
AGTGAACGG.AGCAACATT	1344	4588	0.984338
AGTGAACGG.AGTCTGGAA	394	1608	0.966927
AGTGAACGG.CTCTGCGGT	635	2293	0.969556
AGTGAACGG.TGAGACAGC	475	1950	0.955414
AGTGAACGG.TGCAACTCT	655	2056	0.934545
AGTGAACGG.TTAGGAAGG	357	604	0.9664
AGTGACGAT.AACTGCGAC	383	1406	0.967653
AGTGACGAT.AAGCTGAGG	1688	5047	0.97095
AGTGACGAT.ACAAGGTAC	661	2226	0.953728
AGTGACGAT.ATACCGCTT	619	2059	0.958566
AGTGACGAT.ATGCCTGTC	1464	4239	0.95473
AGTGACGAT.ATTAGCGGT	764	2262	0.955236
AGTGACGAT.GCAATGAGA	1734	5325	0.980844
AGTGACGAT.TGAGAATCC	512	1651	0.969466
AGTGACGAT.TTGCTCTGC	1143	3103	0.964264
AGTGAGAGA.AAGCATTGC	428	1786	0.961249
AGTGAGAGA.AATCGCCAT	1024	3705	0.949027
AGTGAGAGA.AGAAGTCCT	461	2151	0.950508
AGTGAGAGA.ATCCTCCGA	386	1384	0.969867
AGTGAGAGA.CACCTAGCG	1548	3781	0.978773
AGTGAGAGA.CCATATGCC	1303	3328	0.987537
AGTGAGAGA.GTCGACATT	1032	4128	0.950714
AGTGAGAGA.TAACCGTGA	990	3261	0.981047
AGTGAGAGA.TACTCGACC	2048	6618	0.981026
AGTGATGCG.AACTTAGCT	1062	3027	0.96864
AGTGGAATG.ACACTGTGA	1131	2536	0.977264
AGTGGAATG.ACGCTAGTG	256	764	0.973248
AGTGGAATG.AGGATCATG	628	1980	0.965854
AGTGGAATG.AGGATTGAG	258	941	0.952429
AGTGGAATG.CTGCTGCTT	983	2420	0.965682
AGTGGAATG.GGTAAGGAT	1071	2343	0.983627
AGTGGAATG.GTCAAGATC	1507	3308	0.969519
AGTGGAATG.TAACATTGG	823	1748	0.965213
AGTGGAATG.TACCTATCC	1946	5165	0.965421
AGTGGAATG.TGGTGGATC	898	4158	0.966752
AGTGTCTCT.ACCGCTGTG	921	2270	0.980562
AGTGTCTCT.ACGAATCGC	1737	5611	0.973625
AGTGTCTCT.AGCATTGTT	237	838	0.953356
AGTGTCTCT.CAAGAGAGT	429	1847	0.970573
AGTGTCTCT.CCTGTCATT	1500	5434	0.981221
AGTGTCTCT.TTACTAGTC	346	542	0.923339
AGTGTGCAC.ACACACGTC	759	1656	0.981624
AGTGTGCAC.ACCGTACGC	1571	4379	0.965175
AGTGTGCAC.ACGCACACT	589	2126	0.977471
AGTGTGCAC.ATAGTCAGT	912	2811	0.975703
AGTGTGCAC.CCGATCTCT	661	1923	0.918777
AGTGTGCAC.CGCATAACT	261	949	0.953769
AGTGTTCTG.AGCCAGGAC	760	1471	0.979361
AGTGTTCTG.CATTGTTCA	476	1899	0.953313
AGTGTTCTG.CGCGAGTGT	571	2215	0.95433
AGTGTTCTG.TGTCCATAG	893	3544	0.970162
AGTTACAAG.AGCCGGATC	1158	4372	0.964695
AGTTACAAG.CAAGTCACT	214	739	0.967277
AGTTACAAG.CCAAGCGAG	420	1410	0.971744
AGTTACAAG.CTCTACGCA	505	1757	0.951272
AGTTACAAG.TGTGGACAA	205	605	0.969551
AGTTAGGTC.AATCCTCGT	1269	3687	0.981629
AGTTAGGTC.ATATAGCGT	375	1093	0.981149
AGTTAGGTC.ATCTCTGCT	727	3142	0.984028
AGTTAGGTC.CGGTCGACA	1061	3455	0.957329
AGTTAGGTC.CTGGTGACA	1233	3155	0.964537
AGTTAGGTC.CTTAACAGC	1063	5067	0.965879
AGTTATCGC.ACGCTAGTG	654	1609	0.949263
AGTTATCGC.AGTTGCCTT	1970	4359	0.990007
AGTTATCGC.ATGCGGATT	652	1774	0.969929
AGTTATCGC.CTCTAAGAG	433	1246	0.968896
AGTTATCGC.CTTGCACAA	1271	2661	0.96448
AGTTATCGC.GATCTACTT	2388	7097	0.980384
AGTTATCGC.TCGGATGTT	1205	4290	0.981244
AGTTCAACC.ACTCTAGGA	451	1087	0.944396
AGTTCAACC.CACCTCAAC	1460	3970	0.981459
AGTTCAACC.TTAAGTGGT	1379	3612	0.987695
AGTTCGATA.ATTGCGCTA	1440	5136	0.981464
AGTTCGATA.GCGACACAG	256	554	0.943782
AGTTCGATA.GGTGCGTAG	209	895	0.969664
AGTTCGATA.GTCCTTCAT	229	1053	0.977716
AGTTGAGCG.AACGGTAGC	329	818	0.92221
AGTTGAGCG.AGACTTCGT	578	1499	0.965229
AGTTGAGCG.TAAGGTGAT	864	2278	0.968537
AGTTGAGCG.TCGTTCTCC	2018	4596	0.97003
AGTTGAGCG.TGGTCCTAG	573	873	0.980899
AGTTGCCTT.AAGCCAAGT	1219	3101	0.916913
AGTTGCCTT.CACAACCAG	452	885	0.982242
AGTTGCCTT.CCTTATCCG	830	1385	0.966504
AGTTGCCTT.GCTTACGTT	544	1381	0.965734
AGTTGCCTT.GTTCCAACA	715	1672	0.979496
AGTTGCCTT.TCTCATCGG	975	2462	0.9848
AGTTGTGTA.CCACTACCA	684	1459	0.982492
AGTTGTGTA.GTGTACCGT	715	1642	0.975639
AGTTGTGTA.TGAGAGGAC	1015	4029	0.982204
AGTTGTGTA.TGTTGTCGA	893	2983	0.965997
ATAACGACA.AATCCGCTG	478	701	0.946019
ATAACGACA.ACGGTGCCT	602	2036	0.967681
ATAACGACA.ACTGCTAGT	629	2398	0.972425
ATAACGACA.CCGACTGTT	2236	7206	0.984157
ATAACGACA.CGACAGACC	562	1068	0.946809
ATAACGACA.CGTGTCCGA	909	1917	0.962349
ATAACGACA.CTCAGCTGG	1904	3835	0.97187
ATAACGACA.CTGAGTAGC	979	2482	0.974863
ATAACGACA.GTCCACAAC	424	1557	0.956976
ATAACGACA.TCGTCATTC	562	1694	0.984884
ATAACGACA.TGCAGTCGG	594	1737	0.966073
ATAAGACAG.AACAGATCG	397	1423	0.948035
ATAAGACAG.ATTCGAAGA	1083	2710	0.973769
ATAAGACAG.CAGCTCTTC	1557	7055	0.959211
ATAAGACAG.CCACGCCAT	476	2810	0.969634
ATAAGACAG.CCTAAGAAG	689	2309	0.92397
ATAAGACAG.GCGGAGATT	192	760	0.966921
ATAAGACAG.TTGCTCTGC	611	2547	0.969178
ATAAGTTCG.CTAACACTG	1520	4377	0.973532
ATAAGTTCG.CTTATTGAG	463	1616	0.956213
ATAAGTTCG.GAACTCGTA	264	508	0.976923
ATAAGTTCG.GGTACTTCC	436	736	0.959583
ATAAGTTCG.GTGCATCAA	458	1341	0.943038
ATAAGTTCG.TGACAAGTT	590	2090	0.953032
ATAAGTTCG.TTCTCCACA	840	3790	0.982884
ATAATCGAG.AAGACTACC	979	2527	0.972297
ATAATCGAG.ATAGCCTAA	591	2408	0.960128
ATAATCGAG.ATAGTGGTT	574	2225	0.948019
ATAATCGAG.ATATCCGAT	1561	4709	0.984734
ATAATCGAG.ATGCTGTCG	1398	4037	0.965789
ATAATCGAG.CTATTAAGG	155	554	0.977072
ATAATGTGG.AACTGATTC	717	2424	0.961142
ATAATGTGG.CAGTGCCAT	601	2553	0.974056
ATAATGTGG.GAGGTGAGC	685	2252	0.950211
ATAATGTGG.TCATCATCT	1455	4898	0.97784
ATAATGTGG.TGCCTGGTT	1297	2711	0.96856
ATAATGTGG.TGCGTATCT	573	2697	0.940377
ATACAACCG.CCGACTTGG	445	841	0.942825
ATACAACCG.CGTTCGTAC	904	1758	0.986532
ATACAACCG.GACGTCAAT	679	2251	0.969423
ATACAACCG.GAGAACAGG	398	934	0.967876
ATACAACCG.GATGTCTAG	1335	3085	0.97534
ATACAACCG.GTAATCAGC	459	1751	0.968473
ATACCGAAG.GGATAATAC	1676	5074	0.977273
ATACCGAAG.TCACATACT	203	607	0.965024
ATACCGCTT.GCGAACTCG	405	730	0.96817
ATACCGCTT.TAGTAGTCT	1515	3450	0.98656
ATACGAGGT.CACAGCGAA	2388	6166	0.973476
ATACGAGGT.CGTTCCATT	1467	4539	0.965334
ATACGAGGT.CTCGTGTCC	728	2808	0.972636
ATACGAGGT.GATCTTCGC	486	1374	0.956159
ATACGAGGT.GCTGACAGA	571	1668	0.932886
ATACGAGGT.TGCCTGGTT	1230	4556	0.973088
ATACTTGCT.CCGGTTCTA	2034	6260	0.987693
ATACTTGCT.CCTATTCAA	791	2683	0.974573
ATACTTGCT.GTCCGCTCA	824	1974	0.972893
ATACTTGCT.GTGGAGGTC	546	2302	0.973362
ATAGACCGA.GACTGCCTG	689	1377	0.976596
ATAGACCGA.GGATACAAT	1646	4686	0.981978
ATAGAGCAG.AGGTCCGTC	213	914	0.913087
ATAGAGCAG.CCATTACAG	616	1185	0.962632
ATAGAGCAG.CCGCAACAC	687	1275	0.955056
ATAGAGCAG.CCGGTTCTA	574	1656	0.960557
ATAGAGCAG.CGCAGTGTC	1533	3098	0.976055
ATAGAGCAG.GTTAGTCAA	1034	2487	0.960603
ATAGAGCAG.TAACGTGTC	529	945	0.983351
ATAGAGCAG.TAGTAACGG	1180	4019	0.97007
ATAGCACGG.AGCGGAACA	809	3298	0.960956
ATAGCACGG.AGGAATTGG	1503	4248	0.977901
ATAGCACGG.ATACAACCG	753	2920	0.969134
ATAGCACGG.ATGGACGTT	1167	4592	0.975776
ATAGCACGG.CGGAATGCA	585	1726	0.957825
ATAGCACGG.GCTCCTAGC	1261	2487	0.954336
ATAGCACGG.GTCTTCATA	547	1441	0.951783
ATAGCACGG.TATGTATGC	1705	6963	0.964805
ATAGCACGG.TCTGATGAA	269	857	0.972758
ATAGCACGG.TTACAGTGT	1896	5969	0.990212
ATAGCCTAA.AAGTTCTCT	981	3385	0.957567
ATAGCCTAA.ACCGTCCTA	1497	3201	0.980398
ATAGCCTAA.ACCTGTACC	1365	3725	0.988851
ATAGCCTAA.AGGATTACT	591	1945	0.976896
ATAGCCTAA.ATGCGGATT	677	1983	0.988534
ATAGCCTAA.CCATGCGTC	377	1152	0.966443
ATAGCCTAA.CGGATTCTC	431	1692	0.951631
ATAGCCTAA.GCTATGTAA	562	2214	0.968504
ATAGCCTAA.GTCCTAGTT	1090	2911	0.973579
ATAGCCTAA.GTTCAGAAG	895	2230	0.972101
ATAGCCTAA.TAGATCTGT	1022	2632	0.989474
ATAGCCTAA.TATCGAGCC	1417	4300	0.977495
ATAGCCTAA.TCACAGGTA	540	1733	0.979096
ATAGCCTAA.TGAGCAGAT	1344	3990	0.984699
ATAGCTTGC.ACAAGTACA	185	676	0.961593
ATAGCTTGC.CCAGTCTCA	1779	4321	0.982715
ATAGCTTGC.GAATCGAGA	925	2764	0.962061
ATAGCTTGC.TCAGAGCGT	676	2801	0.969204
ATAGTCAGT.AACAGCAGT	843	2260	0.937759
ATAGTCAGT.AAGTCATGA	1075	3154	0.965412
ATAGTCAGT.ACAGCATCA	724	2801	0.977661
ATAGTCAGT.ATGCGCCGT	523	862	0.979545
ATAGTCAGT.CAACGATCG	422	1068	0.971793
ATAGTCAGT.CCGCATCCT	797	2993	0.948954
ATAGTCAGT.CGCTTGTAG	141	584	0.978224
ATAGTCAGT.GAGATTCCT	1697	4229	0.98326
ATAGTCAGT.TGTATGTAG	273	1423	0.966712
ATAGTCTCC.CGTCTGCTG	446	1280	0.928209
ATAGTCTCC.TCCTTAGGT	1409	4274	0.980725
ATAGTGGTT.AATTCGGAA	1356	3943	0.965239
ATAGTGGTT.CATCCACCG	414	809	0.964243
ATAGTGGTT.CATCTCGAT	411	1746	0.948398
ATAGTGGTT.CCTCGGTCA	296	642	0.956781
ATAGTGGTT.CTAGAGTCG	719	1591	0.950986
ATAGTGGTT.TAACCGTGA	403	700	0.969529
ATAGTGGTT.TAGACCATG	1016	2804	0.983515
ATAGTGGTT.TGCTCACAC	746	2490	0.952563
ATATAGCGT.ATTCCTACG	510	1387	0.971969
ATATAGCGT.CAATCAAGT	744	2532	0.976099
ATATAGCGT.CATTCAGTT	807	3521	0.963865
ATATAGCGT.CGGAATGCA	1238	3754	0.974053
ATATAGCGT.TGGTGGTAA	1196	4573	0.979649
ATATCAGCC.CATACGCAG	1634	5318	0.976497
ATATCAGCC.CCACGAAGG	240	602	0.954041
ATATCAGCC.CCATAATCG	770	2249	0.986404
ATATCAGCC.GACCAGAGA	194	915	0.956113
ATATCAGCC.GTTCCAACA	756	1418	0.985407
ATATCAGCC.TGATCGGAA	251	1066	0.96558
ATATCCGAT.ACGGACCAT	1195	3572	0.984022
ATATCCGAT.ATACGAGGT	1431	3249	0.978614
ATATCCGAT.CAGCAGTAC	448	1465	0.962549
ATATCCGAT.CCAAGCGAG	632	1534	0.944581
ATATCCGAT.GGAATTCAC	469	1356	0.976945
ATATCCGAT.TACAGTTAG	2438	8471	0.977273
ATATGCAGC.ATTAGCACA	422	1543	0.968005
ATATGCAGC.GAACCTTCA	822	1885	0.976684
ATATGCAGC.GACGGACTA	533	1169	0.974167
ATATGCAGC.GTGTCCGTG	552	952	0.982456
ATATGCAGC.TAATCACGC	857	3356	0.961605
ATATGTCCA.AGTTACAAG	637	1890	0.972723
ATATGTCCA.CAACTCCAG	566	2131	0.968196
ATATGTCCA.CGAGCTTAC	230	992	0.978304
ATATGTCCA.CGGAAGACG	815	2638	0.976314
ATATGTCCA.GCTTGGTTC	376	1272	0.968774
ATATGTCCA.GTGCCATGA	1405	4902	0.951106
ATATGTCCA.TACAGTTAG	360	1563	0.962438
ATATTCGCA.ACTGTAATC	1363	3838	0.986379
ATATTCGCA.CGATTCGAG	497	1581	0.944444
ATATTCGCA.GCGCTAGAA	727	2138	0.959605
ATATTCGCA.TCCACCTCA	709	2421	0.948668
ATCAAGAGA.CAGGTTGTC	914	3302	0.969466
ATCAAGAGA.CATCTCACG	357	894	0.935146
ATCAAGAGA.CGCATAACT	763	2926	0.981879
ATCAAGAGA.CTATTCCGT	870	3018	0.974177
ATCAAGAGA.CTTCTCATC	322	1262	0.951017
ATCAAGAGA.CTTGGTCAT	646	2700	0.958126
ATCAAGAGA.GCCAACAAT	857	1604	0.951929
ATCAAGAGA.GTAGCCTTG	326	1068	0.978918
ATCAAGAGA.GTCAGTTGT	781	3023	0.976737
ATCAAGAGA.GTGTCACAC	713	1878	0.979656
ATCAAGAGA.TGCGACGTT	1085	3946	0.980129
ATCAAGCAT.CTAGTCGTC	1258	3872	0.977778
ATCAAGCAT.GGAGTTAGC	286	562	0.93823
ATCAAGCAT.TAGAGCGTC	1325	2947	0.966864
ATCACCGCA.AGAGAGTGG	1143	3111	0.956054
ATCACCGCA.AGCTTGGTG	365	938	0.926877
ATCACCGCA.GGTTGCTAT	1172	3988	0.974346
ATCACCGCA.TCAGAGTCA	549	1594	0.978514
ATCACCGCA.TCCAACGTG	297	602	0.957075
ATCACCGCA.TGTAGGTTA	799	2249	0.964822
ATCACTTCC.AGACTTCGT	1104	3319	0.985744
ATCACTTCC.AGAGGTGAA	196	583	0.968439
ATCACTTCC.ATAGCCTAA	346	1655	0.978132
ATCACTTCC.GTGAACCAC	451	615	0.936073
ATCAGAAGC.CATCCTCTC	308	1208	0.963317
ATCAGAAGC.CCAAGTCGA	1667	5692	0.971663
ATCAGAAGC.CCACTACCA	1155	3006	0.975657
ATCAGAAGC.CTAACACTG	1122	2875	0.972927
ATCAGAAGC.GCTGTTCGG	784	1859	0.954802
ATCAGAAGC.GTAAGTGAG	386	1284	0.953229
ATCAGAAGC.TAGGTTAGT	523	1985	0.951126
ATCAGAAGC.TCCGGAGCT	1076	3412	0.990421
ATCAGGATG.CCTTAACAT	1312	4724	0.963492
ATCAGGATG.GAGGTGAGC	690	2552	0.966301
ATCAGGATG.GTTAGTCAA	985	2452	0.959687
ATCAGTCGA.CAGCTAGTT	504	1707	0.960608
ATCAGTCGA.CCTTGACGG	577	1413	0.972471
ATCAGTCGA.GTGGAGGTC	802	2062	0.970353
ATCAGTCGA.GTGGATAAG	472	1943	0.964747
ATCAGTCGA.TCCGATAAC	619	1240	0.948012
ATCAGTCGA.TGAGAGGAC	594	1839	0.945988
ATCAGTCGA.TTACAGTGT	211	785	0.937873
ATCAGTCGA.TTCTGGTGC	477	2532	0.973098
ATCATAGAC.AAGCTGGTC	427	1545	0.959032
ATCATAGAC.ACCTGCAGA	386	1350	0.96291
ATCATAGAC.CACGATAGA	821	2311	0.95654
ATCATAGAC.CCGCAACAC	355	707	0.976519
ATCATAGAC.CCTATTGGT	797	3284	0.978546
ATCATAGAC.CGCGTGAGA	535	1958	0.962162
ATCATAGAC.CTGACAGCA	949	2389	0.9795
ATCATAGAC.TGGTGCCTG	1054	4532	0.967962
ATCATAGAC.TGTACACGA	508	2058	0.964386
ATCATAGAC.TGTCCATAG	774	3642	0.966561
ATCATGTTC.ACTCGCTGT	1901	5840	0.977242
ATCATGTTC.CAGTCCTAA	918	1956	0.973619
ATCATGTTC.CATCTCACG	533	805	0.968712
ATCATGTTC.CTATACTAG	873	1830	0.986523
ATCATGTTC.CTTGGTCAT	1967	5230	0.98216
ATCATGTTC.GGAACCTAG	239	907	0.967983
ATCATTACG.AGATCGAGT	840	3309	0.983943
ATCATTACG.CACTGCTTA	455	1378	0.982882
ATCATTACG.TTATCCAAG	472	1842	0.948507
ATCCAATGA.ATCTTACAG	1359	3890	0.961681
ATCCAATGA.CAGCTTACC	187	574	0.916933
ATCCACAGT.ATCCTCCGA	1633	4056	0.982796
ATCCACAGT.CACGTCATA	2318	6703	0.981262
ATCCACAGT.CGTTCGTAC	367	798	0.959135
ATCCACAGT.GTACAATGC	346	1101	0.911424
ATCCACAGT.GTCGTGTTA	452	1525	0.92818
ATCCAGCTG.AGACGGAGG	673	2173	0.909205
ATCCAGCTG.AGGATCTCA	526	1793	0.970238
ATCCAGCTG.CTCGACTGC	321	1105	0.988372
ATCCAGCTG.GCGATATGA	185	609	0.960568
ATCCATTAG.GACTAGCAT	803	2815	0.974723
ATCCATTAG.GAGTCACCA	926	2231	0.980659
ATCCATTAG.GTCTTATGC	425	1122	0.958155
ATCCATTAG.TCACCGAGG	803	2202	0.978232
ATCCATTAG.TGCGACGTT	634	2512	0.980484
ATCCGACCA.AGCCAGGAC	491	1657	0.962812
ATCCGACCA.AGCGGTCTA	210	536	0.935428
ATCCGACCA.CACCTTCCT	1223	3315	0.98602
ATCCGACCA.CTCTAAGAG	348	971	0.967131
ATCCGACCA.CTGTGCTCA	749	2471	0.944572
ATCCGACCA.GACAATGTT	366	1418	0.921378
ATCCGGTCC.AGGATGCGT	1331	5137	0.979783
ATCCGGTCC.CAAGAGGAG	433	773	0.982211
ATCCGGTCC.CAAGCCTCG	1886	4129	0.969932
ATCCGGTCC.CACTTGGAT	629	1163	0.983094
ATCCGGTCC.TCAGACAAG	311	1057	0.952252
ATCCGGTCC.TGGAGAACC	762	1892	0.96236
ATCCGTCTC.ACTCGAGTC	1176	4202	0.969991
ATCCGTCTC.ATATTCGCA	405	1070	0.979853
ATCCGTCTC.ATTCGCTTA	1399	4056	0.965944
ATCCGTCTC.CCGATCTCT	1485	3352	0.978972
ATCCGTCTC.GACCGGTAG	1024	2380	0.966301
ATCCGTCTC.GTTCACTCC	921	2913	0.950408
ATCCGTCTC.TCCAACGTG	1029	2610	0.965237
ATCCGTCTC.TCTCGATGC	614	1879	0.972064
ATCCTCCGA.ACGCTCTTA	332	827	0.957176
ATCCTCCGA.ATAGAGCAG	807	1640	0.97852
ATCCTCCGA.ATATCCGAT	671	2907	0.964179
ATCCTCCGA.ATCCAATGA	632	1653	0.968366
ATCCTCCGA.ATGAGATCC	553	2067	0.954294
ATCCTCCGA.CAATGTGCT	1858	4821	0.985084
ATCCTCCGA.GACGTCAAT	725	2774	0.972992
ATCCTCCGA.GATCTGAAT	315	1078	0.941485
ATCCTCCGA.TACGAACTC	412	816	0.96568
ATCCTCCGA.TCAAGGTCG	291	528	0.956522
ATCCTCCGA.TCCACCTCA	745	2423	0.965723
ATCCTCCGA.TCGTCATTC	397	1118	0.962963
ATCCTGCCT.AACTGATTC	1190	3420	0.961755
ATCCTGCCT.AAGGATACG	1160	3557	0.959536
[truncated: 6,945 more rows]

## Sheet: Fig1_M_g
cell	nFeature_gDNA_perc
AACAACCTA.AACGATGAC	0.785714
AACAACCTA.ACACTGTGA	0.857143
AACAACCTA.AGGTGTACA	0.785714
AACAACCTA.AGTGGAATG	0.857143
AACAACCTA.GAGATTCCT	0.928571
AACAACCTA.GCTACAATG	0.821429
AACAACCTA.GCTATGTAA	0.928571
AACAACCTA.GGTTGAAGG	0.892857
AACAACTGG.AGACCACGC	0.857143
AACAACTGG.ATAGTCAGT	0.857143
AACAACTGG.ATATGCAGC	0.821429
AACAACTGG.ATGGAGAGT	0.892857
AACAACTGG.CACTTCCTT	0.821429
AACAACTGG.CGCTTCACG	0.857143
AACAACTGG.GGTAGACAT	0.892857
AACAACTGG.TCACTACGT	0.857143
AACAACTGG.TTCTGAATG	0.857143
AACAATGCA.ACAGAAGAG	0.785714
AACAATGCA.CAAGCGCAT	0.892857
AACAATGCA.TATTACTCG	0.857143
AACAATGCA.TGGTCCTAG	0.821429
AACACACTC.ATAACGACA	0.857143
AACAGATCG.ACCATGTCT	0.857143
AACAGATCG.ACGTGCTCG	0.785714
AACAGATCG.AGCCGGATC	0.785714
AACAGATCG.CCGCAATGG	0.785714
AACAGATCG.CCTTGTTGC	0.821429
AACAGATCG.CGCATCTAC	0.857143
AACAGATCG.TGCCTGGTT	0.857143
AACAGATCG.TGCGTGCCA	0.857143
AACAGATCG.TTATGAGGA	0.821429
AACAGCAGT.CAAGCGCAT	0.892857
AACAGCAGT.CCGCTATCC	0.857143
AACAGCAGT.GTTCAGAAG	0.892857
AACAGCAGT.TTCCTCGGT	0.892857
AACCATGGT.ATCGGTGGT	0.892857
AACCATGGT.CAGTCCTAA	0.821429
AACCATGGT.CCTGCTCCA	0.857143
AACCATGGT.CGAATGAGT	0.75
AACCATGGT.CTACGTTGG	0.892857
AACCATGGT.CTTGGTCAT	0.75
AACCATGGT.GACGGTGCT	0.857143
AACCATGGT.GGTGATAGG	0.892857
AACCATGGT.GTAACGCGA	0.892857
AACCATGGT.TCGCGTCAT	0.892857
AACCATGGT.TTACTAGTC	0.821429
AACCGCTGA.AGCTATATG	0.821429
AACCGCTGA.AGTTCAACC	0.821429
AACCGCTGA.CGTGGTACC	0.785714
AACCGCTGA.GAGATTCCT	0.821429
AACCGTGAG.CAGATCATT	0.821429
AACCGTGAG.CAGTTACTG	0.821429
AACCGTGAG.TCAGGTGCA	0.857143
AACCGTGAG.TGCCAGACG	0.892857
AACCGTGAG.TGCTCCTCC	0.857143
AACGAGAAT.AACTCCATG	0.75
AACGAGAAT.ACGTCTATG	0.857143
AACGAGAAT.CGGTTCGTA	0.785714
AACGAGAAT.GACCTTGTG	0.892857
AACGAGAAT.GTCAATACA	0.857143
AACGAGGTG.AACGGAGAT	0.892857
AACGAGGTG.CAACCTGGT	0.857143
AACGAGGTG.CACACCTGT	0.928571
AACGAGGTG.GAGATACAC	0.821429
AACGAGGTG.GGAGTACAG	0.892857
AACGAGGTG.TAACGGATA	0.821429
AACGAGGTG.TCAACACTC	0.892857
AACGAGGTG.TGAGAATCC	0.892857
AACGATGAC.ACCGAGTAG	0.857143
AACGCATTG.ACGCGACAG	0.821429
AACGCATTG.AGATATGGA	0.892857
AACGCATTG.AGCGACACC	0.892857
AACGCATTG.ATTAGCCAC	0.821429
AACGCATTG.CAATCTCCG	0.821429
AACGCATTG.CTCCGCATT	0.928571
AACGCATTG.CTGTAGAAG	0.821429
AACGCATTG.GACGGTGCT	0.892857
AACGCATTG.GTATGATCT	0.821429
AACGCATTG.TTAACGGAG	0.928571
AACGCCTAC.AGCCACTTC	0.857143
AACGCCTAC.CAGGAGCCT	0.714286
AACGCCTAC.CCTTAATTC	0.714286
AACGCCTAC.CGAACAGAG	0.785714
AACGCCTAC.GCTGTTCGG	0.857143
AACGCCTAC.TGATGACAG	0.857143
AACGCTCAA.ACGACAGTC	0.821429
AACGCTCAA.AGGATCTCA	0.821429
AACGCTCAA.AGGATTACT	0.892857
AACGCTCAA.CGTATCGAA	0.857143
AACGCTCAA.GATCTGAAT	0.857143
AACGCTCAA.GCATGTAAG	0.892857
AACGCTCAA.GTAACTCAT	0.857143
AACGCTCAA.TCACTCGCT	0.857143
AACGCTCAA.TGTTAAGCC	0.892857
AACGGAGAT.AGTTAGGTC	0.892857
AACGGAGAT.CTTCCGTGG	0.821429
AACGGAGAT.GATTCTCGG	0.892857
AACGGAGAT.TACGGTCGT	0.857143
AACGGAGAT.TTGCCGTAG	0.857143
AACGGTAGC.AGACGCCTG	0.821429
AACGGTAGC.GAACTCGTA	0.714286
AACGTCGAG.CAAGTACGA	0.821429
AACGTCGAG.CTGTACGAC	0.785714
AACGTCGAG.GAACAACCA	0.892857
AACGTCGAG.GCAGCTCTT	0.857143
AACGTCGAG.GCTCTGTGT	0.892857
AACGTCGAG.TCAACACTC	0.857143
AACGTTCTT.CCTCAGGTG	0.75
AACGTTCTT.GCTGAGCAG	0.857143
AACGTTCTT.GTCACAGAG	0.857143
AACGTTCTT.TAACCGTGA	0.892857
AACGTTCTT.TAACTCCGA	0.785714
AACGTTCTT.TATGTATGC	0.892857
AACTAACTG.CAGAGCACC	0.821429
AACTAACTG.GTAAGTGAG	0.892857
AACTCCATG.AAGACTACC	0.857143
AACTCCATG.CGCATAACT	0.857143
AACTCCATG.CGGTTGCGA	0.857143
AACTCCATG.GAGCCGTTA	0.785714
AACTCCATG.TCTTAGCGA	0.892857
AACTCCATG.TGTCACATA	0.714286
AACTGATTC.CCAGTACTC	0.821429
AACTGATTC.CGAACAATC	0.857143
AACTGATTC.GTTCAGAAG	0.892857
AACTGATTC.TAATTCGTG	0.892857
AACTGCGAC.ACAACCGGA	0.821429
AACTGCGAC.AGGAAGGTG	0.892857
AACTGCGAC.ATGTCCTCC	0.892857
AACTGCGAC.CTGGAGCGA	0.821429
AACTGCGAC.GCGGAGATT	0.821429
AACTGCGAC.GGTCGGATA	0.857143
AACTGCGAC.TAACGGATA	0.821429
AACTGCGAC.TGAGACAGC	0.928571
AACTTAGCT.CTCGAACTG	0.892857
AACTTAGCT.GCCGCCTAA	0.892857
AACTTAGCT.GCGGTAAGT	0.857143
AACTTAGCT.TCCAGAACG	0.892857
AACTTAGCT.TGCTCACAC	0.892857
AACTTAGCT.TTACTTACG	0.821429
AACTTCTGC.AGAGGTGAA	0.785714
AACTTCTGC.AGCCTCTAG	0.857143
AACTTCTGC.CAGCTGGAG	0.785714
AACTTCTGC.CCTAAGTCT	0.928571
AACTTCTGC.GTCATTCTA	0.892857
AACTTCTGC.GTTGCTCAG	0.821429
AACTTCTGC.TGCGTGCCA	0.821429
AACTTGTCG.ATGAGATCC	0.892857
AACTTGTCG.CATCCGACA	0.857143
AACTTGTCG.CTATTCCGT	0.928571
AACTTGTCG.CTCGAACTG	0.785714
AACTTGTCG.CTGCATGTT	0.821429
AACTTGTCG.CTTAGGACT	0.785714
AACTTGTCG.TAGCCAGTG	0.785714
AACTTGTCG.TATACGTGG	0.892857
AAGACGAAG.CGAGTAGCA	0.857143
AAGACGAAG.GTGAATGCC	0.857143
AAGACGAAG.TTCGTGATG	0.821429
AAGACTACC.ACGTCTATG	0.857143
AAGACTACC.CAGAAGTGA	0.892857
AAGACTACC.CCATATCTT	0.892857
AAGACTACC.TAAGTACAC	0.857143
AAGACTGGT.AAGCTGAGG	0.892857
AAGACTGGT.AAGTTGCCA	0.785714
AAGACTGGT.CAATACCAC	0.857143
AAGACTGGT.CGCGTGAGA	0.857143
AAGACTGGT.GATACTGTG	0.857143
AAGACTGGT.GCACGCATT	0.892857
AAGACTGGT.TAAGCACTA	0.821429
AAGAGAACT.ATAGCCTAA	0.821429
AAGAGAACT.CGAATCCTG	0.821429
AAGAGAACT.CTCCTATCT	0.892857
AAGAGAACT.CTCTGTCAA	0.857143
AAGAGAACT.CTGATGCAC	0.857143
AAGAGAACT.GACAATGTT	0.75
AAGAGAACT.GCAGCTTGA	0.821429
AAGAGAACT.GCGACACAG	0.857143
AAGAGAACT.TTAACGTTC	0.892857
AAGAGAGAG.CTCTGTCAA	0.892857
AAGAGAGAG.GCTAGTGGA	0.785714
AAGAGAGAG.TGCATCGGA	0.857143
AAGCAACTA.AAGTAGGAC	0.892857
AAGCAACTA.ACACGTTGC	0.892857
AAGCAACTA.ACCTTGAAG	0.892857
AAGCAACTA.ATACGAGGT	0.892857
AAGCAACTA.GCCATTAAG	0.821429
AAGCAACTA.GTCGACATT	0.857143
AAGCAACTA.TCAAGCGTA	0.892857
AAGCAACTA.TCGGTATCA	0.892857
AAGCAACTA.TTAAGTGGT	0.892857
AAGCAATCG.AGCTCGTCT	0.821429
AAGCAATCG.TAGACACGT	0.75
AAGCACAAC.ACATTGACA	0.857143
AAGCACAAC.ACGCTATGT	0.821429
AAGCACAAC.AGATCTTCA	0.821429
AAGCACAAC.CATAGGTGT	0.821429
AAGCACAAC.GACATAACG	0.821429
AAGCACAAC.GCCTTGTGA	0.857143
AAGCACAAC.GTCAATACA	0.785714
AAGCACAAC.TGTAGCAAG	0.785714
AAGCAGCAT.CACTACAGG	0.821429
AAGCAGCAT.CAGTGAGGA	0.892857
AAGCAGCAT.CTGACAGCA	0.857143
AAGCAGCAT.GCTAGTGGA	0.892857
AAGCAGCAT.GTGGAGGTC	0.857143
AAGCAGCAT.TACTTCCAG	0.892857
AAGCAGCAT.TCCAAGTAA	0.821429
AAGCATTGC.ACAAGTACA	0.821429
AAGCATTGC.AGGTGTACA	0.892857
AAGCATTGC.ATTGATCAC	0.857143
AAGCATTGC.CAGAGCACC	0.821429
AAGCATTGC.CCAAGTCGA	0.892857
AAGCATTGC.CCAATATAC	0.857143
AAGCATTGC.GACACCGAT	0.892857
AAGCATTGC.GTAAGTGAG	0.821429
AAGCATTGC.TAGATAGCC	0.857143
AAGCATTGC.TTCCAATTC	0.892857
AAGCCAAGT.ATGGAGGAA	0.928571
AAGCCAAGT.CAATACCAC	0.892857
AAGCCAAGT.CCACTACCA	0.892857
AAGCCAAGT.TATGAAGAC	0.857143
AAGCCAAGT.TATGCCTTC	0.821429
AAGCCAAGT.TTATCGCAC	0.892857
AAGCCAAGT.TTCGGAGTC	0.928571
AAGCCACAC.CCTATTCAA	0.821429
AAGCCACAC.CTGATCCGA	0.892857
AAGCCACAC.GAGTCACCA	0.857143
AAGCCACAC.GCCGAGTCT	0.857143
AAGCCACAC.TAAGGTGAT	0.892857
AAGCCACAC.TGGTCCTAG	0.857143
AAGCTGAGG.ATGCCTTCA	0.892857
AAGCTGGTC.ACCGACGGT	0.857143
AAGCTGGTC.AGATGTTGG	0.857143
AAGCTGGTC.GATAAGCTG	0.857143
AAGCTGGTC.TGATTGTGC	0.821429
AAGCTGGTC.TTATCGCAC	0.821429
AAGCTTGCA.AGACATCCA	0.928571
AAGCTTGCA.ATGAACTAG	0.857143
AAGCTTGCA.GATTGAGTA	0.892857
AAGCTTGCA.TCAGAGCGT	0.857143
AAGGAACAG.CATTATGTC	0.857143
AAGGAAGTC.AACTGATTC	0.857143
AAGGATACG.AATACTCCG	0.821429
AAGGATACG.AATGCTGAT	0.857143
AAGGATACG.ATAGTCAGT	0.857143
AAGGATACG.CACACCTGT	0.928571
AAGGATACG.CACATATCA	0.857143
AAGGATACG.CCTTCGAGC	0.857143
AAGGATACG.CTTCGTGCA	0.892857
AAGGATACG.TAAGTACAC	0.892857
AAGGATACG.TATCAGTGC	0.857143
AAGGATACG.TCCTGTGGA	0.892857
AAGGATCGT.GGATTCGTC	0.928571
AAGGATCGT.GTCCTTCAT	0.892857
AAGGTCTGA.AATATCAGC	0.75
AAGGTCTGA.AGTGAACGG	0.857143
AAGGTCTGA.CCGACTGTT	0.821429
AAGGTCTGA.CCTTCCTCA	0.821429
AAGGTCTGA.CCTTGCTTG	0.857143
AAGGTCTGA.GCCTGCATC	0.857143
AAGGTGCTG.AAGTTCTCT	0.857143
AAGGTGCTG.AGCGGTAAG	0.821429
AAGGTGCTG.CATCCAGGA	0.857143
AAGGTGCTG.CGGAAGACG	0.821429
AAGGTGCTG.GGATCGTTC	0.892857
AAGGTGCTG.TCATATCGC	0.821429
AAGGTGCTG.TCATGCTCA	0.892857
AAGTACAGA.ACTCGAGTC	0.857143
AAGTACAGA.AGCAAGTCC	0.892857
AAGTACAGA.ATTGCGCTA	0.892857
AAGTACAGA.CAAGCGCAT	0.892857
AAGTACAGA.CATAGGTGT	0.785714
AAGTACAGA.CCGGATTGC	0.857143
AAGTACAGA.CGGTAGCTT	0.857143
AAGTACAGA.CGTATTCCT	0.857143
AAGTACAGA.CTACGGTAT	0.928571
AAGTACAGA.CTGAGTCCA	0.785714
AAGTACAGA.TAACATTGG	0.821429
AAGTACAGA.TCGCATTCG	0.928571
AAGTACAGA.TGACAAGTT	0.857143
AAGTAGGAC.ACAAGTACA	0.785714
AAGTAGGAC.ACTCGAGTC	0.892857
AAGTAGGAC.AGCAGACAA	0.928571
AAGTAGGAC.ATCCTGCCT	0.857143
AAGTAGGAC.GTCCACAAC	0.857143
AAGTAGGAC.TATGTACCT	0.892857
AAGTAGGAC.TGCGATACT	0.714286
AAGTCATGA.CTATCTTGA	0.892857
AAGTCATGA.GACGTAGCA	0.785714
AAGTCATGA.GCTACCGAG	0.928571
AAGTCATGA.GGAGCATCT	0.857143
AAGTCATGA.GTCACAGAG	0.785714
AAGTCATGA.TACGAACTC	0.928571
AAGTTCTCT.GAGCCGTTA	0.821429
AAGTTCTCT.TGGAATCGT	0.821429
AAGTTGCCA.AAGCACAAC	0.857143
AAGTTGCCA.GAGATGTAT	0.857143
AAGTTGCCA.GTCAGTTGT	0.785714
AATAACTCC.AAGGATCGT	0.892857
AATAACTCC.AGACCAGCT	0.857143
AATAACTCC.CAAGCTGCA	0.821429
AATAACTCC.CGCTTATGA	0.75
AATAACTCC.CTCGAACTG	0.892857
AATAACTCC.CTTGATCTA	0.892857
AATAACTCC.GCAACCAAC	0.821429
AATACCTTG.AATTAGAGG	0.857143
AATACCTTG.CCAGATCAC	0.857143
AATACCTTG.CGACGTACG	0.857143
AATACCTTG.GACTAGCAT	0.892857
AATACCTTG.TCACACTGC	0.821429
AATACCTTG.TTGCCAGAT	0.928571
AATACGTCT.ATATGTCCA	0.928571
AATACGTCT.ATCCAATGA	0.857143
AATACGTCT.GATTCCTCT	0.892857
AATACGTCT.TCGAACGCT	0.857143
AATACGTCT.TTAACGGAG	0.857143
AATACGTCT.TTAGATCGG	0.892857
AATACTCCG.AATACGTCT	0.821429
AATACTCCG.ACACATCTG	0.857143
AATACTCCG.AGCCTCTAG	0.857143
AATACTCCG.AGTCAGTTG	0.892857
AATACTCCG.CAATCATAC	0.857143
AATACTCCG.CAGATCATT	0.928571
AATACTCCG.CCATACGAT	0.857143
AATACTCCG.GTGCTCTTG	0.785714
AATACTCCG.TGACCTCCT	0.785714
AATAGACGC.AAGGATCGT	0.821429
AATAGACGC.AGTGTCTCT	0.821429
AATAGACGC.GATCTAGAG	0.892857
AATAGACGC.GATTAGTGT	0.785714
AATAGACGC.GTAACAGTC	0.892857
AATAGACGC.GTGCATCAA	0.892857
AATAGACGC.TACCGATTG	0.857143
AATAGACGC.TGACCTATG	0.821429
AATATCAGC.ACAGGAACT	0.821429
AATATCAGC.AGATGTTGG	0.857143
AATATCAGC.ATAACGACA	0.892857
AATATCAGC.CTGCAAGCC	0.892857
AATATCAGC.TTGATGAGT	0.892857
AATATCGCT.ACGTCTATG	0.821429
AATATCGCT.AGCCGGATC	0.857143
AATATCGCT.ATCATGTTC	0.75
AATATCGCT.ATGCGCCGT	0.821429
AATATCGCT.TGACGGTTG	0.821429
AATCAGGAG.AACTGCGAC	0.857143
AATCAGGAG.ACCACGGAT	0.785714
AATCAGGAG.ACCGTCCTA	0.821429
AATCAGGAG.CGCGCACAT	0.821429
AATCAGGAG.CGGACAAGT	0.892857
AATCAGGAG.CTCTTCAGC	0.892857
AATCAGGAG.GTATGCCTT	0.785714
AATCAGGAG.TAGCACTAT	0.785714
AATCCGCTG.CAGCCGCAA	0.857143
AATCCGCTG.GCCATACAA	0.821429
AATCCGCTG.TAGACCATG	0.892857
AATCCGCTG.TGCAGATGC	0.892857
AATCCGCTG.TGCCATCTC	0.892857
AATCCTCGT.ATATGTCCA	0.857143
AATCCTCGT.CAACCTGGT	0.821429
AATCCTCGT.CACGGATAG	0.928571
AATCCTCGT.CGAAGAGGT	0.857143
AATCCTCGT.CGTACATCT	0.928571
AATCCTCGT.GAGAACAGG	0.785714
AATCCTCGT.GTTGACGTG	0.857143
AATCCTCGT.TAACATTGG	0.821429
AATCCTCGT.TACAACACC	0.892857
AATCGCCAT.CAGCACGTG	0.821429
AATCGCCAT.CCGGTTGAG	0.785714
AATCGCCAT.CGACCTGTA	0.857143
AATCGCCAT.CGGATTCTC	0.857143
AATCGCCAT.CTTCCGTGG	0.928571
AATCGCCAT.GACTCTGGT	0.928571
AATCGCCAT.TACCGCGTT	0.892857
AATCGTGTT.AGCACCAGC	0.857143
AATCGTGTT.ATCATAGAC	0.857143
AATCGTGTT.ATCTCGAAC	0.857143
AATCGTGTT.CACACTGCC	0.857143
AATCGTGTT.CGTGCTTGA	0.857143
AATCGTGTT.GCAGCTCTT	0.892857
AATCGTGTT.GCGACCTGT	0.892857
AATCGTGTT.TGTAACAGT	0.857143
AATCGTGTT.TTACTTACG	0.857143
AATCTCCTA.AGACTTCGT	0.75
AATCTCCTA.CAGCAGTAC	0.892857
AATCTCCTA.CCGACTTGG	0.857143
AATCTCCTA.GCGTTCAGA	0.785714
AATCTCCTA.GCTTACGTT	0.892857
AATCTCCTA.TAGCTGTTG	0.821429
AATCTCCTA.TGTTAAGCC	0.857143
AATCTGACC.CACAATAAC	0.821429
AATCTGACC.GCTGTTCGG	0.892857
AATCTGACC.GTAACTCAT	0.857143
AATCTGACC.GTAAGTGAG	0.892857
AATCTGACC.TAGCCAGTG	0.892857
AATCTGACC.TCAAGGTCG	0.785714
AATCTGACC.TGATGGACA	0.821429
AATGAGTCG.ATCCGACCA	0.785714
AATGAGTCG.CCATATCTT	0.857143
AATGAGTCG.CCGTTCCAA	0.892857
AATGAGTCG.GCGTTCAGA	0.821429
AATGAGTCG.GTGTCCGTG	0.821429
AATGAGTCG.TAAGGTCCG	0.857143
AATGAGTCG.TGTGCCATG	0.857143
AATGAGTCG.TTAACGGAG	0.857143
AATGCACTT.AATCCTCGT	0.821429
AATGCACTT.AGATGAGAT	0.821429
AATGCACTT.AGCACACCT	0.892857
AATGCACTT.CATACGCAG	0.785714
AATGCACTT.GTAACTCAT	0.928571
AATGCAGCG.ACAAGGTAC	0.928571
AATGCAGCG.GCACGCATT	0.892857
AATGCAGCG.GCTTGTCCT	0.821429
AATGCAGCG.TCAAGGAGT	0.857143
AATGCCTCA.CGTTGATCC	0.892857
AATGCCTCA.GAGACATTG	0.857143
AATGCCTCA.GTACCTAAC	0.857143
AATGCCTCA.TGGAAGATT	0.892857
AATGCCTCA.TTGTCAACC	0.892857
AATGCGTGC.AAGCAACTA	0.785714
AATGCGTGC.ACGCGACAG	0.892857
AATGCGTGC.ACTACCATC	0.785714
AATGCGTGC.CCTAGCAAT	0.857143
AATGCGTGC.TCTGCAACA	0.785714
AATGCGTGC.TTGCAGTCA	0.785714
AATGCTATC.AAGCAATCG	0.821429
AATGCTATC.AAGCTGAGG	0.892857
AATGCTATC.AATCGTGTT	0.857143
AATGCTATC.AGGATCTCA	0.892857
AATGCTATC.AGTCGCCGA	0.892857
AATGCTATC.AGTTGTGTA	0.821429
AATGCTATC.CCTTAACAT	0.928571
AATGCTATC.GAGCCGTTA	0.785714
AATGCTATC.GGTGATAGG	0.821429
AATGCTATC.TATTGACTG	0.892857
AATGCTATC.TTGTCAACC	0.75
AATGCTGAT.AGCACCAGC	0.857143
AATGCTGAT.ATCGAATCG	0.821429
AATGCTGAT.CATTGTTCA	0.892857
AATGCTGAT.CGTGTCCGA	0.892857
AATGCTGAT.CTCCGCATT	0.821429
AATGCTGAT.GGTGTGACC	0.821429
AATGCTGAT.TAGCACACG	0.75
AATGCTGAT.TCCTATTCC	0.821429
AATGTGCGT.ATAGCTTGC	0.892857
AATGTGCGT.CAAGTCACT	0.892857
AATGTGCGT.CTGTCACTT	0.892857
AATGTGCGT.GCATGTGGT	0.892857
AATGTGCGT.TGAGCAGAT	0.892857
AATTAGAGG.AAGGATCGT	0.857143
AATTAGAGG.ATTAGCGGT	0.892857
AATTAGAGG.GGATCAGGT	0.75
AATTAGAGG.GTGCGTTCC	0.928571
AATTCGGAA.ATACAACCG	0.785714
AATTCGGAA.CCTGACCTC	0.714286
AATTCGGAA.GAGTTAACT	0.892857
AATTCGGAA.GTTAGATTG	0.892857
AATTGGATC.CTGGACACT	0.857143
AATTGGATC.TAGATAGCC	0.857143
AATTGGATC.TGATCGGAA	0.892857
AATTGGTGA.ACACATCTG	0.928571
AATTGGTGA.AGCTTGGTG	0.857143
AATTGGTGA.CACTACAGG	0.857143
AATTGGTGA.GAAGAGCAC	0.857143
AATTGGTGA.GCATGTGGT	0.892857
AATTGGTGA.GCTTCACTC	0.857143
AATTGGTGA.TAGCGCAGC	0.857143
AATTGGTGA.TCACTACGT	0.892857
AATTGGTGA.TCTAATACC	0.857143
ACAACCGGA.TCAAGGTCG	0.892857
ACAACCGGA.TGGATTAGC	0.892857
ACAACGAGC.ACACATCTG	0.821429
ACAACGAGC.AGAGCCGCA	0.785714
ACAACGAGC.ATTCCTACG	0.821429
ACAACGAGC.TAACATTGG	0.928571
ACAACGAGC.TAGTTGACG	0.821429
ACAAGAATG.AGGAAGGTG	0.75
ACAAGAATG.CATAGAGAT	0.892857
ACAAGAATG.GCTACCGAG	0.857143
ACAAGAATG.TGATGGACA	0.821429
ACAAGGTAC.AACCGTGAG	0.785714
ACAAGGTAC.AATAACTCC	0.821429
ACAAGGTAC.AATCTGACC	0.892857
ACAAGGTAC.ACAGAAGAG	0.857143
ACAAGGTAC.ACGACATCT	0.821429
ACAAGGTAC.ACGCACACT	0.857143
ACAAGGTAC.AGTGAACGG	0.714286
ACAAGGTAC.ATGGACGTT	0.857143
ACAAGGTAC.CACACCACA	0.785714
ACAAGGTAC.CCGGTTGAG	0.857143
ACAAGTACA.AAGGATCGT	0.821429
ACAAGTACA.AGGAAGGTG	0.857143
ACAAGTACA.TGAGAGGAC	0.75
ACAAGTACA.TGTAACAGT	0.892857
ACAATAGGT.AACAACCTA	0.821429
ACAATAGGT.CACAGCGAA	0.892857
ACAATAGGT.CAGCTGGAG	0.857143
ACAATAGGT.GATCGATAC	0.892857
ACAATAGGT.GCTGAGCAG	0.857143
ACAATAGGT.GGAGCATCT	0.785714
ACAATAGGT.TCGTGACGT	0.892857
ACAATAGGT.TGCTCACAC	0.714286
ACAATAGGT.TGGTGCCTG	0.892857
ACAATAGGT.TTCACTCCT	0.857143
ACAATTCGG.CATTCAGTT	0.928571
ACAATTCGG.CCGGTGGTT	0.821429
ACAATTCGG.CTCTACGCA	0.892857
ACAATTCGG.CTTGTAACG	0.714286
ACAATTCGG.GTCACTATG	0.892857
ACACACCGT.AATTAGAGG	0.821429
ACACACCGT.ACGTGTAGT	0.785714
ACACACCGT.CCAATATAC	0.857143
ACACACCGT.CCATAGCCA	0.928571
ACACACCGT.CGACGTGAT	0.892857
ACACACCGT.CGGTCGACA	0.892857
ACACACCGT.TCAACACTC	0.785714
ACACACCGT.TGCGTCTTA	0.75
ACACACGTC.AGTACTCTC	0.857143
ACACACGTC.GATGCTCCT	0.892857
ACACACGTC.TAGTGATCC	0.821429
ACACACGTC.TCACAGGTA	0.821429
ACACATCTG.AAGCTGGTC	0.892857
ACACATCTG.AGTAAGCCA	0.857143
ACACATCTG.CTTGGATCA	0.821429
ACACCACAT.ACGATGGAA	0.857143
ACACCACAT.ACGGACCAT	0.714286
ACACCACAT.CATGGTCGA	0.857143
ACACCACAT.CGTATAGCG	0.857143
ACACCACAT.CTGAGTCCA	0.857143
ACACCACAT.GCTGAGCAG	0.821429
ACACCACAT.GGATCAATG	0.857143
ACACCACAT.GTAATCAGC	0.821429
ACACCACAT.GTTCACTCC	0.892857
ACACCACAT.TTCCGCCAG	0.821429
ACACCGCCA.AAGAGAGAG	0.892857
ACACCGCCA.AGGTCCGTC	0.892857
ACACCGCCA.AGTCATACT	0.785714
ACACCGCCA.ATGTGACGA	0.821429
ACACCGCCA.CCACGGATC	0.892857
ACACCGCCA.GCACGCATT	0.892857
ACACCGCCA.TGATACCGT	0.892857
ACACGTTGC.ACCACTAGG	0.857143
ACACGTTGC.ACCATTCAC	0.821429
ACACGTTGC.AGAGCCGCA	0.821429
ACACGTTGC.CATGACGTT	0.857143
ACACGTTGC.CATGGTCGA	0.892857
ACACGTTGC.GGTTCTATC	0.785714
ACACTAACG.ACAACCGGA	0.857143
ACACTAACG.GTGACGTAA	0.821429
ACACTAACG.TCGACGTTG	0.928571
ACACTGTGA.AAGCACAAC	0.821429
ACACTGTGA.CCACCATGC	0.892857
ACACTGTGA.CCGAGTACT	0.892857
ACACTGTGA.CGATTCGAG	0.892857
ACACTGTGA.TCAATGGAC	0.821429
ACAGAAGAG.ACACACCGT	0.857143
ACAGAAGAG.CCTCGCGTT	0.892857
ACAGAAGAG.GACCAGAGA	0.892857
ACAGAAGAG.TGATGGACA	0.892857
ACAGAGATG.AAGCTTGCA	0.857143
ACAGAGATG.ATATCAGCC	0.892857
ACAGAGATG.ATGCAGTTC	0.821429
ACAGAGATG.CCACGTTCT	0.892857
ACAGAGATG.CCATTACAG	0.821429
ACAGAGATG.CCGGTTCTA	0.892857
ACAGAGATG.GCACGTAGA	0.892857
ACAGAGATG.GGACACTGG	0.857143
ACAGCGGTC.AACCGCTGA	0.892857
ACAGCGGTC.ATTAGCGGT	0.892857
ACAGCGGTC.CTCCTGACG	0.928571
ACAGCGGTC.TAGCACTAT	0.821429
ACAGCGTAT.CGGTCGACA	0.857143
ACAGCGTAT.GGAAGTATG	0.857143
ACAGCGTAT.TGAGATCAT	0.892857
ACAGGAACT.ACACACCGT	0.785714
ACAGGAACT.ACCGCTGTG	0.785714
ACAGGAACT.AGACTAGTA	0.892857
ACAGGAACT.CAAGTCGAA	0.857143
ACAGGAACT.CCTCAGGTG	0.892857
ACAGGAACT.GGAAGTATG	0.892857
ACAGGAACT.GTTAGTCAA	0.892857
ACAGGTATC.ATAGCACGG	0.857143
ACAGGTATC.CAATGCATT	0.857143
ACAGGTATC.CCAGTACTC	0.821429
ACAGGTATC.CCGCAACAC	0.892857
ACAGGTATC.GCACCATCG	0.821429
ACAGGTATC.GGAAGAAGC	0.892857
ACAGTATTG.ACTACCATC	0.821429
ACAGTATTG.AGGTCCGTC	0.892857
ACAGTATTG.CGCATAACT	0.821429
ACAGTATTG.CTAGAGGTA	0.714286
ACAGTATTG.GTTGCTCAG	0.892857
ACAGTATTG.TCGGACAGT	0.857143
ACATCGTCC.ACGGTGTAC	0.857143
ACATCGTCC.AGTGAACGG	0.892857
ACATCGTCC.GCTCTGTGT	0.821429
ACATCGTCC.GGTAATCTA	0.821429
ACATCGTCC.GTACAATGC	0.785714
ACATCGTCC.TCGTACCTT	0.821429
ACATCGTCC.TTGTTAGAG	0.892857
ACATGACTA.ACCGTCACG	0.892857
ACATGACTA.CCACTACCA	0.857143
ACATGACTA.CGTACACAC	0.857143
ACATGACTA.GAGTTAACT	0.821429
ACATGACTA.TATCATGCT	0.821429
ACATGACTA.TCGGACAGT	0.857143
ACATGGATT.ACAAGAATG	0.821429
ACATGGATT.ATTATGCAG	0.857143
ACATGGATT.CAAGTCACT	0.75
ACATGGATT.CCAACAACA	0.857143
ACATTCCAC.ACATGGATT	0.892857
ACATTCCAC.ATTCGAAGA	0.892857
ACATTCCAC.CAAGTCGAA	0.892857
ACATTCCAC.CACAGCGAA	0.821429
ACATTCCAC.CGACCATCA	0.857143
ACATTCCAC.CTTACATGC	0.892857
ACATTCCAC.CTTCTGAGT	0.928571
ACATTCCAC.TCCGTATAC	0.892857
ACATTCCAC.TGAGAATCC	0.785714
ACATTGACA.AATGCTATC	0.714286
ACATTGACA.AGCTCGTCT	0.821429
ACATTGACA.CAATCATAC	0.821429
ACATTGACA.CCGCTATCC	0.892857
ACATTGACA.GCCGAGTCT	0.821429
ACATTGACA.GTTGCTCAG	0.857143
ACATTGACA.TCCTCTAGT	0.857143
ACATTGACA.TGAGTGACT	0.785714
ACCACGCTA.AAGTTGCCA	0.928571
ACCACGCTA.ACCGGTTAC	0.928571
ACCACGCTA.ATCGATCCT	0.892857
ACCACGCTA.ATGCTTCAG	0.857143
ACCACGCTA.CCTAAGTCT	0.857143
ACCACGCTA.CTTCCGTGG	0.785714
ACCACGCTA.GAATTCAGT	0.857143
ACCACGCTA.GACCGTAGT	0.821429
ACCACGCTA.GCCATACAA	0.821429
ACCACGCTA.GGTAGTGTT	0.75
ACCACGCTA.GTCTTCTCG	0.928571
ACCACGGAT.ACTAAGTTC	0.75
ACCACGGAT.ATCCAATGA	0.857143
ACCACGGAT.CAGCTCTTC	0.892857
ACCACGGAT.CGCAACCTC	0.821429
ACCACGGAT.GAGGTGAGC	0.857143
ACCACTAGG.CCGGTTGAG	0.821429
ACCACTAGG.GTCACAGAG	0.857143
ACCACTAGG.TCAGGTGCA	0.857143
ACCACTAGG.TTCCATACC	0.785714
ACCAGCGTT.ACCAGCGTT	0.892857
ACCAGCGTT.AGATCGAGT	0.892857
ACCAGCGTT.ATTAGCACA	0.857143
ACCAGCGTT.CACCTTCCT	0.821429
ACCAGCGTT.CCGCACTCA	0.892857
ACCAGCGTT.CGCCATTAC	0.892857
ACCAGCGTT.TACGACTTG	0.857143
ACCAGCGTT.TCAGTAAGC	0.892857
ACCAGCGTT.TGCATCGGA	0.857143
ACCATACTT.AGACCACGC	0.857143
ACCATACTT.AGACTTCGT	0.821429
ACCATACTT.CAGCAGTAC	0.892857
ACCATACTT.CCAGTCTCA	0.857143
ACCATACTT.CCATAAGTA	0.892857
ACCATACTT.CTATCCATC	0.892857
ACCATACTT.GATGTAAGG	0.821429
ACCATACTT.TTACCTCTC	0.857143
ACCATCTAA.CCTGCAGAT	0.857143
ACCATCTAA.CGTGTATTC	0.892857
ACCATCTAA.CTTATCTCA	0.857143
ACCATCTAA.CTTCGACTG	0.785714
ACCATCTAA.GCCGCCTAA	0.857143
ACCATCTAA.GCCTTAGAG	0.821429
ACCATCTAA.TGACAAGTT	0.785714
ACCATGTCT.AACTCCATG	0.892857
ACCATGTCT.AATTCGGAA	0.857143
ACCATGTCT.ATCCACAGT	0.821429
ACCATGTCT.ATCTAGGTT	0.892857
ACCATGTCT.CATCAATAG	0.857143
ACCATGTCT.CGCCACCAT	0.785714
ACCATGTCT.CTGCATGTT	0.892857
ACCATGTCT.GCGACCTGT	0.785714
ACCATGTCT.TACCTCACT	0.857143
ACCATGTCT.TGGTTATAC	0.892857
ACCATTCAC.CATCCAGGA	0.857143
ACCATTCAC.GTTGCATGG	0.821429
ACCGACGGT.ACTGTAATC	0.821429
ACCGACGGT.ATGCGCTAC	0.857143
ACCGACGGT.GACTGCCTG	0.892857
ACCGACGGT.GATAACGTC	0.821429
ACCGACGGT.GATTGAGTA	0.857143
ACCGACGGT.TCACAGGTA	0.821429
ACCGACGGT.TCATCATCT	0.821429
ACCGAGACA.AAGAGAACT	0.892857
ACCGAGACA.AATACTCCG	0.857143
ACCGAGACA.ATCCACAGT	0.821429
ACCGAGACA.GAATCACAT	0.857143
ACCGAGACA.GTCAGACCG	0.821429
ACCGAGACA.TGAAGACCA	0.892857
ACCGAGTAG.AGTACGAAT	0.892857
ACCGAGTAG.ATCAGAAGC	0.892857
ACCGAGTAG.GAAGAGCAC	0.857143
ACCGAGTAG.TCGGACAGT	0.821429
ACCGATCGA.AGCGACACC	0.75
ACCGATCGA.CCTCTTGTA	0.714286
ACCGATCGA.TCGGTATCA	0.75
ACCGCTGTG.ACGTTCAAT	0.892857
ACCGCTGTG.ATCAGGATG	0.857143
ACCGCTGTG.GCCGAGTCT	0.785714
ACCGCTGTG.TAGTACGTA	0.892857
ACCGCTGTG.TGATCGGAA	0.821429
ACCGGAAGG.AGAGGACGT	0.857143
ACCGGAAGG.CAAGTACGA	0.821429
ACCGGAAGG.CTCCAGCGT	0.785714
ACCGGAAGG.CTTGTAACG	0.857143
ACCGGAAGG.GGAAGTATG	0.928571
ACCGGAAGG.GGATCAGGT	0.714286
ACCGGAAGG.GGTGTTCAT	0.892857
ACCGGAAGG.GTAACTCAT	0.928571
ACCGGAAGG.TCACATACT	0.892857
ACCGGAGTA.ACTCCGTCG	0.821429
ACCGGAGTA.TCGCATTCG	0.821429
ACCGGTTAC.CCTTATCCG	0.892857
ACCGGTTAC.GAGAATCAG	0.857143
ACCGGTTAC.GCGAGCAAG	0.892857
ACCGGTTAC.TTCTGAATG	0.892857
ACCGGTTAC.TTGTCAACC	0.892857
ACCGTACGC.ACAATTCGG	0.892857
ACCGTACGC.AGATCGAGT	0.928571
ACCGTACGC.ATGGTTCGA	0.785714
ACCGTACGC.GCACGCATT	0.821429
ACCGTACGC.TATGACCGA	0.892857
ACCGTCACG.ATACTTGCT	0.821429
ACCGTCACG.CCAAGCGAG	0.857143
ACCGTCACG.GCAGCTCTT	0.821429
ACCGTCCTA.AAGTAGGAC	0.928571
ACCTAGCAC.CCTTAACAT	0.821429
ACCTAGCAC.CTCTGCGGT	0.892857
ACCTAGCAC.CTTGCGACC	0.75
ACCTAGCAC.GTCAAGATC	0.75
ACCTAGCAC.TACCTCCTC	0.75
ACCTAGCAC.TTGGACTTC	0.892857
ACCTAGTTA.AGGAAGGTG	0.857143
ACCTAGTTA.ATCGGTGGT	0.857143
ACCTAGTTA.CCACATTAG	0.821429
ACCTAGTTA.CCGCAATGG	0.821429
ACCTAGTTA.GGATCGTTC	0.857143
ACCTAGTTA.GTCGAGTAC	0.821429
ACCTAGTTA.TACGTTACC	0.892857
ACCTAGTTA.TAGTAGTCT	0.857143
ACCTCCTAG.ACTTCTAAC	0.892857
ACCTCCTAG.CAGTTACTG	0.821429
ACCTGCAGA.ACAGGTATC	0.857143
ACCTGCAGA.AGATGAAGA	0.714286
ACCTGCAGA.CTAGAGTCG	0.892857
ACCTGCAGA.GAAGAGCAC	0.821429
ACCTGCAGA.GTCCTAGTT	0.857143
ACCTGTACC.AACCGTGAG	0.857143
ACCTGTACC.AGTCGCCGA	0.857143
ACCTGTACC.ATACTTGCT	0.892857
ACCTGTACC.CCTGACCTC	0.821429
ACCTGTACC.GTGCGTTCC	0.857143
ACCTGTACC.TGCTGCGTC	0.821429
ACCTTGAAG.AATCCTCGT	0.892857
ACCTTGAAG.AGCTTGGTG	0.892857
ACCTTGAAG.AGTAATGGT	0.785714
ACCTTGAAG.AGTTCAACC	0.928571
ACCTTGAAG.ATCTCGAAC	0.821429
ACCTTGAAG.CCGGTGGTT	0.892857
ACCTTGAAG.CCTCGACCT	0.857143
ACCTTGAAG.GAGGACTTA	0.892857
ACCTTGAAG.GAGTCACCA	0.892857
ACGAATCGC.CATCGAAGC	0.821429
ACGAATCGC.CCTCGCGTT	0.892857
ACGAATCGC.CTATCTTGA	0.857143
ACGAATCGC.CTGATGCAC	0.928571
ACGAATCGC.TACGACCAT	0.892857
ACGACAGTC.CATCCAGGA	0.857143
ACGACAGTC.CTGAGTAGC	0.892857
ACGACAGTC.GGTTAGATG	0.785714
ACGACAGTC.GGTTCAGAC	0.857143
ACGACATCT.AATGCACTT	0.785714
ACGACATCT.ACCTTGAAG	0.857143
ACGACATCT.GACTATTGA	0.821429
ACGACATCT.GATACACTA	0.857143
ACGACGATT.ACACCGCCA	0.857143
ACGACGATT.AGTGAGAGA	0.857143
ACGACGATT.GGTAGCATC	0.892857
ACGACGATT.GTTCCAACA	0.892857
ACGACGATT.TAGGATGCC	0.821429
ACGACGATT.TTATTCGAC	0.821429
ACGACTGCG.AAGTACAGA	0.75
ACGACTGCG.AGACCAGCT	0.857143
ACGACTGCG.AGACTAGTA	0.857143
ACGACTGCG.ATTAGCGGT	0.785714
ACGACTGCG.CGCCACCAT	0.821429
ACGACTGCG.GGTAGTGTT	0.892857
ACGAGAGCA.ACCAGCGTT	0.892857
ACGAGAGCA.AGACATCCA	0.892857
ACGAGAGCA.CAGTTGAGT	0.892857
ACGAGAGCA.CCTCGACCT	0.821429
ACGAGAGCA.CTGTGCTCA	0.785714
ACGAGAGCA.GTAGCATAC	0.785714
ACGAGAGCA.TCAGCTCAG	0.821429
ACGAGCTTC.AATCGCCAT	0.821429
ACGAGCTTC.CCACAAGGT	0.714286
ACGAGCTTC.CCATACGAT	0.821429
ACGAGCTTC.CTGAGTAGC	0.821429
ACGAGCTTC.CTGCTGCTT	0.821429
ACGAGCTTC.GGAAGGTAT	0.785714
ACGAGCTTC.GTGACGTAA	0.857143
ACGAGCTTC.TACGAGTGA	0.821429
ACGAGCTTC.TGTCAACCT	0.821429
ACGATGACC.AGTCATACT	0.785714
ACGATGACC.TGCGTAATC	0.857143
ACGATGACC.TTACTAGTC	0.821429
ACGATGGAA.ACTCCGTCG	0.857143
ACGATGGAA.AGTAGAGGA	0.857143
ACGATGGAA.ATACCGCTT	0.857143
ACGATGGAA.CTGACGATG	0.857143
ACGATGGAA.TATGTACCT	0.928571
ACGCAAGAT.AACGTCGAG	0.892857
ACGCAAGAT.CGCCTGCAA	0.821429
ACGCAAGAT.CTTAATCGT	0.857143
ACGCAAGAT.GACCGTAGT	0.821429
ACGCAAGAT.TAATCACGC	0.892857
ACGCAAGAT.TTGCCGTAG	0.892857
ACGCACACT.ACGCTATGT	0.714286
ACGCACACT.ACGTTCAAT	0.75
ACGCACACT.AGTCCGTGT	0.821429
ACGCACACT.AGTGATGCG	0.857143
ACGCACACT.CTCTCAGTC	0.892857
ACGCACACT.GACTCTCAC	0.785714
ACGCACACT.GATAGTTCT	0.821429
ACGCACACT.GATATGGAC	0.821429
ACGCACACT.GATGCGACG	0.892857
ACGCACACT.TCCGATAAC	0.857143
ACGCACACT.TGATGGACA	0.857143
ACGCACACT.TGCCATCTC	0.857143
ACGCGACAG.ACTCGTCTA	0.75
ACGCGACAG.CCATATGCC	0.785714
ACGCGACAG.GGATACAAT	0.857143
ACGCGACAG.GTGTATCTG	0.785714
ACGCGACAG.GTGTTCCAG	0.857143
ACGCGACAG.TCTATGACA	0.892857
ACGCGACAG.TGAGACAGC	0.75
ACGCGTGAC.AATCTCCTA	0.857143
ACGCGTGAC.ACAATAGGT	0.857143
ACGCGTGAC.AGCTGCACT	0.714286
ACGCGTGAC.ATGACACAA	0.821429
ACGCGTGAC.CACATATCA	0.857143
ACGCGTGAC.CCACACAGA	0.857143
ACGCGTGAC.GCGACAACC	0.928571
ACGCGTGAC.GTGACTCTC	0.857143
ACGCGTGAC.GTGAGGACG	0.857143
ACGCGTGAC.GTGGAGGTC	0.892857
ACGCTAGTG.AGATATGGA	0.892857
ACGCTAGTG.AGCAAGTCC	0.821429
ACGCTAGTG.ATAGTCAGT	0.892857
ACGCTAGTG.CTTCTATGA	0.928571
ACGCTAGTG.GAACATGAC	0.821429
ACGCTATGT.AGGTATTCC	0.857143
ACGCTATGT.CGCAGTGTC	0.857143
ACGCTATGT.GCCATTAAG	0.821429
ACGCTATGT.TATGGTTGG	0.857143
ACGCTCTTA.ATCATGTTC	0.857143
ACGCTCTTA.ATCATTACG	0.857143
ACGCTCTTA.ATCTCGTGA	0.892857
ACGCTCTTA.CCAGTCTCA	0.785714
ACGCTCTTA.CGCATAACT	0.892857
ACGCTCTTA.GCAGCAGTG	0.857143
ACGCTCTTA.TCTCATCGG	0.857143
ACGGACCAT.AATCGCCAT	0.892857
ACGGACCAT.ACCACGCTA	0.821429
ACGGACCAT.AGACTAGTA	0.857143
ACGGACCAT.AGCATTCCA	0.892857
ACGGACCAT.CATCGCTGG	0.857143
ACGGACCAT.CTGCAAGCC	0.785714
ACGGACCAT.GAGCAGGAA	0.75
ACGGACCAT.GATTGGAAG	0.892857
ACGGACCAT.GTCAACTGA	0.857143
ACGGACCAT.TAAGTACAC	0.857143
ACGGACCAT.TGTATCGTG	0.892857
ACGGTGCCT.CCATGATGT	0.857143
ACGGTGCCT.CTATGGATG	0.821429
ACGGTGCCT.TATCGGAAC	0.857143
ACGGTGCCT.TGAGATCAT	0.892857
ACGGTGTAC.ATCGAATCG	0.892857
ACGTACTGC.AGATCGAGT	0.928571
ACGTACTGC.AGTCCGTGT	0.785714
ACGTACTGC.CGCGCACAT	0.892857
ACGTACTGC.GGATACCTA	0.821429
ACGTACTGC.GTACGTCTA	0.785714
ACGTACTGC.TCACACTGC	0.892857
ACGTAGTAT.AACGGTAGC	0.785714
ACGTAGTAT.AATGCGTGC	0.928571
ACGTAGTAT.TATCGAGCC	0.821429
ACGTATGTC.GATACTGTG	0.928571
ACGTATGTC.GGTCTCATG	0.892857
ACGTATGTC.GTGCATCAA	0.821429
ACGTATGTC.GTGTCACAC	0.857143
ACGTATGTC.TCTGCAACA	0.821429
ACGTATGTC.TTATCGCAC	0.857143
ACGTCGCTC.AGCTATATG	0.892857
ACGTCGCTC.CAACGATCG	0.821429
ACGTCGCTC.TCACTACGT	0.821429
ACGTCGCTC.TCAGGACTG	0.892857
ACGTCGCTC.TCGATTCAG	0.892857
ACGTCTATG.AACGTCGAG	0.857143
ACGTCTATG.AATGCTGAT	0.892857
ACGTCTATG.CGGTGAGTC	0.892857
ACGTCTATG.GATGCGGTT	0.857143
ACGTCTATG.GCGCTTCTC	0.785714
ACGTCTATG.GTGCATCAA	0.821429
ACGTCTATG.TCCAATCAT	0.821429
ACGTCTATG.TCGATTCAG	0.857143
ACGTGAATC.AAGCAACTA	0.892857
ACGTGAATC.ACAGCGGTC	0.892857
ACGTGAATC.CGGAGACTT	0.857143
ACGTGAATC.GATCTGAAT	0.928571
ACGTGAATC.GATTGGAAG	0.892857
ACGTGAATC.GTACCTAAC	0.857143
ACGTGAATC.GTGGACTGG	0.892857
ACGTGAATC.TAGCGCAGC	0.892857
ACGTGAATC.TGTTACTGA	0.892857
ACGTGAATC.TTGATCGTA	0.821429
ACGTGCTCG.AACTCCATG	0.857143
ACGTGCTCG.ATTCGCTTA	0.892857
ACGTGCTCG.GACTCTCAC	0.892857
ACGTGCTCG.GTGTACCGT	0.857143
ACGTGCTCG.TAAGGTGAT	0.928571
ACGTGCTCG.TGCGTCTTA	0.821429
ACGTGCTCG.TTGGACTTC	0.821429
ACGTGTAGT.ACCGCTGTG	0.857143
ACGTGTAGT.ATCTCGAAC	0.892857
ACGTGTAGT.ATGACACAA	0.821429
ACGTGTAGT.GGATTCGTC	0.75
ACGTTCAAT.ACAGCGGTC	0.892857
ACGTTCAAT.ACGACATCT	0.892857
ACGTTCAAT.ACGCTAGTG	0.785714
ACGTTCAAT.AGATGAGAT	0.857143
ACGTTCAAT.AGTCGTCCG	0.785714
ACGTTCAAT.ATGGACGTT	0.857143
ACGTTCAAT.CAATACCAC	0.892857
ACGTTCAAT.CCATACGAT	0.857143
ACGTTCAAT.CGTTCCATT	0.857143
ACGTTCAAT.GAGTCACCA	0.821429
ACGTTCAAT.GCACTGGAT	0.857143
ACGTTCAAT.GCTCAGCCA	0.857143
ACTAACCGA.TAGCACACG	0.857143
ACTAACCGA.TCAGAGCGT	0.821429
ACTAACCGA.TTAGTCGGA	0.892857
ACTAAGTTC.ATCAAGCAT	0.821429
ACTAAGTTC.ATCTTACAG	0.892857
ACTAAGTTC.ATTGCCGAC	0.892857
ACTAAGTTC.CCTTCCTCA	0.821429
ACTAAGTTC.CTGATCAAG	0.892857
ACTAAGTTC.CTTGGATCA	0.892857
ACTAAGTTC.GCACAACTC	0.821429
ACTAAGTTC.GGAAGTATG	0.892857
ACTAAGTTC.GGTAACTAC	0.892857
ACTAAGTTC.TATTCAACG	0.821429
ACTAAGTTC.TCGTGCCAC	0.75
ACTAAGTTC.TTCGTGATG	0.857143
ACTACCATC.ACTCGAGTC	0.785714
ACTACCATC.ATGAGGTAT	0.892857
ACTACTCAT.AAGCAGCAT	0.857143
ACTACTCAT.CAGCTTCGA	0.892857
ACTACTCAT.CTAGTGCTG	0.821429
ACTACTCAT.CTTCTATGA	0.785714
ACTACTCAT.GAATCAACC	0.821429
ACTACTCAT.GACGGTGCT	0.892857
ACTACTCAT.GAGTCCAAT	0.821429
ACTACTCAT.GTGCTGACT	0.714286
ACTATCCTG.ACCATTCAC	0.785714
ACTATCCTG.AGACATATC	0.821429
ACTATCCTG.AGAGCGCGA	0.821429
ACTATCCTG.ATATCAGCC	0.785714
ACTATCCTG.CTGTAGAAG	0.785714
ACTATCCTG.GAGCTCTCA	0.892857
ACTATCCTG.GCGGAGATT	0.857143
ACTATCCTG.GGTAAGTGA	0.892857
ACTATCCTG.GTGCTAAGC	0.892857
ACTATCCTG.TCATCATCT	0.857143
ACTATCCTG.TGTCCATAG	0.821429
ACTATTGTC.ACTCCTGAG	0.821429
ACTATTGTC.GGTTAACAG	0.857143
ACTATTGTC.TTCACTGGA	0.928571
ACTCACGAA.AGTATGACG	0.857143
ACTCACGAA.CTTCACTGT	0.821429
ACTCACGAA.GGTTCTATC	0.857143
ACTCACGAA.GTTAGAGAC	0.785714
ACTCACGAA.TAATGTAGC	0.821429
ACTCACGAA.TTGGTAACT	0.928571
ACTCATTCA.ATAGACCGA	0.785714
ACTCATTCA.ATCTGCGTA	0.821429
ACTCATTCA.GAAGAGCAC	0.821429
ACTCATTCA.GGAGACACA	0.857143
ACTCATTCA.TAGAGCCAG	0.821429
ACTCCAACT.CCGCAATGG	0.785714
ACTCCAACT.GTGGAGGTC	0.892857
ACTCCAACT.GTTCCAACA	0.857143
ACTCCAACT.TCACACTGC	0.785714
ACTCCGGTT.CACTAGACT	0.892857
ACTCCGGTT.CCGGTGGTT	0.857143
ACTCCGGTT.CGTCAGCAC	0.892857
ACTCCGGTT.GACTTGATT	0.892857
ACTCCGGTT.GTTAATTCG	0.857143
ACTCCGGTT.TCATGCAGG	0.892857
ACTCCGTCG.AACGGAGAT	0.785714
ACTCCGTCG.ACTCCTGAG	0.892857
ACTCCGTCG.AGTCGCGAC	0.785714
ACTCCGTCG.CCAACGGAA	0.785714
ACTCCGTCG.CGATTGAAC	0.892857
ACTCCGTCG.CTAGTCGTC	0.857143
ACTCCGTCG.GATCTACTT	0.857143
ACTCCGTCG.GCCAATGAA	0.857143
ACTCCGTCG.GCCGAACCA	0.821429
ACTCCGTCG.GTAGCCTTG	0.821429
ACTCCGTCG.TATAATCGC	0.821429
ACTCCGTCG.TGTGGTCCT	0.857143
ACTCCTGAG.ACCTGCAGA	0.857143
ACTCCTGAG.CATTGCAGA	0.857143
ACTCCTGAG.GATACACTA	0.857143
ACTCCTGAG.GTACCTAAC	0.821429
ACTCCTGAG.GTAGCATAC	0.928571
ACTCCTGAG.TCGCAAGCA	0.821429
ACTCGAGTC.AAGACTACC	0.821429
ACTCGCTGT.AGGATGCGT	0.892857
ACTCGCTGT.CGTCTGTCC	0.821429
ACTCGCTGT.GAGATTCCT	0.892857
ACTCGCTGT.GGATACCTA	0.892857
ACTCGCTGT.TCGGATGTT	0.857143
ACTCGTAGG.CTGATGCAC	0.821429
ACTCGTAGG.GATATATCC	0.928571
ACTCGTAGG.TACAGGACT	0.892857
ACTCGTCTA.CAAGGTGTG	0.892857
ACTCGTCTA.CTACGAGAA	0.857143
ACTCGTCTA.GGAAGGTAT	0.75
ACTCGTCTA.GTCACAGAG	0.821429
ACTCGTCTA.GTCTCCAGG	0.857143
ACTCGTCTA.GTTCACTCC	0.857143
ACTCGTCTA.TGCGCTGCA	0.785714
ACTCGTCTA.TTGGACTTC	0.821429
ACTCTAGGA.ACACATCTG	0.785714
ACTCTAGGA.GCCATCGCT	0.892857
ACTCTAGGA.TCCAGAACG	0.892857
ACTCTCACA.GAGCATACA	0.75
ACTCTCACA.GGTGGAGCT	0.821429
ACTCTCACA.GTAGACTCT	0.821429
ACTCTCACA.TGTTACTGA	0.821429
ACTCTGCTC.AATGAGTCG	0.785714
ACTCTGCTC.ACCACGCTA	0.821429
ACTCTGCTC.ATCAAGCAT	0.714286
ACTCTGCTC.GATACCGGA	0.928571
ACTCTGCTC.GTTGCTCAG	0.857143
ACTCTGCTC.TGCGTATCT	0.857143
ACTCTGCTC.TTCACTCCT	0.785714
ACTGACTAC.ACTAAGTTC	0.892857
ACTGACTAC.ACTCATTCA	0.857143
ACTGACTAC.ATGGAGAGT	0.821429
ACTGACTAC.CTTCACTGT	0.892857
ACTGACTAC.TAACACGAG	0.821429
ACTGACTAC.TCAGACAAG	0.892857
ACTGACTAC.TGAACCAAT	0.857143
ACTGACTAC.TGGAGAACC	0.857143
ACTGCTAGT.AAGGAACAG	0.892857
ACTGCTAGT.ACCATGTCT	0.892857
ACTGCTAGT.ACTAAGTTC	0.892857
ACTGCTAGT.ACTGGTGCT	0.892857
ACTGCTAGT.AGAGGTGAA	0.857143
ACTGCTAGT.AGCTGCACT	0.892857
ACTGCTAGT.CAATACCAC	0.857143
ACTGCTAGT.CAATGTGCT	0.928571
ACTGCTAGT.GATCTGTTC	0.821429
ACTGCTAGT.GCTCTGTGT	0.857143
ACTGCTAGT.GTTGATGCA	0.75
ACTGCTAGT.TGGTGGATC	0.892857
ACTGGACCA.ACATGGATT	0.892857
ACTGGACCA.ACTCTAGGA	0.785714
ACTGGACCA.CTAGGTACT	0.892857
ACTGGACCA.GAACTCGTA	0.857143
ACTGGACCA.GAGCATACA	0.892857
ACTGGACCA.GGAGTACAG	0.892857
ACTGGACCA.TGCATACAT	0.857143
ACTGGTCAG.ACAGAGATG	0.785714
ACTGGTCAG.ACTCGCTGT	0.892857
ACTGGTCAG.ATAGCACGG	0.857143
ACTGGTCAG.CTCTCAGTC	0.892857
ACTGGTCAG.GAGTCCAAT	0.857143
ACTGGTCAG.GCACTGGAT	0.857143
ACTGGTCAG.GTGCATCAA	0.857143
ACTGGTCAG.TATGTACCT	0.892857
ACTGGTCAG.TATGTATGC	0.857143
ACTGGTGCT.CTGCTTAGG	0.892857
ACTGGTGCT.GAGCTCTCA	0.892857
ACTGGTGCT.GTCAGACCG	0.857143
ACTGGTGCT.TAACATTGG	0.821429
ACTGGTGCT.TCTACATCC	0.857143
ACTGTAATC.CCTATTCAA	0.857143
ACTGTAATC.CTTCTCATC	0.857143
ACTGTAATC.CTTGTAACG	0.892857
ACTGTAATC.GATTAGTGT	0.857143
ACTGTAATC.TAACGTGTC	0.857143
ACTGTAATC.TAGAGACTA	0.857143
ACTGTGTCA.AGAAGTCCT	0.821429
ACTGTGTCA.ATGTGAGAC	0.928571
ACTGTGTCA.CGGTTGCGA	0.821429
ACTGTGTCA.CTGGTCGGT	0.892857
ACTGTGTCA.CTTACATGC	0.892857
ACTTAGCTT.ATGAGTGTG	0.892857
ACTTAGCTT.CCGCATCCT	0.857143
ACTTAGCTT.TACCGATTG	0.821429
ACTTCAGTA.AAGCACAAC	0.821429
ACTTCAGTA.ACTGTGTCA	0.821429
ACTTCAGTA.AGCACCGTG	0.857143
ACTTCAGTA.GGTCGGTCT	0.928571
ACTTCAGTA.TCAAGGTCG	0.892857
ACTTCAGTA.TCAATCTAG	0.892857
ACTTCAGTA.TCCAGAACG	0.785714
ACTTCAGTA.TGGAATCGT	0.821429
ACTTCGCAG.CTTAAGTTG	0.928571
ACTTCGCAG.GAGTCCAAT	0.892857
ACTTCGCAG.TCAATGGAC	0.821429
ACTTCGCAG.TGTGGACAA	0.857143
ACTTCTAAC.AAGCATTGC	0.857143
ACTTCTAAC.CGCCATTAC	0.857143
ACTTCTAAC.GATCGCACT	0.857143
ACTTCTAAC.GGTTCAGAC	0.892857
ACTTCTAAC.GTGTACCGT	0.821429
ACTTCTAAC.GTGTTCCAG	0.892857
ACTTCTTGG.ACCTGTACC	0.892857
ACTTCTTGG.AGTTACAAG	0.928571
ACTTCTTGG.GTGAATGCC	0.892857
ACTTCTTGG.TGTACACGA	0.785714
ACTTGATCT.AAGAGAGAG	0.857143
ACTTGATCT.ACGCTATGT	0.821429
ACTTGATCT.CAAGTCACT	0.785714
ACTTGATCT.CCTATTGGT	0.892857
ACTTGATCT.CCTTGCTTG	0.892857
ACTTGATCT.TAGTGATCC	0.928571
AGAAGAGTC.ATTCACCTC	0.892857
AGAAGAGTC.CTTAACAGC	0.892857
AGAAGAGTC.GGTAGACAT	0.821429
AGAAGAGTC.GTCGACATT	0.857143
AGAAGAGTC.TGGATTAGC	0.892857
AGAAGAGTC.TGGTAACCA	0.857143
AGAAGCTGC.ACGGACCAT	0.821429
AGAAGCTGC.ATTAGCCAC	0.785714
AGAAGCTGC.CAGTGCCAT	0.821429
AGAAGCTGC.CGAAGAGGT	0.892857
AGAAGCTGC.CGCTTGTAG	0.75
AGAAGCTGC.TATGCCTTC	0.785714
AGAAGCTGC.TTGGTAACT	0.928571
AGAAGTAAC.ACAAGGTAC	0.892857
AGAAGTAAC.TGAGACAGC	0.821429
AGAAGTCCT.AAGGATACG	0.857143
AGAAGTCCT.CAGTTACTG	0.857143
AGAAGTCCT.CTCGACTGC	0.857143
AGAAGTCCT.CTGGACTAA	0.821429
AGAAGTCCT.GAGCCGTTA	0.892857
AGAAGTCCT.GCAACACCT	0.857143
AGAAGTCCT.TATCTGTCA	0.857143
AGAATCAGA.AGTCATACT	0.857143
AGAATCAGA.CTATGGATG	0.857143
AGAATCAGA.CTGATGCAC	0.785714
AGAATCAGA.TCCAGAACG	0.785714
AGACATATC.ACTTGATCT	0.857143
AGACATATC.AGACCAGCT	0.857143
AGACATATC.AGAGGACGT	0.928571
AGACATATC.ATGCTGTCG	0.892857
AGACATATC.CAACGCACA	0.892857
AGACATATC.TATGAAGAC	0.857143
AGACATATC.TCAGAGTCA	0.821429
AGACATCCA.ACACACCGT	0.821429
AGACATCCA.ATTCCGTAC	0.928571
AGACATCCA.CATCCTCTC	0.892857
AGACATCCA.GAGACGATC	0.857143
AGACATCCA.TGGTAGCAG	0.892857
AGACATCCA.TTACGGACC	0.892857
AGACCACGC.AGCTTGGTG	0.892857
AGACCACGC.CAAGAGAGT	0.892857
AGACCACGC.CGGATTCTC	0.892857
AGACCACGC.TCCTGTCCG	0.892857
AGACCAGCT.AGTAATCAG	0.857143
AGACCAGCT.CATAGGTGT	0.821429
AGACCAGCT.CCATAGCCA	0.857143
AGACCAGCT.CCGGTTGAG	0.821429
AGACCAGCT.GCTTACTAG	0.821429
AGACCAGCT.GGAAGGTAT	0.892857
AGACGCCTG.ACGTGCTCG	0.75
AGACGCCTG.TAGGTTAGT	0.785714
AGACGCTAT.ACAGCGTAT	0.857143
AGACGCTAT.CGATTCGAG	0.785714
AGACGCTAT.GACGCTTGC	0.892857
AGACGCTAT.TTGGAGAAC	0.857143
AGACGGAGG.AACGAGAAT	0.857143
AGACGGAGG.AATGAGTCG	0.928571
AGACGGAGG.AGTGACGAT	0.785714
AGACGGAGG.CCTCTTGTA	0.785714
AGACGGAGG.GAGTATCGC	0.821429
AGACGGAGG.GCGAAGCTC	0.892857
AGACGGAGG.GGAGCTCAA	0.857143
AGACGGAGG.TACAACACC	0.928571
AGACTAGTA.ATGCGCCGT	0.857143
AGACTAGTA.GTATACAGA	0.821429
AGACTAGTA.GTCGCAGGT	0.892857
AGACTAGTA.TCATGCAGG	0.821429
AGACTAGTA.TCGATTCAG	0.821429
AGACTTCGT.ACTCGTAGG	0.892857
AGACTTCGT.AGATCGAGT	0.821429
AGACTTCGT.AGGTCAGCA	0.892857
AGACTTCGT.CATCCAGGA	0.857143
AGACTTCGT.CATTGACAA	0.928571
AGACTTCGT.CCAACAACA	0.857143
AGACTTCGT.CCGCAATGG	0.892857
AGACTTCGT.CCTATTGGT	0.892857
AGACTTCGT.GCGCTAGAA	0.857143
AGACTTCGT.GCTCTGTGT	0.857143
AGACTTCGT.TGGATAGGT	0.857143
AGAGAGTGG.CGACAGACC	0.821429
AGAGAGTGG.CTATAGCTC	0.857143
AGAGAGTGG.CTCCAGCGT	0.821429
AGAGAGTGG.CTTGCACAA	0.892857
AGAGAGTGG.GTACGAACG	0.892857
AGAGAGTGG.TGACCTATG	0.785714
AGAGAGTGG.TTCGCATCC	0.892857
AGAGCCGCA.CGCACTCTT	0.857143
AGAGCCGCA.GATATATCC	0.857143
AGAGCCGCA.GCCAATGAA	0.75
AGAGCGCGA.AAGGATACG	0.857143
AGAGCGCGA.AGACCACGC	0.892857
AGAGCGCGA.CAACCTGGT	0.785714
AGAGCGCGA.CCAACAACA	0.857143
AGAGCGCGA.CCAACGGAA	0.75
AGAGCGCGA.CGTGCCTAT	0.857143
AGAGCGCGA.GCAACTCGC	0.75
AGAGCGGAG.CAGCGACGT	0.821429
AGAGCGGAG.CATTGCAGA	0.892857
AGAGCGGAG.CCGGTGGTT	0.75
AGAGCGGAG.GCGATATGA	0.821429
AGAGCGGAG.TCATATCGC	0.892857
AGAGGACGT.ACTGTAATC	0.857143
AGAGGACGT.ATATCCGAT	0.785714
AGAGGACGT.CAACTCCAG	0.892857
AGAGGACGT.GATTAGTGT	0.857143
AGAGGACGT.GGTACTTCC	0.714286
AGAGGACGT.TGAGAGGAC	0.821429
AGAGGTGAA.ACAAGGTAC	0.928571
AGAGGTGAA.ACTTCTAAC	0.857143
AGAGGTGAA.CAGCGTAAG	0.857143
AGAGGTGAA.CCAGGAGTT	0.857143
AGAGGTGAA.CCGACTGTT	0.892857
AGAGGTGAA.GACAATGTT	0.892857
AGAGGTGAA.TATCACCTG	0.785714
AGATACGTT.AGGTGTACA	0.821429
AGATACGTT.TCGTAATAG	0.821429
AGATATGGA.AAGTTCTCT	0.892857
AGATATGGA.CATTCCGAG	0.892857
AGATATGGA.CCAGCCAAT	0.821429
AGATATGGA.GGAAGGTAT	0.857143
AGATCGAGT.CACTAGACT	0.857143
AGATCGAGT.CTGCGTCAC	0.857143
AGATCGAGT.TTCCTTGAC	0.892857
AGATCTGAC.ATATTCGCA	0.75
AGATCTGAC.CCACGGATC	0.821429
AGATCTGAC.CCGAGTACT	0.857143
AGATCTGAC.CGCTTATGA	0.892857
AGATCTGAC.TCACATACT	0.892857
AGATCTTCA.AAGAGAACT	0.857143
AGATCTTCA.AGGAAGGTG	0.857143
AGATCTTCA.GCTTACGTT	0.857143
AGATCTTCA.TAGTACGTA	0.785714
AGATCTTCA.TGACCAAGT	0.821429
AGATGAAGA.AATCCGCTG	0.857143
AGATGAAGA.AATTAGAGG	0.892857
AGATGAAGA.ATAGCACGG	0.821429
AGATGAAGA.GAATCGAGA	0.892857
AGATGAAGA.TCACGACAA	0.785714
AGATGAGAT.AACGGTAGC	0.892857
AGATGAGAT.AACTGCGAC	0.892857
AGATGAGAT.ACAGCATCA	0.857143
AGATGAGAT.ACAGGAACT	0.821429
AGATGAGAT.ACTCGAGTC	0.857143
AGATGAGAT.AGAAGTCCT	0.75
AGATGAGAT.ATAGTCAGT	0.857143
AGATGAGAT.CACGTAGAC	0.821429
AGATGAGAT.CCGGTTGAG	0.857143
AGATGAGAT.CGTGCTTGA	0.892857
AGATGAGAT.GCAATCACG	0.892857
AGATGAGAT.GCGCTCTAT	0.785714
AGATGAGAT.GTGCTCTTG	0.857143
AGATGAGAT.TCCGGAGCT	0.821429
AGATGAGAT.TTCAGTGCC	0.892857
AGATGTTGG.CACTGCTTA	0.857143
AGATGTTGG.TATAGTGCG	0.821429
AGATGTTGG.TCAGAGTCA	0.892857
AGATGTTGG.TCATGCTCA	0.821429
AGATGTTGG.TTGTCAACC	0.857143
AGCAACATT.ACTCGTCTA	0.821429
AGCAACATT.CCTGTTAGC	0.821429
AGCAACATT.GGATCGTTC	0.857143
AGCAACATT.TCGATTCAG	0.821429
AGCAAGTCC.AATCAGGAG	0.857143
AGCAAGTCC.ACCGGAGTA	0.785714
AGCAAGTCC.AGATCTTCA	0.857143
AGCAAGTCC.ATCAGTCGA	0.785714
AGCAAGTCC.CACACTGCC	0.892857
AGCAAGTCC.GACTCTCAC	0.785714
AGCAAGTCC.GTGCATCAA	0.857143
AGCACACCT.AAGGATACG	0.785714
AGCACACCT.AAGTAGGAC	0.892857
AGCACACCT.GAAGTGTGA	0.857143
AGCACACCT.GTGTTGGAA	0.928571
AGCACACCT.TCGGATGTT	0.821429
AGCACCAGC.ACGGTGCCT	0.821429
AGCACCAGC.ACTCGAGTC	0.928571
AGCACCAGC.AGCATTCCA	0.821429
AGCACCAGC.AGTTATCGC	0.857143
AGCACCAGC.CGTAATGAC	0.892857
AGCACCAGC.CGTACACAC	0.857143
AGCACCAGC.CTTCTGAGT	0.892857
AGCACCAGC.GCGCTAGAA	0.857143
AGCACCGTG.AATAACTCC	0.892857
AGCACCGTG.CACTACAGG	0.857143
AGCACCGTG.CTATCTTGA	0.821429
AGCACCGTG.GGTTGCTAT	0.785714
AGCAGACAA.AGACCAGCT	0.892857
AGCAGACAA.AGAGCGGAG	0.928571
AGCAGACAA.ATCTCTGCT	0.892857
AGCAGACAA.CTTCCGGTA	0.821429
AGCAGACAA.GAAGGATCA	0.892857
AGCAGACAA.GCATGTGGT	0.892857
AGCAGACAA.GCCGTTGTT	0.785714
AGCAGACAA.TCTCGATGC	0.857143
AGCATATGG.AATCAGGAG	0.785714
AGCATATGG.AATCTGACC	0.857143
AGCATATGG.CCGTCAGGT	0.892857
AGCATATGG.CCTGCTCCA	0.892857
AGCATATGG.CTGTGGTGG	0.892857
AGCATATGG.GGTTGCTAT	0.821429
AGCATATGG.GTCACTATG	0.785714
AGCATATGG.TTCCAATTC	0.892857
AGCATTCCA.ATTGGTTCC	0.857143
AGCATTCCA.CCACATTAG	0.892857
AGCATTCCA.GGTAGTGTT	0.821429
AGCATTCCA.TCAACACTC	0.892857
AGCATTCCA.TGTAGGTTA	0.892857
AGCATTGTT.CAATCAAGT	0.928571
AGCATTGTT.CTCCTATCT	0.821429
AGCATTGTT.TACTCGACC	0.892857
AGCCACTTC.AGCTTGGTG	0.75
AGCCACTTC.CATCCTCTC	0.928571
AGCCACTTC.GAGGTGAGC	0.821429
AGCCACTTC.GCACGCATT	0.892857
AGCCACTTC.GCGAGCAAG	0.857143
AGCCAGGAC.ATAGTCAGT	0.892857
AGCCAGGAC.CTCGTTCAC	0.892857
AGCCAGGAC.GCATGTAAG	0.785714
AGCCAGGAC.GCCGTTGTT	0.892857
AGCCAGGAC.TATACGGAT	0.892857
AGCCAGGAC.TATTGACTG	0.821429
AGCCAGGAC.TGAACTTGC	0.821429
AGCCAGGAC.TGTGAGTAT	0.892857
AGCCAGGAC.TTCCAATTC	0.821429
AGCCGGATC.AGATATGGA	0.821429
AGCCGGATC.CAAGGTGTG	0.75
AGCCGTTCT.ACCTGTACC	0.857143
AGCCGTTCT.CATTCGAAT	0.857143
AGCCGTTCT.CTCCACGTC	0.892857
AGCCTCGCA.AAGGATCGT	0.857143
AGCCTCGCA.CCGCTATCC	0.857143
AGCCTCGCA.CTTAGAAGG	0.821429
AGCCTCGCA.GCCATTAAG	0.857143
AGCCTCGCA.TCCAAGTAA	0.857143
AGCCTCGCA.TGGTAGCAG	0.892857
AGCCTCGCA.TTACACCTT	0.821429
AGCCTCTAG.GGATCAGGT	0.928571
AGCCTCTAG.TCTAGCTGG	0.892857
AGCGACACC.CGATCCAGA	0.821429
AGCGACACC.CTAGTGCTG	0.821429
AGCGCATGA.ACACCACAT	0.821429
AGCGCATGA.ACTTCAGTA	0.821429
AGCGCATGA.CGACCTGTA	0.821429
AGCGCATGA.CGTACACAC	0.892857
AGCGCATGA.GTCTTCTCG	0.857143
AGCGCATGA.TAAGGTGAT	0.892857
AGCGCATGA.TAGCTGTTG	0.821429
AGCGCATGA.TCTAGCTGG	0.892857
AGCGCATGA.TGCAGTTCA	0.821429
AGCGCATGA.TTCCGAGCG	0.75
AGCGGAACA.ATGCGGATT	0.857143
AGCGGAACA.ATTAGCACA	0.892857
AGCGGAACA.CTGAGATAG	0.821429
AGCGGAACA.GTACCACAA	0.821429
AGCGGAACA.TGCATCGGA	0.714286
AGCGGTAAG.ACACCGCCA	0.857143
AGCGGTAAG.ACTCACGAA	0.821429
AGCGGTAAG.AGCGGAACA	0.892857
AGCGGTAAG.ATAGCACGG	0.821429
AGCGGTAAG.GTTGATGCA	0.892857
AGCGGTAAG.TGACCAAGT	0.892857
AGCGGTCTA.AACTGCGAC	0.892857
AGCGGTCTA.ACACCGCCA	0.857143
AGCGGTCTA.ACAGGAACT	0.892857
AGCGGTCTA.AGATATGGA	0.857143
AGCGGTCTA.GAACATGAC	0.857143
AGCGGTCTA.TCCAGCAGC	0.821429
AGCGGTCTA.TTAACGGAG	0.821429
AGCGTAGAA.AACACACTC	0.821429
AGCGTAGAA.CCGCAGAAT	0.892857
AGCGTCGTC.CCTCCTTGT	0.857143
AGCGTCGTC.CGACGTGAT	0.892857
AGCGTCGTC.TGCTTACGG	0.821429
AGCTACTCA.ACCATACTT	0.821429
AGCTACTCA.CGTTACACC	0.857143
AGCTACTCA.CTTAATCGT	0.821429
AGCTACTCA.TAGCACACG	0.892857
AGCTACTCA.TTATTCGAC	0.892857
AGCTACTCA.TTGCAGTCA	0.821429
AGCTATATG.ACCGACGGT	0.821429
AGCTATATG.AGATGAAGA	0.892857
AGCTATATG.ATGACACAA	0.892857
AGCTATATG.CAATGTGCT	0.857143
AGCTATATG.CTTCGACTG	0.821429
AGCTATATG.GACAGGTTA	0.821429
AGCTATATG.GGACGAGCA	0.714286
AGCTCGTCT.AACGCATTG	0.821429
AGCTCGTCT.ACAGGAACT	0.892857
AGCTCGTCT.ACGGTGCCT	0.821429
AGCTCGTCT.AGAGGTGAA	0.857143
AGCTCGTCT.CAGGTATCG	0.892857
AGCTCGTCT.CATCCTCTC	0.892857
AGCTCGTCT.CTCCTGACG	0.821429
AGCTCGTCT.CTTATCTCA	0.821429
AGCTCTCCG.ACCGAGTAG	0.892857
AGCTCTCCG.CACATATCA	0.785714
AGCTCTCCG.CACGCGTAA	0.892857
AGCTCTCCG.CAGTGCCAT	0.857143
AGCTCTCCG.CGGTGTTAC	0.892857
AGCTCTCCG.GACGTTCAG	0.75
AGCTCTCCG.GCAGCGATA	0.928571
AGCTCTCCG.GCTTACTAG	0.821429
AGCTCTCCG.GTGGTTACC	0.821429
AGCTGCACT.ATTGATTGG	0.928571
AGCTGCACT.CAGTGCTGC	0.821429
AGCTGCACT.CTCATGCCA	0.857143
AGCTGCACT.CTCGAACTG	0.892857
AGCTGCACT.GGAGACACA	0.892857
AGCTGCACT.GTTGACCAT	0.857143
AGCTGCACT.TCTCGATGC	0.892857
AGCTGCACT.TGCTCAGCG	0.857143
AGCTGCACT.TGGACGAGA	0.892857
AGCTTCGAT.ACAACGAGC	0.892857
AGCTTCGAT.CGTTACACC	0.892857
AGCTTCGAT.GAAGTGTGA	0.892857
AGCTTCGAT.GATGCGACG	0.892857
AGCTTGGTG.AGATGAGAT	0.892857
AGCTTGGTG.AGTTGTGTA	0.857143
AGCTTGGTG.ATCCAGCTG	0.821429
AGCTTGGTG.GGATCAGGT	0.857143
AGCTTGGTG.GGTAAGGAT	0.892857
AGCTTGGTG.GTTCACTCC	0.928571
AGCTTGGTG.TCTAGGATG	0.892857
AGGAAGGTG.CTTAATCGT	0.821429
AGGAAGGTG.GGTTCTATC	0.821429
AGGAAGGTG.TCATGCAGG	0.928571
AGGAAGGTG.TCCTCGTCG	0.857143
AGGAATTGG.AAGCCAAGT	0.821429
AGGAATTGG.AAGTACAGA	0.857143
AGGAATTGG.AGGTGCGAG	0.857143
AGGAATTGG.ATAGCCTAA	0.857143
AGGAATTGG.ATCTAGGTT	0.821429
AGGAATTGG.CACATTCTG	0.857143
AGGAATTGG.CCAATGCCT	0.892857
AGGAATTGG.GCCATACAA	0.821429
AGGAGCAAT.ACCATTCAC	0.821429
AGGAGCAAT.CACTTCCTT	0.821429
AGGAGCAAT.CTCGTCTTG	0.857143
AGGAGCAAT.CTGCGTCAC	0.857143
AGGAGCAAT.GCTCTGTGT	0.857143
AGGAGCAAT.GGAGACACA	0.857143
AGGAGCAAT.TATGATGTG	0.785714
AGGAGGTGA.ACGACATCT	0.785714
AGGAGGTGA.ATGACACAA	0.857143
AGGAGGTGA.CGTTCCATT	0.821429
AGGATCATG.ACTGGACCA	0.892857
AGGATCATG.AGAGAGTGG	0.857143
AGGATCATG.CAGTACATC	0.928571
AGGATCATG.CATCAATAG	0.857143
AGGATCATG.CATCCTCTC	0.821429
AGGATCATG.CCACAAGGT	0.821429
AGGATCATG.CGACCATCA	0.821429
AGGATCTCA.AGAGCGGAG	0.857143
AGGATCTCA.GAACAACCA	0.821429
AGGATCTCA.TCCAAGTAA	0.857143
AGGATCTCA.TGGATAGGT	0.892857
AGGATGCGT.AGAAGTCCT	0.714286
AGGATGCGT.AGATATGGA	0.785714
AGGATGCGT.ATAGCACGG	0.821429
AGGATGCGT.CGCAATCGA	0.857143
AGGATGCGT.GCACAACTC	0.857143
AGGATGCGT.GGTCGGATA	0.857143
AGGATGCGT.GGTGGAGCT	0.785714
AGGATGCGT.TGTAACAGT	0.857143
AGGATTACT.ACAGTATTG	0.892857
AGGATTACT.CTGATCAAG	0.821429
AGGATTACT.GCCGTCTTC	0.857143
AGGATTACT.GCGTTCAGA	0.821429
AGGATTGAG.TATGAGACC	0.821429
AGGATTGAG.TCAGCGACC	0.857143
AGGATTGAG.TGTGCTAAC	0.892857
AGGTACCAA.AATACTCCG	0.75
AGGTACCAA.AGTAACGTA	0.857143
AGGTACCAA.CTCGTTCAC	0.928571
AGGTACCAA.CTGAGTCCA	0.714286
AGGTACCAA.CTTGGTCAT	0.857143
AGGTACCAA.TACAACACC	0.857143
AGGTACCAA.TGTAGGTTA	0.785714
AGGTACCAA.TTCCTAAGG	0.821429
AGGTATTCC.ACCTAGTTA	0.857143
AGGTATTCC.ATAACGACA	0.821429
AGGTATTCC.CACAACGCT	0.857143
AGGTATTCC.GACGCTTGC	0.892857
AGGTATTCC.GCCTTGTGA	0.75
AGGTATTCC.GGAGATGAG	0.821429
AGGTATTCC.TGCTCCTCC	0.821429
AGGTATTCC.TTCGGAGTC	0.821429
AGGTCACGT.ACCTCCTAG	0.857143
AGGTCACGT.AGTTAGGTC	0.928571
AGGTCACGT.CCGCAATGG	0.857143
AGGTCACGT.CCTCTCTAG	0.857143
AGGTCACGT.TCTGCGCTG	0.892857
AGGTCAGCA.CATCTCGAT	0.821429
AGGTCAGCA.GATCGTTGA	0.821429
AGGTCCGTC.ACGACGATT	0.928571
AGGTCCGTC.CCGCTCATG	0.857143
AGGTCCGTC.GCACGCATT	0.892857
AGGTGCGAG.CAAGGTGTG	0.892857
AGGTGCGAG.CGCCTGCAA	0.785714
AGGTGCGAG.CTCTAGTAA	0.892857
AGGTGCGAG.TCACTCGCT	0.857143
AGGTGCGAG.TCCGATCTG	0.821429
AGGTGTACA.CACGTAGAC	0.857143
AGGTGTACA.CGAACAGAG	0.821429
AGGTGTACA.TAGAGACTA	0.928571
AGGTGTACA.TGCATCGGA	0.857143
AGGTGTACA.TGTCTACAC	0.821429
AGTAACGTA.ATCCATTAG	0.857143
AGTAACGTA.TTACTAGTC	0.821429
AGTAAGCCA.CGACCTAGC	0.857143
AGTAAGCCA.GTTCCAACA	0.857143
AGTAAGCCA.TAGATAGCC	0.821429
AGTAAGCCA.TGGATTAGC	0.821429
AGTAAGCCA.TGTCCATAG	0.821429
AGTAATCAG.ACACCACAT	0.75
AGTAATCAG.CCAGCCAAT	0.821429
AGTAATCAG.CCATCACGA	0.821429
AGTAATCAG.CCGGATTGC	0.857143
AGTAATCAG.CCGGTGGTT	0.857143
AGTAATCAG.CGCCTGCAA	0.857143
AGTAATCAG.CTCGTCTTG	0.821429
AGTAATCAG.GATGCTCCT	0.892857
AGTAATCAG.TAAGGTCCG	0.857143
AGTAATCAG.TCGTCATTC	0.821429
AGTAATGGT.ATTAAGACC	0.821429
AGTAATGGT.CGTTACACC	0.857143
AGTAATGGT.CTAGTGCTG	0.928571
AGTAATGGT.CTGACGATG	0.892857
AGTAATGGT.GAACAACCA	0.857143
AGTAATGGT.GCCTGGAAT	0.928571
AGTACGAAT.CCTGACCTC	0.821429
AGTACGAAT.GGTCTCATG	0.821429
AGTACTACA.AAGAGAGAG	0.821429
AGTACTACA.GTGACTCTC	0.892857
AGTACTCTC.GAACCTTCA	0.892857
AGTACTCTC.TAGGTCAAC	0.892857
AGTACTCTC.TCTAGCTGG	0.821429
AGTAGAGGA.ATTAGCACA	0.75
AGTAGAGGA.CAGTCTAAC	0.75
AGTAGAGGA.CTAGTGCTG	0.785714
AGTAGAGGA.TACGAACTC	0.892857
AGTAGAGGA.TAGATCTGT	0.892857
AGTATGACG.ATCTCTGCT	0.857143
AGTATGACG.ATGTGAGAC	0.821429
AGTATGACG.CGCATAACT	0.75
AGTCAGTTG.ACGTTCAAT	0.821429
AGTCAGTTG.CAGCTTACC	0.821429
AGTCAGTTG.CCATAATCG	0.892857
AGTCAGTTG.GAAGAGCAC	0.821429
AGTCAGTTG.GTCAAGATC	0.857143
AGTCAGTTG.TAGCCTTGT	0.892857
AGTCATACT.ACAATTCGG	0.857143
AGTCATACT.CGCACTGAA	0.892857
AGTCATACT.GAGGTCCTT	0.785714
AGTCATACT.GCGTGAGCT	0.857143
AGTCATACT.GTCATTCTA	0.821429
AGTCATACT.TAGGTCAAC	0.857143
AGTCATACT.TCTAGTGAC	0.857143
AGTCATACT.TTACGGACC	0.821429
AGTCCAGTG.ACCTGTACC	0.892857
AGTCCAGTG.CCACAAGGT	0.892857
AGTCCAGTG.CGAAGAGGT	0.857143
AGTCCAGTG.CGTGTCCGA	0.857143
AGTCCAGTG.GTAGAGAGC	0.892857
AGTCCAGTG.TCCAGAACG	0.821429
AGTCCGTGT.AGTACTCTC	0.821429
AGTCCGTGT.ATGCTTCAG	0.928571
AGTCCGTGT.CACCTCAAC	0.857143
AGTCCGTGT.TCAAGGAGT	0.821429
AGTCCGTGT.TCGTGACGT	0.785714
AGTCCGTGT.TGAACGGTT	0.892857
AGTCCGTGT.TGTCATAGC	0.857143
AGTCGATCA.AGACATATC	0.857143
AGTCGATCA.ATGCTCACC	0.892857
AGTCGATCA.CCTTCCTCA	0.714286
AGTCGATCA.CGAGCTTAC	0.821429
AGTCGATCA.GGTACGAGC	0.821429
AGTCGATCA.TAAGCACTA	0.821429
AGTCGATCA.TACAGTTAG	0.892857
AGTCGATCA.TAGACCGCA	0.892857
AGTCGATCA.TAGCTAAGA	0.75
AGTCGATCA.TAGGTCAAC	0.821429
AGTCGATCA.TGAGATCAT	0.821429
AGTCGATCA.TGCCGACTA	0.892857
AGTCGCCGA.ACGCACACT	0.892857
AGTCGCCGA.CATAATTGG	0.857143
AGTCGCCGA.CCGATCTCT	0.892857
AGTCGCCGA.CGATAGGTG	0.857143
AGTCGCCGA.CGTGTCCGA	0.892857
AGTCGCCGA.CTCGCTACG	0.75
AGTCGCCGA.GCTGTTCGG	0.857143
AGTCGCCGA.TGTATGTAG	0.821429
AGTCGCCGA.TTAGTCGGA	0.821429
AGTCGCCGA.TTCTCCACA	0.821429
AGTCGCGAC.AGGTCCGTC	0.821429
AGTCGCGAC.CAGTCCTAA	0.821429
AGTCGCGAC.CAGTGCTGC	0.821429
AGTCGCGAC.CGTGCTTGA	0.892857
AGTCGCGAC.CTAACTAAG	0.892857
AGTCGCGAC.GCTGGTAAC	0.821429
AGTCGCGAC.TCAATCTAG	0.75
AGTCGTCCG.AGCGTAGAA	0.857143
AGTCGTCCG.GCGTGAGCT	0.857143
AGTCGTCCG.TACCTATCC	0.892857
AGTCTAAGC.AATGCGTGC	0.892857
AGTCTAAGC.CATAGAGAT	0.75
AGTCTAAGC.CCTAAGAAG	0.821429
AGTCTAAGC.CTGATCAAG	0.785714
AGTCTAAGC.GGAGACACA	0.821429
AGTCTAAGC.TCGTAATAG	0.857143
AGTCTGGAA.GACGCCGTA	0.892857
AGTCTGGAA.GTCAGTTGT	0.785714
AGTCTGGAA.TTGATGAGT	0.892857
AGTGAACGG.AGCAACATT	0.892857
AGTGAACGG.AGTCTGGAA	0.821429
AGTGAACGG.CTCTGCGGT	0.821429
AGTGAACGG.TGAGACAGC	0.928571
AGTGAACGG.TGCAACTCT	0.821429
AGTGAACGG.TTAGGAAGG	0.785714
AGTGACGAT.AACTGCGAC	0.821429
AGTGACGAT.AAGCTGAGG	0.857143
AGTGACGAT.ACAAGGTAC	0.821429
AGTGACGAT.ATACCGCTT	0.892857
AGTGACGAT.ATGCCTGTC	0.821429
AGTGACGAT.ATTAGCGGT	0.892857
AGTGACGAT.GCAATGAGA	0.857143
AGTGACGAT.TGAGAATCC	0.857143
AGTGACGAT.TTGCTCTGC	0.857143
AGTGAGAGA.AAGCATTGC	0.892857
AGTGAGAGA.AATCGCCAT	0.928571
AGTGAGAGA.AGAAGTCCT	0.714286
AGTGAGAGA.ATCCTCCGA	0.857143
AGTGAGAGA.CACCTAGCG	0.892857
AGTGAGAGA.CCATATGCC	0.857143
AGTGAGAGA.GTCGACATT	0.821429
AGTGAGAGA.TAACCGTGA	0.892857
AGTGAGAGA.TACTCGACC	0.928571
AGTGATGCG.AACTTAGCT	0.785714
AGTGGAATG.ACACTGTGA	0.857143
AGTGGAATG.ACGCTAGTG	0.821429
AGTGGAATG.AGGATCATG	0.857143
AGTGGAATG.AGGATTGAG	0.857143
AGTGGAATG.CTGCTGCTT	0.821429
AGTGGAATG.GGTAAGGAT	0.892857
AGTGGAATG.GTCAAGATC	0.821429
AGTGGAATG.TAACATTGG	0.892857
AGTGGAATG.TACCTATCC	0.892857
AGTGGAATG.TGGTGGATC	0.857143
AGTGTCTCT.ACCGCTGTG	0.892857
AGTGTCTCT.ACGAATCGC	0.928571
AGTGTCTCT.AGCATTGTT	0.857143
AGTGTCTCT.CAAGAGAGT	0.892857
AGTGTCTCT.CCTGTCATT	0.892857
AGTGTCTCT.TTACTAGTC	0.785714
AGTGTGCAC.ACACACGTC	0.892857
AGTGTGCAC.ACCGTACGC	0.857143
AGTGTGCAC.ACGCACACT	0.821429
AGTGTGCAC.ATAGTCAGT	0.857143
AGTGTGCAC.CCGATCTCT	0.892857
AGTGTGCAC.CGCATAACT	0.857143
AGTGTTCTG.AGCCAGGAC	0.857143
AGTGTTCTG.CATTGTTCA	0.892857
AGTGTTCTG.CGCGAGTGT	0.857143
AGTGTTCTG.TGTCCATAG	0.785714
AGTTACAAG.AGCCGGATC	0.857143
AGTTACAAG.CAAGTCACT	0.821429
AGTTACAAG.CCAAGCGAG	0.714286
AGTTACAAG.CTCTACGCA	0.821429
AGTTACAAG.TGTGGACAA	0.785714
AGTTAGGTC.AATCCTCGT	0.892857
AGTTAGGTC.ATATAGCGT	0.892857
AGTTAGGTC.ATCTCTGCT	0.857143
AGTTAGGTC.CGGTCGACA	0.857143
AGTTAGGTC.CTGGTGACA	0.857143
AGTTAGGTC.CTTAACAGC	0.857143
AGTTATCGC.ACGCTAGTG	0.892857
AGTTATCGC.AGTTGCCTT	0.892857
AGTTATCGC.ATGCGGATT	0.785714
AGTTATCGC.CTCTAAGAG	0.785714
AGTTATCGC.CTTGCACAA	0.821429
AGTTATCGC.GATCTACTT	0.857143
AGTTATCGC.TCGGATGTT	0.892857
AGTTCAACC.ACTCTAGGA	0.821429
AGTTCAACC.CACCTCAAC	0.857143
AGTTCAACC.TTAAGTGGT	0.857143
AGTTCGATA.ATTGCGCTA	0.928571
AGTTCGATA.GCGACACAG	0.821429
AGTTCGATA.GGTGCGTAG	0.857143
AGTTCGATA.GTCCTTCAT	0.857143
AGTTGAGCG.AACGGTAGC	0.75
AGTTGAGCG.AGACTTCGT	0.892857
AGTTGAGCG.TAAGGTGAT	0.785714
AGTTGAGCG.TCGTTCTCC	0.892857
AGTTGAGCG.TGGTCCTAG	0.785714
AGTTGCCTT.AAGCCAAGT	0.821429
AGTTGCCTT.CACAACCAG	0.928571
AGTTGCCTT.CCTTATCCG	0.857143
AGTTGCCTT.GCTTACGTT	0.857143
AGTTGCCTT.GTTCCAACA	0.857143
AGTTGCCTT.TCTCATCGG	0.857143
AGTTGTGTA.CCACTACCA	0.821429
AGTTGTGTA.GTGTACCGT	0.75
AGTTGTGTA.TGAGAGGAC	0.892857
AGTTGTGTA.TGTTGTCGA	0.857143
ATAACGACA.AATCCGCTG	0.821429
ATAACGACA.ACGGTGCCT	0.892857
ATAACGACA.ACTGCTAGT	0.857143
ATAACGACA.CCGACTGTT	0.892857
ATAACGACA.CGACAGACC	0.821429
ATAACGACA.CGTGTCCGA	0.821429
ATAACGACA.CTCAGCTGG	0.821429
ATAACGACA.CTGAGTAGC	0.892857
ATAACGACA.GTCCACAAC	0.857143
ATAACGACA.TCGTCATTC	0.892857
ATAACGACA.TGCAGTCGG	0.821429
ATAAGACAG.AACAGATCG	0.821429
ATAAGACAG.ATTCGAAGA	0.821429
ATAAGACAG.CAGCTCTTC	0.821429
ATAAGACAG.CCACGCCAT	0.821429
ATAAGACAG.CCTAAGAAG	0.892857
ATAAGACAG.GCGGAGATT	0.821429
ATAAGACAG.TTGCTCTGC	0.857143
ATAAGTTCG.CTAACACTG	0.857143
ATAAGTTCG.CTTATTGAG	0.857143
ATAAGTTCG.GAACTCGTA	0.785714
ATAAGTTCG.GGTACTTCC	0.857143
ATAAGTTCG.GTGCATCAA	0.75
ATAAGTTCG.TGACAAGTT	0.821429
ATAAGTTCG.TTCTCCACA	0.928571
ATAATCGAG.AAGACTACC	0.928571
ATAATCGAG.ATAGCCTAA	0.857143
ATAATCGAG.ATAGTGGTT	0.892857
ATAATCGAG.ATATCCGAT	0.892857
ATAATCGAG.ATGCTGTCG	0.857143
ATAATCGAG.CTATTAAGG	0.928571
ATAATGTGG.AACTGATTC	0.821429
ATAATGTGG.CAGTGCCAT	0.857143
ATAATGTGG.GAGGTGAGC	0.857143
ATAATGTGG.TCATCATCT	0.892857
ATAATGTGG.TGCCTGGTT	0.857143
ATAATGTGG.TGCGTATCT	0.857143
ATACAACCG.CCGACTTGG	0.714286
ATACAACCG.CGTTCGTAC	0.892857
ATACAACCG.GACGTCAAT	0.75
ATACAACCG.GAGAACAGG	0.857143
ATACAACCG.GATGTCTAG	0.892857
ATACAACCG.GTAATCAGC	0.714286
ATACCGAAG.GGATAATAC	0.892857
ATACCGAAG.TCACATACT	0.857143
ATACCGCTT.GCGAACTCG	0.821429
ATACCGCTT.TAGTAGTCT	0.821429
ATACGAGGT.CACAGCGAA	0.892857
ATACGAGGT.CGTTCCATT	0.785714
ATACGAGGT.CTCGTGTCC	0.857143
ATACGAGGT.GATCTTCGC	0.785714
ATACGAGGT.GCTGACAGA	0.857143
ATACGAGGT.TGCCTGGTT	0.892857
ATACTTGCT.CCGGTTCTA	0.892857
ATACTTGCT.CCTATTCAA	0.857143
ATACTTGCT.GTCCGCTCA	0.821429
ATACTTGCT.GTGGAGGTC	0.892857
ATAGACCGA.GACTGCCTG	0.892857
ATAGACCGA.GGATACAAT	0.821429
ATAGAGCAG.AGGTCCGTC	0.75
ATAGAGCAG.CCATTACAG	0.857143
ATAGAGCAG.CCGCAACAC	0.785714
ATAGAGCAG.CCGGTTCTA	0.821429
ATAGAGCAG.CGCAGTGTC	0.857143
ATAGAGCAG.GTTAGTCAA	0.892857
ATAGAGCAG.TAACGTGTC	0.892857
ATAGAGCAG.TAGTAACGG	0.821429
ATAGCACGG.AGCGGAACA	0.892857
ATAGCACGG.AGGAATTGG	0.892857
ATAGCACGG.ATACAACCG	0.892857
ATAGCACGG.ATGGACGTT	0.785714
ATAGCACGG.CGGAATGCA	0.857143
ATAGCACGG.GCTCCTAGC	0.821429
ATAGCACGG.GTCTTCATA	0.785714
ATAGCACGG.TATGTATGC	0.892857
ATAGCACGG.TCTGATGAA	0.785714
ATAGCACGG.TTACAGTGT	0.928571
ATAGCCTAA.AAGTTCTCT	0.892857
ATAGCCTAA.ACCGTCCTA	0.892857
ATAGCCTAA.ACCTGTACC	0.892857
ATAGCCTAA.AGGATTACT	0.857143
ATAGCCTAA.ATGCGGATT	0.892857
ATAGCCTAA.CCATGCGTC	0.857143
ATAGCCTAA.CGGATTCTC	0.857143
ATAGCCTAA.GCTATGTAA	0.892857
ATAGCCTAA.GTCCTAGTT	0.892857
ATAGCCTAA.GTTCAGAAG	0.892857
ATAGCCTAA.TAGATCTGT	0.821429
ATAGCCTAA.TATCGAGCC	0.857143
ATAGCCTAA.TCACAGGTA	0.857143
ATAGCCTAA.TGAGCAGAT	0.892857
ATAGCTTGC.ACAAGTACA	0.857143
ATAGCTTGC.CCAGTCTCA	0.892857
ATAGCTTGC.GAATCGAGA	0.892857
ATAGCTTGC.TCAGAGCGT	0.892857
ATAGTCAGT.AACAGCAGT	0.821429
ATAGTCAGT.AAGTCATGA	0.821429
ATAGTCAGT.ACAGCATCA	0.857143
ATAGTCAGT.ATGCGCCGT	0.857143
ATAGTCAGT.CAACGATCG	0.892857
ATAGTCAGT.CCGCATCCT	0.857143
ATAGTCAGT.CGCTTGTAG	0.857143
ATAGTCAGT.GAGATTCCT	0.892857
ATAGTCAGT.TGTATGTAG	0.892857
ATAGTCTCC.CGTCTGCTG	0.857143
ATAGTCTCC.TCCTTAGGT	0.857143
ATAGTGGTT.AATTCGGAA	0.821429
ATAGTGGTT.CATCCACCG	0.821429
ATAGTGGTT.CATCTCGAT	0.785714
ATAGTGGTT.CCTCGGTCA	0.857143
ATAGTGGTT.CTAGAGTCG	0.857143
ATAGTGGTT.TAACCGTGA	0.821429
ATAGTGGTT.TAGACCATG	0.857143
ATAGTGGTT.TGCTCACAC	0.821429
ATATAGCGT.ATTCCTACG	0.892857
ATATAGCGT.CAATCAAGT	0.892857
ATATAGCGT.CATTCAGTT	0.928571
ATATAGCGT.CGGAATGCA	0.892857
ATATAGCGT.TGGTGGTAA	0.892857
ATATCAGCC.CATACGCAG	0.892857
ATATCAGCC.CCACGAAGG	0.857143
ATATCAGCC.CCATAATCG	0.892857
ATATCAGCC.GACCAGAGA	0.785714
ATATCAGCC.GTTCCAACA	0.714286
ATATCAGCC.TGATCGGAA	0.892857
ATATCCGAT.ACGGACCAT	0.857143
ATATCCGAT.ATACGAGGT	0.821429
ATATCCGAT.CAGCAGTAC	0.892857
ATATCCGAT.CCAAGCGAG	0.821429
ATATCCGAT.GGAATTCAC	0.857143
ATATCCGAT.TACAGTTAG	0.857143
ATATGCAGC.ATTAGCACA	0.892857
ATATGCAGC.GAACCTTCA	0.857143
ATATGCAGC.GACGGACTA	0.821429
ATATGCAGC.GTGTCCGTG	0.821429
ATATGCAGC.TAATCACGC	0.857143
ATATGTCCA.AGTTACAAG	0.857143
ATATGTCCA.CAACTCCAG	0.785714
ATATGTCCA.CGAGCTTAC	0.857143
ATATGTCCA.CGGAAGACG	0.928571
ATATGTCCA.GCTTGGTTC	0.75
ATATGTCCA.GTGCCATGA	0.821429
ATATGTCCA.TACAGTTAG	0.857143
ATATTCGCA.ACTGTAATC	0.928571
ATATTCGCA.CGATTCGAG	0.892857
ATATTCGCA.GCGCTAGAA	0.892857
ATATTCGCA.TCCACCTCA	0.821429
ATCAAGAGA.CAGGTTGTC	0.857143
ATCAAGAGA.CATCTCACG	0.821429
ATCAAGAGA.CGCATAACT	0.857143
ATCAAGAGA.CTATTCCGT	0.892857
ATCAAGAGA.CTTCTCATC	0.821429
ATCAAGAGA.CTTGGTCAT	0.821429
ATCAAGAGA.GCCAACAAT	0.892857
ATCAAGAGA.GTAGCCTTG	0.857143
ATCAAGAGA.GTCAGTTGT	0.892857
ATCAAGAGA.GTGTCACAC	0.857143
ATCAAGAGA.TGCGACGTT	0.892857
ATCAAGCAT.CTAGTCGTC	0.892857
ATCAAGCAT.GGAGTTAGC	0.785714
ATCAAGCAT.TAGAGCGTC	0.857143
ATCACCGCA.AGAGAGTGG	0.785714
ATCACCGCA.AGCTTGGTG	0.75
ATCACCGCA.GGTTGCTAT	0.892857
ATCACCGCA.TCAGAGTCA	0.857143
ATCACCGCA.TCCAACGTG	0.785714
ATCACCGCA.TGTAGGTTA	0.75
ATCACTTCC.AGACTTCGT	0.892857
ATCACTTCC.AGAGGTGAA	0.821429
ATCACTTCC.ATAGCCTAA	0.785714
ATCACTTCC.GTGAACCAC	0.821429
ATCAGAAGC.CATCCTCTC	0.892857
ATCAGAAGC.CCAAGTCGA	0.928571
ATCAGAAGC.CCACTACCA	0.892857
ATCAGAAGC.CTAACACTG	0.857143
ATCAGAAGC.GCTGTTCGG	0.892857
ATCAGAAGC.GTAAGTGAG	0.785714
ATCAGAAGC.TAGGTTAGT	0.857143
ATCAGAAGC.TCCGGAGCT	0.892857
ATCAGGATG.CCTTAACAT	0.892857
ATCAGGATG.GAGGTGAGC	0.857143
ATCAGGATG.GTTAGTCAA	0.857143
ATCAGTCGA.CAGCTAGTT	0.857143
ATCAGTCGA.CCTTGACGG	0.821429
ATCAGTCGA.GTGGAGGTC	0.892857
ATCAGTCGA.GTGGATAAG	0.785714
ATCAGTCGA.TCCGATAAC	0.857143
ATCAGTCGA.TGAGAGGAC	0.892857
ATCAGTCGA.TTACAGTGT	0.857143
ATCAGTCGA.TTCTGGTGC	0.785714
ATCATAGAC.AAGCTGGTC	0.892857
ATCATAGAC.ACCTGCAGA	0.892857
ATCATAGAC.CACGATAGA	0.857143
ATCATAGAC.CCGCAACAC	0.785714
ATCATAGAC.CCTATTGGT	0.857143
ATCATAGAC.CGCGTGAGA	0.785714
ATCATAGAC.CTGACAGCA	0.785714
ATCATAGAC.TGGTGCCTG	0.892857
ATCATAGAC.TGTACACGA	0.821429
ATCATAGAC.TGTCCATAG	0.928571
ATCATGTTC.ACTCGCTGT	0.857143
ATCATGTTC.CAGTCCTAA	0.857143
ATCATGTTC.CATCTCACG	0.821429
ATCATGTTC.CTATACTAG	0.928571
ATCATGTTC.CTTGGTCAT	0.928571
ATCATGTTC.GGAACCTAG	0.785714
ATCATTACG.AGATCGAGT	0.821429
ATCATTACG.CACTGCTTA	0.892857
ATCATTACG.TTATCCAAG	0.857143
ATCCAATGA.ATCTTACAG	0.892857
ATCCAATGA.CAGCTTACC	0.857143
ATCCACAGT.ATCCTCCGA	0.928571
ATCCACAGT.CACGTCATA	0.857143
ATCCACAGT.CGTTCGTAC	0.821429
ATCCACAGT.GTACAATGC	0.857143
ATCCACAGT.GTCGTGTTA	0.785714
ATCCAGCTG.AGACGGAGG	0.857143
ATCCAGCTG.AGGATCTCA	0.892857
ATCCAGCTG.CTCGACTGC	0.857143
ATCCAGCTG.GCGATATGA	0.857143
ATCCATTAG.GACTAGCAT	0.857143
ATCCATTAG.GAGTCACCA	0.892857
ATCCATTAG.GTCTTATGC	0.785714
ATCCATTAG.TCACCGAGG	0.857143
ATCCATTAG.TGCGACGTT	0.857143
ATCCGACCA.AGCCAGGAC	0.785714
ATCCGACCA.AGCGGTCTA	0.857143
ATCCGACCA.CACCTTCCT	0.892857
ATCCGACCA.CTCTAAGAG	0.821429
ATCCGACCA.CTGTGCTCA	0.857143
ATCCGACCA.GACAATGTT	0.821429
ATCCGGTCC.AGGATGCGT	0.857143
ATCCGGTCC.CAAGAGGAG	0.821429
ATCCGGTCC.CAAGCCTCG	0.892857
ATCCGGTCC.CACTTGGAT	0.857143
ATCCGGTCC.TCAGACAAG	0.821429
ATCCGGTCC.TGGAGAACC	0.857143
ATCCGTCTC.ACTCGAGTC	0.892857
ATCCGTCTC.ATATTCGCA	0.892857
ATCCGTCTC.ATTCGCTTA	0.785714
ATCCGTCTC.CCGATCTCT	0.892857
ATCCGTCTC.GACCGGTAG	0.892857
ATCCGTCTC.GTTCACTCC	0.857143
ATCCGTCTC.TCCAACGTG	0.821429
ATCCGTCTC.TCTCGATGC	0.821429
ATCCTCCGA.ACGCTCTTA	0.892857
ATCCTCCGA.ATAGAGCAG	0.857143
ATCCTCCGA.ATATCCGAT	0.928571
ATCCTCCGA.ATCCAATGA	0.785714
ATCCTCCGA.ATGAGATCC	0.857143
ATCCTCCGA.CAATGTGCT	0.892857
ATCCTCCGA.GACGTCAAT	0.857143
ATCCTCCGA.GATCTGAAT	0.75
ATCCTCCGA.TACGAACTC	0.75
ATCCTCCGA.TCAAGGTCG	0.892857
ATCCTCCGA.TCCACCTCA	0.821429
ATCCTCCGA.TCGTCATTC	0.892857
ATCCTGCCT.AACTGATTC	0.821429
ATCCTGCCT.AAGGATACG	0.892857
[truncated: 6,945 more rows]

## Sheet: Fig1_M_h
cell	nReads_gDNA
AACAACCTA.AACGATGAC	1095
AACAACCTA.ACACTGTGA	204
AACAACCTA.AGGTGTACA	180
AACAACCTA.AGTGGAATG	1345
AACAACCTA.GAGATTCCT	2356
AACAACCTA.GCTACAATG	716
AACAACCTA.GCTATGTAA	1469
AACAACCTA.GGTTGAAGG	1449
AACAACTGG.AGACCACGC	1659
AACAACTGG.ATAGTCAGT	1007
AACAACTGG.ATATGCAGC	726
AACAACTGG.ATGGAGAGT	1074
AACAACTGG.CACTTCCTT	148
AACAACTGG.CGCTTCACG	1044
AACAACTGG.GGTAGACAT	1706
AACAACTGG.TCACTACGT	1275
AACAACTGG.TTCTGAATG	2109
AACAATGCA.ACAGAAGAG	1020
AACAATGCA.CAAGCGCAT	1272
AACAATGCA.TATTACTCG	1374
AACAATGCA.TGGTCCTAG	586
AACACACTC.ATAACGACA	882
AACAGATCG.ACCATGTCT	1410
AACAGATCG.ACGTGCTCG	522
AACAGATCG.AGCCGGATC	1093
AACAGATCG.CCGCAATGG	423
AACAGATCG.CCTTGTTGC	601
AACAGATCG.CGCATCTAC	968
AACAGATCG.TGCCTGGTT	1390
AACAGATCG.TGCGTGCCA	836
AACAGATCG.TTATGAGGA	431
AACAGCAGT.CAAGCGCAT	720
AACAGCAGT.CCGCTATCC	1258
AACAGCAGT.GTTCAGAAG	1839
AACAGCAGT.TTCCTCGGT	541
AACCATGGT.ATCGGTGGT	923
AACCATGGT.CAGTCCTAA	683
AACCATGGT.CCTGCTCCA	714
AACCATGGT.CGAATGAGT	954
AACCATGGT.CTACGTTGG	1148
AACCATGGT.CTTGGTCAT	202
AACCATGGT.GACGGTGCT	636
AACCATGGT.GGTGATAGG	438
AACCATGGT.GTAACGCGA	1034
AACCATGGT.TCGCGTCAT	1635
AACCATGGT.TTACTAGTC	665
AACCGCTGA.AGCTATATG	414
AACCGCTGA.AGTTCAACC	658
AACCGCTGA.CGTGGTACC	339
AACCGCTGA.GAGATTCCT	2093
AACCGTGAG.CAGATCATT	664
AACCGTGAG.CAGTTACTG	573
AACCGTGAG.TCAGGTGCA	848
AACCGTGAG.TGCCAGACG	2271
AACCGTGAG.TGCTCCTCC	869
AACGAGAAT.AACTCCATG	160
AACGAGAAT.ACGTCTATG	930
AACGAGAAT.CGGTTCGTA	793
AACGAGAAT.GACCTTGTG	1469
AACGAGAAT.GTCAATACA	918
AACGAGGTG.AACGGAGAT	941
AACGAGGTG.CAACCTGGT	1051
AACGAGGTG.CACACCTGT	2512
AACGAGGTG.GAGATACAC	1277
AACGAGGTG.GGAGTACAG	989
AACGAGGTG.TAACGGATA	669
AACGAGGTG.TCAACACTC	587
AACGAGGTG.TGAGAATCC	245
AACGATGAC.ACCGAGTAG	1220
AACGCATTG.ACGCGACAG	430
AACGCATTG.AGATATGGA	1477
AACGCATTG.AGCGACACC	1588
AACGCATTG.ATTAGCCAC	481
AACGCATTG.CAATCTCCG	506
AACGCATTG.CTCCGCATT	1551
AACGCATTG.CTGTAGAAG	912
AACGCATTG.GACGGTGCT	538
AACGCATTG.GTATGATCT	468
AACGCATTG.TTAACGGAG	1329
AACGCCTAC.AGCCACTTC	1003
AACGCCTAC.CAGGAGCCT	679
AACGCCTAC.CCTTAATTC	409
AACGCCTAC.CGAACAGAG	560
AACGCCTAC.GCTGTTCGG	1623
AACGCCTAC.TGATGACAG	828
AACGCTCAA.ACGACAGTC	587
AACGCTCAA.AGGATCTCA	1038
AACGCTCAA.AGGATTACT	1279
AACGCTCAA.CGTATCGAA	962
AACGCTCAA.GATCTGAAT	929
AACGCTCAA.GCATGTAAG	1477
AACGCTCAA.GTAACTCAT	1651
AACGCTCAA.TCACTCGCT	1051
AACGCTCAA.TGTTAAGCC	997
AACGGAGAT.AGTTAGGTC	925
AACGGAGAT.CTTCCGTGG	649
AACGGAGAT.GATTCTCGG	968
AACGGAGAT.TACGGTCGT	897
AACGGAGAT.TTGCCGTAG	1182
AACGGTAGC.AGACGCCTG	291
AACGGTAGC.GAACTCGTA	200
AACGTCGAG.CAAGTACGA	902
AACGTCGAG.CTGTACGAC	609
AACGTCGAG.GAACAACCA	3229
AACGTCGAG.GCAGCTCTT	1803
AACGTCGAG.GCTCTGTGT	1606
AACGTCGAG.TCAACACTC	315
AACGTTCTT.CCTCAGGTG	209
AACGTTCTT.GCTGAGCAG	1167
AACGTTCTT.GTCACAGAG	1211
AACGTTCTT.TAACCGTGA	1425
AACGTTCTT.TAACTCCGA	1126
AACGTTCTT.TATGTATGC	2423
AACTAACTG.CAGAGCACC	1311
AACTAACTG.GTAAGTGAG	1099
AACTCCATG.AAGACTACC	716
AACTCCATG.CGCATAACT	1076
AACTCCATG.CGGTTGCGA	692
AACTCCATG.GAGCCGTTA	575
AACTCCATG.TCTTAGCGA	1124
AACTCCATG.TGTCACATA	454
AACTGATTC.CCAGTACTC	416
AACTGATTC.CGAACAATC	708
AACTGATTC.GTTCAGAAG	1435
AACTGATTC.TAATTCGTG	1498
AACTGCGAC.ACAACCGGA	650
AACTGCGAC.AGGAAGGTG	1222
AACTGCGAC.ATGTCCTCC	1151
AACTGCGAC.CTGGAGCGA	421
AACTGCGAC.GCGGAGATT	475
AACTGCGAC.GGTCGGATA	903
AACTGCGAC.TAACGGATA	470
AACTGCGAC.TGAGACAGC	1018
AACTTAGCT.CTCGAACTG	755
AACTTAGCT.GCCGCCTAA	815
AACTTAGCT.GCGGTAAGT	570
AACTTAGCT.TCCAGAACG	2210
AACTTAGCT.TGCTCACAC	1171
AACTTAGCT.TTACTTACG	1050
AACTTCTGC.AGAGGTGAA	558
AACTTCTGC.AGCCTCTAG	336
AACTTCTGC.CAGCTGGAG	636
AACTTCTGC.CCTAAGTCT	896
AACTTCTGC.GTCATTCTA	1905
AACTTCTGC.GTTGCTCAG	1109
AACTTCTGC.TGCGTGCCA	518
AACTTGTCG.ATGAGATCC	1184
AACTTGTCG.CATCCGACA	702
AACTTGTCG.CTATTCCGT	1944
AACTTGTCG.CTCGAACTG	300
AACTTGTCG.CTGCATGTT	1439
AACTTGTCG.CTTAGGACT	1138
AACTTGTCG.TAGCCAGTG	785
AACTTGTCG.TATACGTGG	1988
AAGACGAAG.CGAGTAGCA	1809
AAGACGAAG.GTGAATGCC	807
AAGACGAAG.TTCGTGATG	1305
AAGACTACC.ACGTCTATG	500
AAGACTACC.CAGAAGTGA	143
AAGACTACC.CCATATCTT	2254
AAGACTACC.TAAGTACAC	913
AAGACTGGT.AAGCTGAGG	1564
AAGACTGGT.AAGTTGCCA	1098
AAGACTGGT.CAATACCAC	867
AAGACTGGT.CGCGTGAGA	803
AAGACTGGT.GATACTGTG	1414
AAGACTGGT.GCACGCATT	660
AAGACTGGT.TAAGCACTA	511
AAGAGAACT.ATAGCCTAA	1436
AAGAGAACT.CGAATCCTG	334
AAGAGAACT.CTCCTATCT	752
AAGAGAACT.CTCTGTCAA	528
AAGAGAACT.CTGATGCAC	896
AAGAGAACT.GACAATGTT	560
AAGAGAACT.GCAGCTTGA	558
AAGAGAACT.GCGACACAG	2020
AAGAGAACT.TTAACGTTC	832
AAGAGAGAG.CTCTGTCAA	243
AAGAGAGAG.GCTAGTGGA	240
AAGAGAGAG.TGCATCGGA	260
AAGCAACTA.AAGTAGGAC	1072
AAGCAACTA.ACACGTTGC	1230
AAGCAACTA.ACCTTGAAG	1510
AAGCAACTA.ATACGAGGT	1225
AAGCAACTA.GCCATTAAG	753
AAGCAACTA.GTCGACATT	2682
AAGCAACTA.TCAAGCGTA	975
AAGCAACTA.TCGGTATCA	824
AAGCAACTA.TTAAGTGGT	670
AAGCAATCG.AGCTCGTCT	470
AAGCAATCG.TAGACACGT	192
AAGCACAAC.ACATTGACA	950
AAGCACAAC.ACGCTATGT	909
AAGCACAAC.AGATCTTCA	591
AAGCACAAC.CATAGGTGT	238
AAGCACAAC.GACATAACG	385
AAGCACAAC.GCCTTGTGA	730
AAGCACAAC.GTCAATACA	206
AAGCACAAC.TGTAGCAAG	555
AAGCAGCAT.CACTACAGG	659
AAGCAGCAT.CAGTGAGGA	1195
AAGCAGCAT.CTGACAGCA	634
AAGCAGCAT.GCTAGTGGA	1606
AAGCAGCAT.GTGGAGGTC	521
AAGCAGCAT.TACTTCCAG	1061
AAGCAGCAT.TCCAAGTAA	633
AAGCATTGC.ACAAGTACA	2037
AAGCATTGC.AGGTGTACA	1887
AAGCATTGC.ATTGATCAC	1242
AAGCATTGC.CAGAGCACC	928
AAGCATTGC.CCAAGTCGA	1040
AAGCATTGC.CCAATATAC	1183
AAGCATTGC.GACACCGAT	767
AAGCATTGC.GTAAGTGAG	657
AAGCATTGC.TAGATAGCC	1461
AAGCATTGC.TTCCAATTC	671
AAGCCAAGT.ATGGAGGAA	1868
AAGCCAAGT.CAATACCAC	1557
AAGCCAAGT.CCACTACCA	1863
AAGCCAAGT.TATGAAGAC	542
AAGCCAAGT.TATGCCTTC	724
AAGCCAAGT.TTATCGCAC	1839
AAGCCAAGT.TTCGGAGTC	1255
AAGCCACAC.CCTATTCAA	1603
AAGCCACAC.CTGATCCGA	1280
AAGCCACAC.GAGTCACCA	920
AAGCCACAC.GCCGAGTCT	1902
AAGCCACAC.TAAGGTGAT	947
AAGCCACAC.TGGTCCTAG	1095
AAGCTGAGG.ATGCCTTCA	1138
AAGCTGGTC.ACCGACGGT	563
AAGCTGGTC.AGATGTTGG	1983
AAGCTGGTC.GATAAGCTG	1204
AAGCTGGTC.TGATTGTGC	620
AAGCTGGTC.TTATCGCAC	2648
AAGCTTGCA.AGACATCCA	3408
AAGCTTGCA.ATGAACTAG	711
AAGCTTGCA.GATTGAGTA	1998
AAGCTTGCA.TCAGAGCGT	1465
AAGGAACAG.CATTATGTC	988
AAGGAAGTC.AACTGATTC	1048
AAGGATACG.AATACTCCG	577
AAGGATACG.AATGCTGAT	221
AAGGATACG.ATAGTCAGT	788
AAGGATACG.CACACCTGT	2194
AAGGATACG.CACATATCA	880
AAGGATACG.CCTTCGAGC	1007
AAGGATACG.CTTCGTGCA	283
AAGGATACG.TAAGTACAC	436
AAGGATACG.TATCAGTGC	865
AAGGATACG.TCCTGTGGA	600
AAGGATCGT.GGATTCGTC	928
AAGGATCGT.GTCCTTCAT	628
AAGGTCTGA.AATATCAGC	127
AAGGTCTGA.AGTGAACGG	597
AAGGTCTGA.CCGACTGTT	1141
AAGGTCTGA.CCTTCCTCA	671
AAGGTCTGA.CCTTGCTTG	571
AAGGTCTGA.GCCTGCATC	771
AAGGTGCTG.AAGTTCTCT	1140
AAGGTGCTG.AGCGGTAAG	1240
AAGGTGCTG.CATCCAGGA	121
AAGGTGCTG.CGGAAGACG	424
AAGGTGCTG.GGATCGTTC	951
AAGGTGCTG.TCATATCGC	651
AAGGTGCTG.TCATGCTCA	2201
AAGTACAGA.ACTCGAGTC	2424
AAGTACAGA.AGCAAGTCC	1100
AAGTACAGA.ATTGCGCTA	1459
AAGTACAGA.CAAGCGCAT	174
AAGTACAGA.CATAGGTGT	981
AAGTACAGA.CCGGATTGC	1130
AAGTACAGA.CGGTAGCTT	777
AAGTACAGA.CGTATTCCT	2661
AAGTACAGA.CTACGGTAT	1394
AAGTACAGA.CTGAGTCCA	857
AAGTACAGA.TAACATTGG	1798
AAGTACAGA.TCGCATTCG	1168
AAGTACAGA.TGACAAGTT	527
AAGTAGGAC.ACAAGTACA	494
AAGTAGGAC.ACTCGAGTC	1873
AAGTAGGAC.AGCAGACAA	1383
AAGTAGGAC.ATCCTGCCT	1133
AAGTAGGAC.GTCCACAAC	601
AAGTAGGAC.TATGTACCT	2276
AAGTAGGAC.TGCGATACT	120
AAGTCATGA.CTATCTTGA	1269
AAGTCATGA.GACGTAGCA	1032
AAGTCATGA.GCTACCGAG	956
AAGTCATGA.GGAGCATCT	980
AAGTCATGA.GTCACAGAG	1719
AAGTCATGA.TACGAACTC	2846
AAGTTCTCT.GAGCCGTTA	940
AAGTTCTCT.TGGAATCGT	465
AAGTTGCCA.AAGCACAAC	398
AAGTTGCCA.GAGATGTAT	1312
AAGTTGCCA.GTCAGTTGT	320
AATAACTCC.AAGGATCGT	949
AATAACTCC.AGACCAGCT	939
AATAACTCC.CAAGCTGCA	943
AATAACTCC.CGCTTATGA	100
AATAACTCC.CTCGAACTG	1560
AATAACTCC.CTTGATCTA	2484
AATAACTCC.GCAACCAAC	1160
AATACCTTG.AATTAGAGG	1449
AATACCTTG.CCAGATCAC	2205
AATACCTTG.CGACGTACG	676
AATACCTTG.GACTAGCAT	940
AATACCTTG.TCACACTGC	754
AATACCTTG.TTGCCAGAT	972
AATACGTCT.ATATGTCCA	2881
AATACGTCT.ATCCAATGA	972
AATACGTCT.GATTCCTCT	903
AATACGTCT.TCGAACGCT	2235
AATACGTCT.TTAACGGAG	447
AATACGTCT.TTAGATCGG	275
AATACTCCG.AATACGTCT	374
AATACTCCG.ACACATCTG	1105
AATACTCCG.AGCCTCTAG	1378
AATACTCCG.AGTCAGTTG	2044
AATACTCCG.CAATCATAC	941
AATACTCCG.CAGATCATT	2211
AATACTCCG.CCATACGAT	799
AATACTCCG.GTGCTCTTG	795
AATACTCCG.TGACCTCCT	525
AATAGACGC.AAGGATCGT	1083
AATAGACGC.AGTGTCTCT	723
AATAGACGC.GATCTAGAG	2509
AATAGACGC.GATTAGTGT	309
AATAGACGC.GTAACAGTC	1024
AATAGACGC.GTGCATCAA	1358
AATAGACGC.TACCGATTG	599
AATAGACGC.TGACCTATG	1629
AATATCAGC.ACAGGAACT	540
AATATCAGC.AGATGTTGG	467
AATATCAGC.ATAACGACA	994
AATATCAGC.CTGCAAGCC	718
AATATCAGC.TTGATGAGT	1000
AATATCGCT.ACGTCTATG	1369
AATATCGCT.AGCCGGATC	1575
AATATCGCT.ATCATGTTC	137
AATATCGCT.ATGCGCCGT	1240
AATATCGCT.TGACGGTTG	274
AATCAGGAG.AACTGCGAC	168
AATCAGGAG.ACCACGGAT	199
AATCAGGAG.ACCGTCCTA	342
AATCAGGAG.CGCGCACAT	1101
AATCAGGAG.CGGACAAGT	1206
AATCAGGAG.CTCTTCAGC	4226
AATCAGGAG.GTATGCCTT	235
AATCAGGAG.TAGCACTAT	395
AATCCGCTG.CAGCCGCAA	661
AATCCGCTG.GCCATACAA	970
AATCCGCTG.TAGACCATG	1351
AATCCGCTG.TGCAGATGC	974
AATCCGCTG.TGCCATCTC	1390
AATCCTCGT.ATATGTCCA	577
AATCCTCGT.CAACCTGGT	407
AATCCTCGT.CACGGATAG	873
AATCCTCGT.CGAAGAGGT	977
AATCCTCGT.CGTACATCT	1536
AATCCTCGT.GAGAACAGG	242
AATCCTCGT.GTTGACGTG	1129
AATCCTCGT.TAACATTGG	629
AATCCTCGT.TACAACACC	1408
AATCGCCAT.CAGCACGTG	290
AATCGCCAT.CCGGTTGAG	883
AATCGCCAT.CGACCTGTA	1507
AATCGCCAT.CGGATTCTC	789
AATCGCCAT.CTTCCGTGG	1794
AATCGCCAT.GACTCTGGT	783
AATCGCCAT.TACCGCGTT	831
AATCGTGTT.AGCACCAGC	423
AATCGTGTT.ATCATAGAC	1078
AATCGTGTT.ATCTCGAAC	571
AATCGTGTT.CACACTGCC	1974
AATCGTGTT.CGTGCTTGA	752
AATCGTGTT.GCAGCTCTT	943
AATCGTGTT.GCGACCTGT	1547
AATCGTGTT.TGTAACAGT	591
AATCGTGTT.TTACTTACG	1915
AATCTCCTA.AGACTTCGT	163
AATCTCCTA.CAGCAGTAC	837
AATCTCCTA.CCGACTTGG	306
AATCTCCTA.GCGTTCAGA	161
AATCTCCTA.GCTTACGTT	503
AATCTCCTA.TAGCTGTTG	1110
AATCTCCTA.TGTTAAGCC	972
AATCTGACC.CACAATAAC	359
AATCTGACC.GCTGTTCGG	751
AATCTGACC.GTAACTCAT	675
AATCTGACC.GTAAGTGAG	1922
AATCTGACC.TAGCCAGTG	1519
AATCTGACC.TCAAGGTCG	818
AATCTGACC.TGATGGACA	1031
AATGAGTCG.ATCCGACCA	293
AATGAGTCG.CCATATCTT	901
AATGAGTCG.CCGTTCCAA	1500
AATGAGTCG.GCGTTCAGA	573
AATGAGTCG.GTGTCCGTG	333
AATGAGTCG.TAAGGTCCG	562
AATGAGTCG.TGTGCCATG	898
AATGAGTCG.TTAACGGAG	1088
AATGCACTT.AATCCTCGT	851
AATGCACTT.AGATGAGAT	908
AATGCACTT.AGCACACCT	1040
AATGCACTT.CATACGCAG	711
AATGCACTT.GTAACTCAT	1658
AATGCAGCG.ACAAGGTAC	772
AATGCAGCG.GCACGCATT	651
AATGCAGCG.GCTTGTCCT	1176
AATGCAGCG.TCAAGGAGT	454
AATGCCTCA.CGTTGATCC	1589
AATGCCTCA.GAGACATTG	337
AATGCCTCA.GTACCTAAC	924
AATGCCTCA.TGGAAGATT	1343
AATGCCTCA.TTGTCAACC	1155
AATGCGTGC.AAGCAACTA	436
AATGCGTGC.ACGCGACAG	859
AATGCGTGC.ACTACCATC	151
AATGCGTGC.CCTAGCAAT	894
AATGCGTGC.TCTGCAACA	299
AATGCGTGC.TTGCAGTCA	845
AATGCTATC.AAGCAATCG	846
AATGCTATC.AAGCTGAGG	1758
AATGCTATC.AATCGTGTT	1139
AATGCTATC.AGGATCTCA	1103
AATGCTATC.AGTCGCCGA	1848
AATGCTATC.AGTTGTGTA	777
AATGCTATC.CCTTAACAT	1755
AATGCTATC.GAGCCGTTA	808
AATGCTATC.GGTGATAGG	1553
AATGCTATC.TATTGACTG	1822
AATGCTATC.TTGTCAACC	226
AATGCTGAT.AGCACCAGC	1109
AATGCTGAT.ATCGAATCG	1127
AATGCTGAT.CATTGTTCA	706
AATGCTGAT.CGTGTCCGA	1261
AATGCTGAT.CTCCGCATT	1171
AATGCTGAT.GGTGTGACC	315
AATGCTGAT.TAGCACACG	434
AATGCTGAT.TCCTATTCC	412
AATGTGCGT.ATAGCTTGC	468
AATGTGCGT.CAAGTCACT	659
AATGTGCGT.CTGTCACTT	1294
AATGTGCGT.GCATGTGGT	1361
AATGTGCGT.TGAGCAGAT	394
AATTAGAGG.AAGGATCGT	736
AATTAGAGG.ATTAGCGGT	1474
AATTAGAGG.GGATCAGGT	516
AATTAGAGG.GTGCGTTCC	2540
AATTCGGAA.ATACAACCG	314
AATTCGGAA.CCTGACCTC	392
AATTCGGAA.GAGTTAACT	752
AATTCGGAA.GTTAGATTG	763
AATTGGATC.CTGGACACT	1701
AATTGGATC.TAGATAGCC	615
AATTGGATC.TGATCGGAA	928
AATTGGTGA.ACACATCTG	1392
AATTGGTGA.AGCTTGGTG	1294
AATTGGTGA.CACTACAGG	878
AATTGGTGA.GAAGAGCAC	746
AATTGGTGA.GCATGTGGT	1869
AATTGGTGA.GCTTCACTC	420
AATTGGTGA.TAGCGCAGC	1311
AATTGGTGA.TCACTACGT	507
AATTGGTGA.TCTAATACC	1266
ACAACCGGA.TCAAGGTCG	1619
ACAACCGGA.TGGATTAGC	786
ACAACGAGC.ACACATCTG	437
ACAACGAGC.AGAGCCGCA	811
ACAACGAGC.ATTCCTACG	690
ACAACGAGC.TAACATTGG	2347
ACAACGAGC.TAGTTGACG	1120
ACAAGAATG.AGGAAGGTG	178
ACAAGAATG.CATAGAGAT	1712
ACAAGAATG.GCTACCGAG	906
ACAAGAATG.TGATGGACA	753
ACAAGGTAC.AACCGTGAG	1031
ACAAGGTAC.AATAACTCC	617
ACAAGGTAC.AATCTGACC	1313
ACAAGGTAC.ACAGAAGAG	524
ACAAGGTAC.ACGACATCT	791
ACAAGGTAC.ACGCACACT	876
ACAAGGTAC.AGTGAACGG	144
ACAAGGTAC.ATGGACGTT	1017
ACAAGGTAC.CACACCACA	246
ACAAGGTAC.CCGGTTGAG	382
ACAAGTACA.AAGGATCGT	499
ACAAGTACA.AGGAAGGTG	702
ACAAGTACA.TGAGAGGAC	461
ACAAGTACA.TGTAACAGT	950
ACAATAGGT.AACAACCTA	734
ACAATAGGT.CACAGCGAA	1757
ACAATAGGT.CAGCTGGAG	1897
ACAATAGGT.GATCGATAC	1427
ACAATAGGT.GCTGAGCAG	754
ACAATAGGT.GGAGCATCT	499
ACAATAGGT.TCGTGACGT	696
ACAATAGGT.TGCTCACAC	515
ACAATAGGT.TGGTGCCTG	918
ACAATAGGT.TTCACTCCT	492
ACAATTCGG.CATTCAGTT	2761
ACAATTCGG.CCGGTGGTT	1729
ACAATTCGG.CTCTACGCA	1571
ACAATTCGG.CTTGTAACG	373
ACAATTCGG.GTCACTATG	2553
ACACACCGT.AATTAGAGG	235
ACACACCGT.ACGTGTAGT	105
ACACACCGT.CCAATATAC	450
ACACACCGT.CCATAGCCA	2627
ACACACCGT.CGACGTGAT	941
ACACACCGT.CGGTCGACA	614
ACACACCGT.TCAACACTC	795
ACACACCGT.TGCGTCTTA	884
ACACACGTC.AGTACTCTC	1728
ACACACGTC.GATGCTCCT	539
ACACACGTC.TAGTGATCC	1249
ACACACGTC.TCACAGGTA	674
ACACATCTG.AAGCTGGTC	368
ACACATCTG.AGTAAGCCA	612
ACACATCTG.CTTGGATCA	816
ACACCACAT.ACGATGGAA	1188
ACACCACAT.ACGGACCAT	429
ACACCACAT.CATGGTCGA	882
ACACCACAT.CGTATAGCG	1483
ACACCACAT.CTGAGTCCA	1676
ACACCACAT.GCTGAGCAG	624
ACACCACAT.GGATCAATG	873
ACACCACAT.GTAATCAGC	671
ACACCACAT.GTTCACTCC	903
ACACCACAT.TTCCGCCAG	535
ACACCGCCA.AAGAGAGAG	1115
ACACCGCCA.AGGTCCGTC	1427
ACACCGCCA.AGTCATACT	344
ACACCGCCA.ATGTGACGA	1233
ACACCGCCA.CCACGGATC	911
ACACCGCCA.GCACGCATT	1256
ACACCGCCA.TGATACCGT	927
ACACGTTGC.ACCACTAGG	1271
ACACGTTGC.ACCATTCAC	692
ACACGTTGC.AGAGCCGCA	611
ACACGTTGC.CATGACGTT	328
ACACGTTGC.CATGGTCGA	1208
ACACGTTGC.GGTTCTATC	336
ACACTAACG.ACAACCGGA	1345
ACACTAACG.GTGACGTAA	595
ACACTAACG.TCGACGTTG	688
ACACTGTGA.AAGCACAAC	889
ACACTGTGA.CCACCATGC	338
ACACTGTGA.CCGAGTACT	1389
ACACTGTGA.CGATTCGAG	1076
ACACTGTGA.TCAATGGAC	744
ACAGAAGAG.ACACACCGT	698
ACAGAAGAG.CCTCGCGTT	1651
ACAGAAGAG.GACCAGAGA	681
ACAGAAGAG.TGATGGACA	1185
ACAGAGATG.AAGCTTGCA	816
ACAGAGATG.ATATCAGCC	859
ACAGAGATG.ATGCAGTTC	1079
ACAGAGATG.CCACGTTCT	1140
ACAGAGATG.CCATTACAG	535
ACAGAGATG.CCGGTTCTA	2000
ACAGAGATG.GCACGTAGA	1394
ACAGAGATG.GGACACTGG	461
ACAGCGGTC.AACCGCTGA	835
ACAGCGGTC.ATTAGCGGT	1502
ACAGCGGTC.CTCCTGACG	1511
ACAGCGGTC.TAGCACTAT	672
ACAGCGTAT.CGGTCGACA	1016
ACAGCGTAT.GGAAGTATG	192
ACAGCGTAT.TGAGATCAT	1657
ACAGGAACT.ACACACCGT	234
ACAGGAACT.ACCGCTGTG	315
ACAGGAACT.AGACTAGTA	1559
ACAGGAACT.CAAGTCGAA	667
ACAGGAACT.CCTCAGGTG	1607
ACAGGAACT.GGAAGTATG	998
ACAGGAACT.GTTAGTCAA	1307
ACAGGTATC.ATAGCACGG	331
ACAGGTATC.CAATGCATT	866
ACAGGTATC.CCAGTACTC	395
ACAGGTATC.CCGCAACAC	465
ACAGGTATC.GCACCATCG	294
ACAGGTATC.GGAAGAAGC	932
ACAGTATTG.ACTACCATC	141
ACAGTATTG.AGGTCCGTC	792
ACAGTATTG.CGCATAACT	166
ACAGTATTG.CTAGAGGTA	472
ACAGTATTG.GTTGCTCAG	1433
ACAGTATTG.TCGGACAGT	1262
ACATCGTCC.ACGGTGTAC	1061
ACATCGTCC.AGTGAACGG	1286
ACATCGTCC.GCTCTGTGT	1820
ACATCGTCC.GGTAATCTA	859
ACATCGTCC.GTACAATGC	166
ACATCGTCC.TCGTACCTT	915
ACATCGTCC.TTGTTAGAG	1082
ACATGACTA.ACCGTCACG	318
ACATGACTA.CCACTACCA	1190
ACATGACTA.CGTACACAC	957
ACATGACTA.GAGTTAACT	1061
ACATGACTA.TATCATGCT	426
ACATGACTA.TCGGACAGT	760
ACATGGATT.ACAAGAATG	923
ACATGGATT.ATTATGCAG	1521
ACATGGATT.CAAGTCACT	444
ACATGGATT.CCAACAACA	902
ACATTCCAC.ACATGGATT	666
ACATTCCAC.ATTCGAAGA	1115
ACATTCCAC.CAAGTCGAA	1157
ACATTCCAC.CACAGCGAA	643
ACATTCCAC.CGACCATCA	2261
ACATTCCAC.CTTACATGC	917
ACATTCCAC.CTTCTGAGT	1326
ACATTCCAC.TCCGTATAC	624
ACATTCCAC.TGAGAATCC	404
ACATTGACA.AATGCTATC	442
ACATTGACA.AGCTCGTCT	255
ACATTGACA.CAATCATAC	1817
ACATTGACA.CCGCTATCC	806
ACATTGACA.GCCGAGTCT	489
ACATTGACA.GTTGCTCAG	532
ACATTGACA.TCCTCTAGT	1698
ACATTGACA.TGAGTGACT	454
ACCACGCTA.AAGTTGCCA	2716
ACCACGCTA.ACCGGTTAC	1786
ACCACGCTA.ATCGATCCT	740
ACCACGCTA.ATGCTTCAG	811
ACCACGCTA.CCTAAGTCT	1263
ACCACGCTA.CTTCCGTGG	728
ACCACGCTA.GAATTCAGT	1055
ACCACGCTA.GACCGTAGT	869
ACCACGCTA.GCCATACAA	986
ACCACGCTA.GGTAGTGTT	347
ACCACGCTA.GTCTTCTCG	1149
ACCACGGAT.ACTAAGTTC	893
ACCACGGAT.ATCCAATGA	353
ACCACGGAT.CAGCTCTTC	2250
ACCACGGAT.CGCAACCTC	188
ACCACGGAT.GAGGTGAGC	425
ACCACTAGG.CCGGTTGAG	864
ACCACTAGG.GTCACAGAG	904
ACCACTAGG.TCAGGTGCA	194
ACCACTAGG.TTCCATACC	544
ACCAGCGTT.ACCAGCGTT	678
ACCAGCGTT.AGATCGAGT	513
ACCAGCGTT.ATTAGCACA	1513
ACCAGCGTT.CACCTTCCT	872
ACCAGCGTT.CCGCACTCA	2111
ACCAGCGTT.CGCCATTAC	1028
ACCAGCGTT.TACGACTTG	998
ACCAGCGTT.TCAGTAAGC	1463
ACCAGCGTT.TGCATCGGA	1206
ACCATACTT.AGACCACGC	826
ACCATACTT.AGACTTCGT	1026
ACCATACTT.CAGCAGTAC	694
ACCATACTT.CCAGTCTCA	744
ACCATACTT.CCATAAGTA	316
ACCATACTT.CTATCCATC	2403
ACCATACTT.GATGTAAGG	342
ACCATACTT.TTACCTCTC	877
ACCATCTAA.CCTGCAGAT	1275
ACCATCTAA.CGTGTATTC	942
ACCATCTAA.CTTATCTCA	634
ACCATCTAA.CTTCGACTG	1181
ACCATCTAA.GCCGCCTAA	940
ACCATCTAA.GCCTTAGAG	546
ACCATCTAA.TGACAAGTT	545
ACCATGTCT.AACTCCATG	1282
ACCATGTCT.AATTCGGAA	1025
ACCATGTCT.ATCCACAGT	804
ACCATGTCT.ATCTAGGTT	1433
ACCATGTCT.CATCAATAG	1385
ACCATGTCT.CGCCACCAT	242
ACCATGTCT.CTGCATGTT	2765
ACCATGTCT.GCGACCTGT	855
ACCATGTCT.TACCTCACT	599
ACCATGTCT.TGGTTATAC	1626
ACCATTCAC.CATCCAGGA	908
ACCATTCAC.GTTGCATGG	314
ACCGACGGT.ACTGTAATC	754
ACCGACGGT.ATGCGCTAC	1476
ACCGACGGT.GACTGCCTG	1822
ACCGACGGT.GATAACGTC	378
ACCGACGGT.GATTGAGTA	926
ACCGACGGT.TCACAGGTA	659
ACCGACGGT.TCATCATCT	714
ACCGAGACA.AAGAGAACT	1556
ACCGAGACA.AATACTCCG	1606
ACCGAGACA.ATCCACAGT	1408
ACCGAGACA.GAATCACAT	980
ACCGAGACA.GTCAGACCG	597
ACCGAGACA.TGAAGACCA	1685
ACCGAGTAG.AGTACGAAT	1421
ACCGAGTAG.ATCAGAAGC	830
ACCGAGTAG.GAAGAGCAC	1242
ACCGAGTAG.TCGGACAGT	1588
ACCGATCGA.AGCGACACC	672
ACCGATCGA.CCTCTTGTA	603
ACCGATCGA.TCGGTATCA	306
ACCGCTGTG.ACGTTCAAT	903
ACCGCTGTG.ATCAGGATG	1032
ACCGCTGTG.GCCGAGTCT	416
ACCGCTGTG.TAGTACGTA	1792
ACCGCTGTG.TGATCGGAA	327
ACCGGAAGG.AGAGGACGT	452
ACCGGAAGG.CAAGTACGA	955
ACCGGAAGG.CTCCAGCGT	673
ACCGGAAGG.CTTGTAACG	1727
ACCGGAAGG.GGAAGTATG	1520
ACCGGAAGG.GGATCAGGT	151
ACCGGAAGG.GGTGTTCAT	1120
ACCGGAAGG.GTAACTCAT	1097
ACCGGAAGG.TCACATACT	702
ACCGGAGTA.ACTCCGTCG	770
ACCGGAGTA.TCGCATTCG	494
ACCGGTTAC.CCTTATCCG	1511
ACCGGTTAC.GAGAATCAG	1726
ACCGGTTAC.GCGAGCAAG	925
ACCGGTTAC.TTCTGAATG	882
ACCGGTTAC.TTGTCAACC	1131
ACCGTACGC.ACAATTCGG	842
ACCGTACGC.AGATCGAGT	1904
ACCGTACGC.ATGGTTCGA	222
ACCGTACGC.GCACGCATT	534
ACCGTACGC.TATGACCGA	1116
ACCGTCACG.ATACTTGCT	1338
ACCGTCACG.CCAAGCGAG	897
ACCGTCACG.GCAGCTCTT	373
ACCGTCCTA.AAGTAGGAC	969
ACCTAGCAC.CCTTAACAT	864
ACCTAGCAC.CTCTGCGGT	1798
ACCTAGCAC.CTTGCGACC	185
ACCTAGCAC.GTCAAGATC	129
ACCTAGCAC.TACCTCCTC	307
ACCTAGCAC.TTGGACTTC	1506
ACCTAGTTA.AGGAAGGTG	680
ACCTAGTTA.ATCGGTGGT	1442
ACCTAGTTA.CCACATTAG	512
ACCTAGTTA.CCGCAATGG	577
ACCTAGTTA.GGATCGTTC	1059
ACCTAGTTA.GTCGAGTAC	653
ACCTAGTTA.TACGTTACC	2067
ACCTAGTTA.TAGTAGTCT	572
ACCTCCTAG.ACTTCTAAC	1910
ACCTCCTAG.CAGTTACTG	351
ACCTGCAGA.ACAGGTATC	1444
ACCTGCAGA.AGATGAAGA	470
ACCTGCAGA.CTAGAGTCG	1416
ACCTGCAGA.GAAGAGCAC	456
ACCTGCAGA.GTCCTAGTT	950
ACCTGTACC.AACCGTGAG	484
ACCTGTACC.AGTCGCCGA	1270
ACCTGTACC.ATACTTGCT	478
ACCTGTACC.CCTGACCTC	784
ACCTGTACC.GTGCGTTCC	832
ACCTGTACC.TGCTGCGTC	283
ACCTTGAAG.AATCCTCGT	393
ACCTTGAAG.AGCTTGGTG	972
ACCTTGAAG.AGTAATGGT	667
ACCTTGAAG.AGTTCAACC	1913
ACCTTGAAG.ATCTCGAAC	661
ACCTTGAAG.CCGGTGGTT	1442
ACCTTGAAG.CCTCGACCT	860
ACCTTGAAG.GAGGACTTA	784
ACCTTGAAG.GAGTCACCA	2670
ACGAATCGC.CATCGAAGC	784
ACGAATCGC.CCTCGCGTT	2106
ACGAATCGC.CTATCTTGA	297
ACGAATCGC.CTGATGCAC	2072
ACGAATCGC.TACGACCAT	939
ACGACAGTC.CATCCAGGA	630
ACGACAGTC.CTGAGTAGC	1326
ACGACAGTC.GGTTAGATG	1630
ACGACAGTC.GGTTCAGAC	1289
ACGACATCT.AATGCACTT	216
ACGACATCT.ACCTTGAAG	1150
ACGACATCT.GACTATTGA	380
ACGACATCT.GATACACTA	2741
ACGACGATT.ACACCGCCA	435
ACGACGATT.AGTGAGAGA	869
ACGACGATT.GGTAGCATC	1696
ACGACGATT.GTTCCAACA	912
ACGACGATT.TAGGATGCC	809
ACGACGATT.TTATTCGAC	739
ACGACTGCG.AAGTACAGA	279
ACGACTGCG.AGACCAGCT	353
ACGACTGCG.AGACTAGTA	267
ACGACTGCG.ATTAGCGGT	522
ACGACTGCG.CGCCACCAT	239
ACGACTGCG.GGTAGTGTT	803
ACGAGAGCA.ACCAGCGTT	1302
ACGAGAGCA.AGACATCCA	1797
ACGAGAGCA.CAGTTGAGT	901
ACGAGAGCA.CCTCGACCT	1297
ACGAGAGCA.CTGTGCTCA	400
ACGAGAGCA.GTAGCATAC	283
ACGAGAGCA.TCAGCTCAG	427
ACGAGCTTC.AATCGCCAT	509
ACGAGCTTC.CCACAAGGT	426
ACGAGCTTC.CCATACGAT	477
ACGAGCTTC.CTGAGTAGC	707
ACGAGCTTC.CTGCTGCTT	395
ACGAGCTTC.GGAAGGTAT	334
ACGAGCTTC.GTGACGTAA	1547
ACGAGCTTC.TACGAGTGA	603
ACGAGCTTC.TGTCAACCT	1166
ACGATGACC.AGTCATACT	496
ACGATGACC.TGCGTAATC	1195
ACGATGACC.TTACTAGTC	982
ACGATGGAA.ACTCCGTCG	1643
ACGATGGAA.AGTAGAGGA	2108
ACGATGGAA.ATACCGCTT	1146
ACGATGGAA.CTGACGATG	327
ACGATGGAA.TATGTACCT	711
ACGCAAGAT.AACGTCGAG	804
ACGCAAGAT.CGCCTGCAA	941
ACGCAAGAT.CTTAATCGT	1095
ACGCAAGAT.GACCGTAGT	1581
ACGCAAGAT.TAATCACGC	1080
ACGCAAGAT.TTGCCGTAG	800
ACGCACACT.ACGCTATGT	245
ACGCACACT.ACGTTCAAT	466
ACGCACACT.AGTCCGTGT	1462
ACGCACACT.AGTGATGCG	1008
ACGCACACT.CTCTCAGTC	1733
ACGCACACT.GACTCTCAC	375
ACGCACACT.GATAGTTCT	496
ACGCACACT.GATATGGAC	798
ACGCACACT.GATGCGACG	1147
ACGCACACT.TCCGATAAC	1039
ACGCACACT.TGATGGACA	1304
ACGCACACT.TGCCATCTC	2787
ACGCGACAG.ACTCGTCTA	697
ACGCGACAG.CCATATGCC	536
ACGCGACAG.GGATACAAT	951
ACGCGACAG.GTGTATCTG	421
ACGCGACAG.GTGTTCCAG	1057
ACGCGACAG.TCTATGACA	1276
ACGCGACAG.TGAGACAGC	229
ACGCGTGAC.AATCTCCTA	1067
ACGCGTGAC.ACAATAGGT	520
ACGCGTGAC.AGCTGCACT	528
ACGCGTGAC.ATGACACAA	1585
ACGCGTGAC.CACATATCA	1264
ACGCGTGAC.CCACACAGA	441
ACGCGTGAC.GCGACAACC	1503
ACGCGTGAC.GTGACTCTC	941
ACGCGTGAC.GTGAGGACG	2019
ACGCGTGAC.GTGGAGGTC	518
ACGCTAGTG.AGATATGGA	1843
ACGCTAGTG.AGCAAGTCC	285
ACGCTAGTG.ATAGTCAGT	1972
ACGCTAGTG.CTTCTATGA	1066
ACGCTAGTG.GAACATGAC	501
ACGCTATGT.AGGTATTCC	609
ACGCTATGT.CGCAGTGTC	939
ACGCTATGT.GCCATTAAG	666
ACGCTATGT.TATGGTTGG	656
ACGCTCTTA.ATCATGTTC	1095
ACGCTCTTA.ATCATTACG	2109
ACGCTCTTA.ATCTCGTGA	934
ACGCTCTTA.CCAGTCTCA	731
ACGCTCTTA.CGCATAACT	1217
ACGCTCTTA.GCAGCAGTG	778
ACGCTCTTA.TCTCATCGG	2246
ACGGACCAT.AATCGCCAT	1157
ACGGACCAT.ACCACGCTA	248
ACGGACCAT.AGACTAGTA	2209
ACGGACCAT.AGCATTCCA	450
ACGGACCAT.CATCGCTGG	822
ACGGACCAT.CTGCAAGCC	522
ACGGACCAT.GAGCAGGAA	131
ACGGACCAT.GATTGGAAG	1434
ACGGACCAT.GTCAACTGA	871
ACGGACCAT.TAAGTACAC	404
ACGGACCAT.TGTATCGTG	702
ACGGTGCCT.CCATGATGT	611
ACGGTGCCT.CTATGGATG	1016
ACGGTGCCT.TATCGGAAC	821
ACGGTGCCT.TGAGATCAT	852
ACGGTGTAC.ATCGAATCG	1631
ACGTACTGC.AGATCGAGT	430
ACGTACTGC.AGTCCGTGT	276
ACGTACTGC.CGCGCACAT	457
ACGTACTGC.GGATACCTA	531
ACGTACTGC.GTACGTCTA	317
ACGTACTGC.TCACACTGC	579
ACGTAGTAT.AACGGTAGC	672
ACGTAGTAT.AATGCGTGC	5362
ACGTAGTAT.TATCGAGCC	1327
ACGTATGTC.GATACTGTG	1804
ACGTATGTC.GGTCTCATG	695
ACGTATGTC.GTGCATCAA	906
ACGTATGTC.GTGTCACAC	716
ACGTATGTC.TCTGCAACA	122
ACGTATGTC.TTATCGCAC	712
ACGTCGCTC.AGCTATATG	1412
ACGTCGCTC.CAACGATCG	312
ACGTCGCTC.TCACTACGT	376
ACGTCGCTC.TCAGGACTG	400
ACGTCGCTC.TCGATTCAG	1289
ACGTCTATG.AACGTCGAG	392
ACGTCTATG.AATGCTGAT	914
ACGTCTATG.CGGTGAGTC	1443
ACGTCTATG.GATGCGGTT	1305
ACGTCTATG.GCGCTTCTC	809
ACGTCTATG.GTGCATCAA	579
ACGTCTATG.TCCAATCAT	1131
ACGTCTATG.TCGATTCAG	894
ACGTGAATC.AAGCAACTA	1692
ACGTGAATC.ACAGCGGTC	1812
ACGTGAATC.CGGAGACTT	408
ACGTGAATC.GATCTGAAT	1529
ACGTGAATC.GATTGGAAG	1697
ACGTGAATC.GTACCTAAC	651
ACGTGAATC.GTGGACTGG	1443
ACGTGAATC.TAGCGCAGC	1166
ACGTGAATC.TGTTACTGA	647
ACGTGAATC.TTGATCGTA	1992
ACGTGCTCG.AACTCCATG	1175
ACGTGCTCG.ATTCGCTTA	972
ACGTGCTCG.GACTCTCAC	1198
ACGTGCTCG.GTGTACCGT	207
ACGTGCTCG.TAAGGTGAT	1562
ACGTGCTCG.TGCGTCTTA	497
ACGTGCTCG.TTGGACTTC	591
ACGTGTAGT.ACCGCTGTG	764
ACGTGTAGT.ATCTCGAAC	932
ACGTGTAGT.ATGACACAA	1462
ACGTGTAGT.GGATTCGTC	279
ACGTTCAAT.ACAGCGGTC	1430
ACGTTCAAT.ACGACATCT	1312
ACGTTCAAT.ACGCTAGTG	298
ACGTTCAAT.AGATGAGAT	883
ACGTTCAAT.AGTCGTCCG	141
ACGTTCAAT.ATGGACGTT	1251
ACGTTCAAT.CAATACCAC	1813
ACGTTCAAT.CCATACGAT	1633
ACGTTCAAT.CGTTCCATT	591
ACGTTCAAT.GAGTCACCA	345
ACGTTCAAT.GCACTGGAT	533
ACGTTCAAT.GCTCAGCCA	1606
ACTAACCGA.TAGCACACG	1305
ACTAACCGA.TCAGAGCGT	335
ACTAACCGA.TTAGTCGGA	1780
ACTAAGTTC.ATCAAGCAT	1168
ACTAAGTTC.ATCTTACAG	1297
ACTAAGTTC.ATTGCCGAC	1181
ACTAAGTTC.CCTTCCTCA	784
ACTAAGTTC.CTGATCAAG	2052
ACTAAGTTC.CTTGGATCA	1756
ACTAAGTTC.GCACAACTC	620
ACTAAGTTC.GGAAGTATG	1550
ACTAAGTTC.GGTAACTAC	968
ACTAAGTTC.TATTCAACG	492
ACTAAGTTC.TCGTGCCAC	466
ACTAAGTTC.TTCGTGATG	998
ACTACCATC.ACTCGAGTC	401
ACTACCATC.ATGAGGTAT	1354
ACTACTCAT.AAGCAGCAT	559
ACTACTCAT.CAGCTTCGA	1157
ACTACTCAT.CTAGTGCTG	610
ACTACTCAT.CTTCTATGA	569
ACTACTCAT.GAATCAACC	339
ACTACTCAT.GACGGTGCT	1341
ACTACTCAT.GAGTCCAAT	309
ACTACTCAT.GTGCTGACT	228
ACTATCCTG.ACCATTCAC	810
ACTATCCTG.AGACATATC	638
ACTATCCTG.AGAGCGCGA	1175
ACTATCCTG.ATATCAGCC	335
ACTATCCTG.CTGTAGAAG	345
ACTATCCTG.GAGCTCTCA	1987
ACTATCCTG.GCGGAGATT	497
ACTATCCTG.GGTAAGTGA	1741
ACTATCCTG.GTGCTAAGC	636
ACTATCCTG.TCATCATCT	1640
ACTATCCTG.TGTCCATAG	1312
ACTATTGTC.ACTCCTGAG	510
ACTATTGTC.GGTTAACAG	1076
ACTATTGTC.TTCACTGGA	2059
ACTCACGAA.AGTATGACG	180
ACTCACGAA.CTTCACTGT	377
ACTCACGAA.GGTTCTATC	1209
ACTCACGAA.GTTAGAGAC	474
ACTCACGAA.TAATGTAGC	1358
ACTCACGAA.TTGGTAACT	1999
ACTCATTCA.ATAGACCGA	989
ACTCATTCA.ATCTGCGTA	1071
ACTCATTCA.GAAGAGCAC	1093
ACTCATTCA.GGAGACACA	423
ACTCATTCA.TAGAGCCAG	1176
ACTCCAACT.CCGCAATGG	178
ACTCCAACT.GTGGAGGTC	1862
ACTCCAACT.GTTCCAACA	1064
ACTCCAACT.TCACACTGC	464
ACTCCGGTT.CACTAGACT	820
ACTCCGGTT.CCGGTGGTT	822
ACTCCGGTT.CGTCAGCAC	880
ACTCCGGTT.GACTTGATT	479
ACTCCGGTT.GTTAATTCG	1490
ACTCCGGTT.TCATGCAGG	741
ACTCCGTCG.AACGGAGAT	464
ACTCCGTCG.ACTCCTGAG	1100
ACTCCGTCG.AGTCGCGAC	242
ACTCCGTCG.CCAACGGAA	373
ACTCCGTCG.CGATTGAAC	490
ACTCCGTCG.CTAGTCGTC	660
ACTCCGTCG.GATCTACTT	887
ACTCCGTCG.GCCAATGAA	1054
ACTCCGTCG.GCCGAACCA	702
ACTCCGTCG.GTAGCCTTG	1402
ACTCCGTCG.TATAATCGC	393
ACTCCGTCG.TGTGGTCCT	1141
ACTCCTGAG.ACCTGCAGA	966
ACTCCTGAG.CATTGCAGA	417
ACTCCTGAG.GATACACTA	774
ACTCCTGAG.GTACCTAAC	402
ACTCCTGAG.GTAGCATAC	544
ACTCCTGAG.TCGCAAGCA	879
ACTCGAGTC.AAGACTACC	988
ACTCGCTGT.AGGATGCGT	2057
ACTCGCTGT.CGTCTGTCC	891
ACTCGCTGT.GAGATTCCT	907
ACTCGCTGT.GGATACCTA	456
ACTCGCTGT.TCGGATGTT	1502
ACTCGTAGG.CTGATGCAC	1276
ACTCGTAGG.GATATATCC	1259
ACTCGTAGG.TACAGGACT	2286
ACTCGTCTA.CAAGGTGTG	2704
ACTCGTCTA.CTACGAGAA	345
ACTCGTCTA.GGAAGGTAT	442
ACTCGTCTA.GTCACAGAG	569
ACTCGTCTA.GTCTCCAGG	345
ACTCGTCTA.GTTCACTCC	673
ACTCGTCTA.TGCGCTGCA	1589
ACTCGTCTA.TTGGACTTC	681
ACTCTAGGA.ACACATCTG	356
ACTCTAGGA.GCCATCGCT	1723
ACTCTAGGA.TCCAGAACG	985
ACTCTCACA.GAGCATACA	212
ACTCTCACA.GGTGGAGCT	460
ACTCTCACA.GTAGACTCT	364
ACTCTCACA.TGTTACTGA	1214
ACTCTGCTC.AATGAGTCG	938
ACTCTGCTC.ACCACGCTA	1630
ACTCTGCTC.ATCAAGCAT	361
ACTCTGCTC.GATACCGGA	4055
ACTCTGCTC.GTTGCTCAG	1586
ACTCTGCTC.TGCGTATCT	581
ACTCTGCTC.TTCACTCCT	232
ACTGACTAC.ACTAAGTTC	1341
ACTGACTAC.ACTCATTCA	663
ACTGACTAC.ATGGAGAGT	1281
ACTGACTAC.CTTCACTGT	1577
ACTGACTAC.TAACACGAG	562
ACTGACTAC.TCAGACAAG	2119
ACTGACTAC.TGAACCAAT	1036
ACTGACTAC.TGGAGAACC	363
ACTGCTAGT.AAGGAACAG	709
ACTGCTAGT.ACCATGTCT	1260
ACTGCTAGT.ACTAAGTTC	5026
ACTGCTAGT.ACTGGTGCT	1148
ACTGCTAGT.AGAGGTGAA	1066
ACTGCTAGT.AGCTGCACT	844
ACTGCTAGT.CAATACCAC	2111
ACTGCTAGT.CAATGTGCT	1584
ACTGCTAGT.GATCTGTTC	731
ACTGCTAGT.GCTCTGTGT	1189
ACTGCTAGT.GTTGATGCA	152
ACTGCTAGT.TGGTGGATC	752
ACTGGACCA.ACATGGATT	1193
ACTGGACCA.ACTCTAGGA	844
ACTGGACCA.CTAGGTACT	955
ACTGGACCA.GAACTCGTA	520
ACTGGACCA.GAGCATACA	246
ACTGGACCA.GGAGTACAG	1083
ACTGGACCA.TGCATACAT	378
ACTGGTCAG.ACAGAGATG	466
ACTGGTCAG.ACTCGCTGT	875
ACTGGTCAG.ATAGCACGG	557
ACTGGTCAG.CTCTCAGTC	1366
ACTGGTCAG.GAGTCCAAT	1156
ACTGGTCAG.GCACTGGAT	887
ACTGGTCAG.GTGCATCAA	1256
ACTGGTCAG.TATGTACCT	1980
ACTGGTCAG.TATGTATGC	895
ACTGGTGCT.CTGCTTAGG	450
ACTGGTGCT.GAGCTCTCA	1193
ACTGGTGCT.GTCAGACCG	399
ACTGGTGCT.TAACATTGG	447
ACTGGTGCT.TCTACATCC	631
ACTGTAATC.CCTATTCAA	682
ACTGTAATC.CTTCTCATC	755
ACTGTAATC.CTTGTAACG	750
ACTGTAATC.GATTAGTGT	1122
ACTGTAATC.TAACGTGTC	1140
ACTGTAATC.TAGAGACTA	1023
ACTGTGTCA.AGAAGTCCT	725
ACTGTGTCA.ATGTGAGAC	850
ACTGTGTCA.CGGTTGCGA	298
ACTGTGTCA.CTGGTCGGT	694
ACTGTGTCA.CTTACATGC	931
ACTTAGCTT.ATGAGTGTG	1174
ACTTAGCTT.CCGCATCCT	1935
ACTTAGCTT.TACCGATTG	444
ACTTCAGTA.AAGCACAAC	928
ACTTCAGTA.ACTGTGTCA	775
ACTTCAGTA.AGCACCGTG	806
ACTTCAGTA.GGTCGGTCT	4668
ACTTCAGTA.TCAAGGTCG	1764
ACTTCAGTA.TCAATCTAG	896
ACTTCAGTA.TCCAGAACG	1038
ACTTCAGTA.TGGAATCGT	266
ACTTCGCAG.CTTAAGTTG	1667
ACTTCGCAG.GAGTCCAAT	652
ACTTCGCAG.TCAATGGAC	630
ACTTCGCAG.TGTGGACAA	364
ACTTCTAAC.AAGCATTGC	1922
ACTTCTAAC.CGCCATTAC	1310
ACTTCTAAC.GATCGCACT	1763
ACTTCTAAC.GGTTCAGAC	985
ACTTCTAAC.GTGTACCGT	638
ACTTCTAAC.GTGTTCCAG	2942
ACTTCTTGG.ACCTGTACC	832
ACTTCTTGG.AGTTACAAG	1275
ACTTCTTGG.GTGAATGCC	575
ACTTCTTGG.TGTACACGA	1562
ACTTGATCT.AAGAGAGAG	251
ACTTGATCT.ACGCTATGT	283
ACTTGATCT.CAAGTCACT	908
ACTTGATCT.CCTATTGGT	2035
ACTTGATCT.CCTTGCTTG	646
ACTTGATCT.TAGTGATCC	1890
AGAAGAGTC.ATTCACCTC	1001
AGAAGAGTC.CTTAACAGC	2213
AGAAGAGTC.GGTAGACAT	433
AGAAGAGTC.GTCGACATT	659
AGAAGAGTC.TGGATTAGC	709
AGAAGAGTC.TGGTAACCA	1191
AGAAGCTGC.ACGGACCAT	870
AGAAGCTGC.ATTAGCCAC	329
AGAAGCTGC.CAGTGCCAT	501
AGAAGCTGC.CGAAGAGGT	2101
AGAAGCTGC.CGCTTGTAG	245
AGAAGCTGC.TATGCCTTC	658
AGAAGCTGC.TTGGTAACT	1417
AGAAGTAAC.ACAAGGTAC	1701
AGAAGTAAC.TGAGACAGC	920
AGAAGTCCT.AAGGATACG	330
AGAAGTCCT.CAGTTACTG	391
AGAAGTCCT.CTCGACTGC	719
AGAAGTCCT.CTGGACTAA	741
AGAAGTCCT.GAGCCGTTA	3227
AGAAGTCCT.GCAACACCT	645
AGAAGTCCT.TATCTGTCA	1019
AGAATCAGA.AGTCATACT	910
AGAATCAGA.CTATGGATG	1223
AGAATCAGA.CTGATGCAC	1051
AGAATCAGA.TCCAGAACG	293
AGACATATC.ACTTGATCT	784
AGACATATC.AGACCAGCT	687
AGACATATC.AGAGGACGT	1281
AGACATATC.ATGCTGTCG	960
AGACATATC.CAACGCACA	2292
AGACATATC.TATGAAGAC	773
AGACATATC.TCAGAGTCA	1532
AGACATCCA.ACACACCGT	577
AGACATCCA.ATTCCGTAC	874
AGACATCCA.CATCCTCTC	1265
AGACATCCA.GAGACGATC	1551
AGACATCCA.TGGTAGCAG	810
AGACATCCA.TTACGGACC	759
AGACCACGC.AGCTTGGTG	2790
AGACCACGC.CAAGAGAGT	2165
AGACCACGC.CGGATTCTC	1117
AGACCACGC.TCCTGTCCG	827
AGACCAGCT.AGTAATCAG	1746
AGACCAGCT.CATAGGTGT	168
AGACCAGCT.CCATAGCCA	949
AGACCAGCT.CCGGTTGAG	706
AGACCAGCT.GCTTACTAG	874
AGACCAGCT.GGAAGGTAT	1557
AGACGCCTG.ACGTGCTCG	414
AGACGCCTG.TAGGTTAGT	536
AGACGCTAT.ACAGCGTAT	922
AGACGCTAT.CGATTCGAG	724
AGACGCTAT.GACGCTTGC	937
AGACGCTAT.TTGGAGAAC	1236
AGACGGAGG.AACGAGAAT	1763
AGACGGAGG.AATGAGTCG	1598
AGACGGAGG.AGTGACGAT	712
AGACGGAGG.CCTCTTGTA	669
AGACGGAGG.GAGTATCGC	465
AGACGGAGG.GCGAAGCTC	531
AGACGGAGG.GGAGCTCAA	841
AGACGGAGG.TACAACACC	3108
AGACTAGTA.ATGCGCCGT	893
AGACTAGTA.GTATACAGA	449
AGACTAGTA.GTCGCAGGT	2823
AGACTAGTA.TCATGCAGG	928
AGACTAGTA.TCGATTCAG	724
AGACTTCGT.ACTCGTAGG	642
AGACTTCGT.AGATCGAGT	841
AGACTTCGT.AGGTCAGCA	923
AGACTTCGT.CATCCAGGA	834
AGACTTCGT.CATTGACAA	1159
AGACTTCGT.CCAACAACA	371
AGACTTCGT.CCGCAATGG	1164
AGACTTCGT.CCTATTGGT	2373
AGACTTCGT.GCGCTAGAA	2640
AGACTTCGT.GCTCTGTGT	1517
AGACTTCGT.TGGATAGGT	916
AGAGAGTGG.CGACAGACC	303
AGAGAGTGG.CTATAGCTC	1061
AGAGAGTGG.CTCCAGCGT	482
AGAGAGTGG.CTTGCACAA	2493
AGAGAGTGG.GTACGAACG	1165
AGAGAGTGG.TGACCTATG	121
AGAGAGTGG.TTCGCATCC	1234
AGAGCCGCA.CGCACTCTT	533
AGAGCCGCA.GATATATCC	1351
AGAGCCGCA.GCCAATGAA	915
AGAGCGCGA.AAGGATACG	848
AGAGCGCGA.AGACCACGC	1585
AGAGCGCGA.CAACCTGGT	450
AGAGCGCGA.CCAACAACA	1023
AGAGCGCGA.CCAACGGAA	882
AGAGCGCGA.CGTGCCTAT	2911
AGAGCGCGA.GCAACTCGC	158
AGAGCGGAG.CAGCGACGT	1161
AGAGCGGAG.CATTGCAGA	260
AGAGCGGAG.CCGGTGGTT	520
AGAGCGGAG.GCGATATGA	1083
AGAGCGGAG.TCATATCGC	705
AGAGGACGT.ACTGTAATC	647
AGAGGACGT.ATATCCGAT	849
AGAGGACGT.CAACTCCAG	409
AGAGGACGT.GATTAGTGT	622
AGAGGACGT.GGTACTTCC	164
AGAGGACGT.TGAGAGGAC	455
AGAGGTGAA.ACAAGGTAC	606
AGAGGTGAA.ACTTCTAAC	560
AGAGGTGAA.CAGCGTAAG	693
AGAGGTGAA.CCAGGAGTT	1390
AGAGGTGAA.CCGACTGTT	1794
AGAGGTGAA.GACAATGTT	1174
AGAGGTGAA.TATCACCTG	549
AGATACGTT.AGGTGTACA	858
AGATACGTT.TCGTAATAG	449
AGATATGGA.AAGTTCTCT	485
AGATATGGA.CATTCCGAG	921
AGATATGGA.CCAGCCAAT	401
AGATATGGA.GGAAGGTAT	756
AGATCGAGT.CACTAGACT	2324
AGATCGAGT.CTGCGTCAC	1779
AGATCGAGT.TTCCTTGAC	1788
AGATCTGAC.ATATTCGCA	1245
AGATCTGAC.CCACGGATC	792
AGATCTGAC.CCGAGTACT	968
AGATCTGAC.CGCTTATGA	846
AGATCTGAC.TCACATACT	639
AGATCTTCA.AAGAGAACT	695
AGATCTTCA.AGGAAGGTG	464
AGATCTTCA.GCTTACGTT	695
AGATCTTCA.TAGTACGTA	283
AGATCTTCA.TGACCAAGT	403
AGATGAAGA.AATCCGCTG	1271
AGATGAAGA.AATTAGAGG	991
AGATGAAGA.ATAGCACGG	1243
AGATGAAGA.GAATCGAGA	584
AGATGAAGA.TCACGACAA	564
AGATGAGAT.AACGGTAGC	857
AGATGAGAT.AACTGCGAC	983
AGATGAGAT.ACAGCATCA	1620
AGATGAGAT.ACAGGAACT	660
AGATGAGAT.ACTCGAGTC	972
AGATGAGAT.AGAAGTCCT	186
AGATGAGAT.ATAGTCAGT	926
AGATGAGAT.CACGTAGAC	408
AGATGAGAT.CCGGTTGAG	793
AGATGAGAT.CGTGCTTGA	1187
AGATGAGAT.GCAATCACG	789
AGATGAGAT.GCGCTCTAT	151
AGATGAGAT.GTGCTCTTG	1302
AGATGAGAT.TCCGGAGCT	550
AGATGAGAT.TTCAGTGCC	1825
AGATGTTGG.CACTGCTTA	925
AGATGTTGG.TATAGTGCG	467
AGATGTTGG.TCAGAGTCA	2135
AGATGTTGG.TCATGCTCA	785
AGATGTTGG.TTGTCAACC	1437
AGCAACATT.ACTCGTCTA	626
AGCAACATT.CCTGTTAGC	1291
AGCAACATT.GGATCGTTC	1543
AGCAACATT.TCGATTCAG	662
AGCAAGTCC.AATCAGGAG	1154
AGCAAGTCC.ACCGGAGTA	166
AGCAAGTCC.AGATCTTCA	1273
AGCAAGTCC.ATCAGTCGA	603
AGCAAGTCC.CACACTGCC	1623
AGCAAGTCC.GACTCTCAC	511
AGCAAGTCC.GTGCATCAA	762
AGCACACCT.AAGGATACG	165
AGCACACCT.AAGTAGGAC	306
AGCACACCT.GAAGTGTGA	321
AGCACACCT.GTGTTGGAA	1369
AGCACACCT.TCGGATGTT	680
AGCACCAGC.ACGGTGCCT	230
AGCACCAGC.ACTCGAGTC	1251
AGCACCAGC.AGCATTCCA	679
AGCACCAGC.AGTTATCGC	1336
AGCACCAGC.CGTAATGAC	816
AGCACCAGC.CGTACACAC	945
AGCACCAGC.CTTCTGAGT	434
AGCACCAGC.GCGCTAGAA	445
AGCACCGTG.AATAACTCC	2328
AGCACCGTG.CACTACAGG	649
AGCACCGTG.CTATCTTGA	862
AGCACCGTG.GGTTGCTAT	488
AGCAGACAA.AGACCAGCT	697
AGCAGACAA.AGAGCGGAG	3882
AGCAGACAA.ATCTCTGCT	1658
AGCAGACAA.CTTCCGGTA	1091
AGCAGACAA.GAAGGATCA	849
AGCAGACAA.GCATGTGGT	910
AGCAGACAA.GCCGTTGTT	281
AGCAGACAA.TCTCGATGC	952
AGCATATGG.AATCAGGAG	229
AGCATATGG.AATCTGACC	210
AGCATATGG.CCGTCAGGT	1425
AGCATATGG.CCTGCTCCA	1750
AGCATATGG.CTGTGGTGG	1685
AGCATATGG.GGTTGCTAT	1043
AGCATATGG.GTCACTATG	942
AGCATATGG.TTCCAATTC	1913
AGCATTCCA.ATTGGTTCC	1478
AGCATTCCA.CCACATTAG	851
AGCATTCCA.GGTAGTGTT	310
AGCATTCCA.TCAACACTC	721
AGCATTCCA.TGTAGGTTA	1885
AGCATTGTT.CAATCAAGT	624
AGCATTGTT.CTCCTATCT	1673
AGCATTGTT.TACTCGACC	1478
AGCCACTTC.AGCTTGGTG	357
AGCCACTTC.CATCCTCTC	2852
AGCCACTTC.GAGGTGAGC	893
AGCCACTTC.GCACGCATT	2997
AGCCACTTC.GCGAGCAAG	1481
AGCCAGGAC.ATAGTCAGT	242
AGCCAGGAC.CTCGTTCAC	1400
AGCCAGGAC.GCATGTAAG	706
AGCCAGGAC.GCCGTTGTT	841
AGCCAGGAC.TATACGGAT	1347
AGCCAGGAC.TATTGACTG	521
AGCCAGGAC.TGAACTTGC	875
AGCCAGGAC.TGTGAGTAT	1218
AGCCAGGAC.TTCCAATTC	707
AGCCGGATC.AGATATGGA	740
AGCCGGATC.CAAGGTGTG	244
AGCCGTTCT.ACCTGTACC	389
AGCCGTTCT.CATTCGAAT	1210
AGCCGTTCT.CTCCACGTC	2051
AGCCTCGCA.AAGGATCGT	353
AGCCTCGCA.CCGCTATCC	1650
AGCCTCGCA.CTTAGAAGG	439
AGCCTCGCA.GCCATTAAG	405
AGCCTCGCA.TCCAAGTAA	470
AGCCTCGCA.TGGTAGCAG	1112
AGCCTCGCA.TTACACCTT	817
AGCCTCTAG.GGATCAGGT	1507
AGCCTCTAG.TCTAGCTGG	694
AGCGACACC.CGATCCAGA	1354
AGCGACACC.CTAGTGCTG	184
AGCGCATGA.ACACCACAT	269
AGCGCATGA.ACTTCAGTA	1052
AGCGCATGA.CGACCTGTA	453
AGCGCATGA.CGTACACAC	1912
AGCGCATGA.GTCTTCTCG	482
AGCGCATGA.TAAGGTGAT	1557
AGCGCATGA.TAGCTGTTG	594
AGCGCATGA.TCTAGCTGG	738
AGCGCATGA.TGCAGTTCA	1193
AGCGCATGA.TTCCGAGCG	471
AGCGGAACA.ATGCGGATT	1031
AGCGGAACA.ATTAGCACA	680
AGCGGAACA.CTGAGATAG	896
AGCGGAACA.GTACCACAA	396
AGCGGAACA.TGCATCGGA	352
AGCGGTAAG.ACACCGCCA	1171
AGCGGTAAG.ACTCACGAA	824
AGCGGTAAG.AGCGGAACA	1199
AGCGGTAAG.ATAGCACGG	951
AGCGGTAAG.GTTGATGCA	1070
AGCGGTAAG.TGACCAAGT	1718
AGCGGTCTA.AACTGCGAC	1178
AGCGGTCTA.ACACCGCCA	1297
AGCGGTCTA.ACAGGAACT	798
AGCGGTCTA.AGATATGGA	723
AGCGGTCTA.GAACATGAC	1015
AGCGGTCTA.TCCAGCAGC	197
AGCGGTCTA.TTAACGGAG	1525
AGCGTAGAA.AACACACTC	1037
AGCGTAGAA.CCGCAGAAT	1137
AGCGTCGTC.CCTCCTTGT	1274
AGCGTCGTC.CGACGTGAT	1876
AGCGTCGTC.TGCTTACGG	702
AGCTACTCA.ACCATACTT	856
AGCTACTCA.CGTTACACC	1926
AGCTACTCA.CTTAATCGT	955
AGCTACTCA.TAGCACACG	782
AGCTACTCA.TTATTCGAC	343
AGCTACTCA.TTGCAGTCA	542
AGCTATATG.ACCGACGGT	386
AGCTATATG.AGATGAAGA	1678
AGCTATATG.ATGACACAA	1247
AGCTATATG.CAATGTGCT	1233
AGCTATATG.CTTCGACTG	1073
AGCTATATG.GACAGGTTA	621
AGCTATATG.GGACGAGCA	546
AGCTCGTCT.AACGCATTG	688
AGCTCGTCT.ACAGGAACT	1225
AGCTCGTCT.ACGGTGCCT	533
AGCTCGTCT.AGAGGTGAA	1380
AGCTCGTCT.CAGGTATCG	611
AGCTCGTCT.CATCCTCTC	1612
AGCTCGTCT.CTCCTGACG	306
AGCTCGTCT.CTTATCTCA	809
AGCTCTCCG.ACCGAGTAG	1440
AGCTCTCCG.CACATATCA	335
AGCTCTCCG.CACGCGTAA	791
AGCTCTCCG.CAGTGCCAT	1098
AGCTCTCCG.CGGTGTTAC	921
AGCTCTCCG.GACGTTCAG	787
AGCTCTCCG.GCAGCGATA	1681
AGCTCTCCG.GCTTACTAG	467
AGCTCTCCG.GTGGTTACC	930
AGCTGCACT.ATTGATTGG	2070
AGCTGCACT.CAGTGCTGC	150
AGCTGCACT.CTCATGCCA	989
AGCTGCACT.CTCGAACTG	649
AGCTGCACT.GGAGACACA	1359
AGCTGCACT.GTTGACCAT	1312
AGCTGCACT.TCTCGATGC	2374
AGCTGCACT.TGCTCAGCG	1031
AGCTGCACT.TGGACGAGA	2021
AGCTTCGAT.ACAACGAGC	1059
AGCTTCGAT.CGTTACACC	639
AGCTTCGAT.GAAGTGTGA	411
AGCTTCGAT.GATGCGACG	323
AGCTTGGTG.AGATGAGAT	2167
AGCTTGGTG.AGTTGTGTA	726
AGCTTGGTG.ATCCAGCTG	272
AGCTTGGTG.GGATCAGGT	794
AGCTTGGTG.GGTAAGGAT	1582
AGCTTGGTG.GTTCACTCC	2123
AGCTTGGTG.TCTAGGATG	373
AGGAAGGTG.CTTAATCGT	715
AGGAAGGTG.GGTTCTATC	754
AGGAAGGTG.TCATGCAGG	1918
AGGAAGGTG.TCCTCGTCG	789
AGGAATTGG.AAGCCAAGT	862
AGGAATTGG.AAGTACAGA	712
AGGAATTGG.AGGTGCGAG	818
AGGAATTGG.ATAGCCTAA	536
AGGAATTGG.ATCTAGGTT	762
AGGAATTGG.CACATTCTG	410
AGGAATTGG.CCAATGCCT	2763
AGGAATTGG.GCCATACAA	947
AGGAGCAAT.ACCATTCAC	1103
AGGAGCAAT.CACTTCCTT	3077
AGGAGCAAT.CTCGTCTTG	1077
AGGAGCAAT.CTGCGTCAC	574
AGGAGCAAT.GCTCTGTGT	693
AGGAGCAAT.GGAGACACA	467
AGGAGCAAT.TATGATGTG	293
AGGAGGTGA.ACGACATCT	675
AGGAGGTGA.ATGACACAA	1151
AGGAGGTGA.CGTTCCATT	554
AGGATCATG.ACTGGACCA	1075
AGGATCATG.AGAGAGTGG	978
AGGATCATG.CAGTACATC	3832
AGGATCATG.CATCAATAG	498
AGGATCATG.CATCCTCTC	1318
AGGATCATG.CCACAAGGT	575
AGGATCATG.CGACCATCA	1570
AGGATCTCA.AGAGCGGAG	271
AGGATCTCA.GAACAACCA	372
AGGATCTCA.TCCAAGTAA	2864
AGGATCTCA.TGGATAGGT	1553
AGGATGCGT.AGAAGTCCT	256
AGGATGCGT.AGATATGGA	614
AGGATGCGT.ATAGCACGG	945
AGGATGCGT.CGCAATCGA	1022
AGGATGCGT.GCACAACTC	215
AGGATGCGT.GGTCGGATA	741
AGGATGCGT.GGTGGAGCT	324
AGGATGCGT.TGTAACAGT	771
AGGATTACT.ACAGTATTG	1004
AGGATTACT.CTGATCAAG	897
AGGATTACT.GCCGTCTTC	1068
AGGATTACT.GCGTTCAGA	538
AGGATTGAG.TATGAGACC	853
AGGATTGAG.TCAGCGACC	1074
AGGATTGAG.TGTGCTAAC	1499
AGGTACCAA.AATACTCCG	603
AGGTACCAA.AGTAACGTA	2226
AGGTACCAA.CTCGTTCAC	1677
AGGTACCAA.CTGAGTCCA	183
AGGTACCAA.CTTGGTCAT	1776
AGGTACCAA.TACAACACC	1430
AGGTACCAA.TGTAGGTTA	828
AGGTACCAA.TTCCTAAGG	841
AGGTATTCC.ACCTAGTTA	577
AGGTATTCC.ATAACGACA	1234
AGGTATTCC.CACAACGCT	1245
AGGTATTCC.GACGCTTGC	521
AGGTATTCC.GCCTTGTGA	652
AGGTATTCC.GGAGATGAG	1352
AGGTATTCC.TGCTCCTCC	310
AGGTATTCC.TTCGGAGTC	547
AGGTCACGT.ACCTCCTAG	642
AGGTCACGT.AGTTAGGTC	1193
AGGTCACGT.CCGCAATGG	900
AGGTCACGT.CCTCTCTAG	892
AGGTCACGT.TCTGCGCTG	1167
AGGTCAGCA.CATCTCGAT	633
AGGTCAGCA.GATCGTTGA	463
AGGTCCGTC.ACGACGATT	1440
AGGTCCGTC.CCGCTCATG	393
AGGTCCGTC.GCACGCATT	884
AGGTGCGAG.CAAGGTGTG	1602
AGGTGCGAG.CGCCTGCAA	394
AGGTGCGAG.CTCTAGTAA	754
AGGTGCGAG.TCACTCGCT	383
AGGTGCGAG.TCCGATCTG	364
AGGTGTACA.CACGTAGAC	574
AGGTGTACA.CGAACAGAG	294
AGGTGTACA.TAGAGACTA	876
AGGTGTACA.TGCATCGGA	369
AGGTGTACA.TGTCTACAC	984
AGTAACGTA.ATCCATTAG	435
AGTAACGTA.TTACTAGTC	821
AGTAAGCCA.CGACCTAGC	1111
AGTAAGCCA.GTTCCAACA	1113
AGTAAGCCA.TAGATAGCC	1046
AGTAAGCCA.TGGATTAGC	1017
AGTAAGCCA.TGTCCATAG	347
AGTAATCAG.ACACCACAT	687
AGTAATCAG.CCAGCCAAT	569
AGTAATCAG.CCATCACGA	865
AGTAATCAG.CCGGATTGC	1000
AGTAATCAG.CCGGTGGTT	1217
AGTAATCAG.CGCCTGCAA	681
AGTAATCAG.CTCGTCTTG	443
AGTAATCAG.GATGCTCCT	949
AGTAATCAG.TAAGGTCCG	1816
AGTAATCAG.TCGTCATTC	1215
AGTAATGGT.ATTAAGACC	797
AGTAATGGT.CGTTACACC	1325
AGTAATGGT.CTAGTGCTG	1151
AGTAATGGT.CTGACGATG	584
AGTAATGGT.GAACAACCA	740
AGTAATGGT.GCCTGGAAT	797
AGTACGAAT.CCTGACCTC	406
AGTACGAAT.GGTCTCATG	931
AGTACTACA.AAGAGAGAG	261
AGTACTACA.GTGACTCTC	757
AGTACTCTC.GAACCTTCA	1503
AGTACTCTC.TAGGTCAAC	390
AGTACTCTC.TCTAGCTGG	1019
AGTAGAGGA.ATTAGCACA	493
AGTAGAGGA.CAGTCTAAC	275
AGTAGAGGA.CTAGTGCTG	551
AGTAGAGGA.TACGAACTC	1015
AGTAGAGGA.TAGATCTGT	694
AGTATGACG.ATCTCTGCT	393
AGTATGACG.ATGTGAGAC	473
AGTATGACG.CGCATAACT	169
AGTCAGTTG.ACGTTCAAT	368
AGTCAGTTG.CAGCTTACC	1358
AGTCAGTTG.CCATAATCG	894
AGTCAGTTG.GAAGAGCAC	836
AGTCAGTTG.GTCAAGATC	711
AGTCAGTTG.TAGCCTTGT	1669
AGTCATACT.ACAATTCGG	899
AGTCATACT.CGCACTGAA	1739
AGTCATACT.GAGGTCCTT	558
AGTCATACT.GCGTGAGCT	1224
AGTCATACT.GTCATTCTA	1523
AGTCATACT.TAGGTCAAC	439
AGTCATACT.TCTAGTGAC	1092
AGTCATACT.TTACGGACC	800
AGTCCAGTG.ACCTGTACC	390
AGTCCAGTG.CCACAAGGT	463
AGTCCAGTG.CGAAGAGGT	713
AGTCCAGTG.CGTGTCCGA	1137
AGTCCAGTG.GTAGAGAGC	2657
AGTCCAGTG.TCCAGAACG	914
AGTCCGTGT.AGTACTCTC	412
AGTCCGTGT.ATGCTTCAG	695
AGTCCGTGT.CACCTCAAC	727
AGTCCGTGT.TCAAGGAGT	924
AGTCCGTGT.TCGTGACGT	269
AGTCCGTGT.TGAACGGTT	1469
AGTCCGTGT.TGTCATAGC	747
AGTCGATCA.AGACATATC	622
AGTCGATCA.ATGCTCACC	1422
AGTCGATCA.CCTTCCTCA	348
AGTCGATCA.CGAGCTTAC	822
AGTCGATCA.GGTACGAGC	808
AGTCGATCA.TAAGCACTA	757
AGTCGATCA.TACAGTTAG	1553
AGTCGATCA.TAGACCGCA	1526
AGTCGATCA.TAGCTAAGA	396
AGTCGATCA.TAGGTCAAC	360
AGTCGATCA.TGAGATCAT	763
AGTCGATCA.TGCCGACTA	1443
AGTCGCCGA.ACGCACACT	732
AGTCGCCGA.CATAATTGG	656
AGTCGCCGA.CCGATCTCT	1469
AGTCGCCGA.CGATAGGTG	700
AGTCGCCGA.CGTGTCCGA	1715
AGTCGCCGA.CTCGCTACG	146
AGTCGCCGA.GCTGTTCGG	724
AGTCGCCGA.TGTATGTAG	340
AGTCGCCGA.TTAGTCGGA	796
AGTCGCCGA.TTCTCCACA	846
AGTCGCGAC.AGGTCCGTC	1268
AGTCGCGAC.CAGTCCTAA	1059
AGTCGCGAC.CAGTGCTGC	456
AGTCGCGAC.CGTGCTTGA	739
AGTCGCGAC.CTAACTAAG	943
AGTCGCGAC.GCTGGTAAC	1061
AGTCGCGAC.TCAATCTAG	616
AGTCGTCCG.AGCGTAGAA	1909
AGTCGTCCG.GCGTGAGCT	426
AGTCGTCCG.TACCTATCC	1322
AGTCTAAGC.AATGCGTGC	1251
AGTCTAAGC.CATAGAGAT	181
AGTCTAAGC.CCTAAGAAG	213
AGTCTAAGC.CTGATCAAG	301
AGTCTAAGC.GGAGACACA	558
AGTCTAAGC.TCGTAATAG	276
AGTCTGGAA.GACGCCGTA	1335
AGTCTGGAA.GTCAGTTGT	692
AGTCTGGAA.TTGATGAGT	703
AGTGAACGG.AGCAACATT	1144
AGTGAACGG.AGTCTGGAA	1209
AGTGAACGG.CTCTGCGGT	1669
AGTGAACGG.TGAGACAGC	3475
AGTGAACGG.TGCAACTCT	862
AGTGAACGG.TTAGGAAGG	364
AGTGACGAT.AACTGCGAC	671
AGTGACGAT.AAGCTGAGG	1614
AGTGACGAT.ACAAGGTAC	1211
AGTGACGAT.ATACCGCTT	2692
AGTGACGAT.ATGCCTGTC	1234
AGTGACGAT.ATTAGCGGT	1026
AGTGACGAT.GCAATGAGA	720
AGTGACGAT.TGAGAATCC	418
AGTGACGAT.TTGCTCTGC	1205
AGTGAGAGA.AAGCATTGC	2390
AGTGAGAGA.AATCGCCAT	2077
AGTGAGAGA.AGAAGTCCT	691
AGTGAGAGA.ATCCTCCGA	545
AGTGAGAGA.CACCTAGCG	871
AGTGAGAGA.CCATATGCC	698
AGTGAGAGA.GTCGACATT	1826
AGTGAGAGA.TAACCGTGA	1330
AGTGAGAGA.TACTCGACC	1948
AGTGATGCG.AACTTAGCT	769
AGTGGAATG.ACACTGTGA	1232
AGTGGAATG.ACGCTAGTG	295
AGTGGAATG.AGGATCATG	2579
AGTGGAATG.AGGATTGAG	1163
AGTGGAATG.CTGCTGCTT	1056
AGTGGAATG.GGTAAGGAT	470
AGTGGAATG.GTCAAGATC	833
AGTGGAATG.TAACATTGG	765
AGTGGAATG.TACCTATCC	834
AGTGGAATG.TGGTGGATC	1304
AGTGTCTCT.ACCGCTGTG	856
AGTGTCTCT.ACGAATCGC	1252
AGTGTCTCT.AGCATTGTT	854
AGTGTCTCT.CAAGAGAGT	1382
AGTGTCTCT.CCTGTCATT	945
AGTGTCTCT.TTACTAGTC	128
AGTGTGCAC.ACACACGTC	427
AGTGTGCAC.ACCGTACGC	843
AGTGTGCAC.ACGCACACT	613
AGTGTGCAC.ATAGTCAGT	669
AGTGTGCAC.CCGATCTCT	440
AGTGTGCAC.CGCATAACT	509
AGTGTTCTG.AGCCAGGAC	198
AGTGTTCTG.CATTGTTCA	1136
AGTGTTCTG.CGCGAGTGT	922
AGTGTTCTG.TGTCCATAG	1682
AGTTACAAG.AGCCGGATC	1762
AGTTACAAG.CAAGTCACT	586
AGTTACAAG.CCAAGCGAG	516
AGTTACAAG.CTCTACGCA	840
AGTTACAAG.TGTGGACAA	217
AGTTAGGTC.AATCCTCGT	1385
AGTTAGGTC.ATATAGCGT	685
AGTTAGGTC.ATCTCTGCT	538
AGTTAGGTC.CGGTCGACA	1017
AGTTAGGTC.CTGGTGACA	1137
AGTTAGGTC.CTTAACAGC	972
AGTTATCGC.ACGCTAGTG	1033
AGTTATCGC.AGTTGCCTT	1346
AGTTATCGC.ATGCGGATT	206
AGTTATCGC.CTCTAAGAG	479
AGTTATCGC.CTTGCACAA	854
AGTTATCGC.GATCTACTT	1509
AGTTATCGC.TCGGATGTT	881
AGTTCAACC.ACTCTAGGA	396
AGTTCAACC.CACCTCAAC	698
AGTTCAACC.TTAAGTGGT	778
AGTTCGATA.ATTGCGCTA	2552
AGTTCGATA.GCGACACAG	754
AGTTCGATA.GGTGCGTAG	1706
AGTTCGATA.GTCCTTCAT	570
AGTTGAGCG.AACGGTAGC	274
AGTTGAGCG.AGACTTCGT	847
AGTTGAGCG.TAAGGTGAT	499
AGTTGAGCG.TCGTTCTCC	743
AGTTGAGCG.TGGTCCTAG	244
AGTTGCCTT.AAGCCAAGT	570
AGTTGCCTT.CACAACCAG	469
AGTTGCCTT.CCTTATCCG	477
AGTTGCCTT.GCTTACGTT	354
AGTTGCCTT.GTTCCAACA	813
AGTTGCCTT.TCTCATCGG	1010
AGTTGTGTA.CCACTACCA	298
AGTTGTGTA.GTGTACCGT	546
AGTTGTGTA.TGAGAGGAC	1160
AGTTGTGTA.TGTTGTCGA	1390
ATAACGACA.AATCCGCTG	234
ATAACGACA.ACGGTGCCT	1586
ATAACGACA.ACTGCTAGT	1558
ATAACGACA.CCGACTGTT	1751
ATAACGACA.CGACAGACC	787
ATAACGACA.CGTGTCCGA	637
ATAACGACA.CTCAGCTGG	1033
ATAACGACA.CTGAGTAGC	921
ATAACGACA.GTCCACAAC	1708
ATAACGACA.TCGTCATTC	270
ATAACGACA.TGCAGTCGG	1500
ATAAGACAG.AACAGATCG	2260
ATAAGACAG.ATTCGAAGA	1007
ATAAGACAG.CAGCTCTTC	1309
ATAAGACAG.CCACGCCAT	1714
ATAAGACAG.CCTAAGAAG	942
ATAAGACAG.GCGGAGATT	761
ATAAGACAG.TTGCTCTGC	1163
ATAAGTTCG.CTAACACTG	772
ATAAGTTCG.CTTATTGAG	1496
ATAAGTTCG.GAACTCGTA	216
ATAAGTTCG.GGTACTTCC	124
ATAAGTTCG.GTGCATCAA	1116
ATAAGTTCG.TGACAAGTT	904
ATAAGTTCG.TTCTCCACA	3027
ATAATCGAG.AAGACTACC	2623
ATAATCGAG.ATAGCCTAA	896
ATAATCGAG.ATAGTGGTT	1622
ATAATCGAG.ATATCCGAT	1485
ATAATCGAG.ATGCTGTCG	1294
ATAATCGAG.CTATTAAGG	1112
ATAATGTGG.AACTGATTC	1289
ATAATGTGG.CAGTGCCAT	1731
ATAATGTGG.GAGGTGAGC	1113
ATAATGTGG.TCATCATCT	1109
ATAATGTGG.TGCCTGGTT	772
ATAATGTGG.TGCGTATCT	1895
ATACAACCG.CCGACTTGG	160
ATACAACCG.CGTTCGTAC	674
ATACAACCG.GACGTCAAT	510
ATACAACCG.GAGAACAGG	970
ATACAACCG.GATGTCTAG	914
ATACAACCG.GTAATCAGC	459
ATACCGAAG.GGATAATAC	938
ATACCGAAG.TCACATACT	255
ATACCGCTT.GCGAACTCG	268
ATACCGCTT.TAGTAGTCT	366
ATACGAGGT.CACAGCGAA	2319
ATACGAGGT.CGTTCCATT	690
ATACGAGGT.CTCGTGTCC	840
ATACGAGGT.GATCTTCGC	197
ATACGAGGT.GCTGACAGA	1510
ATACGAGGT.TGCCTGGTT	2085
ATACTTGCT.CCGGTTCTA	2611
ATACTTGCT.CCTATTCAA	1114
ATACTTGCT.GTCCGCTCA	530
ATACTTGCT.GTGGAGGTC	868
ATAGACCGA.GACTGCCTG	314
ATAGACCGA.GGATACAAT	403
ATAGAGCAG.AGGTCCGTC	713
ATAGAGCAG.CCATTACAG	624
ATAGAGCAG.CCGCAACAC	257
ATAGAGCAG.CCGGTTCTA	831
ATAGAGCAG.CGCAGTGTC	1178
ATAGAGCAG.GTTAGTCAA	1954
ATAGAGCAG.TAACGTGTC	444
ATAGAGCAG.TAGTAACGG	1025
ATAGCACGG.AGCGGAACA	1353
ATAGCACGG.AGGAATTGG	910
ATAGCACGG.ATACAACCG	2383
ATAGCACGG.ATGGACGTT	1048
ATAGCACGG.CGGAATGCA	757
ATAGCACGG.GCTCCTAGC	801
ATAGCACGG.GTCTTCATA	996
ATAGCACGG.TATGTATGC	933
ATAGCACGG.TCTGATGAA	637
ATAGCACGG.TTACAGTGT	964
ATAGCCTAA.AAGTTCTCT	1757
ATAGCCTAA.ACCGTCCTA	663
ATAGCCTAA.ACCTGTACC	998
ATAGCCTAA.AGGATTACT	717
ATAGCCTAA.ATGCGGATT	645
ATAGCCTAA.CCATGCGTC	549
ATAGCCTAA.CGGATTCTC	832
ATAGCCTAA.GCTATGTAA	1126
ATAGCCTAA.GTCCTAGTT	1912
ATAGCCTAA.GTTCAGAAG	1331
ATAGCCTAA.TAGATCTGT	366
ATAGCCTAA.TATCGAGCC	1329
ATAGCCTAA.TCACAGGTA	431
ATAGCCTAA.TGAGCAGAT	867
ATAGCTTGC.ACAAGTACA	551
ATAGCTTGC.CCAGTCTCA	1419
ATAGCTTGC.GAATCGAGA	816
ATAGCTTGC.TCAGAGCGT	1500
ATAGTCAGT.AACAGCAGT	585
ATAGTCAGT.AAGTCATGA	1075
ATAGTCAGT.ACAGCATCA	892
ATAGTCAGT.ATGCGCCGT	236
ATAGTCAGT.CAACGATCG	1114
ATAGTCAGT.CCGCATCCT	1997
ATAGTCAGT.CGCTTGTAG	609
ATAGTCAGT.GAGATTCCT	906
ATAGTCAGT.TGTATGTAG	1428
ATAGTCTCC.CGTCTGCTG	1333
ATAGTCTCC.TCCTTAGGT	838
ATAGTGGTT.AATTCGGAA	2238
ATAGTGGTT.CATCCACCG	374
ATAGTGGTT.CATCTCGAT	398
ATAGTGGTT.CCTCGGTCA	1762
ATAGTGGTT.CTAGAGTCG	393
ATAGTGGTT.TAACCGTGA	522
ATAGTGGTT.TAGACCATG	2106
ATAGTGGTT.TGCTCACAC	882
ATATAGCGT.ATTCCTACG	1409
ATATAGCGT.CAATCAAGT	1077
ATATAGCGT.CATTCAGTT	4130
ATATAGCGT.CGGAATGCA	959
ATATAGCGT.TGGTGGTAA	2906
ATATCAGCC.CATACGCAG	1931
ATATCAGCC.CCACGAAGG	1197
ATATCAGCC.CCATAATCG	515
ATATCAGCC.GACCAGAGA	582
ATATCAGCC.GTTCCAACA	158
ATATCAGCC.TGATCGGAA	974
ATATCCGAT.ACGGACCAT	935
ATATCCGAT.ATACGAGGT	639
ATATCCGAT.CAGCAGTAC	1974
ATATCCGAT.CCAAGCGAG	1039
ATATCCGAT.GGAATTCAC	510
ATATCCGAT.TACAGTTAG	1317
ATATGCAGC.ATTAGCACA	1115
ATATGCAGC.GAACCTTCA	712
ATATGCAGC.GACGGACTA	432
ATATGCAGC.GTGTCCGTG	446
ATATGCAGC.TAATCACGC	748
ATATGTCCA.AGTTACAAG	1661
ATATGTCCA.CAACTCCAG	405
ATATGTCCA.CGAGCTTAC	1129
ATATGTCCA.CGGAAGACG	1430
ATATGTCCA.GCTTGGTTC	744
ATATGTCCA.GTGCCATGA	921
ATATGTCCA.TACAGTTAG	890
ATATTCGCA.ACTGTAATC	1407
ATATTCGCA.CGATTCGAG	1306
ATATTCGCA.GCGCTAGAA	372
ATATTCGCA.TCCACCTCA	1173
ATCAAGAGA.CAGGTTGTC	729
ATCAAGAGA.CATCTCACG	225
ATCAAGAGA.CGCATAACT	1022
ATCAAGAGA.CTATTCCGT	1387
ATCAAGAGA.CTTCTCATC	845
ATCAAGAGA.CTTGGTCAT	1559
ATCAAGAGA.GCCAACAAT	600
ATCAAGAGA.GTAGCCTTG	535
ATCAAGAGA.GTCAGTTGT	649
ATCAAGAGA.GTGTCACAC	541
ATCAAGAGA.TGCGACGTT	804
ATCAAGCAT.CTAGTCGTC	1267
ATCAAGCAT.GGAGTTAGC	221
ATCAAGCAT.TAGAGCGTC	959
ATCACCGCA.AGAGAGTGG	945
ATCACCGCA.AGCTTGGTG	345
ATCACCGCA.GGTTGCTAT	1107
ATCACCGCA.TCAGAGTCA	414
ATCACCGCA.TCCAACGTG	430
ATCACCGCA.TGTAGGTTA	503
ATCACTTCC.AGACTTCGT	1444
ATCACTTCC.AGAGGTGAA	867
ATCACTTCC.ATAGCCTAA	982
ATCACTTCC.GTGAACCAC	415
ATCAGAAGC.CATCCTCTC	1662
ATCAGAAGC.CCAAGTCGA	1924
ATCAGAAGC.CCACTACCA	890
ATCAGAAGC.CTAACACTG	723
ATCAGAAGC.GCTGTTCGG	788
ATCAGAAGC.GTAAGTGAG	849
ATCAGAAGC.TAGGTTAGT	1097
ATCAGAAGC.TCCGGAGCT	865
ATCAGGATG.CCTTAACAT	1485
ATCAGGATG.GAGGTGAGC	741
ATCAGGATG.GTTAGTCAA	2119
ATCAGTCGA.CAGCTAGTT	755
ATCAGTCGA.CCTTGACGG	546
ATCAGTCGA.GTGGAGGTC	1329
ATCAGTCGA.GTGGATAAG	406
ATCAGTCGA.TCCGATAAC	201
ATCAGTCGA.TGAGAGGAC	1639
ATCAGTCGA.TTACAGTGT	1092
ATCAGTCGA.TTCTGGTGC	789
ATCATAGAC.AAGCTGGTC	1757
ATCATAGAC.ACCTGCAGA	361
ATCATAGAC.CACGATAGA	613
ATCATAGAC.CCGCAACAC	200
ATCATAGAC.CCTATTGGT	1058
ATCATAGAC.CGCGTGAGA	575
ATCATAGAC.CTGACAGCA	346
ATCATAGAC.TGGTGCCTG	2396
ATCATAGAC.TGTACACGA	1255
ATCATAGAC.TGTCCATAG	786
ATCATGTTC.ACTCGCTGT	1447
ATCATGTTC.CAGTCCTAA	425
ATCATGTTC.CATCTCACG	203
ATCATGTTC.CTATACTAG	951
ATCATGTTC.CTTGGTCAT	1957
ATCATGTTC.GGAACCTAG	748
ATCATTACG.AGATCGAGT	1205
ATCATTACG.CACTGCTTA	1062
ATCATTACG.TTATCCAAG	1393
ATCCAATGA.ATCTTACAG	3172
ATCCAATGA.CAGCTTACC	775
ATCCACAGT.ATCCTCCGA	2163
ATCCACAGT.CACGTCATA	948
ATCCACAGT.CGTTCGTAC	539
ATCCACAGT.GTACAATGC	1334
ATCCACAGT.GTCGTGTTA	567
ATCCAGCTG.AGACGGAGG	1249
ATCCAGCTG.AGGATCTCA	976
ATCCAGCTG.CTCGACTGC	1530
ATCCAGCTG.GCGATATGA	234
ATCCATTAG.GACTAGCAT	1129
ATCCATTAG.GAGTCACCA	1135
ATCCATTAG.GTCTTATGC	619
ATCCATTAG.TCACCGAGG	1014
ATCCATTAG.TGCGACGTT	1090
ATCCGACCA.AGCCAGGAC	397
ATCCGACCA.AGCGGTCTA	1507
ATCCGACCA.CACCTTCCT	858
ATCCGACCA.CTCTAAGAG	751
ATCCGACCA.CTGTGCTCA	695
ATCCGACCA.GACAATGTT	862
ATCCGGTCC.AGGATGCGT	1067
ATCCGGTCC.CAAGAGGAG	141
ATCCGGTCC.CAAGCCTCG	2340
ATCCGGTCC.CACTTGGAT	729
ATCCGGTCC.TCAGACAAG	367
ATCCGGTCC.TGGAGAACC	1218
ATCCGTCTC.ACTCGAGTC	1874
ATCCGTCTC.ATATTCGCA	325
ATCCGTCTC.ATTCGCTTA	1102
ATCCGTCTC.CCGATCTCT	605
ATCCGTCTC.GACCGGTAG	914
ATCCGTCTC.GTTCACTCC	1345
ATCCGTCTC.TCCAACGTG	1350
ATCCGTCTC.TCTCGATGC	1349
ATCCTCCGA.ACGCTCTTA	2144
ATCCTCCGA.ATAGAGCAG	780
ATCCTCCGA.ATATCCGAT	1692
ATCCTCCGA.ATCCAATGA	748
ATCCTCCGA.ATGAGATCC	1454
ATCCTCCGA.CAATGTGCT	1087
ATCCTCCGA.GACGTCAAT	1027
ATCCTCCGA.GATCTGAAT	441
ATCCTCCGA.TACGAACTC	227
ATCCTCCGA.TCAAGGTCG	1181
ATCCTCCGA.TCCACCTCA	693
ATCCTCCGA.TCGTCATTC	502
ATCCTGCCT.AACTGATTC	986
ATCCTGCCT.AAGGATACG	1341
[truncated: 6,945 more rows]

## Sheet: Fig1_M_i
ID	Type	frac_cells	avg_nReads_log1p
chr2:4898464-4898722	Glyoxal	0.725236	3.35909
chr2:4898464-4898722	PFA	0.734229	3.38527
chr3:38552392-38552626	Glyoxal	0.962662	4.40453
chr3:38552392-38552626	PFA	0.943976	4.33882
chr3:38579568-38579819	Glyoxal	0.784098	3.52935
chr3:38579568-38579819	PFA	0.762924	3.47701
chr3:38616219-38616433	Glyoxal	0.657588	3.12506
chr3:38616219-38616433	PFA	0.601685	2.98289
chr3:38641393-38641653	Glyoxal	0.821876	3.76342
chr3:38641393-38641653	PFA	0.736506	3.56697
chr3:38725688-38725918	Glyoxal	0.929936	4.13176
chr3:38725688-38725918	PFA	0.942838	4.14813
chr3:158097763-158098022	Glyoxal	0.794421	3.63213
chr3:158097763-158098022	PFA	0.784104	3.63582
chr5:71956466-71956672	Glyoxal	0.765869	3.4451
chr5:71956466-71956672	PFA	0.817126	3.55972
chr5:173235313-173235552	Glyoxal	0.817483	3.55608
chr5:173235313-173235552	PFA	0.726031	3.35345
chr6:3227760-3227950	Glyoxal	0	0
chr6:3227760-3227950	PFA	0	0
chr6:30888015-30888230	Glyoxal	0.715792	3.36994
chr6:30888015-30888230	PFA	0.507402	2.94413
chr6:30987806-30988029	Glyoxal	0.868219	3.69029
chr6:30987806-30988029	PFA	0.826691	3.56865
chr6:132714033-132714273	Glyoxal	0.913683	3.99126
chr6:132714033-132714273	PFA	0.893191	3.9238
chr6:132714560-132714830	Glyoxal	0.00153745	0.752518
chr6:132714560-132714830	PFA	0.000910954	0.653899
chr6:133875359-133875565	Glyoxal	0.88579	3.76475
chr6:133875359-133875565	PFA	0.900934	3.80519
chr6:133893298-133893522	Glyoxal	0.835932	3.57065
chr6:133893298-133893522	PFA	0.830335	3.54425
chr7:31017771-31017992	Glyoxal	0	0.19711
chr7:31017771-31017992	PFA	0	0.17294
chr9:22071850-22072078	Glyoxal	0.0456842	1.23781
chr9:22071850-22072078	PFA	0.024368	1.05952
chr9:22096027-22096237	Glyoxal	0.962442	4.29243
chr9:22096027-22096237	PFA	0.970849	4.3082
chr9:22114969-22115205	Glyoxal	0.827806	3.63628
chr9:22114969-22115205	PFA	0.878388	3.7638
chr9:22130250-22130461	Glyoxal	0.776192	3.48265
chr9:22130250-22130461	PFA	0.801867	3.53128
chr10:22927850-22928098	Glyoxal	0.96969	4.43479
chr10:22927850-22928098	PFA	0.97381	4.50646
chr10:130548666-130548904	Glyoxal	0.887547	3.90918
chr10:130548666-130548904	PFA	0.872011	3.87266
chr11:63145339-63145581	Glyoxal	0	0.000219611
chr11:63145339-63145581	PFA	0	0
chr12:6423590-6423801	Glyoxal	0.567538	2.92014
chr12:6423590-6423801	PFA	0.593714	2.93909
chr12:114266566-114266772	Glyoxal	0.420821	2.55312
chr12:114266566-114266772	PFA	0.465042	2.62943
chr12:114354349-114354554	Glyoxal	0.97013	4.32574
chr12:114354349-114354554	PFA	0.969255	4.3229
chr14:62695784-62696016	Glyoxal	0.870635	3.83522
chr14:62695784-62696016	PFA	0.927807	3.95136

## Sheet: Fig1_M_j
cell	nFeature_RNA_perc
AACAACCTA.AACGATGAC	0.666667
AACAACCTA.ACACTGTGA	0.7
AACAACCTA.AGGTGTACA	0.666667
AACAACCTA.AGTGGAATG	0.8
AACAACCTA.GAGATTCCT	0.666667
AACAACCTA.GCTACAATG	0.733333
AACAACCTA.GCTATGTAA	0.7
AACAACCTA.GGTTGAAGG	0.533333
AACAACTGG.AGACCACGC	0.6
AACAACTGG.ATAGTCAGT	0.7
AACAACTGG.ATATGCAGC	0.633333
AACAACTGG.ATGGAGAGT	0.733333
AACAACTGG.CACTTCCTT	0.7
AACAACTGG.CGCTTCACG	0.7
AACAACTGG.GGTAGACAT	0.733333
AACAACTGG.TCACTACGT	0.666667
AACAACTGG.TTCTGAATG	0.733333
AACAATGCA.ACAGAAGAG	0.533333
AACAATGCA.CAAGCGCAT	0.8
AACAATGCA.TATTACTCG	0.8
AACAATGCA.TGGTCCTAG	0.666667
AACACACTC.ATAACGACA	0.566667
AACAGATCG.ACCATGTCT	0.733333
AACAGATCG.ACGTGCTCG	0.633333
AACAGATCG.AGCCGGATC	0.633333
AACAGATCG.CCGCAATGG	0.533333
AACAGATCG.CCTTGTTGC	0.666667
AACAGATCG.CGCATCTAC	0.6
AACAGATCG.TGCCTGGTT	0.8
AACAGATCG.TGCGTGCCA	0.666667
AACAGATCG.TTATGAGGA	0.7
AACAGCAGT.CAAGCGCAT	0.7
AACAGCAGT.CCGCTATCC	0.833333
AACAGCAGT.GTTCAGAAG	0.766667
AACAGCAGT.TTCCTCGGT	0.633333
AACCATGGT.ATCGGTGGT	0.766667
AACCATGGT.CAGTCCTAA	0.666667
AACCATGGT.CCTGCTCCA	0.633333
AACCATGGT.CGAATGAGT	0.733333
AACCATGGT.CTACGTTGG	0.766667
AACCATGGT.CTTGGTCAT	0.5
AACCATGGT.GACGGTGCT	0.7
AACCATGGT.GGTGATAGG	0.566667
AACCATGGT.GTAACGCGA	0.533333
AACCATGGT.TCGCGTCAT	0.833333
AACCATGGT.TTACTAGTC	0.633333
AACCGCTGA.AGCTATATG	0.766667
AACCGCTGA.AGTTCAACC	0.666667
AACCGCTGA.CGTGGTACC	0.7
AACCGCTGA.GAGATTCCT	0.6
AACCGTGAG.CAGATCATT	0.7
AACCGTGAG.CAGTTACTG	0.7
AACCGTGAG.TCAGGTGCA	0.766667
AACCGTGAG.TGCCAGACG	0.733333
AACCGTGAG.TGCTCCTCC	0.766667
AACGAGAAT.AACTCCATG	0.666667
AACGAGAAT.ACGTCTATG	0.8
AACGAGAAT.CGGTTCGTA	0.433333
AACGAGAAT.GACCTTGTG	0.7
AACGAGAAT.GTCAATACA	0.8
AACGAGGTG.AACGGAGAT	0.766667
AACGAGGTG.CAACCTGGT	0.666667
AACGAGGTG.CACACCTGT	0.733333
AACGAGGTG.GAGATACAC	0.733333
AACGAGGTG.GGAGTACAG	0.533333
AACGAGGTG.TAACGGATA	0.633333
AACGAGGTG.TCAACACTC	0.633333
AACGAGGTG.TGAGAATCC	0.566667
AACGATGAC.ACCGAGTAG	0.6
AACGCATTG.ACGCGACAG	0.566667
AACGCATTG.AGATATGGA	0.766667
AACGCATTG.AGCGACACC	0.733333
AACGCATTG.ATTAGCCAC	0.733333
AACGCATTG.CAATCTCCG	0.566667
AACGCATTG.CTCCGCATT	0.7
AACGCATTG.CTGTAGAAG	0.733333
AACGCATTG.GACGGTGCT	0.8
AACGCATTG.GTATGATCT	0.6
AACGCATTG.TTAACGGAG	0.733333
AACGCCTAC.AGCCACTTC	0.733333
AACGCCTAC.CAGGAGCCT	0.533333
AACGCCTAC.CCTTAATTC	0.566667
AACGCCTAC.CGAACAGAG	0.566667
AACGCCTAC.GCTGTTCGG	0.7
AACGCCTAC.TGATGACAG	0.766667
AACGCTCAA.ACGACAGTC	0.666667
AACGCTCAA.AGGATCTCA	0.8
AACGCTCAA.AGGATTACT	0.7
AACGCTCAA.CGTATCGAA	0.733333
AACGCTCAA.GATCTGAAT	0.666667
AACGCTCAA.GCATGTAAG	0.766667
AACGCTCAA.GTAACTCAT	0.666667
AACGCTCAA.TCACTCGCT	0.733333
AACGCTCAA.TGTTAAGCC	0.766667
AACGGAGAT.AGTTAGGTC	0.566667
AACGGAGAT.CTTCCGTGG	0.7
AACGGAGAT.GATTCTCGG	0.7
AACGGAGAT.TACGGTCGT	0.766667
AACGGAGAT.TTGCCGTAG	0.733333
AACGGTAGC.AGACGCCTG	0.633333
AACGGTAGC.GAACTCGTA	0.733333
AACGTCGAG.CAAGTACGA	0.566667
AACGTCGAG.CTGTACGAC	0.6
AACGTCGAG.GAACAACCA	0.7
AACGTCGAG.GCAGCTCTT	0.6
AACGTCGAG.GCTCTGTGT	0.733333
AACGTCGAG.TCAACACTC	0.5
AACGTTCTT.CCTCAGGTG	0.6
AACGTTCTT.GCTGAGCAG	0.733333
AACGTTCTT.GTCACAGAG	0.733333
AACGTTCTT.TAACCGTGA	0.7
AACGTTCTT.TAACTCCGA	0.666667
AACGTTCTT.TATGTATGC	0.766667
AACTAACTG.CAGAGCACC	0.766667
AACTAACTG.GTAAGTGAG	0.8
AACTCCATG.AAGACTACC	0.7
AACTCCATG.CGCATAACT	0.733333
AACTCCATG.CGGTTGCGA	0.666667
AACTCCATG.GAGCCGTTA	0.666667
AACTCCATG.TCTTAGCGA	0.6
AACTCCATG.TGTCACATA	0.6
AACTGATTC.CCAGTACTC	0.7
AACTGATTC.CGAACAATC	0.7
AACTGATTC.GTTCAGAAG	0.766667
AACTGATTC.TAATTCGTG	0.8
AACTGCGAC.ACAACCGGA	0.666667
AACTGCGAC.AGGAAGGTG	0.6
AACTGCGAC.ATGTCCTCC	0.533333
AACTGCGAC.CTGGAGCGA	0.7
AACTGCGAC.GCGGAGATT	0.633333
AACTGCGAC.GGTCGGATA	0.633333
AACTGCGAC.TAACGGATA	0.7
AACTGCGAC.TGAGACAGC	0.7
AACTTAGCT.CTCGAACTG	0.633333
AACTTAGCT.GCCGCCTAA	0.666667
AACTTAGCT.GCGGTAAGT	0.666667
AACTTAGCT.TCCAGAACG	0.866667
AACTTAGCT.TGCTCACAC	0.633333
AACTTAGCT.TTACTTACG	0.666667
AACTTCTGC.AGAGGTGAA	0.533333
AACTTCTGC.AGCCTCTAG	0.7
AACTTCTGC.CAGCTGGAG	0.666667
AACTTCTGC.CCTAAGTCT	0.766667
AACTTCTGC.GTCATTCTA	0.7
AACTTCTGC.GTTGCTCAG	0.766667
AACTTCTGC.TGCGTGCCA	0.7
AACTTGTCG.ATGAGATCC	0.733333
AACTTGTCG.CATCCGACA	0.733333
AACTTGTCG.CTATTCCGT	0.6
AACTTGTCG.CTCGAACTG	0.6
AACTTGTCG.CTGCATGTT	0.666667
AACTTGTCG.CTTAGGACT	0.6
AACTTGTCG.TAGCCAGTG	0.733333
AACTTGTCG.TATACGTGG	0.766667
AAGACGAAG.CGAGTAGCA	0.6
AAGACGAAG.GTGAATGCC	0.8
AAGACGAAG.TTCGTGATG	0.7
AAGACTACC.ACGTCTATG	0.5
AAGACTACC.CAGAAGTGA	0.766667
AAGACTACC.CCATATCTT	0.866667
AAGACTACC.TAAGTACAC	0.666667
AAGACTGGT.AAGCTGAGG	0.733333
AAGACTGGT.AAGTTGCCA	0.733333
AAGACTGGT.CAATACCAC	0.7
AAGACTGGT.CGCGTGAGA	0.8
AAGACTGGT.GATACTGTG	0.7
AAGACTGGT.GCACGCATT	0.666667
AAGACTGGT.TAAGCACTA	0.7
AAGAGAACT.ATAGCCTAA	0.733333
AAGAGAACT.CGAATCCTG	0.766667
AAGAGAACT.CTCCTATCT	0.733333
AAGAGAACT.CTCTGTCAA	0.666667
AAGAGAACT.CTGATGCAC	0.733333
AAGAGAACT.GACAATGTT	0.566667
AAGAGAACT.GCAGCTTGA	0.733333
AAGAGAACT.GCGACACAG	0.666667
AAGAGAACT.TTAACGTTC	0.7
AAGAGAGAG.CTCTGTCAA	0.633333
AAGAGAGAG.GCTAGTGGA	0.7
AAGAGAGAG.TGCATCGGA	0.633333
AAGCAACTA.AAGTAGGAC	0.533333
AAGCAACTA.ACACGTTGC	0.766667
AAGCAACTA.ACCTTGAAG	0.766667
AAGCAACTA.ATACGAGGT	0.733333
AAGCAACTA.GCCATTAAG	0.733333
AAGCAACTA.GTCGACATT	0.666667
AAGCAACTA.TCAAGCGTA	0.733333
AAGCAACTA.TCGGTATCA	0.666667
AAGCAACTA.TTAAGTGGT	0.766667
AAGCAATCG.AGCTCGTCT	0.766667
AAGCAATCG.TAGACACGT	0.566667
AAGCACAAC.ACATTGACA	0.733333
AAGCACAAC.ACGCTATGT	0.6
AAGCACAAC.AGATCTTCA	0.666667
AAGCACAAC.CATAGGTGT	0.7
AAGCACAAC.GACATAACG	0.733333
AAGCACAAC.GCCTTGTGA	0.766667
AAGCACAAC.GTCAATACA	0.733333
AAGCACAAC.TGTAGCAAG	0.733333
AAGCAGCAT.CACTACAGG	0.566667
AAGCAGCAT.CAGTGAGGA	0.633333
AAGCAGCAT.CTGACAGCA	0.666667
AAGCAGCAT.GCTAGTGGA	0.7
AAGCAGCAT.GTGGAGGTC	0.5
AAGCAGCAT.TACTTCCAG	0.733333
AAGCAGCAT.TCCAAGTAA	0.666667
AAGCATTGC.ACAAGTACA	0.7
AAGCATTGC.AGGTGTACA	0.6
AAGCATTGC.ATTGATCAC	0.7
AAGCATTGC.CAGAGCACC	0.666667
AAGCATTGC.CCAAGTCGA	0.633333
AAGCATTGC.CCAATATAC	0.6
AAGCATTGC.GACACCGAT	0.6
AAGCATTGC.GTAAGTGAG	0.766667
AAGCATTGC.TAGATAGCC	0.766667
AAGCATTGC.TTCCAATTC	0.733333
AAGCCAAGT.ATGGAGGAA	0.766667
AAGCCAAGT.CAATACCAC	0.8
AAGCCAAGT.CCACTACCA	0.733333
AAGCCAAGT.TATGAAGAC	0.6
AAGCCAAGT.TATGCCTTC	0.666667
AAGCCAAGT.TTATCGCAC	0.6
AAGCCAAGT.TTCGGAGTC	0.5
AAGCCACAC.CCTATTCAA	0.633333
AAGCCACAC.CTGATCCGA	0.666667
AAGCCACAC.GAGTCACCA	0.7
AAGCCACAC.GCCGAGTCT	0.633333
AAGCCACAC.TAAGGTGAT	0.733333
AAGCCACAC.TGGTCCTAG	0.7
AAGCTGAGG.ATGCCTTCA	0.7
AAGCTGGTC.ACCGACGGT	0.666667
AAGCTGGTC.AGATGTTGG	0.8
AAGCTGGTC.GATAAGCTG	0.7
AAGCTGGTC.TGATTGTGC	0.533333
AAGCTGGTC.TTATCGCAC	0.666667
AAGCTTGCA.AGACATCCA	0.566667
AAGCTTGCA.ATGAACTAG	0.6
AAGCTTGCA.GATTGAGTA	0.766667
AAGCTTGCA.TCAGAGCGT	0.433333
AAGGAACAG.CATTATGTC	0.733333
AAGGAAGTC.AACTGATTC	0.5
AAGGATACG.AATACTCCG	0.633333
AAGGATACG.AATGCTGAT	0.666667
AAGGATACG.ATAGTCAGT	0.766667
AAGGATACG.CACACCTGT	0.7
AAGGATACG.CACATATCA	0.7
AAGGATACG.CCTTCGAGC	0.766667
AAGGATACG.CTTCGTGCA	0.733333
AAGGATACG.TAAGTACAC	0.733333
AAGGATACG.TATCAGTGC	0.633333
AAGGATACG.TCCTGTGGA	0.733333
AAGGATCGT.GGATTCGTC	0.666667
AAGGATCGT.GTCCTTCAT	0.733333
AAGGTCTGA.AATATCAGC	0.766667
AAGGTCTGA.AGTGAACGG	0.666667
AAGGTCTGA.CCGACTGTT	0.566667
AAGGTCTGA.CCTTCCTCA	0.7
AAGGTCTGA.CCTTGCTTG	0.8
AAGGTCTGA.GCCTGCATC	0.766667
AAGGTGCTG.AAGTTCTCT	0.633333
AAGGTGCTG.AGCGGTAAG	0.766667
AAGGTGCTG.CATCCAGGA	0.733333
AAGGTGCTG.CGGAAGACG	0.666667
AAGGTGCTG.GGATCGTTC	0.7
AAGGTGCTG.TCATATCGC	0.7
AAGGTGCTG.TCATGCTCA	0.7
AAGTACAGA.ACTCGAGTC	0.633333
AAGTACAGA.AGCAAGTCC	0.6
AAGTACAGA.ATTGCGCTA	0.666667
AAGTACAGA.CAAGCGCAT	0.666667
AAGTACAGA.CATAGGTGT	0.7
AAGTACAGA.CCGGATTGC	0.766667
AAGTACAGA.CGGTAGCTT	0.666667
AAGTACAGA.CGTATTCCT	0.766667
AAGTACAGA.CTACGGTAT	0.733333
AAGTACAGA.CTGAGTCCA	0.666667
AAGTACAGA.TAACATTGG	0.533333
AAGTACAGA.TCGCATTCG	0.6
AAGTACAGA.TGACAAGTT	0.733333
AAGTAGGAC.ACAAGTACA	0.633333
AAGTAGGAC.ACTCGAGTC	0.633333
AAGTAGGAC.AGCAGACAA	0.833333
AAGTAGGAC.ATCCTGCCT	0.733333
AAGTAGGAC.GTCCACAAC	0.533333
AAGTAGGAC.TATGTACCT	0.633333
AAGTAGGAC.TGCGATACT	0.7
AAGTCATGA.CTATCTTGA	0.6
AAGTCATGA.GACGTAGCA	0.566667
AAGTCATGA.GCTACCGAG	0.766667
AAGTCATGA.GGAGCATCT	0.666667
AAGTCATGA.GTCACAGAG	0.4
AAGTCATGA.TACGAACTC	0.8
AAGTTCTCT.GAGCCGTTA	0.5
AAGTTCTCT.TGGAATCGT	0.8
AAGTTGCCA.AAGCACAAC	0.6
AAGTTGCCA.GAGATGTAT	0.733333
AAGTTGCCA.GTCAGTTGT	0.666667
AATAACTCC.AAGGATCGT	0.6
AATAACTCC.AGACCAGCT	0.766667
AATAACTCC.CAAGCTGCA	0.566667
AATAACTCC.CGCTTATGA	0.633333
AATAACTCC.CTCGAACTG	0.7
AATAACTCC.CTTGATCTA	0.766667
AATAACTCC.GCAACCAAC	0.633333
AATACCTTG.AATTAGAGG	0.733333
AATACCTTG.CCAGATCAC	0.766667
AATACCTTG.CGACGTACG	0.8
AATACCTTG.GACTAGCAT	0.766667
AATACCTTG.TCACACTGC	0.533333
AATACCTTG.TTGCCAGAT	0.6
AATACGTCT.ATATGTCCA	0.766667
AATACGTCT.ATCCAATGA	0.7
AATACGTCT.GATTCCTCT	0.7
AATACGTCT.TCGAACGCT	0.733333
AATACGTCT.TTAACGGAG	0.7
AATACGTCT.TTAGATCGG	0.633333
AATACTCCG.AATACGTCT	0.766667
AATACTCCG.ACACATCTG	0.666667
AATACTCCG.AGCCTCTAG	0.666667
AATACTCCG.AGTCAGTTG	0.766667
AATACTCCG.CAATCATAC	0.7
AATACTCCG.CAGATCATT	0.7
AATACTCCG.CCATACGAT	0.7
AATACTCCG.GTGCTCTTG	0.5
AATACTCCG.TGACCTCCT	0.6
AATAGACGC.AAGGATCGT	0.533333
AATAGACGC.AGTGTCTCT	0.7
AATAGACGC.GATCTAGAG	0.833333
AATAGACGC.GATTAGTGT	0.633333
AATAGACGC.GTAACAGTC	0.466667
AATAGACGC.GTGCATCAA	0.666667
AATAGACGC.TACCGATTG	0.6
AATAGACGC.TGACCTATG	0.766667
AATATCAGC.ACAGGAACT	0.733333
AATATCAGC.AGATGTTGG	0.566667
AATATCAGC.ATAACGACA	0.733333
AATATCAGC.CTGCAAGCC	0.766667
AATATCAGC.TTGATGAGT	0.766667
AATATCGCT.ACGTCTATG	0.833333
AATATCGCT.AGCCGGATC	0.733333
AATATCGCT.ATCATGTTC	0.566667
AATATCGCT.ATGCGCCGT	0.766667
AATATCGCT.TGACGGTTG	0.566667
AATCAGGAG.AACTGCGAC	0.666667
AATCAGGAG.ACCACGGAT	0.633333
AATCAGGAG.ACCGTCCTA	0.633333
AATCAGGAG.CGCGCACAT	0.6
AATCAGGAG.CGGACAAGT	0.666667
AATCAGGAG.CTCTTCAGC	0.766667
AATCAGGAG.GTATGCCTT	0.7
AATCAGGAG.TAGCACTAT	0.733333
AATCCGCTG.CAGCCGCAA	0.7
AATCCGCTG.GCCATACAA	0.566667
AATCCGCTG.TAGACCATG	0.733333
AATCCGCTG.TGCAGATGC	0.666667
AATCCGCTG.TGCCATCTC	0.633333
AATCCTCGT.ATATGTCCA	0.7
AATCCTCGT.CAACCTGGT	0.733333
AATCCTCGT.CACGGATAG	0.733333
AATCCTCGT.CGAAGAGGT	0.6
AATCCTCGT.CGTACATCT	0.766667
AATCCTCGT.GAGAACAGG	0.7
AATCCTCGT.GTTGACGTG	0.7
AATCCTCGT.TAACATTGG	0.7
AATCCTCGT.TACAACACC	0.733333
AATCGCCAT.CAGCACGTG	0.633333
AATCGCCAT.CCGGTTGAG	0.666667
AATCGCCAT.CGACCTGTA	0.633333
AATCGCCAT.CGGATTCTC	0.633333
AATCGCCAT.CTTCCGTGG	0.766667
AATCGCCAT.GACTCTGGT	0.733333
AATCGCCAT.TACCGCGTT	0.766667
AATCGTGTT.AGCACCAGC	0.666667
AATCGTGTT.ATCATAGAC	0.7
AATCGTGTT.ATCTCGAAC	0.666667
AATCGTGTT.CACACTGCC	0.833333
AATCGTGTT.CGTGCTTGA	0.6
AATCGTGTT.GCAGCTCTT	0.666667
AATCGTGTT.GCGACCTGT	0.7
AATCGTGTT.TGTAACAGT	0.666667
AATCGTGTT.TTACTTACG	0.7
AATCTCCTA.AGACTTCGT	0.666667
AATCTCCTA.CAGCAGTAC	0.7
AATCTCCTA.CCGACTTGG	0.8
AATCTCCTA.GCGTTCAGA	0.6
AATCTCCTA.GCTTACGTT	0.666667
AATCTCCTA.TAGCTGTTG	0.533333
AATCTCCTA.TGTTAAGCC	0.833333
AATCTGACC.CACAATAAC	0.7
AATCTGACC.GCTGTTCGG	0.633333
AATCTGACC.GTAACTCAT	0.8
AATCTGACC.GTAAGTGAG	0.666667
AATCTGACC.TAGCCAGTG	0.733333
AATCTGACC.TCAAGGTCG	0.7
AATCTGACC.TGATGGACA	0.566667
AATGAGTCG.ATCCGACCA	0.566667
AATGAGTCG.CCATATCTT	0.6
AATGAGTCG.CCGTTCCAA	0.733333
AATGAGTCG.GCGTTCAGA	0.6
AATGAGTCG.GTGTCCGTG	0.7
AATGAGTCG.TAAGGTCCG	0.666667
AATGAGTCG.TGTGCCATG	0.666667
AATGAGTCG.TTAACGGAG	0.6
AATGCACTT.AATCCTCGT	0.666667
AATGCACTT.AGATGAGAT	0.8
AATGCACTT.AGCACACCT	0.733333
AATGCACTT.CATACGCAG	0.633333
AATGCACTT.GTAACTCAT	0.766667
AATGCAGCG.ACAAGGTAC	0.6
AATGCAGCG.GCACGCATT	0.733333
AATGCAGCG.GCTTGTCCT	0.666667
AATGCAGCG.TCAAGGAGT	0.733333
AATGCCTCA.CGTTGATCC	0.633333
AATGCCTCA.GAGACATTG	0.7
AATGCCTCA.GTACCTAAC	0.666667
AATGCCTCA.TGGAAGATT	0.666667
AATGCCTCA.TTGTCAACC	0.766667
AATGCGTGC.AAGCAACTA	0.733333
AATGCGTGC.ACGCGACAG	0.766667
AATGCGTGC.ACTACCATC	0.666667
AATGCGTGC.CCTAGCAAT	0.733333
AATGCGTGC.TCTGCAACA	0.6
AATGCGTGC.TTGCAGTCA	0.833333
AATGCTATC.AAGCAATCG	0.633333
AATGCTATC.AAGCTGAGG	0.633333
AATGCTATC.AATCGTGTT	0.766667
AATGCTATC.AGGATCTCA	0.766667
AATGCTATC.AGTCGCCGA	0.766667
AATGCTATC.AGTTGTGTA	0.666667
AATGCTATC.CCTTAACAT	0.8
AATGCTATC.GAGCCGTTA	0.433333
AATGCTATC.GGTGATAGG	0.766667
AATGCTATC.TATTGACTG	0.766667
AATGCTATC.TTGTCAACC	0.7
AATGCTGAT.AGCACCAGC	0.733333
AATGCTGAT.ATCGAATCG	0.7
AATGCTGAT.CATTGTTCA	0.8
AATGCTGAT.CGTGTCCGA	0.8
AATGCTGAT.CTCCGCATT	0.733333
AATGCTGAT.GGTGTGACC	0.566667
AATGCTGAT.TAGCACACG	0.533333
AATGCTGAT.TCCTATTCC	0.633333
AATGTGCGT.ATAGCTTGC	0.733333
AATGTGCGT.CAAGTCACT	0.533333
AATGTGCGT.CTGTCACTT	0.766667
AATGTGCGT.GCATGTGGT	0.7
AATGTGCGT.TGAGCAGAT	0.8
AATTAGAGG.AAGGATCGT	0.733333
AATTAGAGG.ATTAGCGGT	0.7
AATTAGAGG.GGATCAGGT	0.766667
AATTAGAGG.GTGCGTTCC	0.766667
AATTCGGAA.ATACAACCG	0.666667
AATTCGGAA.CCTGACCTC	0.533333
AATTCGGAA.GAGTTAACT	0.833333
AATTCGGAA.GTTAGATTG	0.466667
AATTGGATC.CTGGACACT	0.8
AATTGGATC.TAGATAGCC	0.6
AATTGGATC.TGATCGGAA	0.666667
AATTGGTGA.ACACATCTG	0.8
AATTGGTGA.AGCTTGGTG	0.666667
AATTGGTGA.CACTACAGG	0.633333
AATTGGTGA.GAAGAGCAC	0.566667
AATTGGTGA.GCATGTGGT	0.766667
AATTGGTGA.GCTTCACTC	0.7
AATTGGTGA.TAGCGCAGC	0.8
AATTGGTGA.TCACTACGT	0.7
AATTGGTGA.TCTAATACC	0.733333
ACAACCGGA.TCAAGGTCG	0.766667
ACAACCGGA.TGGATTAGC	0.566667
ACAACGAGC.ACACATCTG	0.666667
ACAACGAGC.AGAGCCGCA	0.466667
ACAACGAGC.ATTCCTACG	0.666667
ACAACGAGC.TAACATTGG	0.666667
ACAACGAGC.TAGTTGACG	0.7
ACAAGAATG.AGGAAGGTG	0.666667
ACAAGAATG.CATAGAGAT	0.566667
ACAAGAATG.GCTACCGAG	0.633333
ACAAGAATG.TGATGGACA	0.666667
ACAAGGTAC.AACCGTGAG	0.733333
ACAAGGTAC.AATAACTCC	0.666667
ACAAGGTAC.AATCTGACC	0.666667
ACAAGGTAC.ACAGAAGAG	0.633333
ACAAGGTAC.ACGACATCT	0.766667
ACAAGGTAC.ACGCACACT	0.766667
ACAAGGTAC.AGTGAACGG	0.7
ACAAGGTAC.ATGGACGTT	0.733333
ACAAGGTAC.CACACCACA	0.733333
ACAAGGTAC.CCGGTTGAG	0.666667
ACAAGTACA.AAGGATCGT	0.733333
ACAAGTACA.AGGAAGGTG	0.8
ACAAGTACA.TGAGAGGAC	0.766667
ACAAGTACA.TGTAACAGT	0.766667
ACAATAGGT.AACAACCTA	0.666667
ACAATAGGT.CACAGCGAA	0.733333
ACAATAGGT.CAGCTGGAG	0.766667
ACAATAGGT.GATCGATAC	0.566667
ACAATAGGT.GCTGAGCAG	0.733333
ACAATAGGT.GGAGCATCT	0.6
ACAATAGGT.TCGTGACGT	0.633333
ACAATAGGT.TGCTCACAC	0.733333
ACAATAGGT.TGGTGCCTG	0.666667
ACAATAGGT.TTCACTCCT	0.566667
ACAATTCGG.CATTCAGTT	0.666667
ACAATTCGG.CCGGTGGTT	0.733333
ACAATTCGG.CTCTACGCA	0.733333
ACAATTCGG.CTTGTAACG	0.7
ACAATTCGG.GTCACTATG	0.666667
ACACACCGT.AATTAGAGG	0.7
ACACACCGT.ACGTGTAGT	0.7
ACACACCGT.CCAATATAC	0.7
ACACACCGT.CCATAGCCA	0.733333
ACACACCGT.CGACGTGAT	0.7
ACACACCGT.CGGTCGACA	0.8
ACACACCGT.TCAACACTC	0.5
ACACACCGT.TGCGTCTTA	0.733333
ACACACGTC.AGTACTCTC	0.7
ACACACGTC.GATGCTCCT	0.633333
ACACACGTC.TAGTGATCC	0.666667
ACACACGTC.TCACAGGTA	0.666667
ACACATCTG.AAGCTGGTC	0.7
ACACATCTG.AGTAAGCCA	0.666667
ACACATCTG.CTTGGATCA	0.666667
ACACCACAT.ACGATGGAA	0.7
ACACCACAT.ACGGACCAT	0.566667
ACACCACAT.CATGGTCGA	0.766667
ACACCACAT.CGTATAGCG	0.8
ACACCACAT.CTGAGTCCA	0.766667
ACACCACAT.GCTGAGCAG	0.7
ACACCACAT.GGATCAATG	0.666667
ACACCACAT.GTAATCAGC	0.666667
ACACCACAT.GTTCACTCC	0.7
ACACCACAT.TTCCGCCAG	0.7
ACACCGCCA.AAGAGAGAG	0.533333
ACACCGCCA.AGGTCCGTC	0.5
ACACCGCCA.AGTCATACT	0.733333
ACACCGCCA.ATGTGACGA	0.666667
ACACCGCCA.CCACGGATC	0.666667
ACACCGCCA.GCACGCATT	0.733333
ACACCGCCA.TGATACCGT	0.733333
ACACGTTGC.ACCACTAGG	0.7
ACACGTTGC.ACCATTCAC	0.733333
ACACGTTGC.AGAGCCGCA	0.766667
ACACGTTGC.CATGACGTT	0.7
ACACGTTGC.CATGGTCGA	0.6
ACACGTTGC.GGTTCTATC	0.7
ACACTAACG.ACAACCGGA	0.666667
ACACTAACG.GTGACGTAA	0.733333
ACACTAACG.TCGACGTTG	0.7
ACACTGTGA.AAGCACAAC	0.666667
ACACTGTGA.CCACCATGC	0.766667
ACACTGTGA.CCGAGTACT	0.7
ACACTGTGA.CGATTCGAG	0.533333
ACACTGTGA.TCAATGGAC	0.666667
ACAGAAGAG.ACACACCGT	0.7
ACAGAAGAG.CCTCGCGTT	0.7
ACAGAAGAG.GACCAGAGA	0.5
ACAGAAGAG.TGATGGACA	0.733333
ACAGAGATG.AAGCTTGCA	0.666667
ACAGAGATG.ATATCAGCC	0.733333
ACAGAGATG.ATGCAGTTC	0.733333
ACAGAGATG.CCACGTTCT	0.7
ACAGAGATG.CCATTACAG	0.633333
ACAGAGATG.CCGGTTCTA	0.766667
ACAGAGATG.GCACGTAGA	0.733333
ACAGAGATG.GGACACTGG	0.766667
ACAGCGGTC.AACCGCTGA	0.733333
ACAGCGGTC.ATTAGCGGT	0.633333
ACAGCGGTC.CTCCTGACG	0.666667
ACAGCGGTC.TAGCACTAT	0.633333
ACAGCGTAT.CGGTCGACA	0.733333
ACAGCGTAT.GGAAGTATG	0.7
ACAGCGTAT.TGAGATCAT	0.666667
ACAGGAACT.ACACACCGT	0.633333
ACAGGAACT.ACCGCTGTG	0.766667
ACAGGAACT.AGACTAGTA	0.733333
ACAGGAACT.CAAGTCGAA	0.633333
ACAGGAACT.CCTCAGGTG	0.733333
ACAGGAACT.GGAAGTATG	0.766667
ACAGGAACT.GTTAGTCAA	0.733333
ACAGGTATC.ATAGCACGG	0.7
ACAGGTATC.CAATGCATT	0.633333
ACAGGTATC.CCAGTACTC	0.7
ACAGGTATC.CCGCAACAC	0.733333
ACAGGTATC.GCACCATCG	0.533333
ACAGGTATC.GGAAGAAGC	0.733333
ACAGTATTG.ACTACCATC	0.7
ACAGTATTG.AGGTCCGTC	0.7
ACAGTATTG.CGCATAACT	0.766667
ACAGTATTG.CTAGAGGTA	0.6
ACAGTATTG.GTTGCTCAG	0.7
ACAGTATTG.TCGGACAGT	0.7
ACATCGTCC.ACGGTGTAC	0.766667
ACATCGTCC.AGTGAACGG	0.766667
ACATCGTCC.GCTCTGTGT	0.766667
ACATCGTCC.GGTAATCTA	0.666667
ACATCGTCC.GTACAATGC	0.666667
ACATCGTCC.TCGTACCTT	0.7
ACATCGTCC.TTGTTAGAG	0.566667
ACATGACTA.ACCGTCACG	0.733333
ACATGACTA.CCACTACCA	0.8
ACATGACTA.CGTACACAC	0.733333
ACATGACTA.GAGTTAACT	0.733333
ACATGACTA.TATCATGCT	0.8
ACATGACTA.TCGGACAGT	0.733333
ACATGGATT.ACAAGAATG	0.666667
ACATGGATT.ATTATGCAG	0.633333
ACATGGATT.CAAGTCACT	0.6
ACATGGATT.CCAACAACA	0.566667
ACATTCCAC.ACATGGATT	0.666667
ACATTCCAC.ATTCGAAGA	0.533333
ACATTCCAC.CAAGTCGAA	0.666667
ACATTCCAC.CACAGCGAA	0.666667
ACATTCCAC.CGACCATCA	0.666667
ACATTCCAC.CTTACATGC	0.733333
ACATTCCAC.CTTCTGAGT	0.666667
ACATTCCAC.TCCGTATAC	0.666667
ACATTCCAC.TGAGAATCC	0.766667
ACATTGACA.AATGCTATC	0.633333
ACATTGACA.AGCTCGTCT	0.633333
ACATTGACA.CAATCATAC	0.733333
ACATTGACA.CCGCTATCC	0.733333
ACATTGACA.GCCGAGTCT	0.733333
ACATTGACA.GTTGCTCAG	0.666667
ACATTGACA.TCCTCTAGT	0.666667
ACATTGACA.TGAGTGACT	0.566667
ACCACGCTA.AAGTTGCCA	0.666667
ACCACGCTA.ACCGGTTAC	0.666667
ACCACGCTA.ATCGATCCT	0.6
ACCACGCTA.ATGCTTCAG	0.566667
ACCACGCTA.CCTAAGTCT	0.766667
ACCACGCTA.CTTCCGTGG	0.733333
ACCACGCTA.GAATTCAGT	0.7
ACCACGCTA.GACCGTAGT	0.733333
ACCACGCTA.GCCATACAA	0.666667
ACCACGCTA.GGTAGTGTT	0.766667
ACCACGCTA.GTCTTCTCG	0.766667
ACCACGGAT.ACTAAGTTC	0.7
ACCACGGAT.ATCCAATGA	0.766667
ACCACGGAT.CAGCTCTTC	0.766667
ACCACGGAT.CGCAACCTC	0.733333
ACCACGGAT.GAGGTGAGC	0.633333
ACCACTAGG.CCGGTTGAG	0.766667
ACCACTAGG.GTCACAGAG	0.8
ACCACTAGG.TCAGGTGCA	0.633333
ACCACTAGG.TTCCATACC	0.7
ACCAGCGTT.ACCAGCGTT	0.633333
ACCAGCGTT.AGATCGAGT	0.766667
ACCAGCGTT.ATTAGCACA	0.633333
ACCAGCGTT.CACCTTCCT	0.7
ACCAGCGTT.CCGCACTCA	0.8
ACCAGCGTT.CGCCATTAC	0.633333
ACCAGCGTT.TACGACTTG	0.633333
ACCAGCGTT.TCAGTAAGC	0.733333
ACCAGCGTT.TGCATCGGA	0.8
ACCATACTT.AGACCACGC	0.733333
ACCATACTT.AGACTTCGT	0.566667
ACCATACTT.CAGCAGTAC	0.633333
ACCATACTT.CCAGTCTCA	0.733333
ACCATACTT.CCATAAGTA	0.766667
ACCATACTT.CTATCCATC	0.7
ACCATACTT.GATGTAAGG	0.6
ACCATACTT.TTACCTCTC	0.633333
ACCATCTAA.CCTGCAGAT	0.8
ACCATCTAA.CGTGTATTC	0.733333
ACCATCTAA.CTTATCTCA	0.833333
ACCATCTAA.CTTCGACTG	0.6
ACCATCTAA.GCCGCCTAA	0.7
ACCATCTAA.GCCTTAGAG	0.666667
ACCATCTAA.TGACAAGTT	0.6
ACCATGTCT.AACTCCATG	0.6
ACCATGTCT.AATTCGGAA	0.533333
ACCATGTCT.ATCCACAGT	0.7
ACCATGTCT.ATCTAGGTT	0.8
ACCATGTCT.CATCAATAG	0.7
ACCATGTCT.CGCCACCAT	0.766667
ACCATGTCT.CTGCATGTT	0.8
ACCATGTCT.GCGACCTGT	0.7
ACCATGTCT.TACCTCACT	0.5
ACCATGTCT.TGGTTATAC	0.766667
ACCATTCAC.CATCCAGGA	0.533333
ACCATTCAC.GTTGCATGG	0.666667
ACCGACGGT.ACTGTAATC	0.666667
ACCGACGGT.ATGCGCTAC	0.766667
ACCGACGGT.GACTGCCTG	0.7
ACCGACGGT.GATAACGTC	0.633333
ACCGACGGT.GATTGAGTA	0.633333
ACCGACGGT.TCACAGGTA	0.666667
ACCGACGGT.TCATCATCT	0.733333
ACCGAGACA.AAGAGAACT	0.566667
ACCGAGACA.AATACTCCG	0.8
ACCGAGACA.ATCCACAGT	0.566667
ACCGAGACA.GAATCACAT	0.766667
ACCGAGACA.GTCAGACCG	0.7
ACCGAGACA.TGAAGACCA	0.733333
ACCGAGTAG.AGTACGAAT	0.566667
ACCGAGTAG.ATCAGAAGC	0.666667
ACCGAGTAG.GAAGAGCAC	0.7
ACCGAGTAG.TCGGACAGT	0.7
ACCGATCGA.AGCGACACC	0.666667
ACCGATCGA.CCTCTTGTA	0.633333
ACCGATCGA.TCGGTATCA	0.666667
ACCGCTGTG.ACGTTCAAT	0.733333
ACCGCTGTG.ATCAGGATG	0.733333
ACCGCTGTG.GCCGAGTCT	0.7
ACCGCTGTG.TAGTACGTA	0.733333
ACCGCTGTG.TGATCGGAA	0.6
ACCGGAAGG.AGAGGACGT	0.733333
ACCGGAAGG.CAAGTACGA	0.766667
ACCGGAAGG.CTCCAGCGT	0.7
ACCGGAAGG.CTTGTAACG	0.733333
ACCGGAAGG.GGAAGTATG	0.733333
ACCGGAAGG.GGATCAGGT	0.733333
ACCGGAAGG.GGTGTTCAT	0.633333
ACCGGAAGG.GTAACTCAT	0.7
ACCGGAAGG.TCACATACT	0.7
ACCGGAGTA.ACTCCGTCG	0.733333
ACCGGAGTA.TCGCATTCG	0.6
ACCGGTTAC.CCTTATCCG	0.8
ACCGGTTAC.GAGAATCAG	0.8
ACCGGTTAC.GCGAGCAAG	0.733333
ACCGGTTAC.TTCTGAATG	0.633333
ACCGGTTAC.TTGTCAACC	0.766667
ACCGTACGC.ACAATTCGG	0.633333
ACCGTACGC.AGATCGAGT	0.733333
ACCGTACGC.ATGGTTCGA	0.6
ACCGTACGC.GCACGCATT	0.633333
ACCGTACGC.TATGACCGA	0.733333
ACCGTCACG.ATACTTGCT	0.533333
ACCGTCACG.CCAAGCGAG	0.6
ACCGTCACG.GCAGCTCTT	0.766667
ACCGTCCTA.AAGTAGGAC	0.733333
ACCTAGCAC.CCTTAACAT	0.633333
ACCTAGCAC.CTCTGCGGT	0.733333
ACCTAGCAC.CTTGCGACC	0.766667
ACCTAGCAC.GTCAAGATC	0.666667
ACCTAGCAC.TACCTCCTC	0.6
ACCTAGCAC.TTGGACTTC	0.6
ACCTAGTTA.AGGAAGGTG	0.766667
ACCTAGTTA.ATCGGTGGT	0.666667
ACCTAGTTA.CCACATTAG	0.7
ACCTAGTTA.CCGCAATGG	0.6
ACCTAGTTA.GGATCGTTC	0.833333
ACCTAGTTA.GTCGAGTAC	0.666667
ACCTAGTTA.TACGTTACC	0.8
ACCTAGTTA.TAGTAGTCT	0.566667
ACCTCCTAG.ACTTCTAAC	0.733333
ACCTCCTAG.CAGTTACTG	0.8
ACCTGCAGA.ACAGGTATC	0.833333
ACCTGCAGA.AGATGAAGA	0.633333
ACCTGCAGA.CTAGAGTCG	0.7
ACCTGCAGA.GAAGAGCAC	0.666667
ACCTGCAGA.GTCCTAGTT	0.766667
ACCTGTACC.AACCGTGAG	0.633333
ACCTGTACC.AGTCGCCGA	0.733333
ACCTGTACC.ATACTTGCT	0.7
ACCTGTACC.CCTGACCTC	0.733333
ACCTGTACC.GTGCGTTCC	0.666667
ACCTGTACC.TGCTGCGTC	0.666667
ACCTTGAAG.AATCCTCGT	0.766667
ACCTTGAAG.AGCTTGGTG	0.733333
ACCTTGAAG.AGTAATGGT	0.566667
ACCTTGAAG.AGTTCAACC	0.633333
ACCTTGAAG.ATCTCGAAC	0.633333
ACCTTGAAG.CCGGTGGTT	0.633333
ACCTTGAAG.CCTCGACCT	0.7
ACCTTGAAG.GAGGACTTA	0.733333
ACCTTGAAG.GAGTCACCA	0.8
ACGAATCGC.CATCGAAGC	0.733333
ACGAATCGC.CCTCGCGTT	0.766667
ACGAATCGC.CTATCTTGA	0.7
ACGAATCGC.CTGATGCAC	0.766667
ACGAATCGC.TACGACCAT	0.6
ACGACAGTC.CATCCAGGA	0.733333
ACGACAGTC.CTGAGTAGC	0.5
ACGACAGTC.GGTTAGATG	0.733333
ACGACAGTC.GGTTCAGAC	0.666667
ACGACATCT.AATGCACTT	0.666667
ACGACATCT.ACCTTGAAG	0.7
ACGACATCT.GACTATTGA	0.666667
ACGACATCT.GATACACTA	0.766667
ACGACGATT.ACACCGCCA	0.666667
ACGACGATT.AGTGAGAGA	0.733333
ACGACGATT.GGTAGCATC	0.666667
ACGACGATT.GTTCCAACA	0.566667
ACGACGATT.TAGGATGCC	0.633333
ACGACGATT.TTATTCGAC	0.633333
ACGACTGCG.AAGTACAGA	0.6
ACGACTGCG.AGACCAGCT	0.7
ACGACTGCG.AGACTAGTA	0.566667
ACGACTGCG.ATTAGCGGT	0.633333
ACGACTGCG.CGCCACCAT	0.733333
ACGACTGCG.GGTAGTGTT	0.666667
ACGAGAGCA.ACCAGCGTT	0.7
ACGAGAGCA.AGACATCCA	0.766667
ACGAGAGCA.CAGTTGAGT	0.533333
ACGAGAGCA.CCTCGACCT	0.666667
ACGAGAGCA.CTGTGCTCA	0.6
ACGAGAGCA.GTAGCATAC	0.733333
ACGAGAGCA.TCAGCTCAG	0.6
ACGAGCTTC.AATCGCCAT	0.6
ACGAGCTTC.CCACAAGGT	0.733333
ACGAGCTTC.CCATACGAT	0.7
ACGAGCTTC.CTGAGTAGC	0.7
ACGAGCTTC.CTGCTGCTT	0.733333
ACGAGCTTC.GGAAGGTAT	0.566667
ACGAGCTTC.GTGACGTAA	0.733333
ACGAGCTTC.TACGAGTGA	0.5
ACGAGCTTC.TGTCAACCT	0.7
ACGATGACC.AGTCATACT	0.666667
ACGATGACC.TGCGTAATC	0.666667
ACGATGACC.TTACTAGTC	0.533333
ACGATGGAA.ACTCCGTCG	0.766667
ACGATGGAA.AGTAGAGGA	0.766667
ACGATGGAA.ATACCGCTT	0.766667
ACGATGGAA.CTGACGATG	0.7
ACGATGGAA.TATGTACCT	0.8
ACGCAAGAT.AACGTCGAG	0.7
ACGCAAGAT.CGCCTGCAA	0.766667
ACGCAAGAT.CTTAATCGT	0.866667
ACGCAAGAT.GACCGTAGT	0.733333
ACGCAAGAT.TAATCACGC	0.733333
ACGCAAGAT.TTGCCGTAG	0.566667
ACGCACACT.ACGCTATGT	0.6
ACGCACACT.ACGTTCAAT	0.633333
ACGCACACT.AGTCCGTGT	0.633333
ACGCACACT.AGTGATGCG	0.666667
ACGCACACT.CTCTCAGTC	0.8
ACGCACACT.GACTCTCAC	0.7
ACGCACACT.GATAGTTCT	0.566667
ACGCACACT.GATATGGAC	0.666667
ACGCACACT.GATGCGACG	0.7
ACGCACACT.TCCGATAAC	0.8
ACGCACACT.TGATGGACA	0.833333
ACGCACACT.TGCCATCTC	0.7
ACGCGACAG.ACTCGTCTA	0.633333
ACGCGACAG.CCATATGCC	0.766667
ACGCGACAG.GGATACAAT	0.666667
ACGCGACAG.GTGTATCTG	0.6
ACGCGACAG.GTGTTCCAG	0.733333
ACGCGACAG.TCTATGACA	0.7
ACGCGACAG.TGAGACAGC	0.733333
ACGCGTGAC.AATCTCCTA	0.566667
ACGCGTGAC.ACAATAGGT	0.7
ACGCGTGAC.AGCTGCACT	0.533333
ACGCGTGAC.ATGACACAA	0.7
ACGCGTGAC.CACATATCA	0.766667
ACGCGTGAC.CCACACAGA	0.666667
ACGCGTGAC.GCGACAACC	0.733333
ACGCGTGAC.GTGACTCTC	0.633333
ACGCGTGAC.GTGAGGACG	0.733333
ACGCGTGAC.GTGGAGGTC	0.733333
ACGCTAGTG.AGATATGGA	0.8
ACGCTAGTG.AGCAAGTCC	0.633333
ACGCTAGTG.ATAGTCAGT	0.733333
ACGCTAGTG.CTTCTATGA	0.466667
ACGCTAGTG.GAACATGAC	0.733333
ACGCTATGT.AGGTATTCC	0.6
ACGCTATGT.CGCAGTGTC	0.6
ACGCTATGT.GCCATTAAG	0.633333
ACGCTATGT.TATGGTTGG	0.733333
ACGCTCTTA.ATCATGTTC	0.733333
ACGCTCTTA.ATCATTACG	0.733333
ACGCTCTTA.ATCTCGTGA	0.8
ACGCTCTTA.CCAGTCTCA	0.666667
ACGCTCTTA.CGCATAACT	0.733333
ACGCTCTTA.GCAGCAGTG	0.7
ACGCTCTTA.TCTCATCGG	0.666667
ACGGACCAT.AATCGCCAT	0.766667
ACGGACCAT.ACCACGCTA	0.666667
ACGGACCAT.AGACTAGTA	0.733333
ACGGACCAT.AGCATTCCA	0.6
ACGGACCAT.CATCGCTGG	0.6
ACGGACCAT.CTGCAAGCC	0.7
ACGGACCAT.GAGCAGGAA	0.633333
ACGGACCAT.GATTGGAAG	0.7
ACGGACCAT.GTCAACTGA	0.633333
ACGGACCAT.TAAGTACAC	0.633333
ACGGACCAT.TGTATCGTG	0.766667
ACGGTGCCT.CCATGATGT	0.766667
ACGGTGCCT.CTATGGATG	0.733333
ACGGTGCCT.TATCGGAAC	0.566667
ACGGTGCCT.TGAGATCAT	0.8
ACGGTGTAC.ATCGAATCG	0.766667
ACGTACTGC.AGATCGAGT	0.733333
ACGTACTGC.AGTCCGTGT	0.5
ACGTACTGC.CGCGCACAT	0.8
ACGTACTGC.GGATACCTA	0.666667
ACGTACTGC.GTACGTCTA	0.666667
ACGTACTGC.TCACACTGC	0.766667
ACGTAGTAT.AACGGTAGC	0.7
ACGTAGTAT.AATGCGTGC	0.8
ACGTAGTAT.TATCGAGCC	0.633333
ACGTATGTC.GATACTGTG	0.666667
ACGTATGTC.GGTCTCATG	0.733333
ACGTATGTC.GTGCATCAA	0.7
ACGTATGTC.GTGTCACAC	0.633333
ACGTATGTC.TCTGCAACA	0.733333
ACGTATGTC.TTATCGCAC	0.633333
ACGTCGCTC.AGCTATATG	0.733333
ACGTCGCTC.CAACGATCG	0.7
ACGTCGCTC.TCACTACGT	0.666667
ACGTCGCTC.TCAGGACTG	0.633333
ACGTCGCTC.TCGATTCAG	0.7
ACGTCTATG.AACGTCGAG	0.466667
ACGTCTATG.AATGCTGAT	0.766667
ACGTCTATG.CGGTGAGTC	0.766667
ACGTCTATG.GATGCGGTT	0.666667
ACGTCTATG.GCGCTTCTC	0.633333
ACGTCTATG.GTGCATCAA	0.766667
ACGTCTATG.TCCAATCAT	0.7
ACGTCTATG.TCGATTCAG	0.733333
ACGTGAATC.AAGCAACTA	0.666667
ACGTGAATC.ACAGCGGTC	0.7
ACGTGAATC.CGGAGACTT	0.766667
ACGTGAATC.GATCTGAAT	0.8
ACGTGAATC.GATTGGAAG	0.766667
ACGTGAATC.GTACCTAAC	0.566667
ACGTGAATC.GTGGACTGG	0.733333
ACGTGAATC.TAGCGCAGC	0.7
ACGTGAATC.TGTTACTGA	0.6
ACGTGAATC.TTGATCGTA	0.666667
ACGTGCTCG.AACTCCATG	0.666667
ACGTGCTCG.ATTCGCTTA	0.7
ACGTGCTCG.GACTCTCAC	0.866667
ACGTGCTCG.GTGTACCGT	0.7
ACGTGCTCG.TAAGGTGAT	0.733333
ACGTGCTCG.TGCGTCTTA	0.766667
ACGTGCTCG.TTGGACTTC	0.733333
ACGTGTAGT.ACCGCTGTG	0.466667
ACGTGTAGT.ATCTCGAAC	0.7
ACGTGTAGT.ATGACACAA	0.666667
ACGTGTAGT.GGATTCGTC	0.733333
ACGTTCAAT.ACAGCGGTC	0.633333
ACGTTCAAT.ACGACATCT	0.633333
ACGTTCAAT.ACGCTAGTG	0.7
ACGTTCAAT.AGATGAGAT	0.733333
ACGTTCAAT.AGTCGTCCG	0.666667
ACGTTCAAT.ATGGACGTT	0.633333
ACGTTCAAT.CAATACCAC	0.8
ACGTTCAAT.CCATACGAT	0.666667
ACGTTCAAT.CGTTCCATT	0.8
ACGTTCAAT.GAGTCACCA	0.666667
ACGTTCAAT.GCACTGGAT	0.6
ACGTTCAAT.GCTCAGCCA	0.666667
ACTAACCGA.TAGCACACG	0.733333
ACTAACCGA.TCAGAGCGT	0.533333
ACTAACCGA.TTAGTCGGA	0.833333
ACTAAGTTC.ATCAAGCAT	0.733333
ACTAAGTTC.ATCTTACAG	0.833333
ACTAAGTTC.ATTGCCGAC	0.733333
ACTAAGTTC.CCTTCCTCA	0.6
ACTAAGTTC.CTGATCAAG	0.666667
ACTAAGTTC.CTTGGATCA	0.766667
ACTAAGTTC.GCACAACTC	0.666667
ACTAAGTTC.GGAAGTATG	0.7
ACTAAGTTC.GGTAACTAC	0.666667
ACTAAGTTC.TATTCAACG	0.566667
ACTAAGTTC.TCGTGCCAC	0.666667
ACTAAGTTC.TTCGTGATG	0.566667
ACTACCATC.ACTCGAGTC	0.766667
ACTACCATC.ATGAGGTAT	0.733333
ACTACTCAT.AAGCAGCAT	0.733333
ACTACTCAT.CAGCTTCGA	0.666667
ACTACTCAT.CTAGTGCTG	0.6
ACTACTCAT.CTTCTATGA	0.633333
ACTACTCAT.GAATCAACC	0.666667
ACTACTCAT.GACGGTGCT	0.7
ACTACTCAT.GAGTCCAAT	0.666667
ACTACTCAT.GTGCTGACT	0.633333
ACTATCCTG.ACCATTCAC	0.666667
ACTATCCTG.AGACATATC	0.666667
ACTATCCTG.AGAGCGCGA	0.766667
ACTATCCTG.ATATCAGCC	0.733333
ACTATCCTG.CTGTAGAAG	0.533333
ACTATCCTG.GAGCTCTCA	0.766667
ACTATCCTG.GCGGAGATT	0.7
ACTATCCTG.GGTAAGTGA	0.833333
ACTATCCTG.GTGCTAAGC	0.733333
ACTATCCTG.TCATCATCT	0.7
ACTATCCTG.TGTCCATAG	0.666667
ACTATTGTC.ACTCCTGAG	0.533333
ACTATTGTC.GGTTAACAG	0.566667
ACTATTGTC.TTCACTGGA	0.733333
ACTCACGAA.AGTATGACG	0.7
ACTCACGAA.CTTCACTGT	0.7
ACTCACGAA.GGTTCTATC	0.7
ACTCACGAA.GTTAGAGAC	0.6
ACTCACGAA.TAATGTAGC	0.5
ACTCACGAA.TTGGTAACT	0.566667
ACTCATTCA.ATAGACCGA	0.533333
ACTCATTCA.ATCTGCGTA	0.733333
ACTCATTCA.GAAGAGCAC	0.766667
ACTCATTCA.GGAGACACA	0.633333
ACTCATTCA.TAGAGCCAG	0.766667
ACTCCAACT.CCGCAATGG	0.733333
ACTCCAACT.GTGGAGGTC	0.733333
ACTCCAACT.GTTCCAACA	0.666667
ACTCCAACT.TCACACTGC	0.5
ACTCCGGTT.CACTAGACT	0.733333
ACTCCGGTT.CCGGTGGTT	0.766667
ACTCCGGTT.CGTCAGCAC	0.7
ACTCCGGTT.GACTTGATT	0.766667
ACTCCGGTT.GTTAATTCG	0.633333
ACTCCGGTT.TCATGCAGG	0.7
ACTCCGTCG.AACGGAGAT	0.6
ACTCCGTCG.ACTCCTGAG	0.733333
ACTCCGTCG.AGTCGCGAC	0.8
ACTCCGTCG.CCAACGGAA	0.633333
ACTCCGTCG.CGATTGAAC	0.633333
ACTCCGTCG.CTAGTCGTC	0.666667
ACTCCGTCG.GATCTACTT	0.733333
ACTCCGTCG.GCCAATGAA	0.633333
ACTCCGTCG.GCCGAACCA	0.666667
ACTCCGTCG.GTAGCCTTG	0.533333
ACTCCGTCG.TATAATCGC	0.7
ACTCCGTCG.TGTGGTCCT	0.666667
ACTCCTGAG.ACCTGCAGA	0.666667
ACTCCTGAG.CATTGCAGA	0.666667
ACTCCTGAG.GATACACTA	0.766667
ACTCCTGAG.GTACCTAAC	0.7
ACTCCTGAG.GTAGCATAC	0.7
ACTCCTGAG.TCGCAAGCA	0.533333
ACTCGAGTC.AAGACTACC	0.6
ACTCGCTGT.AGGATGCGT	0.766667
ACTCGCTGT.CGTCTGTCC	0.766667
ACTCGCTGT.GAGATTCCT	0.7
ACTCGCTGT.GGATACCTA	0.666667
ACTCGCTGT.TCGGATGTT	0.7
ACTCGTAGG.CTGATGCAC	0.5
ACTCGTAGG.GATATATCC	0.733333
ACTCGTAGG.TACAGGACT	0.733333
ACTCGTCTA.CAAGGTGTG	0.733333
ACTCGTCTA.CTACGAGAA	0.766667
ACTCGTCTA.GGAAGGTAT	0.533333
ACTCGTCTA.GTCACAGAG	0.733333
ACTCGTCTA.GTCTCCAGG	0.7
ACTCGTCTA.GTTCACTCC	0.666667
ACTCGTCTA.TGCGCTGCA	0.733333
ACTCGTCTA.TTGGACTTC	0.7
ACTCTAGGA.ACACATCTG	0.733333
ACTCTAGGA.GCCATCGCT	0.733333
ACTCTAGGA.TCCAGAACG	0.833333
ACTCTCACA.GAGCATACA	0.666667
ACTCTCACA.GGTGGAGCT	0.766667
ACTCTCACA.GTAGACTCT	0.833333
ACTCTCACA.TGTTACTGA	0.666667
ACTCTGCTC.AATGAGTCG	0.7
ACTCTGCTC.ACCACGCTA	0.8
ACTCTGCTC.ATCAAGCAT	0.566667
ACTCTGCTC.GATACCGGA	0.8
ACTCTGCTC.GTTGCTCAG	0.7
ACTCTGCTC.TGCGTATCT	0.766667
ACTCTGCTC.TTCACTCCT	0.666667
ACTGACTAC.ACTAAGTTC	0.733333
ACTGACTAC.ACTCATTCA	0.6
ACTGACTAC.ATGGAGAGT	0.6
ACTGACTAC.CTTCACTGT	0.6
ACTGACTAC.TAACACGAG	0.633333
ACTGACTAC.TCAGACAAG	0.8
ACTGACTAC.TGAACCAAT	0.666667
ACTGACTAC.TGGAGAACC	0.566667
ACTGCTAGT.AAGGAACAG	0.7
ACTGCTAGT.ACCATGTCT	0.766667
ACTGCTAGT.ACTAAGTTC	0.866667
ACTGCTAGT.ACTGGTGCT	0.766667
ACTGCTAGT.AGAGGTGAA	0.7
ACTGCTAGT.AGCTGCACT	0.733333
ACTGCTAGT.CAATACCAC	0.733333
ACTGCTAGT.CAATGTGCT	0.733333
ACTGCTAGT.GATCTGTTC	0.733333
ACTGCTAGT.GCTCTGTGT	0.666667
ACTGCTAGT.GTTGATGCA	0.7
ACTGCTAGT.TGGTGGATC	0.766667
ACTGGACCA.ACATGGATT	0.766667
ACTGGACCA.ACTCTAGGA	0.733333
ACTGGACCA.CTAGGTACT	0.733333
ACTGGACCA.GAACTCGTA	0.766667
ACTGGACCA.GAGCATACA	0.733333
ACTGGACCA.GGAGTACAG	0.733333
ACTGGACCA.TGCATACAT	0.833333
ACTGGTCAG.ACAGAGATG	0.666667
ACTGGTCAG.ACTCGCTGT	0.7
ACTGGTCAG.ATAGCACGG	0.666667
ACTGGTCAG.CTCTCAGTC	0.666667
ACTGGTCAG.GAGTCCAAT	0.6
ACTGGTCAG.GCACTGGAT	0.666667
ACTGGTCAG.GTGCATCAA	0.633333
ACTGGTCAG.TATGTACCT	0.666667
ACTGGTCAG.TATGTATGC	0.7
ACTGGTGCT.CTGCTTAGG	0.733333
ACTGGTGCT.GAGCTCTCA	0.766667
ACTGGTGCT.GTCAGACCG	0.866667
ACTGGTGCT.TAACATTGG	0.733333
ACTGGTGCT.TCTACATCC	0.633333
ACTGTAATC.CCTATTCAA	0.6
ACTGTAATC.CTTCTCATC	0.666667
ACTGTAATC.CTTGTAACG	0.7
ACTGTAATC.GATTAGTGT	0.633333
ACTGTAATC.TAACGTGTC	0.633333
ACTGTAATC.TAGAGACTA	0.8
ACTGTGTCA.AGAAGTCCT	0.733333
ACTGTGTCA.ATGTGAGAC	0.533333
ACTGTGTCA.CGGTTGCGA	0.766667
ACTGTGTCA.CTGGTCGGT	0.533333
ACTGTGTCA.CTTACATGC	0.766667
ACTTAGCTT.ATGAGTGTG	0.466667
ACTTAGCTT.CCGCATCCT	0.733333
ACTTAGCTT.TACCGATTG	0.5
ACTTCAGTA.AAGCACAAC	0.7
ACTTCAGTA.ACTGTGTCA	0.666667
ACTTCAGTA.AGCACCGTG	0.7
ACTTCAGTA.GGTCGGTCT	0.733333
ACTTCAGTA.TCAAGGTCG	0.766667
ACTTCAGTA.TCAATCTAG	0.633333
ACTTCAGTA.TCCAGAACG	0.7
ACTTCAGTA.TGGAATCGT	0.7
ACTTCGCAG.CTTAAGTTG	0.7
ACTTCGCAG.GAGTCCAAT	0.7
ACTTCGCAG.TCAATGGAC	0.533333
ACTTCGCAG.TGTGGACAA	0.733333
ACTTCTAAC.AAGCATTGC	0.7
ACTTCTAAC.CGCCATTAC	0.666667
ACTTCTAAC.GATCGCACT	0.733333
ACTTCTAAC.GGTTCAGAC	0.666667
ACTTCTAAC.GTGTACCGT	0.666667
ACTTCTAAC.GTGTTCCAG	0.733333
ACTTCTTGG.ACCTGTACC	0.666667
ACTTCTTGG.AGTTACAAG	0.766667
ACTTCTTGG.GTGAATGCC	0.833333
ACTTCTTGG.TGTACACGA	0.666667
ACTTGATCT.AAGAGAGAG	0.7
ACTTGATCT.ACGCTATGT	0.733333
ACTTGATCT.CAAGTCACT	0.733333
ACTTGATCT.CCTATTGGT	0.733333
ACTTGATCT.CCTTGCTTG	0.666667
ACTTGATCT.TAGTGATCC	0.866667
AGAAGAGTC.ATTCACCTC	0.7
AGAAGAGTC.CTTAACAGC	0.766667
AGAAGAGTC.GGTAGACAT	0.666667
AGAAGAGTC.GTCGACATT	0.633333
AGAAGAGTC.TGGATTAGC	0.733333
AGAAGAGTC.TGGTAACCA	0.733333
AGAAGCTGC.ACGGACCAT	0.633333
AGAAGCTGC.ATTAGCCAC	0.6
AGAAGCTGC.CAGTGCCAT	0.533333
AGAAGCTGC.CGAAGAGGT	0.766667
AGAAGCTGC.CGCTTGTAG	0.733333
AGAAGCTGC.TATGCCTTC	0.666667
AGAAGCTGC.TTGGTAACT	0.7
AGAAGTAAC.ACAAGGTAC	0.666667
AGAAGTAAC.TGAGACAGC	0.7
AGAAGTCCT.AAGGATACG	0.7
AGAAGTCCT.CAGTTACTG	0.7
AGAAGTCCT.CTCGACTGC	0.666667
AGAAGTCCT.CTGGACTAA	0.833333
AGAAGTCCT.GAGCCGTTA	0.533333
AGAAGTCCT.GCAACACCT	0.7
AGAAGTCCT.TATCTGTCA	0.733333
AGAATCAGA.AGTCATACT	0.8
AGAATCAGA.CTATGGATG	0.766667
AGAATCAGA.CTGATGCAC	0.666667
AGAATCAGA.TCCAGAACG	0.7
AGACATATC.ACTTGATCT	0.733333
AGACATATC.AGACCAGCT	0.7
AGACATATC.AGAGGACGT	0.733333
AGACATATC.ATGCTGTCG	0.566667
AGACATATC.CAACGCACA	0.766667
AGACATATC.TATGAAGAC	0.8
AGACATATC.TCAGAGTCA	0.8
AGACATCCA.ACACACCGT	0.633333
AGACATCCA.ATTCCGTAC	0.733333
AGACATCCA.CATCCTCTC	0.666667
AGACATCCA.GAGACGATC	0.8
AGACATCCA.TGGTAGCAG	0.5
AGACATCCA.TTACGGACC	0.733333
AGACCACGC.AGCTTGGTG	0.8
AGACCACGC.CAAGAGAGT	0.866667
AGACCACGC.CGGATTCTC	0.766667
AGACCACGC.TCCTGTCCG	0.666667
AGACCAGCT.AGTAATCAG	0.7
AGACCAGCT.CATAGGTGT	0.666667
AGACCAGCT.CCATAGCCA	0.7
AGACCAGCT.CCGGTTGAG	0.633333
AGACCAGCT.GCTTACTAG	0.666667
AGACCAGCT.GGAAGGTAT	0.666667
AGACGCCTG.ACGTGCTCG	0.733333
AGACGCCTG.TAGGTTAGT	0.566667
AGACGCTAT.ACAGCGTAT	0.766667
AGACGCTAT.CGATTCGAG	0.6
AGACGCTAT.GACGCTTGC	0.8
AGACGCTAT.TTGGAGAAC	0.733333
AGACGGAGG.AACGAGAAT	0.733333
AGACGGAGG.AATGAGTCG	0.633333
AGACGGAGG.AGTGACGAT	0.7
AGACGGAGG.CCTCTTGTA	0.633333
AGACGGAGG.GAGTATCGC	0.666667
AGACGGAGG.GCGAAGCTC	0.666667
AGACGGAGG.GGAGCTCAA	0.766667
AGACGGAGG.TACAACACC	0.766667
AGACTAGTA.ATGCGCCGT	0.6
AGACTAGTA.GTATACAGA	0.8
AGACTAGTA.GTCGCAGGT	0.8
AGACTAGTA.TCATGCAGG	0.8
AGACTAGTA.TCGATTCAG	0.8
AGACTTCGT.ACTCGTAGG	0.766667
AGACTTCGT.AGATCGAGT	0.733333
AGACTTCGT.AGGTCAGCA	0.733333
AGACTTCGT.CATCCAGGA	0.7
AGACTTCGT.CATTGACAA	0.7
AGACTTCGT.CCAACAACA	0.766667
AGACTTCGT.CCGCAATGG	0.766667
AGACTTCGT.CCTATTGGT	0.766667
AGACTTCGT.GCGCTAGAA	0.7
AGACTTCGT.GCTCTGTGT	0.766667
AGACTTCGT.TGGATAGGT	0.7
AGAGAGTGG.CGACAGACC	0.733333
AGAGAGTGG.CTATAGCTC	0.7
AGAGAGTGG.CTCCAGCGT	0.6
AGAGAGTGG.CTTGCACAA	0.566667
AGAGAGTGG.GTACGAACG	0.8
AGAGAGTGG.TGACCTATG	0.7
AGAGAGTGG.TTCGCATCC	0.7
AGAGCCGCA.CGCACTCTT	0.666667
AGAGCCGCA.GATATATCC	0.666667
AGAGCCGCA.GCCAATGAA	0.6
AGAGCGCGA.AAGGATACG	0.666667
AGAGCGCGA.AGACCACGC	0.733333
AGAGCGCGA.CAACCTGGT	0.666667
AGAGCGCGA.CCAACAACA	0.7
AGAGCGCGA.CCAACGGAA	0.633333
AGAGCGCGA.CGTGCCTAT	0.7
AGAGCGCGA.GCAACTCGC	0.666667
AGAGCGGAG.CAGCGACGT	0.633333
AGAGCGGAG.CATTGCAGA	0.6
AGAGCGGAG.CCGGTGGTT	0.5
AGAGCGGAG.GCGATATGA	0.733333
AGAGCGGAG.TCATATCGC	0.8
AGAGGACGT.ACTGTAATC	0.733333
AGAGGACGT.ATATCCGAT	0.6
AGAGGACGT.CAACTCCAG	0.766667
AGAGGACGT.GATTAGTGT	0.566667
AGAGGACGT.GGTACTTCC	0.633333
AGAGGACGT.TGAGAGGAC	0.766667
AGAGGTGAA.ACAAGGTAC	0.7
AGAGGTGAA.ACTTCTAAC	0.566667
AGAGGTGAA.CAGCGTAAG	0.733333
AGAGGTGAA.CCAGGAGTT	0.6
AGAGGTGAA.CCGACTGTT	0.8
AGAGGTGAA.GACAATGTT	0.666667
AGAGGTGAA.TATCACCTG	0.666667
AGATACGTT.AGGTGTACA	0.7
AGATACGTT.TCGTAATAG	0.633333
AGATATGGA.AAGTTCTCT	0.733333
AGATATGGA.CATTCCGAG	0.733333
AGATATGGA.CCAGCCAAT	0.666667
AGATATGGA.GGAAGGTAT	0.566667
AGATCGAGT.CACTAGACT	0.833333
AGATCGAGT.CTGCGTCAC	0.833333
AGATCGAGT.TTCCTTGAC	0.833333
AGATCTGAC.ATATTCGCA	0.6
AGATCTGAC.CCACGGATC	0.733333
AGATCTGAC.CCGAGTACT	0.7
AGATCTGAC.CGCTTATGA	0.733333
AGATCTGAC.TCACATACT	0.8
AGATCTTCA.AAGAGAACT	0.6
AGATCTTCA.AGGAAGGTG	0.666667
AGATCTTCA.GCTTACGTT	0.766667
AGATCTTCA.TAGTACGTA	0.733333
AGATCTTCA.TGACCAAGT	0.633333
AGATGAAGA.AATCCGCTG	0.666667
AGATGAAGA.AATTAGAGG	0.6
AGATGAAGA.ATAGCACGG	0.6
AGATGAAGA.GAATCGAGA	0.733333
AGATGAAGA.TCACGACAA	0.466667
AGATGAGAT.AACGGTAGC	0.733333
AGATGAGAT.AACTGCGAC	0.8
AGATGAGAT.ACAGCATCA	0.7
AGATGAGAT.ACAGGAACT	0.766667
AGATGAGAT.ACTCGAGTC	0.633333
AGATGAGAT.AGAAGTCCT	0.766667
AGATGAGAT.ATAGTCAGT	0.566667
AGATGAGAT.CACGTAGAC	0.766667
AGATGAGAT.CCGGTTGAG	0.7
AGATGAGAT.CGTGCTTGA	0.766667
AGATGAGAT.GCAATCACG	0.7
AGATGAGAT.GCGCTCTAT	0.633333
AGATGAGAT.GTGCTCTTG	0.6
AGATGAGAT.TCCGGAGCT	0.6
AGATGAGAT.TTCAGTGCC	0.633333
AGATGTTGG.CACTGCTTA	0.766667
AGATGTTGG.TATAGTGCG	0.5
AGATGTTGG.TCAGAGTCA	0.733333
AGATGTTGG.TCATGCTCA	0.8
AGATGTTGG.TTGTCAACC	0.566667
AGCAACATT.ACTCGTCTA	0.8
AGCAACATT.CCTGTTAGC	0.666667
AGCAACATT.GGATCGTTC	0.766667
AGCAACATT.TCGATTCAG	0.766667
AGCAAGTCC.AATCAGGAG	0.7
AGCAAGTCC.ACCGGAGTA	0.6
AGCAAGTCC.AGATCTTCA	0.733333
AGCAAGTCC.ATCAGTCGA	0.766667
AGCAAGTCC.CACACTGCC	0.766667
AGCAAGTCC.GACTCTCAC	0.5
AGCAAGTCC.GTGCATCAA	0.733333
AGCACACCT.AAGGATACG	0.666667
AGCACACCT.AAGTAGGAC	0.666667
AGCACACCT.GAAGTGTGA	0.566667
AGCACACCT.GTGTTGGAA	0.7
AGCACACCT.TCGGATGTT	0.566667
AGCACCAGC.ACGGTGCCT	0.633333
AGCACCAGC.ACTCGAGTC	0.633333
AGCACCAGC.AGCATTCCA	0.8
AGCACCAGC.AGTTATCGC	0.666667
AGCACCAGC.CGTAATGAC	0.733333
AGCACCAGC.CGTACACAC	0.6
AGCACCAGC.CTTCTGAGT	0.766667
AGCACCAGC.GCGCTAGAA	0.566667
AGCACCGTG.AATAACTCC	0.766667
AGCACCGTG.CACTACAGG	0.7
AGCACCGTG.CTATCTTGA	0.633333
AGCACCGTG.GGTTGCTAT	0.566667
AGCAGACAA.AGACCAGCT	0.633333
AGCAGACAA.AGAGCGGAG	0.8
AGCAGACAA.ATCTCTGCT	0.666667
AGCAGACAA.CTTCCGGTA	0.6
AGCAGACAA.GAAGGATCA	0.866667
AGCAGACAA.GCATGTGGT	0.733333
AGCAGACAA.GCCGTTGTT	0.6
AGCAGACAA.TCTCGATGC	0.766667
AGCATATGG.AATCAGGAG	0.566667
AGCATATGG.AATCTGACC	0.633333
AGCATATGG.CCGTCAGGT	0.766667
AGCATATGG.CCTGCTCCA	0.766667
AGCATATGG.CTGTGGTGG	0.7
AGCATATGG.GGTTGCTAT	0.766667
AGCATATGG.GTCACTATG	0.533333
AGCATATGG.TTCCAATTC	0.8
AGCATTCCA.ATTGGTTCC	0.666667
AGCATTCCA.CCACATTAG	0.766667
AGCATTCCA.GGTAGTGTT	0.7
AGCATTCCA.TCAACACTC	0.733333
AGCATTCCA.TGTAGGTTA	0.766667
AGCATTGTT.CAATCAAGT	0.7
AGCATTGTT.CTCCTATCT	0.7
AGCATTGTT.TACTCGACC	0.733333
AGCCACTTC.AGCTTGGTG	0.8
AGCCACTTC.CATCCTCTC	0.666667
AGCCACTTC.GAGGTGAGC	0.7
AGCCACTTC.GCACGCATT	0.866667
AGCCACTTC.GCGAGCAAG	0.7
AGCCAGGAC.ATAGTCAGT	0.633333
AGCCAGGAC.CTCGTTCAC	0.8
AGCCAGGAC.GCATGTAAG	0.7
AGCCAGGAC.GCCGTTGTT	0.666667
AGCCAGGAC.TATACGGAT	0.6
AGCCAGGAC.TATTGACTG	0.433333
AGCCAGGAC.TGAACTTGC	0.766667
AGCCAGGAC.TGTGAGTAT	0.733333
AGCCAGGAC.TTCCAATTC	0.766667
AGCCGGATC.AGATATGGA	0.7
AGCCGGATC.CAAGGTGTG	0.7
AGCCGTTCT.ACCTGTACC	0.733333
AGCCGTTCT.CATTCGAAT	0.866667
AGCCGTTCT.CTCCACGTC	0.766667
AGCCTCGCA.AAGGATCGT	0.7
AGCCTCGCA.CCGCTATCC	0.7
AGCCTCGCA.CTTAGAAGG	0.633333
AGCCTCGCA.GCCATTAAG	0.566667
AGCCTCGCA.TCCAAGTAA	0.7
AGCCTCGCA.TGGTAGCAG	0.533333
AGCCTCGCA.TTACACCTT	0.766667
AGCCTCTAG.GGATCAGGT	0.466667
AGCCTCTAG.TCTAGCTGG	0.8
AGCGACACC.CGATCCAGA	0.533333
AGCGACACC.CTAGTGCTG	0.633333
AGCGCATGA.ACACCACAT	0.766667
AGCGCATGA.ACTTCAGTA	0.666667
AGCGCATGA.CGACCTGTA	0.7
AGCGCATGA.CGTACACAC	0.733333
AGCGCATGA.GTCTTCTCG	0.633333
AGCGCATGA.TAAGGTGAT	0.8
AGCGCATGA.TAGCTGTTG	0.7
AGCGCATGA.TCTAGCTGG	0.7
AGCGCATGA.TGCAGTTCA	0.633333
AGCGCATGA.TTCCGAGCG	0.633333
AGCGGAACA.ATGCGGATT	0.566667
AGCGGAACA.ATTAGCACA	0.8
AGCGGAACA.CTGAGATAG	0.6
AGCGGAACA.GTACCACAA	0.7
AGCGGAACA.TGCATCGGA	0.6
AGCGGTAAG.ACACCGCCA	0.7
AGCGGTAAG.ACTCACGAA	0.766667
AGCGGTAAG.AGCGGAACA	0.8
AGCGGTAAG.ATAGCACGG	0.666667
AGCGGTAAG.GTTGATGCA	0.666667
AGCGGTAAG.TGACCAAGT	0.7
AGCGGTCTA.AACTGCGAC	0.733333
AGCGGTCTA.ACACCGCCA	0.466667
AGCGGTCTA.ACAGGAACT	0.566667
AGCGGTCTA.AGATATGGA	0.733333
AGCGGTCTA.GAACATGAC	0.6
AGCGGTCTA.TCCAGCAGC	0.6
AGCGGTCTA.TTAACGGAG	0.566667
AGCGTAGAA.AACACACTC	0.766667
AGCGTAGAA.CCGCAGAAT	0.8
AGCGTCGTC.CCTCCTTGT	0.733333
AGCGTCGTC.CGACGTGAT	0.7
AGCGTCGTC.TGCTTACGG	0.833333
AGCTACTCA.ACCATACTT	0.633333
AGCTACTCA.CGTTACACC	0.733333
AGCTACTCA.CTTAATCGT	0.5
AGCTACTCA.TAGCACACG	0.7
AGCTACTCA.TTATTCGAC	0.733333
AGCTACTCA.TTGCAGTCA	0.566667
AGCTATATG.ACCGACGGT	0.7
AGCTATATG.AGATGAAGA	0.733333
AGCTATATG.ATGACACAA	0.566667
AGCTATATG.CAATGTGCT	0.566667
AGCTATATG.CTTCGACTG	0.666667
AGCTATATG.GACAGGTTA	0.566667
AGCTATATG.GGACGAGCA	0.566667
AGCTCGTCT.AACGCATTG	0.6
AGCTCGTCT.ACAGGAACT	0.7
AGCTCGTCT.ACGGTGCCT	0.733333
AGCTCGTCT.AGAGGTGAA	0.733333
AGCTCGTCT.CAGGTATCG	0.7
AGCTCGTCT.CATCCTCTC	0.8
AGCTCGTCT.CTCCTGACG	0.766667
AGCTCGTCT.CTTATCTCA	0.666667
AGCTCTCCG.ACCGAGTAG	0.766667
AGCTCTCCG.CACATATCA	0.633333
AGCTCTCCG.CACGCGTAA	0.766667
AGCTCTCCG.CAGTGCCAT	0.833333
AGCTCTCCG.CGGTGTTAC	0.7
AGCTCTCCG.GACGTTCAG	0.666667
AGCTCTCCG.GCAGCGATA	0.8
AGCTCTCCG.GCTTACTAG	0.766667
AGCTCTCCG.GTGGTTACC	0.733333
AGCTGCACT.ATTGATTGG	0.733333
AGCTGCACT.CAGTGCTGC	0.6
AGCTGCACT.CTCATGCCA	0.7
AGCTGCACT.CTCGAACTG	0.666667
AGCTGCACT.GGAGACACA	0.9
AGCTGCACT.GTTGACCAT	0.666667
AGCTGCACT.TCTCGATGC	0.666667
AGCTGCACT.TGCTCAGCG	0.666667
AGCTGCACT.TGGACGAGA	0.733333
AGCTTCGAT.ACAACGAGC	0.7
AGCTTCGAT.CGTTACACC	0.6
AGCTTCGAT.GAAGTGTGA	0.733333
AGCTTCGAT.GATGCGACG	0.7
AGCTTGGTG.AGATGAGAT	0.566667
AGCTTGGTG.AGTTGTGTA	0.566667
AGCTTGGTG.ATCCAGCTG	0.633333
AGCTTGGTG.GGATCAGGT	0.7
AGCTTGGTG.GGTAAGGAT	0.666667
AGCTTGGTG.GTTCACTCC	0.8
AGCTTGGTG.TCTAGGATG	0.666667
AGGAAGGTG.CTTAATCGT	0.7
AGGAAGGTG.GGTTCTATC	0.566667
AGGAAGGTG.TCATGCAGG	0.666667
AGGAAGGTG.TCCTCGTCG	0.733333
AGGAATTGG.AAGCCAAGT	0.6
AGGAATTGG.AAGTACAGA	0.6
AGGAATTGG.AGGTGCGAG	0.7
AGGAATTGG.ATAGCCTAA	0.7
AGGAATTGG.ATCTAGGTT	0.766667
AGGAATTGG.CACATTCTG	0.733333
AGGAATTGG.CCAATGCCT	0.833333
AGGAATTGG.GCCATACAA	0.533333
AGGAGCAAT.ACCATTCAC	0.6
AGGAGCAAT.CACTTCCTT	0.8
AGGAGCAAT.CTCGTCTTG	0.766667
AGGAGCAAT.CTGCGTCAC	0.666667
AGGAGCAAT.GCTCTGTGT	0.666667
AGGAGCAAT.GGAGACACA	0.666667
AGGAGCAAT.TATGATGTG	0.633333
AGGAGGTGA.ACGACATCT	0.666667
AGGAGGTGA.ATGACACAA	0.666667
AGGAGGTGA.CGTTCCATT	0.7
AGGATCATG.ACTGGACCA	0.666667
AGGATCATG.AGAGAGTGG	0.733333
AGGATCATG.CAGTACATC	0.7
AGGATCATG.CATCAATAG	0.666667
AGGATCATG.CATCCTCTC	0.733333
AGGATCATG.CCACAAGGT	0.733333
AGGATCATG.CGACCATCA	0.766667
AGGATCTCA.AGAGCGGAG	0.7
AGGATCTCA.GAACAACCA	0.666667
AGGATCTCA.TCCAAGTAA	0.7
AGGATCTCA.TGGATAGGT	0.733333
AGGATGCGT.AGAAGTCCT	0.533333
AGGATGCGT.AGATATGGA	0.733333
AGGATGCGT.ATAGCACGG	0.7
AGGATGCGT.CGCAATCGA	0.766667
AGGATGCGT.GCACAACTC	0.633333
AGGATGCGT.GGTCGGATA	0.733333
AGGATGCGT.GGTGGAGCT	0.533333
AGGATGCGT.TGTAACAGT	0.766667
AGGATTACT.ACAGTATTG	0.666667
AGGATTACT.CTGATCAAG	0.7
AGGATTACT.GCCGTCTTC	0.7
AGGATTACT.GCGTTCAGA	0.7
AGGATTGAG.TATGAGACC	0.733333
AGGATTGAG.TCAGCGACC	0.633333
AGGATTGAG.TGTGCTAAC	0.733333
AGGTACCAA.AATACTCCG	0.766667
AGGTACCAA.AGTAACGTA	0.766667
AGGTACCAA.CTCGTTCAC	0.766667
AGGTACCAA.CTGAGTCCA	0.666667
AGGTACCAA.CTTGGTCAT	0.733333
AGGTACCAA.TACAACACC	0.833333
AGGTACCAA.TGTAGGTTA	0.566667
AGGTACCAA.TTCCTAAGG	0.7
AGGTATTCC.ACCTAGTTA	0.666667
AGGTATTCC.ATAACGACA	0.433333
AGGTATTCC.CACAACGCT	0.733333
AGGTATTCC.GACGCTTGC	0.766667
AGGTATTCC.GCCTTGTGA	0.466667
AGGTATTCC.GGAGATGAG	0.566667
AGGTATTCC.TGCTCCTCC	0.633333
AGGTATTCC.TTCGGAGTC	0.5
AGGTCACGT.ACCTCCTAG	0.8
AGGTCACGT.AGTTAGGTC	0.833333
AGGTCACGT.CCGCAATGG	0.566667
AGGTCACGT.CCTCTCTAG	0.6
AGGTCACGT.TCTGCGCTG	0.7
AGGTCAGCA.CATCTCGAT	0.7
AGGTCAGCA.GATCGTTGA	0.733333
AGGTCCGTC.ACGACGATT	0.833333
AGGTCCGTC.CCGCTCATG	0.733333
AGGTCCGTC.GCACGCATT	0.766667
AGGTGCGAG.CAAGGTGTG	0.733333
AGGTGCGAG.CGCCTGCAA	0.666667
AGGTGCGAG.CTCTAGTAA	0.7
AGGTGCGAG.TCACTCGCT	0.833333
AGGTGCGAG.TCCGATCTG	0.766667
AGGTGTACA.CACGTAGAC	0.633333
AGGTGTACA.CGAACAGAG	0.566667
AGGTGTACA.TAGAGACTA	0.466667
AGGTGTACA.TGCATCGGA	0.766667
AGGTGTACA.TGTCTACAC	0.666667
AGTAACGTA.ATCCATTAG	0.533333
AGTAACGTA.TTACTAGTC	0.633333
AGTAAGCCA.CGACCTAGC	0.666667
AGTAAGCCA.GTTCCAACA	0.8
AGTAAGCCA.TAGATAGCC	0.633333
AGTAAGCCA.TGGATTAGC	0.766667
AGTAAGCCA.TGTCCATAG	0.7
AGTAATCAG.ACACCACAT	0.633333
AGTAATCAG.CCAGCCAAT	0.766667
AGTAATCAG.CCATCACGA	0.766667
AGTAATCAG.CCGGATTGC	0.733333
AGTAATCAG.CCGGTGGTT	0.633333
AGTAATCAG.CGCCTGCAA	0.633333
AGTAATCAG.CTCGTCTTG	0.633333
AGTAATCAG.GATGCTCCT	0.7
AGTAATCAG.TAAGGTCCG	0.733333
AGTAATCAG.TCGTCATTC	0.7
AGTAATGGT.ATTAAGACC	0.666667
AGTAATGGT.CGTTACACC	0.733333
AGTAATGGT.CTAGTGCTG	0.6
AGTAATGGT.CTGACGATG	0.766667
AGTAATGGT.GAACAACCA	0.733333
AGTAATGGT.GCCTGGAAT	0.666667
AGTACGAAT.CCTGACCTC	0.6
AGTACGAAT.GGTCTCATG	0.766667
AGTACTACA.AAGAGAGAG	0.666667
AGTACTACA.GTGACTCTC	0.766667
AGTACTCTC.GAACCTTCA	0.566667
AGTACTCTC.TAGGTCAAC	0.733333
AGTACTCTC.TCTAGCTGG	0.733333
AGTAGAGGA.ATTAGCACA	0.733333
AGTAGAGGA.CAGTCTAAC	0.633333
AGTAGAGGA.CTAGTGCTG	0.466667
AGTAGAGGA.TACGAACTC	0.6
AGTAGAGGA.TAGATCTGT	0.766667
AGTATGACG.ATCTCTGCT	0.633333
AGTATGACG.ATGTGAGAC	0.6
AGTATGACG.CGCATAACT	0.633333
AGTCAGTTG.ACGTTCAAT	0.7
AGTCAGTTG.CAGCTTACC	0.733333
AGTCAGTTG.CCATAATCG	0.666667
AGTCAGTTG.GAAGAGCAC	0.766667
AGTCAGTTG.GTCAAGATC	0.733333
AGTCAGTTG.TAGCCTTGT	0.6
AGTCATACT.ACAATTCGG	0.566667
AGTCATACT.CGCACTGAA	0.766667
AGTCATACT.GAGGTCCTT	0.733333
AGTCATACT.GCGTGAGCT	0.6
AGTCATACT.GTCATTCTA	0.766667
AGTCATACT.TAGGTCAAC	0.433333
AGTCATACT.TCTAGTGAC	0.766667
AGTCATACT.TTACGGACC	0.733333
AGTCCAGTG.ACCTGTACC	0.8
AGTCCAGTG.CCACAAGGT	0.733333
AGTCCAGTG.CGAAGAGGT	0.7
AGTCCAGTG.CGTGTCCGA	0.8
AGTCCAGTG.GTAGAGAGC	0.8
AGTCCAGTG.TCCAGAACG	0.6
AGTCCGTGT.AGTACTCTC	0.7
AGTCCGTGT.ATGCTTCAG	0.766667
AGTCCGTGT.CACCTCAAC	0.666667
AGTCCGTGT.TCAAGGAGT	0.633333
AGTCCGTGT.TCGTGACGT	0.733333
AGTCCGTGT.TGAACGGTT	0.8
AGTCCGTGT.TGTCATAGC	0.633333
AGTCGATCA.AGACATATC	0.566667
AGTCGATCA.ATGCTCACC	0.733333
AGTCGATCA.CCTTCCTCA	0.633333
AGTCGATCA.CGAGCTTAC	0.633333
AGTCGATCA.GGTACGAGC	0.666667
AGTCGATCA.TAAGCACTA	0.766667
AGTCGATCA.TACAGTTAG	0.6
AGTCGATCA.TAGACCGCA	0.733333
AGTCGATCA.TAGCTAAGA	0.8
AGTCGATCA.TAGGTCAAC	0.666667
AGTCGATCA.TGAGATCAT	0.666667
AGTCGATCA.TGCCGACTA	0.833333
AGTCGCCGA.ACGCACACT	0.766667
AGTCGCCGA.CATAATTGG	0.633333
AGTCGCCGA.CCGATCTCT	0.733333
AGTCGCCGA.CGATAGGTG	0.733333
AGTCGCCGA.CGTGTCCGA	0.666667
AGTCGCCGA.CTCGCTACG	0.666667
AGTCGCCGA.GCTGTTCGG	0.633333
AGTCGCCGA.TGTATGTAG	0.6
AGTCGCCGA.TTAGTCGGA	0.7
AGTCGCCGA.TTCTCCACA	0.566667
AGTCGCGAC.AGGTCCGTC	0.766667
AGTCGCGAC.CAGTCCTAA	0.733333
AGTCGCGAC.CAGTGCTGC	0.7
AGTCGCGAC.CGTGCTTGA	0.8
AGTCGCGAC.CTAACTAAG	0.7
AGTCGCGAC.GCTGGTAAC	0.733333
AGTCGCGAC.TCAATCTAG	0.633333
AGTCGTCCG.AGCGTAGAA	0.733333
AGTCGTCCG.GCGTGAGCT	0.666667
AGTCGTCCG.TACCTATCC	0.566667
AGTCTAAGC.AATGCGTGC	0.7
AGTCTAAGC.CATAGAGAT	0.633333
AGTCTAAGC.CCTAAGAAG	0.633333
AGTCTAAGC.CTGATCAAG	0.733333
AGTCTAAGC.GGAGACACA	0.766667
AGTCTAAGC.TCGTAATAG	0.666667
AGTCTGGAA.GACGCCGTA	0.666667
AGTCTGGAA.GTCAGTTGT	0.7
AGTCTGGAA.TTGATGAGT	0.733333
AGTGAACGG.AGCAACATT	0.766667
AGTGAACGG.AGTCTGGAA	0.6
AGTGAACGG.CTCTGCGGT	0.666667
AGTGAACGG.TGAGACAGC	0.633333
AGTGAACGG.TGCAACTCT	0.666667
AGTGAACGG.TTAGGAAGG	0.666667
AGTGACGAT.AACTGCGAC	0.633333
AGTGACGAT.AAGCTGAGG	0.766667
AGTGACGAT.ACAAGGTAC	0.633333
AGTGACGAT.ATACCGCTT	0.666667
AGTGACGAT.ATGCCTGTC	0.8
AGTGACGAT.ATTAGCGGT	0.833333
AGTGACGAT.GCAATGAGA	0.733333
AGTGACGAT.TGAGAATCC	0.7
AGTGACGAT.TTGCTCTGC	0.666667
AGTGAGAGA.AAGCATTGC	0.566667
AGTGAGAGA.AATCGCCAT	0.733333
AGTGAGAGA.AGAAGTCCT	0.566667
AGTGAGAGA.ATCCTCCGA	0.6
AGTGAGAGA.CACCTAGCG	0.8
AGTGAGAGA.CCATATGCC	0.766667
AGTGAGAGA.GTCGACATT	0.7
AGTGAGAGA.TAACCGTGA	0.6
AGTGAGAGA.TACTCGACC	0.8
AGTGATGCG.AACTTAGCT	0.7
AGTGGAATG.ACACTGTGA	0.766667
AGTGGAATG.ACGCTAGTG	0.633333
AGTGGAATG.AGGATCATG	0.766667
AGTGGAATG.AGGATTGAG	0.6
AGTGGAATG.CTGCTGCTT	0.8
AGTGGAATG.GGTAAGGAT	0.7
AGTGGAATG.GTCAAGATC	0.766667
AGTGGAATG.TAACATTGG	0.7
AGTGGAATG.TACCTATCC	0.766667
AGTGGAATG.TGGTGGATC	0.733333
AGTGTCTCT.ACCGCTGTG	0.733333
AGTGTCTCT.ACGAATCGC	0.766667
AGTGTCTCT.AGCATTGTT	0.433333
AGTGTCTCT.CAAGAGAGT	0.633333
AGTGTCTCT.CCTGTCATT	0.733333
AGTGTCTCT.TTACTAGTC	0.666667
AGTGTGCAC.ACACACGTC	0.766667
AGTGTGCAC.ACCGTACGC	0.733333
AGTGTGCAC.ACGCACACT	0.633333
AGTGTGCAC.ATAGTCAGT	0.7
AGTGTGCAC.CCGATCTCT	0.666667
AGTGTGCAC.CGCATAACT	0.566667
AGTGTTCTG.AGCCAGGAC	0.766667
AGTGTTCTG.CATTGTTCA	0.733333
AGTGTTCTG.CGCGAGTGT	0.6
AGTGTTCTG.TGTCCATAG	0.733333
AGTTACAAG.AGCCGGATC	0.666667
AGTTACAAG.CAAGTCACT	0.566667
AGTTACAAG.CCAAGCGAG	0.533333
AGTTACAAG.CTCTACGCA	0.7
AGTTACAAG.TGTGGACAA	0.666667
AGTTAGGTC.AATCCTCGT	0.666667
AGTTAGGTC.ATATAGCGT	0.666667
AGTTAGGTC.ATCTCTGCT	0.6
AGTTAGGTC.CGGTCGACA	0.766667
AGTTAGGTC.CTGGTGACA	0.666667
AGTTAGGTC.CTTAACAGC	0.666667
AGTTATCGC.ACGCTAGTG	0.533333
AGTTATCGC.AGTTGCCTT	0.766667
AGTTATCGC.ATGCGGATT	0.633333
AGTTATCGC.CTCTAAGAG	0.633333
AGTTATCGC.CTTGCACAA	0.8
AGTTATCGC.GATCTACTT	0.766667
AGTTATCGC.TCGGATGTT	0.7
AGTTCAACC.ACTCTAGGA	0.666667
AGTTCAACC.CACCTCAAC	0.766667
AGTTCAACC.TTAAGTGGT	0.766667
AGTTCGATA.ATTGCGCTA	0.733333
AGTTCGATA.GCGACACAG	0.666667
AGTTCGATA.GGTGCGTAG	0.466667
AGTTCGATA.GTCCTTCAT	0.433333
AGTTGAGCG.AACGGTAGC	0.633333
AGTTGAGCG.AGACTTCGT	0.633333
AGTTGAGCG.TAAGGTGAT	0.6
AGTTGAGCG.TCGTTCTCC	0.8
AGTTGAGCG.TGGTCCTAG	0.7
AGTTGCCTT.AAGCCAAGT	0.866667
AGTTGCCTT.CACAACCAG	0.733333
AGTTGCCTT.CCTTATCCG	0.766667
AGTTGCCTT.GCTTACGTT	0.533333
AGTTGCCTT.GTTCCAACA	0.7
AGTTGCCTT.TCTCATCGG	0.733333
AGTTGTGTA.CCACTACCA	0.733333
AGTTGTGTA.GTGTACCGT	0.666667
AGTTGTGTA.TGAGAGGAC	0.7
AGTTGTGTA.TGTTGTCGA	0.766667
ATAACGACA.AATCCGCTG	0.733333
ATAACGACA.ACGGTGCCT	0.733333
ATAACGACA.ACTGCTAGT	0.633333
ATAACGACA.CCGACTGTT	0.8
ATAACGACA.CGACAGACC	0.766667
ATAACGACA.CGTGTCCGA	0.733333
ATAACGACA.CTCAGCTGG	0.733333
ATAACGACA.CTGAGTAGC	0.733333
ATAACGACA.GTCCACAAC	0.7
ATAACGACA.TCGTCATTC	0.6
ATAACGACA.TGCAGTCGG	0.733333
ATAAGACAG.AACAGATCG	0.6
ATAAGACAG.ATTCGAAGA	0.766667
ATAAGACAG.CAGCTCTTC	0.666667
ATAAGACAG.CCACGCCAT	0.566667
ATAAGACAG.CCTAAGAAG	0.666667
ATAAGACAG.GCGGAGATT	0.566667
ATAAGACAG.TTGCTCTGC	0.633333
ATAAGTTCG.CTAACACTG	0.833333
ATAAGTTCG.CTTATTGAG	0.633333
ATAAGTTCG.GAACTCGTA	0.7
ATAAGTTCG.GGTACTTCC	0.666667
ATAAGTTCG.GTGCATCAA	0.6
ATAAGTTCG.TGACAAGTT	0.666667
ATAAGTTCG.TTCTCCACA	0.833333
ATAATCGAG.AAGACTACC	0.733333
ATAATCGAG.ATAGCCTAA	0.633333
ATAATCGAG.ATAGTGGTT	0.566667
ATAATCGAG.ATATCCGAT	0.766667
ATAATCGAG.ATGCTGTCG	0.666667
ATAATCGAG.CTATTAAGG	0.466667
ATAATGTGG.AACTGATTC	0.733333
ATAATGTGG.CAGTGCCAT	0.633333
ATAATGTGG.GAGGTGAGC	0.7
ATAATGTGG.TCATCATCT	0.7
ATAATGTGG.TGCCTGGTT	0.733333
ATAATGTGG.TGCGTATCT	0.6
ATACAACCG.CCGACTTGG	0.633333
ATACAACCG.CGTTCGTAC	0.8
ATACAACCG.GACGTCAAT	0.6
ATACAACCG.GAGAACAGG	0.533333
ATACAACCG.GATGTCTAG	0.733333
ATACAACCG.GTAATCAGC	0.566667
ATACCGAAG.GGATAATAC	0.766667
ATACCGAAG.TCACATACT	0.533333
ATACCGCTT.GCGAACTCG	0.666667
ATACCGCTT.TAGTAGTCT	0.8
ATACGAGGT.CACAGCGAA	0.866667
ATACGAGGT.CGTTCCATT	0.766667
ATACGAGGT.CTCGTGTCC	0.7
ATACGAGGT.GATCTTCGC	0.633333
ATACGAGGT.GCTGACAGA	0.6
ATACGAGGT.TGCCTGGTT	0.666667
ATACTTGCT.CCGGTTCTA	0.733333
ATACTTGCT.CCTATTCAA	0.766667
ATACTTGCT.GTCCGCTCA	0.666667
ATACTTGCT.GTGGAGGTC	0.6
ATAGACCGA.GACTGCCTG	0.733333
ATAGACCGA.GGATACAAT	0.733333
ATAGAGCAG.AGGTCCGTC	0.466667
ATAGAGCAG.CCATTACAG	0.566667
ATAGAGCAG.CCGCAACAC	0.733333
ATAGAGCAG.CCGGTTCTA	0.733333
ATAGAGCAG.CGCAGTGTC	0.766667
ATAGAGCAG.GTTAGTCAA	0.7
ATAGAGCAG.TAACGTGTC	0.766667
ATAGAGCAG.TAGTAACGG	0.633333
ATAGCACGG.AGCGGAACA	0.7
ATAGCACGG.AGGAATTGG	0.8
ATAGCACGG.ATACAACCG	0.7
ATAGCACGG.ATGGACGTT	0.7
ATAGCACGG.CGGAATGCA	0.766667
ATAGCACGG.GCTCCTAGC	0.733333
ATAGCACGG.GTCTTCATA	0.733333
ATAGCACGG.TATGTATGC	0.8
ATAGCACGG.TCTGATGAA	0.666667
ATAGCACGG.TTACAGTGT	0.766667
ATAGCCTAA.AAGTTCTCT	0.766667
ATAGCCTAA.ACCGTCCTA	0.8
ATAGCCTAA.ACCTGTACC	0.766667
ATAGCCTAA.AGGATTACT	0.666667
ATAGCCTAA.ATGCGGATT	0.666667
ATAGCCTAA.CCATGCGTC	0.633333
ATAGCCTAA.CGGATTCTC	0.633333
ATAGCCTAA.GCTATGTAA	0.6
ATAGCCTAA.GTCCTAGTT	0.733333
ATAGCCTAA.GTTCAGAAG	0.633333
ATAGCCTAA.TAGATCTGT	0.8
ATAGCCTAA.TATCGAGCC	0.733333
ATAGCCTAA.TCACAGGTA	0.6
ATAGCCTAA.TGAGCAGAT	0.666667
ATAGCTTGC.ACAAGTACA	0.5
ATAGCTTGC.CCAGTCTCA	0.8
ATAGCTTGC.GAATCGAGA	0.733333
ATAGCTTGC.TCAGAGCGT	0.566667
ATAGTCAGT.AACAGCAGT	0.8
ATAGTCAGT.AAGTCATGA	0.666667
ATAGTCAGT.ACAGCATCA	0.6
ATAGTCAGT.ATGCGCCGT	0.666667
ATAGTCAGT.CAACGATCG	0.733333
ATAGTCAGT.CCGCATCCT	0.7
ATAGTCAGT.CGCTTGTAG	0.5
ATAGTCAGT.GAGATTCCT	0.733333
ATAGTCAGT.TGTATGTAG	0.7
ATAGTCTCC.CGTCTGCTG	0.733333
ATAGTCTCC.TCCTTAGGT	0.7
ATAGTGGTT.AATTCGGAA	0.733333
ATAGTGGTT.CATCCACCG	0.633333
ATAGTGGTT.CATCTCGAT	0.6
ATAGTGGTT.CCTCGGTCA	0.7
ATAGTGGTT.CTAGAGTCG	0.733333
ATAGTGGTT.TAACCGTGA	0.6
[truncated: 7,092 more rows]

## Sheet: Fig1_M_k
cell	nCount_RNA
[truncated: 8,944 more rows]

[truncated: 4 more sheets: Fig1_M_l, Fig1_M_m, Fig1_M_n, Fig1_M_o]
