# Supplementary material for: Functional phenotyping of genomic variants using joint multiomic single-cell DNA–RNA sequencing
Source: Nat Methods. 2025 Sep 1;22(10):2032–41. doi: 10.1038/s41592-025-02805-0 (PMC12510883; doi:10.1038/s41592-025-02805-0)
Supplement: Supplementary file 5 — Source data for all tables. [file 41592_2025_2805_MOESM5_ESM.xlsx]

## Sheet: Fig2_M_b
Sample	frac_cells_60	frac_cells	correlation
SDR002_120	0.916116	0.916116	1
SDR002_120	0.958161	0.958161	1
SDR002_120	0.960124	0.960124	1
SDR002_120	0.97469	0.97469	1
SDR002_120	0.989566	0.989566	1
SDR002_120	0.931095	0.931095	1
SDR002_120	0.958678	0.958678	1
SDR002_120	0.974277	0.974277	1
SDR002_120	0	0	1
SDR002_120	0.991942	0.991942	1
SDR002_120	0.465599	0.465599	1
SDR002_120	0.972831	0.972831	1
SDR002_120	0.960227	0.960227	1
SDR002_120	0.966012	0.966012	1
SDR002_120	0.964256	0.964256	1
SDR002_120	0.995455	0.995455	1
SDR002_120	0.00113636	0.00113636	1
SDR002_120	0.994628	0.994628	1
SDR002_120	0.980269	0.980269	1
SDR002_120	0.994731	0.994731	1
SDR002_120	0.992975	0.992975	1
SDR002_120	0.645558	0.645558	1
SDR002_120	0.985227	0.985227	1
SDR002_120	0.97593	0.97593	1
SDR002_120	0.980682	0.980682	1
SDR002_120	0.962707	0.962707	1
SDR002_120	0.37314	0.37314	1
SDR002_120	0.987397	0.987397	1
SDR002_120	0.418182	0.418182	1
SDR002_120	0.643182	0.643182	1
SDR002_120	0.961983	0.961983	1
SDR002_120	0.859607	0.859607	1
SDR002_120	0.968698	0.968698	1
SDR002_120	0.420455	0.420455	1
SDR002_120	0.96374	0.96374	1
SDR002_120	0.954545	0.954545	1
SDR002_120	0.352273	0.352273	1
SDR002_120	0.958264	0.958264	1
SDR002_120	0.346591	0.346591	1
SDR002_120	0.978306	0.978306	1
SDR002_120	0.963843	0.963843	1
SDR002_120	0.271074	0.271074	1
SDR002_120	0.952996	0.952996	1
SDR002_120	0.94814	0.94814	1
SDR002_120	0.953926	0.953926	1
SDR002_120	0.656715	0.656715	1
SDR002_120	0.994008	0.994008	1
SDR002_120	0.949174	0.949174	1
SDR002_120	0.925413	0.925413	1
SDR002_120	0.995661	0.995661	1
SDR002_120	0.98874	0.98874	1
SDR002_120	0.978822	0.978822	1
SDR002_120	0.992872	0.992872	1
SDR002_120	0.941219	0.941219	1
SDR002_120	0.452066	0.452066	1
SDR002_120	0.994215	0.994215	1
SDR002_120	0.669318	0.669318	1
SDR002_120	0.980062	0.980062	1
SDR002_120	0.984607	0.984607	1
SDR002_120	0.826136	0.826136	1
SDR002_240	0.916116	0.705144	0.816205
SDR002_240	0.958161	0.988502	0.816205
SDR002_240	0.960124	0.899697	0.816205
SDR002_240	0.97469	0.913918	0.816205
SDR002_240	0.989566	0.998487	0.816205
SDR002_240	0.931095	0.756278	0.816205
SDR002_240	0.958678	0.765507	0.816205
SDR002_240	0.974277	0.951286	0.816205
SDR002_240	0	0.000453858	0.816205
SDR002_240	0.991942	0.996369	0.816205
SDR002_240	0.465599	0.151589	0.816205
SDR002_240	0.972831	0.928593	0.816205
SDR002_240	0.960227	0.967776	0.816205
SDR002_240	0.966012	0.958245	0.816205
SDR002_240	0.964256	0.965204	0.816205
SDR002_240	0.995455	0.998487	0.816205
SDR002_240	0.00113636	0.00257186	0.816205
SDR002_240	0.994628	0.9882	0.816205
SDR002_240	0.980269	0.932526	0.816205
SDR002_240	0.994731	0.988654	0.816205
SDR002_240	0.992975	0.993192	0.816205
SDR002_240	0.645558	0.618608	0.816205
SDR002_240	0.985227	0.94826	0.816205
SDR002_240	0.97593	0.968533	0.816205
SDR002_240	0.980682	0.981543	0.816205
SDR002_240	0.962707	0.967927	0.816205
SDR002_240	0.37314	0.339788	0.816205
SDR002_240	0.987397	0.997579	0.816205
SDR002_240	0.418182	0.73767	0.816205
SDR002_240	0.643182	0.429501	0.816205
SDR002_240	0.961983	0.670348	0.816205
SDR002_240	0.859607	0.424357	0.816205
SDR002_240	0.968698	0.866263	0.816205
SDR002_240	0.420455	0.550378	0.816205
SDR002_240	0.96374	0.000151286	0.816205
SDR002_240	0.954545	0.839486	0.816205
SDR002_240	0.352273	0.100908	0.816205
SDR002_240	0.958264	0.948411	0.816205
SDR002_240	0.346591	0.0981846	0.816205
SDR002_240	0.978306	0.880787	0.816205
SDR002_240	0.963843	0.987141	0.816205
SDR002_240	0.271074	0.0691377	0.816205
SDR002_240	0.952996	0.991377	0.816205
SDR002_240	0.94814	0.992436	0.816205
SDR002_240	0.953926	0.930408	0.816205
SDR002_240	0.656715	0.844024	0.816205
SDR002_240	0.994008	0.972315	0.816205
SDR002_240	0.949174	0.64584	0.816205
SDR002_240	0.925413	0.94584	0.816205
SDR002_240	0.995661	0.996974	0.816205
SDR002_240	0.98874	0.982451	0.816205
SDR002_240	0.978822	0.824206	0.816205
SDR002_240	0.992872	0.998638	0.816205
SDR002_240	0.941219	0.968986	0.816205
SDR002_240	0.452066	0.694554	0.816205
SDR002_240	0.994215	0.976248	0.816205
SDR002_240	0.669318	0.841452	0.816205
SDR002_240	0.980062	0.997277	0.816205
SDR002_240	0.984607	0.983964	0.816205
SDR002_240	0.826136	0.738729	0.816205
SDR002_480	0.916116	0.810945	0.845914
SDR002_480	0.958161	0.988806	0.845914
SDR002_480	0.960124	0.927861	0.845914
SDR002_480	0.97469	0.982587	0.845914
SDR002_480	0.989566	0.955224	0.845914
SDR002_480	0.931095	0.894279	0.845914
SDR002_480	0.958678	0.978856	0.845914
SDR002_480	0.974277	0.977612	0.845914
SDR002_480	0	0.00124378	0.845914
SDR002_480	0.991942	0.995025	0.845914
SDR002_480	0.465599	0.174129	0.845914
SDR002_480	0.972831	0.860697	0.845914
SDR002_480	0.960227	0.96393	0.845914
SDR002_480	0.966012	0.922886	0.845914
SDR002_480	0.964256	0.997512	0.845914
SDR002_480	0.995455	0.99005	0.845914
SDR002_480	0.00113636	0.00248756	0.845914
SDR002_480	0.994628	0.99005	0.845914
SDR002_480	0.980269	0.970149	0.845914
SDR002_480	0.994731	0.997512	0.845914
SDR002_480	0.992975	0.996269	0.845914
SDR002_480	0.645558	0.376866	0.845914
SDR002_480	0.985227	0.905473	0.845914
SDR002_480	0.97593	0.778607	0.845914
SDR002_480	0.980682	0.993781	0.845914
SDR002_480	0.962707	0.988806	0.845914
SDR002_480	0.37314	0.732587	0.845914
SDR002_480	0.987397	0.973881	0.845914
SDR002_480	0.418182	0.544776	0.845914
SDR002_480	0.643182	0.282338	0.845914
SDR002_480	0.961983	0.871891	0.845914
SDR002_480	0.859607	0.273632	0.845914
SDR002_480	0.968698	0.386816	0.845914
SDR002_480	0.420455	0.00248756	0.845914
SDR002_480	0.96374	0.96393	0.845914
SDR002_480	0.954545	0.911692	0.845914
SDR002_480	0.352273	0.289801	0.845914
SDR002_480	0.958264	0.956468	0.845914
SDR002_480	0.346591	0.120647	0.845914
SDR002_480	0.978306	0.96393	0.845914
SDR002_480	0.963843	0.847015	0.845914
SDR002_480	0.271074	0.0883085	0.845914
SDR002_480	0.952996	0.95398	0.845914
SDR002_480	0.94814	0.99005	0.845914
SDR002_480	0.953926	0.456468	0.845914
SDR002_480	0.656715	0.833333	0.845914
SDR002_480	0.994008	0.998756	0.845914
SDR002_480	0.949174	0.718905	0.845914
SDR002_480	0.925413	0.819652	0.845914
SDR002_480	0.995661	0.998756	0.845914
SDR002_480	0.98874	0.993781	0.845914
SDR002_480	0.978822	0.9801	0.845914
SDR002_480	0.992872	0.998756	0.845914
SDR002_480	0.941219	0.771144	0.845914
SDR002_480	0.452066	0.324627	0.845914
SDR002_480	0.994215	0.975124	0.845914
SDR002_480	0.669318	0.808458	0.845914
SDR002_480	0.980062	0.743781	0.845914
SDR002_480	0.984607	0.886816	0.845914
SDR002_480	0.826136	0.843284	0.845914

## Sheet: Fig2_M_c
Sample	avg_nReads_60	avg_nReads	correlation
SDR002_120	63.9622	63.9622	1
SDR002_120	80.3851	80.3851	1
SDR002_120	79.118	79.118	1
SDR002_120	60.7278	60.7278	1
SDR002_120	129.417	129.417	1
SDR002_120	55.4942	55.4942	1
SDR002_120	82.4066	82.4066	1
SDR002_120	136.401	136.401	1
SDR002_120	0	0	1
SDR002_120	240.159	240.159	1
SDR002_120	13.7629	13.7629	1
SDR002_120	129.197	129.197	1
SDR002_120	96.1965	96.1965	1
SDR002_120	116.535	116.535	1
SDR002_120	85.2135	85.2135	1
SDR002_120	190.269	190.269	1
SDR002_120	0.0142562	0.0142562	1
SDR002_120	207.825	207.825	1
SDR002_120	124.304	124.304	1
SDR002_120	196.689	196.689	1
SDR002_120	157.47	157.47	1
SDR002_120	24.1775	24.1775	1
SDR002_120	127.928	127.928	1
SDR002_120	109.517	109.517	1
SDR002_120	142.824	142.824	1
SDR002_120	98.385	98.385	1
SDR002_120	9.16384	9.16384	1
SDR002_120	129.033	129.033	1
SDR002_120	8.94773	8.94773	1
SDR002_120	16.9917	16.9917	1
SDR002_120	99.7769	99.7769	1
SDR002_120	36.0596	36.0596	1
SDR002_120	95.0942	95.0942	1
SDR002_120	10.5647	10.5647	1
SDR002_120	91.6267	91.6267	1
SDR002_120	84.1878	84.1878	1
SDR002_120	8.38357	8.38357	1
SDR002_120	96.9259	96.9259	1
SDR002_120	8.32924	8.32924	1
SDR002_120	98.3666	98.3666	1
SDR002_120	90.4399	90.4399	1
SDR002_120	5.4999	5.4999	1
SDR002_120	80.8183	80.8183	1
SDR002_120	63.5681	63.5681	1
SDR002_120	73.9278	73.9278	1
SDR002_120	19.9887	19.9887	1
SDR002_120	175.83	175.83	1
SDR002_120	96.8785	96.8785	1
SDR002_120	60.3781	60.3781	1
SDR002_120	218.79	218.79	1
SDR002_120	179.895	179.895	1
SDR002_120	116.752	116.752	1
SDR002_120	184.815	184.815	1
SDR002_120	63.9623	63.9623	1
SDR002_120	10.077	10.077	1
SDR002_120	252.076	252.076	1
SDR002_120	19.1665	19.1665	1
SDR002_120	123.583	123.583	1
SDR002_120	143.045	143.045	1
SDR002_120	31.3303	31.3303	1
SDR002_240	63.9622	27.4578	0.758295
SDR002_240	80.3851	121.255	0.758295
SDR002_240	79.118	54.713	0.758295
SDR002_240	60.7278	44.09	0.758295
SDR002_240	129.417	282.647	0.758295
SDR002_240	55.4942	25.0622	0.758295
SDR002_240	82.4066	34.1106	0.758295
SDR002_240	136.401	95.9537	0.758295
SDR002_240	0	0.00574887	0.758295
SDR002_240	240.159	405.436	0.758295
SDR002_240	13.7629	3.84675	0.758295
SDR002_240	129.197	73.4271	0.758295
SDR002_240	96.1965	108.019	0.758295
SDR002_240	116.535	103.754	0.758295
SDR002_240	85.2135	102.544	0.758295
SDR002_240	190.269	281.592	0.758295
SDR002_240	0.0142562	0.0396369	0.758295
SDR002_240	207.825	171.309	0.758295
SDR002_240	124.304	79.22	0.758295
SDR002_240	196.689	131.142	0.758295
SDR002_240	157.47	132.076	0.758295
SDR002_240	24.1775	28.588	0.758295
SDR002_240	127.928	68.228	0.758295
SDR002_240	109.517	78.5029	0.758295
SDR002_240	142.824	154.906	0.758295
SDR002_240	98.385	99.8182	0.758295
SDR002_240	9.16384	9.03828	0.758295
SDR002_240	129.033	255.929	0.758295
SDR002_240	8.94773	24.9828	0.758295
SDR002_240	16.9917	11.1275	0.758295
SDR002_240	99.7769	33.0545	0.758295
SDR002_240	36.0596	10.8443	0.758295
SDR002_240	95.0942	44.7552	0.758295
SDR002_240	10.5647	20.0116	0.758295
SDR002_240	91.6267	0.00181543	0.758295
SDR002_240	84.1878	44.1225	0.758295
SDR002_240	8.38357	2.00938	0.758295
SDR002_240	96.9259	87.9939	0.758295
SDR002_240	8.32924	2.2062	0.758295
SDR002_240	98.3666	42.933	0.758295
SDR002_240	90.4399	138.469	0.758295
SDR002_240	5.4999	1.1761	0.758295
SDR002_240	80.8183	148.018	0.758295
SDR002_240	63.5681	120.33	0.758295
SDR002_240	73.9278	61.2192	0.758295
SDR002_240	19.9887	50.1909	0.758295
SDR002_240	175.83	114.81	0.758295
SDR002_240	96.8785	26.2005	0.758295
SDR002_240	60.3781	76.5407	0.758295
SDR002_240	218.79	245.682	0.758295
SDR002_240	179.895	172.03	0.758295
SDR002_240	116.752	34.974	0.758295
SDR002_240	184.815	352.133	0.758295
SDR002_240	63.9623	80.1843	0.758295
SDR002_240	10.077	25.2849	0.758295
SDR002_240	252.076	137.843	0.758295
SDR002_240	19.1665	41.0884	0.758295
SDR002_240	123.583	240.143	0.758295
SDR002_240	143.045	126.586	0.758295
SDR002_240	31.3303	32.8372	0.758295
SDR002_480	63.9622	40.2761	0.775196
SDR002_480	80.3851	166.303	0.775196
SDR002_480	79.118	69.3458	0.775196
SDR002_480	60.7278	77.1629	0.775196
SDR002_480	129.417	48.9129	0.775196
SDR002_480	55.4942	46.1891	0.775196
SDR002_480	82.4066	140.603	0.775196
SDR002_480	136.401	149.762	0.775196
SDR002_480	0	0.0149254	0.775196
SDR002_480	240.159	346.517	0.775196
SDR002_480	13.7629	3.51119	0.775196
SDR002_480	129.197	48.1505	0.775196
SDR002_480	96.1965	104.42	0.775196
SDR002_480	116.535	82.6132	0.775196
SDR002_480	85.2135	218.606	0.775196
SDR002_480	190.269	173.341	0.775196
SDR002_480	0.0142562	0.0708955	0.775196
SDR002_480	207.825	160.79	0.775196
SDR002_480	124.304	120.825	0.775196
SDR002_480	196.689	199.041	0.775196
SDR002_480	157.47	222.392	0.775196
SDR002_480	24.1775	13.0547	0.775196
SDR002_480	127.928	67.3818	0.775196
SDR002_480	109.517	29.1903	0.775196
SDR002_480	142.824	254.861	0.775196
SDR002_480	98.385	182.475	0.775196
SDR002_480	9.16384	28.7886	0.775196
SDR002_480	129.033	121.265	0.775196
SDR002_480	8.94773	15.3072	0.775196
SDR002_480	16.9917	5.64925	0.775196
SDR002_480	99.7769	54.4391	0.775196
SDR002_480	36.0596	5.58582	0.775196
SDR002_480	95.0942	8.28856	0.775196
SDR002_480	10.5647	0.0373134	0.775196
SDR002_480	91.6267	110.313	0.775196
SDR002_480	84.1878	67.2127	0.775196
SDR002_480	8.38357	7.66791	0.775196
SDR002_480	96.9259	106.693	0.775196
SDR002_480	8.32924	2.27736	0.775196
SDR002_480	98.3666	97.6007	0.775196
SDR002_480	90.4399	50.0037	0.775196
SDR002_480	5.4999	1.51368	0.775196
SDR002_480	80.8183	109.613	0.775196
SDR002_480	63.5681	144.739	0.775196
SDR002_480	73.9278	11.0721	0.775196
SDR002_480	19.9887	44.3159	0.775196
SDR002_480	175.83	207.812	0.775196
SDR002_480	96.8785	24.8271	0.775196
SDR002_480	60.3781	40.5187	0.775196
SDR002_480	218.79	442.506	0.775196
SDR002_480	179.895	234.582	0.775196
SDR002_480	116.752	156.714	0.775196
SDR002_480	184.815	335.02	0.775196
SDR002_480	63.9623	32.9515	0.775196
SDR002_480	10.077	7.38557	0.775196
SDR002_480	252.076	166.172	0.775196
SDR002_480	19.1665	43.5435	0.775196
SDR002_480	123.583	31.8545	0.775196
SDR002_480	143.045	76.0784	0.775196
SDR002_480	31.3303	43.347	0.775196

## Sheet: Fig2_M_d
Sample	frac_cells_60	frac_cells	correlation
SDR002_120	0.999587	0.999587	1
SDR002_120	0.989979	0.989979	1
SDR002_120	0.994421	0.994421	1
SDR002_120	0.99814	0.99814	1
SDR002_120	0.63936	0.63936	1
SDR002_120	0.880372	0.880372	1
SDR002_120	0.679442	0.679442	1
SDR002_120	0.0390496	0.0390496	1
SDR002_120	0.904959	0.904959	1
SDR002_120	0.260537	0.260537	1
SDR002_120	0.92593	0.92593	1
SDR002_120	0.867975	0.867975	1
SDR002_120	0.877893	0.877893	1
SDR002_120	0.967769	0.967769	1
SDR002_120	0.33657	0.33657	1
SDR002_120	0.997727	0.997727	1
SDR002_120	0.995558	0.995558	1
SDR002_120	0.953099	0.953099	1
SDR002_120	0.999897	0.999897	1
SDR002_120	0.962603	0.962603	1
SDR002_120	0.998554	0.998554	1
SDR002_120	0.636054	0.636054	1
SDR002_120	0.981198	0.981198	1
SDR002_120	0.997417	0.997417	1
SDR002_120	0.957025	0.957025	1
SDR002_120	0.995248	0.995248	1
SDR002_120	0.38874	0.38874	1
SDR002_120	0.997934	0.997934	1
SDR002_120	0.987707	0.987707	1
SDR002_120	0.999793	0.999793	1
SDR002_240	0.999587	0.999092	0.956786
SDR002_240	0.989979	0.958094	0.956786
SDR002_240	0.994421	0.996974	0.956786
SDR002_240	0.99814	0.994705	0.956786
SDR002_240	0.63936	0.365961	0.956786
SDR002_240	0.880372	0.974433	0.956786
SDR002_240	0.679442	0.845234	0.956786
SDR002_240	0.0390496	0.0579425	0.956786
SDR002_240	0.904959	0.802723	0.956786
SDR002_240	0.260537	0.079879	0.956786
SDR002_240	0.92593	0.938729	0.956786
SDR002_240	0.867975	0.92466	0.956786
SDR002_240	0.877893	0.928744	0.956786
SDR002_240	0.967769	0.777005	0.956786
SDR002_240	0.33657	0.202874	0.956786
SDR002_240	0.997727	0.995613	0.956786
SDR002_240	0.995558	0.999849	0.956786
SDR002_240	0.953099	0.84357	0.956786
SDR002_240	0.999897	1	0.956786
SDR002_240	0.962603	0.99289	0.956786
SDR002_240	0.998554	0.996672	0.956786
SDR002_240	0.636054	0.618608	0.956786
SDR002_240	0.981198	0.970045	0.956786
SDR002_240	0.997417	0.997277	0.956786
SDR002_240	0.957025	0.897731	0.956786
SDR002_240	0.995248	0.99062	0.956786
SDR002_240	0.38874	0.395461	0.956786
SDR002_240	0.997934	0.998185	0.956786
SDR002_240	0.987707	0.987897	0.956786
SDR002_240	0.999793	0.998487	0.956786
SDR002_480	0.999587	1	0.982032
SDR002_480	0.989979	0.972637	0.982032
SDR002_480	0.994421	0.996269	0.982032
SDR002_480	0.99814	1	0.982032
SDR002_480	0.63936	0.674129	0.982032
SDR002_480	0.880372	0.93408	0.982032
SDR002_480	0.679442	0.810945	0.982032
SDR002_480	0.0390496	0.0261194	0.982032
SDR002_480	0.904959	0.931592	0.982032
SDR002_480	0.260537	0.246269	0.982032
SDR002_480	0.92593	0.909204	0.982032
SDR002_480	0.867975	0.951493	0.982032
SDR002_480	0.877893	0.931592	0.982032
SDR002_480	0.967769	0.930348	0.982032
SDR002_480	0.33657	0.174129	0.982032
SDR002_480	0.997727	0.998756	0.982032
SDR002_480	0.995558	0.998756	0.982032
SDR002_480	0.953099	0.971393	0.982032
SDR002_480	0.999897	1	0.982032
SDR002_480	0.962603	0.982587	0.982032
SDR002_480	0.998554	0.998756	0.982032
SDR002_480	0.636054	0.598259	0.982032
SDR002_480	0.981198	0.968905	0.982032
SDR002_480	0.997417	1	0.982032
SDR002_480	0.957025	0.973881	0.982032
SDR002_480	0.995248	1	0.982032
SDR002_480	0.38874	0.508706	0.982032
SDR002_480	0.997934	1	0.982032
SDR002_480	0.987707	0.998756	0.982032
SDR002_480	0.999793	1	0.982032

## Sheet: Fig2_M_e
Sample	avg_nUMIs_60	avg_nUMIs	correlation
SDR002_120	81.5956	81.5956	1
SDR002_120	49.359	49.359	1
SDR002_120	109.58	109.58	1
SDR002_120	96.2539	96.2539	1
SDR002_120	4.81777	4.81777	1
SDR002_120	6.41384	6.41384	1
SDR002_120	3.24473	3.24473	1
SDR002_120	0.178512	0.178512	1
SDR002_120	22.2997	22.2997	1
SDR002_120	2.2439	2.2439	1
SDR002_120	11.4069	11.4069	1
SDR002_120	5.62087	5.62087	1
SDR002_120	12.9497	12.9497	1
SDR002_120	27.4289	27.4289	1
SDR002_120	1.51798	1.51798	1
SDR002_120	84.7814	84.7814	1
SDR002_120	33.6188	33.6188	1
SDR002_120	36.0011	36.0011	1
SDR002_120	176.572	176.572	1
SDR002_120	16.247	16.247	1
SDR002_120	110.176	110.176	1
SDR002_120	3.25517	3.25517	1
SDR002_120	30.0014	30.0014	1
SDR002_120	88.3093	88.3093	1
SDR002_120	18.9298	18.9298	1
SDR002_120	65.441	65.441	1
SDR002_120	1.53874	1.53874	1
SDR002_120	69.52	69.52	1
SDR002_120	87.1824	87.1824	1
SDR002_120	129.205	129.205	1
SDR002_240	81.5956	40.1513	0.898148
SDR002_240	49.359	14.1422	0.898148
SDR002_240	109.58	137.503	0.898148
SDR002_240	96.2539	49.4357	0.898148
SDR002_240	4.81777	0.949017	0.898148
SDR002_240	6.41384	11.2608	0.898148
SDR002_240	3.24473	4.35946	0.898148
SDR002_240	0.178512	0.22708	0.898148
SDR002_240	22.2997	10.9935	0.898148
SDR002_240	2.2439	0.217549	0.898148
SDR002_240	11.4069	12.934	0.898148
SDR002_240	5.62087	7.0826	0.898148
SDR002_240	12.9497	16.3929	0.898148
SDR002_240	27.4289	3.73101	0.898148
SDR002_240	1.51798	0.508018	0.898148
SDR002_240	84.7814	71.9823	0.898148
SDR002_240	33.6188	59.6849	0.898148
SDR002_240	36.0011	21.7221	0.898148
SDR002_240	176.572	195.478	0.898148
SDR002_240	16.247	17.7499	0.898148
SDR002_240	110.176	55.074	0.898148
SDR002_240	3.25517	3.68018	0.898148
SDR002_240	30.0014	20.2301	0.898148
SDR002_240	88.3093	65.161	0.898148
SDR002_240	18.9298	7.17413	0.898148
SDR002_240	65.441	44.3035	0.898148
SDR002_240	1.53874	1.57337	0.898148
SDR002_240	69.52	59.0598	0.898148
SDR002_240	87.1824	75.5605	0.898148
SDR002_240	129.205	75.1039	0.898148
SDR002_480	81.5956	123.939	0.929915
SDR002_480	49.359	17.5062	0.929915
SDR002_480	109.58	152.302	0.929915
SDR002_480	96.2539	125.613	0.929915
SDR002_480	4.81777	4.36194	0.929915
SDR002_480	6.41384	9.67662	0.929915
SDR002_480	3.24473	5.78731	0.929915
SDR002_480	0.178512	0.0460199	0.929915
SDR002_480	22.2997	24.8744	0.929915
SDR002_480	2.2439	1.33831	0.929915
SDR002_480	11.4069	9.53483	0.929915
SDR002_480	5.62087	13.393	0.929915
SDR002_480	12.9497	17.0386	0.929915
SDR002_480	27.4289	14.7512	0.929915
SDR002_480	1.51798	0.375622	0.929915
SDR002_480	84.7814	88.5883	0.929915
SDR002_480	33.6188	37.199	0.929915
SDR002_480	36.0011	42.7102	0.929915
SDR002_480	176.572	235.6	0.929915
SDR002_480	16.247	21.3396	0.929915
SDR002_480	110.176	149.338	0.929915
SDR002_480	3.25517	2.2699	0.929915
SDR002_480	30.0014	21.2774	0.929915
SDR002_480	88.3093	158.951	0.929915
SDR002_480	18.9298	30.2351	0.929915
SDR002_480	65.441	127.029	0.929915
SDR002_480	1.53874	2.25	0.929915
SDR002_480	69.52	137.448	0.929915
SDR002_480	87.1824	125.113	0.929915
SDR002_480	129.205	86.5286	0.929915

## Sheet: Fig2_M_g
Class	avg_nReads_per_targ_log1p	avg_frac_cell_per_targ	Sample
all	4.53843	0.834971	SDR002_120
all	4.53305	0.776689	SDR002_240
all	4.58182	0.762127	SDR002_480
NOEG	4.58582	0.830492	SDR002_120
OEG	4.48869	0.839449	SDR002_120
NOEG	4.61803	0.79467	SDR002_240
OEG	4.44017	0.758709	SDR002_240
NOEG	4.65929	0.798507	SDR002_480
OEG	4.49784	0.725746	SDR002_480
DNase-only	4.32642	0.897314	SDR002_120
H3K4	4.40752	0.744597	SDR002_120
PLS	4.3375	0.84189	SDR002_120
dELS	4.86828	0.848719	SDR002_120
low-DNase	4.7251	0.893409	SDR002_120
pELS	4.43287	0.783895	SDR002_120
DNase-only	4.17259	0.701725	SDR002_240
H3K4	4.31727	0.633767	SDR002_240
PLS	4.46683	0.794191	SDR002_240
dELS	4.77637	0.831543	SDR002_240
low-DNase	4.73348	0.897897	SDR002_240
pELS	4.59451	0.801014	SDR002_240
DNase-only	4.07866	0.716418	SDR002_480
H3K4	4.57938	0.708955	SDR002_480
PLS	4.36213	0.725498	SDR002_480
dELS	4.95867	0.831965	SDR002_480
low-DNase	4.91525	0.81194	SDR002_480
pELS	4.28287	0.777985	SDR002_480

## Sheet: Fig2_M_i
Class	avg_nUMIs_per_targ_log1p	avg_frac_cell_per_targ	Sample
all	3.85418	0.840351	SDR002_120
all	3.614	0.817665	SDR002_240
all	4.10342	0.849585	SDR002_480
HIGH	4.59412	0.993936	SDR002_120
LOW	1.64444	0.560599	SDR002_120
MEDIUM	3.62408	0.966519	SDR002_120
HIGH	4.37963	0.974281	SDR002_240
LOW	1.72724	0.53938	SDR002_240
MEDIUM	3.25457	0.939334	SDR002_240
HIGH	4.85533	0.992289	SDR002_480
LOW	1.89518	0.585572	SDR002_480
MEDIUM	3.84084	0.970896	SDR002_480

## Sheet: Fig2_M_j
Sample	ID	avg_nUMIs_log1p
SDR002_120	ACTN4	4.41396
SDR002_120	BMS1	3.91918
SDR002_120	CALM3	4.70574
SDR002_120	CNN2	4.57733
SDR002_120	COMMD5	1.76092
SDR002_120	DHX8	2.00335
SDR002_120	EPB41L4B	1.44568
SDR002_120	ESRRB	0.164253
SDR002_120	GABPB1	3.14844
SDR002_120	GBX2	1.17678
SDR002_120	GFPT1	2.51825
SDR002_120	HAUS3	1.89023
SDR002_120	HCFC1R1	2.63546
SDR002_120	HNRNPA0	3.34741
SDR002_120	KLF5	0.923455
SDR002_120	MTCH1	4.4518
SDR002_120	MYH10	3.5444
SDR002_120	NANOG	3.61095
SDR002_120	POU5F1	5.17938
SDR002_120	PPIA	2.84764
SDR002_120	PPP1CC	4.71112
SDR002_120	RASSF1	1.44813
SDR002_120	SOX12	3.43403
SDR002_120	SOX2	4.49211
SDR002_120	STAT3	2.99221
SDR002_120	TCF3	4.19631
SDR002_120	TMEM267	0.931668
SDR002_120	TPT1	4.2559
SDR002_120	TUBB2B	4.47941
SDR002_120	UCHL1	4.86911
SDR002_240	ACTN4	3.71726
SDR002_240	BMS1	2.71749
SDR002_240	CALM3	4.93089
SDR002_240	CNN2	3.9207
SDR002_240	COMMD5	0.667325
SDR002_240	DHX8	2.50641
SDR002_240	EPB41L4B	1.67886
SDR002_240	ESRRB	0.204638
SDR002_240	GABPB1	2.48436
SDR002_240	GBX2	0.19684
SDR002_240	GFPT1	2.63433
SDR002_240	HAUS3	2.08971
SDR002_240	HCFC1R1	2.85606
SDR002_240	HNRNPA0	1.55414
SDR002_240	KLF5	0.410796
SDR002_240	MTCH1	4.29022
SDR002_240	MYH10	4.10569
SDR002_240	NANOG	3.12334
SDR002_240	POU5F1	5.28055
SDR002_240	PPIA	2.93119
SDR002_240	PPP1CC	4.02667
SDR002_240	RASSF1	1.54334
SDR002_240	SOX12	3.05542
SDR002_240	SOX2	4.19209
SDR002_240	STAT3	2.10097
SDR002_240	TCF3	3.81338
SDR002_240	TMEM267	0.945218
SDR002_240	TPT1	4.09534
SDR002_240	TUBB2B	4.33808
SDR002_240	UCHL1	4.3321
SDR002_480	ACTN4	4.82783
SDR002_480	BMS1	2.91811
SDR002_480	CALM3	5.03241
SDR002_480	CNN2	4.84114
SDR002_480	COMMD5	1.67933
SDR002_480	DHX8	2.36806
SDR002_480	EPB41L4B	1.91506
SDR002_480	ESRRB	0.0449924
SDR002_480	GABPB1	3.25325
SDR002_480	GBX2	0.849428
SDR002_480	GFPT1	2.35469
SDR002_480	HAUS3	2.66674
SDR002_480	HCFC1R1	2.89251
SDR002_480	HNRNPA0	2.75692
SDR002_480	KLF5	0.318906
SDR002_480	MTCH1	4.49522
SDR002_480	MYH10	3.64281
SDR002_480	NANOG	3.77758
SDR002_480	POU5F1	5.46637
SDR002_480	PPIA	3.10636
SDR002_480	PPP1CC	5.01289
SDR002_480	RASSF1	1.18476
SDR002_480	SOX12	3.10357
SDR002_480	SOX2	5.07487
SDR002_480	STAT3	3.44154
SDR002_480	TCF3	4.85225
SDR002_480	TMEM267	1.17865
SDR002_480	TPT1	4.93049
SDR002_480	TUBB2B	4.83718
SDR002_480	UCHL1	4.47197
