# Supplementary material for: Functional phenotyping of genomic variants using joint multiomic single-cell DNA–RNA sequencing
Source: Nat Methods. 2025 Sep 1;22(10):2032–41. doi: 10.1038/s41592-025-02805-0 (PMC12510883; doi:10.1038/s41592-025-02805-0)
Supplement: Supplementary file 6 — Source data for all tables. [file 41592_2025_2805_MOESM6_ESM.xlsx]

## Sheet: Fig3_M_b
target_type	target_type_plot	p_val_adj	avg_log2FC
TSS	TSS	5.32995e-47	-2.17844
SNP	SNP	1.51048e-54	-2.52354
SNP	SNP	7.95895e-95	-2.1921
control_PE		1	0.0807772
TSS	TSS	5.87495e-12	-2.96452
SNP		0.187687	-0.337171
control_PE	control_PE	2.01178e-152	-2.49708
SNP	SNP	0.0074632	-0.526053
SNP		1	0.164237
TSS	TSS	6.39584e-182	-2.03091
negative_control		1	-0.531309
negative_control		1	0.159409
negative_control		1	-0.505762
negative_control		1	0.209809
negative_control		1	0.614728
negative_control		1	-0.22428
negative_control		1	-0.231364
negative_control		1	0.0526707
negative_control		1	0.119862
negative_control		1	0.0660356
negative_control		1	0.142538
negative_control		1	-0.215796
negative_control		1	0.0674403
negative_control		1	-0.141081
negative_control		1	-0.0162857
negative_control		1	0.0531168
negative_control		1	0.0888208
negative_control		1	0.1263
negative_control		1	-0.0312509
negative_control		1	-0.140641
negative_control		1	-0.0795275
negative_control		1	0.0481623
negative_control		1	-0.0916169
negative_control		1	-0.0429339
negative_control		1	0.0403856
negative_control		1	0.0180014
negative_control		1	0.0481783
negative_control		1	0.0646669
negative_control		1	-0.00511564
negative_control		1	-0.0637757
negative_control		1	0.00926968
negative_control		1	0.00455956
negative_control		1	-0.116474
negative_control		1	0.0837438
negative_control		1	-0.0390779
negative_control		1	0.00963391
negative_control		1	-0.106527
negative_control		1	-0.181588
negative_control		1	-0.026214
negative_control		1	-0.0327833
negative_control		1	-0.0208465
negative_control		1	0.0087072
negative_control		1	-0.00569114
TSS	TSS	3.20931e-84	-2.57187
SNP		1	-0.00327109
TSS	TSS	1.15909e-16	-2.60961
TSS	TSS	2.11163e-96	-3.43864
SNP		1	-0.0387014
SNP		1	-0.190148
SNP		1	-0.200413
TSS	TSS	5.72251e-135	-2.86977
control_PE	control_PE	1.70118e-88	-2.38011
SNP		1	-0.0876447
SNP		1	0.0248793
control_PE	control_PE	1.53456e-95	-3.83432
TSS	TSS	1.08611e-79	-2.9389
SNP		1	-0.0262446
TSS	TSS	1.46325e-104	-3.53422
TSS	TSS	3.19753e-118	-2.88976
SNP		1	-0.505992
negative_control		0.463058	0.249629
negative_control		1	-0.316045
negative_control		1	-0.56447
negative_control		1	0.23709
negative_control		1	-0.349051
negative_control		1	-0.18505
negative_control		1	-0.258909
negative_control		1	0.131829
negative_control		1	-0.294542
negative_control		1	0.155916
negative_control		1	0.11426
negative_control		1	0.0997211
negative_control		1	-0.214943
negative_control		1	0.0299307
negative_control		1	-0.126678
negative_control		1	-0.110604
negative_control		1	0.110126
negative_control		1	0.109944
negative_control		1	-0.123192
negative_control		1	0.159202
negative_control		1	-0.16253
negative_control		1	0.0286145
negative_control		1	0.0671775
negative_control		1	0.827801
negative_control		1	0.0544244
negative_control		1	0.136585
negative_control		1	0.00239606
negative_control		1	0.137904
negative_control		1	-0.1781
negative_control		1	-0.323776
negative_control		1	-0.040485
negative_control		1	-0.0795759
negative_control		1	-0.0458836
negative_control		1	-0.104894
negative_control		1	0.0435411
negative_control		1	-0.0136673
negative_control		1	0.0553554
negative_control		1	-0.132912
negative_control		1	-0.0392895
negative_control		1	-0.010166
negative_control		1	-0.0370766
negative_control		1	0.00862138
negative_control		1	-0.0352031
SNP		1	-0.141065
negative_control		0.573646	1.10127
negative_control		1	0.41295
negative_control		1	0.0179627
negative_control		1	-0.171817
negative_control		1	-0.270867
negative_control		1	0.262925
negative_control		1	0.330692
negative_control		1	0.159301
negative_control		1	0.171889
negative_control		1	0.43033
negative_control		1	0.122528
negative_control		1	-0.171865
negative_control		1	0.264364
negative_control		1	-0.109716
negative_control		1	0.108341
negative_control		1	-0.13386
negative_control		1	0.0947118
negative_control		1	-0.326563
negative_control		1	-0.159186
negative_control		1	0.101221
negative_control		1	0.247093
negative_control		1	0.0921546
negative_control		1	0.0577627
negative_control		1	-0.0581039
negative_control		1	0.265749
negative_control		1	0.0907415
negative_control		1	0.0560714
negative_control		1	0.0360025
negative_control		1	-0.178255
negative_control		1	-0.163904
negative_control		1	-0.0736896
negative_control		1	-0.0113672
negative_control		1	0.148464
negative_control		1	0.07311
negative_control		1	-0.0522388
negative_control		1	-0.0792212
negative_control		1	0.171174
negative_control		1	0.0394118
negative_control		1	0.000547266
negative_control		1	0.0231819
negative_control		1	0.0295099
negative_control		1	-0.036542
negative_control		1	0.0375107
TSS	TSS	3.50554e-43	-2.71162
SNP		1	-0.0873936
TSS	TSS	6.75331e-165	-3.89196
negative_control		1	-0.392008
negative_control		1	-0.516102
negative_control		1	0.0954301
negative_control		1	0.199551
negative_control		1	-0.369012
negative_control		1	0.146867
negative_control		1	0.36168
negative_control		1	0.21255
negative_control		1	-0.00177921
negative_control		1	-0.0437842
negative_control		1	0.121659
negative_control		1	0.0820396
negative_control		1	0.0772612
negative_control		1	0.0766517
negative_control		1	-0.170778
negative_control		1	0.109881
negative_control		1	-0.0788107
negative_control		1	0.138338
negative_control		1	0.110975
negative_control		1	-0.0848148
negative_control		1	0.122662
negative_control		1	-0.0673092
negative_control		1	0.0474368
negative_control		1	0.117284
negative_control		1	0.0436005
negative_control		1	-0.0617726
negative_control		1	-0.0612151
negative_control		1	-0.0040249
negative_control		1	-0.0605326
negative_control		1	-0.117616
negative_control		1	-0.0877259
negative_control		1	-0.03163
negative_control		1	0.00946031
negative_control		1	-0.00410718
negative_control		1	-0.0187012
negative_control		1	-0.0515577
negative_control		1	-0.0620995
negative_control		1	-0.160628
negative_control		1	-0.0490428
negative_control		1	-0.107657
negative_control		1	-0.00152606
negative_control		1	0.0104607
SNP	SNP	1.1103e-123	-2.76312
TSS		1	-0.163808
SNP		0.0696541	0.378867
SNP	SNP	6.24388e-129	-3.17278
SNP	SNP	5.91799e-96	-2.72131
SNP		1	0.277757
SNP	SNP	8.52128e-10	-1.93037
TSS	TSS	1.19472e-283	-2.93405
SNP		1	0.255082
control_PE		1	-0.0969022
SNP		1	0.0605059
negative_control		1	-0.173292
negative_control		1	0.700677
negative_control		1	-0.491138
negative_control		1	0.0238939
negative_control		1	0.117462
negative_control		1	0.39994
negative_control		1	0.203526
negative_control		1	-0.0612129
negative_control		1	-0.200186
negative_control		1	0.279118
negative_control		1	-0.0794584
negative_control		1	0.112491
negative_control		1	0.129808
negative_control		1	0.217745
negative_control		1	0.0917375
negative_control		1	-0.0844382
negative_control		1	0.117251
negative_control		1	-0.0262209
negative_control		1	-0.0542481
negative_control		1	-0.191372
negative_control		1	-0.100099
negative_control		1	0.0661144
negative_control		1	-0.0315052
negative_control		1	-0.10902
negative_control		1	-0.103093
negative_control		1	-0.0936445
negative_control		1	-0.00018972
negative_control		1	-0.0409041
negative_control		1	0.175019
negative_control		1	0.0331734
negative_control		1	-0.0159463
negative_control		1	0.0266639
negative_control		1	0.0753387
negative_control		1	0.0277031
negative_control		1	-0.0238554
negative_control		1	0.0947568
negative_control		1	-0.0041337
negative_control		1	-0.0733037
negative_control		1	-0.00242366
negative_control		1	0.0811039
negative_control		1	-0.107916
negative_control		1	0.143561
SNP		1	0.0119219
SNP		1	-0.105797

## Sheet: Fig3_M_d
ID	avg_log2FC	p_val_adj	Test
ROR1-chr1-63775269-G-A-intron:variant	-0.120484	1	0_1
TSTD1-chr1-161038745-C-G-intron:variant	0.0530498	1	0_1
LTA4H-chr12-96037761-T-C-upstream:gene:variant	0.162772	1	0_1
PSME2-chr14-24141524-T-C-downstream:gene:variant	-0.0978414	1	0_1
PSME2-chr14-24141524-T-C-downstream:gene:variant	-0.0738449	1	0_2
PSME2-chr14-24141524-T-C-downstream:gene:variant	0.0239965	1	1_2
EMC4-chr15-34210110-G-T-upstream:gene:variant	0.47245	1	0_1
EMC4-chr15-34210110-G-T-upstream:gene:variant	0.096364	1	0_2
EMC4-chr15-34210110-G-T-upstream:gene:variant	-0.376086	1	1_2
GOT2-chr16-58756568-G-C-intron:variant&non:coding:transcript:variant	0.0397185	1	0_1
GOT2-chr16-58756568-G-C-intron:variant&non:coding:transcript:variant	0.0238071	1	0_2
GOT2-chr16-58756568-G-C-intron:variant&non:coding:transcript:variant	-0.0159115	1	1_2
MYH10-chr17-8622917-A-C-stop:gained	-0.872196	7.89675e-10	0_1
MYH10-chr17-8622917-A-G-synonymous:variant	-0.47767	0.779262	0_1
CARM1-chr19-10856102-CG-C-intron:variant	0.0605934	1	0_1
SPINT2-chr19-38264308-G-A-upstream:gene:variant	0.0337149	1	0_1
SOX11-chr2-5692808-C-A-stop:gained	-0.15533	1	0_1
SOX11-chr2-5692808-C-A-stop:gained	-0.149031	1	0_2
SOX11-chr2-5692808-C-A-stop:gained	0.00629906	1	1_2
SOX11-chr2-5692808-C-T-synonymous:variant	0.101542	1	0_1
RTN4-chr2-55020818-A-G-intron:variant	-1.32622	1	0_1
CPNE1-chr20-35664060-G-C-intron:variant	-0.426846	1	0_1
CPNE1-chr20-35664060-G-C-intron:variant	0.138676	1	0_2
CPNE1-chr20-35664060-G-C-intron:variant	0.565522	1	1_2
CPNE1-chr20-35664084-C-T-intron:variant	0.0978319	1	0_1
CPNE1-chr20-35664084-C-T-intron:variant	0.141429	1	0_2
CPNE1-chr20-35664084-C-T-intron:variant	0.0435969	1	1_2
CPNE1-chr20-35664732-A-G-intron:variant	0.0217978	1	0_1
CPNE1-chr20-35664732-A-G-intron:variant	-0.00285341	1	0_2
CPNE1-chr20-35664732-A-G-intron:variant	-0.0246512	1	1_2
YWHAB-chr20-44885696-G-A-upstream:gene:variant	-0.0744326	1	0_1
YWHAB-chr20-44885696-G-T-upstream:gene:variant	0.000179097	1	0_1
STAU1-chr20-49046286-T-G-upstream:gene:variant	0.0661928	1	0_1
STAU1-chr20-49046286-T-G-upstream:gene:variant	-0.0359049	1	0_2
STAU1-chr20-49046286-T-G-upstream:gene:variant	-0.102098	1	1_2
STAU1-chr20-49274119-A-G-upstream:gene:variant	0.041578	1	0_1
STAU1-chr20-49274119-A-G-upstream:gene:variant	-0.00319853	1	0_2
STAU1-chr20-49274119-A-G-upstream:gene:variant	-0.0447765	1	1_2
STAU1-chr20-49278429-G-A-upstream:gene:variant	0.116856	1	0_1
STAU1-chr20-49278429-G-A-upstream:gene:variant	0.00703926	1	0_2
STAU1-chr20-49278429-G-A-upstream:gene:variant	-0.109816	1	1_2
COL18A1-chr21-45407060-AG-A-downstream:gene:variant	-0.130104	1	0_1
COL18A1-chr21-45407060-A-G-downstream:gene:variant	-0.132871	1	0_1
ATF4-chr22-39521556-C-G-downstream:gene:variant	-0.399721	0.000305436	0_1
ATF4-chr22-39521556-C-G-downstream:gene:variant	-1.83761	5.37815e-08	0_2
ATF4-chr22-39521556-C-G-downstream:gene:variant	-1.43789	0.0049447	1_2
UBE2E1-chr3-23743569-A-G-regulatory:region:variant	0.11555	1	0_1
UBE2E1-chr3-23743569-A-G-regulatory:region:variant	0.0462112	1	0_2
UBE2E1-chr3-23743569-A-G-regulatory:region:variant	-0.0693383	1	1_2
ANXA5-chr4-121696338-T-C-intron:variant	0.0417786	1	0_1

## Sheet: Fig3_M_e
Genotype	Gene_annot	cell	ID	VAF	Expression
0	SOX11	AACAACCTA.GGTAGTGTT	SOX11-chr2-5692808-C-A	0	18.8679
0	SOX11	AACAACCTA.TCTACAGTT	SOX11-chr2-5692808-C-A	0	37.9219
0	SOX11	AACAACTGG.TGTGCTAAC	SOX11-chr2-5692808-C-A	0	32.0102
0	SOX11	AACAATGCA.AACAACCTA	SOX11-chr2-5692808-C-A	0	43.7828
0	SOX11	AACAATGCA.CAGTGCCAT	SOX11-chr2-5692808-C-A	0	24.3693
0	SOX11	AACAATGCA.GATATATCC	SOX11-chr2-5692808-C-A	0	6.74309
0	SOX11	AACACACTC.AGCATTCCA	SOX11-chr2-5692808-C-A	0	12.5892
0	SOX11	AACACACTC.AGGATGCGT	SOX11-chr2-5692808-C-A	0	17.4086
0	SOX11	AACACACTC.ATGAGGTAT	SOX11-chr2-5692808-C-A	0	44.843
0	SOX11	AACACACTC.CCTCTTGTA	SOX11-chr2-5692808-C-A	0	23.116
0	SOX11	AACACACTC.GCGATATGA	SOX11-chr2-5692808-C-A	0	23.8663
0	SOX11	AACAGATCG.AATCCGCTG	SOX11-chr2-5692808-C-A	0	33.7838
0	SOX11	AACAGATCG.CCATATCTT	SOX11-chr2-5692808-C-A	0	27.1985
0	SOX11	AACAGATCG.TGGAGAACC	SOX11-chr2-5692808-C-A	0	26.4251
0	SOX11	AACAGATCG.TGTATGTAG	SOX11-chr2-5692808-C-A	0	37.8583
0	SOX11	AACAGCAGT.ATATCCGAT	SOX11-chr2-5692808-C-A	0	18.1214
0	SOX11	AACAGCAGT.TAGACCATG	SOX11-chr2-5692808-C-A	0	14.8588
0	SOX11	AACCATGGT.ACCAGCGTT	SOX11-chr2-5692808-C-A	0	58.1992
0	SOX11	AACCATGGT.ACCTTGAAG	SOX11-chr2-5692808-C-A	0	24.7678
0	SOX11	AACCATGGT.AGCGGTAAG	SOX11-chr2-5692808-C-A	0	26.6223
0	SOX11	AACCATGGT.CCTCGACCT	SOX11-chr2-5692808-C-A	0	30.5152
0	SOX11	AACCATGGT.TTCTGGTGC	SOX11-chr2-5692808-C-A	0	13.624
0	SOX11	AACCGCTGA.ATTAGCCAC	SOX11-chr2-5692808-C-A	0	8.23723
0	SOX11	AACCGCTGA.CTAACACTG	SOX11-chr2-5692808-C-A	0	21.0305
0	SOX11	AACCGCTGA.GCTGGTAAC	SOX11-chr2-5692808-C-A	0	36.4964
0	SOX11	AACCGCTGA.GCTGTTCGG	SOX11-chr2-5692808-C-A	0	71.6332
0	SOX11	AACCGTGAG.ACTTCTTGG	SOX11-chr2-5692808-C-A	0	29.2398
0	SOX11	AACCGTGAG.GCTTGTCCT	SOX11-chr2-5692808-C-A	0	56.4844
0	SOX11	AACCGTGAG.TATCACCTG	SOX11-chr2-5692808-C-A	0	6.28141
0	SOX11	AACCGTGAG.TTGATGAGT	SOX11-chr2-5692808-C-A	0	25.0227
0	SOX11	AACGAGAAT.AGCTTGGTG	SOX11-chr2-5692808-C-A	0	36.4225
0	SOX11	AACGAGAAT.CATCGCTGG	SOX11-chr2-5692808-C-A	0	57.2831
0	SOX11	AACGAGAAT.CCTCATAAC	SOX11-chr2-5692808-C-A	0	26.0281
0	SOX11	AACGAGGTG.ACCGTCCTA	SOX11-chr2-5692808-C-A	0	12.9282
0	SOX11	AACGAGGTG.ATTAGCACA	SOX11-chr2-5692808-C-A	0	4.33463
0	SOX11	AACGAGGTG.CTCATTAGT	SOX11-chr2-5692808-C-A	0	15.3704
0	SOX11	AACGATGAC.ACCATGTCT	SOX11-chr2-5692808-C-A	0	25.2384
0	SOX11	AACGATGAC.GCGGTAGTC	SOX11-chr2-5692808-C-A	0	54.3971
0	SOX11	AACGATGAC.GTATGATCT	SOX11-chr2-5692808-C-A	0	52.459
0	SOX11	AACGCATTG.ACACGTTGC	SOX11-chr2-5692808-C-A	0	9.09091
0	SOX11	AACGCATTG.CTGCTGCTT	SOX11-chr2-5692808-C-A	0	32.7869
0	SOX11	AACGCATTG.TCTCATCGG	SOX11-chr2-5692808-C-A	0	13.4771
0	SOX11	AACGCTCAA.TAGCGCAGC	SOX11-chr2-5692808-C-A	0	5.98444
0	SOX11	AACGCTCAA.TCAAGGAGT	SOX11-chr2-5692808-C-A	0	10.7028
0	SOX11	AACGGAGAT.ACCGGTTAC	SOX11-chr2-5692808-C-A	0	4.84027
0	SOX11	AACGGAGAT.TTCTGGTGC	SOX11-chr2-5692808-C-A	0	50.8906
0	SOX11	AACGGTAGC.ACAAGTACA	SOX11-chr2-5692808-C-A	0	56.7823
0	SOX11	AACGGTAGC.GGAAGAAGC	SOX11-chr2-5692808-C-A	0	27.933
0	SOX11	AACGTCGAG.CAGTAATGT	SOX11-chr2-5692808-C-A	0	4.94193
0	SOX11	AACGTCGAG.CTCCGCATT	SOX11-chr2-5692808-C-A	0	79.5043
0	SOX11	AACGTCGAG.TTCACTGGA	SOX11-chr2-5692808-C-A	0	33.6889
0	SOX11	AACGTTCTT.CCGAGCTGA	SOX11-chr2-5692808-C-A	0	31.6456
0	SOX11	AACGTTCTT.CGTATTCCT	SOX11-chr2-5692808-C-A	0	20.4082
0	SOX11	AACGTTCTT.GTGTACCGT	SOX11-chr2-5692808-C-A	0	46.4396
0	SOX11	AACTAACTG.ATAGTGGTT	SOX11-chr2-5692808-C-A	0	72.7651
0	SOX11	AACTAACTG.CATTGCAGA	SOX11-chr2-5692808-C-A	0	7.88644
0	SOX11	AACTAACTG.CTCATTAGT	SOX11-chr2-5692808-C-A	0	11.325
0	SOX11	AACTAACTG.TATGCCTTC	SOX11-chr2-5692808-C-A	0	37.5763
0	SOX11	AACTAACTG.TCCAAGTAA	SOX11-chr2-5692808-C-A	0	10.7411
0	SOX11	AACTCCATG.TGGTCGCTA	SOX11-chr2-5692808-C-A	0	19.6078
0	SOX11	AACTGCGAC.ATTGCGCTA	SOX11-chr2-5692808-C-A	0	21.0526
0	SOX11	AACTGCGAC.CATACGCAG	SOX11-chr2-5692808-C-A	0	8.80282
0	SOX11	AACTTAGCT.TTCGCATCC	SOX11-chr2-5692808-C-A	0	86.5651
0	SOX11	AACTTGTCG.CACCTCGGA	SOX11-chr2-5692808-C-A	0	35.7782
0	SOX11	AAGACGAAG.CTAGACATG	SOX11-chr2-5692808-C-A	0	52.5152
0	SOX11	AAGACGAAG.GCTCTGTGT	SOX11-chr2-5692808-C-A	0	32.7538
0	SOX11	AAGACGAAG.TACGGTCGT	SOX11-chr2-5692808-C-A	0	47.9272
0	SOX11	AAGACTACC.GCCACGAGT	SOX11-chr2-5692808-C-A	0	10.5374
0	SOX11	AAGACTACC.TATCATGCT	SOX11-chr2-5692808-C-A	0	32.9144
0	SOX11	AAGACTACC.TGGAACTAA	SOX11-chr2-5692808-C-A	0	37.7074
0	SOX11	AAGACTGGT.AACTCCATG	SOX11-chr2-5692808-C-A	0	38.806
0	SOX11	AAGACTGGT.AAGAGAACT	SOX11-chr2-5692808-C-A	0	6.41711
0	SOX11	AAGACTGGT.ATACCGAAG	SOX11-chr2-5692808-C-A	0	20.202
0	SOX11	AAGACTGGT.GTGCACGAG	SOX11-chr2-5692808-C-A	0	25.3807
0	SOX11	AAGACTGGT.TTGCTCTGC	SOX11-chr2-5692808-C-A	0	27.7393
0	SOX11	AAGAGAACT.AACGCATTG	SOX11-chr2-5692808-C-A	0	14.0647
0	SOX11	AAGAGAACT.ATCGCCTCT	SOX11-chr2-5692808-C-A	0	15.9927
0	SOX11	AAGAGAACT.CAATGCATT	SOX11-chr2-5692808-C-A	0	30.015
0	SOX11	AAGAGAACT.GATGCTCCT	SOX11-chr2-5692808-C-A	0	12.8645
0	SOX11	AAGAGAGAG.ACGTCTATG	SOX11-chr2-5692808-C-A	0	21.842
0	SOX11	AAGAGAGAG.ACTCGCTGT	SOX11-chr2-5692808-C-A	0	89.7724
0	SOX11	AAGCAACTA.ACAGGTATC	SOX11-chr2-5692808-C-A	0	10.8225
0	SOX11	AAGCAACTA.CCACGTTCT	SOX11-chr2-5692808-C-A	0	28.9561
0	SOX11	AAGCACAAC.TATCAGTGC	SOX11-chr2-5692808-C-A	0	8.65801
0	SOX11	AAGCACAAC.TATCCTCAG	SOX11-chr2-5692808-C-A	0	13.7615
0	SOX11	AAGCAGCAT.GTAAGGTCC	SOX11-chr2-5692808-C-A	0	50.438
0	SOX11	AAGCAGCAT.TAAGTGTAG	SOX11-chr2-5692808-C-A	0	32.7011
0	SOX11	AAGCAGCAT.TGAGCAGAT	SOX11-chr2-5692808-C-A	0	33.9175
0	SOX11	AAGCAGCAT.TTCCTCGGT	SOX11-chr2-5692808-C-A	0	7.42115
0	SOX11	AAGCATTGC.AATTGGTGA	SOX11-chr2-5692808-C-A	0	68.6106
0	SOX11	AAGCATTGC.CGGTCGACA	SOX11-chr2-5692808-C-A	0	71.5015
0	SOX11	AAGCATTGC.CGGTGAGTC	SOX11-chr2-5692808-C-A	0	16.4474
0	SOX11	AAGCATTGC.GCGACACAG	SOX11-chr2-5692808-C-A	0	8.79894
0	SOX11	AAGCATTGC.TCAATCTAG	SOX11-chr2-5692808-C-A	0	8.52515
0	SOX11	AAGCCAAGT.AGCCGTTCT	SOX11-chr2-5692808-C-A	0	75.2975
0	SOX11	AAGCCAAGT.ATGAGTGTG	SOX11-chr2-5692808-C-A	0	42.9069
0	SOX11	AAGCCACAC.ACGGACCAT	SOX11-chr2-5692808-C-A	0	9.64785
0	SOX11	AAGCCACAC.GAGGTCCTT	SOX11-chr2-5692808-C-A	0	43.6399
0	SOX11	AAGCCACAC.GCTTGGTTC	SOX11-chr2-5692808-C-A	0	95.8188
0	SOX11	AAGCCACAC.TATCGAGCC	SOX11-chr2-5692808-C-A	0	37.3832
0	SOX11	AAGCCACAC.TATTCAACG	SOX11-chr2-5692808-C-A	0	56.3513
0	SOX11	AAGCCACAC.TCAGCGACC	SOX11-chr2-5692808-C-A	0	9.0212
0	SOX11	AAGCCACAC.TCCGATCTG	SOX11-chr2-5692808-C-A	0	37.5536
0	SOX11	AAGCCACAC.TTAAGTGGT	SOX11-chr2-5692808-C-A	0	31.6599
0	SOX11	AAGCTGAGG.AAGGTCTGA	SOX11-chr2-5692808-C-A	0	25.641
0	SOX11	AAGCTGAGG.ACGACATCT	SOX11-chr2-5692808-C-A	0	31.8281
0	SOX11	AAGCTGAGG.CCATTCTGC	SOX11-chr2-5692808-C-A	0	52.7241
0	SOX11	AAGCTGAGG.GGTCGGTCT	SOX11-chr2-5692808-C-A	0	8.78992
0	SOX11	AAGCTGAGG.TCACCGAGG	SOX11-chr2-5692808-C-A	0	42.4056
0	SOX11	AAGCTGGTC.ACAATAGGT	SOX11-chr2-5692808-C-A	0	39.4529
0	SOX11	AAGCTGGTC.GGATAGTCA	SOX11-chr2-5692808-C-A	0	25.6191
0	SOX11	AAGCTTGCA.TGGATTAGC	SOX11-chr2-5692808-C-A	0	38.1841
0	SOX11	AAGGAACAG.CAATCTCCG	SOX11-chr2-5692808-C-A	0	6.94686
0	SOX11	AAGGAAGTC.ATATCCGAT	SOX11-chr2-5692808-C-A	0	28.5929
0	SOX11	AAGGAAGTC.ATGCTCACC	SOX11-chr2-5692808-C-A	0	11.6822
0	SOX11	AAGGAAGTC.GCCGCTATC	SOX11-chr2-5692808-C-A	0	20.4918
0	SOX11	AAGGAAGTC.TCGAACGCT	SOX11-chr2-5692808-C-A	0	33.0852
0	SOX11	AAGGATACG.CGCCACCAT	SOX11-chr2-5692808-C-A	0	30.4321
0	SOX11	AAGGATCGT.ACACGTTGC	SOX11-chr2-5692808-C-A	0	10.0402
0	SOX11	AAGGATCGT.CCATAATCG	SOX11-chr2-5692808-C-A	0	7.90514
0	SOX11	AAGGATCGT.GCTTCACTC	SOX11-chr2-5692808-C-A	0	31.362
0	SOX11	AAGGATCGT.TGTAGATCG	SOX11-chr2-5692808-C-A	0	43.4918
0	SOX11	AAGGTCTGA.CTGTAGAAG	SOX11-chr2-5692808-C-A	0	25.641
0	SOX11	AAGGTCTGA.TATGAAGAC	SOX11-chr2-5692808-C-A	0	14.0449
0	SOX11	AAGGTGCTG.CCGGATTGC	SOX11-chr2-5692808-C-A	0	46.6684
0	SOX11	AAGGTGCTG.CTGAGGTTA	SOX11-chr2-5692808-C-A	0	28.9436
0	SOX11	AAGGTGCTG.CTGGTAATC	SOX11-chr2-5692808-C-A	0	24.3112
0	SOX11	AAGGTGCTG.GCCTGGAAT	SOX11-chr2-5692808-C-A	0	27.3865
0	SOX11	AAGGTGCTG.GCGCTCTAT	SOX11-chr2-5692808-C-A	0	41.2758
0	SOX11	AAGTAGGAC.AGGTGTACA	SOX11-chr2-5692808-C-A	0	42.3191
0	SOX11	AAGTAGGAC.CGATTGAAC	SOX11-chr2-5692808-C-A	0	23.6967
0	SOX11	AAGTAGGAC.TGATGACAG	SOX11-chr2-5692808-C-A	0	31.4218
0	SOX11	AAGTCATGA.AAGGAAGTC	SOX11-chr2-5692808-C-A	0	58.8043
0	SOX11	AAGTCATGA.GATCTACTT	SOX11-chr2-5692808-C-A	0	50.3178
0	SOX11	AAGTCATGA.GGAGCTCAA	SOX11-chr2-5692808-C-A	0	11.0375
0	SOX11	AAGTTCTCT.ACACCGCCA	SOX11-chr2-5692808-C-A	0	65.9898
0	SOX11	AAGTTGCCA.CAATGCATT	SOX11-chr2-5692808-C-A	0	48.1541
0	SOX11	AAGTTGCCA.CAGTATGAT	SOX11-chr2-5692808-C-A	0	39.4033
0	SOX11	AAGTTGCCA.CGTTGATCC	SOX11-chr2-5692808-C-A	0	14.7601
0	SOX11	AAGTTGCCA.CTGCGTCAC	SOX11-chr2-5692808-C-A	0	15.7048
0	SOX11	AAGTTGCCA.TACTTACCA	SOX11-chr2-5692808-C-A	0	49.4071
0	SOX11	AATAACTCC.AGGAGGTGA	SOX11-chr2-5692808-C-A	0	29.97
0	SOX11	AATAACTCC.CACCAAGAT	SOX11-chr2-5692808-C-A	0	11.4646
0	SOX11	AATAACTCC.CTTACCTAG	SOX11-chr2-5692808-C-A	0	38.3772
0	SOX11	AATAACTCC.TTCCTAAGG	SOX11-chr2-5692808-C-A	0	10.6724
0	SOX11	AATACCTTG.AGTCATACT	SOX11-chr2-5692808-C-A	0	19.7455
0	SOX11	AATACGTCT.CTGACGGAT	SOX11-chr2-5692808-C-A	0	6.71141
0	SOX11	AATACTCCG.GTAGCATAC	SOX11-chr2-5692808-C-A	0	20.8768
0	SOX11	AATACTCCG.TCGTGACGT	SOX11-chr2-5692808-C-A	0	11.0701
0	SOX11	AATATCAGC.AGACCACGC	SOX11-chr2-5692808-C-A	0	28.481
0	SOX11	AATATCAGC.AGCATTGTT	SOX11-chr2-5692808-C-A	0	17.1008
0	SOX11	AATATCAGC.AGCGACACC	SOX11-chr2-5692808-C-A	0	42.4178
0	SOX11	AATATCAGC.CACCTAGCG	SOX11-chr2-5692808-C-A	0	52.2648
0	SOX11	AATATCAGC.CCGACTGTT	SOX11-chr2-5692808-C-A	0	44.9394
0	SOX11	AATATCAGC.CCTCGAGAG	SOX11-chr2-5692808-C-A	0	28.2258
0	SOX11	AATATCAGC.CGTCGTCAA	SOX11-chr2-5692808-C-A	0	23.6407
0	SOX11	AATATCAGC.CTACTGTCA	SOX11-chr2-5692808-C-A	0	53.4045
0	SOX11	AATATCAGC.TTGGACTTC	SOX11-chr2-5692808-C-A	0	32.5309
0	SOX11	AATATCGCT.TCTCGATGC	SOX11-chr2-5692808-C-A	0	24.0192
0	SOX11	AATCAGGAG.ATGGACGTT	SOX11-chr2-5692808-C-A	0	5.00375
0	SOX11	AATCAGGAG.ATGTGACGA	SOX11-chr2-5692808-C-A	0	24.7934
0	SOX11	AATCAGGAG.GCTTGTCCT	SOX11-chr2-5692808-C-A	0	42.1856
0	SOX11	AATCAGGAG.TATGAAGAC	SOX11-chr2-5692808-C-A	0	68.1625
0	SOX11	AATCCGCTG.AATGAGTCG	SOX11-chr2-5692808-C-A	0	9.19681
0	SOX11	AATCCGCTG.ATAGTCAGT	SOX11-chr2-5692808-C-A	0	44.4444
0	SOX11	AATCCGCTG.CCAGGAGTT	SOX11-chr2-5692808-C-A	0	28.7604
0	SOX11	AATCCGCTG.TCATATCGC	SOX11-chr2-5692808-C-A	0	25.5591
0	SOX11	AATCCTCGT.TTGTATCAC	SOX11-chr2-5692808-C-A	0	8.74381
0	SOX11	AATCGCCAT.AGACGCTAT	SOX11-chr2-5692808-C-A	0	63.9937
0	SOX11	AATCGCCAT.CATTCCGAG	SOX11-chr2-5692808-C-A	0	26.6312
0	SOX11	AATCGCCAT.CGCAGTGTC	SOX11-chr2-5692808-C-A	0	57.6369
0	SOX11	AATCGTGTT.AATGCAGCG	SOX11-chr2-5692808-C-A	0	18.3824
0	SOX11	AATCGTGTT.ACTACCATC	SOX11-chr2-5692808-C-A	0	24.262
0	SOX11	AATCGTGTT.CTCAGCTGG	SOX11-chr2-5692808-C-A	0	21.4133
0	SOX11	AATCTCCTA.CGGAGACTT	SOX11-chr2-5692808-C-A	0	17.8891
0	SOX11	AATCTCCTA.GATTATGCG	SOX11-chr2-5692808-C-A	0	29.0276
0	SOX11	AATCTCCTA.TACAACACC	SOX11-chr2-5692808-C-A	0	50.6586
0	SOX11	AATCTGACC.CTTAGAAGG	SOX11-chr2-5692808-C-A	0	21.3904
0	SOX11	AATGAGTCG.GCTACAATG	SOX11-chr2-5692808-C-A	0	18.7149
0	SOX11	AATGAGTCG.GGATACAAT	SOX11-chr2-5692808-C-A	0	34.0991
0	SOX11	AATGAGTCG.GTACGTCTA	SOX11-chr2-5692808-C-A	0	86.2069
0	SOX11	AATGAGTCG.TGACCTCCT	SOX11-chr2-5692808-C-A	0	20.3128
0	SOX11	AATGAGTCG.TTCTGGTGC	SOX11-chr2-5692808-C-A	0	31.4961
0	SOX11	AATGCACTT.CCAACGGAA	SOX11-chr2-5692808-C-A	0	12.7226
0	SOX11	AATGCACTT.CTATCTTGA	SOX11-chr2-5692808-C-A	0	20.1207
0	SOX11	AATGCAGCG.ATCCATTAG	SOX11-chr2-5692808-C-A	0	32.2754
0	SOX11	AATGCCTCA.CGCAATCGA	SOX11-chr2-5692808-C-A	0	18.8679
0	SOX11	AATGCCTCA.CTAGTCGTC	SOX11-chr2-5692808-C-A	0	21.0896
0	SOX11	AATGCCTCA.TTACGCTCG	SOX11-chr2-5692808-C-A	0	40.9417
0	SOX11	AATGCGTGC.AAGGAACAG	SOX11-chr2-5692808-C-A	0	27.2268
0	SOX11	AATGCGTGC.CAACCTGGT	SOX11-chr2-5692808-C-A	0	39.485
0	SOX11	AATGCGTGC.TGGAATCGT	SOX11-chr2-5692808-C-A	0	8.73362
0	SOX11	AATGCTATC.ATAAGTTCG	SOX11-chr2-5692808-C-A	0	43.956
0	SOX11	AATGCTGAT.ACAGAAGAG	SOX11-chr2-5692808-C-A	0	12.2926
0	SOX11	AATGCTGAT.ACTTCTTGG	SOX11-chr2-5692808-C-A	0	49.6278
0	SOX11	AATGCTGAT.CTCATTAGT	SOX11-chr2-5692808-C-A	0	5.35045
0	SOX11	AATGCTGAT.CTGTAGAAG	SOX11-chr2-5692808-C-A	0	29.838
0	SOX11	AATGCTGAT.GCCACGAGT	SOX11-chr2-5692808-C-A	0	49.4438
0	SOX11	AATGCTGAT.TCCGGAGCT	SOX11-chr2-5692808-C-A	0	146.06
0	SOX11	AATGTGCGT.ATATGCAGC	SOX11-chr2-5692808-C-A	0	13.6705
0	SOX11	AATGTGCGT.CTGGACACT	SOX11-chr2-5692808-C-A	0	22.9167
0	SOX11	AATTAGAGG.CGCTTCACG	SOX11-chr2-5692808-C-A	0	20.8551
0	SOX11	AATTAGAGG.TAACACATC	SOX11-chr2-5692808-C-A	0	20.1342
0	SOX11	AATTCGGAA.CCTGTTAGC	SOX11-chr2-5692808-C-A	0	18.5989
0	SOX11	AATTCGGAA.CGCGAGTGT	SOX11-chr2-5692808-C-A	0	13.344
0	SOX11	AATTCGGAA.GTTAATTCG	SOX11-chr2-5692808-C-A	0	18.7091
0	SOX11	AATTCGGAA.TAAGCCATT	SOX11-chr2-5692808-C-A	0	29.5324
0	SOX11	AATTGGATC.GCCGCCTAA	SOX11-chr2-5692808-C-A	0	62.2172
0	SOX11	AATTGGTGA.AAGCATTGC	SOX11-chr2-5692808-C-A	0	22.846
0	SOX11	AATTGGTGA.AGTGTTCTG	SOX11-chr2-5692808-C-A	0	31.3808
0	SOX11	AATTGGTGA.CACGTAGAC	SOX11-chr2-5692808-C-A	0	7.72201
0	SOX11	AATTGGTGA.CATAAGATC	SOX11-chr2-5692808-C-A	0	22.7618
0	SOX11	ACAACCGGA.ATATGTCCA	SOX11-chr2-5692808-C-A	0	40.568
0	SOX11	ACAACCGGA.CAATGCATT	SOX11-chr2-5692808-C-A	0	31.6866
0	SOX11	ACAACCGGA.CCTTCGAGC	SOX11-chr2-5692808-C-A	0	13.6519
0	SOX11	ACAACCGGA.TCGTGACGT	SOX11-chr2-5692808-C-A	0	64.395
0	SOX11	ACAACCGGA.TCTGCGCTG	SOX11-chr2-5692808-C-A	0	29.2398
0	SOX11	ACAACCGGA.TTGTCAACC	SOX11-chr2-5692808-C-A	0	28.8057
0	SOX11	ACAACGAGC.ACACACCGT	SOX11-chr2-5692808-C-A	0	57.8643
0	SOX11	ACAACGAGC.TCGAACGCT	SOX11-chr2-5692808-C-A	0	22.3173
0	SOX11	ACAACGAGC.TGCCGAACT	SOX11-chr2-5692808-C-A	0	86.9078
0	SOX11	ACAAGAATG.CACACTGCC	SOX11-chr2-5692808-C-A	0	20.7641
0	SOX11	ACAAGAATG.GTCCACAAC	SOX11-chr2-5692808-C-A	0	13.6752
0	SOX11	ACAAGAATG.GTCGTTAGA	SOX11-chr2-5692808-C-A	0	28.3554
0	SOX11	ACAAGAATG.GTGTCCGTG	SOX11-chr2-5692808-C-A	0	58.5774
0	SOX11	ACAAGAATG.TCCAGCTAT	SOX11-chr2-5692808-C-A	0	22.3039
0	SOX11	ACAAGGTAC.TGTATGTAG	SOX11-chr2-5692808-C-A	0	7.08215
0	SOX11	ACAAGTACA.CTTCTCATC	SOX11-chr2-5692808-C-A	0	14.8644
0	SOX11	ACAAGTACA.TGCAACTCT	SOX11-chr2-5692808-C-A	0	18.862
0	SOX11	ACAATAGGT.AACTAACTG	SOX11-chr2-5692808-C-A	0	12.3686
0	SOX11	ACAATAGGT.ATCAGAAGC	SOX11-chr2-5692808-C-A	0	16.3733
0	SOX11	ACAATAGGT.ATGTGAGAC	SOX11-chr2-5692808-C-A	0	16.2866
0	SOX11	ACAATTCGG.ATGCTCACC	SOX11-chr2-5692808-C-A	0	19.3798
0	SOX11	ACAATTCGG.ATTAAGACC	SOX11-chr2-5692808-C-A	0	54.4959
0	SOX11	ACAATTCGG.CATCCTCTC	SOX11-chr2-5692808-C-A	0	16.4835
0	SOX11	ACAATTCGG.GAAGAGCAC	SOX11-chr2-5692808-C-A	0	20.141
0	SOX11	ACAATTCGG.GATTGGAAG	SOX11-chr2-5692808-C-A	0	8.45309
0	SOX11	ACAATTCGG.TTAGCGTCT	SOX11-chr2-5692808-C-A	0	6.84463
0	SOX11	ACACACGTC.ACCATTCAC	SOX11-chr2-5692808-C-A	0	20.5339
0	SOX11	ACACATCTG.CACTAGACT	SOX11-chr2-5692808-C-A	0	9.9734
0	SOX11	ACACATCTG.TATGTACCT	SOX11-chr2-5692808-C-A	0	20.1613
0	SOX11	ACACCACAT.CATAGGTGT	SOX11-chr2-5692808-C-A	0	38.225
0	SOX11	ACACCACAT.CGCGCACAT	SOX11-chr2-5692808-C-A	0	53.9205
0	SOX11	ACACCACAT.GAGATTCCT	SOX11-chr2-5692808-C-A	0	5.37346
0	SOX11	ACACCACAT.TCGTGCCAC	SOX11-chr2-5692808-C-A	0	18.5117
0	SOX11	ACACCACAT.TCTTAGCGA	SOX11-chr2-5692808-C-A	0	64.2398
0	SOX11	ACACCACAT.TGCACGATG	SOX11-chr2-5692808-C-A	0	41.5512
0	SOX11	ACACCGCCA.AGTCTAAGC	SOX11-chr2-5692808-C-A	0	35.9885
0	SOX11	ACACCGCCA.CATCAATAG	SOX11-chr2-5692808-C-A	0	6.87285
0	SOX11	ACACCGCCA.GCTGATGTC	SOX11-chr2-5692808-C-A	0	8.30565
0	SOX11	ACACCGCCA.TCACACTGC	SOX11-chr2-5692808-C-A	0	22.779
0	SOX11	ACACGTTGC.AATCGTGTT	SOX11-chr2-5692808-C-A	0	16.7224
0	SOX11	ACACGTTGC.GGACTCCTT	SOX11-chr2-5692808-C-A	0	72.6168
0	SOX11	ACACGTTGC.TAGATAGCC	SOX11-chr2-5692808-C-A	0	4.57247
0	SOX11	ACACGTTGC.TTCTGGTGC	SOX11-chr2-5692808-C-A	0	8.35422
0	SOX11	ACACTAACG.AGGAGGTGA	SOX11-chr2-5692808-C-A	0	7.31529
0	SOX11	ACACTAACG.CCTGCGTTA	SOX11-chr2-5692808-C-A	0	21.978
0	SOX11	ACACTAACG.CGCGTACTA	SOX11-chr2-5692808-C-A	0	39.6432
0	SOX11	ACACTAACG.GCAGCAGTG	SOX11-chr2-5692808-C-A	0	49.2449
0	SOX11	ACACTAACG.GCCTTATCT	SOX11-chr2-5692808-C-A	0	35.2858
0	SOX11	ACACTAACG.GTCGACATT	SOX11-chr2-5692808-C-A	0	23.2868
0	SOX11	ACACTAACG.TTCCAGGAG	SOX11-chr2-5692808-C-A	0	19.2
0	SOX11	ACACTGTGA.TATTCAACG	SOX11-chr2-5692808-C-A	0	12.3153
0	SOX11	ACACTGTGA.TCTATGACA	SOX11-chr2-5692808-C-A	0	17.1057
0	SOX11	ACACTGTGA.TGAGATCAT	SOX11-chr2-5692808-C-A	0	39.7443
0	SOX11	ACAGAAGAG.AGTCGCCGA	SOX11-chr2-5692808-C-A	0	4.45633
0	SOX11	ACAGAAGAG.AGTGATGCG	SOX11-chr2-5692808-C-A	0	7.72798
0	SOX11	ACAGAAGAG.CATAAGATC	SOX11-chr2-5692808-C-A	0	7.3692
0	SOX11	ACAGAAGAG.CTTCACTGT	SOX11-chr2-5692808-C-A	0	33.3535
0	SOX11	ACAGAGATG.AGCGACACC	SOX11-chr2-5692808-C-A	0	11.8624
0	SOX11	ACAGAGATG.GTAGTTGGT	SOX11-chr2-5692808-C-A	0	23.8209
0	SOX11	ACAGCATCA.AACGCCTAC	SOX11-chr2-5692808-C-A	0	12.1692
0	SOX11	ACAGCATCA.ATCAAGAGA	SOX11-chr2-5692808-C-A	0	43.29
0	SOX11	ACAGCATCA.CTGTACGAC	SOX11-chr2-5692808-C-A	0	20.1816
0	SOX11	ACAGCATCA.TCCATCATT	SOX11-chr2-5692808-C-A	0	17.6545
0	SOX11	ACAGCATCA.TGTTGTCGA	SOX11-chr2-5692808-C-A	0	15.1286
0	SOX11	ACAGCGGTC.TACCAGCCA	SOX11-chr2-5692808-C-A	0	21.692
0	SOX11	ACAGCGTAT.TATCGAGCC	SOX11-chr2-5692808-C-A	0	42.6699
0	SOX11	ACAGGAACT.AGTGTTCTG	SOX11-chr2-5692808-C-A	0	20.141
0	SOX11	ACAGGAACT.CTTGCACAA	SOX11-chr2-5692808-C-A	0	20.7039
0	SOX11	ACAGGAACT.TGTGGTCCT	SOX11-chr2-5692808-C-A	0	13.4953
0	SOX11	ACAGGTATC.AATCGTGTT	SOX11-chr2-5692808-C-A	0	34.775
0	SOX11	ACAGGTATC.CTCTTCAGC	SOX11-chr2-5692808-C-A	0	9.66184
0	SOX11	ACAGGTATC.GCCATCGCT	SOX11-chr2-5692808-C-A	0	22.0143
0	SOX11	ACAGTATTG.CCGGTGGTT	SOX11-chr2-5692808-C-A	0	5.72738
0	SOX11	ACAGTATTG.CTAGTGCTG	SOX11-chr2-5692808-C-A	0	23.0681
0	SOX11	ACAGTATTG.GGATGCGAA	SOX11-chr2-5692808-C-A	0	9.29368
0	SOX11	ACATCGTCC.GCGAAGCTC	SOX11-chr2-5692808-C-A	0	46.6978
0	SOX11	ACATGACTA.GTCTGACGT	SOX11-chr2-5692808-C-A	0	7.65111
0	SOX11	ACATGGATT.CTGAGATAG	SOX11-chr2-5692808-C-A	0	37.1402
0	SOX11	ACATGGATT.GGTTCTATC	SOX11-chr2-5692808-C-A	0	74.6269
0	SOX11	ACATTCCAC.AATGTGCGT	SOX11-chr2-5692808-C-A	0	28.777
0	SOX11	ACATTCCAC.GCAGGAGAA	SOX11-chr2-5692808-C-A	0	21.978
0	SOX11	ACATTGACA.CGTATTCCT	SOX11-chr2-5692808-C-A	0	35.7143
0	SOX11	ACATTGACA.GATCTACTT	SOX11-chr2-5692808-C-A	0	15.8033
0	SOX11	ACCACGCTA.AGTCGATCA	SOX11-chr2-5692808-C-A	0	49.2611
0	SOX11	ACCACGCTA.GCAATGAGA	SOX11-chr2-5692808-C-A	0	90.3226
0	SOX11	ACCACGGAT.TACCGATTG	SOX11-chr2-5692808-C-A	0	34.965
0	SOX11	ACCACGGAT.TACGAGTGA	SOX11-chr2-5692808-C-A	0	75.2823
0	SOX11	ACCACGGAT.TGGAGAGTG	SOX11-chr2-5692808-C-A	0	16.8776
0	SOX11	ACCACTAGG.GATTCCTCT	SOX11-chr2-5692808-C-A	0	40.7451
0	SOX11	ACCAGCGTT.GTCAGTTGT	SOX11-chr2-5692808-C-A	0	32.4842
0	SOX11	ACCATACTT.AGCCACTTC	SOX11-chr2-5692808-C-A	0	29.4241
0	SOX11	ACCATACTT.CAGGAGCCT	SOX11-chr2-5692808-C-A	0	31.0559
0	SOX11	ACCATACTT.TACAGTTAG	SOX11-chr2-5692808-C-A	0	29.036
0	SOX11	ACCATCTAA.ATCGGTGGT	SOX11-chr2-5692808-C-A	0	45.1977
0	SOX11	ACCATCTAA.ATGATAGCT	SOX11-chr2-5692808-C-A	0	20.8768
0	SOX11	ACCATCTAA.CACCTAGCG	SOX11-chr2-5692808-C-A	0	31.9489
0	SOX11	ACCATCTAA.CCGGATTGC	SOX11-chr2-5692808-C-A	0	33.8753
0	SOX11	ACCATCTAA.CTGAGGTTA	SOX11-chr2-5692808-C-A	0	16.1031
0	SOX11	ACCATCTAA.GTCCTTCAT	SOX11-chr2-5692808-C-A	0	33.1736
0	SOX11	ACCATGTCT.TATACCACT	SOX11-chr2-5692808-C-A	0	20.4583
0	SOX11	ACCATGTCT.TGATTGTGC	SOX11-chr2-5692808-C-A	0	13.9509
0	SOX11	ACCATTCAC.ATAGTCAGT	SOX11-chr2-5692808-C-A	0	61.3318
0	SOX11	ACCATTCAC.ATGCTCACC	SOX11-chr2-5692808-C-A	0	76.0967
0	SOX11	ACCATTCAC.CATAGTATG	SOX11-chr2-5692808-C-A	0	10.4895
0	SOX11	ACCATTCAC.GATTAGTGT	SOX11-chr2-5692808-C-A	0	34.0909
0	SOX11	ACCGACGGT.AACGAGGTG	SOX11-chr2-5692808-C-A	0	33.9328
0	SOX11	ACCGACGGT.AGAGCCGCA	SOX11-chr2-5692808-C-A	0	24.2131
0	SOX11	ACCGACGGT.GGATGCGAA	SOX11-chr2-5692808-C-A	0	68.4932
0	SOX11	ACCGAGACA.ATCAGAAGC	SOX11-chr2-5692808-C-A	0	26.9978
0	SOX11	ACCGAGACA.CCGATCAGC	SOX11-chr2-5692808-C-A	0	18.6324
0	SOX11	ACCGAGACA.GCCTTCCAT	SOX11-chr2-5692808-C-A	0	26.2172
0	SOX11	ACCGAGACA.GGTTAGATG	SOX11-chr2-5692808-C-A	0	9.04159
0	SOX11	ACCGAGACA.GTCCGCTCA	SOX11-chr2-5692808-C-A	0	54.2332
0	SOX11	ACCGAGTAG.ATCACTTCC	SOX11-chr2-5692808-C-A	0	23.825
0	SOX11	ACCGAGTAG.CAAGAGAGT	SOX11-chr2-5692808-C-A	0	17.9372
0	SOX11	ACCGAGTAG.CGTCATGGA	SOX11-chr2-5692808-C-A	0	11.7509
0	SOX11	ACCGAGTAG.GACTCTCAC	SOX11-chr2-5692808-C-A	0	14.1844
0	SOX11	ACCGAGTAG.GCCATACAA	SOX11-chr2-5692808-C-A	0	26.0756
0	SOX11	ACCGAGTAG.GTCTTATGC	SOX11-chr2-5692808-C-A	0	8.55432
0	SOX11	ACCGATCGA.CGGACAAGT	SOX11-chr2-5692808-C-A	0	28.6123
0	SOX11	ACCGCTGTG.AATCGCCAT	SOX11-chr2-5692808-C-A	0	38.6432
0	SOX11	ACCGCTGTG.GCATACATG	SOX11-chr2-5692808-C-A	0	15.6006
0	SOX11	ACCGGAAGG.GATCTGAAT	SOX11-chr2-5692808-C-A	0	31.1601
0	SOX11	ACCGGAAGG.TATTCAACG	SOX11-chr2-5692808-C-A	0	30.7692
0	SOX11	ACCGGAGTA.AGAGCGCGA	SOX11-chr2-5692808-C-A	0	39.6152
0	SOX11	ACCGGAGTA.GTACGCGAT	SOX11-chr2-5692808-C-A	0	7.59878
0	SOX11	ACCGGAGTA.GTGCACGAG	SOX11-chr2-5692808-C-A	0	15.4416
0	SOX11	ACCGTCACG.ATAGCCTAA	SOX11-chr2-5692808-C-A	0	12.2026
0	SOX11	ACCGTCACG.GCAGCTCTT	SOX11-chr2-5692808-C-A	0	15.2323
0	SOX11	ACCTAGCAC.ACACGTTGC	SOX11-chr2-5692808-C-A	0	28.4091
0	SOX11	ACCTAGCAC.CATCGCTGG	SOX11-chr2-5692808-C-A	0	4.71032
0	SOX11	ACCTAGTTA.TCAGACAAG	SOX11-chr2-5692808-C-A	0	11.4591
0	SOX11	ACCTCCTAG.AATGCTGAT	SOX11-chr2-5692808-C-A	0	17.3812
0	SOX11	ACCTGCAGA.CAATCAAGT	SOX11-chr2-5692808-C-A	0	27.248
0	SOX11	ACCTGCAGA.TGTGAGTAT	SOX11-chr2-5692808-C-A	0	48.3027
0	SOX11	ACCTGTACC.AGCAAGTCC	SOX11-chr2-5692808-C-A	0	14.2248
0	SOX11	ACCTGTACC.TCAAGCGTA	SOX11-chr2-5692808-C-A	0	21.8579
0	SOX11	ACCTTGAAG.GCATTGATC	SOX11-chr2-5692808-C-A	0	11.5942
0	SOX11	ACCTTGAAG.GTCACAGAG	SOX11-chr2-5692808-C-A	0	84.9979
0	SOX11	ACCTTGAAG.TGAGCAGAT	SOX11-chr2-5692808-C-A	0	55.9701
0	SOX11	ACGAATCGC.GAACGCTGT	SOX11-chr2-5692808-C-A	0	10.1729
0	SOX11	ACGAATCGC.TACTTACCA	SOX11-chr2-5692808-C-A	0	32.0307
0	SOX11	ACGACAGTC.AGTCGTCCG	SOX11-chr2-5692808-C-A	0	50.1367
0	SOX11	ACGACAGTC.CTTCTATGA	SOX11-chr2-5692808-C-A	0	39.6334
0	SOX11	ACGACAGTC.TAGTTGACG	SOX11-chr2-5692808-C-A	0	59.2417
0	SOX11	ACGACAGTC.TATTCAACG	SOX11-chr2-5692808-C-A	0	28.2167
0	SOX11	ACGACGATT.CAGCTGGAG	SOX11-chr2-5692808-C-A	0	10.1833
0	SOX11	ACGACGATT.GCGATATGA	SOX11-chr2-5692808-C-A	0	12.9534
0	SOX11	ACGACGATT.TCGCGTCAT	SOX11-chr2-5692808-C-A	0	69.9301
0	SOX11	ACGACGATT.TGGAGAGTG	SOX11-chr2-5692808-C-A	0	45.977
0	SOX11	ACGAGAGCA.GATACTGTG	SOX11-chr2-5692808-C-A	0	43.592
0	SOX11	ACGAGAGCA.GCGGAGATT	SOX11-chr2-5692808-C-A	0	29.9581
0	SOX11	ACGAGAGCA.GGATTACGC	SOX11-chr2-5692808-C-A	0	22.4635
0	SOX11	ACGAGAGCA.GTCGCAGGT	SOX11-chr2-5692808-C-A	0	29.3758
0	SOX11	ACGAGAGCA.TAGATCTGT	SOX11-chr2-5692808-C-A	0	2.62743
0	SOX11	ACGAGAGCA.TCTCATCGG	SOX11-chr2-5692808-C-A	0	27.3224
0	SOX11	ACGAGCTTC.ACAAGTACA	SOX11-chr2-5692808-C-A	0	13.9179
0	SOX11	ACGAGCTTC.ATGATAGCT	SOX11-chr2-5692808-C-A	0	65.846
0	SOX11	ACGAGCTTC.CAGGAGCCT	SOX11-chr2-5692808-C-A	0	53.5253
0	SOX11	ACGAGCTTC.CCGACTTGG	SOX11-chr2-5692808-C-A	0	13.4048
0	SOX11	ACGAGCTTC.TGCATACAT	SOX11-chr2-5692808-C-A	0	50.2392
0	SOX11	ACGATGACC.CGAATGAGT	SOX11-chr2-5692808-C-A	0	32.3974
0	SOX11	ACGATGACC.GGAACTGCT	SOX11-chr2-5692808-C-A	0	17.3661
0	SOX11	ACGATGACC.GTTCAGAAG	SOX11-chr2-5692808-C-A	0	13.21
0	SOX11	ACGATGACC.TCCGGAGCT	SOX11-chr2-5692808-C-A	0	27.8078
0	SOX11	ACGATGGAA.GCTAGTGGA	SOX11-chr2-5692808-C-A	0	62.7353
0	SOX11	ACGCAAGAT.AATAACTCC	SOX11-chr2-5692808-C-A	0	70.5834
0	SOX11	ACGCAAGAT.ACGTTCAAT	SOX11-chr2-5692808-C-A	0	24.1313
0	SOX11	ACGCAAGAT.GGATAGTCA	SOX11-chr2-5692808-C-A	0	15.015
0	SOX11	ACGCACACT.CCACGAAGG	SOX11-chr2-5692808-C-A	0	9.08265
0	SOX11	ACGCACACT.CGCTTGTAG	SOX11-chr2-5692808-C-A	0	11.3507
0	SOX11	ACGCACACT.CTCCTGACG	SOX11-chr2-5692808-C-A	0	17.7148
0	SOX11	ACGCACACT.TCAAGGAGT	SOX11-chr2-5692808-C-A	0	8.13339
0	SOX11	ACGCACACT.TTCGCTGAG	SOX11-chr2-5692808-C-A	0	11.2994
0	SOX11	ACGCGACAG.ACAGCATCA	SOX11-chr2-5692808-C-A	0	35.0385
0	SOX11	ACGCGACAG.CAAGGTGTG	SOX11-chr2-5692808-C-A	0	38.1098
0	SOX11	ACGCGACAG.GGAATTGGA	SOX11-chr2-5692808-C-A	0	24
0	SOX11	ACGCGTGAC.GAGATTCCT	SOX11-chr2-5692808-C-A	0	64.2202
0	SOX11	ACGCGTGAC.TGAGCAGAT	SOX11-chr2-5692808-C-A	0	10.2485
0	SOX11	ACGCGTGAC.TGTCCATAG	SOX11-chr2-5692808-C-A	0	44.7994
0	SOX11	ACGCTAGTG.AACGCCTAC	SOX11-chr2-5692808-C-A	0	21.2993
0	SOX11	ACGCTAGTG.ATTGATCAC	SOX11-chr2-5692808-C-A	0	12.0192
0	SOX11	ACGCTAGTG.GAATTGTTG	SOX11-chr2-5692808-C-A	0	21.4477
0	SOX11	ACGCTCTTA.CCACTTCGC	SOX11-chr2-5692808-C-A	0	20.7361
0	SOX11	ACGCTCTTA.GGAATTGGA	SOX11-chr2-5692808-C-A	0	67.3725
0	SOX11	ACGCTCTTA.TATGCCTTC	SOX11-chr2-5692808-C-A	0	63.9932
0	SOX11	ACGCTCTTA.TTGCGAACA	SOX11-chr2-5692808-C-A	0	11.9048
0	SOX11	ACGGACCAT.CAATTGTCT	SOX11-chr2-5692808-C-A	0	13.0548
0	SOX11	ACGGACCAT.TCGGATGTT	SOX11-chr2-5692808-C-A	0	33.2668
0	SOX11	ACGGTGCCT.GCCTTCCAT	SOX11-chr2-5692808-C-A	0	13.4071
0	SOX11	ACGGTGTAC.CCTAGAGTA	SOX11-chr2-5692808-C-A	0	20.4708
0	SOX11	ACGGTGTAC.CTCCTATCT	SOX11-chr2-5692808-C-A	0	27.8862
0	SOX11	ACGGTGTAC.TAGCCTTGT	SOX11-chr2-5692808-C-A	0	20.2566
0	SOX11	ACGTAGTAT.ACAGGTATC	SOX11-chr2-5692808-C-A	0	14.4578
0	SOX11	ACGTATGTC.AATACCTTG	SOX11-chr2-5692808-C-A	0	24.0964
0	SOX11	ACGTATGTC.ATAGAGCAG	SOX11-chr2-5692808-C-A	0	6.71592
0	SOX11	ACGTATGTC.TACCTCACT	SOX11-chr2-5692808-C-A	0	31.6581
0	SOX11	ACGTCGCTC.CCAAGCGAG	SOX11-chr2-5692808-C-A	0	9.40734
0	SOX11	ACGTCGCTC.GCGAAGACA	SOX11-chr2-5692808-C-A	0	28.8184
0	SOX11	ACGTCGCTC.GTAACTCAT	SOX11-chr2-5692808-C-A	0	141.199
0	SOX11	ACGTCTATG.ATCCTCCGA	SOX11-chr2-5692808-C-A	0	21.5517
0	SOX11	ACGTCTATG.ATCTGCGTA	SOX11-chr2-5692808-C-A	0	34.2759
0	SOX11	ACGTCTATG.CAGCACGTG	SOX11-chr2-5692808-C-A	0	23.1921
0	SOX11	ACGTCTATG.TCTCGATGC	SOX11-chr2-5692808-C-A	0	10.989
0	SOX11	ACGTGAATC.CTGGTCGGT	SOX11-chr2-5692808-C-A	0	16.1887
0	SOX11	ACGTGAATC.GGTGAGTTC	SOX11-chr2-5692808-C-A	0	90.0901
0	SOX11	ACGTGAATC.GGTGTGACC	SOX11-chr2-5692808-C-A	0	3.95726
0	SOX11	ACGTGAATC.TTAACGTTC	SOX11-chr2-5692808-C-A	0	11.6395
0	SOX11	ACGTGCTCG.ACACGTTGC	SOX11-chr2-5692808-C-A	0	26.8456
0	SOX11	ACGTGCTCG.GCGGTAAGT	SOX11-chr2-5692808-C-A	0	7.37191
0	SOX11	ACGTGCTCG.GGTTCAGAC	SOX11-chr2-5692808-C-A	0	22.2469
0	SOX11	ACGTGTAGT.GGTAAGGAT	SOX11-chr2-5692808-C-A	0	20.842
0	SOX11	ACGTTCAAT.AAGCCACAC	SOX11-chr2-5692808-C-A	0	15.6863
0	SOX11	ACGTTCAAT.CACTAGACT	SOX11-chr2-5692808-C-A	0	8.78349
0	SOX11	ACGTTCAAT.TTCATCCAA	SOX11-chr2-5692808-C-A	0	21.0305
0	SOX11	ACTAAGTTC.AGAGCCGCA	SOX11-chr2-5692808-C-A	0	24.4499
0	SOX11	ACTAAGTTC.AGTACTACA	SOX11-chr2-5692808-C-A	0	30.1594
0	SOX11	ACTAAGTTC.TATGCCTTC	SOX11-chr2-5692808-C-A	0	8.84173
0	SOX11	ACTACCATC.CCGGTGGTT	SOX11-chr2-5692808-C-A	0	17.5541
0	SOX11	ACTATCCTG.CGACCACTT	SOX11-chr2-5692808-C-A	0	32.28
0	SOX11	ACTATCCTG.CTAGTTCCA	SOX11-chr2-5692808-C-A	0	12.3254
0	SOX11	ACTATCCTG.CTTAATCGT	SOX11-chr2-5692808-C-A	0	18.4094
0	SOX11	ACTATCCTG.GGTGAGCGT	SOX11-chr2-5692808-C-A	0	18.6468
0	SOX11	ACTATCCTG.GTGGACTGG	SOX11-chr2-5692808-C-A	0	39.3479
0	SOX11	ACTATCCTG.TGATTGTGC	SOX11-chr2-5692808-C-A	0	15.0432
0	SOX11	ACTATTGTC.ACACATCTG	SOX11-chr2-5692808-C-A	0	24.5098
0	SOX11	ACTATTGTC.GGTCGGTCT	SOX11-chr2-5692808-C-A	0	18.3824
0	SOX11	ACTCACGAA.ATTCACCTC	SOX11-chr2-5692808-C-A	0	21.4823
0	SOX11	ACTCACGAA.GACACCGAT	SOX11-chr2-5692808-C-A	0	45.8866
0	SOX11	ACTCATTCA.TGCGTATCT	SOX11-chr2-5692808-C-A	0	41.5129
0	SOX11	ACTCCAACT.CCTGTCGAC	SOX11-chr2-5692808-C-A	0	17.9614
0	SOX11	ACTCGAGTC.AACAACCTA	SOX11-chr2-5692808-C-A	0	66.6112
0	SOX11	ACTCGAGTC.AGCACCAGC	SOX11-chr2-5692808-C-A	0	22.7169
0	SOX11	ACTCGAGTC.ATGCTCACC	SOX11-chr2-5692808-C-A	0	25.6164
0	SOX11	ACTCGAGTC.CGGACAAGT	SOX11-chr2-5692808-C-A	0	37.6223
0	SOX11	ACTCGCTGT.GAACGCTGT	SOX11-chr2-5692808-C-A	0	11.6376
0	SOX11	ACTCGTAGG.CTGCAGAGC	SOX11-chr2-5692808-C-A	0	6.74309
0	SOX11	ACTCGTAGG.TCATCATCT	SOX11-chr2-5692808-C-A	0	23.015
0	SOX11	ACTCGTCTA.CATAGTATG	SOX11-chr2-5692808-C-A	0	13.1148
0	SOX11	ACTCGTCTA.CTTGTAACG	SOX11-chr2-5692808-C-A	0	111.821
0	SOX11	ACTCTAGGA.ACGACAGTC	SOX11-chr2-5692808-C-A	0	5.17866
0	SOX11	ACTCTAGGA.ATCACTTCC	SOX11-chr2-5692808-C-A	0	16.5563
0	SOX11	ACTCTAGGA.CACTAGACT	SOX11-chr2-5692808-C-A	0	36.8756
0	SOX11	ACTCTAGGA.TGCCGCTAC	SOX11-chr2-5692808-C-A	0	27.933
0	SOX11	ACTCTCACA.AAGGTGCTG	SOX11-chr2-5692808-C-A	0	27.8253
0	SOX11	ACTCTCACA.AGGTCCGTC	SOX11-chr2-5692808-C-A	0	20.1787
0	SOX11	ACTCTGCTC.ACGCTATGT	SOX11-chr2-5692808-C-A	0	5.14403
0	SOX11	ACTCTGCTC.ATAGCTTGC	SOX11-chr2-5692808-C-A	0	24.4424
0	SOX11	ACTCTGCTC.ATCCTGCCT	SOX11-chr2-5692808-C-A	0	36.2465
0	SOX11	ACTGACTAC.AACGGAGAT	SOX11-chr2-5692808-C-A	0	18.5529
0	SOX11	ACTGACTAC.AATAACTCC	SOX11-chr2-5692808-C-A	0	43.7158
0	SOX11	ACTGACTAC.CAATGTGCT	SOX11-chr2-5692808-C-A	0	23.0814
0	SOX11	ACTGACTAC.GAGTATCGC	SOX11-chr2-5692808-C-A	0	26.0417
0	SOX11	ACTGACTAC.TTACTAGTC	SOX11-chr2-5692808-C-A	0	14.9701
0	SOX11	ACTGCTAGT.AGCTATATG	SOX11-chr2-5692808-C-A	0	19.2493
0	SOX11	ACTGCTAGT.CATCCGACA	SOX11-chr2-5692808-C-A	0	32.6797
0	SOX11	ACTGCTAGT.GAGTCCAAT	SOX11-chr2-5692808-C-A	0	38.0325
0	SOX11	ACTGCTAGT.GGTCCTGGT	SOX11-chr2-5692808-C-A	0	8.06885
0	SOX11	ACTGGACCA.AGTGAGAGA	SOX11-chr2-5692808-C-A	0	22.4215
0	SOX11	ACTGGACCA.CTGGAGCGA	SOX11-chr2-5692808-C-A	0	28.8392
0	SOX11	ACTGGACCA.GTATGCCTT	SOX11-chr2-5692808-C-A	0	13.4953
0	SOX11	ACTGGACCA.TAAGCCATT	SOX11-chr2-5692808-C-A	0	55.9597
0	SOX11	ACTGGACCA.TACAAGAGG	SOX11-chr2-5692808-C-A	0	43.6681
0	SOX11	ACTGGACCA.TCCTCTAGT	SOX11-chr2-5692808-C-A	0	35.8015
0	SOX11	ACTGGTCAG.ATCTGGTAG	SOX11-chr2-5692808-C-A	0	20.1045
0	SOX11	ACTGGTCAG.GCATGTAAG	SOX11-chr2-5692808-C-A	0	13.1752
0	SOX11	ACTGGTCAG.GGAATTCAC	SOX11-chr2-5692808-C-A	0	15.6372
0	SOX11	ACTGGTGCT.ACTGGTGCT	SOX11-chr2-5692808-C-A	0	7.62777
0	SOX11	ACTGGTGCT.AGTCATACT	SOX11-chr2-5692808-C-A	0	11.2676
0	SOX11	ACTGTAATC.GTAGAGAGC	SOX11-chr2-5692808-C-A	0	32.1726
0	SOX11	ACTGTAATC.GTGAATGCC	SOX11-chr2-5692808-C-A	0	13.3333
0	SOX11	ACTGTGTCA.ACGCTATGT	SOX11-chr2-5692808-C-A	0	9.9108
0	SOX11	ACTGTGTCA.AGTGAGAGA	SOX11-chr2-5692808-C-A	0	6.80272
0	SOX11	ACTGTGTCA.TGCCTTCAG	SOX11-chr2-5692808-C-A	0	61.7284
0	SOX11	ACTGTGTCA.TGGATAGGT	SOX11-chr2-5692808-C-A	0	42.2616
0	SOX11	ACTTAGCTT.CCTGTTAGC	SOX11-chr2-5692808-C-A	0	19.3986
0	SOX11	ACTTCAGTA.CCATGATGT	SOX11-chr2-5692808-C-A	0	40.2307
0	SOX11	ACTTCAGTA.TCCACCGGT	SOX11-chr2-5692808-C-A	0	21.3675
0	SOX11	ACTTCAGTA.TCGTGACGT	SOX11-chr2-5692808-C-A	0	19.0295
0	SOX11	ACTTCAGTA.TTAACGTTC	SOX11-chr2-5692808-C-A	0	67.0795
0	SOX11	ACTTCGCAG.CTAGTATAG	SOX11-chr2-5692808-C-A	0	100.559
0	SOX11	ACTTCGCAG.CTTAATCGT	SOX11-chr2-5692808-C-A	0	23.1374
0	SOX11	ACTTCTAAC.ACCAGCGTT	SOX11-chr2-5692808-C-A	0	34.4936
0	SOX11	ACTTCTAAC.AGTAACGTA	SOX11-chr2-5692808-C-A	0	12.6263
0	SOX11	ACTTCTAAC.CAGGAGCCT	SOX11-chr2-5692808-C-A	0	17.7226
0	SOX11	ACTTCTTGG.CCACTTCGC	SOX11-chr2-5692808-C-A	0	17.2513
0	SOX11	ACTTCTTGG.GGTGTGACC	SOX11-chr2-5692808-C-A	0	46.4157
0	SOX11	ACTTCTTGG.TCTAGCTGG	SOX11-chr2-5692808-C-A	0	36.302
0	SOX11	ACTTGATCT.ATTAGCCAC	SOX11-chr2-5692808-C-A	0	65.9264
0	SOX11	ACTTGATCT.GGATACCTA	SOX11-chr2-5692808-C-A	0	12.5945
0	SOX11	ACTTGATCT.GTGTATCTG	SOX11-chr2-5692808-C-A	0	15.528
0	SOX11	AGAAGAGTC.AGAGGACGT	SOX11-chr2-5692808-C-A	0	18.9708
0	SOX11	AGAAGAGTC.CCTCGAGAG	SOX11-chr2-5692808-C-A	0	23.3372
0	SOX11	AGAAGTAAC.CGAATGAGT	SOX11-chr2-5692808-C-A	0	54.7536
0	SOX11	AGAAGTAAC.TCAGCGACC	SOX11-chr2-5692808-C-A	0	30.4646
0	SOX11	AGAAGTCCT.ACGCAAGAT	SOX11-chr2-5692808-C-A	0	30.695
0	SOX11	AGAAGTCCT.GCGAAGACA	SOX11-chr2-5692808-C-A	0	35.3982
0	SOX11	AGAAGTCCT.GCTTGGTTC	SOX11-chr2-5692808-C-A	0	15.674
0	SOX11	AGAAGTCCT.TAGGTTAGT	SOX11-chr2-5692808-C-A	0	18.9994
0	SOX11	AGAAGTCCT.TCTTGGTAG	SOX11-chr2-5692808-C-A	0	12.5865
0	SOX11	AGAAGTCCT.TTCCGAGCG	SOX11-chr2-5692808-C-A	0	19.8413
0	SOX11	AGAATCAGA.ACGCTAGTG	SOX11-chr2-5692808-C-A	0	8.97666
0	SOX11	AGAATCAGA.CAGTTACTG	SOX11-chr2-5692808-C-A	0	40.1855
0	SOX11	AGACATCCA.TATCACCTG	SOX11-chr2-5692808-C-A	0	39.6825
0	SOX11	AGACATCCA.TATCATGCT	SOX11-chr2-5692808-C-A	0	54.9451
0	SOX11	AGACATCCA.TTACAGTGT	SOX11-chr2-5692808-C-A	0	51.4139
0	SOX11	AGACCACGC.ATCCACAGT	SOX11-chr2-5692808-C-A	0	6.5189
0	SOX11	AGACCACGC.CATAGTATG	SOX11-chr2-5692808-C-A	0	27.8746
0	SOX11	AGACCACGC.CCTTATCCG	SOX11-chr2-5692808-C-A	0	63.2911
0	SOX11	AGACCACGC.TACTAGTAG	SOX11-chr2-5692808-C-A	0	12.8041
0	SOX11	AGACCAGCT.ATCCGACCA	SOX11-chr2-5692808-C-A	0	23.9952
0	SOX11	AGACCAGCT.CTCCTGACG	SOX11-chr2-5692808-C-A	0	14.6413
0	SOX11	AGACCAGCT.TCAGTGTTC	SOX11-chr2-5692808-C-A	0	27.7888
0	SOX11	AGACCAGCT.TCCACGTGC	SOX11-chr2-5692808-C-A	0	70.3443
0	SOX11	AGACGCCTG.ACCTCCTAG	SOX11-chr2-5692808-C-A	0	64.5682
0	SOX11	AGACGCCTG.AGTGGAATG	SOX11-chr2-5692808-C-A	0	9.4162
0	SOX11	AGACGCCTG.CCTCCAATC	SOX11-chr2-5692808-C-A	0	17.4927
0	SOX11	AGACGCTAT.CTCGTTCAC	SOX11-chr2-5692808-C-A	0	10.8637
0	SOX11	AGACGCTAT.GCGACACAG	SOX11-chr2-5692808-C-A	0	36.5297
0	SOX11	AGACGGAGG.AACTCCATG	SOX11-chr2-5692808-C-A	0	11.0619
0	SOX11	AGACGGAGG.ACACAGAAC	SOX11-chr2-5692808-C-A	0	13.5501
0	SOX11	AGACTAGTA.GTGAACCAC	SOX11-chr2-5692808-C-A	0	32.2234
0	SOX11	AGACTTCGT.CCATAATCG	SOX11-chr2-5692808-C-A	0	49.8699
0	SOX11	AGACTTCGT.CGTATCGAA	SOX11-chr2-5692808-C-A	0	23.175
0	SOX11	AGACTTCGT.GACCAACAG	SOX11-chr2-5692808-C-A	0	27.3438
0	SOX11	AGACTTCGT.GCGCTCTAT	SOX11-chr2-5692808-C-A	0	67.2698
0	SOX11	AGAGAGTGG.ATACTTGCT	SOX11-chr2-5692808-C-A	0	55.7071
0	SOX11	AGAGAGTGG.GCGTCGTCT	SOX11-chr2-5692808-C-A	0	15.1745
0	SOX11	AGAGAGTGG.TACTCGACC	SOX11-chr2-5692808-C-A	0	12.5392
0	SOX11	AGAGAGTGG.TGCCACCGA	SOX11-chr2-5692808-C-A	0	45.6621
0	SOX11	AGAGAGTGG.TGTGTAGAG	SOX11-chr2-5692808-C-A	0	20.6825
0	SOX11	AGAGCCGCA.AAGGATACG	SOX11-chr2-5692808-C-A	0	25.729
0	SOX11	AGAGCCGCA.GAGCCGTTA	SOX11-chr2-5692808-C-A	0	10.2354
0	SOX11	AGAGCCGCA.GCACAGTAA	SOX11-chr2-5692808-C-A	0	33.2427
0	SOX11	AGAGCCGCA.TATGAGACC	SOX11-chr2-5692808-C-A	0	35.3698
0	SOX11	AGAGCGCGA.AGGTGTACA	SOX11-chr2-5692808-C-A	0	27.3691
0	SOX11	AGAGCGGAG.GGTGTGACC	SOX11-chr2-5692808-C-A	0	38.6399
0	SOX11	AGAGGACGT.CAAGCGCAT	SOX11-chr2-5692808-C-A	0	30.9704
0	SOX11	AGAGGACGT.CAGCCGCAA	SOX11-chr2-5692808-C-A	0	40.3226
0	SOX11	AGAGGACGT.GTTGACCAT	SOX11-chr2-5692808-C-A	0	7.99041
0	SOX11	AGAGGTGAA.ACGACAGTC	SOX11-chr2-5692808-C-A	0	13.5135
0	SOX11	AGAGGTGAA.GTACAATGC	SOX11-chr2-5692808-C-A	0	35.8423
0	SOX11	AGATACGTT.TATAATCGC	SOX11-chr2-5692808-C-A	0	14.9477
0	SOX11	AGATACGTT.TTGCCAGAT	SOX11-chr2-5692808-C-A	0	18.044
0	SOX11	AGATCGAGT.AGGTCACGT	SOX11-chr2-5692808-C-A	0	30.3406
0	SOX11	AGATCGAGT.CAGAAGTGA	SOX11-chr2-5692808-C-A	0	45.7457
0	SOX11	AGATCGAGT.GTTCACTCC	SOX11-chr2-5692808-C-A	0	22.5298
0	SOX11	AGATCGAGT.TGCCTTCAG	SOX11-chr2-5692808-C-A	0	34.3495
0	SOX11	AGATCGAGT.TTATTCGAC	SOX11-chr2-5692808-C-A	0	25
0	SOX11	AGATCTGAC.AGTCATACT	SOX11-chr2-5692808-C-A	0	18.9573
0	SOX11	AGATCTTCA.AGTGATGCG	SOX11-chr2-5692808-C-A	0	20.1613
0	SOX11	AGATCTTCA.ATCCTGCCT	SOX11-chr2-5692808-C-A	0	14.1143
0	SOX11	AGATGAAGA.AGTGGAATG	SOX11-chr2-5692808-C-A	0	56.0028
0	SOX11	AGATGAAGA.CATTCCGAG	SOX11-chr2-5692808-C-A	0	18.9573
0	SOX11	AGATGAAGA.TCCAACGTG	SOX11-chr2-5692808-C-A	0	22.3314
0	SOX11	AGATGAGAT.CTATACTAG	SOX11-chr2-5692808-C-A	0	38.1194
0	SOX11	AGATGAGAT.GATCCGCAC	SOX11-chr2-5692808-C-A	0	30.303
0	SOX11	AGATGTTGG.AGGATCTCA	SOX11-chr2-5692808-C-A	0	9.60615
0	SOX11	AGATGTTGG.GCGTGAGCT	SOX11-chr2-5692808-C-A	0	154.015
0	SOX11	AGATGTTGG.GGAAGGTAT	SOX11-chr2-5692808-C-A	0	34.4234
0	SOX11	AGATGTTGG.GGATACAAT	SOX11-chr2-5692808-C-A	0	44.2913
0	SOX11	AGATGTTGG.GTTAGAGAC	SOX11-chr2-5692808-C-A	0	12.87
0	SOX11	AGCAACATT.TATCACCTG	SOX11-chr2-5692808-C-A	0	107.84
0	SOX11	AGCAAGTCC.CAGGATCAA	SOX11-chr2-5692808-C-A	0	65.445
0	SOX11	AGCAAGTCC.CCGGTGGTT	SOX11-chr2-5692808-C-A	0	45.7112
0	SOX11	AGCAAGTCC.CCGTCAGGT	SOX11-chr2-5692808-C-A	0	33.1911
0	SOX11	AGCAAGTCC.TTCGCATCC	SOX11-chr2-5692808-C-A	0	15.3139
0	SOX11	AGCACACCT.ACTGTGTCA	SOX11-chr2-5692808-C-A	0	14.9031
0	SOX11	AGCACACCT.ATATAGCGT	SOX11-chr2-5692808-C-A	0	43.4783
0	SOX11	AGCACCAGC.AAGGAAGTC	SOX11-chr2-5692808-C-A	0	33.7662
0	SOX11	AGCACCAGC.CCAGTTACG	SOX11-chr2-5692808-C-A	0	32.2928
0	SOX11	AGCACCAGC.GACCTTGTG	SOX11-chr2-5692808-C-A	0	13.245
0	SOX11	AGCAGACAA.ACACCACAT	SOX11-chr2-5692808-C-A	0	96.6458
0	SOX11	AGCAGACAA.CTGGTAATC	SOX11-chr2-5692808-C-A	0	45.6274
0	SOX11	AGCATATGG.AGACCAGCT	SOX11-chr2-5692808-C-A	0	25.2982
0	SOX11	AGCATATGG.AGTGATGCG	SOX11-chr2-5692808-C-A	0	53.7464
0	SOX11	AGCATATGG.CTGAGTAGC	SOX11-chr2-5692808-C-A	0	36.3196
0	SOX11	AGCATTCCA.AGAGCCGCA	SOX11-chr2-5692808-C-A	0	13.3511
0	SOX11	AGCATTCCA.TCAATCTAG	SOX11-chr2-5692808-C-A	0	25.5973
0	SOX11	AGCATTCCA.TTCGTGATG	SOX11-chr2-5692808-C-A	0	22.7964
0	SOX11	AGCATTGTT.AGATGAGAT	SOX11-chr2-5692808-C-A	0	37.3552
0	SOX11	AGCCACTTC.CCGCTATCC	SOX11-chr2-5692808-C-A	0	40.2414
0	SOX11	AGCCACTTC.CGATACTCT	SOX11-chr2-5692808-C-A	0	51.8672
0	SOX11	AGCCACTTC.GTAAGTGAG	SOX11-chr2-5692808-C-A	0	20.3998
0	SOX11	AGCCAGGAC.ACTCTCACA	SOX11-chr2-5692808-C-A	0	26.4375
0	SOX11	AGCCAGGAC.AGCGGTCTA	SOX11-chr2-5692808-C-A	0	67.7666
0	SOX11	AGCCAGGAC.GTAGACTCT	SOX11-chr2-5692808-C-A	0	10.1112
0	SOX11	AGCCAGGAC.GTCCTAGTT	SOX11-chr2-5692808-C-A	0	16.4745
0	SOX11	AGCCAGGAC.TTCTGAATG	SOX11-chr2-5692808-C-A	0	25.4615
0	SOX11	AGCCGTTCT.AGCCTCGCA	SOX11-chr2-5692808-C-A	0	25.0156
0	SOX11	AGCCGTTCT.AGGTGTACA	SOX11-chr2-5692808-C-A	0	7.89266
0	SOX11	AGCCGTTCT.CGGTTCTAT	SOX11-chr2-5692808-C-A	0	30.7152
0	SOX11	AGCCGTTCT.GTAGTGGAG	SOX11-chr2-5692808-C-A	0	55.2764
0	SOX11	AGCCGTTCT.GTGTACCGT	SOX11-chr2-5692808-C-A	0	14.5078
0	SOX11	AGCCGTTCT.TTACTAGTC	SOX11-chr2-5692808-C-A	0	20.4988
0	SOX11	AGCCTCGCA.GAAGGATCA	SOX11-chr2-5692808-C-A	0	7.73994
0	SOX11	AGCCTCGCA.TGACCTATG	SOX11-chr2-5692808-C-A	0	4.61467
0	SOX11	AGCCTCTAG.TAGTCAGAC	SOX11-chr2-5692808-C-A	0	20.3785
0	SOX11	AGCGACACC.ATAGCTTGC	SOX11-chr2-5692808-C-A	0	49.1803
0	SOX11	AGCGACACC.CATGCCAGT	SOX11-chr2-5692808-C-A	0	21.8818
0	SOX11	AGCGACACC.TGTACACGA	SOX11-chr2-5692808-C-A	0	9.66184
0	SOX11	AGCGGAACA.TGCAGCCTT	SOX11-chr2-5692808-C-A	0	127.098
0	SOX11	AGCGGTAAG.GGTGTGACC	SOX11-chr2-5692808-C-A	0	44.77
0	SOX11	AGCGTAGAA.CCTTCGAGC	SOX11-chr2-5692808-C-A	0	29.8439
0	SOX11	AGCGTCGTC.CTCGCTACG	SOX11-chr2-5692808-C-A	0	4.11184
0	SOX11	AGCGTCGTC.CTTAATCGT	SOX11-chr2-5692808-C-A	0	29.8762
0	SOX11	AGCGTCGTC.GGTAGTGTT	SOX11-chr2-5692808-C-A	0	24.6609
0	SOX11	AGCTACTCA.ACCGATCGA	SOX11-chr2-5692808-C-A	0	12.1212
0	SOX11	AGCTACTCA.GGATGCTCG	SOX11-chr2-5692808-C-A	0	11.2108
0	SOX11	AGCTATATG.GTACGCGAT	SOX11-chr2-5692808-C-A	0	58.0998
0	SOX11	AGCTATATG.GTTGATGCA	SOX11-chr2-5692808-C-A	0	53.0504
0	SOX11	AGCTCGTCT.TAGCACACG	SOX11-chr2-5692808-C-A	0	6.33714
0	SOX11	AGCTCGTCT.TCGCGTCAT	SOX11-chr2-5692808-C-A	0	52.7009
0	SOX11	AGCTCGTCT.TGTAGCAAG	SOX11-chr2-5692808-C-A	0	21.3523
0	SOX11	AGCTCTCCG.GATAAGCTG	SOX11-chr2-5692808-C-A	0	7.62195
0	SOX11	AGCTCTCCG.TCGCGTCAT	SOX11-chr2-5692808-C-A	0	30.7828
0	SOX11	AGCTGCACT.AGTACTCTC	SOX11-chr2-5692808-C-A	0	31.4465
0	SOX11	AGCTTGGTG.CGTATTCCT	SOX11-chr2-5692808-C-A	0	24.071
0	SOX11	AGGAAGGTG.TTATTCGAC	SOX11-chr2-5692808-C-A	0	22.5416
0	SOX11	AGGAATTGG.TAGGAGGAT	SOX11-chr2-5692808-C-A	0	56.338
0	SOX11	AGGAGCAAT.ACGACATCT	SOX11-chr2-5692808-C-A	0	6.01685
0	SOX11	AGGAGCAAT.TAGCAGAGT	SOX11-chr2-5692808-C-A	0	13.3779
0	SOX11	AGGAGGTGA.AGACTTCGT	SOX11-chr2-5692808-C-A	0	40.1606
0	SOX11	AGGAGGTGA.ATTAGCACA	SOX11-chr2-5692808-C-A	0	22.5225
0	SOX11	AGGAGGTGA.GGTCCTAAG	SOX11-chr2-5692808-C-A	0	6.30915
0	SOX11	AGGATCATG.AATCCTCGT	SOX11-chr2-5692808-C-A	0	17.311
0	SOX11	AGGATCATG.AGAGAGTGG	SOX11-chr2-5692808-C-A	0	31.072
0	SOX11	AGGATCTCA.AATCGTGTT	SOX11-chr2-5692808-C-A	0	3.63769
0	SOX11	AGGATCTCA.CACTGCTTA	SOX11-chr2-5692808-C-A	0	46.1538
0	SOX11	AGGATCTCA.CCGATCTCT	SOX11-chr2-5692808-C-A	0	94.2484
0	SOX11	AGGATCTCA.GAGTGTGCC	SOX11-chr2-5692808-C-A	0	31.1526
0	SOX11	AGGATGCGT.ACAGAAGAG	SOX11-chr2-5692808-C-A	0	22.4048
0	SOX11	AGGATTACT.AAGCATTGC	SOX11-chr2-5692808-C-A	0	19.4805
0	SOX11	AGGATTACT.CACCAAGAT	SOX11-chr2-5692808-C-A	0	39.3775
0	SOX11	AGGATTACT.TACCGCGTT	SOX11-chr2-5692808-C-A	0	8.75657
0	SOX11	AGGATTACT.TAGGATTAG	SOX11-chr2-5692808-C-A	0	38.4862
0	SOX11	AGGATTGAG.ACCATGTCT	SOX11-chr2-5692808-C-A	0	12.3457
0	SOX11	AGGATTGAG.ATGGAGGAA	SOX11-chr2-5692808-C-A	0	7.50751
0	SOX11	AGGATTGAG.CCGAAGCGT	SOX11-chr2-5692808-C-A	0	19.9637
0	SOX11	AGGATTGAG.CGCGCACAT	SOX11-chr2-5692808-C-A	0	45.9359
0	SOX11	AGGTACCAA.ACCAGCGTT	SOX11-chr2-5692808-C-A	0	21.4133
0	SOX11	AGGTACCAA.ATCCAGCTG	SOX11-chr2-5692808-C-A	0	39.2799
0	SOX11	AGGTACCAA.CATTCGAAT	SOX11-chr2-5692808-C-A	0	65.8743
0	SOX11	AGGTACCAA.CTACGGTAT	SOX11-chr2-5692808-C-A	0	60.8944
0	SOX11	AGGTACCAA.TCCGATAAC	SOX11-chr2-5692808-C-A	0	12.4688
0	SOX11	AGGTATTCC.ACCTTGAAG	SOX11-chr2-5692808-C-A	0	41.0256
0	SOX11	AGGTATTCC.AGTCCAGTG	SOX11-chr2-5692808-C-A	0	51.9849
0	SOX11	AGGTATTCC.CTGCAAGCC	SOX11-chr2-5692808-C-A	0	7.97766
0	SOX11	AGGTATTCC.TGGTGCCTG	SOX11-chr2-5692808-C-A	0	19.8939
0	SOX11	AGGTCACGT.ATTGATCAC	SOX11-chr2-5692808-C-A	0	10.5152
0	SOX11	AGGTCACGT.CTCTAGTAA	SOX11-chr2-5692808-C-A	0	65.2647
0	SOX11	AGGTCAGCA.GACCGTAGT	SOX11-chr2-5692808-C-A	0	61.0094
0	SOX11	AGGTCAGCA.GACTCTGGT	SOX11-chr2-5692808-C-A	0	9.38086
0	SOX11	AGGTGCGAG.AGCAGACAA	SOX11-chr2-5692808-C-A	0	27.533
0	SOX11	AGGTGCGAG.CATGGTCGA	SOX11-chr2-5692808-C-A	0	19.7759
0	SOX11	AGGTGCGAG.CTATTAAGG	SOX11-chr2-5692808-C-A	0	36.2506
0	SOX11	AGGTGCGAG.TGACCAAGT	SOX11-chr2-5692808-C-A	0	75.6484
0	SOX11	AGGTGTACA.ATCATTACG	SOX11-chr2-5692808-C-A	0	14.4509
0	SOX11	AGGTGTACA.CGTCTGCTG	SOX11-chr2-5692808-C-A	0	42.3191
0	SOX11	AGGTGTACA.CGTGCAAGG	SOX11-chr2-5692808-C-A	0	38.1388
0	SOX11	AGGTGTACA.GGAACTGCT	SOX11-chr2-5692808-C-A	0	16.4745
0	SOX11	AGGTGTACA.TATCGGAAC	SOX11-chr2-5692808-C-A	0	15.8228
0	SOX11	AGTAACGTA.ACGACGATT	SOX11-chr2-5692808-C-A	0	5.96303
0	SOX11	AGTAACGTA.CTTCACTGT	SOX11-chr2-5692808-C-A	0	24.0096
0	SOX11	AGTAAGCCA.CAGCTTACC	SOX11-chr2-5692808-C-A	0	53.7057
0	SOX11	AGTAAGCCA.CCATATCTT	SOX11-chr2-5692808-C-A	0	30.5379
0	SOX11	AGTAAGCCA.CCGACGTCA	SOX11-chr2-5692808-C-A	0	28.7563
0	SOX11	AGTAATCAG.AATGTGCGT	SOX11-chr2-5692808-C-A	0	32.4441
0	SOX11	AGTAATCAG.ACGGACCAT	SOX11-chr2-5692808-C-A	0	46.589
0	SOX11	AGTAATCAG.ACTTAGCTT	SOX11-chr2-5692808-C-A	0	24.8756
0	SOX11	AGTAATCAG.ATCATGTTC	SOX11-chr2-5692808-C-A	0	9.07441
0	SOX11	AGTAATCAG.CGAAGAGGT	SOX11-chr2-5692808-C-A	0	39.0286
0	SOX11	AGTAATCAG.CGATCCAGA	SOX11-chr2-5692808-C-A	0	6.93001
0	SOX11	AGTAATGGT.AGAGGACGT	SOX11-chr2-5692808-C-A	0	37.2291
0	SOX11	AGTAATGGT.AGGAATTGG	SOX11-chr2-5692808-C-A	0	44.1413
0	SOX11	AGTAATGGT.ATCCGTCTC	SOX11-chr2-5692808-C-A	0	43.0262
0	SOX11	AGTACTACA.CCGTCCACT	SOX11-chr2-5692808-C-A	0	5.33903
0	SOX11	AGTAGAGGA.TATACCACT	SOX11-chr2-5692808-C-A	0	34.0272
0	SOX11	AGTATGACG.CAACCTGGT	SOX11-chr2-5692808-C-A	0	8.09717
0	SOX11	AGTATGACG.GAGTATCGC	SOX11-chr2-5692808-C-A	0	7.18391
0	SOX11	AGTCAGTTG.ACACTAACG	SOX11-chr2-5692808-C-A	0	19.305
0	SOX11	AGTCAGTTG.ACCATGTCT	SOX11-chr2-5692808-C-A	0	8.70322
0	SOX11	AGTCAGTTG.AGAAGTCCT	SOX11-chr2-5692808-C-A	0	31.9625
0	SOX11	AGTCAGTTG.CGCCACCAT	SOX11-chr2-5692808-C-A	0	37.8469
0	SOX11	AGTCAGTTG.CTTCACTGT	SOX11-chr2-5692808-C-A	0	22.5479
0	SOX11	AGTCATACT.ACTCCGGTT	SOX11-chr2-5692808-C-A	0	18.3711
0	SOX11	AGTCATACT.GAGATGTAT	SOX11-chr2-5692808-C-A	0	12.1556
0	SOX11	AGTCATACT.TGACGGTTG	SOX11-chr2-5692808-C-A	0	9.70403
0	SOX11	AGTCATACT.TTATCCAAG	SOX11-chr2-5692808-C-A	0	32.0924
0	SOX11	AGTCCAGTG.CACTTGGAT	SOX11-chr2-5692808-C-A	0	21.846
0	SOX11	AGTCCAGTG.CATTGCAGA	SOX11-chr2-5692808-C-A	0	35.524
0	SOX11	AGTCCAGTG.TTAAGTGGT	SOX11-chr2-5692808-C-A	0	31.864
0	SOX11	AGTCCGTGT.AACTCCATG	SOX11-chr2-5692808-C-A	0	18.7032
0	SOX11	AGTCCGTGT.CTCTGTCAA	SOX11-chr2-5692808-C-A	0	6.28536
0	SOX11	AGTCGATCA.AGGATGCGT	SOX11-chr2-5692808-C-A	0	41.7053
0	SOX11	AGTCGATCA.CAAGGTGTG	SOX11-chr2-5692808-C-A	0	44.0044
0	SOX11	AGTCGATCA.GTACCACAA	SOX11-chr2-5692808-C-A	0	15.949
0	SOX11	AGTCGATCA.TCCACCGGT	SOX11-chr2-5692808-C-A	0	57.4278
0	SOX11	AGTCGCCGA.AATGCACTT	SOX11-chr2-5692808-C-A	0	39.886
0	SOX11	AGTCGCCGA.AGATGAAGA	SOX11-chr2-5692808-C-A	0	8.95255
0	SOX11	AGTCGCCGA.ATATCCGAT	SOX11-chr2-5692808-C-A	0	36.5213
0	SOX11	AGTCGCCGA.GATTCTCGG	SOX11-chr2-5692808-C-A	0	57.5816
0	SOX11	AGTCGCGAC.AATCCTCGT	SOX11-chr2-5692808-C-A	0	48.7373
0	SOX11	AGTCGCGAC.GCCAATGAA	SOX11-chr2-5692808-C-A	0	27.2665
0	SOX11	AGTCGTCCG.CATCCTCTC	SOX11-chr2-5692808-C-A	0	17.6056
0	SOX11	AGTCGTCCG.GAGGTCCTT	SOX11-chr2-5692808-C-A	0	10.9529
0	SOX11	AGTCTAAGC.CGCACTCTT	SOX11-chr2-5692808-C-A	0	57.7179
0	SOX11	AGTCTAAGC.TTCCGCCAG	SOX11-chr2-5692808-C-A	0	26.3059
0	SOX11	AGTGAACGG.ATGTGAGAC	SOX11-chr2-5692808-C-A	0	21.5451
0	SOX11	AGTGAACGG.CAAGTACGA	SOX11-chr2-5692808-C-A	0	39.5778
0	SOX11	AGTGAACGG.GTAAGGTCC	SOX11-chr2-5692808-C-A	0	43.29
0	SOX11	AGTGAACGG.GTTGCATGG	SOX11-chr2-5692808-C-A	0	15.1515
0	SOX11	AGTGACGAT.CACATGTGC	SOX11-chr2-5692808-C-A	0	38.7034
0	SOX11	AGTGACGAT.CAGCTTACC	SOX11-chr2-5692808-C-A	0	29.7177
0	SOX11	AGTGACGAT.TCCAGCAGC	SOX11-chr2-5692808-C-A	0	31.3283
0	SOX11	AGTGACGAT.TCGTAGGAA	SOX11-chr2-5692808-C-A	0	64.3432
0	SOX11	AGTGACGAT.TGAGACAGC	SOX11-chr2-5692808-C-A	0	12.7307
0	SOX11	AGTGAGAGA.ACTTCAGTA	SOX11-chr2-5692808-C-A	0	14.8258
0	SOX11	AGTGGAATG.AAGAGAGAG	SOX11-chr2-5692808-C-A	0	18.8947
0	SOX11	AGTGGAATG.CAGTAATGT	SOX11-chr2-5692808-C-A	0	56.8182
0	SOX11	AGTGGAATG.CGAACAGAG	SOX11-chr2-5692808-C-A	0	37.714
0	SOX11	AGTGGAATG.GTCTTCATA	SOX11-chr2-5692808-C-A	0	16.0128
0	SOX11	AGTGTCTCT.GCGACAACC	SOX11-chr2-5692808-C-A	0	12.6502
0	SOX11	AGTGTGCAC.AATCGTGTT	SOX11-chr2-5692808-C-A	0	5.78369
0	SOX11	AGTGTGCAC.TGCCATCTC	SOX11-chr2-5692808-C-A	0	36.8732
0	SOX11	AGTGTTCTG.CACCAGAAG	SOX11-chr2-5692808-C-A	0	62.9921
0	SOX11	AGTGTTCTG.TGATACCGT	SOX11-chr2-5692808-C-A	0	2.62674
0	SOX11	AGTTACAAG.ACTACCATC	SOX11-chr2-5692808-C-A	0	10.1317
0	SOX11	AGTTACAAG.CAATCTCCG	SOX11-chr2-5692808-C-A	0	30.525
0	SOX11	AGTTAGGTC.ACACACGTC	SOX11-chr2-5692808-C-A	0	69.8324
0	SOX11	AGTTAGGTC.GGTCGGATA	SOX11-chr2-5692808-C-A	0	60.1685
0	SOX11	AGTTAGGTC.TATGACCGA	SOX11-chr2-5692808-C-A	0	10.7759
0	SOX11	AGTTATCGC.AAGCAGCAT	SOX11-chr2-5692808-C-A	0	46.2314
0	SOX11	AGTTATCGC.AAGGATACG	SOX11-chr2-5692808-C-A	0	24.4051
0	SOX11	AGTTATCGC.GTTGCTCAG	SOX11-chr2-5692808-C-A	0	26.1097
0	SOX11	AGTTCAACC.CACCAAGAT	SOX11-chr2-5692808-C-A	0	78.0518
0	SOX11	AGTTCAACC.TGTGAGTAT	SOX11-chr2-5692808-C-A	0	38.5986
0	SOX11	AGTTCGATA.GAATTCAGT	SOX11-chr2-5692808-C-A	0	32.3559
0	SOX11	AGTTGAGCG.ACAGTATTG	SOX11-chr2-5692808-C-A	0	14.1243
0	SOX11	AGTTGAGCG.ATGTCGCCT	SOX11-chr2-5692808-C-A	0	66.4858
0	SOX11	AGTTGAGCG.CAGGAGCCT	SOX11-chr2-5692808-C-A	0	44.3787
0	SOX11	AGTTGCCTT.CACAACGCT	SOX11-chr2-5692808-C-A	0	26.5957
0	SOX11	AGTTGCCTT.GTCCTAGTT	SOX11-chr2-5692808-C-A	0	85.1006
0	SOX11	AGTTGCCTT.GTGGTACGG	SOX11-chr2-5692808-C-A	0	9.71817
0	SOX11	AGTTGTGTA.AACCGTGAG	SOX11-chr2-5692808-C-A	0	20.2634
0	SOX11	AGTTGTGTA.AGATCGAGT	SOX11-chr2-5692808-C-A	0	72.015
0	SOX11	AGTTGTGTA.CCACAAGGT	SOX11-chr2-5692808-C-A	0	14.0252
0	SOX11	AGTTGTGTA.TGGTGGTAA	SOX11-chr2-5692808-C-A	0	74.2804
0	SOX11	ATAACGACA.CAAGAACCG	SOX11-chr2-5692808-C-A	0	29.8507
0	SOX11	ATAACGACA.TGCATACAT	SOX11-chr2-5692808-C-A	0	44.0658
0	SOX11	ATAAGACAG.GCACAGTAA	SOX11-chr2-5692808-C-A	0	38.5604
0	SOX11	ATAAGACAG.TGAACGGTT	SOX11-chr2-5692808-C-A	0	18.797
0	SOX11	ATAAGTTCG.CGGTTCGTA	SOX11-chr2-5692808-C-A	0	48.7465
0	SOX11	ATAAGTTCG.CTCCGCATT	SOX11-chr2-5692808-C-A	0	17.9695
0	SOX11	ATAAGTTCG.GTACTCTAC	SOX11-chr2-5692808-C-A	0	14.1443
0	SOX11	ATAAGTTCG.TCCAGAACG	SOX11-chr2-5692808-C-A	0	15.456
0	SOX11	ATAATGTGG.ACAGCGGTC	SOX11-chr2-5692808-C-A	0	27.2109
0	SOX11	ATAATGTGG.CCTCCTTGT	SOX11-chr2-5692808-C-A	0	19.383
0	SOX11	ATAATGTGG.CTCATGCCA	SOX11-chr2-5692808-C-A	0	20.8877
0	SOX11	ATAATGTGG.TGGAGAGTG	SOX11-chr2-5692808-C-A	0	27.7104
0	SOX11	ATACAACCG.AAGCTGAGG	SOX11-chr2-5692808-C-A	0	19.8939
0	SOX11	ATACAACCG.CCGTAGTTG	SOX11-chr2-5692808-C-A	0	23.116
0	SOX11	ATACCGAAG.CCTGCAGAT	SOX11-chr2-5692808-C-A	0	12.7877
0	SOX11	ATACCGAAG.CTCAGGTAC	SOX11-chr2-5692808-C-A	0	11.9474
0	SOX11	ATACCGAAG.GGTGAGCGT	SOX11-chr2-5692808-C-A	0	19.1857
0	SOX11	ATACCGAAG.TATAGTGCG	SOX11-chr2-5692808-C-A	0	15.949
0	SOX11	ATACCGCTT.CGTGTCCGA	SOX11-chr2-5692808-C-A	0	11.976
0	SOX11	ATACCGCTT.GCGTGAGCT	SOX11-chr2-5692808-C-A	0	25.2236
0	SOX11	ATACCGCTT.GTGTACCGT	SOX11-chr2-5692808-C-A	0	58.3942
0	SOX11	ATACGAGGT.AAGACGAAG	SOX11-chr2-5692808-C-A	0	40.3769
0	SOX11	ATACGAGGT.ACGCTCTTA	SOX11-chr2-5692808-C-A	0	6.35728
0	SOX11	ATACGAGGT.ACTGGACCA	SOX11-chr2-5692808-C-A	0	20
0	SOX11	ATACGAGGT.CTCCTGACG	SOX11-chr2-5692808-C-A	0	10.8696
0	SOX11	ATACGAGGT.GAACTATGG	SOX11-chr2-5692808-C-A	0	57.2656
0	SOX11	ATACTTGCT.AACGCATTG	SOX11-chr2-5692808-C-A	0	26.9542
0	SOX11	ATACTTGCT.GATCTACTT	SOX11-chr2-5692808-C-A	0	38.174
0	SOX11	ATACTTGCT.TAGTTGACG	SOX11-chr2-5692808-C-A	0	21.0748
0	SOX11	ATAGACCGA.TTACTTACG	SOX11-chr2-5692808-C-A	0	12.0048
0	SOX11	ATAGAGCAG.AATGCAGCG	SOX11-chr2-5692808-C-A	0	12.5786
0	SOX11	ATAGAGCAG.ACAGGTATC	SOX11-chr2-5692808-C-A	0	44.9898
0	SOX11	ATAGAGCAG.CACAACGCT	SOX11-chr2-5692808-C-A	0	19.984
0	SOX11	ATAGAGCAG.TTAGATCGG	SOX11-chr2-5692808-C-A	0	6.30915
0	SOX11	ATAGCACGG.ACCTAGTTA	SOX11-chr2-5692808-C-A	0	34.6021
0	SOX11	ATAGCACGG.AGTATGACG	SOX11-chr2-5692808-C-A	0	28.49
0	SOX11	ATAGCACGG.ATAAGTTCG	SOX11-chr2-5692808-C-A	0	26.8998
0	SOX11	ATAGCACGG.CATGTCCTG	SOX11-chr2-5692808-C-A	0	18.2149
0	SOX11	ATAGCACGG.CGTGCCTAT	SOX11-chr2-5692808-C-A	0	13.6986
0	SOX11	ATAGCACGG.TATCTAGGT	SOX11-chr2-5692808-C-A	0	5.44366
0	SOX11	ATAGCACGG.TCTTGGTAG	SOX11-chr2-5692808-C-A	0	59.6921
0	SOX11	ATAGCCTAA.AGAAGCTGC	SOX11-chr2-5692808-C-A	0	27.5735
0	SOX11	ATAGCCTAA.CTAGTATAG	SOX11-chr2-5692808-C-A	0	31.6456
0	SOX11	ATAGCCTAA.GGATGCTCG	SOX11-chr2-5692808-C-A	0	16.3465
0	SOX11	ATAGCCTAA.GGTCCTAAG	SOX11-chr2-5692808-C-A	0	25.1889
0	SOX11	ATAGCCTAA.TCGTAATAG	SOX11-chr2-5692808-C-A	0	38.1679
0	SOX11	ATAGCCTAA.TGCCAGACG	SOX11-chr2-5692808-C-A	0	72.5163
0	SOX11	ATAGCTTGC.TGCGCACTG	SOX11-chr2-5692808-C-A	0	43.0108
0	SOX11	ATAGTCAGT.ATCGGTGGT	SOX11-chr2-5692808-C-A	0	11.1452
0	SOX11	ATAGTCAGT.CAGCTAGTT	SOX11-chr2-5692808-C-A	0	4.16146
0	SOX11	ATAGTCAGT.TCAACACTC	SOX11-chr2-5692808-C-A	0	38.666
0	SOX11	ATAGTCAGT.TCCTTCAAC	SOX11-chr2-5692808-C-A	0	73.9372
0	SOX11	ATAGTCAGT.TGAGTGACT	SOX11-chr2-5692808-C-A	0	18.7227
0	SOX11	ATAGTCAGT.TGCGACGTT	SOX11-chr2-5692808-C-A	0	8.96057
0	SOX11	ATAGTCTCC.ACGGTGTAC	SOX11-chr2-5692808-C-A	0	38.61
0	SOX11	ATAGTCTCC.ACTGGACCA	SOX11-chr2-5692808-C-A	0	7.32601
0	SOX11	ATAGTCTCC.ATATCAGCC	SOX11-chr2-5692808-C-A	0	12.9534
0	SOX11	ATAGTCTCC.GTCTGAGCC	SOX11-chr2-5692808-C-A	0	18.7091
0	SOX11	ATAGTCTCC.TTGAGACGG	SOX11-chr2-5692808-C-A	0	38.2555
0	SOX11	ATAGTGGTT.ACTACCATC	SOX11-chr2-5692808-C-A	0	27.2109
0	SOX11	ATAGTGGTT.AGTGAACGG	SOX11-chr2-5692808-C-A	0	44.4115
0	SOX11	ATAGTGGTT.GCACATGTT	SOX11-chr2-5692808-C-A	0	33.9687
0	SOX11	ATAGTGGTT.GCGATGGTG	SOX11-chr2-5692808-C-A	0	16.5883
0	SOX11	ATAGTGGTT.GTATGATCT	SOX11-chr2-5692808-C-A	0	56.3571
0	SOX11	ATATAGCGT.TCCACCGGT	SOX11-chr2-5692808-C-A	0	31.1333
0	SOX11	ATATAGCGT.TGTGGTCCT	SOX11-chr2-5692808-C-A	0	12.21
0	SOX11	ATATCAGCC.TCAGAGCGT	SOX11-chr2-5692808-C-A	0	53.3452
0	SOX11	ATATCCGAT.CAGCTGGAG	SOX11-chr2-5692808-C-A	0	15.2207
0	SOX11	ATATGCAGC.ATCACTTCC	SOX11-chr2-5692808-C-A	0	19.7511
0	SOX11	ATATGCAGC.CTAGACATG	SOX11-chr2-5692808-C-A	0	17.8731
0	SOX11	ATATGCAGC.GCGGAGATT	SOX11-chr2-5692808-C-A	0	34.3335
0	SOX11	ATATGTCCA.GGAAGAAGC	SOX11-chr2-5692808-C-A	0	22.28
0	SOX11	ATATGTCCA.GGTAAGGAT	SOX11-chr2-5692808-C-A	0	60.1071
0	SOX11	ATATGTCCA.TCGGATGTT	SOX11-chr2-5692808-C-A	0	34.8863
0	SOX11	ATATTCGCA.ACACATCTG	SOX11-chr2-5692808-C-A	0	11.3122
0	SOX11	ATATTCGCA.ATCGGTGGT	SOX11-chr2-5692808-C-A	0	29.9929
0	SOX11	ATATTCGCA.GAGATGTAT	SOX11-chr2-5692808-C-A	0	4.22476
0	SOX11	ATATTCGCA.TCCGATAAC	SOX11-chr2-5692808-C-A	0	14.5033
0	SOX11	ATATTCGCA.TTATGAGGA	SOX11-chr2-5692808-C-A	0	22.1484
0	SOX11	ATATTCGCA.TTCTGAATG	SOX11-chr2-5692808-C-A	0	20.5761
0	SOX11	ATCAAGAGA.AACAGATCG	SOX11-chr2-5692808-C-A	0	37.3641
0	SOX11	ATCAAGAGA.GTGCTAAGC	SOX11-chr2-5692808-C-A	0	33.2779
0	SOX11	ATCAAGCAT.CATGGTCGA	SOX11-chr2-5692808-C-A	0	19.5312
0	SOX11	ATCAAGCAT.CTTCACTGT	SOX11-chr2-5692808-C-A	0	30.4321
0	SOX11	ATCACCGCA.CGGAATGCA	SOX11-chr2-5692808-C-A	0	20.202
0	SOX11	ATCACCGCA.GATGTAAGG	SOX11-chr2-5692808-C-A	0	8.30565
0	SOX11	ATCACCGCA.TGCATACAT	SOX11-chr2-5692808-C-A	0	4.76644
0	SOX11	ATCACTTCC.CGTCAGCAC	SOX11-chr2-5692808-C-A	0	25.0627
0	SOX11	ATCACTTCC.CTCCGCATT	SOX11-chr2-5692808-C-A	0	33.0205
0	SOX11	ATCACTTCC.TTGTCAACC	SOX11-chr2-5692808-C-A	0	23.1803
0	SOX11	ATCAGAAGC.ACATGGATT	SOX11-chr2-5692808-C-A	0	43.2633
0	SOX11	ATCAGAAGC.AGCTCTCCG	SOX11-chr2-5692808-C-A	0	40.2091
0	SOX11	ATCAGAAGC.GTAGCTACA	SOX11-chr2-5692808-C-A	0	42.9799
0	SOX11	ATCAGTCGA.ATCGCCTCT	SOX11-chr2-5692808-C-A	0	60.4595
0	SOX11	ATCAGTCGA.GCTTCACTC	SOX11-chr2-5692808-C-A	0	9.80392
0	SOX11	ATCATAGAC.AGCCTCGCA	SOX11-chr2-5692808-C-A	0	16.2866
0	SOX11	ATCATAGAC.AGTACTCTC	SOX11-chr2-5692808-C-A	0	8.51789
0	SOX11	ATCATAGAC.AGTTATCGC	SOX11-chr2-5692808-C-A	0	25.9067
0	SOX11	ATCATAGAC.CAGCTAGTT	SOX11-chr2-5692808-C-A	0	10.8774
0	SOX11	ATCATAGAC.CCACAAGGT	SOX11-chr2-5692808-C-A	0	29.0206
0	SOX11	ATCATAGAC.CGAATCCTG	SOX11-chr2-5692808-C-A	0	17.188
0	SOX11	ATCATAGAC.GGACGAGCA	SOX11-chr2-5692808-C-A	0	39.5928
0	SOX11	ATCATGTTC.CTTCGTGCA	SOX11-chr2-5692808-C-A	0	44.1176
0	SOX11	ATCATGTTC.TATCTAGGT	SOX11-chr2-5692808-C-A	0	20.5671
0	SOX11	ATCATTACG.ACAGTATTG	SOX11-chr2-5692808-C-A	0	15.0943
0	SOX11	ATCATTACG.GCGGAGATT	SOX11-chr2-5692808-C-A	0	26.5765
0	SOX11	ATCATTACG.TATTGACTG	SOX11-chr2-5692808-C-A	0	23.1616
0	SOX11	ATCCAATGA.AGCACCGTG	SOX11-chr2-5692808-C-A	0	34.4736
0	SOX11	ATCCAATGA.AGTACGAAT	SOX11-chr2-5692808-C-A	0	14.245
0	SOX11	ATCCAATGA.CTTCTATGA	SOX11-chr2-5692808-C-A	0	40.0534
0	SOX11	ATCCAATGA.GCGCTTCTC	SOX11-chr2-5692808-C-A	0	15.213
0	SOX11	ATCCAATGA.TAGAGCCAG	SOX11-chr2-5692808-C-A	0	8.07103
0	SOX11	ATCCACAGT.CGCATCTAC	SOX11-chr2-5692808-C-A	0	48.7352
0	SOX11	ATCCACAGT.GGTAGACAT	SOX11-chr2-5692808-C-A	0	13.3779
0	SOX11	ATCCACAGT.GTACCTAAC	SOX11-chr2-5692808-C-A	0	58.5774
0	SOX11	ATCCAGCTG.TATGCCTTC	SOX11-chr2-5692808-C-A	0	33.195
0	SOX11	ATCCATTAG.ACACGTTGC	SOX11-chr2-5692808-C-A	0	6.49351
0	SOX11	ATCCATTAG.ATTAGCCAC	SOX11-chr2-5692808-C-A	0	12.0579
0	SOX11	ATCCGACCA.CTTCCGTGG	SOX11-chr2-5692808-C-A	0	14.2552
0	SOX11	ATCCGACCA.GTCCGTAAG	SOX11-chr2-5692808-C-A	0	14.2146
0	SOX11	ATCCGACCA.TATTCAACG	SOX11-chr2-5692808-C-A	0	10.0503
0	SOX11	ATCCGGTCC.CTCTCAGTC	SOX11-chr2-5692808-C-A	0	9.07853
0	SOX11	ATCCGGTCC.TACCAGCCA	SOX11-chr2-5692808-C-A	0	18.7617
0	SOX11	ATCCGTCTC.CACTGGTCC	SOX11-chr2-5692808-C-A	0	22.779
0	SOX11	ATCCTCCGA.ATTGGTTCC	SOX11-chr2-5692808-C-A	0	35.693
0	SOX11	ATCCTCCGA.CGACCACTT	SOX11-chr2-5692808-C-A	0	27.4181
0	SOX11	ATCCTCCGA.GGTCCTGGT	SOX11-chr2-5692808-C-A	0	11.0345
0	SOX11	ATCCTGCCT.CGCTGTAGT	SOX11-chr2-5692808-C-A	0	26.2544
0	SOX11	ATCCTGCCT.GTTCAGAAG	SOX11-chr2-5692808-C-A	0	23.5018
0	SOX11	ATCCTGCCT.TACAACACC	SOX11-chr2-5692808-C-A	0	28.9376
0	SOX11	ATCGAATCG.AGAGAGTGG	SOX11-chr2-5692808-C-A	0	32.9218
0	SOX11	ATCGAATCG.ATGCAGTTC	SOX11-chr2-5692808-C-A	0	47.4957
0	SOX11	ATCGAATCG.CAGGTTGTC	SOX11-chr2-5692808-C-A	0	16.8539
0	SOX11	ATCGAATCG.CCGAATATG	SOX11-chr2-5692808-C-A	0	10.7066
0	SOX11	ATCGAATCG.TCTGATGAA	SOX11-chr2-5692808-C-A	0	95.7771
0	SOX11	ATCGATCCT.ATCACTTCC	SOX11-chr2-5692808-C-A	0	43.0162
0	SOX11	ATCGCCTCT.ATGCTTCAG	SOX11-chr2-5692808-C-A	0	15.9236
0	SOX11	ATCGCCTCT.CTCTTCAGC	SOX11-chr2-5692808-C-A	0	13.6426
0	SOX11	ATCGGTGGT.AAGGTGCTG	SOX11-chr2-5692808-C-A	0	37.4404
0	SOX11	ATCGGTGGT.CTTGATCTA	SOX11-chr2-5692808-C-A	0	39.185
0	SOX11	ATCGGTGGT.GTCTGAGCC	SOX11-chr2-5692808-C-A	0	23.5849
0	SOX11	ATCGGTGGT.TGGTGGTAA	SOX11-chr2-5692808-C-A	0	17.5541
0	SOX11	ATCGTAGTG.CTCTAGTAA	SOX11-chr2-5692808-C-A	0	20.7469
0	SOX11	ATCGTAGTG.GACGGTGCT	SOX11-chr2-5692808-C-A	0	51.5464
0	SOX11	ATCTAGGTT.TGCGTAATC	SOX11-chr2-5692808-C-A	0	71.5564
0	SOX11	ATCTCGAAC.ATCACTTCC	SOX11-chr2-5692808-C-A	0	63.7813
0	SOX11	ATCTCGAAC.ATCAGAAGC	SOX11-chr2-5692808-C-A	0	5.13084
0	SOX11	ATCTCGAAC.CCATGCGTC	SOX11-chr2-5692808-C-A	0	12.5892
0	SOX11	ATCTCGAAC.TATGAGACC	SOX11-chr2-5692808-C-A	0	21.5146
0	SOX11	ATCTCTGCT.CGCAATCGA	SOX11-chr2-5692808-C-A	0	42.6621
0	SOX11	ATCTCTGCT.CTCCTATCT	SOX11-chr2-5692808-C-A	0	31.8471
0	SOX11	ATCTCTGCT.GTCCTAGTT	SOX11-chr2-5692808-C-A	0	44.8096
0	SOX11	ATCTCTGCT.TATACCACT	SOX11-chr2-5692808-C-A	0	15.083
0	SOX11	ATCTCTGCT.TCTGTGAAG	SOX11-chr2-5692808-C-A	0	41.4365
0	SOX11	ATCTGCGTA.ACTCCGTCG	SOX11-chr2-5692808-C-A	0	7.62195
0	SOX11	ATCTGCGTA.GGAATTCAC	SOX11-chr2-5692808-C-A	0	50.6586
0	SOX11	ATCTGGTAG.CTAACCGGT	SOX11-chr2-5692808-C-A	0	72.7273
0	SOX11	ATCTGGTAG.GAAGGATCA	SOX11-chr2-5692808-C-A	0	8.41397
0	SOX11	ATCTGGTAG.GATAAGCTG	SOX11-chr2-5692808-C-A	0	56.1798
0	SOX11	ATCTGGTAG.TCCACGTGC	SOX11-chr2-5692808-C-A	0	69.17
0	SOX11	ATCTTACAG.AGCCACTTC	SOX11-chr2-5692808-C-A	0	75.6757
0	SOX11	ATCTTACAG.TGAACGTCA	SOX11-chr2-5692808-C-A	0	38.6287
0	SOX11	ATGAACTAG.AGACGGAGG	SOX11-chr2-5692808-C-A	0	17.3846
0	SOX11	ATGAACTAG.AGGTCCGTC	SOX11-chr2-5692808-C-A	0	15.8881
0	SOX11	ATGAACTAG.GGTCCTAAG	SOX11-chr2-5692808-C-A	0	9.03342
0	SOX11	ATGAACTAG.TATGTACCT	SOX11-chr2-5692808-C-A	0	31.746
0	SOX11	ATGACACAA.CATCCACCG	SOX11-chr2-5692808-C-A	0	24.8139
0	SOX11	ATGAGATCC.AATTAGAGG	SOX11-chr2-5692808-C-A	0	38.6445
0	SOX11	ATGAGATCC.CACCTCAAC	SOX11-chr2-5692808-C-A	0	32.9102
0	SOX11	ATGAGGTAT.ACGCACACT	SOX11-chr2-5692808-C-A	0	20.2675
0	SOX11	ATGAGGTAT.CATGGTTAC	SOX11-chr2-5692808-C-A	0	49.0731
0	SOX11	ATGAGGTAT.GTGATGTGC	SOX11-chr2-5692808-C-A	0	37.037
0	SOX11	ATGAGTGTG.CGCAACCTC	SOX11-chr2-5692808-C-A	0	33.6927
0	SOX11	ATGATAGCT.GCCATTAAG	SOX11-chr2-5692808-C-A	0	10
0	SOX11	ATGCAGTTC.CGATAGGTG	SOX11-chr2-5692808-C-A	0	58.4036
0	SOX11	ATGCAGTTC.CTAACCGGT	SOX11-chr2-5692808-C-A	0	25.1467
0	SOX11	ATGCAGTTC.GGTCGGATA	SOX11-chr2-5692808-C-A	0	18.5014
0	SOX11	ATGCAGTTC.TCGGTATCA	SOX11-chr2-5692808-C-A	0	7.7101
0	SOX11	ATGCCTGTC.AATGCAGCG	SOX11-chr2-5692808-C-A	0	32.1802
0	SOX11	ATGCCTGTC.ACCTGCAGA	SOX11-chr2-5692808-C-A	0	50.1612
0	SOX11	ATGCCTGTC.AGGATGCGT	SOX11-chr2-5692808-C-A	0	71.2229
0	SOX11	ATGCCTGTC.AGTTGTGTA	SOX11-chr2-5692808-C-A	0	30.1432
0	SOX11	ATGCCTGTC.CACAACCAG	SOX11-chr2-5692808-C-A	0	37.1747
0	SOX11	ATGCCTTCA.CTTCTCATC	SOX11-chr2-5692808-C-A	0	30.8578
0	SOX11	ATGCGCCGT.GCAATGAGA	SOX11-chr2-5692808-C-A	0	55.788
0	SOX11	ATGCGCTAC.ATCAAGAGA	SOX11-chr2-5692808-C-A	0	25.9067
0	SOX11	ATGCGCTAC.ATGCAGTTC	SOX11-chr2-5692808-C-A	0	27.9135
0	SOX11	ATGCGCTAC.TCCTATTCC	SOX11-chr2-5692808-C-A	0	18.9454
0	SOX11	ATGCGTGGA.GACTAGCAT	SOX11-chr2-5692808-C-A	0	37.6679
0	SOX11	ATGCGTGGA.TGCCGAACT	SOX11-chr2-5692808-C-A	0	46.0962
0	SOX11	ATGCTCACC.GCCATCGCT	SOX11-chr2-5692808-C-A	0	40.404
0	SOX11	ATGCTCACC.GTCAGTTGT	SOX11-chr2-5692808-C-A	0	26.1917
0	SOX11	ATGCTGTCG.AGCACACCT	SOX11-chr2-5692808-C-A	0	7.44048
0	SOX11	ATGCTGTCG.CAAGCGCAT	SOX11-chr2-5692808-C-A	0	6.61594
0	SOX11	ATGCTGTCG.GTAGCATAC	SOX11-chr2-5692808-C-A	0	28.4437
0	SOX11	ATGCTTCAG.GTAGCTACA	SOX11-chr2-5692808-C-A	0	52.9801
0	SOX11	ATGGAGAGT.TGGATTAGC	SOX11-chr2-5692808-C-A	0	13.3156
0	SOX11	ATGGAGGAA.AAGGATACG	SOX11-chr2-5692808-C-A	0	49.2264
0	SOX11	ATGGAGGAA.TCCTTAGGT	SOX11-chr2-5692808-C-A	0	14.2959
0	SOX11	ATGGATATC.CACAACGCT	SOX11-chr2-5692808-C-A	0	22.0403
0	SOX11	ATGGATATC.CCATGATGT	SOX11-chr2-5692808-C-A	0	7.7101
0	SOX11	ATGGATATC.TAGATAGCC	SOX11-chr2-5692808-C-A	0	63.9318
0	SOX11	ATGGTTCGA.AACTTGTCG	SOX11-chr2-5692808-C-A	0	26.6667
0	SOX11	ATGGTTCGA.AGTGACGAT	SOX11-chr2-5692808-C-A	0	17.5593
0	SOX11	ATGGTTCGA.CCGCTCATG	SOX11-chr2-5692808-C-A	0	85.2273
0	SOX11	ATGGTTCGA.GCAGATCCG	SOX11-chr2-5692808-C-A	0	42.6591
0	SOX11	ATGGTTCGA.TATGAGACC	SOX11-chr2-5692808-C-A	0	33.4448
0	SOX11	ATGGTTCGA.TCCGATAAC	SOX11-chr2-5692808-C-A	0	15.0602
0	SOX11	ATGTCCTCC.GAATAAGAG	SOX11-chr2-5692808-C-A	0	25.0313
0	SOX11	ATGTCCTCC.GCGTCGTCT	SOX11-chr2-5692808-C-A	0	20.79
0	SOX11	ATGTCCTCC.TTGATCGTA	SOX11-chr2-5692808-C-A	0	38.3142
0	SOX11	ATGTCGCCT.ACCATACTT	SOX11-chr2-5692808-C-A	0	8.17661
0	SOX11	ATGTCGCCT.ACGACGATT	SOX11-chr2-5692808-C-A	0	22.8758
0	SOX11	ATGTCGCCT.GCATACATG	SOX11-chr2-5692808-C-A	0	55.7012
0	SOX11	ATGTCGCCT.GCCGCTATC	SOX11-chr2-5692808-C-A	0	85.6164
0	SOX11	ATGTGACGA.ATGTGAGAC	SOX11-chr2-5692808-C-A	0	28.1294
0	SOX11	ATGTGACGA.TTACGCTCG	SOX11-chr2-5692808-C-A	0	35.2526
0	SOX11	ATTAAGACC.CTGAGGTTA	SOX11-chr2-5692808-C-A	0	26.0417
0	SOX11	ATTAAGACC.GATGCTCCT	SOX11-chr2-5692808-C-A	0	32.5998
0	SOX11	ATTAAGACC.GCAGATCCG	SOX11-chr2-5692808-C-A	0	36.5965
0	SOX11	ATTAAGACC.GTAACCATA	SOX11-chr2-5692808-C-A	0	8.84956
0	SOX11	ATTAAGACC.TGGAAGATT	SOX11-chr2-5692808-C-A	0	33.4896
0	SOX11	ATTAGCACA.CTTGGATCA	SOX11-chr2-5692808-C-A	0	59.4916
0	SOX11	ATTAGCACA.GCGCTCTAT	SOX11-chr2-5692808-C-A	0	42.1687
0	SOX11	ATTAGCCAC.ACATTGACA	SOX11-chr2-5692808-C-A	0	19.6464
0	SOX11	ATTAGCGGT.CAGTGCCAT	SOX11-chr2-5692808-C-A	0	44.5583
0	SOX11	ATTAGCGGT.CCTGTCATT	SOX11-chr2-5692808-C-A	0	10.124
0	SOX11	ATTAGCGGT.GAGATACAC	SOX11-chr2-5692808-C-A	0	16
0	SOX11	ATTATGCAG.CGTGAGACT	SOX11-chr2-5692808-C-A	0	39.3236
0	SOX11	ATTATGCAG.TATCATGCT	SOX11-chr2-5692808-C-A	0	4.19639
0	SOX11	ATTCATGTG.GTAGACTCT	SOX11-chr2-5692808-C-A	0	19.1838
0	SOX11	ATTCATGTG.TCGGAACGA	SOX11-chr2-5692808-C-A	0	10.2775
0	SOX11	ATTCCTACG.ACGTTCAAT	SOX11-chr2-5692808-C-A	0	31.4356
0	SOX11	ATTCCTACG.AGGTATTCC	SOX11-chr2-5692808-C-A	0	11.6618
0	SOX11	ATTCGAAGA.ACCACGGAT	SOX11-chr2-5692808-C-A	0	45.9888
0	SOX11	ATTCGAAGA.TAGGAGGAT	SOX11-chr2-5692808-C-A	0	26.9784
0	SOX11	ATTCTCTGG.AACGAGAAT	SOX11-chr2-5692808-C-A	0	23.8663
0	SOX11	ATTCTCTGG.CACTCACTA	SOX11-chr2-5692808-C-A	0	18.1242
0	SOX11	ATTGACACG.AACACACTC	SOX11-chr2-5692808-C-A	0	43.0828
0	SOX11	ATTGACACG.AGTATGACG	SOX11-chr2-5692808-C-A	0	45.6323
0	SOX11	ATTGACACG.ATTCGAAGA	SOX11-chr2-5692808-C-A	0	74.2837
0	SOX11	ATTGACACG.CCGACTGTT	SOX11-chr2-5692808-C-A	0	17.9816
0	SOX11	ATTGACACG.CTGCTGCTT	SOX11-chr2-5692808-C-A	0	8.14664
0	SOX11	ATTGACACG.GTAGACTCT	SOX11-chr2-5692808-C-A	0	71.4632
0	SOX11	ATTGATCAC.AAGTTGCCA	SOX11-chr2-5692808-C-A	0	13.947
0	SOX11	ATTGATCAC.ATGCGCCGT	SOX11-chr2-5692808-C-A	0	53.3993
0	SOX11	ATTGATCAC.CAAGAACCG	SOX11-chr2-5692808-C-A	0	17.0455
0	SOX11	ATTGATCAC.CGTGCCTAT	SOX11-chr2-5692808-C-A	0	13.4048
0	SOX11	ATTGATCAC.TGTTAAGCC	SOX11-chr2-5692808-C-A	0	28.3286
0	SOX11	ATTGATTGG.ACGTGAATC	SOX11-chr2-5692808-C-A	0	12.0482
0	SOX11	ATTGATTGG.TGCTTACGG	SOX11-chr2-5692808-C-A	0	33.6927
0	SOX11	ATTGCCGAC.CCGATACCG	SOX11-chr2-5692808-C-A	0	19.1623
0	SOX11	ATTGCCGAC.CTGACGGAT	SOX11-chr2-5692808-C-A	0	9.73236
0	SOX11	ATTGCCGAC.GAATCAACC	SOX11-chr2-5692808-C-A	0	37.8609
0	SOX11	ATTGCCGAC.TGCGACGTT	SOX11-chr2-5692808-C-A	0	83.4276
0	SOX11	ATTGCGCTA.CACTTGGAT	SOX11-chr2-5692808-C-A	0	7.04225
0	SOX11	ATTGCGCTA.CCATAGCCA	SOX11-chr2-5692808-C-A	0	14.8368
0	SOX11	ATTGCGCTA.CCTCGGTCA	SOX11-chr2-5692808-C-A	0	26.9906
0	SOX11	ATTGCGCTA.CGACCACTT	SOX11-chr2-5692808-C-A	0	38.5356
0	SOX11	ATTGGTTCC.AGCATTGTT	SOX11-chr2-5692808-C-A	0	7.74293
0	SOX11	ATTGGTTCC.ATATCAGCC	SOX11-chr2-5692808-C-A	0	47.8698
0	SOX11	ATTGGTTCC.ATCAGGATG	SOX11-chr2-5692808-C-A	0	9.03342
0	SOX11	ATTGGTTCC.CGCAACCTC	SOX11-chr2-5692808-C-A	0	30.7535
0	SOX11	ATTGGTTCC.TTCAGTGCC	SOX11-chr2-5692808-C-A	0	59.2467
0	SOX11	CAACACCTA.GGTGGAGCT	SOX11-chr2-5692808-C-A	0	36.2803
0	SOX11	CAACACCTA.GTATGTATC	SOX11-chr2-5692808-C-A	0	19.6618
0	SOX11	CAACACCTA.TGTGAGTAT	SOX11-chr2-5692808-C-A	0	15.6495
0	SOX11	CAACCGGTC.AATACTCCG	SOX11-chr2-5692808-C-A	0	50.8373
0	SOX11	CAACCGGTC.ATGCCTGTC	SOX11-chr2-5692808-C-A	0	50.9011
0	SOX11	CAACCGGTC.GCAATCACG	SOX11-chr2-5692808-C-A	0	31.0284
0	SOX11	CAACCGGTC.TAGCCAGTG	SOX11-chr2-5692808-C-A	0	11.4811
0	SOX11	CAACCGGTC.TCCAATCAT	SOX11-chr2-5692808-C-A	0	21.0526
0	SOX11	CAACCTGGT.ATAGAGCAG	SOX11-chr2-5692808-C-A	0	56.6773
0	SOX11	CAACCTGGT.GAATCACAT	SOX11-chr2-5692808-C-A	0	17.2749
0	SOX11	CAACGATCG.ACATGGATT	SOX11-chr2-5692808-C-A	0	7.99574
0	SOX11	CAACGATCG.CCAGTCTCA	SOX11-chr2-5692808-C-A	0	12.0627
0	SOX11	CAACGCACA.ATAATGTGG	SOX11-chr2-5692808-C-A	0	26.0756
0	SOX11	CAACGCACA.ATAGTCTCC	SOX11-chr2-5692808-C-A	0	20.3311
0	SOX11	CAACGCACA.TACATGCAC	SOX11-chr2-5692808-C-A	0	30.4878
0	SOX11	CAACTAATC.ATGCAGTTC	SOX11-chr2-5692808-C-A	0	14.3472
0	SOX11	CAACTAATC.CAGCTGGAG	SOX11-chr2-5692808-C-A	0	29.703
0	SOX11	CAACTAATC.TCAGAGCGT	SOX11-chr2-5692808-C-A	0	37.2578
0	SOX11	CAACTCCAG.AGCCGGATC	SOX11-chr2-5692808-C-A	0	39.1608
0	SOX11	CAACTCCAG.ATGTGACGA	SOX11-chr2-5692808-C-A	0	31.1526
0	SOX11	CAACTCCAG.CCATAATCG	SOX11-chr2-5692808-C-A	0	67.0141
0	SOX11	CAACTCCAG.GCTCAGCCA	SOX11-chr2-5692808-C-A	0	7.94281
0	SOX11	CAACTCCAG.GTACCTAAC	SOX11-chr2-5692808-C-A	0	55.6399
0	SOX11	CAAGAACCG.ACAGTATTG	SOX11-chr2-5692808-C-A	0	34.5821
0	SOX11	CAAGAACCG.CAAGAGAGT	SOX11-chr2-5692808-C-A	0	55.6586
0	SOX11	CAAGAACCG.CAATCAAGT	SOX11-chr2-5692808-C-A	0	18.13
0	SOX11	CAAGAACCG.CGTATCGAA	SOX11-chr2-5692808-C-A	0	11.1111
0	SOX11	CAAGAACCG.CTGTACGAC	SOX11-chr2-5692808-C-A	0	26.9542
0	SOX11	CAAGAACCG.GATGCGACG	SOX11-chr2-5692808-C-A	0	44.6927
0	SOX11	CAAGAGAGT.ACCATTCAC	SOX11-chr2-5692808-C-A	0	25.641
0	SOX11	CAAGAGGAG.AATCGTGTT	SOX11-chr2-5692808-C-A	0	66.6173
0	SOX11	CAAGAGGAG.CACTGGTCC	SOX11-chr2-5692808-C-A	0	42.1941
0	SOX11	CAAGAGGAG.CCGTCCACT	SOX11-chr2-5692808-C-A	0	19.4489
0	SOX11	CAAGAGGAG.GAAGGATCA	SOX11-chr2-5692808-C-A	0	66.2252
0	SOX11	CAAGAGGAG.GCATGTAAG	SOX11-chr2-5692808-C-A	0	34.7705
0	SOX11	CAAGCGCAT.AATGCTATC	SOX11-chr2-5692808-C-A	0	20.6186
0	SOX11	CAAGCGCAT.AGATGAGAT	SOX11-chr2-5692808-C-A	0	31.746
0	SOX11	CAAGCGCAT.AGTCTGGAA	SOX11-chr2-5692808-C-A	0	10.5263
0	SOX11	CAAGCGCAT.GTGCTAAGC	SOX11-chr2-5692808-C-A	0	12.6263
0	SOX11	CAAGCGCAT.TAGTGATCC	SOX11-chr2-5692808-C-A	0	25.1678
0	SOX11	CAAGCTGCA.GTAATCAGC	SOX11-chr2-5692808-C-A	0	7.5643
0	SOX11	CAAGGTGTG.ACTATCCTG	SOX11-chr2-5692808-C-A	0	10.7585
0	SOX11	CAAGTACGA.AGAGCGGAG	SOX11-chr2-5692808-C-A	0	18.7056
0	SOX11	CAAGTACGA.CTTACCTAG	SOX11-chr2-5692808-C-A	0	20.8478
0	SOX11	CAAGTACGA.TCACATACT	SOX11-chr2-5692808-C-A	0	17.0358
0	SOX11	CAAGTCACT.AGACGCTAT	SOX11-chr2-5692808-C-A	0	10.2599
0	SOX11	CAAGTCACT.GCAGCTTGA	SOX11-chr2-5692808-C-A	0	14.881
0	SOX11	CAAGTCGAA.ATATCCGAT	SOX11-chr2-5692808-C-A	0	80.6062
0	SOX11	CAAGTCGAA.CCACACAGA	SOX11-chr2-5692808-C-A	0	11.5473
0	SOX11	CAAGTCGAA.CTATTCCGT	SOX11-chr2-5692808-C-A	0	8.14996
0	SOX11	CAATACCAC.AACGCATTG	SOX11-chr2-5692808-C-A	0	24.5298
0	SOX11	CAATACCAC.AAGTTCTCT	SOX11-chr2-5692808-C-A	0	45.1745
0	SOX11	CAATACCAC.ACGTTCAAT	SOX11-chr2-5692808-C-A	0	28.8133
0	SOX11	CAATACCAC.AGAGGTGAA	SOX11-chr2-5692808-C-A	0	30.9406
0	SOX11	CAATCAAGT.AGTGTGCAC	SOX11-chr2-5692808-C-A	0	104.575
0	SOX11	CAATCAAGT.CTTGTAACG	SOX11-chr2-5692808-C-A	0	46.8019
0	SOX11	CAATCAAGT.TAGTCAGAC	SOX11-chr2-5692808-C-A	0	81.5494
0	SOX11	CAATCATAC.CACCTACGC	SOX11-chr2-5692808-C-A	0	29.2056
0	SOX11	CAATCATAC.GTTGCATGG	SOX11-chr2-5692808-C-A	0	18.797
0	SOX11	CAATCATAC.TCGTGCCAC	SOX11-chr2-5692808-C-A	0	14.3062
0	SOX11	CAATCTCCG.CCGCATCCT	SOX11-chr2-5692808-C-A	0	50.0777
0	SOX11	CAATCTCCG.CCTAGAGTA	SOX11-chr2-5692808-C-A	0	12.0048
0	SOX11	CAATGCATT.ACTCCAACT	SOX11-chr2-5692808-C-A	0	39.8406
0	SOX11	CAATGCATT.CGCTTATGA	SOX11-chr2-5692808-C-A	0	11.5075
0	SOX11	CAATGTGCT.CTTCACTGT	SOX11-chr2-5692808-C-A	0	28.5307
0	SOX11	CAATGTGCT.GCATGTGGT	SOX11-chr2-5692808-C-A	0	5.24659
0	SOX11	CAATGTGCT.GGAACCTAG	SOX11-chr2-5692808-C-A	0	12.1729
0	SOX11	CAATGTGCT.TCACGCGAC	SOX11-chr2-5692808-C-A	0	28.9855
0	SOX11	CAATTGTCT.CGACAGACC	SOX11-chr2-5692808-C-A	0	25.8065
0	SOX11	CAATTGTCT.GGAAGAAGC	SOX11-chr2-5692808-C-A	0	32.8587
0	SOX11	CAATTGTCT.GTTATCGAT	SOX11-chr2-5692808-C-A	0	11.1566
0	SOX11	CACAACCAG.CCAACGGAA	SOX11-chr2-5692808-C-A	0	4.46628
0	SOX11	CACAACCAG.CGACCTAGC	SOX11-chr2-5692808-C-A	0	28.9855
0	SOX11	CACAACCAG.TATTGCTAC	SOX11-chr2-5692808-C-A	0	8.64304
0	SOX11	CACAACCAG.TGAACGGTT	SOX11-chr2-5692808-C-A	0	25.8913
0	SOX11	CACAACCAG.TGATGGACA	SOX11-chr2-5692808-C-A	0	16.2075
0	SOX11	CACAACCAG.TTCACTCCT	SOX11-chr2-5692808-C-A	0	2.79564
0	SOX11	CACAACGCT.GACATAACG	SOX11-chr2-5692808-C-A	0	50.6971
0	SOX11	CACAATAAC.ACCGACGGT	SOX11-chr2-5692808-C-A	0	36.7309
0	SOX11	CACAATAAC.AGTCGTCCG	SOX11-chr2-5692808-C-A	0	31.4713
0	SOX11	CACAATAAC.GCGAAGCTC	SOX11-chr2-5692808-C-A	0	44.501
0	SOX11	CACACCACA.AGTAGAGGA	SOX11-chr2-5692808-C-A	0	21.3106
0	SOX11	CACACCACA.AGTCAGTTG	SOX11-chr2-5692808-C-A	0	88.9271
0	SOX11	CACACCACA.TACCTCCTC	SOX11-chr2-5692808-C-A	0	24.7066
0	SOX11	CACACCTGT.GGATACAAT	SOX11-chr2-5692808-C-A	0	42.8435
0	SOX11	CACACCTGT.TATTCAACG	SOX11-chr2-5692808-C-A	0	74.1107
0	SOX11	CACAGCGAA.ACTTAGCTT	SOX11-chr2-5692808-C-A	0	19.356
0	SOX11	CACAGCGAA.AGGAGCAAT	SOX11-chr2-5692808-C-A	0	4.69925
0	SOX11	CACAGCGAA.AGTGTGCAC	SOX11-chr2-5692808-C-A	0	19.5312
0	SOX11	CACAGCGAA.TCCAATCAT	SOX11-chr2-5692808-C-A	0	40.3226
0	SOX11	CACATATCA.AGAATCAGA	SOX11-chr2-5692808-C-A	0	28.6944
0	SOX11	CACATATCA.GATATGGAC	SOX11-chr2-5692808-C-A	0	12.4766
0	SOX11	CACATGTGC.AGGATGCGT	SOX11-chr2-5692808-C-A	0	17.331
0	SOX11	CACATGTGC.CAGATCATT	SOX11-chr2-5692808-C-A	0	33.0907
0	SOX11	CACATGTGC.TCAATGGAC	SOX11-chr2-5692808-C-A	0	18.0343
0	SOX11	CACATTCTG.ATACGAGGT	SOX11-chr2-5692808-C-A	0	28.7081
0	SOX11	CACATTCTG.ATTGATTGG	SOX11-chr2-5692808-C-A	0	26.096
0	SOX11	CACATTCTG.GCGGACGAA	SOX11-chr2-5692808-C-A	0	99.9092
0	SOX11	CACCAAGAT.ACTCCGGTT	SOX11-chr2-5692808-C-A	0	8.42933
0	SOX11	CACCAAGAT.CCTCTGCAT	SOX11-chr2-5692808-C-A	0	46.5333
0	SOX11	CACCAAGAT.CGCCTGCAA	SOX11-chr2-5692808-C-A	0	62.0476
0	SOX11	CACCAAGAT.TCCACGTGC	SOX11-chr2-5692808-C-A	0	43.3839
0	SOX11	CACCAGAAG.GAACGCTGT	SOX11-chr2-5692808-C-A	0	74.1171
0	SOX11	CACCTACGC.AACAGCAGT	SOX11-chr2-5692808-C-A	0	10.5708
0	SOX11	CACCTACGC.CGCAACCTC	SOX11-chr2-5692808-C-A	0	29.3686
0	SOX11	CACCTACGC.GGAGTTAGC	SOX11-chr2-5692808-C-A	0	26.0417
0	SOX11	CACCTACGC.TCTCAGGAT	SOX11-chr2-5692808-C-A	0	4.60405
0	SOX11	CACCTAGCG.GGTAGTGTT	SOX11-chr2-5692808-C-A	0	56.9874
0	SOX11	CACCTCAAC.ATATAGCGT	SOX11-chr2-5692808-C-A	0	72.9395
0	SOX11	CACCTCAAC.CAGCTGGAG	SOX11-chr2-5692808-C-A	0	17.8412
0	SOX11	CACCTCAAC.GTAGTTGGT	SOX11-chr2-5692808-C-A	0	40.3226
0	SOX11	CACCTCGGA.CACGACTCA	SOX11-chr2-5692808-C-A	0	28.5987
0	SOX11	CACCTCGGA.GATTGAGTA	SOX11-chr2-5692808-C-A	0	12.9032
0	SOX11	CACCTCGGA.GCCTGGAAT	SOX11-chr2-5692808-C-A	0	6.86248
0	SOX11	CACCTCGGA.TACTCGACC	SOX11-chr2-5692808-C-A	0	12.7551
0	SOX11	CACCTCGGA.TAGGATTAG	SOX11-chr2-5692808-C-A	0	7.61615
0	SOX11	CACCTTCCT.CACTACAGG	SOX11-chr2-5692808-C-A	0	12.0919
0	SOX11	CACCTTCCT.CGTGAGACT	SOX11-chr2-5692808-C-A	0	64.0533
0	SOX11	CACGACTCA.AGTAAGCCA	SOX11-chr2-5692808-C-A	0	36.5631
0	SOX11	CACGACTCA.GGATACCTA	SOX11-chr2-5692808-C-A	0	41.2088
0	SOX11	CACGACTCA.TATCATGCT	SOX11-chr2-5692808-C-A	0	35.0965
0	SOX11	CACGACTCA.TCCGGAGCT	SOX11-chr2-5692808-C-A	0	55.7103
0	SOX11	CACGACTCA.TGCATCGGA	SOX11-chr2-5692808-C-A	0	66.1626
0	SOX11	CACGCGTAA.GCGGTAGTC	SOX11-chr2-5692808-C-A	0	43.6999
0	SOX11	CACGGAAGT.ACAGAGATG	SOX11-chr2-5692808-C-A	0	29.7128
0	SOX11	CACGGAAGT.ACGTATGTC	SOX11-chr2-5692808-C-A	0	29.7471
0	SOX11	CACGGAAGT.CCGGTTCTA	SOX11-chr2-5692808-C-A	0	50.5515
0	SOX11	CACGGAAGT.CTCTGTCAA	SOX11-chr2-5692808-C-A	0	49.0196
0	SOX11	CACGGAAGT.GGATACCTA	SOX11-chr2-5692808-C-A	0	37.4766
0	SOX11	CACGGAAGT.GTATGCCTT	SOX11-chr2-5692808-C-A	0	4.05022
0	SOX11	CACGGAAGT.GTGTTGGAA	SOX11-chr2-5692808-C-A	0	20.1748
0	SOX11	CACGGATAG.ACAGGTATC	SOX11-chr2-5692808-C-A	0	25.5836
0	SOX11	CACGGATAG.AGATATGGA	SOX11-chr2-5692808-C-A	0	13.6426
0	SOX11	CACGGATAG.ATAGTCAGT	SOX11-chr2-5692808-C-A	0	28.6344
0	SOX11	CACGGATAG.GATCTAGAG	SOX11-chr2-5692808-C-A	0	9.28505
0	SOX11	CACGGATAG.GCCTTATCT	SOX11-chr2-5692808-C-A	0	18.2732
0	SOX11	CACGTAGAC.GGACGAGCA	SOX11-chr2-5692808-C-A	0	21.6294
0	SOX11	CACGTAGAC.GGTGTGACC	SOX11-chr2-5692808-C-A	0	24.623
0	SOX11	CACGTAGAC.TAATGTAGC	SOX11-chr2-5692808-C-A	0	74.0214
0	SOX11	CACGTAGAC.TCACCGAGG	SOX11-chr2-5692808-C-A	0	37.7834
0	SOX11	CACGTCATA.CCACTGAAG	SOX11-chr2-5692808-C-A	0	10.1266
0	SOX11	CACGTCATA.CTATCTTGA	SOX11-chr2-5692808-C-A	0	16.0643
0	SOX11	CACGTCATA.TAGAGCGTC	SOX11-chr2-5692808-C-A	0	6.50618
0	SOX11	CACTACAGG.CATCGCTGG	SOX11-chr2-5692808-C-A	0	16.2866
0	SOX11	CACTACAGG.GTTAGTCAA	SOX11-chr2-5692808-C-A	0	95.8904
0	SOX11	CACTACAGG.TAAGGTGAT	SOX11-chr2-5692808-C-A	0	18.4162
0	SOX11	CACTAGACT.GCACTGGAT	SOX11-chr2-5692808-C-A	0	10.2041
0	SOX11	CACTCACTA.GCGCATTAC	SOX11-chr2-5692808-C-A	0	43.3622
0	SOX11	CACTCACTA.TACAACACC	SOX11-chr2-5692808-C-A	0	16.5563
0	SOX11	CACTGCTTA.CGACCACTT	SOX11-chr2-5692808-C-A	0	30.9946
0	SOX11	CACTGCTTA.GAAGGATCA	SOX11-chr2-5692808-C-A	0	37.4532
0	SOX11	CACTGCTTA.GGTTGAAGG	SOX11-chr2-5692808-C-A	0	68.4638
0	SOX11	CACTGCTTA.TAACGGATA	SOX11-chr2-5692808-C-A	0	66.7161
0	SOX11	CACTGGTCC.ACGCAAGAT	SOX11-chr2-5692808-C-A	0	31.4795
0	SOX11	CACTGGTCC.GGTTGCTAT	SOX11-chr2-5692808-C-A	0	2.83768
0	SOX11	CACTGGTCC.TCGCTGTAA	SOX11-chr2-5692808-C-A	0	11.9617
0	SOX11	CACTGTATC.CCTCGACCT	SOX11-chr2-5692808-C-A	0	4.363
0	SOX11	CACTGTATC.CCTCGGTCA	SOX11-chr2-5692808-C-A	0	32.8048
0	SOX11	CACTGTATC.GAACCAGTT	SOX11-chr2-5692808-C-A	0	15.0319
0	SOX11	CACTGTATC.GCCACGAGT	SOX11-chr2-5692808-C-A	0	49.14
0	SOX11	CACTGTATC.GGATTACGC	SOX11-chr2-5692808-C-A	0	43.256
0	SOX11	CACTGTATC.GTAATCAGC	SOX11-chr2-5692808-C-A	0	57.0125
0	SOX11	CACTGTATC.TTGAGCTCT	SOX11-chr2-5692808-C-A	0	46.8062
0	SOX11	CACTTCCTT.GCGGTAAGT	SOX11-chr2-5692808-C-A	0	4.55373
0	SOX11	CACTTCCTT.GGATTCGTC	SOX11-chr2-5692808-C-A	0	34.5026
0	SOX11	CACTTGGAT.CATACGCAG	SOX11-chr2-5692808-C-A	0	18.4786
0	SOX11	CAGAAGTGA.CCGCATCCT	SOX11-chr2-5692808-C-A	0	52.2298
0	SOX11	CAGAAGTGA.GTCCTTCAT	SOX11-chr2-5692808-C-A	0	53.902
0	SOX11	CAGAGCACC.TCACGCGAC	SOX11-chr2-5692808-C-A	0	83.9329
0	SOX11	CAGAGCACC.TGTAGGTTA	SOX11-chr2-5692808-C-A	0	17.2936
0	SOX11	CAGAGCACC.TGTGTAGAG	SOX11-chr2-5692808-C-A	0	6.39795
0	SOX11	CAGAGCACC.TTCAACTAC	SOX11-chr2-5692808-C-A	0	16.7544
0	SOX11	CAGATCATT.CATAAGATC	SOX11-chr2-5692808-C-A	0	55.5401
0	SOX11	CAGATCATT.CCGCATCCT	SOX11-chr2-5692808-C-A	0	21.4746
0	SOX11	CAGATCATT.CTATCCATC	SOX11-chr2-5692808-C-A	0	12.4069
0	SOX11	CAGATCATT.GTAGAGAGC	SOX11-chr2-5692808-C-A	0	41.7124
0	SOX11	CAGATCATT.TATCCTCAG	SOX11-chr2-5692808-C-A	0	23.3918
0	SOX11	CAGATCGAC.GGTAGTGTT	SOX11-chr2-5692808-C-A	0	38.9647
0	SOX11	CAGATCGAC.GTAACGCGA	SOX11-chr2-5692808-C-A	0	11.5473
0	SOX11	CAGATCGAC.GTACGTCTA	SOX11-chr2-5692808-C-A	0	38.4615
0	SOX11	CAGATCGAC.TCACTACGT	SOX11-chr2-5692808-C-A	0	16.596
0	SOX11	CAGCACGTG.ATAGCTTGC	SOX11-chr2-5692808-C-A	0	15.4083
0	SOX11	CAGCAGTAC.ACTCCAACT	SOX11-chr2-5692808-C-A	0	19.9867
0	SOX11	CAGCAGTAC.CCGATACCG	SOX11-chr2-5692808-C-A	0	22.6586
0	SOX11	CAGCAGTAC.CTGATGCAC	SOX11-chr2-5692808-C-A	0	12.0192
0	SOX11	CAGCAGTAC.GGATGCGAA	SOX11-chr2-5692808-C-A	0	28.86
0	SOX11	CAGCCGCAA.GTTAGATTG	SOX11-chr2-5692808-C-A	0	22.0022
0	SOX11	CAGCGACGT.ACGCTAGTG	SOX11-chr2-5692808-C-A	0	7.85546
0	SOX11	CAGCGACGT.GAGATACAC	SOX11-chr2-5692808-C-A	0	17.0648
0	SOX11	CAGCGTAAG.CTTCACTGT	SOX11-chr2-5692808-C-A	0	43.5414
0	SOX11	CAGCGTAAG.CTTCGTGCA	SOX11-chr2-5692808-C-A	0	42.8449
0	SOX11	CAGCGTAAG.GCTGACAGA	SOX11-chr2-5692808-C-A	0	6.20347
0	SOX11	CAGCTAGTT.CGAGCTTAC	SOX11-chr2-5692808-C-A	0	14.0121
0	SOX11	CAGCTAGTT.CTTCCGGTA	SOX11-chr2-5692808-C-A	0	40.1753
0	SOX11	CAGCTAGTT.GCAATGAGA	SOX11-chr2-5692808-C-A	0	28.2486
0	SOX11	CAGCTCTTC.AGGTGTACA	SOX11-chr2-5692808-C-A	0	26.8097
0	SOX11	CAGCTCTTC.CATAAGATC	SOX11-chr2-5692808-C-A	0	40.1606
0	SOX11	CAGCTCTTC.GATAAGCTG	SOX11-chr2-5692808-C-A	0	40.6805
0	SOX11	CAGCTGGAG.ACATTCCAC	SOX11-chr2-5692808-C-A	0	4.97018
0	SOX11	CAGCTGGAG.GCACAACTC	SOX11-chr2-5692808-C-A	0	57.0278
0	SOX11	CAGCTGGAG.GGACTATTC	SOX11-chr2-5692808-C-A	0	25.5973
0	SOX11	CAGCTTCGA.ATCCGACCA	SOX11-chr2-5692808-C-A	0	57.3682
0	SOX11	CAGCTTCGA.TAGCCTTGT	SOX11-chr2-5692808-C-A	0	26.8869
0	SOX11	CAGCTTCGA.TCTCATCGG	SOX11-chr2-5692808-C-A	0	8.80282
0	SOX11	CAGCTTCGA.TGTGTAGAG	SOX11-chr2-5692808-C-A	0	10.4275
0	SOX11	CAGGAGCCT.GAATTGTTG	SOX11-chr2-5692808-C-A	0	22.5443
0	SOX11	CAGGATCAA.AAGTTCTCT	SOX11-chr2-5692808-C-A	0	47.8886
0	SOX11	CAGGATCAA.CCTATTGGT	SOX11-chr2-5692808-C-A	0	38.2117
0	SOX11	CAGGATCAA.TTCATTCGC	SOX11-chr2-5692808-C-A	0	7.14796
0	SOX11	CAGGTATCG.ACTGACTAC	SOX11-chr2-5692808-C-A	0	26.8577
0	SOX11	CAGGTATCG.CCTGACCTC	SOX11-chr2-5692808-C-A	0	37.1747
0	SOX11	CAGGTATCG.GCACTGGAT	SOX11-chr2-5692808-C-A	0	31.2811
0	SOX11	CAGGTTGTC.ATGGTTCGA	SOX11-chr2-5692808-C-A	0	28.169
0	SOX11	CAGGTTGTC.TACAACACC	SOX11-chr2-5692808-C-A	0	20.0535
0	SOX11	CAGTAATGT.AATACTCCG	SOX11-chr2-5692808-C-A	0	44.7928
0	SOX11	CAGTAATGT.ACGTCTATG	SOX11-chr2-5692808-C-A	0	22.805
0	SOX11	CAGTAATGT.ATGGAGAGT	SOX11-chr2-5692808-C-A	0	30.2457
0	SOX11	CAGTAATGT.CAGCTAGTT	SOX11-chr2-5692808-C-A	0	50.2181
0	SOX11	CAGTAATGT.CTTGATCTA	SOX11-chr2-5692808-C-A	0	6.50195
0	SOX11	CAGTAATGT.GTGGACTGG	SOX11-chr2-5692808-C-A	0	17.3913
0	SOX11	CAGTACATC.AACGCATTG	SOX11-chr2-5692808-C-A	0	12.4688
0	SOX11	CAGTACATC.ATATGTCCA	SOX11-chr2-5692808-C-A	0	48.7805
0	SOX11	CAGTACATC.CCACGCCAT	SOX11-chr2-5692808-C-A	0	24.3448
0	SOX11	CAGTACATC.CTTCCTGAT	SOX11-chr2-5692808-C-A	0	16.5837
0	SOX11	CAGTACATC.GCAGCAGTG	SOX11-chr2-5692808-C-A	0	39.8848
0	SOX11	CAGTACATC.TACTGATGA	SOX11-chr2-5692808-C-A	0	30.349
0	SOX11	CAGTATGAT.ACGTGTAGT	SOX11-chr2-5692808-C-A	0	28.5633
0	SOX11	CAGTATGAT.AGCCGTTCT	SOX11-chr2-5692808-C-A	0	87.1018
0	SOX11	CAGTATGAT.CCGTAGTTG	SOX11-chr2-5692808-C-A	0	38.6598
0	SOX11	CAGTATGAT.CTCGTGTCC	SOX11-chr2-5692808-C-A	0	22.7964
0	SOX11	CAGTATGAT.GATCTGAAT	SOX11-chr2-5692808-C-A	0	96.4265
0	SOX11	CAGTATGAT.TACGTTGGA	SOX11-chr2-5692808-C-A	0	37.594
0	SOX11	CAGTCCTAA.AGCTACTCA	SOX11-chr2-5692808-C-A	0	22.4115
0	SOX11	CAGTCCTAA.GGAAGAAGC	SOX11-chr2-5692808-C-A	0	23.7369
0	SOX11	CAGTCGGTA.AGTCGATCA	SOX11-chr2-5692808-C-A	0	44.0529
0	SOX11	CAGTCGGTA.ATATCCGAT	SOX11-chr2-5692808-C-A	0	19.8177
0	SOX11	CAGTCGGTA.CTATAGCTC	SOX11-chr2-5692808-C-A	0	32.6975
0	SOX11	CAGTCGGTA.CTGTCTAGT	SOX11-chr2-5692808-C-A	0	21.9058
0	SOX11	CAGTCGGTA.TCGAATAGA	SOX11-chr2-5692808-C-A	0	8.65801
0	SOX11	CAGTCTAAC.AAGAGAGAG	SOX11-chr2-5692808-C-A	0	25.1938
0	SOX11	CAGTCTAAC.ATTCGAAGA	SOX11-chr2-5692808-C-A	0	12.5628
0	SOX11	CAGTCTAAC.CTTCTCATC	SOX11-chr2-5692808-C-A	0	7.96178
0	SOX11	CAGTGAGGA.CGTGGTACC	SOX11-chr2-5692808-C-A	0	41.6667
0	SOX11	CAGTGCCAT.CGTCGTCAA	SOX11-chr2-5692808-C-A	0	48.8202
0	SOX11	CAGTGCTGC.ACACCACAT	SOX11-chr2-5692808-C-A	0	76.6456
0	SOX11	CAGTGCTGC.ACGATGGAA	SOX11-chr2-5692808-C-A	0	23.31
0	SOX11	CAGTGCTGC.ACTTCTTGG	SOX11-chr2-5692808-C-A	0	22.8311
0	SOX11	CAGTGCTGC.CGGTGTTAC	SOX11-chr2-5692808-C-A	0	47.7403
0	SOX11	CAGTGCTGC.CTTCCTGAT	SOX11-chr2-5692808-C-A	0	34.057
0	SOX11	CAGTGCTGC.TGACCTCCT	SOX11-chr2-5692808-C-A	0	42.3131
0	SOX11	CAGTTACTG.ACAATTCGG	SOX11-chr2-5692808-C-A	0	24.9532
0	SOX11	CAGTTACTG.ATCGGTGGT	SOX11-chr2-5692808-C-A	0	35.9414
0	SOX11	CAGTTACTG.GCGCTACCT	SOX11-chr2-5692808-C-A	0	8.3612
0	SOX11	CAGTTACTG.GTAGACTCT	SOX11-chr2-5692808-C-A	0	49.5356
0	SOX11	CAGTTACTG.TGCCTGGTT	SOX11-chr2-5692808-C-A	0	17.4419
0	SOX11	CAGTTGAGT.AAGACTGGT	SOX11-chr2-5692808-C-A	0	29.5791
0	SOX11	CAGTTGAGT.TGCCGAACT	SOX11-chr2-5692808-C-A	0	27.5989
0	SOX11	CATAAGATC.AGCCGGATC	SOX11-chr2-5692808-C-A	0	33.195
0	SOX11	CATAAGATC.CTACGTTGG	SOX11-chr2-5692808-C-A	0	35.7873
0	SOX11	CATAAGATC.GCAGCTCTT	SOX11-chr2-5692808-C-A	0	76.0386
0	SOX11	CATAATTGG.CCTCAGGTG	SOX11-chr2-5692808-C-A	0	23.9091
0	SOX11	CATAATTGG.TATAGTGCG	SOX11-chr2-5692808-C-A	0	10.4603
0	SOX11	CATACAACC.AAGCAGCAT	SOX11-chr2-5692808-C-A	0	24.1789
0	SOX11	CATACAACC.AGCCTCTAG	SOX11-chr2-5692808-C-A	0	9.3633
0	SOX11	CATACAACC.CCACACAGA	SOX11-chr2-5692808-C-A	0	17.0213
0	SOX11	CATACGCAG.CATATGTCG	SOX11-chr2-5692808-C-A	0	33.0442
0	SOX11	CATACGCAG.GCACCATCG	SOX11-chr2-5692808-C-A	0	11.7994
0	SOX11	CATAGAGAT.TTGTATCAC	SOX11-chr2-5692808-C-A	0	9.1659
0	SOX11	CATAGGTGT.GAAGAGCAC	SOX11-chr2-5692808-C-A	0	77.4893
0	SOX11	CATAGTATG.TCCAGAACG	SOX11-chr2-5692808-C-A	0	18.6451
0	SOX11	CATAGTATG.TGCAGTTCA	SOX11-chr2-5692808-C-A	0	12.6183
0	SOX11	CATATGCGA.TGCAACTCT	SOX11-chr2-5692808-C-A	0	31.8045
0	SOX11	CATATGTCG.CACAACCAG	SOX11-chr2-5692808-C-A	0	39.267
0	SOX11	CATATGTCG.GCTAGTGGA	SOX11-chr2-5692808-C-A	0	20.1207
0	SOX11	CATCAATAG.CCACGTTCT	SOX11-chr2-5692808-C-A	0	17.8444
0	SOX11	CATCAATAG.GGTCGGTCT	SOX11-chr2-5692808-C-A	0	56.8828
0	SOX11	CATCAATAG.GTCGTTAGA	SOX11-chr2-5692808-C-A	0	43.7318
0	SOX11	CATCAATAG.TGTGCCATG	SOX11-chr2-5692808-C-A	0	43.0648
0	SOX11	CATCCACCG.ATAGTCAGT	SOX11-chr2-5692808-C-A	0	94.4882
0	SOX11	CATCCACCG.CGCGAGTGT	SOX11-chr2-5692808-C-A	0	23.2693
0	SOX11	CATCCACCG.GAGCTCTCA	SOX11-chr2-5692808-C-A	0	37.0828
0	SOX11	CATCCAGGA.ATGGATATC	SOX11-chr2-5692808-C-A	0	14.9869
0	SOX11	CATCCGACA.ACCTGCAGA	SOX11-chr2-5692808-C-A	0	55.914
0	SOX11	CATCCTCTC.ATGAGATCC	SOX11-chr2-5692808-C-A	0	6.03865
0	SOX11	CATCCTCTC.CTGTAGAAG	SOX11-chr2-5692808-C-A	0	27.7971
0	SOX11	CATCCTCTC.TCTAATACC	SOX11-chr2-5692808-C-A	0	67.6983
0	SOX11	CATCCTCTC.TGTAACAGT	SOX11-chr2-5692808-C-A	0	18.2349
0	SOX11	CATCGAAGC.GTCGTTGCG	SOX11-chr2-5692808-C-A	0	38.6399
0	SOX11	CATCGAAGC.TAATGTAGC	SOX11-chr2-5692808-C-A	0	19.685
0	SOX11	CATCGAAGC.TAGCGCAGC	SOX11-chr2-5692808-C-A	0	33.67
0	SOX11	CATCGAAGC.TATAATCGC	SOX11-chr2-5692808-C-A	0	23.1184
0	SOX11	CATCGCTGG.ACTTCTAAC	SOX11-chr2-5692808-C-A	0	42.8954
0	SOX11	CATCGCTGG.AGAAGAGTC	SOX11-chr2-5692808-C-A	0	27.027
0	SOX11	CATCGCTGG.ATGGAGAGT	SOX11-chr2-5692808-C-A	0	72.9661
0	SOX11	CATCGCTGG.GTTAATTCG	SOX11-chr2-5692808-C-A	0	17.5516
0	SOX11	CATCGCTGG.TCACTACGT	SOX11-chr2-5692808-C-A	0	19.8751
0	SOX11	CATCGCTGG.TCGTAGGAA	SOX11-chr2-5692808-C-A	0	13.9082
0	SOX11	CATCTCACG.ACCATACTT	SOX11-chr2-5692808-C-A	0	55.164
0	SOX11	CATCTCGAT.ATGGAGAGT	SOX11-chr2-5692808-C-A	0	18.4094
0	SOX11	CATCTCGAT.CCTTCCTCA	SOX11-chr2-5692808-C-A	0	83.7277
0	SOX11	CATCTCGAT.CTGGTGACA	SOX11-chr2-5692808-C-A	0	10.4275
0	SOX11	CATCTCGAT.TCAGCTCAG	SOX11-chr2-5692808-C-A	0	12.6422
0	SOX11	CATCTCGAT.TGCAACTCT	SOX11-chr2-5692808-C-A	0	108.431
0	SOX11	CATGACGTT.CAATCATAC	SOX11-chr2-5692808-C-A	0	16.6389
0	SOX11	CATGACGTT.CTGCATGTT	SOX11-chr2-5692808-C-A	0	20.6256
0	SOX11	CATGACGTT.TGCAGTCGG	SOX11-chr2-5692808-C-A	0	46.1538
0	SOX11	CATGACGTT.TGCGCACTG	SOX11-chr2-5692808-C-A	0	13.5318
0	SOX11	CATGCCAGT.CAACTAATC	SOX11-chr2-5692808-C-A	0	36.8125
0	SOX11	CATGCCAGT.CCTGCGTTA	SOX11-chr2-5692808-C-A	0	33.0033
0	SOX11	CATGCCAGT.CTACGGTAT	SOX11-chr2-5692808-C-A	0	29.6516
0	SOX11	CATGCCAGT.GAGGTCCTT	SOX11-chr2-5692808-C-A	0	6.02773
0	SOX11	CATGCCAGT.GCAATCACG	SOX11-chr2-5692808-C-A	0	38.3008
0	SOX11	CATGCCAGT.TAGACCTAC	SOX11-chr2-5692808-C-A	0	37.6294
0	SOX11	CATGGACTC.CGTGGTACC	SOX11-chr2-5692808-C-A	0	26.5756
0	SOX11	CATGGTCGA.AACAATGCA	SOX11-chr2-5692808-C-A	0	121.54
0	SOX11	CATGGTCGA.ATGGACGTT	SOX11-chr2-5692808-C-A	0	25.2616
0	SOX11	CATGGTCGA.CAGTCTAAC	SOX11-chr2-5692808-C-A	0	4.27168
0	SOX11	CATGGTCGA.CCTATTCAA	SOX11-chr2-5692808-C-A	0	7.83085
0	SOX11	CATGGTCGA.GCCGTCTTC	SOX11-chr2-5692808-C-A	0	44.2684
0	SOX11	CATGGTCGA.TCCAACGTG	SOX11-chr2-5692808-C-A	0	17.4064
0	SOX11	CATGGTCGA.TTACAGTGT	SOX11-chr2-5692808-C-A	0	51.7007
0	SOX11	CATGGTTAC.AGAGAGTGG	SOX11-chr2-5692808-C-A	0	34.2231
0	SOX11	CATGGTTAC.ATGAGGTAT	SOX11-chr2-5692808-C-A	0	24.8633
0	SOX11	CATGGTTAC.TCCATCATT	SOX11-chr2-5692808-C-A	0	41.6146
0	SOX11	CATGTCCTG.ATGAGCAGG	SOX11-chr2-5692808-C-A	0	37.4688
0	SOX11	CATGTCCTG.CTCCAGCGT	SOX11-chr2-5692808-C-A	0	5.77701
0	SOX11	CATGTGAAC.GGATTACGC	SOX11-chr2-5692808-C-A	0	51.7539
0	SOX11	CATGTGAAC.TATGCCTTC	SOX11-chr2-5692808-C-A	0	15.8932
0	SOX11	CATGTGAAC.TGCTCAGCG	SOX11-chr2-5692808-C-A	0	25.3165
0	SOX11	CATTATGTC.ATCATTACG	SOX11-chr2-5692808-C-A	0	12.3153
0	SOX11	CATTATGTC.CTTCCGGTA	SOX11-chr2-5692808-C-A	0	24.6914
0	SOX11	CATTCAGTT.AGAAGTCCT	SOX11-chr2-5692808-C-A	0	54.6692
0	SOX11	CATTCAGTT.GTGCACGAG	SOX11-chr2-5692808-C-A	0	16.129
0	SOX11	CATTCAGTT.TGATACCGT	SOX11-chr2-5692808-C-A	0	99.7592
0	SOX11	CATTCCGAG.AATTAGAGG	SOX11-chr2-5692808-C-A	0	16.8919
0	SOX11	CATTCCGAG.ACTGGACCA	SOX11-chr2-5692808-C-A	0	10.2512
0	SOX11	CATTCCGAG.CAGCTTACC	SOX11-chr2-5692808-C-A	0	35.1309
0	SOX11	CATTCCGAG.CATGGTCGA	SOX11-chr2-5692808-C-A	0	33.7838
0	SOX11	CATTCCGAG.TTGAGCTCT	SOX11-chr2-5692808-C-A	0	9.28505
0	SOX11	CATTCGAAT.ACCGTACGC	SOX11-chr2-5692808-C-A	0	5.28541
0	SOX11	CATTCGAAT.AGTCAGTTG	SOX11-chr2-5692808-C-A	0	8.94454
0	SOX11	CATTCGAAT.CTTAAGTTG	SOX11-chr2-5692808-C-A	0	60.5013
0	SOX11	CATTCGAAT.GTCAGACCG	SOX11-chr2-5692808-C-A	0	7.6864
0	SOX11	CATTCGAAT.TGGACGAGA	SOX11-chr2-5692808-C-A	0	52.1512
0	SOX11	CATTGACAA.AACAGCAGT	SOX11-chr2-5692808-C-A	0	17.5323
0	SOX11	CATTGACAA.ACCATGTCT	SOX11-chr2-5692808-C-A	0	7.94281
0	SOX11	CATTGACAA.ATGTCGCCT	SOX11-chr2-5692808-C-A	0	86.3443
0	SOX11	CATTGACAA.GCCACATGG	SOX11-chr2-5692808-C-A	0	24.6002
0	SOX11	CATTGCAGA.GTCACAGAG	SOX11-chr2-5692808-C-A	0	66.4011
0	SOX11	CATTGTTCA.GTAATATCG	SOX11-chr2-5692808-C-A	0	12.6904
0	SOX11	CATTGTTCA.TAATGTAGC	SOX11-chr2-5692808-C-A	0	31.5173
0	SOX11	CATTGTTCA.TCTCCGCGT	SOX11-chr2-5692808-C-A	0	11.409
0	SOX11	CCAACAACA.ACAAGGTAC	SOX11-chr2-5692808-C-A	0	64.4864
0	SOX11	CCAACAACA.GAGTCCAAT	SOX11-chr2-5692808-C-A	0	7.88644
0	SOX11	CCAACAACA.GATCTGAAT	SOX11-chr2-5692808-C-A	0	25.4777
0	SOX11	CCAACAACA.GTGCTGACT	SOX11-chr2-5692808-C-A	0	24.2131
0	SOX11	CCAACGGAA.ATGCGTGGA	SOX11-chr2-5692808-C-A	0	28.9687
0	SOX11	CCAACGGAA.GAACGCTGT	SOX11-chr2-5692808-C-A	0	44.1501
0	SOX11	CCAAGCGAG.CCGATGTTC	SOX11-chr2-5692808-C-A	0	23.753
0	SOX11	CCAAGCGAG.CGAAGAGGT	SOX11-chr2-5692808-C-A	0	9.14077
0	SOX11	CCAAGTCGA.AATATCGCT	SOX11-chr2-5692808-C-A	0	13.6724
0	SOX11	CCAAGTCGA.GACACGCAA	SOX11-chr2-5692808-C-A	0	35.524
0	SOX11	CCAATGCCT.ACACATCTG	SOX11-chr2-5692808-C-A	0	52.343
0	SOX11	CCAATGCCT.CACTTGGAT	SOX11-chr2-5692808-C-A	0	18.2349
0	SOX11	CCAATGCCT.GCATTGATC	SOX11-chr2-5692808-C-A	0	12.945
0	SOX11	CCAATGCCT.GCCACGAGT	SOX11-chr2-5692808-C-A	0	41.2221
0	SOX11	CCACAAGGT.TTCCAGATT	SOX11-chr2-5692808-C-A	0	15.9681
0	SOX11	CCACACAGA.AGCCAGGAC	SOX11-chr2-5692808-C-A	0	15.015
0	SOX11	CCACACAGA.CAGTACATC	SOX11-chr2-5692808-C-A	0	41.8848
0	SOX11	CCACACAGA.CTTATCTCA	SOX11-chr2-5692808-C-A	0	13.4862
0	SOX11	CCACACAGA.TATCCTCAG	SOX11-chr2-5692808-C-A	0	28.3688
0	SOX11	CCACATTAG.AACTTAGCT	SOX11-chr2-5692808-C-A	0	19.5049
0	SOX11	CCACATTAG.AAGCTGAGG	SOX11-chr2-5692808-C-A	0	41.3223
0	SOX11	CCACATTAG.GCATACATG	SOX11-chr2-5692808-C-A	0	13.8889
0	SOX11	CCACCATGC.ACGGTGTAC	SOX11-chr2-5692808-C-A	0	9.99001
0	SOX11	CCACCATGC.AGAGCGCGA	SOX11-chr2-5692808-C-A	0	11.1359
0	SOX11	CCACCATGC.CTCTGCAAG	SOX11-chr2-5692808-C-A	0	13.4348
0	SOX11	CCACCATGC.TAACACATC	SOX11-chr2-5692808-C-A	0	22.7531
0	SOX11	CCACCATGC.TATTGCTAC	SOX11-chr2-5692808-C-A	0	44.1258
0	SOX11	CCACCATGC.TGACCTATG	SOX11-chr2-5692808-C-A	0	86.5052
0	SOX11	CCACCATGC.TGACTGAGA	SOX11-chr2-5692808-C-A	0	38.5109
0	SOX11	CCACGAAGG.CTAGTTCCA	SOX11-chr2-5692808-C-A	0	19.5236
0	SOX11	CCACGAAGG.GTGTCGAGC	SOX11-chr2-5692808-C-A	0	7.10227
0	SOX11	CCACGCCAT.AATCTGACC	SOX11-chr2-5692808-C-A	0	33.7079
0	SOX11	CCACGCCAT.GCTACAATG	SOX11-chr2-5692808-C-A	0	29.4695
0	SOX11	CCACGCCAT.GTCCACAAC	SOX11-chr2-5692808-C-A	0	33.0852
0	SOX11	CCACGCCAT.GTGTTGGAA	SOX11-chr2-5692808-C-A	0	45.4545
0	SOX11	CCACGCCAT.TCACCGAGG	SOX11-chr2-5692808-C-A	0	71.6479
0	SOX11	CCACGCCAT.TCGCTTAAC	SOX11-chr2-5692808-C-A	0	20.3046
0	SOX11	CCACGGATC.AGAAGAGTC	SOX11-chr2-5692808-C-A	0	7.93021
0	SOX11	CCACGGATC.AGTAATCAG	SOX11-chr2-5692808-C-A	0	119.412
0	SOX11	CCACGGATC.ATCAAGAGA	SOX11-chr2-5692808-C-A	0	63.2411
0	SOX11	CCACGTTCT.CCATTACAG	SOX11-chr2-5692808-C-A	0	28.9017
0	SOX11	CCACGTTCT.CTCATGCCA	SOX11-chr2-5692808-C-A	0	10.917
0	SOX11	CCACGTTCT.GCAACACCT	SOX11-chr2-5692808-C-A	0	10.4712
0	SOX11	CCACTACCA.AGGATTGAG	SOX11-chr2-5692808-C-A	0	17.6523
0	SOX11	CCACTACCA.GCCTTCCAT	SOX11-chr2-5692808-C-A	0	19.7239
0	SOX11	CCACTACCA.TGCAGTCGG	SOX11-chr2-5692808-C-A	0	19.6078
0	SOX11	CCACTGAAG.AGTTAGGTC	SOX11-chr2-5692808-C-A	0	5.26593
0	SOX11	CCACTGAAG.ATGCTGTCG	SOX11-chr2-5692808-C-A	0	27.0921
0	SOX11	CCACTGAAG.ATTCATGTG	SOX11-chr2-5692808-C-A	0	16.8445
0	SOX11	CCACTTCGC.ATCAGGATG	SOX11-chr2-5692808-C-A	0	46.7017
0	SOX11	CCACTTCGC.GCAACACCT	SOX11-chr2-5692808-C-A	0	23.7869
0	SOX11	CCACTTCGC.TGACCTCCT	SOX11-chr2-5692808-C-A	0	17.2936
0	SOX11	CCAGATCAC.CAGCTGGAG	SOX11-chr2-5692808-C-A	0	11.6077
0	SOX11	CCAGATCAC.GTTGACCAT	SOX11-chr2-5692808-C-A	0	40.2228
0	SOX11	CCAGCCAAT.CTCCTATCT	SOX11-chr2-5692808-C-A	0	79.0314
0	SOX11	CCAGGAGTT.AGCGACACC	SOX11-chr2-5692808-C-A	0	21.0164
0	SOX11	CCAGGAGTT.CACGTAGAC	SOX11-chr2-5692808-C-A	0	22.0994
0	SOX11	CCAGGAGTT.CTTATTGAG	SOX11-chr2-5692808-C-A	0	14.5773
0	SOX11	CCAGGAGTT.TAATGTAGC	SOX11-chr2-5692808-C-A	0	46.5477
0	SOX11	CCAGTACTC.CCACTTCGC	SOX11-chr2-5692808-C-A	0	41.8848
0	SOX11	CCAGTACTC.GCAACCAAC	SOX11-chr2-5692808-C-A	0	9.86193
0	SOX11	CCAGTACTC.GTCAGCGTC	SOX11-chr2-5692808-C-A	0	25.5232
0	SOX11	CCAGTCTCA.GCGAGTCTA	SOX11-chr2-5692808-C-A	0	29.8507
0	SOX11	CCAGTCTCA.GTTCCAACA	SOX11-chr2-5692808-C-A	0	16.2075
0	SOX11	CCAGTCTCA.TCCTCGTCG	SOX11-chr2-5692808-C-A	0	11.3701
0	SOX11	CCAGTCTCA.TGTGGTCCT	SOX11-chr2-5692808-C-A	0	29.1991
0	SOX11	CCATAAGTA.ACGTCTATG	SOX11-chr2-5692808-C-A	0	79.1687
0	SOX11	CCATAAGTA.CTAGGTACT	SOX11-chr2-5692808-C-A	0	31.8738
0	SOX11	CCATAATCG.AGAGCGGAG	SOX11-chr2-5692808-C-A	0	21.2857
0	SOX11	CCATAATCG.CACCTTCCT	SOX11-chr2-5692808-C-A	0	3.47947
0	SOX11	CCATAATCG.CGAACAGAG	SOX11-chr2-5692808-C-A	0	24.7525
0	SOX11	CCATAATCG.GATAAGCTG	SOX11-chr2-5692808-C-A	0	12.5945
0	SOX11	CCATAATCG.TGTCATAGC	SOX11-chr2-5692808-C-A	0	61.0736
0	SOX11	CCATACGAT.CCGAAGCGT	SOX11-chr2-5692808-C-A	0	37.7804
0	SOX11	CCATACGAT.CCTAGTCTC	SOX11-chr2-5692808-C-A	0	14.4718
0	SOX11	CCATACGAT.CTAACACTG	SOX11-chr2-5692808-C-A	0	64.9954
0	SOX11	CCATACGAT.CTAATACGC	SOX11-chr2-5692808-C-A	0	6.66815
0	SOX11	CCATACGAT.TCAGAGTCA	SOX11-chr2-5692808-C-A	0	17.5593
0	SOX11	CCATACGAT.TTCTGAATG	SOX11-chr2-5692808-C-A	0	40
0	SOX11	CCATAGCCA.AGCAAGTCC	SOX11-chr2-5692808-C-A	0	41.4469
0	SOX11	CCATAGCCA.CAATTGTCT	SOX11-chr2-5692808-C-A	0	55.4435
0	SOX11	CCATATCTT.CACTACAGG	SOX11-chr2-5692808-C-A	0	19.1022
0	SOX11	CCATATGCC.GGTGTTCAT	SOX11-chr2-5692808-C-A	0	68.4644
0	SOX11	CCATATGCC.TACTAGTAG	SOX11-chr2-5692808-C-A	0	31.9489
0	SOX11	CCATCACGA.CCGAAGCGT	SOX11-chr2-5692808-C-A	0	30.2663
0	SOX11	CCATCACGA.GCGTGATAC	SOX11-chr2-5692808-C-A	0	27.1555
0	SOX11	CCATCTAGG.ATTGCCGAC	SOX11-chr2-5692808-C-A	0	30.0978
0	SOX11	CCATCTAGG.CCGACTGTT	SOX11-chr2-5692808-C-A	0	51.526
0	SOX11	CCATCTAGG.CTGATCAAG	SOX11-chr2-5692808-C-A	0	10.2459
0	SOX11	CCATCTAGG.GCGTTCAGA	SOX11-chr2-5692808-C-A	0	30.3951
0	SOX11	CCATGATGT.ACTCGCTGT	SOX11-chr2-5692808-C-A	0	57.5758
0	SOX11	CCATGATGT.AGTGAACGG	SOX11-chr2-5692808-C-A	0	36.1402
0	SOX11	CCATGATGT.TACGTTACC	SOX11-chr2-5692808-C-A	0	33.2633
0	SOX11	CCATGCGTC.AGACGCCTG	SOX11-chr2-5692808-C-A	0	55.3812
0	SOX11	CCATGCGTC.CTTGCACAA	SOX11-chr2-5692808-C-A	0	39.4737
0	SOX11	CCATTACAG.GACTCTGGT	SOX11-chr2-5692808-C-A	0	7.69231
0	SOX11	CCATTCTGC.CCGATACCG	SOX11-chr2-5692808-C-A	0	18.1818
0	SOX11	CCATTCTGC.CTGTGGTGG	SOX11-chr2-5692808-C-A	0	13.7174
0	SOX11	CCATTCTGC.GGACTCCTT	SOX11-chr2-5692808-C-A	0	26.0417
0	SOX11	CCGAAGCGT.AGTTGCCTT	SOX11-chr2-5692808-C-A	0	62.9678
0	SOX11	CCGAAGCGT.CACTGGTCC	SOX11-chr2-5692808-C-A	0	19.9867
0	SOX11	CCGAAGCGT.TCCAGAACG	SOX11-chr2-5692808-C-A	0	29.4551
0	SOX11	CCGAATATG.AGAAGTCCT	SOX11-chr2-5692808-C-A	0	16.4096
0	SOX11	CCGAATATG.ATCCGACCA	SOX11-chr2-5692808-C-A	0	12.747
0	SOX11	CCGACGTCA.TCAGGACTG	SOX11-chr2-5692808-C-A	0	17.1086
0	SOX11	CCGACTGTT.ACGCACACT	SOX11-chr2-5692808-C-A	0	31.0479
0	SOX11	CCGACTGTT.CGCCATTAC	SOX11-chr2-5692808-C-A	0	39.2157
0	SOX11	CCGACTGTT.TGGTCTACG	SOX11-chr2-5692808-C-A	0	8.88889
0	SOX11	CCGACTTGG.ACTCGAGTC	SOX11-chr2-5692808-C-A	0	38.2263
0	SOX11	CCGACTTGG.ACTTCTAAC	SOX11-chr2-5692808-C-A	0	9.4518
0	SOX11	CCGACTTGG.CATATGTCG	SOX11-chr2-5692808-C-A	0	20.1857
0	SOX11	CCGACTTGG.CCAGGAGTT	SOX11-chr2-5692808-C-A	0	96.7088
0	SOX11	CCGACTTGG.CCGACTGTT	SOX11-chr2-5692808-C-A	0	33.4957
0	SOX11	CCGACTTGG.CGATCCAGA	SOX11-chr2-5692808-C-A	0	65.1163
0	SOX11	CCGACTTGG.TGGTGCCTG	SOX11-chr2-5692808-C-A	0	20.6469
0	SOX11	CCGAGTACT.ACGATGACC	SOX11-chr2-5692808-C-A	0	16.7411
0	SOX11	CCGAGTACT.CCAACAACA	SOX11-chr2-5692808-C-A	0	13.9665
0	SOX11	CCGAGTACT.TACCTCACT	SOX11-chr2-5692808-C-A	0	12.3088
0	SOX11	CCGAGTACT.TCCTGAGAC	SOX11-chr2-5692808-C-A	0	13.8953
0	SOX11	CCGAGTACT.TTCTGAATG	SOX11-chr2-5692808-C-A	0	7.43771
0	SOX11	CCGATACCG.GATATATCC	SOX11-chr2-5692808-C-A	0	9.14077
0	SOX11	CCGATACCG.GGATCAATG	SOX11-chr2-5692808-C-A	0	14.6628
0	SOX11	CCGATACCG.TGGAAGATT	SOX11-chr2-5692808-C-A	0	49.3763
0	SOX11	CCGATCAGC.ATGCCTGTC	SOX11-chr2-5692808-C-A	0	34.6888
0	SOX11	CCGATCAGC.CACCTAGCG	SOX11-chr2-5692808-C-A	0	35.5872
0	SOX11	CCGATCAGC.CCTAAGTCT	SOX11-chr2-5692808-C-A	0	43.8853
0	SOX11	CCGATCAGC.CTCAGGTAC	SOX11-chr2-5692808-C-A	0	24.57
0	SOX11	CCGATCAGC.GGTCTCATG	SOX11-chr2-5692808-C-A	0	40.367
0	SOX11	CCGATCTCT.AGTCATACT	SOX11-chr2-5692808-C-A	0	19.8216
0	SOX11	CCGATCTCT.AGTTATCGC	SOX11-chr2-5692808-C-A	0	26.3852
0	SOX11	CCGATCTCT.TCGCATTCG	SOX11-chr2-5692808-C-A	0	42.6439
0	SOX11	CCGATCTCT.TGTGAGTAT	SOX11-chr2-5692808-C-A	0	31.1236
0	SOX11	CCGATGTTC.AGGATCTCA	SOX11-chr2-5692808-C-A	0	72.8863
0	SOX11	CCGATGTTC.CCTCTCTAG	SOX11-chr2-5692808-C-A	0	25.2738
0	SOX11	CCGATGTTC.GGTAATCTA	SOX11-chr2-5692808-C-A	0	14.4404
0	SOX11	CCGATGTTC.GTTAATTCG	SOX11-chr2-5692808-C-A	0	40.5885
0	SOX11	CCGCAACAC.CCTAGCAAT	SOX11-chr2-5692808-C-A	0	4.37828
0	SOX11	CCGCAACAC.GGAATTCAC	SOX11-chr2-5692808-C-A	0	17.0503
0	SOX11	CCGCAATGG.CAACCGGTC	SOX11-chr2-5692808-C-A	0	66.2954
0	SOX11	CCGCAATGG.GATCTGAAT	SOX11-chr2-5692808-C-A	0	10.6667
0	SOX11	CCGCAATGG.GCGATGGTG	SOX11-chr2-5692808-C-A	0	20.4342
0	SOX11	CCGCAATGG.TCCTTCGTA	SOX11-chr2-5692808-C-A	0	13.1406
0	SOX11	CCGCACTCA.CCGACTGTT	SOX11-chr2-5692808-C-A	0	13.6737
0	SOX11	CCGCACTCA.GTTGCATGG	SOX11-chr2-5692808-C-A	0	36.2538
0	SOX11	CCGCACTCA.TTACACCTT	SOX11-chr2-5692808-C-A	0	28.3133
0	SOX11	CCGCACTCA.TTGATGCTG	SOX11-chr2-5692808-C-A	0	50.5828
0	SOX11	CCGCAGAAT.AGCAACATT	SOX11-chr2-5692808-C-A	0	32.5945
0	SOX11	CCGCAGAAT.CACAATAAC	SOX11-chr2-5692808-C-A	0	34.3829
0	SOX11	CCGCAGCTA.ATCTGCGTA	SOX11-chr2-5692808-C-A	0	38.2166
0	SOX11	CCGCAGCTA.ATTCTCTGG	SOX11-chr2-5692808-C-A	0	56.5931
0	SOX11	CCGCAGCTA.CGTACACAC	SOX11-chr2-5692808-C-A	0	24.3902
0	SOX11	CCGCAGCTA.GCTGGTTCG	SOX11-chr2-5692808-C-A	0	30.4878
0	SOX11	CCGCAGCTA.GTCGTTAGA	SOX11-chr2-5692808-C-A	0	8.07754
0	SOX11	CCGCAGCTA.TAGCCAGTG	SOX11-chr2-5692808-C-A	0	39.4218
0	SOX11	CCGCATCCT.CACCAGAAG	SOX11-chr2-5692808-C-A	0	82.1918
0	SOX11	CCGCATCCT.CATCGAAGC	SOX11-chr2-5692808-C-A	0	20.5444
0	SOX11	CCGCATCCT.GGTTGCTAT	SOX11-chr2-5692808-C-A	0	29.8103
0	SOX11	CCGCTATCC.CCAATGCCT	SOX11-chr2-5692808-C-A	0	48.1822
0	SOX11	CCGCTATCC.GGTCTTGCA	SOX11-chr2-5692808-C-A	0	44.3262
0	SOX11	CCGCTCATG.AGTCATACT	SOX11-chr2-5692808-C-A	0	47.813
0	SOX11	CCGCTCATG.CAAGCGCAT	SOX11-chr2-5692808-C-A	0	22.2387
0	SOX11	CCGCTCATG.CTGACGATG	SOX11-chr2-5692808-C-A	0	55.3442
0	SOX11	CCGCTCATG.CTGTAGAAG	SOX11-chr2-5692808-C-A	0	15.44
0	SOX11	CCGGATTGC.CCACGTTCT	SOX11-chr2-5692808-C-A	0	53.3618
0	SOX11	CCGGATTGC.CCACTGAAG	SOX11-chr2-5692808-C-A	0	24.9688
0	SOX11	CCGGATTGC.GTGCCATGA	SOX11-chr2-5692808-C-A	0	31.6456
0	SOX11	CCGGATTGC.TGAACTTGC	SOX11-chr2-5692808-C-A	0	23.108
0	SOX11	CCGGATTGC.TGTTGTCGA	SOX11-chr2-5692808-C-A	0	12.0482
0	SOX11	CCGGTTCTA.ACCATACTT	SOX11-chr2-5692808-C-A	0	47.5561
0	SOX11	CCGGTTCTA.CCACGTTCT	SOX11-chr2-5692808-C-A	0	32.6264
0	SOX11	CCGGTTCTA.CTGATCCGA	SOX11-chr2-5692808-C-A	0	24.6002
0	SOX11	CCGGTTCTA.GCGACAACC	SOX11-chr2-5692808-C-A	0	53.4759
0	SOX11	CCGGTTCTA.TGCGATACT	SOX11-chr2-5692808-C-A	0	44.3357
0	SOX11	CCGGTTGAG.TGATCGGAA	SOX11-chr2-5692808-C-A	0	15.8983
0	SOX11	CCGTACGGA.CATTCAGTT	SOX11-chr2-5692808-C-A	0	54.7393
0	SOX11	CCGTACGGA.GCGAAGCTC	SOX11-chr2-5692808-C-A	0	13.5593
0	SOX11	CCGTACGGA.TTGAGCTCT	SOX11-chr2-5692808-C-A	0	10.0402
0	SOX11	CCGTACGGA.TTGGACTTC	SOX11-chr2-5692808-C-A	0	22.8206
0	SOX11	CCGTAGTTG.CAGCTTCGA	SOX11-chr2-5692808-C-A	0	12.4611
0	SOX11	CCGTCCACT.AGAGCGGAG	SOX11-chr2-5692808-C-A	0	48.2625
0	SOX11	CCGTCCACT.CCACCATGC	SOX11-chr2-5692808-C-A	0	9.31966
0	SOX11	CCGTCCACT.CTCCACGTC	SOX11-chr2-5692808-C-A	0	64.4522
0	SOX11	CCGTCCACT.GCCTTGTGA	SOX11-chr2-5692808-C-A	0	28.4091
0	SOX11	CCGTCCACT.GTCGACATT	SOX11-chr2-5692808-C-A	0	7.86164
0	SOX11	CCGTTAGAC.GCTTGGTTC	SOX11-chr2-5692808-C-A	0	23.1036
0	SOX11	CCGTTAGAC.GTTCACTCC	SOX11-chr2-5692808-C-A	0	47.5479
0	SOX11	CCGTTCCAA.CATCCAGGA	SOX11-chr2-5692808-C-A	0	46.9484
0	SOX11	CCGTTCCAA.TATAATCGC	SOX11-chr2-5692808-C-A	0	45.7317
0	SOX11	CCGTTCCAA.TCCGGAGCT	SOX11-chr2-5692808-C-A	0	20.8442
0	SOX11	CCTAAGAAG.ACCTCCTAG	SOX11-chr2-5692808-C-A	0	21.7865
0	SOX11	CCTAAGTCT.GGTTGAAGG	SOX11-chr2-5692808-C-A	0	42.8922
0	SOX11	CCTAAGTCT.TTCTCCACA	SOX11-chr2-5692808-C-A	0	35.7462
0	SOX11	CCTAGAGTA.CCACTACCA	SOX11-chr2-5692808-C-A	0	60.9756
0	SOX11	CCTAGAGTA.GTCGACATT	SOX11-chr2-5692808-C-A	0	32.4992
0	SOX11	CCTAGCAAT.CAGCTCTTC	SOX11-chr2-5692808-C-A	0	40.8534
0	SOX11	CCTAGCAAT.TGATGACAG	SOX11-chr2-5692808-C-A	0	6.69344
0	SOX11	CCTAGTCTC.ACAGAAGAG	SOX11-chr2-5692808-C-A	0	17.1674
0	SOX11	CCTAGTCTC.ATCCGTCTC	SOX11-chr2-5692808-C-A	0	35.824
0	SOX11	CCTAGTCTC.GCATACTCC	SOX11-chr2-5692808-C-A	0	15.8983
0	SOX11	CCTAGTTAG.ACTTGATCT	SOX11-chr2-5692808-C-A	0	8.18777
0	SOX11	CCTAGTTAG.GTTCAGAAG	SOX11-chr2-5692808-C-A	0	56.7779
0	SOX11	CCTAGTTAG.TCATATCGC	SOX11-chr2-5692808-C-A	0	21.1977
0	SOX11	CCTATTCAA.ATCTTACAG	SOX11-chr2-5692808-C-A	0	31.7797
0	SOX11	CCTATTCAA.CTTAATCGT	SOX11-chr2-5692808-C-A	0	15.9363
0	SOX11	CCTATTGGT.CCGGTTCTA	SOX11-chr2-5692808-C-A	0	15.748
0	SOX11	CCTATTGGT.CCTAGCAAT	SOX11-chr2-5692808-C-A	0	28.2031
0	SOX11	CCTCAGGTG.TGCTATGAA	SOX11-chr2-5692808-C-A	0	12.3762
0	SOX11	CCTCATAAC.AGATCGAGT	SOX11-chr2-5692808-C-A	0	39.5671
0	SOX11	CCTCATAAC.CTATCTTGA	SOX11-chr2-5692808-C-A	0	8.83783
0	SOX11	CCTCATAAC.CTTAATCGT	SOX11-chr2-5692808-C-A	0	26.0247
0	SOX11	CCTCATAAC.GTCATTCTA	SOX11-chr2-5692808-C-A	0	29.9401
0	SOX11	CCTCATAAC.TACGTTACC	SOX11-chr2-5692808-C-A	0	15.2323
0	SOX11	CCTCCAATC.TAGACCATG	SOX11-chr2-5692808-C-A	0	7.26216
0	SOX11	CCTCCAATC.TATCATGCT	SOX11-chr2-5692808-C-A	0	21.4012
0	SOX11	CCTCCAATC.TGTTAAGCC	SOX11-chr2-5692808-C-A	0	14.5455
0	SOX11	CCTCCTTGT.ACACAGAAC	SOX11-chr2-5692808-C-A	0	63.9292
0	SOX11	CCTCCTTGT.AGACGCTAT	SOX11-chr2-5692808-C-A	0	37.6205
0	SOX11	CCTCCTTGT.CATATGTCG	SOX11-chr2-5692808-C-A	0	11.2191
0	SOX11	CCTCCTTGT.TGTGTAGAG	SOX11-chr2-5692808-C-A	0	11.2233
0	SOX11	CCTCGACCT.CCTGTTAGC	SOX11-chr2-5692808-C-A	0	26.0983
0	SOX11	CCTCGACCT.GCTCAGCCA	SOX11-chr2-5692808-C-A	0	12.4844
0	SOX11	CCTCGACCT.GGTTCGCAA	SOX11-chr2-5692808-C-A	0	89.1266
0	SOX11	CCTCGAGAG.CCTGTTAGC	SOX11-chr2-5692808-C-A	0	29.1375
0	SOX11	CCTCGAGAG.CTTGGTCAT	SOX11-chr2-5692808-C-A	0	45.6171
0	SOX11	CCTCGAGAG.GCAGCAGTG	SOX11-chr2-5692808-C-A	0	62.7803
0	SOX11	CCTCGCGTT.AGCGGAACA	SOX11-chr2-5692808-C-A	0	64.8508
0	SOX11	CCTCGCGTT.CACATTCTG	SOX11-chr2-5692808-C-A	0	26.2123
0	SOX11	CCTCGCGTT.GGTCTCATG	SOX11-chr2-5692808-C-A	0	60.0901
0	SOX11	CCTCGCGTT.GTAACCATA	SOX11-chr2-5692808-C-A	0	24.1713
0	SOX11	CCTCGCGTT.TATCACCTG	SOX11-chr2-5692808-C-A	0	21.5054
0	SOX11	CCTCGCGTT.TTCCAATTC	SOX11-chr2-5692808-C-A	0	35.91
0	SOX11	CCTCGCGTT.TTCTGAATG	SOX11-chr2-5692808-C-A	0	46.2588
0	SOX11	CCTCTCTAG.ATAGTCAGT	SOX11-chr2-5692808-C-A	0	32.8864
0	SOX11	CCTCTCTAG.ATGCTTCAG	SOX11-chr2-5692808-C-A	0	41.6378
0	SOX11	CCTCTCTAG.CCGTAGTTG	SOX11-chr2-5692808-C-A	0	72.4113
0	SOX11	CCTCTCTAG.TCACTACGT	SOX11-chr2-5692808-C-A	0	82.9876
0	SOX11	CCTCTGCAT.CGTTGATCC	SOX11-chr2-5692808-C-A	0	74.432
0	SOX11	CCTCTTGTA.AAGAGAACT	SOX11-chr2-5692808-C-A	0	154.706
0	SOX11	CCTCTTGTA.CTTCTATGA	SOX11-chr2-5692808-C-A	0	25.8398
0	SOX11	CCTCTTGTA.GACGTCAAT	SOX11-chr2-5692808-C-A	0	54.1516
0	SOX11	CCTCTTGTA.GTCGTTGCG	SOX11-chr2-5692808-C-A	0	7.13776
0	SOX11	CCTCTTGTA.TCAGTGCAA	SOX11-chr2-5692808-C-A	0	30.175
0	SOX11	CCTGACCTC.AGACATCCA	SOX11-chr2-5692808-C-A	0	6.09013
0	SOX11	CCTGACCTC.CAATCAAGT	SOX11-chr2-5692808-C-A	0	14.9745
0	SOX11	CCTGACCTC.GATCGCACT	SOX11-chr2-5692808-C-A	0	18.6683
0	SOX11	CCTGACCTC.TCAGTAAGC	SOX11-chr2-5692808-C-A	0	71.5215
0	SOX11	CCTGACCTC.TGATTGCTG	SOX11-chr2-5692808-C-A	0	14.2315
0	SOX11	CCTGCAGAT.ATGCTGTCG	SOX11-chr2-5692808-C-A	0	15.5925
0	SOX11	CCTGCAGAT.GGTGTGACC	SOX11-chr2-5692808-C-A	0	25.1256
0	SOX11	CCTGCAGAT.TATCATGCT	SOX11-chr2-5692808-C-A	0	43.2109
0	SOX11	CCTGCGTTA.ACGCTATGT	SOX11-chr2-5692808-C-A	0	8.39631
0	SOX11	CCTGCGTTA.AGCATTGTT	SOX11-chr2-5692808-C-A	0	13.3111
0	SOX11	CCTGCGTTA.CACCTACGC	SOX11-chr2-5692808-C-A	0	13.7174
0	SOX11	CCTGCGTTA.CACTTCCTT	SOX11-chr2-5692808-C-A	0	18.1105
0	SOX11	CCTGCTCCA.ACTATTGTC	SOX11-chr2-5692808-C-A	0	4.64037
0	SOX11	CCTGCTCCA.AGTACTCTC	SOX11-chr2-5692808-C-A	0	73.7864
0	SOX11	CCTGCTCCA.AGTTCAACC	SOX11-chr2-5692808-C-A	0	10.1061
0	SOX11	CCTGCTCCA.GGACAGATT	SOX11-chr2-5692808-C-A	0	146.623
0	SOX11	CCTGTATCT.AATACTCCG	SOX11-chr2-5692808-C-A	0	16.9062
0	SOX11	CCTGTATCT.ACCAGCGTT	SOX11-chr2-5692808-C-A	0	70.8996
0	SOX11	CCTGTATCT.CTCCACGTC	SOX11-chr2-5692808-C-A	0	46.0829
0	SOX11	CCTGTATCT.GTGCTCTTG	SOX11-chr2-5692808-C-A	0	11.5741
0	SOX11	CCTGTCATT.ACGCAAGAT	SOX11-chr2-5692808-C-A	0	33.2056
0	SOX11	CCTGTCATT.GTAGCATAC	SOX11-chr2-5692808-C-A	0	31.0174
0	SOX11	CCTGTCGAC.AGTGACGAT	SOX11-chr2-5692808-C-A	0	32.9144
0	SOX11	CCTGTCGAC.TTACGCTCG	SOX11-chr2-5692808-C-A	0	20.9205
0	SOX11	CCTGTTAGC.ACCGGAAGG	SOX11-chr2-5692808-C-A	0	16.5837
0	SOX11	CCTGTTAGC.AGTACTACA	SOX11-chr2-5692808-C-A	0	12.3609
0	SOX11	CCTGTTAGC.TCAGTGTTC	SOX11-chr2-5692808-C-A	0	7.54148
0	SOX11	CCTTAATTC.TCGACGTTG	SOX11-chr2-5692808-C-A	0	38.0435
0	SOX11	CCTTATCCG.ATTAGCACA	SOX11-chr2-5692808-C-A	0	52.5279
0	SOX11	CCTTATCCG.CACCTTCCT	SOX11-chr2-5692808-C-A	0	46.4135
0	SOX11	CCTTATCCG.GATACACTA	SOX11-chr2-5692808-C-A	0	14.9031
0	SOX11	CCTTATCCG.GGAATTCAC	SOX11-chr2-5692808-C-A	0	50.0626
0	SOX11	CCTTATCCG.TGATACCGT	SOX11-chr2-5692808-C-A	0	7.15308
0	SOX11	CCTTCCTCA.GACTTGATT	SOX11-chr2-5692808-C-A	0	55.19
0	SOX11	CCTTCCTCA.GGTAAGGAT	SOX11-chr2-5692808-C-A	0	42.0726
0	SOX11	CCTTCCTCA.TCATATCGC	SOX11-chr2-5692808-C-A	0	19.7433
0	SOX11	CCTTCGAGC.AAGCACAAC	SOX11-chr2-5692808-C-A	0	45.1977
0	SOX11	CCTTCGAGC.CCTTAACAT	SOX11-chr2-5692808-C-A	0	92.0709
0	SOX11	CCTTCGAGC.CTAGTTCCA	SOX11-chr2-5692808-C-A	0	19.3573
0	SOX11	CCTTGACGG.TCATGCTCA	SOX11-chr2-5692808-C-A	0	53.9957
0	SOX11	CCTTGACGG.TGCCGAACT	SOX11-chr2-5692808-C-A	0	12.4533
0	SOX11	CCTTGACGG.TGGTCGCTA	SOX11-chr2-5692808-C-A	0	13.8504
0	SOX11	CCTTGACGG.TGTGGACAA	SOX11-chr2-5692808-C-A	0	54.4323
0	SOX11	CCTTGCTTG.ACGTTCAAT	SOX11-chr2-5692808-C-A	0	13.9082
0	SOX11	CCTTGCTTG.CGTCGTCAA	SOX11-chr2-5692808-C-A	0	18.5989
0	SOX11	CCTTGCTTG.GCATTGATC	SOX11-chr2-5692808-C-A	0	64.3526
0	SOX11	CCTTGCTTG.GTCACAGAG	SOX11-chr2-5692808-C-A	0	7.70416
0	SOX11	CCTTGTTGC.ACCATGTCT	SOX11-chr2-5692808-C-A	0	64.1684
0	SOX11	CCTTGTTGC.ACGTTCAAT	SOX11-chr2-5692808-C-A	0	21.1864
0	SOX11	CCTTGTTGC.GCGAAGCTC	SOX11-chr2-5692808-C-A	0	29.098
0	SOX11	CGAACAATC.GCACCATCG	SOX11-chr2-5692808-C-A	0	32.4412
0	SOX11	CGAACAATC.TGACCTCCT	SOX11-chr2-5692808-C-A	0	29.7852
0	SOX11	CGAACAGAG.ACAGGTATC	SOX11-chr2-5692808-C-A	0	59.4943
0	SOX11	CGAACAGAG.ACGAGCTTC	SOX11-chr2-5692808-C-A	0	19.7239
0	SOX11	CGAACAGAG.GCAGCTTGA	SOX11-chr2-5692808-C-A	0	11.4943
0	SOX11	CGAAGAGGT.AAGCAATCG	SOX11-chr2-5692808-C-A	0	16.8729
0	SOX11	CGAAGAGGT.ACCTTGAAG	SOX11-chr2-5692808-C-A	0	47.7099
0	SOX11	CGAAGAGGT.ATTGATCAC	SOX11-chr2-5692808-C-A	0	5.87544
0	SOX11	CGAAGAGGT.GTGCACGAG	SOX11-chr2-5692808-C-A	0	55.1876
0	SOX11	CGAAGAGGT.TAGCCAGTG	SOX11-chr2-5692808-C-A	0	5.69801
0	SOX11	CGAATCCTG.ATTCTCTGG	SOX11-chr2-5692808-C-A	0	69.869
0	SOX11	CGAATCCTG.CGACCATCA	SOX11-chr2-5692808-C-A	0	9.02527
0	SOX11	CGAATCCTG.GAGCCATCC	SOX11-chr2-5692808-C-A	0	12.9534
0	SOX11	CGAATCCTG.TAGATCTGT	SOX11-chr2-5692808-C-A	0	4.92611
0	SOX11	CGAATGAGT.CTGATCAAG	SOX11-chr2-5692808-C-A	0	25.663
0	SOX11	CGACAGACC.ATATCAGCC	SOX11-chr2-5692808-C-A	0	30.0963
0	SOX11	CGACAGACC.CAACTAATC	SOX11-chr2-5692808-C-A	0	11.8624
0	SOX11	CGACAGACC.GTGATGTGC	SOX11-chr2-5692808-C-A	0	29.3255
0	SOX11	CGACAGACC.TCAAGCGTA	SOX11-chr2-5692808-C-A	0	25.9965
0	SOX11	CGACAGGAA.AGCCAGGAC	SOX11-chr2-5692808-C-A	0	16.0994
0	SOX11	CGACAGGAA.CACACCACA	SOX11-chr2-5692808-C-A	0	45.2781
0	SOX11	CGACAGGAA.GAGCAGGAA	SOX11-chr2-5692808-C-A	0	27.3473
0	SOX11	CGACAGGAA.GATCTGAAT	SOX11-chr2-5692808-C-A	0	6.64011
0	SOX11	CGACAGGAA.GTCGTCGAC	SOX11-chr2-5692808-C-A	0	6.67557
0	SOX11	CGACAGGAA.TTGACCTGA	SOX11-chr2-5692808-C-A	0	82.5423
0	SOX11	CGACCACTT.CTCAGCTGG	SOX11-chr2-5692808-C-A	0	58.5709
0	SOX11	CGACCACTT.GTGACGTAA	SOX11-chr2-5692808-C-A	0	21.2089
0	SOX11	CGACCACTT.TAAGTACAC	SOX11-chr2-5692808-C-A	0	16.818
0	SOX11	CGACCACTT.TGCCTTCAG	SOX11-chr2-5692808-C-A	0	47.6077
0	SOX11	CGACCATCA.GCCGAACCA	SOX11-chr2-5692808-C-A	0	40.6504
0	SOX11	CGACCATCA.GTATGCCTT	SOX11-chr2-5692808-C-A	0	22.818
0	SOX11	CGACCTAGC.ACTTCAGTA	SOX11-chr2-5692808-C-A	0	42.6439
0	SOX11	CGACCTGTA.ATGAACTAG	SOX11-chr2-5692808-C-A	0	59.4059
0	SOX11	CGACCTGTA.TAGGTTAGT	SOX11-chr2-5692808-C-A	0	57.617
0	SOX11	CGACGTGAT.ACCAGCGTT	SOX11-chr2-5692808-C-A	0	37.1211
0	SOX11	CGACGTGAT.ATGTCGCCT	SOX11-chr2-5692808-C-A	0	29.8174
0	SOX11	CGAGCCGTT.ACCATACTT	SOX11-chr2-5692808-C-A	0	14.8478
0	SOX11	CGAGCCGTT.CATACAACC	SOX11-chr2-5692808-C-A	0	41.7319
0	SOX11	CGAGCCGTT.TGCTCACAC	SOX11-chr2-5692808-C-A	0	69.386
0	SOX11	CGAGCCGTT.TTCACTCCT	SOX11-chr2-5692808-C-A	0	32.695
0	SOX11	CGAGCTTAC.GGATCGTTC	SOX11-chr2-5692808-C-A	0	8.44832
0	SOX11	CGAGTAGCA.CACGACTCA	SOX11-chr2-5692808-C-A	0	43.1034
0	SOX11	CGAGTAGCA.CTCAGTGAT	SOX11-chr2-5692808-C-A	0	1.81521
0	SOX11	CGATACTCT.CGTCAGCAC	SOX11-chr2-5692808-C-A	0	23.8854
0	SOX11	CGATACTCT.GATTCCTCT	SOX11-chr2-5692808-C-A	0	43.1612
0	SOX11	CGATAGGTG.GCAGCTTGA	SOX11-chr2-5692808-C-A	0	11.6959
0	SOX11	CGATAGGTG.GTTAATTCG	SOX11-chr2-5692808-C-A	0	14.3369
0	SOX11	CGATAGGTG.TGGATTAGC	SOX11-chr2-5692808-C-A	0	46.9684
0	SOX11	CGATCCAGA.AGCGGTCTA	SOX11-chr2-5692808-C-A	0	26.7618
0	SOX11	CGATCCAGA.ATACCGCTT	SOX11-chr2-5692808-C-A	0	39.3701
0	SOX11	CGATCCAGA.ATCATAGAC	SOX11-chr2-5692808-C-A	0	34.6021
0	SOX11	CGATTCGAG.AATCGCCAT	SOX11-chr2-5692808-C-A	0	32.3834
0	SOX11	CGATTCGAG.TAGCAGAGT	SOX11-chr2-5692808-C-A	0	34.5594
0	SOX11	CGATTCGAG.TCGTACCTT	SOX11-chr2-5692808-C-A	0	21.7523
0	SOX11	CGATTCGAG.TTGGACTTC	SOX11-chr2-5692808-C-A	0	95.7592
0	SOX11	CGATTGAAC.CTGACGGAT	SOX11-chr2-5692808-C-A	0	24.0385
0	SOX11	CGATTGAAC.CTTACCTAG	SOX11-chr2-5692808-C-A	0	22.7894
0	SOX11	CGCAACCTC.ATGAGGTAT	SOX11-chr2-5692808-C-A	0	41.4556
0	SOX11	CGCAACCTC.ATGTCCTCC	SOX11-chr2-5692808-C-A	0	33.3434
0	SOX11	CGCAACCTC.TGGAAGATT	SOX11-chr2-5692808-C-A	0	7.32064
0	SOX11	CGCAATCGA.AACTCCATG	SOX11-chr2-5692808-C-A	0	14.5138
0	SOX11	CGCAATCGA.CGTGAGACT	SOX11-chr2-5692808-C-A	0	57.3215
0	SOX11	CGCACTCTT.CGCAACCTC	SOX11-chr2-5692808-C-A	0	6.13497
0	SOX11	CGCACTCTT.GATGCGGTT	SOX11-chr2-5692808-C-A	0	9.70874
0	SOX11	CGCACTGAA.AATCAGGAG	SOX11-chr2-5692808-C-A	0	49.6454
0	SOX11	CGCACTGAA.ATTAGCACA	SOX11-chr2-5692808-C-A	0	13.8889
0	SOX11	CGCACTGAA.CGCCATTAC	SOX11-chr2-5692808-C-A	0	47.7707
0	SOX11	CGCAGTGTC.AATGTGCGT	SOX11-chr2-5692808-C-A	0	13.5685
0	SOX11	CGCAGTGTC.CGTGGTACC	SOX11-chr2-5692808-C-A	0	39.886
0	SOX11	CGCAGTGTC.GAACATGAC	SOX11-chr2-5692808-C-A	0	23.175
0	SOX11	CGCAGTGTC.GGTAAGGAT	SOX11-chr2-5692808-C-A	0	45.4959
0	SOX11	CGCAGTGTC.TCCGGAGCT	SOX11-chr2-5692808-C-A	0	8.00961
0	SOX11	CGCATAACT.AATCCGCTG	SOX11-chr2-5692808-C-A	0	31.8471
0	SOX11	CGCATAACT.ATCGGTGGT	SOX11-chr2-5692808-C-A	0	18.8857
0	SOX11	CGCATAACT.CGAGTAGCA	SOX11-chr2-5692808-C-A	0	41.4293
0	SOX11	CGCATAACT.CGTGCTTGA	SOX11-chr2-5692808-C-A	0	22.0751
0	SOX11	CGCATAACT.GATTAGACA	SOX11-chr2-5692808-C-A	0	35.3982
0	SOX11	CGCATAACT.GCGACCTGT	SOX11-chr2-5692808-C-A	0	37.5657
0	SOX11	CGCATAACT.GCTGAGCAG	SOX11-chr2-5692808-C-A	0	26.8714
0	SOX11	CGCATCTAC.CAGCTCTTC	SOX11-chr2-5692808-C-A	0	23.225
0	SOX11	CGCATCTAC.CCTAGTTAG	SOX11-chr2-5692808-C-A	0	11.5875
0	SOX11	CGCATCTAC.GGTAGCATC	SOX11-chr2-5692808-C-A	0	11.409
0	SOX11	CGCATCTAC.GTCCTTCAT	SOX11-chr2-5692808-C-A	0	16.4807
0	SOX11	CGCATCTAC.GTTACTACT	SOX11-chr2-5692808-C-A	0	15.8103
0	SOX11	CGCCACCAT.ATCCAATGA	SOX11-chr2-5692808-C-A	0	9.49217
0	SOX11	CGCCACCAT.CACATGTGC	SOX11-chr2-5692808-C-A	0	25.5918
0	SOX11	CGCCACCAT.CTTGATCTA	SOX11-chr2-5692808-C-A	0	19.6386
0	SOX11	CGCCACCAT.GAACGCTGT	SOX11-chr2-5692808-C-A	0	48.714
0	SOX11	CGCCACCAT.TACATGCAC	SOX11-chr2-5692808-C-A	0	6.2422
0	SOX11	CGCCACCAT.TCAATCTAG	SOX11-chr2-5692808-C-A	0	35.1617
0	SOX11	CGCCATTAC.ACCGGTTAC	SOX11-chr2-5692808-C-A	0	71.2106
0	SOX11	CGCCATTAC.CGCCACCAT	SOX11-chr2-5692808-C-A	0	35.4331
0	SOX11	CGCCATTAC.GCAACCAAC	SOX11-chr2-5692808-C-A	0	64.5624
0	SOX11	CGCCATTAC.GTCAGACCG	SOX11-chr2-5692808-C-A	0	65.8039
0	SOX11	CGCCATTAC.TCCTTCGTA	SOX11-chr2-5692808-C-A	0	27.3723
0	SOX11	CGCCTGCAA.GGTAAGGAT	SOX11-chr2-5692808-C-A	0	6.34317
0	SOX11	CGCCTGCAA.TATGAGACC	SOX11-chr2-5692808-C-A	0	56.8413
0	SOX11	CGCCTGCAA.TATGCCTTC	SOX11-chr2-5692808-C-A	0	27.3598
0	SOX11	CGCGAGTGT.AAGGAACAG	SOX11-chr2-5692808-C-A	0	10.5652
0	SOX11	CGCGAGTGT.AGAGGACGT	SOX11-chr2-5692808-C-A	0	44.955
0	SOX11	CGCGAGTGT.GTATGCCTT	SOX11-chr2-5692808-C-A	0	38.0538
0	SOX11	CGCGAGTGT.TCGCTGATT	SOX11-chr2-5692808-C-A	0	8.24402
0	SOX11	CGCGATGTA.ATTGCCGAC	SOX11-chr2-5692808-C-A	0	10
0	SOX11	CGCGATGTA.CACGACTCA	SOX11-chr2-5692808-C-A	0	35.9281
0	SOX11	CGCGATGTA.CAGGTTGTC	SOX11-chr2-5692808-C-A	0	38.5463
0	SOX11	CGCGATGTA.GTCTTCTCG	SOX11-chr2-5692808-C-A	0	27.9135
0	SOX11	CGCGATGTA.TCGGTATCA	SOX11-chr2-5692808-C-A	0	11.7786
0	SOX11	CGCGATGTA.TCTACAGTT	SOX11-chr2-5692808-C-A	0	10.2817
0	SOX11	CGCGCACAT.CCTGCAGAT	SOX11-chr2-5692808-C-A	0	6.36943
0	SOX11	CGCGTACTA.GATGCTCCT	SOX11-chr2-5692808-C-A	0	5.64972
0	SOX11	CGCGTGAGA.CTCAGTGAT	SOX11-chr2-5692808-C-A	0	97.271
0	SOX11	CGCGTGAGA.TGCAGATGC	SOX11-chr2-5692808-C-A	0	27.9799
0	SOX11	CGCTGTAGT.ATATGTCCA	SOX11-chr2-5692808-C-A	0	36.8732
0	SOX11	CGCTGTAGT.CCACATTAG	SOX11-chr2-5692808-C-A	0	18.2593
0	SOX11	CGCTGTAGT.GGTACTTCC	SOX11-chr2-5692808-C-A	0	12.7768
0	SOX11	CGCTTATGA.ACGGTGTAC	SOX11-chr2-5692808-C-A	0	12.4301
0	SOX11	CGCTTATGA.CTCCAGCGT	SOX11-chr2-5692808-C-A	0	14.7406
0	SOX11	CGCTTGTAG.CTGGTACAT	SOX11-chr2-5692808-C-A	0	8.53971
0	SOX11	CGGAACGAG.CACCAAGAT	SOX11-chr2-5692808-C-A	0	28.5753
0	SOX11	CGGAACGAG.TCGCTGATT	SOX11-chr2-5692808-C-A	0	85.796
0	SOX11	CGGAACGAG.TTCGCTGAG	SOX11-chr2-5692808-C-A	0	9.26784
0	SOX11	CGGAAGACG.AACTGATTC	SOX11-chr2-5692808-C-A	0	13.624
0	SOX11	CGGAAGACG.CCGATCAGC	SOX11-chr2-5692808-C-A	0	23.0521
0	SOX11	CGGAAGACG.CTTGATCTA	SOX11-chr2-5692808-C-A	0	14.556
0	SOX11	CGGAATGCA.AGCCAGGAC	SOX11-chr2-5692808-C-A	0	8.60585
0	SOX11	CGGAATGCA.TATAATCGC	SOX11-chr2-5692808-C-A	0	26.1552
0	SOX11	CGGACAAGT.CACACCACA	SOX11-chr2-5692808-C-A	0	27.6855
0	SOX11	CGGAGACTT.ACAGAGATG	SOX11-chr2-5692808-C-A	0	18.0587
0	SOX11	CGGAGACTT.CATCTCACG	SOX11-chr2-5692808-C-A	0	48.2703
0	SOX11	CGGAGACTT.CGAACAATC	SOX11-chr2-5692808-C-A	0	21.842
0	SOX11	CGGATTCTC.CATCGCTGG	SOX11-chr2-5692808-C-A	0	12.4481
0	SOX11	CGGATTCTC.GTCTTCATA	SOX11-chr2-5692808-C-A	0	23.8474
0	SOX11	CGGATTCTC.TCTTAGCGA	SOX11-chr2-5692808-C-A	0	14.556
0	SOX11	CGGATTCTC.TGAGAGGAC	SOX11-chr2-5692808-C-A	0	13.3333
0	SOX11	CGGTAGCTT.ACTCCAACT	SOX11-chr2-5692808-C-A	0	7.84621
0	SOX11	CGGTAGCTT.AGGTCCGTC	SOX11-chr2-5692808-C-A	0	25.4885
0	SOX11	CGGTCGACA.CTGATGCAC	SOX11-chr2-5692808-C-A	0	45.6389
0	SOX11	CGGTCGACA.TCACGACAA	SOX11-chr2-5692808-C-A	0	60.4686
0	SOX11	CGGTGAGTC.AACGGTAGC	SOX11-chr2-5692808-C-A	0	25.2525
0	SOX11	CGGTGAGTC.ACTATTGTC	SOX11-chr2-5692808-C-A	0	11.7786
0	SOX11	CGGTGAGTC.CGAGCTTAC	SOX11-chr2-5692808-C-A	0	47.3934
0	SOX11	CGGTGAGTC.CTGAGATAG	SOX11-chr2-5692808-C-A	0	64.493
0	SOX11	CGGTGAGTC.CTTAACAGC	SOX11-chr2-5692808-C-A	0	17.2951
0	SOX11	CGGTGAGTC.GTACCACAA	SOX11-chr2-5692808-C-A	0	46.4253
0	SOX11	CGGTTCGTA.AACTCCATG	SOX11-chr2-5692808-C-A	0	16.8919
0	SOX11	CGGTTCGTA.AATTCGGAA	SOX11-chr2-5692808-C-A	0	83.6551
0	SOX11	CGGTTCGTA.CTCAGCTGG	SOX11-chr2-5692808-C-A	0	40.282
0	SOX11	CGGTTCGTA.CTGTCTAGT	SOX11-chr2-5692808-C-A	0	18.0687
0	SOX11	CGGTTCGTA.GCGGTAAGT	SOX11-chr2-5692808-C-A	0	48.7896
0	SOX11	CGGTTCTAT.ACCAGCGTT	SOX11-chr2-5692808-C-A	0	31.1526
0	SOX11	CGGTTCTAT.AGTGAACGG	SOX11-chr2-5692808-C-A	0	3.81534
0	SOX11	CGGTTCTAT.ATTGATTGG	SOX11-chr2-5692808-C-A	0	40.1606
0	SOX11	CGGTTCTAT.CGTCTGTCC	SOX11-chr2-5692808-C-A	0	44.2356
0	SOX11	CGGTTGCGA.AACCGTGAG	SOX11-chr2-5692808-C-A	0	34.459
0	SOX11	CGGTTGCGA.CAGCTTACC	SOX11-chr2-5692808-C-A	0	11.4504
0	SOX11	CGGTTGCGA.CATCGCTGG	SOX11-chr2-5692808-C-A	0	12.6156
0	SOX11	CGTAATGAC.ACCACGCTA	SOX11-chr2-5692808-C-A	0	9.8912
0	SOX11	CGTACACAC.ATATAGCGT	SOX11-chr2-5692808-C-A	0	60.241
0	SOX11	CGTACACAC.GTCCTTCAT	SOX11-chr2-5692808-C-A	0	23.6967
0	SOX11	CGTACACAC.TTGTATCAC	SOX11-chr2-5692808-C-A	0	14.43
0	SOX11	CGTACATCT.ATAGTCAGT	SOX11-chr2-5692808-C-A	0	36.7647
0	SOX11	CGTACATCT.TAACTCCGA	SOX11-chr2-5692808-C-A	0	10.7411
0	SOX11	CGTATAGCG.CATAATTGG	SOX11-chr2-5692808-C-A	0	16.1421
0	SOX11	CGTATAGCG.CTATCCATC	SOX11-chr2-5692808-C-A	0	25.3807
0	SOX11	CGTATAGCG.GCCACGAGT	SOX11-chr2-5692808-C-A	0	46.2606
0	SOX11	CGTATCGAA.AGCAACATT	SOX11-chr2-5692808-C-A	0	24.6234
0	SOX11	CGTATTCCT.AACAATGCA	SOX11-chr2-5692808-C-A	0	14.3781
0	SOX11	CGTATTCCT.CTGAGTCCA	SOX11-chr2-5692808-C-A	0	53.4188
0	SOX11	CGTCAGCAC.ACGTGAATC	SOX11-chr2-5692808-C-A	0	50.5689
0	SOX11	CGTCAGCAC.CCAGTACTC	SOX11-chr2-5692808-C-A	0	7.10732
0	SOX11	CGTCAGCAC.GGAGACACA	SOX11-chr2-5692808-C-A	0	31.3972
0	SOX11	CGTCAGCAC.TAAGCCATT	SOX11-chr2-5692808-C-A	0	43.6882
0	SOX11	CGTCATGGA.GACGCCGTA	SOX11-chr2-5692808-C-A	0	53.1915
0	SOX11	CGTCATGGA.GGAAGAAGC	SOX11-chr2-5692808-C-A	0	38.4369
0	SOX11	CGTCGTCAA.ACAAGAATG	SOX11-chr2-5692808-C-A	0	46.2321
0	SOX11	CGTCGTCAA.GCGCTTCTC	SOX11-chr2-5692808-C-A	0	33.67
0	SOX11	CGTCTGCTG.AATCCTCGT	SOX11-chr2-5692808-C-A	0	44.8048
0	SOX11	CGTCTGCTG.TGCCAATGG	SOX11-chr2-5692808-C-A	0	131.668
0	SOX11	CGTCTGTCC.AGGAAGGTG	SOX11-chr2-5692808-C-A	0	26.8817
0	SOX11	CGTCTGTCC.TCACTCGCT	SOX11-chr2-5692808-C-A	0	54.93
0	SOX11	CGTCTGTCC.TCTGGAGGA	SOX11-chr2-5692808-C-A	0	28.8739
0	SOX11	CGTGACCAG.CACACCACA	SOX11-chr2-5692808-C-A	0	38.1679
0	SOX11	CGTGACCAG.CATACAACC	SOX11-chr2-5692808-C-A	0	7.3828
0	SOX11	CGTGACCAG.GGTAGCATC	SOX11-chr2-5692808-C-A	0	29.5858
0	SOX11	CGTGCAAGG.AGATCTGAC	SOX11-chr2-5692808-C-A	0	49.674
0	SOX11	CGTGCAAGG.TATTGACTG	SOX11-chr2-5692808-C-A	0	16.6113
0	SOX11	CGTGCCTAT.CGAATGAGT	SOX11-chr2-5692808-C-A	0	32.6962
0	SOX11	CGTGCTTGA.ACTTGATCT	SOX11-chr2-5692808-C-A	0	36.4964
0	SOX11	CGTGCTTGA.GCACATGTT	SOX11-chr2-5692808-C-A	0	27.6328
0	SOX11	CGTGGTACC.AATTGGTGA	SOX11-chr2-5692808-C-A	0	48.1348
0	SOX11	CGTGGTACC.AGAAGTAAC	SOX11-chr2-5692808-C-A	0	18.2672
0	SOX11	CGTGGTACC.CACTACAGG	SOX11-chr2-5692808-C-A	0	59.1716
0	SOX11	CGTGGTACC.GATGCTCCT	SOX11-chr2-5692808-C-A	0	27.0856
0	SOX11	CGTGGTACC.GCCGCCTAA	SOX11-chr2-5692808-C-A	0	28.5307
0	SOX11	CGTGGTACC.GTTACTACT	SOX11-chr2-5692808-C-A	0	17.301
0	SOX11	CGTGGTACC.TGAGAATCC	SOX11-chr2-5692808-C-A	0	51.5464
0	SOX11	CGTGTATTC.GGTTGCTAT	SOX11-chr2-5692808-C-A	0	216.456
0	SOX11	CGTGTGTGG.AGCGCATGA	SOX11-chr2-5692808-C-A	0	20.1207
0	SOX11	CGTGTGTGG.CATGGTTAC	SOX11-chr2-5692808-C-A	0	3.78931
0	SOX11	CGTGTGTGG.CGCGATGTA	SOX11-chr2-5692808-C-A	0	50.8044
0	SOX11	CGTGTGTGG.GCATGTGGT	SOX11-chr2-5692808-C-A	0	90.8393
0	SOX11	CGTGTGTGG.TGATCTCGG	SOX11-chr2-5692808-C-A	0	48.5437
0	SOX11	CGTTAATGG.AGGATTGAG	SOX11-chr2-5692808-C-A	0	82.5309
0	SOX11	CGTTAATGG.CCATGCGTC	SOX11-chr2-5692808-C-A	0	14.6699
0	SOX11	CGTTACACC.TATTACAGC	SOX11-chr2-5692808-C-A	0	65.2012
0	SOX11	CGTTCCATT.ACATGGATT	SOX11-chr2-5692808-C-A	0	41.8184
0	SOX11	CGTTCCATT.ACTGGTGCT	SOX11-chr2-5692808-C-A	0	5.93472
0	SOX11	CGTTCCATT.CCTCCTTGT	SOX11-chr2-5692808-C-A	0	67.0732
0	SOX11	CGTTCCATT.TTACTAGTC	SOX11-chr2-5692808-C-A	0	30.2389
0	SOX11	CGTTCGTAC.ACCTAGTTA	SOX11-chr2-5692808-C-A	0	23.7248
0	SOX11	CGTTCGTAC.ATCATAGAC	SOX11-chr2-5692808-C-A	0	13.6737
0	SOX11	CGTTCGTAC.GTCAGTTGT	SOX11-chr2-5692808-C-A	0	13.6129
0	SOX11	CGTTCGTAC.TTACTTACG	SOX11-chr2-5692808-C-A	0	25.5754
0	SOX11	CGTTGATCC.GACTTCACC	SOX11-chr2-5692808-C-A	0	27.1985
0	SOX11	CGTTGATCC.TCGAACGCT	SOX11-chr2-5692808-C-A	0	14.2653
0	SOX11	CGTTGATCC.TGTGCCATG	SOX11-chr2-5692808-C-A	0	40.7125
0	SOX11	CTAACCGGT.AGATGAAGA	SOX11-chr2-5692808-C-A	0	27.0563
0	SOX11	CTAACCGGT.AGCGGTAAG	SOX11-chr2-5692808-C-A	0	34.6721
0	SOX11	CTAACCGGT.CAGATCATT	SOX11-chr2-5692808-C-A	0	7.53012
0	SOX11	CTAACCGGT.CTGTTACCA	SOX11-chr2-5692808-C-A	0	21.0526
0	SOX11	CTAACCGGT.CTTGCACAA	SOX11-chr2-5692808-C-A	0	45.1807
0	SOX11	CTAACTAAG.GCCGCCTAA	SOX11-chr2-5692808-C-A	0	34.642
0	SOX11	CTAATACGC.AGGTCACGT	SOX11-chr2-5692808-C-A	0	77.9545
0	SOX11	CTAATACGC.ATAGACCGA	SOX11-chr2-5692808-C-A	0	11.2233
0	SOX11	CTAATACGC.CTATGGATG	SOX11-chr2-5692808-C-A	0	26.4725
0	SOX11	CTAATACGC.GACACGCAA	SOX11-chr2-5692808-C-A	0	16.4204
0	SOX11	CTACCTGCG.CATCTCGAT	SOX11-chr2-5692808-C-A	0	3.92619
0	SOX11	CTACCTGCG.CCATAGCCA	SOX11-chr2-5692808-C-A	0	35.5114
0	SOX11	CTACCTGCG.GAGAACAGG	SOX11-chr2-5692808-C-A	0	5.80383
0	SOX11	CTACCTGCG.TCCAACGTG	SOX11-chr2-5692808-C-A	0	40.3769
0	SOX11	CTACCTGCG.TGTGGTCCT	SOX11-chr2-5692808-C-A	0	12.5376
0	SOX11	CTACGAGAA.GGAGATGAG	SOX11-chr2-5692808-C-A	0	13.5501
0	SOX11	CTACGAGAA.TATTGACTG	SOX11-chr2-5692808-C-A	0	10.7681
0	SOX11	CTACGGTAT.ATGCCTTCA	SOX11-chr2-5692808-C-A	0	21.3904
0	SOX11	CTACGGTAT.GGAGCTCAA	SOX11-chr2-5692808-C-A	0	21.0305
0	SOX11	CTACGTTGG.ACTTAGCTT	SOX11-chr2-5692808-C-A	0	39.4178
0	SOX11	CTACTGTCA.CTCGACTGC	SOX11-chr2-5692808-C-A	0	4.71254
0	SOX11	CTACTGTCA.GCATGTAAG	SOX11-chr2-5692808-C-A	0	27.7008
0	SOX11	CTAGACATG.ATATAGCGT	SOX11-chr2-5692808-C-A	0	33.7268
0	SOX11	CTAGAGTCG.CCACAAGGT	SOX11-chr2-5692808-C-A	0	80.04
0	SOX11	CTAGGTACT.GACGGTGCT	SOX11-chr2-5692808-C-A	0	28.0183
0	SOX11	CTAGTATAG.TCCAGAACG	SOX11-chr2-5692808-C-A	0	22.3714
0	SOX11	CTAGTATAG.TCCTCTAGT	SOX11-chr2-5692808-C-A	0	29.7309
0	SOX11	CTAGTCGTC.CATGGTTAC	SOX11-chr2-5692808-C-A	0	57.4241
0	SOX11	CTAGTCGTC.GCATTGATC	SOX11-chr2-5692808-C-A	0	27.1186
0	SOX11	CTAGTCGTC.TATGTACCT	SOX11-chr2-5692808-C-A	0	8.66551
0	SOX11	CTAGTCGTC.TCGCTTAAC	SOX11-chr2-5692808-C-A	0	39.2285
0	SOX11	CTAGTCGTC.TTCGCTGAG	SOX11-chr2-5692808-C-A	0	40.6504
0	SOX11	CTAGTGCTG.TAGCTGTTG	SOX11-chr2-5692808-C-A	0	15.1439
0	SOX11	CTATACTAG.AGTCTGGAA	SOX11-chr2-5692808-C-A	0	48.4653
0	SOX11	CTATACTAG.CCGCATCCT	SOX11-chr2-5692808-C-A	0	24.0925
0	SOX11	CTATACTAG.CGCGTGAGA	SOX11-chr2-5692808-C-A	0	11.1732
0	SOX11	CTATACTAG.GTGCCATGA	SOX11-chr2-5692808-C-A	0	33.1126
0	SOX11	CTATACTAG.GTTAGATTG	SOX11-chr2-5692808-C-A	0	63.234
0	SOX11	CTATAGCTC.GAATTGTTG	SOX11-chr2-5692808-C-A	0	12.848
0	SOX11	CTATAGCTC.GGTCGGATA	SOX11-chr2-5692808-C-A	0	27.5482
0	SOX11	CTATCCATC.CAGCTGGAG	SOX11-chr2-5692808-C-A	0	36.9549
0	SOX11	CTATCCATC.CATACAACC	SOX11-chr2-5692808-C-A	0	25.2809
0	SOX11	CTATCCATC.CTCGTGTCC	SOX11-chr2-5692808-C-A	0	38.5356
0	SOX11	CTATCCATC.TACGACCAT	SOX11-chr2-5692808-C-A	0	74.666
0	SOX11	CTATCCATC.TCGCTGATT	SOX11-chr2-5692808-C-A	0	43.3452
0	SOX11	CTATCTTGA.GCTTAGAAC	SOX11-chr2-5692808-C-A	0	16.6334
0	SOX11	CTATCTTGA.GTGACTCTC	SOX11-chr2-5692808-C-A	0	28.8889
0	SOX11	CTATGGATG.ATTGATTGG	SOX11-chr2-5692808-C-A	0	11.5518
0	SOX11	CTATGGATG.CCGTCAGGT	SOX11-chr2-5692808-C-A	0	6.58328
0	SOX11	CTATGGATG.TAGAGCCAG	SOX11-chr2-5692808-C-A	0	11.9689
0	SOX11	CTATGGATG.TTCATCCAA	SOX11-chr2-5692808-C-A	0	35.5366
0	SOX11	CTATTAAGG.AACGCATTG	SOX11-chr2-5692808-C-A	0	58.4795
0	SOX11	CTATTCCGT.AACGAGGTG	SOX11-chr2-5692808-C-A	0	98.4052
0	SOX11	CTATTCCGT.CGTCTGTCC	SOX11-chr2-5692808-C-A	0	7.1736
0	SOX11	CTATTCCGT.GAGGTGAGC	SOX11-chr2-5692808-C-A	0	13.986
0	SOX11	CTCAGCTGG.CTCAGGTAC	SOX11-chr2-5692808-C-A	0	14.3988
0	SOX11	CTCAGGTAC.ACAGCATCA	SOX11-chr2-5692808-C-A	0	54.8321
0	SOX11	CTCAGGTAC.AGGTCCGTC	SOX11-chr2-5692808-C-A	0	11.8835
0	SOX11	CTCAGGTAC.ATCATGTTC	SOX11-chr2-5692808-C-A	0	66.1853
0	SOX11	CTCAGGTAC.CACTGTATC	SOX11-chr2-5692808-C-A	0	78.1632
0	SOX11	CTCAGGTAC.TAACACGAG	SOX11-chr2-5692808-C-A	0	21.97
0	SOX11	CTCAGGTAC.TATCGAGCC	SOX11-chr2-5692808-C-A	0	6.02773
0	SOX11	CTCAGTGAT.CCACGAAGG	SOX11-chr2-5692808-C-A	0	32.8947
0	SOX11	CTCAGTGAT.CGTAATGAC	SOX11-chr2-5692808-C-A	0	15.083
0	SOX11	CTCAGTGAT.GTAGGACGC	SOX11-chr2-5692808-C-A	0	35.0033
0	SOX11	CTCATGCCA.ACGACATCT	SOX11-chr2-5692808-C-A	0	29.4314
0	SOX11	CTCATGCCA.ATAGCACGG	SOX11-chr2-5692808-C-A	0	20.6101
0	SOX11	CTCATGCCA.CCTCGAGAG	SOX11-chr2-5692808-C-A	0	48.3676
0	SOX11	CTCATTAGT.CCTGTTAGC	SOX11-chr2-5692808-C-A	0	53.3808
0	SOX11	CTCATTAGT.GAGAACAGG	SOX11-chr2-5692808-C-A	0	15.5925
0	SOX11	CTCATTAGT.TCCTTCGTA	SOX11-chr2-5692808-C-A	0	25.6191
0	SOX11	CTCATTAGT.TTACAGTGT	SOX11-chr2-5692808-C-A	0	35.7995
0	SOX11	CTCATTAGT.TTACTTACG	SOX11-chr2-5692808-C-A	0	48.9716
0	SOX11	CTCCACGTC.GAATCACAT	SOX11-chr2-5692808-C-A	0	37.8215
0	SOX11	CTCCAGCGT.AGAATCAGA	SOX11-chr2-5692808-C-A	0	10.1215
0	SOX11	CTCCAGCGT.GGTAAGGAT	SOX11-chr2-5692808-C-A	0	30.3993
0	SOX11	CTCCGCATT.ACGACAGTC	SOX11-chr2-5692808-C-A	0	124.481
0	SOX11	CTCCGCATT.CAGTACATC	SOX11-chr2-5692808-C-A	0	5.88062
0	SOX11	CTCCTATCT.GGTCGGTCT	SOX11-chr2-5692808-C-A	0	48.6787
0	SOX11	CTCCTATCT.GGTTCGCAA	SOX11-chr2-5692808-C-A	0	11.2867
0	SOX11	CTCCTGACG.ATGAGTGTG	SOX11-chr2-5692808-C-A	0	48.3425
0	SOX11	CTCCTGACG.CACCTACGC	SOX11-chr2-5692808-C-A	0	13.7741
0	SOX11	CTCGAACTG.CCATATCTT	SOX11-chr2-5692808-C-A	0	25.1046
0	SOX11	CTCGAACTG.TCAACACTC	SOX11-chr2-5692808-C-A	0	33.3333
0	SOX11	CTCGAACTG.TCCGATCTG	SOX11-chr2-5692808-C-A	0	60.8941
0	SOX11	CTCGACGAT.CAGTTACTG	SOX11-chr2-5692808-C-A	0	67.2043
0	SOX11	CTCGACGAT.CTGCTTAGG	SOX11-chr2-5692808-C-A	0	22.8484
0	SOX11	CTCGACGAT.TGATAGAGG	SOX11-chr2-5692808-C-A	0	28.2885
0	SOX11	CTCGACTGC.TCTCCGCGT	SOX11-chr2-5692808-C-A	0	24.2066
0	SOX11	CTCGCAAGA.AAGCACAAC	SOX11-chr2-5692808-C-A	0	7.64526
0	SOX11	CTCGCAAGA.CTGTCACTT	SOX11-chr2-5692808-C-A	0	7.97766
0	SOX11	CTCGCAAGA.GCTGGTAAC	SOX11-chr2-5692808-C-A	0	19.3798
0	SOX11	CTCGCAAGA.GTAGGACGC	SOX11-chr2-5692808-C-A	0	8.66551
0	SOX11	CTCGCTACG.AGCACCAGC	SOX11-chr2-5692808-C-A	0	31.5457
0	SOX11	CTCGCTACG.AGTCTGGAA	SOX11-chr2-5692808-C-A	0	5.53097
0	SOX11	CTCGCTACG.TACAGGACT	SOX11-chr2-5692808-C-A	0	12.0482
0	SOX11	CTCGTCTTG.CAGCACGTG	SOX11-chr2-5692808-C-A	0	23.7459
0	SOX11	CTCGTCTTG.CTATTCCGT	SOX11-chr2-5692808-C-A	0	18.7882
0	SOX11	CTCGTGTCC.ACTCGAGTC	SOX11-chr2-5692808-C-A	0	23.6183
0	SOX11	CTCGTGTCC.AGTCCGTGT	SOX11-chr2-5692808-C-A	0	7.23589
0	SOX11	CTCGTGTCC.CACGGATAG	SOX11-chr2-5692808-C-A	0	13.9276
0	SOX11	CTCGTGTCC.CAGTCTAAC	SOX11-chr2-5692808-C-A	0	31.8011
0	SOX11	CTCGTGTCC.GGAATTGGA	SOX11-chr2-5692808-C-A	0	65.8228
0	SOX11	CTCGTGTCC.TACTTACCA	SOX11-chr2-5692808-C-A	0	49.6689
0	SOX11	CTCGTTCAC.AATATCAGC	SOX11-chr2-5692808-C-A	0	23.1481
0	SOX11	CTCGTTCAC.CCAATATAC	SOX11-chr2-5692808-C-A	0	19.5059
0	SOX11	CTCGTTCAC.TAGTTGACG	SOX11-chr2-5692808-C-A	0	28.8913
0	SOX11	CTCGTTCAC.TGGTAGCAG	SOX11-chr2-5692808-C-A	0	50.2723
0	SOX11	CTCGTTCAC.TTGCAGTCA	SOX11-chr2-5692808-C-A	0	10.7066
0	SOX11	CTCTAAGAG.AGATCGAGT	SOX11-chr2-5692808-C-A	0	37.3806
0	SOX11	CTCTAAGAG.GAGTATCGC	SOX11-chr2-5692808-C-A	0	14.6843
0	SOX11	CTCTAAGAG.GATGTTACA	SOX11-chr2-5692808-C-A	0	24.9688
0	SOX11	CTCTAAGAG.GGAGAATGA	SOX11-chr2-5692808-C-A	0	48.3871
0	SOX11	CTCTACGCA.TCATGCAGG	SOX11-chr2-5692808-C-A	0	30.8099
0	SOX11	CTCTAGTAA.AATACCTTG	SOX11-chr2-5692808-C-A	0	49.2611
[truncated: 12,195 more rows]

## Sheet: Fig3_M_g
p_val_adj	avg_log2FC	Test
1	0.0191897	0_1
1	-0.0244989	0_2
1	-0.0436886	1_2
1	-0.00318473	0_1
1	-0.151367	0_2
1	-0.148182	1_2
1	0.138534	0_1
1.66993e-19	0.588471	0_1
1	-0.129544	0_2
8.79536e-31	-0.718015	1_2
1	-0.0333177	0_1
1	-0.041174	0_2
1	-0.00785629	1_2
1	0.321616	0_1
1	0.266711	0_2
1	-0.0549047	1_2
1	0.00958659	0_1
1	-0.00667089	0_2
1	-0.0162575	1_2
1	-0.0674041	0_1
1	0.0454392	0_2
0.00785639	0.112843	1_2
1	0.0855986	0_1
1	-0.04769	0_1
1	-0.0273238	0_2
1	0.0203661	1_2
1	0.00343558	0_1
1	0.0609729	0_2
1	0.0575374	1_2
1	0.0747435	0_1
1	-0.217253	0_2
0.206162	-0.291996	1_2
0.00913822	-0.0572741	0_1
1	0.0246049	0_2
0.0092619	0.0818791	1_2
1	0.0692854	0_1
1	-0.0373968	0_2
1	-0.106682	1_2
1	0.133117	0_1
1	0.0947494	0_2
1	-0.0383672	1_2
0.161252	-0.149258	0_1
1	-0.181847	0_2
1	-0.0325893	1_2
1	0.00391142	0_1
1	-0.01134	0_2
1	-0.0152514	1_2
1	0.00851379	0_1
1	-0.146098	0_2
1	-0.154612	1_2
1	-0.0252823	0_1
1	0.128093	0_1
1	0.101184	0_1
1	0.102133	0_2
1	0.000948645	1_2
1	-0.285444	0_1
1	-0.329743	0_2
1	-0.0442986	1_2
7.72344e-05	0.285813	0_1
1	0.0330612	0_2
0.235615	-0.252751	1_2
1	-0.384967	0_1
1	0.29791	0_1
1	0.305565	0_2
1	0.00765542	1_2
1	-0.0616756	0_1
1	-0.0871166	0_2
1	-0.025441	1_2
1	0.326821	0_1
1	0.244791	0_2
1	-0.0820294	1_2
1	0.109764	0_1
1	0.00840356	0_2
1	-0.10136	1_2
1	0.426747	0_1
1	0.44083	0_2
1	0.0140827	1_2
1	-0.153892	0_1
1	0.0313383	0_2
5.78525e-20	0.185231	1_2
0.00132453	-0.226859	0_1
1	-0.0423676	0_2
0.00188792	0.184492	1_2
1	0.203257	0_1
1	0.0871079	0_2
1	-0.116149	1_2
1	-0.0719516	0_1
1	0.0200906	0_2
1	0.0920422	1_2
1	0.0141295	0_1
1	0.0551128	0_2
1	0.0409834	1_2
1	0.44665	0_1
1	0.265181	0_2
1	-0.181468	1_2
2.19506e-06	-0.221447	0_1
1	0.0208685	0_2
0.00116481	0.242316	1_2
1	-0.0138292	0_1
1	-0.039428	0_1
1	0.195635	0_2
0.077473	0.235063	1_2
1	-0.320749	0_1
1	-0.162149	0_2
1	0.1586	1_2
1	-0.0131104	0_1
1	0.38782	0_2
1	0.400931	1_2

## Sheet: Fig3_M_h
ID_Geno1	ID_Geno2	p_val_adj	avg_log2FC	ID_legend
0 1 0 0 0 0 0 0 0 0 2 0 0 0	1 1 0 1 1 0 0 1 0 0 1 1 0 0	7.11447e-10	0.668606	POU5F1-chr6-31164653-G-A-missense:variant|POU5F1-chr6-31164643-A-T-synonymous:variant|POU5F1-chr6-31164642-CA-C-frameshift:variant|POU5F1-chr6-31164637-G-A-synonymous:variant|POU5F1-chr6-31164635-A-G-missense:variant|POU5F1-chr6-31164632-G-A-missense:variant|POU5F1-chr6-31164628-A-G-synonymous:variant|POU5F1-chr6-31164575-C-T-3:prime:UTR:variant|POU5F1-chr6-31164566-TC-T-3:prime:UTR:variant|POU5F…
0 1 0 0 0 0 0 0 0 0 2 0 0 0	1 1 0 0 1 1 1 1 1 0 1 1 0 1	2.90547e-13	0.642097	POU5F1-chr6-31164653-G-A-missense:variant|POU5F1-chr6-31164643-A-T-synonymous:variant|POU5F1-chr6-31164642-CA-C-frameshift:variant|POU5F1-chr6-31164637-G-A-synonymous:variant|POU5F1-chr6-31164635-A-G-missense:variant|POU5F1-chr6-31164632-G-A-missense:variant|POU5F1-chr6-31164628-A-G-synonymous:variant|POU5F1-chr6-31164575-C-T-3:prime:UTR:variant|POU5F1-chr6-31164566-TC-T-3:prime:UTR:variant|POU5F…
0 1 0 0 0 0 0 0 0 0 2 0 0 0	0 1 1 0 1 1 1 0 1 0 1 0 1 1	6.33755e-07	0.62342	POU5F1-chr6-31164653-G-A-missense:variant|POU5F1-chr6-31164643-A-T-synonymous:variant|POU5F1-chr6-31164642-CA-C-frameshift:variant|POU5F1-chr6-31164637-G-A-synonymous:variant|POU5F1-chr6-31164635-A-G-missense:variant|POU5F1-chr6-31164632-G-A-missense:variant|POU5F1-chr6-31164628-A-G-synonymous:variant|POU5F1-chr6-31164575-C-T-3:prime:UTR:variant|POU5F1-chr6-31164566-TC-T-3:prime:UTR:variant|POU5F…
0 1 0 0 0 0 0 0 0 0 2 0 0 0	0 1 0 1 1 0 0 0 0 0 1 0 0 0	1.67763e-13	0.558905	POU5F1-chr6-31164653-G-A-missense:variant|POU5F1-chr6-31164643-A-T-synonymous:variant|POU5F1-chr6-31164642-CA-C-frameshift:variant|POU5F1-chr6-31164637-G-A-synonymous:variant|POU5F1-chr6-31164635-A-G-missense:variant|POU5F1-chr6-31164632-G-A-missense:variant|POU5F1-chr6-31164628-A-G-synonymous:variant|POU5F1-chr6-31164575-C-T-3:prime:UTR:variant|POU5F1-chr6-31164566-TC-T-3:prime:UTR:variant|POU5F…
0 1 0 0 0 0 0 0 0 0 2 0 0 0	1 1 0 0 1 0 0 1 0 0 1 0 0 0	0.00039079	0.528191	POU5F1-chr6-31164653-G-A-missense:variant|POU5F1-chr6-31164643-A-T-synonymous:variant|POU5F1-chr6-31164642-CA-C-frameshift:variant|POU5F1-chr6-31164637-G-A-synonymous:variant|POU5F1-chr6-31164635-A-G-missense:variant|POU5F1-chr6-31164632-G-A-missense:variant|POU5F1-chr6-31164628-A-G-synonymous:variant|POU5F1-chr6-31164575-C-T-3:prime:UTR:variant|POU5F1-chr6-31164566-TC-T-3:prime:UTR:variant|POU5F…
0 1 0 0 1 0 0 0 0 0 2 0 0 0	1 1 0 1 1 0 0 1 0 0 1 1 0 0	0.205041	0.523579	POU5F1-chr6-31164653-G-A-missense:variant|POU5F1-chr6-31164643-A-T-synonymous:variant|POU5F1-chr6-31164642-CA-C-frameshift:variant|POU5F1-chr6-31164637-G-A-synonymous:variant|POU5F1-chr6-31164635-A-G-missense:variant|POU5F1-chr6-31164632-G-A-missense:variant|POU5F1-chr6-31164628-A-G-synonymous:variant|POU5F1-chr6-31164575-C-T-3:prime:UTR:variant|POU5F1-chr6-31164566-TC-T-3:prime:UTR:variant|POU5F…
0 1 0 0 1 0 0 0 0 0 2 0 0 0	1 1 0 0 1 1 1 1 1 0 1 1 0 1	0.00042445	0.49707	POU5F1-chr6-31164653-G-A-missense:variant|POU5F1-chr6-31164643-A-T-synonymous:variant|POU5F1-chr6-31164642-CA-C-frameshift:variant|POU5F1-chr6-31164637-G-A-synonymous:variant|POU5F1-chr6-31164635-A-G-missense:variant|POU5F1-chr6-31164632-G-A-missense:variant|POU5F1-chr6-31164628-A-G-synonymous:variant|POU5F1-chr6-31164575-C-T-3:prime:UTR:variant|POU5F1-chr6-31164566-TC-T-3:prime:UTR:variant|POU5F…
0 1 0 0 1 0 0 0 0 0 2 0 0 0	0 1 1 0 1 1 1 0 1 0 1 0 1 1	0.494831	0.478393	POU5F1-chr6-31164653-G-A-missense:variant|POU5F1-chr6-31164643-A-T-synonymous:variant|POU5F1-chr6-31164642-CA-C-frameshift:variant|POU5F1-chr6-31164637-G-A-synonymous:variant|POU5F1-chr6-31164635-A-G-missense:variant|POU5F1-chr6-31164632-G-A-missense:variant|POU5F1-chr6-31164628-A-G-synonymous:variant|POU5F1-chr6-31164575-C-T-3:prime:UTR:variant|POU5F1-chr6-31164566-TC-T-3:prime:UTR:variant|POU5F…
0 0 0 0 0 0 0 0 0 0 2 0 0 0	1 1 0 1 1 0 0 1 0 0 1 1 0 0	8.27747e-09	0.473296	POU5F1-chr6-31164653-G-A-missense:variant|POU5F1-chr6-31164643-A-T-synonymous:variant|POU5F1-chr6-31164642-CA-C-frameshift:variant|POU5F1-chr6-31164637-G-A-synonymous:variant|POU5F1-chr6-31164635-A-G-missense:variant|POU5F1-chr6-31164632-G-A-missense:variant|POU5F1-chr6-31164628-A-G-synonymous:variant|POU5F1-chr6-31164575-C-T-3:prime:UTR:variant|POU5F1-chr6-31164566-TC-T-3:prime:UTR:variant|POU5F…
0 1 0 0 0 0 0 0 0 0 1 0 0 0	1 1 0 1 1 0 0 1 0 0 1 1 0 0	1.09739e-07	0.472461	POU5F1-chr6-31164653-G-A-missense:variant|POU5F1-chr6-31164643-A-T-synonymous:variant|POU5F1-chr6-31164642-CA-C-frameshift:variant|POU5F1-chr6-31164637-G-A-synonymous:variant|POU5F1-chr6-31164635-A-G-missense:variant|POU5F1-chr6-31164632-G-A-missense:variant|POU5F1-chr6-31164628-A-G-synonymous:variant|POU5F1-chr6-31164575-C-T-3:prime:UTR:variant|POU5F1-chr6-31164566-TC-T-3:prime:UTR:variant|POU5F…
0 1 0 0 0 0 0 0 0 0 2 0 0 0	1 1 1 0 1 1 1 1 1 0 1 1 1 1	0.737701	0.463994	POU5F1-chr6-31164653-G-A-missense:variant|POU5F1-chr6-31164643-A-T-synonymous:variant|POU5F1-chr6-31164642-CA-C-frameshift:variant|POU5F1-chr6-31164637-G-A-synonymous:variant|POU5F1-chr6-31164635-A-G-missense:variant|POU5F1-chr6-31164632-G-A-missense:variant|POU5F1-chr6-31164628-A-G-synonymous:variant|POU5F1-chr6-31164575-C-T-3:prime:UTR:variant|POU5F1-chr6-31164566-TC-T-3:prime:UTR:variant|POU5F…
0 1 0 0 0 0 0 0 0 0 2 0 0 0	0 1 0 0 1 1 1 0 1 0 1 0 1 1	2.51634e-08	0.458207	POU5F1-chr6-31164653-G-A-missense:variant|POU5F1-chr6-31164643-A-T-synonymous:variant|POU5F1-chr6-31164642-CA-C-frameshift:variant|POU5F1-chr6-31164637-G-A-synonymous:variant|POU5F1-chr6-31164635-A-G-missense:variant|POU5F1-chr6-31164632-G-A-missense:variant|POU5F1-chr6-31164628-A-G-synonymous:variant|POU5F1-chr6-31164575-C-T-3:prime:UTR:variant|POU5F1-chr6-31164566-TC-T-3:prime:UTR:variant|POU5F…
0 0 0 0 0 0 0 0 0 0 1 0 0 0	1 1 0 1 1 0 0 1 0 0 1 1 0 0	0.00651633	0.45041	POU5F1-chr6-31164653-G-A-missense:variant|POU5F1-chr6-31164643-A-T-synonymous:variant|POU5F1-chr6-31164642-CA-C-frameshift:variant|POU5F1-chr6-31164637-G-A-synonymous:variant|POU5F1-chr6-31164635-A-G-missense:variant|POU5F1-chr6-31164632-G-A-missense:variant|POU5F1-chr6-31164628-A-G-synonymous:variant|POU5F1-chr6-31164575-C-T-3:prime:UTR:variant|POU5F1-chr6-31164566-TC-T-3:prime:UTR:variant|POU5F…
0 0 0 0 0 0 0 0 0 0 2 0 0 0	1 1 0 0 1 1 1 1 1 0 1 1 0 1	1.39205e-07	0.446786	POU5F1-chr6-31164653-G-A-missense:variant|POU5F1-chr6-31164643-A-T-synonymous:variant|POU5F1-chr6-31164642-CA-C-frameshift:variant|POU5F1-chr6-31164637-G-A-synonymous:variant|POU5F1-chr6-31164635-A-G-missense:variant|POU5F1-chr6-31164632-G-A-missense:variant|POU5F1-chr6-31164628-A-G-synonymous:variant|POU5F1-chr6-31164575-C-T-3:prime:UTR:variant|POU5F1-chr6-31164566-TC-T-3:prime:UTR:variant|POU5F…
0 1 0 0 0 0 0 0 0 0 1 0 0 0	1 1 0 0 1 1 1 1 1 0 1 1 0 1	6.012e-08	0.445951	POU5F1-chr6-31164653-G-A-missense:variant|POU5F1-chr6-31164643-A-T-synonymous:variant|POU5F1-chr6-31164642-CA-C-frameshift:variant|POU5F1-chr6-31164637-G-A-synonymous:variant|POU5F1-chr6-31164635-A-G-missense:variant|POU5F1-chr6-31164632-G-A-missense:variant|POU5F1-chr6-31164628-A-G-synonymous:variant|POU5F1-chr6-31164575-C-T-3:prime:UTR:variant|POU5F1-chr6-31164566-TC-T-3:prime:UTR:variant|POU5F…
0 1 0 0 1 0 0 1 0 0 1 1 0 0	1 1 0 1 1 0 0 1 0 0 1 1 0 0	0.101333	0.445368	POU5F1-chr6-31164653-G-A-missense:variant|POU5F1-chr6-31164643-A-T-synonymous:variant|POU5F1-chr6-31164642-CA-C-frameshift:variant|POU5F1-chr6-31164637-G-A-synonymous:variant|POU5F1-chr6-31164635-A-G-missense:variant|POU5F1-chr6-31164632-G-A-missense:variant|POU5F1-chr6-31164628-A-G-synonymous:variant|POU5F1-chr6-31164575-C-T-3:prime:UTR:variant|POU5F1-chr6-31164566-TC-T-3:prime:UTR:variant|POU5F…
0 1 0 0 0 0 0 0 0 0 2 0 0 0	1 1 0 0 1 0 0 1 0 0 1 1 0 0	2.73988e-14	0.433738	POU5F1-chr6-31164653-G-A-missense:variant|POU5F1-chr6-31164643-A-T-synonymous:variant|POU5F1-chr6-31164642-CA-C-frameshift:variant|POU5F1-chr6-31164637-G-A-synonymous:variant|POU5F1-chr6-31164635-A-G-missense:variant|POU5F1-chr6-31164632-G-A-missense:variant|POU5F1-chr6-31164628-A-G-synonymous:variant|POU5F1-chr6-31164575-C-T-3:prime:UTR:variant|POU5F1-chr6-31164566-TC-T-3:prime:UTR:variant|POU5F…
0 0 0 0 0 0 0 0 0 0 2 0 0 0	0 1 1 0 1 1 1 0 1 0 1 0 1 1	0.000358901	0.428109	POU5F1-chr6-31164653-G-A-missense:variant|POU5F1-chr6-31164643-A-T-synonymous:variant|POU5F1-chr6-31164642-CA-C-frameshift:variant|POU5F1-chr6-31164637-G-A-synonymous:variant|POU5F1-chr6-31164635-A-G-missense:variant|POU5F1-chr6-31164632-G-A-missense:variant|POU5F1-chr6-31164628-A-G-synonymous:variant|POU5F1-chr6-31164575-C-T-3:prime:UTR:variant|POU5F1-chr6-31164566-TC-T-3:prime:UTR:variant|POU5F…
0 1 0 0 0 0 0 0 0 0 1 0 0 0	0 1 1 0 1 1 1 0 1 0 1 0 1 1	0.000608443	0.427274	POU5F1-chr6-31164653-G-A-missense:variant|POU5F1-chr6-31164643-A-T-synonymous:variant|POU5F1-chr6-31164642-CA-C-frameshift:variant|POU5F1-chr6-31164637-G-A-synonymous:variant|POU5F1-chr6-31164635-A-G-missense:variant|POU5F1-chr6-31164632-G-A-missense:variant|POU5F1-chr6-31164628-A-G-synonymous:variant|POU5F1-chr6-31164575-C-T-3:prime:UTR:variant|POU5F1-chr6-31164566-TC-T-3:prime:UTR:variant|POU5F…
0 0 0 0 0 0 0 0 0 0 1 0 0 0	1 1 0 0 1 1 1 1 1 0 1 1 0 1	2.36505e-05	0.423901	POU5F1-chr6-31164653-G-A-missense:variant|POU5F1-chr6-31164643-A-T-synonymous:variant|POU5F1-chr6-31164642-CA-C-frameshift:variant|POU5F1-chr6-31164637-G-A-synonymous:variant|POU5F1-chr6-31164635-A-G-missense:variant|POU5F1-chr6-31164632-G-A-missense:variant|POU5F1-chr6-31164628-A-G-synonymous:variant|POU5F1-chr6-31164575-C-T-3:prime:UTR:variant|POU5F1-chr6-31164566-TC-T-3:prime:UTR:variant|POU5F…
0 1 0 0 1 0 0 1 0 0 1 1 0 0	1 1 0 0 1 1 1 1 1 0 1 1 0 1	0.000321093	0.418858	POU5F1-chr6-31164653-G-A-missense:variant|POU5F1-chr6-31164643-A-T-synonymous:variant|POU5F1-chr6-31164642-CA-C-frameshift:variant|POU5F1-chr6-31164637-G-A-synonymous:variant|POU5F1-chr6-31164635-A-G-missense:variant|POU5F1-chr6-31164632-G-A-missense:variant|POU5F1-chr6-31164628-A-G-synonymous:variant|POU5F1-chr6-31164575-C-T-3:prime:UTR:variant|POU5F1-chr6-31164566-TC-T-3:prime:UTR:variant|POU5F…
0 1 0 0 1 0 0 0 0 0 2 0 0 0	0 1 0 1 1 0 0 0 0 0 1 0 0 0	0.0108363	0.413878	POU5F1-chr6-31164653-G-A-missense:variant|POU5F1-chr6-31164643-A-T-synonymous:variant|POU5F1-chr6-31164642-CA-C-frameshift:variant|POU5F1-chr6-31164637-G-A-synonymous:variant|POU5F1-chr6-31164635-A-G-missense:variant|POU5F1-chr6-31164632-G-A-missense:variant|POU5F1-chr6-31164628-A-G-synonymous:variant|POU5F1-chr6-31164575-C-T-3:prime:UTR:variant|POU5F1-chr6-31164566-TC-T-3:prime:UTR:variant|POU5F…
0 0 0 0 0 0 0 0 0 0 1 0 0 0	0 1 1 0 1 1 1 0 1 0 1 0 1 1	0.0834061	0.405224	POU5F1-chr6-31164653-G-A-missense:variant|POU5F1-chr6-31164643-A-T-synonymous:variant|POU5F1-chr6-31164642-CA-C-frameshift:variant|POU5F1-chr6-31164637-G-A-synonymous:variant|POU5F1-chr6-31164635-A-G-missense:variant|POU5F1-chr6-31164632-G-A-missense:variant|POU5F1-chr6-31164628-A-G-synonymous:variant|POU5F1-chr6-31164575-C-T-3:prime:UTR:variant|POU5F1-chr6-31164566-TC-T-3:prime:UTR:variant|POU5F…
0 1 0 0 1 0 0 1 0 0 1 1 0 0	0 1 1 0 1 1 1 0 1 0 1 0 1 1	0.431397	0.400181	POU5F1-chr6-31164653-G-A-missense:variant|POU5F1-chr6-31164643-A-T-synonymous:variant|POU5F1-chr6-31164642-CA-C-frameshift:variant|POU5F1-chr6-31164637-G-A-synonymous:variant|POU5F1-chr6-31164635-A-G-missense:variant|POU5F1-chr6-31164632-G-A-missense:variant|POU5F1-chr6-31164628-A-G-synonymous:variant|POU5F1-chr6-31164575-C-T-3:prime:UTR:variant|POU5F1-chr6-31164566-TC-T-3:prime:UTR:variant|POU5F…
0 1 0 0 1 0 0 0 0 0 1 0 0 0	1 1 0 1 1 0 0 1 0 0 1 1 0 0	4.379e-06	0.396453	POU5F1-chr6-31164653-G-A-missense:variant|POU5F1-chr6-31164643-A-T-synonymous:variant|POU5F1-chr6-31164642-CA-C-frameshift:variant|POU5F1-chr6-31164637-G-A-synonymous:variant|POU5F1-chr6-31164635-A-G-missense:variant|POU5F1-chr6-31164632-G-A-missense:variant|POU5F1-chr6-31164628-A-G-synonymous:variant|POU5F1-chr6-31164575-C-T-3:prime:UTR:variant|POU5F1-chr6-31164566-TC-T-3:prime:UTR:variant|POU5F…
0 1 0 0 0 0 0 0 0 0 2 0 0 0	1 1 0 0 1 1 1 1 1 0 1 1 1 1	0.317599	0.387824	POU5F1-chr6-31164653-G-A-missense:variant|POU5F1-chr6-31164643-A-T-synonymous:variant|POU5F1-chr6-31164642-CA-C-frameshift:variant|POU5F1-chr6-31164637-G-A-synonymous:variant|POU5F1-chr6-31164635-A-G-missense:variant|POU5F1-chr6-31164632-G-A-missense:variant|POU5F1-chr6-31164628-A-G-synonymous:variant|POU5F1-chr6-31164575-C-T-3:prime:UTR:variant|POU5F1-chr6-31164566-TC-T-3:prime:UTR:variant|POU5F…
0 1 0 0 1 0 0 0 0 0 2 0 0 0	1 1 0 0 1 0 0 1 0 0 1 0 0 0	1	0.383164	POU5F1-chr6-31164653-G-A-missense:variant|POU5F1-chr6-31164643-A-T-synonymous:variant|POU5F1-chr6-31164642-CA-C-frameshift:variant|POU5F1-chr6-31164637-G-A-synonymous:variant|POU5F1-chr6-31164635-A-G-missense:variant|POU5F1-chr6-31164632-G-A-missense:variant|POU5F1-chr6-31164628-A-G-synonymous:variant|POU5F1-chr6-31164575-C-T-3:prime:UTR:variant|POU5F1-chr6-31164566-TC-T-3:prime:UTR:variant|POU5F…
0 1 0 0 1 0 0 1 0 0 1 0 0 0	1 1 0 1 1 0 0 1 0 0 1 1 0 0	1	0.376351	POU5F1-chr6-31164653-G-A-missense:variant|POU5F1-chr6-31164643-A-T-synonymous:variant|POU5F1-chr6-31164642-CA-C-frameshift:variant|POU5F1-chr6-31164637-G-A-synonymous:variant|POU5F1-chr6-31164635-A-G-missense:variant|POU5F1-chr6-31164632-G-A-missense:variant|POU5F1-chr6-31164628-A-G-synonymous:variant|POU5F1-chr6-31164575-C-T-3:prime:UTR:variant|POU5F1-chr6-31164566-TC-T-3:prime:UTR:variant|POU5F…
0 1 0 0 1 0 0 0 0 0 1 0 0 0	1 1 0 0 1 1 1 1 1 0 1 1 0 1	1.23638e-05	0.369944	POU5F1-chr6-31164653-G-A-missense:variant|POU5F1-chr6-31164643-A-T-synonymous:variant|POU5F1-chr6-31164642-CA-C-frameshift:variant|POU5F1-chr6-31164637-G-A-synonymous:variant|POU5F1-chr6-31164635-A-G-missense:variant|POU5F1-chr6-31164632-G-A-missense:variant|POU5F1-chr6-31164628-A-G-synonymous:variant|POU5F1-chr6-31164575-C-T-3:prime:UTR:variant|POU5F1-chr6-31164566-TC-T-3:prime:UTR:variant|POU5F…
0 0 0 0 0 0 0 0 0 0 2 0 0 0	0 1 0 1 1 0 0 0 0 0 1 0 0 0	1.32768e-10	0.363594	POU5F1-chr6-31164653-G-A-missense:variant|POU5F1-chr6-31164643-A-T-synonymous:variant|POU5F1-chr6-31164642-CA-C-frameshift:variant|POU5F1-chr6-31164637-G-A-synonymous:variant|POU5F1-chr6-31164635-A-G-missense:variant|POU5F1-chr6-31164632-G-A-missense:variant|POU5F1-chr6-31164628-A-G-synonymous:variant|POU5F1-chr6-31164575-C-T-3:prime:UTR:variant|POU5F1-chr6-31164566-TC-T-3:prime:UTR:variant|POU5F…
0 1 0 0 0 0 0 0 0 0 1 0 0 0	0 1 0 1 1 0 0 0 0 0 1 0 0 0	2.0835e-10	0.362759	POU5F1-chr6-31164653-G-A-missense:variant|POU5F1-chr6-31164643-A-T-synonymous:variant|POU5F1-chr6-31164642-CA-C-frameshift:variant|POU5F1-chr6-31164637-G-A-synonymous:variant|POU5F1-chr6-31164635-A-G-missense:variant|POU5F1-chr6-31164632-G-A-missense:variant|POU5F1-chr6-31164628-A-G-synonymous:variant|POU5F1-chr6-31164575-C-T-3:prime:UTR:variant|POU5F1-chr6-31164566-TC-T-3:prime:UTR:variant|POU5F…
0 1 0 0 1 0 0 0 0 0 1 0 0 0	0 1 1 0 1 1 1 0 1 0 1 0 1 1	0.0155039	0.351267	POU5F1-chr6-31164653-G-A-missense:variant|POU5F1-chr6-31164643-A-T-synonymous:variant|POU5F1-chr6-31164642-CA-C-frameshift:variant|POU5F1-chr6-31164637-G-A-synonymous:variant|POU5F1-chr6-31164635-A-G-missense:variant|POU5F1-chr6-31164632-G-A-missense:variant|POU5F1-chr6-31164628-A-G-synonymous:variant|POU5F1-chr6-31164575-C-T-3:prime:UTR:variant|POU5F1-chr6-31164566-TC-T-3:prime:UTR:variant|POU5F…
0 1 0 0 1 0 0 1 0 0 1 0 0 0	1 1 0 0 1 1 1 1 1 0 1 1 0 1	0.0688999	0.349841	POU5F1-chr6-31164653-G-A-missense:variant|POU5F1-chr6-31164643-A-T-synonymous:variant|POU5F1-chr6-31164642-CA-C-frameshift:variant|POU5F1-chr6-31164637-G-A-synonymous:variant|POU5F1-chr6-31164635-A-G-missense:variant|POU5F1-chr6-31164632-G-A-missense:variant|POU5F1-chr6-31164628-A-G-synonymous:variant|POU5F1-chr6-31164575-C-T-3:prime:UTR:variant|POU5F1-chr6-31164566-TC-T-3:prime:UTR:variant|POU5F…
0 0 0 0 0 0 0 0 0 0 1 0 0 0	0 1 0 1 1 0 0 0 0 0 1 0 0 0	9.71052e-05	0.340709	POU5F1-chr6-31164653-G-A-missense:variant|POU5F1-chr6-31164643-A-T-synonymous:variant|POU5F1-chr6-31164642-CA-C-frameshift:variant|POU5F1-chr6-31164637-G-A-synonymous:variant|POU5F1-chr6-31164635-A-G-missense:variant|POU5F1-chr6-31164632-G-A-missense:variant|POU5F1-chr6-31164628-A-G-synonymous:variant|POU5F1-chr6-31164575-C-T-3:prime:UTR:variant|POU5F1-chr6-31164566-TC-T-3:prime:UTR:variant|POU5F…
0 1 0 0 1 0 0 1 0 0 1 1 0 0	0 1 0 1 1 0 0 0 0 0 1 0 0 0	0.00374779	0.335666	POU5F1-chr6-31164653-G-A-missense:variant|POU5F1-chr6-31164643-A-T-synonymous:variant|POU5F1-chr6-31164642-CA-C-frameshift:variant|POU5F1-chr6-31164637-G-A-synonymous:variant|POU5F1-chr6-31164635-A-G-missense:variant|POU5F1-chr6-31164632-G-A-missense:variant|POU5F1-chr6-31164628-A-G-synonymous:variant|POU5F1-chr6-31164575-C-T-3:prime:UTR:variant|POU5F1-chr6-31164566-TC-T-3:prime:UTR:variant|POU5F…
1 1 0 0 1 0 0 0 0 0 1 0 0 0	1 1 0 1 1 0 0 1 0 0 1 1 0 0	1	0.335599	POU5F1-chr6-31164653-G-A-missense:variant|POU5F1-chr6-31164643-A-T-synonymous:variant|POU5F1-chr6-31164642-CA-C-frameshift:variant|POU5F1-chr6-31164637-G-A-synonymous:variant|POU5F1-chr6-31164635-A-G-missense:variant|POU5F1-chr6-31164632-G-A-missense:variant|POU5F1-chr6-31164628-A-G-synonymous:variant|POU5F1-chr6-31164575-C-T-3:prime:UTR:variant|POU5F1-chr6-31164566-TC-T-3:prime:UTR:variant|POU5F…
0 1 0 0 0 0 0 0 0 0 2 0 0 0	1 1 0 0 1 0 0 0 0 0 1 0 0 0	0.0333745	0.333007	POU5F1-chr6-31164653-G-A-missense:variant|POU5F1-chr6-31164643-A-T-synonymous:variant|POU5F1-chr6-31164642-CA-C-frameshift:variant|POU5F1-chr6-31164637-G-A-synonymous:variant|POU5F1-chr6-31164635-A-G-missense:variant|POU5F1-chr6-31164632-G-A-missense:variant|POU5F1-chr6-31164628-A-G-synonymous:variant|POU5F1-chr6-31164575-C-T-3:prime:UTR:variant|POU5F1-chr6-31164566-TC-T-3:prime:UTR:variant|POU5F…
0 0 0 0 0 0 0 0 0 0 2 0 0 0	1 1 0 0 1 0 0 1 0 0 1 0 0 0	0.214834	0.33288	POU5F1-chr6-31164653-G-A-missense:variant|POU5F1-chr6-31164643-A-T-synonymous:variant|POU5F1-chr6-31164642-CA-C-frameshift:variant|POU5F1-chr6-31164637-G-A-synonymous:variant|POU5F1-chr6-31164635-A-G-missense:variant|POU5F1-chr6-31164632-G-A-missense:variant|POU5F1-chr6-31164628-A-G-synonymous:variant|POU5F1-chr6-31164575-C-T-3:prime:UTR:variant|POU5F1-chr6-31164566-TC-T-3:prime:UTR:variant|POU5F…
0 1 0 0 0 0 0 0 0 0 1 0 0 0	1 1 0 0 1 0 0 1 0 0 1 0 0 0	0.239231	0.332045	POU5F1-chr6-31164653-G-A-missense:variant|POU5F1-chr6-31164643-A-T-synonymous:variant|POU5F1-chr6-31164642-CA-C-frameshift:variant|POU5F1-chr6-31164637-G-A-synonymous:variant|POU5F1-chr6-31164635-A-G-missense:variant|POU5F1-chr6-31164632-G-A-missense:variant|POU5F1-chr6-31164628-A-G-synonymous:variant|POU5F1-chr6-31164575-C-T-3:prime:UTR:variant|POU5F1-chr6-31164566-TC-T-3:prime:UTR:variant|POU5F…
0 1 0 0 1 0 0 1 0 0 1 0 0 0	0 1 1 0 1 1 1 0 1 0 1 0 1 1	1	0.331165	POU5F1-chr6-31164653-G-A-missense:variant|POU5F1-chr6-31164643-A-T-synonymous:variant|POU5F1-chr6-31164642-CA-C-frameshift:variant|POU5F1-chr6-31164637-G-A-synonymous:variant|POU5F1-chr6-31164635-A-G-missense:variant|POU5F1-chr6-31164632-G-A-missense:variant|POU5F1-chr6-31164628-A-G-synonymous:variant|POU5F1-chr6-31164575-C-T-3:prime:UTR:variant|POU5F1-chr6-31164566-TC-T-3:prime:UTR:variant|POU5F…
0 1 0 0 1 0 0 0 0 0 2 0 0 0	1 1 1 0 1 1 1 1 1 0 1 1 1 1	1	0.318967	POU5F1-chr6-31164653-G-A-missense:variant|POU5F1-chr6-31164643-A-T-synonymous:variant|POU5F1-chr6-31164642-CA-C-frameshift:variant|POU5F1-chr6-31164637-G-A-synonymous:variant|POU5F1-chr6-31164635-A-G-missense:variant|POU5F1-chr6-31164632-G-A-missense:variant|POU5F1-chr6-31164628-A-G-synonymous:variant|POU5F1-chr6-31164575-C-T-3:prime:UTR:variant|POU5F1-chr6-31164566-TC-T-3:prime:UTR:variant|POU5F…
0 1 0 0 1 0 0 0 0 0 2 0 0 0	0 1 0 0 1 1 1 0 1 0 1 0 1 1	0.53087	0.31318	POU5F1-chr6-31164653-G-A-missense:variant|POU5F1-chr6-31164643-A-T-synonymous:variant|POU5F1-chr6-31164642-CA-C-frameshift:variant|POU5F1-chr6-31164637-G-A-synonymous:variant|POU5F1-chr6-31164635-A-G-missense:variant|POU5F1-chr6-31164632-G-A-missense:variant|POU5F1-chr6-31164628-A-G-synonymous:variant|POU5F1-chr6-31164575-C-T-3:prime:UTR:variant|POU5F1-chr6-31164566-TC-T-3:prime:UTR:variant|POU5F…
0 0 0 0 0 0 0 0 0 0 1 0 0 0	1 1 0 0 1 0 0 1 0 0 1 0 0 0	1	0.309995	POU5F1-chr6-31164653-G-A-missense:variant|POU5F1-chr6-31164643-A-T-synonymous:variant|POU5F1-chr6-31164642-CA-C-frameshift:variant|POU5F1-chr6-31164637-G-A-synonymous:variant|POU5F1-chr6-31164635-A-G-missense:variant|POU5F1-chr6-31164632-G-A-missense:variant|POU5F1-chr6-31164628-A-G-synonymous:variant|POU5F1-chr6-31164575-C-T-3:prime:UTR:variant|POU5F1-chr6-31164566-TC-T-3:prime:UTR:variant|POU5F…
1 1 0 0 1 0 0 0 0 0 1 0 0 0	1 1 0 0 1 1 1 1 1 0 1 1 0 1	0.32872	0.30909	POU5F1-chr6-31164653-G-A-missense:variant|POU5F1-chr6-31164643-A-T-synonymous:variant|POU5F1-chr6-31164642-CA-C-frameshift:variant|POU5F1-chr6-31164637-G-A-synonymous:variant|POU5F1-chr6-31164635-A-G-missense:variant|POU5F1-chr6-31164632-G-A-missense:variant|POU5F1-chr6-31164628-A-G-synonymous:variant|POU5F1-chr6-31164575-C-T-3:prime:UTR:variant|POU5F1-chr6-31164566-TC-T-3:prime:UTR:variant|POU5F…
0 1 0 0 1 0 0 1 0 0 1 1 0 0	1 1 0 0 1 0 0 1 0 0 1 0 0 0	1	0.304952	POU5F1-chr6-31164653-G-A-missense:variant|POU5F1-chr6-31164643-A-T-synonymous:variant|POU5F1-chr6-31164642-CA-C-frameshift:variant|POU5F1-chr6-31164637-G-A-synonymous:variant|POU5F1-chr6-31164635-A-G-missense:variant|POU5F1-chr6-31164632-G-A-missense:variant|POU5F1-chr6-31164628-A-G-synonymous:variant|POU5F1-chr6-31164575-C-T-3:prime:UTR:variant|POU5F1-chr6-31164566-TC-T-3:prime:UTR:variant|POU5F…
0 1 0 0 0 0 0 0 0 0 2 0 0 0	0 1 0 0 1 0 0 1 0 0 1 0 0 0	0.462156	0.292255	POU5F1-chr6-31164653-G-A-missense:variant|POU5F1-chr6-31164643-A-T-synonymous:variant|POU5F1-chr6-31164642-CA-C-frameshift:variant|POU5F1-chr6-31164637-G-A-synonymous:variant|POU5F1-chr6-31164635-A-G-missense:variant|POU5F1-chr6-31164632-G-A-missense:variant|POU5F1-chr6-31164628-A-G-synonymous:variant|POU5F1-chr6-31164575-C-T-3:prime:UTR:variant|POU5F1-chr6-31164566-TC-T-3:prime:UTR:variant|POU5F…
1 1 0 0 1 0 0 0 0 0 1 0 0 0	0 1 1 0 1 1 1 0 1 0 1 0 1 1	1	0.290413	POU5F1-chr6-31164653-G-A-missense:variant|POU5F1-chr6-31164643-A-T-synonymous:variant|POU5F1-chr6-31164642-CA-C-frameshift:variant|POU5F1-chr6-31164637-G-A-synonymous:variant|POU5F1-chr6-31164635-A-G-missense:variant|POU5F1-chr6-31164632-G-A-missense:variant|POU5F1-chr6-31164628-A-G-synonymous:variant|POU5F1-chr6-31164575-C-T-3:prime:UTR:variant|POU5F1-chr6-31164566-TC-T-3:prime:UTR:variant|POU5F…
0 1 0 0 1 0 0 0 0 0 2 0 0 0	1 1 0 0 1 0 0 1 0 0 1 1 0 0	0.335567	0.288711	POU5F1-chr6-31164653-G-A-missense:variant|POU5F1-chr6-31164643-A-T-synonymous:variant|POU5F1-chr6-31164642-CA-C-frameshift:variant|POU5F1-chr6-31164637-G-A-synonymous:variant|POU5F1-chr6-31164635-A-G-missense:variant|POU5F1-chr6-31164632-G-A-missense:variant|POU5F1-chr6-31164628-A-G-synonymous:variant|POU5F1-chr6-31164575-C-T-3:prime:UTR:variant|POU5F1-chr6-31164566-TC-T-3:prime:UTR:variant|POU5F…
0 1 0 0 1 0 0 0 0 0 1 0 0 0	0 1 0 1 1 0 0 0 0 0 1 0 0 0	2.71133e-09	0.286752	POU5F1-chr6-31164653-G-A-missense:variant|POU5F1-chr6-31164643-A-T-synonymous:variant|POU5F1-chr6-31164642-CA-C-frameshift:variant|POU5F1-chr6-31164637-G-A-synonymous:variant|POU5F1-chr6-31164635-A-G-missense:variant|POU5F1-chr6-31164632-G-A-missense:variant|POU5F1-chr6-31164628-A-G-synonymous:variant|POU5F1-chr6-31164575-C-T-3:prime:UTR:variant|POU5F1-chr6-31164566-TC-T-3:prime:UTR:variant|POU5F…
1 1 0 0 1 1 1 1 1 0 1 1 1 1	1 1 0 1 1 0 0 1 0 0 1 1 0 0	1	0.280782	POU5F1-chr6-31164653-G-A-missense:variant|POU5F1-chr6-31164643-A-T-synonymous:variant|POU5F1-chr6-31164642-CA-C-frameshift:variant|POU5F1-chr6-31164637-G-A-synonymous:variant|POU5F1-chr6-31164635-A-G-missense:variant|POU5F1-chr6-31164632-G-A-missense:variant|POU5F1-chr6-31164628-A-G-synonymous:variant|POU5F1-chr6-31164575-C-T-3:prime:UTR:variant|POU5F1-chr6-31164566-TC-T-3:prime:UTR:variant|POU5F…
0 1 0 0 0 0 0 0 0 0 2 0 0 0	0 1 0 0 1 0 0 0 0 0 1 0 0 0	0.000646584	0.272153	POU5F1-chr6-31164653-G-A-missense:variant|POU5F1-chr6-31164643-A-T-synonymous:variant|POU5F1-chr6-31164642-CA-C-frameshift:variant|POU5F1-chr6-31164637-G-A-synonymous:variant|POU5F1-chr6-31164635-A-G-missense:variant|POU5F1-chr6-31164632-G-A-missense:variant|POU5F1-chr6-31164628-A-G-synonymous:variant|POU5F1-chr6-31164575-C-T-3:prime:UTR:variant|POU5F1-chr6-31164566-TC-T-3:prime:UTR:variant|POU5F…
0 0 0 0 0 0 0 0 0 0 2 0 0 0	1 1 1 0 1 1 1 1 1 0 1 1 1 1	1	0.268684	POU5F1-chr6-31164653-G-A-missense:variant|POU5F1-chr6-31164643-A-T-synonymous:variant|POU5F1-chr6-31164642-CA-C-frameshift:variant|POU5F1-chr6-31164637-G-A-synonymous:variant|POU5F1-chr6-31164635-A-G-missense:variant|POU5F1-chr6-31164632-G-A-missense:variant|POU5F1-chr6-31164628-A-G-synonymous:variant|POU5F1-chr6-31164575-C-T-3:prime:UTR:variant|POU5F1-chr6-31164566-TC-T-3:prime:UTR:variant|POU5F…
0 1 0 0 0 0 0 0 0 0 1 0 0 0	1 1 1 0 1 1 1 1 1 0 1 1 1 1	1	0.267848	POU5F1-chr6-31164653-G-A-missense:variant|POU5F1-chr6-31164643-A-T-synonymous:variant|POU5F1-chr6-31164642-CA-C-frameshift:variant|POU5F1-chr6-31164637-G-A-synonymous:variant|POU5F1-chr6-31164635-A-G-missense:variant|POU5F1-chr6-31164632-G-A-missense:variant|POU5F1-chr6-31164628-A-G-synonymous:variant|POU5F1-chr6-31164575-C-T-3:prime:UTR:variant|POU5F1-chr6-31164566-TC-T-3:prime:UTR:variant|POU5F…
0 1 0 0 1 0 0 1 0 0 1 0 0 0	0 1 0 1 1 0 0 0 0 0 1 0 0 0	0.733174	0.266649	POU5F1-chr6-31164653-G-A-missense:variant|POU5F1-chr6-31164643-A-T-synonymous:variant|POU5F1-chr6-31164642-CA-C-frameshift:variant|POU5F1-chr6-31164637-G-A-synonymous:variant|POU5F1-chr6-31164635-A-G-missense:variant|POU5F1-chr6-31164632-G-A-missense:variant|POU5F1-chr6-31164628-A-G-synonymous:variant|POU5F1-chr6-31164575-C-T-3:prime:UTR:variant|POU5F1-chr6-31164566-TC-T-3:prime:UTR:variant|POU5F…
0 0 0 0 0 0 0 0 0 0 2 0 0 0	0 1 0 0 1 1 1 0 1 0 1 0 1 1	0.000192032	0.262897	POU5F1-chr6-31164653-G-A-missense:variant|POU5F1-chr6-31164643-A-T-synonymous:variant|POU5F1-chr6-31164642-CA-C-frameshift:variant|POU5F1-chr6-31164637-G-A-synonymous:variant|POU5F1-chr6-31164635-A-G-missense:variant|POU5F1-chr6-31164632-G-A-missense:variant|POU5F1-chr6-31164628-A-G-synonymous:variant|POU5F1-chr6-31164575-C-T-3:prime:UTR:variant|POU5F1-chr6-31164566-TC-T-3:prime:UTR:variant|POU5F…
0 1 0 0 0 0 0 0 0 0 1 0 0 0	0 1 0 0 1 1 1 0 1 0 1 0 1 1	0.000991503	0.262061	POU5F1-chr6-31164653-G-A-missense:variant|POU5F1-chr6-31164643-A-T-synonymous:variant|POU5F1-chr6-31164642-CA-C-frameshift:variant|POU5F1-chr6-31164637-G-A-synonymous:variant|POU5F1-chr6-31164635-A-G-missense:variant|POU5F1-chr6-31164632-G-A-missense:variant|POU5F1-chr6-31164628-A-G-synonymous:variant|POU5F1-chr6-31164575-C-T-3:prime:UTR:variant|POU5F1-chr6-31164566-TC-T-3:prime:UTR:variant|POU5F…
0 1 0 0 1 0 0 0 0 0 1 0 0 0	1 1 0 0 1 0 0 1 0 0 1 0 0 0	1	0.256038	POU5F1-chr6-31164653-G-A-missense:variant|POU5F1-chr6-31164643-A-T-synonymous:variant|POU5F1-chr6-31164642-CA-C-frameshift:variant|POU5F1-chr6-31164637-G-A-synonymous:variant|POU5F1-chr6-31164635-A-G-missense:variant|POU5F1-chr6-31164632-G-A-missense:variant|POU5F1-chr6-31164628-A-G-synonymous:variant|POU5F1-chr6-31164575-C-T-3:prime:UTR:variant|POU5F1-chr6-31164566-TC-T-3:prime:UTR:variant|POU5F…
1 1 0 0 1 1 1 1 1 0 1 1 1 1	1 1 0 0 1 1 1 1 1 0 1 1 0 1	1	0.254273	POU5F1-chr6-31164653-G-A-missense:variant|POU5F1-chr6-31164643-A-T-synonymous:variant|POU5F1-chr6-31164642-CA-C-frameshift:variant|POU5F1-chr6-31164637-G-A-synonymous:variant|POU5F1-chr6-31164635-A-G-missense:variant|POU5F1-chr6-31164632-G-A-missense:variant|POU5F1-chr6-31164628-A-G-synonymous:variant|POU5F1-chr6-31164575-C-T-3:prime:UTR:variant|POU5F1-chr6-31164566-TC-T-3:prime:UTR:variant|POU5F…
0 0 0 0 0 0 0 0 0 0 1 0 0 0	1 1 1 0 1 1 1 1 1 0 1 1 1 1	1	0.245798	POU5F1-chr6-31164653-G-A-missense:variant|POU5F1-chr6-31164643-A-T-synonymous:variant|POU5F1-chr6-31164642-CA-C-frameshift:variant|POU5F1-chr6-31164637-G-A-synonymous:variant|POU5F1-chr6-31164635-A-G-missense:variant|POU5F1-chr6-31164632-G-A-missense:variant|POU5F1-chr6-31164628-A-G-synonymous:variant|POU5F1-chr6-31164575-C-T-3:prime:UTR:variant|POU5F1-chr6-31164566-TC-T-3:prime:UTR:variant|POU5F…
0 1 0 0 1 0 0 0 0 0 2 0 0 0	1 1 0 0 1 1 1 1 1 0 1 1 1 1	1	0.242797	POU5F1-chr6-31164653-G-A-missense:variant|POU5F1-chr6-31164643-A-T-synonymous:variant|POU5F1-chr6-31164642-CA-C-frameshift:variant|POU5F1-chr6-31164637-G-A-synonymous:variant|POU5F1-chr6-31164635-A-G-missense:variant|POU5F1-chr6-31164632-G-A-missense:variant|POU5F1-chr6-31164628-A-G-synonymous:variant|POU5F1-chr6-31164575-C-T-3:prime:UTR:variant|POU5F1-chr6-31164566-TC-T-3:prime:UTR:variant|POU5F…
0 1 0 0 1 0 0 1 0 0 1 1 0 0	1 1 1 0 1 1 1 1 1 0 1 1 1 1	1	0.240756	POU5F1-chr6-31164653-G-A-missense:variant|POU5F1-chr6-31164643-A-T-synonymous:variant|POU5F1-chr6-31164642-CA-C-frameshift:variant|POU5F1-chr6-31164637-G-A-synonymous:variant|POU5F1-chr6-31164635-A-G-missense:variant|POU5F1-chr6-31164632-G-A-missense:variant|POU5F1-chr6-31164628-A-G-synonymous:variant|POU5F1-chr6-31164575-C-T-3:prime:UTR:variant|POU5F1-chr6-31164566-TC-T-3:prime:UTR:variant|POU5F…
0 0 0 0 0 0 0 0 0 0 1 0 0 0	0 1 0 0 1 1 1 0 1 0 1 0 1 1	0.205624	0.240011	POU5F1-chr6-31164653-G-A-missense:variant|POU5F1-chr6-31164643-A-T-synonymous:variant|POU5F1-chr6-31164642-CA-C-frameshift:variant|POU5F1-chr6-31164637-G-A-synonymous:variant|POU5F1-chr6-31164635-A-G-missense:variant|POU5F1-chr6-31164632-G-A-missense:variant|POU5F1-chr6-31164628-A-G-synonymous:variant|POU5F1-chr6-31164575-C-T-3:prime:UTR:variant|POU5F1-chr6-31164566-TC-T-3:prime:UTR:variant|POU5F…
0 0 0 0 0 0 0 0 0 0 2 0 0 0	1 1 0 0 1 0 0 1 0 0 1 1 0 0	1.23032e-17	0.238428	POU5F1-chr6-31164653-G-A-missense:variant|POU5F1-chr6-31164643-A-T-synonymous:variant|POU5F1-chr6-31164642-CA-C-frameshift:variant|POU5F1-chr6-31164637-G-A-synonymous:variant|POU5F1-chr6-31164635-A-G-missense:variant|POU5F1-chr6-31164632-G-A-missense:variant|POU5F1-chr6-31164628-A-G-synonymous:variant|POU5F1-chr6-31164575-C-T-3:prime:UTR:variant|POU5F1-chr6-31164566-TC-T-3:prime:UTR:variant|POU5F…
0 1 0 0 0 0 0 0 0 0 1 0 0 0	1 1 0 0 1 0 0 1 0 0 1 1 0 0	5.60286e-11	0.237592	POU5F1-chr6-31164653-G-A-missense:variant|POU5F1-chr6-31164643-A-T-synonymous:variant|POU5F1-chr6-31164642-CA-C-frameshift:variant|POU5F1-chr6-31164637-G-A-synonymous:variant|POU5F1-chr6-31164635-A-G-missense:variant|POU5F1-chr6-31164632-G-A-missense:variant|POU5F1-chr6-31164628-A-G-synonymous:variant|POU5F1-chr6-31164575-C-T-3:prime:UTR:variant|POU5F1-chr6-31164566-TC-T-3:prime:UTR:variant|POU5F…
0 1 0 0 1 0 0 1 0 0 1 0 0 0	1 1 0 0 1 0 0 1 0 0 1 0 0 0	1	0.235935	POU5F1-chr6-31164653-G-A-missense:variant|POU5F1-chr6-31164643-A-T-synonymous:variant|POU5F1-chr6-31164642-CA-C-frameshift:variant|POU5F1-chr6-31164637-G-A-synonymous:variant|POU5F1-chr6-31164635-A-G-missense:variant|POU5F1-chr6-31164632-G-A-missense:variant|POU5F1-chr6-31164628-A-G-synonymous:variant|POU5F1-chr6-31164575-C-T-3:prime:UTR:variant|POU5F1-chr6-31164566-TC-T-3:prime:UTR:variant|POU5F…
1 1 0 0 1 1 1 1 1 0 1 1 1 1	0 1 1 0 1 1 1 0 1 0 1 0 1 1	1	0.235596	POU5F1-chr6-31164653-G-A-missense:variant|POU5F1-chr6-31164643-A-T-synonymous:variant|POU5F1-chr6-31164642-CA-C-frameshift:variant|POU5F1-chr6-31164637-G-A-synonymous:variant|POU5F1-chr6-31164635-A-G-missense:variant|POU5F1-chr6-31164632-G-A-missense:variant|POU5F1-chr6-31164628-A-G-synonymous:variant|POU5F1-chr6-31164575-C-T-3:prime:UTR:variant|POU5F1-chr6-31164566-TC-T-3:prime:UTR:variant|POU5F…
0 1 0 0 1 0 0 1 0 0 1 1 0 0	0 1 0 0 1 1 1 0 1 0 1 0 1 1	1	0.234969	POU5F1-chr6-31164653-G-A-missense:variant|POU5F1-chr6-31164643-A-T-synonymous:variant|POU5F1-chr6-31164642-CA-C-frameshift:variant|POU5F1-chr6-31164637-G-A-synonymous:variant|POU5F1-chr6-31164635-A-G-missense:variant|POU5F1-chr6-31164632-G-A-missense:variant|POU5F1-chr6-31164628-A-G-synonymous:variant|POU5F1-chr6-31164575-C-T-3:prime:UTR:variant|POU5F1-chr6-31164566-TC-T-3:prime:UTR:variant|POU5F…
1 1 0 0 1 0 0 1 0 0 1 1 0 0	1 1 0 1 1 0 0 1 0 0 1 1 0 0	1	0.234868	POU5F1-chr6-31164653-G-A-missense:variant|POU5F1-chr6-31164643-A-T-synonymous:variant|POU5F1-chr6-31164642-CA-C-frameshift:variant|POU5F1-chr6-31164637-G-A-synonymous:variant|POU5F1-chr6-31164635-A-G-missense:variant|POU5F1-chr6-31164632-G-A-missense:variant|POU5F1-chr6-31164628-A-G-synonymous:variant|POU5F1-chr6-31164575-C-T-3:prime:UTR:variant|POU5F1-chr6-31164566-TC-T-3:prime:UTR:variant|POU5F…
1 1 0 0 1 0 0 0 0 0 1 0 0 0	0 1 0 1 1 0 0 0 0 0 1 0 0 0	1	0.225898	POU5F1-chr6-31164653-G-A-missense:variant|POU5F1-chr6-31164643-A-T-synonymous:variant|POU5F1-chr6-31164642-CA-C-frameshift:variant|POU5F1-chr6-31164637-G-A-synonymous:variant|POU5F1-chr6-31164635-A-G-missense:variant|POU5F1-chr6-31164632-G-A-missense:variant|POU5F1-chr6-31164628-A-G-synonymous:variant|POU5F1-chr6-31164575-C-T-3:prime:UTR:variant|POU5F1-chr6-31164566-TC-T-3:prime:UTR:variant|POU5F…
0 1 0 0 0 0 0 0 0 0 2 0 0 0	0 1 0 0 1 0 0 1 0 0 1 1 0 0	1	0.223238	POU5F1-chr6-31164653-G-A-missense:variant|POU5F1-chr6-31164643-A-T-synonymous:variant|POU5F1-chr6-31164642-CA-C-frameshift:variant|POU5F1-chr6-31164637-G-A-synonymous:variant|POU5F1-chr6-31164635-A-G-missense:variant|POU5F1-chr6-31164632-G-A-missense:variant|POU5F1-chr6-31164628-A-G-synonymous:variant|POU5F1-chr6-31164575-C-T-3:prime:UTR:variant|POU5F1-chr6-31164566-TC-T-3:prime:UTR:variant|POU5F…
0 1 0 0 0 0 0 0 0 0 2 0 0 0	0 0 0 0 0 0 0 0 0 0 1 0 0 0	0.581839	0.218196	POU5F1-chr6-31164653-G-A-missense:variant|POU5F1-chr6-31164643-A-T-synonymous:variant|POU5F1-chr6-31164642-CA-C-frameshift:variant|POU5F1-chr6-31164637-G-A-synonymous:variant|POU5F1-chr6-31164635-A-G-missense:variant|POU5F1-chr6-31164632-G-A-missense:variant|POU5F1-chr6-31164628-A-G-synonymous:variant|POU5F1-chr6-31164575-C-T-3:prime:UTR:variant|POU5F1-chr6-31164566-TC-T-3:prime:UTR:variant|POU5F…
0 0 0 0 0 0 0 0 0 0 1 0 0 0	1 1 0 0 1 0 0 1 0 0 1 1 0 0	0.0273273	0.215542	POU5F1-chr6-31164653-G-A-missense:variant|POU5F1-chr6-31164643-A-T-synonymous:variant|POU5F1-chr6-31164642-CA-C-frameshift:variant|POU5F1-chr6-31164637-G-A-synonymous:variant|POU5F1-chr6-31164635-A-G-missense:variant|POU5F1-chr6-31164632-G-A-missense:variant|POU5F1-chr6-31164628-A-G-synonymous:variant|POU5F1-chr6-31164575-C-T-3:prime:UTR:variant|POU5F1-chr6-31164566-TC-T-3:prime:UTR:variant|POU5F…
0 1 0 0 1 0 0 1 0 0 1 1 0 0	1 1 0 0 1 0 0 1 0 0 1 1 0 0	0.507977	0.2105	POU5F1-chr6-31164653-G-A-missense:variant|POU5F1-chr6-31164643-A-T-synonymous:variant|POU5F1-chr6-31164642-CA-C-frameshift:variant|POU5F1-chr6-31164637-G-A-synonymous:variant|POU5F1-chr6-31164635-A-G-missense:variant|POU5F1-chr6-31164632-G-A-missense:variant|POU5F1-chr6-31164628-A-G-synonymous:variant|POU5F1-chr6-31164575-C-T-3:prime:UTR:variant|POU5F1-chr6-31164566-TC-T-3:prime:UTR:variant|POU5F…
0 1 0 0 1 1 1 0 1 0 1 0 1 1	1 1 0 1 1 0 0 1 0 0 1 1 0 0	1	0.210399	POU5F1-chr6-31164653-G-A-missense:variant|POU5F1-chr6-31164643-A-T-synonymous:variant|POU5F1-chr6-31164642-CA-C-frameshift:variant|POU5F1-chr6-31164637-G-A-synonymous:variant|POU5F1-chr6-31164635-A-G-missense:variant|POU5F1-chr6-31164632-G-A-missense:variant|POU5F1-chr6-31164628-A-G-synonymous:variant|POU5F1-chr6-31164575-C-T-3:prime:UTR:variant|POU5F1-chr6-31164566-TC-T-3:prime:UTR:variant|POU5F…
1 1 0 0 1 0 0 1 0 0 1 1 0 0	1 1 0 0 1 1 1 1 1 0 1 1 0 1	0.171678	0.208359	POU5F1-chr6-31164653-G-A-missense:variant|POU5F1-chr6-31164643-A-T-synonymous:variant|POU5F1-chr6-31164642-CA-C-frameshift:variant|POU5F1-chr6-31164637-G-A-synonymous:variant|POU5F1-chr6-31164635-A-G-missense:variant|POU5F1-chr6-31164632-G-A-missense:variant|POU5F1-chr6-31164628-A-G-synonymous:variant|POU5F1-chr6-31164575-C-T-3:prime:UTR:variant|POU5F1-chr6-31164566-TC-T-3:prime:UTR:variant|POU5F…
1 1 1 0 1 1 1 1 1 0 1 1 1 1	1 1 0 1 1 0 0 1 0 0 1 1 0 0	1	0.204612	POU5F1-chr6-31164653-G-A-missense:variant|POU5F1-chr6-31164643-A-T-synonymous:variant|POU5F1-chr6-31164642-CA-C-frameshift:variant|POU5F1-chr6-31164637-G-A-synonymous:variant|POU5F1-chr6-31164635-A-G-missense:variant|POU5F1-chr6-31164632-G-A-missense:variant|POU5F1-chr6-31164628-A-G-synonymous:variant|POU5F1-chr6-31164575-C-T-3:prime:UTR:variant|POU5F1-chr6-31164566-TC-T-3:prime:UTR:variant|POU5F…
0 1 0 0 0 0 0 0 0 0 2 0 0 0	0 1 0 0 0 0 0 0 0 0 1 0 0 0	0.239398	0.196146	POU5F1-chr6-31164653-G-A-missense:variant|POU5F1-chr6-31164643-A-T-synonymous:variant|POU5F1-chr6-31164642-CA-C-frameshift:variant|POU5F1-chr6-31164637-G-A-synonymous:variant|POU5F1-chr6-31164635-A-G-missense:variant|POU5F1-chr6-31164632-G-A-missense:variant|POU5F1-chr6-31164628-A-G-synonymous:variant|POU5F1-chr6-31164575-C-T-3:prime:UTR:variant|POU5F1-chr6-31164566-TC-T-3:prime:UTR:variant|POU5F…
0 1 0 0 0 0 0 0 0 0 2 0 0 0	0 0 0 0 0 0 0 0 0 0 2 0 0 0	1	0.19531	POU5F1-chr6-31164653-G-A-missense:variant|POU5F1-chr6-31164643-A-T-synonymous:variant|POU5F1-chr6-31164642-CA-C-frameshift:variant|POU5F1-chr6-31164637-G-A-synonymous:variant|POU5F1-chr6-31164635-A-G-missense:variant|POU5F1-chr6-31164632-G-A-missense:variant|POU5F1-chr6-31164628-A-G-synonymous:variant|POU5F1-chr6-31164575-C-T-3:prime:UTR:variant|POU5F1-chr6-31164566-TC-T-3:prime:UTR:variant|POU5F…
1 1 0 0 1 0 0 0 0 0 1 0 0 0	1 1 0 0 1 0 0 1 0 0 1 0 0 0	1	0.195184	POU5F1-chr6-31164653-G-A-missense:variant|POU5F1-chr6-31164643-A-T-synonymous:variant|POU5F1-chr6-31164642-CA-C-frameshift:variant|POU5F1-chr6-31164637-G-A-synonymous:variant|POU5F1-chr6-31164635-A-G-missense:variant|POU5F1-chr6-31164632-G-A-missense:variant|POU5F1-chr6-31164628-A-G-synonymous:variant|POU5F1-chr6-31164575-C-T-3:prime:UTR:variant|POU5F1-chr6-31164566-TC-T-3:prime:UTR:variant|POU5F…
0 0 0 0 0 0 0 0 0 0 2 0 0 0	1 1 0 0 1 1 1 1 1 0 1 1 1 1	1	0.192513	POU5F1-chr6-31164653-G-A-missense:variant|POU5F1-chr6-31164643-A-T-synonymous:variant|POU5F1-chr6-31164642-CA-C-frameshift:variant|POU5F1-chr6-31164637-G-A-synonymous:variant|POU5F1-chr6-31164635-A-G-missense:variant|POU5F1-chr6-31164632-G-A-missense:variant|POU5F1-chr6-31164628-A-G-synonymous:variant|POU5F1-chr6-31164575-C-T-3:prime:UTR:variant|POU5F1-chr6-31164566-TC-T-3:prime:UTR:variant|POU5F…
0 1 0 0 1 0 0 0 0 0 1 0 0 0	1 1 1 0 1 1 1 1 1 0 1 1 1 1	1	0.191841	POU5F1-chr6-31164653-G-A-missense:variant|POU5F1-chr6-31164643-A-T-synonymous:variant|POU5F1-chr6-31164642-CA-C-frameshift:variant|POU5F1-chr6-31164637-G-A-synonymous:variant|POU5F1-chr6-31164635-A-G-missense:variant|POU5F1-chr6-31164632-G-A-missense:variant|POU5F1-chr6-31164628-A-G-synonymous:variant|POU5F1-chr6-31164575-C-T-3:prime:UTR:variant|POU5F1-chr6-31164566-TC-T-3:prime:UTR:variant|POU5F…
0 1 0 0 0 0 0 0 0 0 1 0 0 0	1 1 0 0 1 1 1 1 1 0 1 1 1 1	1	0.191678	POU5F1-chr6-31164653-G-A-missense:variant|POU5F1-chr6-31164643-A-T-synonymous:variant|POU5F1-chr6-31164642-CA-C-frameshift:variant|POU5F1-chr6-31164637-G-A-synonymous:variant|POU5F1-chr6-31164635-A-G-missense:variant|POU5F1-chr6-31164632-G-A-missense:variant|POU5F1-chr6-31164628-A-G-synonymous:variant|POU5F1-chr6-31164575-C-T-3:prime:UTR:variant|POU5F1-chr6-31164566-TC-T-3:prime:UTR:variant|POU5F…
1 1 0 0 1 0 0 1 0 0 1 1 0 0	0 1 1 0 1 1 1 0 1 0 1 0 1 1	1	0.189682	POU5F1-chr6-31164653-G-A-missense:variant|POU5F1-chr6-31164643-A-T-synonymous:variant|POU5F1-chr6-31164642-CA-C-frameshift:variant|POU5F1-chr6-31164637-G-A-synonymous:variant|POU5F1-chr6-31164635-A-G-missense:variant|POU5F1-chr6-31164632-G-A-missense:variant|POU5F1-chr6-31164628-A-G-synonymous:variant|POU5F1-chr6-31164575-C-T-3:prime:UTR:variant|POU5F1-chr6-31164566-TC-T-3:prime:UTR:variant|POU5F…
0 1 0 0 1 0 0 0 0 0 2 0 0 0	1 1 0 0 1 0 0 0 0 0 1 0 0 0	1	0.18798	POU5F1-chr6-31164653-G-A-missense:variant|POU5F1-chr6-31164643-A-T-synonymous:variant|POU5F1-chr6-31164642-CA-C-frameshift:variant|POU5F1-chr6-31164637-G-A-synonymous:variant|POU5F1-chr6-31164635-A-G-missense:variant|POU5F1-chr6-31164632-G-A-missense:variant|POU5F1-chr6-31164628-A-G-synonymous:variant|POU5F1-chr6-31164575-C-T-3:prime:UTR:variant|POU5F1-chr6-31164566-TC-T-3:prime:UTR:variant|POU5F…
0 1 0 0 1 0 0 0 0 0 1 0 0 0	0 1 0 0 1 1 1 0 1 0 1 0 1 1	0.0755877	0.186054	POU5F1-chr6-31164653-G-A-missense:variant|POU5F1-chr6-31164643-A-T-synonymous:variant|POU5F1-chr6-31164642-CA-C-frameshift:variant|POU5F1-chr6-31164637-G-A-synonymous:variant|POU5F1-chr6-31164635-A-G-missense:variant|POU5F1-chr6-31164632-G-A-missense:variant|POU5F1-chr6-31164628-A-G-synonymous:variant|POU5F1-chr6-31164575-C-T-3:prime:UTR:variant|POU5F1-chr6-31164566-TC-T-3:prime:UTR:variant|POU5F…
0 1 0 0 1 1 1 0 1 0 1 0 1 1	1 1 0 0 1 1 1 1 1 0 1 1 0 1	1	0.18389	POU5F1-chr6-31164653-G-A-missense:variant|POU5F1-chr6-31164643-A-T-synonymous:variant|POU5F1-chr6-31164642-CA-C-frameshift:variant|POU5F1-chr6-31164637-G-A-synonymous:variant|POU5F1-chr6-31164635-A-G-missense:variant|POU5F1-chr6-31164632-G-A-missense:variant|POU5F1-chr6-31164628-A-G-synonymous:variant|POU5F1-chr6-31164575-C-T-3:prime:UTR:variant|POU5F1-chr6-31164566-TC-T-3:prime:UTR:variant|POU5F…
1 1 1 0 1 1 1 1 1 0 1 1 1 1	1 1 0 0 1 1 1 1 1 0 1 1 0 1	1	0.178103	POU5F1-chr6-31164653-G-A-missense:variant|POU5F1-chr6-31164643-A-T-synonymous:variant|POU5F1-chr6-31164642-CA-C-frameshift:variant|POU5F1-chr6-31164637-G-A-synonymous:variant|POU5F1-chr6-31164635-A-G-missense:variant|POU5F1-chr6-31164632-G-A-missense:variant|POU5F1-chr6-31164628-A-G-synonymous:variant|POU5F1-chr6-31164575-C-T-3:prime:UTR:variant|POU5F1-chr6-31164566-TC-T-3:prime:UTR:variant|POU5F…
0 1 0 0 1 0 0 1 0 0 1 0 0 0	1 1 1 0 1 1 1 1 1 0 1 1 1 1	1	0.171739	POU5F1-chr6-31164653-G-A-missense:variant|POU5F1-chr6-31164643-A-T-synonymous:variant|POU5F1-chr6-31164642-CA-C-frameshift:variant|POU5F1-chr6-31164637-G-A-synonymous:variant|POU5F1-chr6-31164635-A-G-missense:variant|POU5F1-chr6-31164632-G-A-missense:variant|POU5F1-chr6-31164628-A-G-synonymous:variant|POU5F1-chr6-31164575-C-T-3:prime:UTR:variant|POU5F1-chr6-31164566-TC-T-3:prime:UTR:variant|POU5F…
1 1 0 0 1 1 1 1 1 0 1 1 1 1	0 1 0 1 1 0 0 0 0 0 1 0 0 0	1	0.171081	POU5F1-chr6-31164653-G-A-missense:variant|POU5F1-chr6-31164643-A-T-synonymous:variant|POU5F1-chr6-31164642-CA-C-frameshift:variant|POU5F1-chr6-31164637-G-A-synonymous:variant|POU5F1-chr6-31164635-A-G-missense:variant|POU5F1-chr6-31164632-G-A-missense:variant|POU5F1-chr6-31164628-A-G-synonymous:variant|POU5F1-chr6-31164575-C-T-3:prime:UTR:variant|POU5F1-chr6-31164566-TC-T-3:prime:UTR:variant|POU5F…
0 0 0 0 0 0 0 0 0 0 1 0 0 0	1 1 0 0 1 1 1 1 1 0 1 1 1 1	1	0.169628	POU5F1-chr6-31164653-G-A-missense:variant|POU5F1-chr6-31164643-A-T-synonymous:variant|POU5F1-chr6-31164642-CA-C-frameshift:variant|POU5F1-chr6-31164637-G-A-synonymous:variant|POU5F1-chr6-31164635-A-G-missense:variant|POU5F1-chr6-31164632-G-A-missense:variant|POU5F1-chr6-31164628-A-G-synonymous:variant|POU5F1-chr6-31164575-C-T-3:prime:UTR:variant|POU5F1-chr6-31164566-TC-T-3:prime:UTR:variant|POU5F…
0 1 0 0 1 0 0 1 0 0 1 0 0 0	0 1 0 0 1 1 1 0 1 0 1 0 1 1	1	0.165952	POU5F1-chr6-31164653-G-A-missense:variant|POU5F1-chr6-31164643-A-T-synonymous:variant|POU5F1-chr6-31164642-CA-C-frameshift:variant|POU5F1-chr6-31164637-G-A-synonymous:variant|POU5F1-chr6-31164635-A-G-missense:variant|POU5F1-chr6-31164632-G-A-missense:variant|POU5F1-chr6-31164628-A-G-synonymous:variant|POU5F1-chr6-31164575-C-T-3:prime:UTR:variant|POU5F1-chr6-31164566-TC-T-3:prime:UTR:variant|POU5F…
0 1 0 0 1 1 1 0 1 0 1 0 1 1	0 1 1 0 1 1 1 0 1 0 1 0 1 1	1	0.165213	POU5F1-chr6-31164653-G-A-missense:variant|POU5F1-chr6-31164643-A-T-synonymous:variant|POU5F1-chr6-31164642-CA-C-frameshift:variant|POU5F1-chr6-31164637-G-A-synonymous:variant|POU5F1-chr6-31164635-A-G-missense:variant|POU5F1-chr6-31164632-G-A-missense:variant|POU5F1-chr6-31164628-A-G-synonymous:variant|POU5F1-chr6-31164575-C-T-3:prime:UTR:variant|POU5F1-chr6-31164566-TC-T-3:prime:UTR:variant|POU5F…
0 1 0 0 1 0 0 1 0 0 1 1 0 0	1 1 0 0 1 1 1 1 1 0 1 1 1 1	1	0.164585	POU5F1-chr6-31164653-G-A-missense:variant|POU5F1-chr6-31164643-A-T-synonymous:variant|POU5F1-chr6-31164642-CA-C-frameshift:variant|POU5F1-chr6-31164637-G-A-synonymous:variant|POU5F1-chr6-31164635-A-G-missense:variant|POU5F1-chr6-31164632-G-A-missense:variant|POU5F1-chr6-31164628-A-G-synonymous:variant|POU5F1-chr6-31164575-C-T-3:prime:UTR:variant|POU5F1-chr6-31164566-TC-T-3:prime:UTR:variant|POU5F…
0 1 0 0 1 0 0 0 0 0 1 0 0 0	1 1 0 0 1 0 0 1 0 0 1 1 0 0	4.50113e-09	0.161585	POU5F1-chr6-31164653-G-A-missense:variant|POU5F1-chr6-31164643-A-T-synonymous:variant|POU5F1-chr6-31164642-CA-C-frameshift:variant|POU5F1-chr6-31164637-G-A-synonymous:variant|POU5F1-chr6-31164635-A-G-missense:variant|POU5F1-chr6-31164632-G-A-missense:variant|POU5F1-chr6-31164628-A-G-synonymous:variant|POU5F1-chr6-31164575-C-T-3:prime:UTR:variant|POU5F1-chr6-31164566-TC-T-3:prime:UTR:variant|POU5F…
1 1 1 0 1 1 1 1 1 0 1 1 1 1	0 1 1 0 1 1 1 0 1 0 1 0 1 1	1	0.159426	POU5F1-chr6-31164653-G-A-missense:variant|POU5F1-chr6-31164643-A-T-synonymous:variant|POU5F1-chr6-31164642-CA-C-frameshift:variant|POU5F1-chr6-31164637-G-A-synonymous:variant|POU5F1-chr6-31164635-A-G-missense:variant|POU5F1-chr6-31164632-G-A-missense:variant|POU5F1-chr6-31164628-A-G-synonymous:variant|POU5F1-chr6-31164575-C-T-3:prime:UTR:variant|POU5F1-chr6-31164566-TC-T-3:prime:UTR:variant|POU5F…
0 1 0 0 1 0 0 0 0 0 2 0 0 0	0 1 0 0 1 0 0 1 0 0 1 0 0 0	1	0.147228	POU5F1-chr6-31164653-G-A-missense:variant|POU5F1-chr6-31164643-A-T-synonymous:variant|POU5F1-chr6-31164642-CA-C-frameshift:variant|POU5F1-chr6-31164637-G-A-synonymous:variant|POU5F1-chr6-31164635-A-G-missense:variant|POU5F1-chr6-31164632-G-A-missense:variant|POU5F1-chr6-31164628-A-G-synonymous:variant|POU5F1-chr6-31164575-C-T-3:prime:UTR:variant|POU5F1-chr6-31164566-TC-T-3:prime:UTR:variant|POU5F…
0 1 0 0 0 0 0 0 0 0 2 0 0 0	0 1 0 0 1 0 0 0 0 0 2 0 0 0	1	0.145027	POU5F1-chr6-31164653-G-A-missense:variant|POU5F1-chr6-31164643-A-T-synonymous:variant|POU5F1-chr6-31164642-CA-C-frameshift:variant|POU5F1-chr6-31164637-G-A-synonymous:variant|POU5F1-chr6-31164635-A-G-missense:variant|POU5F1-chr6-31164632-G-A-missense:variant|POU5F1-chr6-31164628-A-G-synonymous:variant|POU5F1-chr6-31164575-C-T-3:prime:UTR:variant|POU5F1-chr6-31164566-TC-T-3:prime:UTR:variant|POU5F…
0 1 0 0 1 0 0 1 0 0 1 0 0 0	1 1 0 0 1 0 0 1 0 0 1 1 0 0	1	0.141483	POU5F1-chr6-31164653-G-A-missense:variant|POU5F1-chr6-31164643-A-T-synonymous:variant|POU5F1-chr6-31164642-CA-C-frameshift:variant|POU5F1-chr6-31164637-G-A-synonymous:variant|POU5F1-chr6-31164635-A-G-missense:variant|POU5F1-chr6-31164632-G-A-missense:variant|POU5F1-chr6-31164628-A-G-synonymous:variant|POU5F1-chr6-31164575-C-T-3:prime:UTR:variant|POU5F1-chr6-31164566-TC-T-3:prime:UTR:variant|POU5F…
1 1 0 0 1 0 0 1 0 0 1 0 0 0	1 1 0 1 1 0 0 1 0 0 1 1 0 0	1	0.140416	POU5F1-chr6-31164653-G-A-missense:variant|POU5F1-chr6-31164643-A-T-synonymous:variant|POU5F1-chr6-31164642-CA-C-frameshift:variant|POU5F1-chr6-31164637-G-A-synonymous:variant|POU5F1-chr6-31164635-A-G-missense:variant|POU5F1-chr6-31164632-G-A-missense:variant|POU5F1-chr6-31164628-A-G-synonymous:variant|POU5F1-chr6-31164575-C-T-3:prime:UTR:variant|POU5F1-chr6-31164566-TC-T-3:prime:UTR:variant|POU5F…
1 1 0 0 1 1 1 1 1 0 1 1 1 1	1 1 0 0 1 0 0 1 0 0 1 0 0 0	1	0.140367	POU5F1-chr6-31164653-G-A-missense:variant|POU5F1-chr6-31164643-A-T-synonymous:variant|POU5F1-chr6-31164642-CA-C-frameshift:variant|POU5F1-chr6-31164637-G-A-synonymous:variant|POU5F1-chr6-31164635-A-G-missense:variant|POU5F1-chr6-31164632-G-A-missense:variant|POU5F1-chr6-31164628-A-G-synonymous:variant|POU5F1-chr6-31164575-C-T-3:prime:UTR:variant|POU5F1-chr6-31164566-TC-T-3:prime:UTR:variant|POU5F…
0 0 0 0 0 0 0 0 0 0 2 0 0 0	1 1 0 0 1 0 0 0 0 0 1 0 0 0	1	0.137696	POU5F1-chr6-31164653-G-A-missense:variant|POU5F1-chr6-31164643-A-T-synonymous:variant|POU5F1-chr6-31164642-CA-C-frameshift:variant|POU5F1-chr6-31164637-G-A-synonymous:variant|POU5F1-chr6-31164635-A-G-missense:variant|POU5F1-chr6-31164632-G-A-missense:variant|POU5F1-chr6-31164628-A-G-synonymous:variant|POU5F1-chr6-31164575-C-T-3:prime:UTR:variant|POU5F1-chr6-31164566-TC-T-3:prime:UTR:variant|POU5F…
0 1 0 0 0 0 0 0 0 0 1 0 0 0	1 1 0 0 1 0 0 0 0 0 1 0 0 0	1	0.136861	POU5F1-chr6-31164653-G-A-missense:variant|POU5F1-chr6-31164643-A-T-synonymous:variant|POU5F1-chr6-31164642-CA-C-frameshift:variant|POU5F1-chr6-31164637-G-A-synonymous:variant|POU5F1-chr6-31164635-A-G-missense:variant|POU5F1-chr6-31164632-G-A-missense:variant|POU5F1-chr6-31164628-A-G-synonymous:variant|POU5F1-chr6-31164575-C-T-3:prime:UTR:variant|POU5F1-chr6-31164566-TC-T-3:prime:UTR:variant|POU5F…
1 1 0 0 1 0 0 0 0 0 1 0 0 0	1 1 1 0 1 1 1 1 1 0 1 1 1 1	1	0.130987	POU5F1-chr6-31164653-G-A-missense:variant|POU5F1-chr6-31164643-A-T-synonymous:variant|POU5F1-chr6-31164642-CA-C-frameshift:variant|POU5F1-chr6-31164637-G-A-synonymous:variant|POU5F1-chr6-31164635-A-G-missense:variant|POU5F1-chr6-31164632-G-A-missense:variant|POU5F1-chr6-31164628-A-G-synonymous:variant|POU5F1-chr6-31164575-C-T-3:prime:UTR:variant|POU5F1-chr6-31164566-TC-T-3:prime:UTR:variant|POU5F…
0 1 0 0 1 0 0 0 0 0 2 0 0 0	0 1 0 0 1 0 0 0 0 0 1 0 0 0	1	0.127126	POU5F1-chr6-31164653-G-A-missense:variant|POU5F1-chr6-31164643-A-T-synonymous:variant|POU5F1-chr6-31164642-CA-C-frameshift:variant|POU5F1-chr6-31164637-G-A-synonymous:variant|POU5F1-chr6-31164635-A-G-missense:variant|POU5F1-chr6-31164632-G-A-missense:variant|POU5F1-chr6-31164628-A-G-synonymous:variant|POU5F1-chr6-31164575-C-T-3:prime:UTR:variant|POU5F1-chr6-31164566-TC-T-3:prime:UTR:variant|POU5F…
1 1 0 0 1 0 0 0 0 0 1 0 0 0	0 1 0 0 1 1 1 0 1 0 1 0 1 1	1	0.1252	POU5F1-chr6-31164653-G-A-missense:variant|POU5F1-chr6-31164643-A-T-synonymous:variant|POU5F1-chr6-31164642-CA-C-frameshift:variant|POU5F1-chr6-31164637-G-A-synonymous:variant|POU5F1-chr6-31164635-A-G-missense:variant|POU5F1-chr6-31164632-G-A-missense:variant|POU5F1-chr6-31164628-A-G-synonymous:variant|POU5F1-chr6-31164575-C-T-3:prime:UTR:variant|POU5F1-chr6-31164566-TC-T-3:prime:UTR:variant|POU5F…
1 1 0 0 1 0 0 1 0 0 1 1 0 0	0 1 0 1 1 0 0 0 0 0 1 0 0 0	0.0274473	0.125167	POU5F1-chr6-31164653-G-A-missense:variant|POU5F1-chr6-31164643-A-T-synonymous:variant|POU5F1-chr6-31164642-CA-C-frameshift:variant|POU5F1-chr6-31164637-G-A-synonymous:variant|POU5F1-chr6-31164635-A-G-missense:variant|POU5F1-chr6-31164632-G-A-missense:variant|POU5F1-chr6-31164628-A-G-synonymous:variant|POU5F1-chr6-31164575-C-T-3:prime:UTR:variant|POU5F1-chr6-31164566-TC-T-3:prime:UTR:variant|POU5F…
0 1 0 0 1 0 0 0 0 0 1 0 0 0	1 1 0 0 1 1 1 1 1 0 1 1 1 1	1	0.115671	POU5F1-chr6-31164653-G-A-missense:variant|POU5F1-chr6-31164643-A-T-synonymous:variant|POU5F1-chr6-31164642-CA-C-frameshift:variant|POU5F1-chr6-31164637-G-A-synonymous:variant|POU5F1-chr6-31164635-A-G-missense:variant|POU5F1-chr6-31164632-G-A-missense:variant|POU5F1-chr6-31164628-A-G-synonymous:variant|POU5F1-chr6-31164575-C-T-3:prime:UTR:variant|POU5F1-chr6-31164566-TC-T-3:prime:UTR:variant|POU5F…
0 0 0 0 0 0 0 0 0 0 1 0 0 0	1 1 0 0 1 0 0 0 0 0 1 0 0 0	1	0.114811	POU5F1-chr6-31164653-G-A-missense:variant|POU5F1-chr6-31164643-A-T-synonymous:variant|POU5F1-chr6-31164642-CA-C-frameshift:variant|POU5F1-chr6-31164637-G-A-synonymous:variant|POU5F1-chr6-31164635-A-G-missense:variant|POU5F1-chr6-31164632-G-A-missense:variant|POU5F1-chr6-31164628-A-G-synonymous:variant|POU5F1-chr6-31164575-C-T-3:prime:UTR:variant|POU5F1-chr6-31164566-TC-T-3:prime:UTR:variant|POU5F…
1 1 0 0 1 0 0 1 0 0 1 0 0 0	1 1 0 0 1 1 1 1 1 0 1 1 0 1	1	0.113906	POU5F1-chr6-31164653-G-A-missense:variant|POU5F1-chr6-31164643-A-T-synonymous:variant|POU5F1-chr6-31164642-CA-C-frameshift:variant|POU5F1-chr6-31164637-G-A-synonymous:variant|POU5F1-chr6-31164635-A-G-missense:variant|POU5F1-chr6-31164632-G-A-missense:variant|POU5F1-chr6-31164628-A-G-synonymous:variant|POU5F1-chr6-31164575-C-T-3:prime:UTR:variant|POU5F1-chr6-31164566-TC-T-3:prime:UTR:variant|POU5F…
0 1 0 0 1 0 0 1 0 0 1 1 0 0	1 1 0 0 1 0 0 0 0 0 1 0 0 0	1	0.109768	POU5F1-chr6-31164653-G-A-missense:variant|POU5F1-chr6-31164643-A-T-synonymous:variant|POU5F1-chr6-31164642-CA-C-frameshift:variant|POU5F1-chr6-31164637-G-A-synonymous:variant|POU5F1-chr6-31164635-A-G-missense:variant|POU5F1-chr6-31164632-G-A-missense:variant|POU5F1-chr6-31164628-A-G-synonymous:variant|POU5F1-chr6-31164575-C-T-3:prime:UTR:variant|POU5F1-chr6-31164566-TC-T-3:prime:UTR:variant|POU5F…
0 1 0 1 1 0 0 0 0 0 1 0 0 0	1 1 0 1 1 0 0 1 0 0 1 1 0 0	1	0.109702	POU5F1-chr6-31164653-G-A-missense:variant|POU5F1-chr6-31164643-A-T-synonymous:variant|POU5F1-chr6-31164642-CA-C-frameshift:variant|POU5F1-chr6-31164637-G-A-synonymous:variant|POU5F1-chr6-31164635-A-G-missense:variant|POU5F1-chr6-31164632-G-A-missense:variant|POU5F1-chr6-31164628-A-G-synonymous:variant|POU5F1-chr6-31164575-C-T-3:prime:UTR:variant|POU5F1-chr6-31164566-TC-T-3:prime:UTR:variant|POU5F…
1 1 0 0 1 0 0 0 0 0 1 0 0 0	1 1 0 0 1 0 0 1 0 0 1 1 0 0	1	0.100731	POU5F1-chr6-31164653-G-A-missense:variant|POU5F1-chr6-31164643-A-T-synonymous:variant|POU5F1-chr6-31164642-CA-C-frameshift:variant|POU5F1-chr6-31164637-G-A-synonymous:variant|POU5F1-chr6-31164635-A-G-missense:variant|POU5F1-chr6-31164632-G-A-missense:variant|POU5F1-chr6-31164628-A-G-synonymous:variant|POU5F1-chr6-31164575-C-T-3:prime:UTR:variant|POU5F1-chr6-31164566-TC-T-3:prime:UTR:variant|POU5F…
0 1 0 0 1 1 1 0 1 0 1 0 1 1	0 1 0 1 1 0 0 0 0 0 1 0 0 0	1	0.100698	POU5F1-chr6-31164653-G-A-missense:variant|POU5F1-chr6-31164643-A-T-synonymous:variant|POU5F1-chr6-31164642-CA-C-frameshift:variant|POU5F1-chr6-31164637-G-A-synonymous:variant|POU5F1-chr6-31164635-A-G-missense:variant|POU5F1-chr6-31164632-G-A-missense:variant|POU5F1-chr6-31164628-A-G-synonymous:variant|POU5F1-chr6-31164575-C-T-3:prime:UTR:variant|POU5F1-chr6-31164566-TC-T-3:prime:UTR:variant|POU5F…
0 0 0 0 0 0 0 0 0 0 2 0 0 0	0 1 0 0 1 0 0 1 0 0 1 0 0 0	1	0.0969449	POU5F1-chr6-31164653-G-A-missense:variant|POU5F1-chr6-31164643-A-T-synonymous:variant|POU5F1-chr6-31164642-CA-C-frameshift:variant|POU5F1-chr6-31164637-G-A-synonymous:variant|POU5F1-chr6-31164635-A-G-missense:variant|POU5F1-chr6-31164632-G-A-missense:variant|POU5F1-chr6-31164628-A-G-synonymous:variant|POU5F1-chr6-31164575-C-T-3:prime:UTR:variant|POU5F1-chr6-31164566-TC-T-3:prime:UTR:variant|POU5F…
0 1 0 0 0 0 0 0 0 0 1 0 0 0	0 1 0 0 1 0 0 1 0 0 1 0 0 0	1	0.0961096	POU5F1-chr6-31164653-G-A-missense:variant|POU5F1-chr6-31164643-A-T-synonymous:variant|POU5F1-chr6-31164642-CA-C-frameshift:variant|POU5F1-chr6-31164637-G-A-synonymous:variant|POU5F1-chr6-31164635-A-G-missense:variant|POU5F1-chr6-31164632-G-A-missense:variant|POU5F1-chr6-31164628-A-G-synonymous:variant|POU5F1-chr6-31164575-C-T-3:prime:UTR:variant|POU5F1-chr6-31164566-TC-T-3:prime:UTR:variant|POU5F…
0 1 0 0 1 0 0 1 0 0 1 0 0 0	1 1 0 0 1 1 1 1 1 0 1 1 1 1	1	0.0955685	POU5F1-chr6-31164653-G-A-missense:variant|POU5F1-chr6-31164643-A-T-synonymous:variant|POU5F1-chr6-31164642-CA-C-frameshift:variant|POU5F1-chr6-31164637-G-A-synonymous:variant|POU5F1-chr6-31164635-A-G-missense:variant|POU5F1-chr6-31164632-G-A-missense:variant|POU5F1-chr6-31164628-A-G-synonymous:variant|POU5F1-chr6-31164575-C-T-3:prime:UTR:variant|POU5F1-chr6-31164566-TC-T-3:prime:UTR:variant|POU5F…
1 1 0 0 1 0 0 1 0 0 1 0 0 0	0 1 1 0 1 1 1 0 1 0 1 0 1 1	1	0.0952292	POU5F1-chr6-31164653-G-A-missense:variant|POU5F1-chr6-31164643-A-T-synonymous:variant|POU5F1-chr6-31164642-CA-C-frameshift:variant|POU5F1-chr6-31164637-G-A-synonymous:variant|POU5F1-chr6-31164635-A-G-missense:variant|POU5F1-chr6-31164632-G-A-missense:variant|POU5F1-chr6-31164628-A-G-synonymous:variant|POU5F1-chr6-31164575-C-T-3:prime:UTR:variant|POU5F1-chr6-31164566-TC-T-3:prime:UTR:variant|POU5F…
1 1 1 0 1 1 1 1 1 0 1 1 1 1	0 1 0 1 1 0 0 0 0 0 1 0 0 0	1	0.0949107	POU5F1-chr6-31164653-G-A-missense:variant|POU5F1-chr6-31164643-A-T-synonymous:variant|POU5F1-chr6-31164642-CA-C-frameshift:variant|POU5F1-chr6-31164637-G-A-synonymous:variant|POU5F1-chr6-31164635-A-G-missense:variant|POU5F1-chr6-31164632-G-A-missense:variant|POU5F1-chr6-31164628-A-G-synonymous:variant|POU5F1-chr6-31164575-C-T-3:prime:UTR:variant|POU5F1-chr6-31164566-TC-T-3:prime:UTR:variant|POU5F…
1 1 0 0 1 0 0 1 0 0 1 1 0 0	1 1 0 0 1 0 0 1 0 0 1 0 0 0	1	0.0944526	POU5F1-chr6-31164653-G-A-missense:variant|POU5F1-chr6-31164643-A-T-synonymous:variant|POU5F1-chr6-31164642-CA-C-frameshift:variant|POU5F1-chr6-31164637-G-A-synonymous:variant|POU5F1-chr6-31164635-A-G-missense:variant|POU5F1-chr6-31164632-G-A-missense:variant|POU5F1-chr6-31164628-A-G-synonymous:variant|POU5F1-chr6-31164575-C-T-3:prime:UTR:variant|POU5F1-chr6-31164566-TC-T-3:prime:UTR:variant|POU5F…
0 1 0 1 1 0 0 0 0 0 1 0 0 0	1 1 0 0 1 1 1 1 1 0 1 1 0 1	1	0.0831921	POU5F1-chr6-31164653-G-A-missense:variant|POU5F1-chr6-31164643-A-T-synonymous:variant|POU5F1-chr6-31164642-CA-C-frameshift:variant|POU5F1-chr6-31164637-G-A-synonymous:variant|POU5F1-chr6-31164635-A-G-missense:variant|POU5F1-chr6-31164632-G-A-missense:variant|POU5F1-chr6-31164628-A-G-synonymous:variant|POU5F1-chr6-31164575-C-T-3:prime:UTR:variant|POU5F1-chr6-31164566-TC-T-3:prime:UTR:variant|POU5F…
0 1 0 0 1 0 0 0 0 0 2 0 0 0	0 1 0 0 1 0 0 1 0 0 1 1 0 0	1	0.0782113	POU5F1-chr6-31164653-G-A-missense:variant|POU5F1-chr6-31164643-A-T-synonymous:variant|POU5F1-chr6-31164642-CA-C-frameshift:variant|POU5F1-chr6-31164637-G-A-synonymous:variant|POU5F1-chr6-31164635-A-G-missense:variant|POU5F1-chr6-31164632-G-A-missense:variant|POU5F1-chr6-31164628-A-G-synonymous:variant|POU5F1-chr6-31164575-C-T-3:prime:UTR:variant|POU5F1-chr6-31164566-TC-T-3:prime:UTR:variant|POU5F…
0 0 0 0 0 0 0 0 0 0 2 0 0 0	0 1 0 0 1 0 0 0 0 0 1 0 0 0	0.00289148	0.0768424	POU5F1-chr6-31164653-G-A-missense:variant|POU5F1-chr6-31164643-A-T-synonymous:variant|POU5F1-chr6-31164642-CA-C-frameshift:variant|POU5F1-chr6-31164637-G-A-synonymous:variant|POU5F1-chr6-31164635-A-G-missense:variant|POU5F1-chr6-31164632-G-A-missense:variant|POU5F1-chr6-31164628-A-G-synonymous:variant|POU5F1-chr6-31164575-C-T-3:prime:UTR:variant|POU5F1-chr6-31164566-TC-T-3:prime:UTR:variant|POU5F…
1 1 0 0 1 1 1 1 1 0 1 1 1 1	1 1 1 0 1 1 1 1 1 0 1 1 1 1	1	0.0761702	POU5F1-chr6-31164653-G-A-missense:variant|POU5F1-chr6-31164643-A-T-synonymous:variant|POU5F1-chr6-31164642-CA-C-frameshift:variant|POU5F1-chr6-31164637-G-A-synonymous:variant|POU5F1-chr6-31164635-A-G-missense:variant|POU5F1-chr6-31164632-G-A-missense:variant|POU5F1-chr6-31164628-A-G-synonymous:variant|POU5F1-chr6-31164575-C-T-3:prime:UTR:variant|POU5F1-chr6-31164566-TC-T-3:prime:UTR:variant|POU5F…
0 1 0 0 0 0 0 0 0 0 1 0 0 0	0 1 0 0 1 0 0 0 0 0 1 0 0 0	1	0.0760071	POU5F1-chr6-31164653-G-A-missense:variant|POU5F1-chr6-31164643-A-T-synonymous:variant|POU5F1-chr6-31164642-CA-C-frameshift:variant|POU5F1-chr6-31164637-G-A-synonymous:variant|POU5F1-chr6-31164635-A-G-missense:variant|POU5F1-chr6-31164632-G-A-missense:variant|POU5F1-chr6-31164628-A-G-synonymous:variant|POU5F1-chr6-31164575-C-T-3:prime:UTR:variant|POU5F1-chr6-31164566-TC-T-3:prime:UTR:variant|POU5F…
0 0 0 0 0 0 0 0 0 0 1 0 0 0	0 1 0 0 1 0 0 1 0 0 1 0 0 0	1	0.0740594	POU5F1-chr6-31164653-G-A-missense:variant|POU5F1-chr6-31164643-A-T-synonymous:variant|POU5F1-chr6-31164642-CA-C-frameshift:variant|POU5F1-chr6-31164637-G-A-synonymous:variant|POU5F1-chr6-31164635-A-G-missense:variant|POU5F1-chr6-31164632-G-A-missense:variant|POU5F1-chr6-31164628-A-G-synonymous:variant|POU5F1-chr6-31164575-C-T-3:prime:UTR:variant|POU5F1-chr6-31164566-TC-T-3:prime:UTR:variant|POU5F…
0 1 0 0 1 0 0 0 0 0 2 0 0 0	0 0 0 0 0 0 0 0 0 0 1 0 0 0	1	0.0731688	POU5F1-chr6-31164653-G-A-missense:variant|POU5F1-chr6-31164643-A-T-synonymous:variant|POU5F1-chr6-31164642-CA-C-frameshift:variant|POU5F1-chr6-31164637-G-A-synonymous:variant|POU5F1-chr6-31164635-A-G-missense:variant|POU5F1-chr6-31164632-G-A-missense:variant|POU5F1-chr6-31164628-A-G-synonymous:variant|POU5F1-chr6-31164575-C-T-3:prime:UTR:variant|POU5F1-chr6-31164566-TC-T-3:prime:UTR:variant|POU5F…
1 1 0 0 1 1 1 1 1 0 1 1 1 1	0 1 0 0 1 1 1 0 1 0 1 0 1 1	1	0.0703833	POU5F1-chr6-31164653-G-A-missense:variant|POU5F1-chr6-31164643-A-T-synonymous:variant|POU5F1-chr6-31164642-CA-C-frameshift:variant|POU5F1-chr6-31164637-G-A-synonymous:variant|POU5F1-chr6-31164635-A-G-missense:variant|POU5F1-chr6-31164632-G-A-missense:variant|POU5F1-chr6-31164628-A-G-synonymous:variant|POU5F1-chr6-31164575-C-T-3:prime:UTR:variant|POU5F1-chr6-31164566-TC-T-3:prime:UTR:variant|POU5F…
0 1 0 0 1 1 1 0 1 0 1 0 1 1	1 1 0 0 1 0 0 1 0 0 1 0 0 0	1	0.0699836	POU5F1-chr6-31164653-G-A-missense:variant|POU5F1-chr6-31164643-A-T-synonymous:variant|POU5F1-chr6-31164642-CA-C-frameshift:variant|POU5F1-chr6-31164637-G-A-synonymous:variant|POU5F1-chr6-31164635-A-G-missense:variant|POU5F1-chr6-31164632-G-A-missense:variant|POU5F1-chr6-31164628-A-G-synonymous:variant|POU5F1-chr6-31164575-C-T-3:prime:UTR:variant|POU5F1-chr6-31164566-TC-T-3:prime:UTR:variant|POU5F…
0 1 0 0 1 0 0 1 0 0 1 1 0 0	0 1 0 0 1 0 0 1 0 0 1 0 0 0	1	0.0690169	POU5F1-chr6-31164653-G-A-missense:variant|POU5F1-chr6-31164643-A-T-synonymous:variant|POU5F1-chr6-31164642-CA-C-frameshift:variant|POU5F1-chr6-31164637-G-A-synonymous:variant|POU5F1-chr6-31164635-A-G-missense:variant|POU5F1-chr6-31164632-G-A-missense:variant|POU5F1-chr6-31164628-A-G-synonymous:variant|POU5F1-chr6-31164575-C-T-3:prime:UTR:variant|POU5F1-chr6-31164566-TC-T-3:prime:UTR:variant|POU5F…
0 1 0 1 1 0 0 0 0 0 1 0 0 0	0 1 1 0 1 1 1 0 1 0 1 0 1 1	1	0.0645152	POU5F1-chr6-31164653-G-A-missense:variant|POU5F1-chr6-31164643-A-T-synonymous:variant|POU5F1-chr6-31164642-CA-C-frameshift:variant|POU5F1-chr6-31164637-G-A-synonymous:variant|POU5F1-chr6-31164635-A-G-missense:variant|POU5F1-chr6-31164632-G-A-missense:variant|POU5F1-chr6-31164628-A-G-synonymous:variant|POU5F1-chr6-31164575-C-T-3:prime:UTR:variant|POU5F1-chr6-31164566-TC-T-3:prime:UTR:variant|POU5F…
1 1 1 0 1 1 1 1 1 0 1 1 1 1	1 1 0 0 1 0 0 1 0 0 1 0 0 0	1	0.0641966	POU5F1-chr6-31164653-G-A-missense:variant|POU5F1-chr6-31164643-A-T-synonymous:variant|POU5F1-chr6-31164642-CA-C-frameshift:variant|POU5F1-chr6-31164637-G-A-synonymous:variant|POU5F1-chr6-31164635-A-G-missense:variant|POU5F1-chr6-31164632-G-A-missense:variant|POU5F1-chr6-31164628-A-G-synonymous:variant|POU5F1-chr6-31164575-C-T-3:prime:UTR:variant|POU5F1-chr6-31164566-TC-T-3:prime:UTR:variant|POU5F…
0 1 0 0 1 0 0 0 0 0 1 0 0 0	1 1 0 0 1 0 0 0 0 0 1 0 0 0	1	0.060854	POU5F1-chr6-31164653-G-A-missense:variant|POU5F1-chr6-31164643-A-T-synonymous:variant|POU5F1-chr6-31164642-CA-C-frameshift:variant|POU5F1-chr6-31164637-G-A-synonymous:variant|POU5F1-chr6-31164635-A-G-missense:variant|POU5F1-chr6-31164632-G-A-missense:variant|POU5F1-chr6-31164628-A-G-synonymous:variant|POU5F1-chr6-31164575-C-T-3:prime:UTR:variant|POU5F1-chr6-31164566-TC-T-3:prime:UTR:variant|POU5F…
1 1 0 0 1 0 0 0 0 0 1 0 0 0	1 1 0 0 1 1 1 1 1 0 1 1 1 1	1	0.054817	POU5F1-chr6-31164653-G-A-missense:variant|POU5F1-chr6-31164643-A-T-synonymous:variant|POU5F1-chr6-31164642-CA-C-frameshift:variant|POU5F1-chr6-31164637-G-A-synonymous:variant|POU5F1-chr6-31164635-A-G-missense:variant|POU5F1-chr6-31164632-G-A-missense:variant|POU5F1-chr6-31164628-A-G-synonymous:variant|POU5F1-chr6-31164575-C-T-3:prime:UTR:variant|POU5F1-chr6-31164566-TC-T-3:prime:UTR:variant|POU5F…
0 0 0 0 0 0 0 0 0 0 1 0 0 0	0 1 0 0 1 0 0 0 0 0 1 0 0 0	1	0.0539569	POU5F1-chr6-31164653-G-A-missense:variant|POU5F1-chr6-31164643-A-T-synonymous:variant|POU5F1-chr6-31164642-CA-C-frameshift:variant|POU5F1-chr6-31164637-G-A-synonymous:variant|POU5F1-chr6-31164635-A-G-missense:variant|POU5F1-chr6-31164632-G-A-missense:variant|POU5F1-chr6-31164628-A-G-synonymous:variant|POU5F1-chr6-31164575-C-T-3:prime:UTR:variant|POU5F1-chr6-31164566-TC-T-3:prime:UTR:variant|POU5F…
0 1 0 0 1 0 0 0 0 0 2 0 0 0	0 1 0 0 0 0 0 0 0 0 1 0 0 0	1	0.0511186	POU5F1-chr6-31164653-G-A-missense:variant|POU5F1-chr6-31164643-A-T-synonymous:variant|POU5F1-chr6-31164642-CA-C-frameshift:variant|POU5F1-chr6-31164637-G-A-synonymous:variant|POU5F1-chr6-31164635-A-G-missense:variant|POU5F1-chr6-31164632-G-A-missense:variant|POU5F1-chr6-31164628-A-G-synonymous:variant|POU5F1-chr6-31164575-C-T-3:prime:UTR:variant|POU5F1-chr6-31164566-TC-T-3:prime:UTR:variant|POU5F…
0 1 0 0 1 0 0 0 0 0 2 0 0 0	0 0 0 0 0 0 0 0 0 0 2 0 0 0	1	0.0502833	POU5F1-chr6-31164653-G-A-missense:variant|POU5F1-chr6-31164643-A-T-synonymous:variant|POU5F1-chr6-31164642-CA-C-frameshift:variant|POU5F1-chr6-31164637-G-A-synonymous:variant|POU5F1-chr6-31164635-A-G-missense:variant|POU5F1-chr6-31164632-G-A-missense:variant|POU5F1-chr6-31164628-A-G-synonymous:variant|POU5F1-chr6-31164575-C-T-3:prime:UTR:variant|POU5F1-chr6-31164566-TC-T-3:prime:UTR:variant|POU5F…
0 1 0 0 1 0 0 1 0 0 1 1 0 0	0 1 0 0 1 0 0 0 0 0 1 0 0 0	1	0.0489144	POU5F1-chr6-31164653-G-A-missense:variant|POU5F1-chr6-31164643-A-T-synonymous:variant|POU5F1-chr6-31164642-CA-C-frameshift:variant|POU5F1-chr6-31164637-G-A-synonymous:variant|POU5F1-chr6-31164635-A-G-missense:variant|POU5F1-chr6-31164632-G-A-missense:variant|POU5F1-chr6-31164628-A-G-synonymous:variant|POU5F1-chr6-31164575-C-T-3:prime:UTR:variant|POU5F1-chr6-31164566-TC-T-3:prime:UTR:variant|POU5F…
1 1 0 0 1 1 1 1 1 0 1 1 1 1	1 1 0 0 1 0 0 1 0 0 1 1 0 0	1	0.0459143	POU5F1-chr6-31164653-G-A-missense:variant|POU5F1-chr6-31164643-A-T-synonymous:variant|POU5F1-chr6-31164642-CA-C-frameshift:variant|POU5F1-chr6-31164637-G-A-synonymous:variant|POU5F1-chr6-31164635-A-G-missense:variant|POU5F1-chr6-31164632-G-A-missense:variant|POU5F1-chr6-31164628-A-G-synonymous:variant|POU5F1-chr6-31164575-C-T-3:prime:UTR:variant|POU5F1-chr6-31164566-TC-T-3:prime:UTR:variant|POU5F…
0 1 1 0 1 1 1 0 1 0 1 0 1 1	1 1 0 1 1 0 0 1 0 0 1 1 0 0	1	0.0451864	POU5F1-chr6-31164653-G-A-missense:variant|POU5F1-chr6-31164643-A-T-synonymous:variant|POU5F1-chr6-31164642-CA-C-frameshift:variant|POU5F1-chr6-31164637-G-A-synonymous:variant|POU5F1-chr6-31164635-A-G-missense:variant|POU5F1-chr6-31164632-G-A-missense:variant|POU5F1-chr6-31164628-A-G-synonymous:variant|POU5F1-chr6-31164575-C-T-3:prime:UTR:variant|POU5F1-chr6-31164566-TC-T-3:prime:UTR:variant|POU5F…
0 1 0 0 1 0 0 1 0 0 1 0 0 0	1 1 0 0 1 0 0 0 0 0 1 0 0 0	1	0.0407515	POU5F1-chr6-31164653-G-A-missense:variant|POU5F1-chr6-31164643-A-T-synonymous:variant|POU5F1-chr6-31164642-CA-C-frameshift:variant|POU5F1-chr6-31164637-G-A-synonymous:variant|POU5F1-chr6-31164635-A-G-missense:variant|POU5F1-chr6-31164632-G-A-missense:variant|POU5F1-chr6-31164628-A-G-synonymous:variant|POU5F1-chr6-31164575-C-T-3:prime:UTR:variant|POU5F1-chr6-31164566-TC-T-3:prime:UTR:variant|POU5F…
1 1 0 0 1 0 0 1 0 0 1 0 0 0	0 1 0 1 1 0 0 0 0 0 1 0 0 0	1	0.030714	POU5F1-chr6-31164653-G-A-missense:variant|POU5F1-chr6-31164643-A-T-synonymous:variant|POU5F1-chr6-31164642-CA-C-frameshift:variant|POU5F1-chr6-31164637-G-A-synonymous:variant|POU5F1-chr6-31164635-A-G-missense:variant|POU5F1-chr6-31164632-G-A-missense:variant|POU5F1-chr6-31164628-A-G-synonymous:variant|POU5F1-chr6-31164575-C-T-3:prime:UTR:variant|POU5F1-chr6-31164566-TC-T-3:prime:UTR:variant|POU5F…
1 1 0 0 1 0 0 1 0 0 1 1 0 0	1 1 1 0 1 1 1 1 1 0 1 1 1 1	1	0.030256	POU5F1-chr6-31164653-G-A-missense:variant|POU5F1-chr6-31164643-A-T-synonymous:variant|POU5F1-chr6-31164642-CA-C-frameshift:variant|POU5F1-chr6-31164637-G-A-synonymous:variant|POU5F1-chr6-31164635-A-G-missense:variant|POU5F1-chr6-31164632-G-A-missense:variant|POU5F1-chr6-31164628-A-G-synonymous:variant|POU5F1-chr6-31164575-C-T-3:prime:UTR:variant|POU5F1-chr6-31164566-TC-T-3:prime:UTR:variant|POU5F…
0 0 0 0 0 0 0 0 0 0 2 0 0 0	0 1 0 0 1 0 0 1 0 0 1 1 0 0	1	0.0279281	POU5F1-chr6-31164653-G-A-missense:variant|POU5F1-chr6-31164643-A-T-synonymous:variant|POU5F1-chr6-31164642-CA-C-frameshift:variant|POU5F1-chr6-31164637-G-A-synonymous:variant|POU5F1-chr6-31164635-A-G-missense:variant|POU5F1-chr6-31164632-G-A-missense:variant|POU5F1-chr6-31164628-A-G-synonymous:variant|POU5F1-chr6-31164575-C-T-3:prime:UTR:variant|POU5F1-chr6-31164566-TC-T-3:prime:UTR:variant|POU5F…
0 1 0 0 0 0 0 0 0 0 1 0 0 0	0 1 0 0 1 0 0 1 0 0 1 1 0 0	1	0.0270927	POU5F1-chr6-31164653-G-A-missense:variant|POU5F1-chr6-31164643-A-T-synonymous:variant|POU5F1-chr6-31164642-CA-C-frameshift:variant|POU5F1-chr6-31164637-G-A-synonymous:variant|POU5F1-chr6-31164635-A-G-missense:variant|POU5F1-chr6-31164632-G-A-missense:variant|POU5F1-chr6-31164628-A-G-synonymous:variant|POU5F1-chr6-31164575-C-T-3:prime:UTR:variant|POU5F1-chr6-31164566-TC-T-3:prime:UTR:variant|POU5F…
1 1 0 0 1 1 1 1 1 0 1 1 0 1	1 1 0 1 1 0 0 1 0 0 1 1 0 0	1	0.0265095	POU5F1-chr6-31164653-G-A-missense:variant|POU5F1-chr6-31164643-A-T-synonymous:variant|POU5F1-chr6-31164642-CA-C-frameshift:variant|POU5F1-chr6-31164637-G-A-synonymous:variant|POU5F1-chr6-31164635-A-G-missense:variant|POU5F1-chr6-31164632-G-A-missense:variant|POU5F1-chr6-31164628-A-G-synonymous:variant|POU5F1-chr6-31164575-C-T-3:prime:UTR:variant|POU5F1-chr6-31164566-TC-T-3:prime:UTR:variant|POU5F…
1 1 0 0 1 0 0 1 0 0 1 1 0 0	0 1 0 0 1 1 1 0 1 0 1 0 1 1	1	0.024469	POU5F1-chr6-31164653-G-A-missense:variant|POU5F1-chr6-31164643-A-T-synonymous:variant|POU5F1-chr6-31164642-CA-C-frameshift:variant|POU5F1-chr6-31164637-G-A-synonymous:variant|POU5F1-chr6-31164635-A-G-missense:variant|POU5F1-chr6-31164632-G-A-missense:variant|POU5F1-chr6-31164628-A-G-synonymous:variant|POU5F1-chr6-31164575-C-T-3:prime:UTR:variant|POU5F1-chr6-31164566-TC-T-3:prime:UTR:variant|POU5F…
0 0 0 0 0 0 0 0 0 0 2 0 0 0	0 0 0 0 0 0 0 0 0 0 1 0 0 0	1	0.0228855	POU5F1-chr6-31164653-G-A-missense:variant|POU5F1-chr6-31164643-A-T-synonymous:variant|POU5F1-chr6-31164642-CA-C-frameshift:variant|POU5F1-chr6-31164637-G-A-synonymous:variant|POU5F1-chr6-31164635-A-G-missense:variant|POU5F1-chr6-31164632-G-A-missense:variant|POU5F1-chr6-31164628-A-G-synonymous:variant|POU5F1-chr6-31164575-C-T-3:prime:UTR:variant|POU5F1-chr6-31164566-TC-T-3:prime:UTR:variant|POU5F…
0 1 0 0 0 0 0 0 0 0 1 0 0 0	0 0 0 0 0 0 0 0 0 0 1 0 0 0	1	0.0220502	POU5F1-chr6-31164653-G-A-missense:variant|POU5F1-chr6-31164643-A-T-synonymous:variant|POU5F1-chr6-31164642-CA-C-frameshift:variant|POU5F1-chr6-31164637-G-A-synonymous:variant|POU5F1-chr6-31164635-A-G-missense:variant|POU5F1-chr6-31164632-G-A-missense:variant|POU5F1-chr6-31164628-A-G-synonymous:variant|POU5F1-chr6-31164575-C-T-3:prime:UTR:variant|POU5F1-chr6-31164566-TC-T-3:prime:UTR:variant|POU5F…
0 1 0 0 1 0 0 0 0 0 1 0 0 0	0 1 0 0 1 0 0 1 0 0 1 0 0 0	1	0.0201025	POU5F1-chr6-31164653-G-A-missense:variant|POU5F1-chr6-31164643-A-T-synonymous:variant|POU5F1-chr6-31164642-CA-C-frameshift:variant|POU5F1-chr6-31164637-G-A-synonymous:variant|POU5F1-chr6-31164635-A-G-missense:variant|POU5F1-chr6-31164632-G-A-missense:variant|POU5F1-chr6-31164628-A-G-synonymous:variant|POU5F1-chr6-31164575-C-T-3:prime:UTR:variant|POU5F1-chr6-31164566-TC-T-3:prime:UTR:variant|POU5F…
0 1 1 0 1 1 1 0 1 0 1 0 1 1	1 1 0 0 1 1 1 1 1 0 1 1 0 1	1	0.0186769	POU5F1-chr6-31164653-G-A-missense:variant|POU5F1-chr6-31164643-A-T-synonymous:variant|POU5F1-chr6-31164642-CA-C-frameshift:variant|POU5F1-chr6-31164637-G-A-synonymous:variant|POU5F1-chr6-31164635-A-G-missense:variant|POU5F1-chr6-31164632-G-A-missense:variant|POU5F1-chr6-31164628-A-G-synonymous:variant|POU5F1-chr6-31164575-C-T-3:prime:UTR:variant|POU5F1-chr6-31164566-TC-T-3:prime:UTR:variant|POU5F…
0 1 0 0 1 1 1 0 1 0 1 0 1 1	1 1 1 0 1 1 1 1 1 0 1 1 1 1	1	0.00578696	POU5F1-chr6-31164653-G-A-missense:variant|POU5F1-chr6-31164643-A-T-synonymous:variant|POU5F1-chr6-31164642-CA-C-frameshift:variant|POU5F1-chr6-31164637-G-A-synonymous:variant|POU5F1-chr6-31164635-A-G-missense:variant|POU5F1-chr6-31164632-G-A-missense:variant|POU5F1-chr6-31164628-A-G-synonymous:variant|POU5F1-chr6-31164575-C-T-3:prime:UTR:variant|POU5F1-chr6-31164566-TC-T-3:prime:UTR:variant|POU5F…
0 0 0 0 0 0 0 0 0 0 1 0 0 0	0 1 0 0 1 0 0 1 0 0 1 1 0 0	1	0.00504256	POU5F1-chr6-31164653-G-A-missense:variant|POU5F1-chr6-31164643-A-T-synonymous:variant|POU5F1-chr6-31164642-CA-C-frameshift:variant|POU5F1-chr6-31164637-G-A-synonymous:variant|POU5F1-chr6-31164635-A-G-missense:variant|POU5F1-chr6-31164632-G-A-missense:variant|POU5F1-chr6-31164628-A-G-synonymous:variant|POU5F1-chr6-31164575-C-T-3:prime:UTR:variant|POU5F1-chr6-31164566-TC-T-3:prime:UTR:variant|POU5F…
0 0 0 0 0 0 0 0 0 0 2 0 0 0	0 1 0 0 0 0 0 0 0 0 1 0 0 0	1	0.000835333	POU5F1-chr6-31164653-G-A-missense:variant|POU5F1-chr6-31164643-A-T-synonymous:variant|POU5F1-chr6-31164642-CA-C-frameshift:variant|POU5F1-chr6-31164637-G-A-synonymous:variant|POU5F1-chr6-31164635-A-G-missense:variant|POU5F1-chr6-31164632-G-A-missense:variant|POU5F1-chr6-31164628-A-G-synonymous:variant|POU5F1-chr6-31164575-C-T-3:prime:UTR:variant|POU5F1-chr6-31164566-TC-T-3:prime:UTR:variant|POU5F…
0 1 0 0 0 0 0 0 0 0 1 0 0 0	0 0 0 0 0 0 0 0 0 0 2 0 0 0	1	-0.000835333	POU5F1-chr6-31164653-G-A-missense:variant|POU5F1-chr6-31164643-A-T-synonymous:variant|POU5F1-chr6-31164642-CA-C-frameshift:variant|POU5F1-chr6-31164637-G-A-synonymous:variant|POU5F1-chr6-31164635-A-G-missense:variant|POU5F1-chr6-31164632-G-A-missense:variant|POU5F1-chr6-31164628-A-G-synonymous:variant|POU5F1-chr6-31164575-C-T-3:prime:UTR:variant|POU5F1-chr6-31164566-TC-T-3:prime:UTR:variant|POU5F…
0 1 0 0 1 0 0 1 0 0 1 1 0 0	0 0 0 0 0 0 0 0 0 0 1 0 0 0	1	-0.00504256	POU5F1-chr6-31164653-G-A-missense:variant|POU5F1-chr6-31164643-A-T-synonymous:variant|POU5F1-chr6-31164642-CA-C-frameshift:variant|POU5F1-chr6-31164637-G-A-synonymous:variant|POU5F1-chr6-31164635-A-G-missense:variant|POU5F1-chr6-31164632-G-A-missense:variant|POU5F1-chr6-31164628-A-G-synonymous:variant|POU5F1-chr6-31164575-C-T-3:prime:UTR:variant|POU5F1-chr6-31164566-TC-T-3:prime:UTR:variant|POU5F…
1 1 1 0 1 1 1 1 1 0 1 1 1 1	0 1 0 0 1 1 1 0 1 0 1 0 1 1	1	-0.00578696	POU5F1-chr6-31164653-G-A-missense:variant|POU5F1-chr6-31164643-A-T-synonymous:variant|POU5F1-chr6-31164642-CA-C-frameshift:variant|POU5F1-chr6-31164637-G-A-synonymous:variant|POU5F1-chr6-31164635-A-G-missense:variant|POU5F1-chr6-31164632-G-A-missense:variant|POU5F1-chr6-31164628-A-G-synonymous:variant|POU5F1-chr6-31164575-C-T-3:prime:UTR:variant|POU5F1-chr6-31164566-TC-T-3:prime:UTR:variant|POU5F…
1 1 0 0 1 1 1 1 1 0 1 1 0 1	0 1 1 0 1 1 1 0 1 0 1 0 1 1	1	-0.0186769	POU5F1-chr6-31164653-G-A-missense:variant|POU5F1-chr6-31164643-A-T-synonymous:variant|POU5F1-chr6-31164642-CA-C-frameshift:variant|POU5F1-chr6-31164637-G-A-synonymous:variant|POU5F1-chr6-31164635-A-G-missense:variant|POU5F1-chr6-31164632-G-A-missense:variant|POU5F1-chr6-31164628-A-G-synonymous:variant|POU5F1-chr6-31164575-C-T-3:prime:UTR:variant|POU5F1-chr6-31164566-TC-T-3:prime:UTR:variant|POU5F…
0 1 0 0 1 0 0 1 0 0 1 0 0 0	0 1 0 0 1 0 0 0 0 0 1 0 0 0	1	-0.0201025	POU5F1-chr6-31164653-G-A-missense:variant|POU5F1-chr6-31164643-A-T-synonymous:variant|POU5F1-chr6-31164642-CA-C-frameshift:variant|POU5F1-chr6-31164637-G-A-synonymous:variant|POU5F1-chr6-31164635-A-G-missense:variant|POU5F1-chr6-31164632-G-A-missense:variant|POU5F1-chr6-31164628-A-G-synonymous:variant|POU5F1-chr6-31164575-C-T-3:prime:UTR:variant|POU5F1-chr6-31164566-TC-T-3:prime:UTR:variant|POU5F…
0 0 0 0 0 0 0 0 0 0 1 0 0 0	0 1 0 0 0 0 0 0 0 0 1 0 0 0	1	-0.0220502	POU5F1-chr6-31164653-G-A-missense:variant|POU5F1-chr6-31164643-A-T-synonymous:variant|POU5F1-chr6-31164642-CA-C-frameshift:variant|POU5F1-chr6-31164637-G-A-synonymous:variant|POU5F1-chr6-31164635-A-G-missense:variant|POU5F1-chr6-31164632-G-A-missense:variant|POU5F1-chr6-31164628-A-G-synonymous:variant|POU5F1-chr6-31164575-C-T-3:prime:UTR:variant|POU5F1-chr6-31164566-TC-T-3:prime:UTR:variant|POU5F…
0 0 0 0 0 0 0 0 0 0 1 0 0 0	0 0 0 0 0 0 0 0 0 0 2 0 0 0	1	-0.0228855	POU5F1-chr6-31164653-G-A-missense:variant|POU5F1-chr6-31164643-A-T-synonymous:variant|POU5F1-chr6-31164642-CA-C-frameshift:variant|POU5F1-chr6-31164637-G-A-synonymous:variant|POU5F1-chr6-31164635-A-G-missense:variant|POU5F1-chr6-31164632-G-A-missense:variant|POU5F1-chr6-31164628-A-G-synonymous:variant|POU5F1-chr6-31164575-C-T-3:prime:UTR:variant|POU5F1-chr6-31164566-TC-T-3:prime:UTR:variant|POU5F…
0 1 0 0 1 1 1 0 1 0 1 0 1 1	1 1 0 0 1 0 0 1 0 0 1 1 0 0	1	-0.024469	POU5F1-chr6-31164653-G-A-missense:variant|POU5F1-chr6-31164643-A-T-synonymous:variant|POU5F1-chr6-31164642-CA-C-frameshift:variant|POU5F1-chr6-31164637-G-A-synonymous:variant|POU5F1-chr6-31164635-A-G-missense:variant|POU5F1-chr6-31164632-G-A-missense:variant|POU5F1-chr6-31164628-A-G-synonymous:variant|POU5F1-chr6-31164575-C-T-3:prime:UTR:variant|POU5F1-chr6-31164566-TC-T-3:prime:UTR:variant|POU5F…
1 1 0 1 1 0 0 1 0 0 1 1 0 0	1 1 0 0 1 1 1 1 1 0 1 1 0 1	1	-0.0265095	POU5F1-chr6-31164653-G-A-missense:variant|POU5F1-chr6-31164643-A-T-synonymous:variant|POU5F1-chr6-31164642-CA-C-frameshift:variant|POU5F1-chr6-31164637-G-A-synonymous:variant|POU5F1-chr6-31164635-A-G-missense:variant|POU5F1-chr6-31164632-G-A-missense:variant|POU5F1-chr6-31164628-A-G-synonymous:variant|POU5F1-chr6-31164575-C-T-3:prime:UTR:variant|POU5F1-chr6-31164566-TC-T-3:prime:UTR:variant|POU5F…
0 1 0 0 1 0 0 1 0 0 1 1 0 0	0 1 0 0 0 0 0 0 0 0 1 0 0 0	1	-0.0270927	POU5F1-chr6-31164653-G-A-missense:variant|POU5F1-chr6-31164643-A-T-synonymous:variant|POU5F1-chr6-31164642-CA-C-frameshift:variant|POU5F1-chr6-31164637-G-A-synonymous:variant|POU5F1-chr6-31164635-A-G-missense:variant|POU5F1-chr6-31164632-G-A-missense:variant|POU5F1-chr6-31164628-A-G-synonymous:variant|POU5F1-chr6-31164575-C-T-3:prime:UTR:variant|POU5F1-chr6-31164566-TC-T-3:prime:UTR:variant|POU5F…
0 1 0 0 1 0 0 1 0 0 1 1 0 0	0 0 0 0 0 0 0 0 0 0 2 0 0 0	1	-0.0279281	POU5F1-chr6-31164653-G-A-missense:variant|POU5F1-chr6-31164643-A-T-synonymous:variant|POU5F1-chr6-31164642-CA-C-frameshift:variant|POU5F1-chr6-31164637-G-A-synonymous:variant|POU5F1-chr6-31164635-A-G-missense:variant|POU5F1-chr6-31164632-G-A-missense:variant|POU5F1-chr6-31164628-A-G-synonymous:variant|POU5F1-chr6-31164575-C-T-3:prime:UTR:variant|POU5F1-chr6-31164566-TC-T-3:prime:UTR:variant|POU5F…
1 1 1 0 1 1 1 1 1 0 1 1 1 1	1 1 0 0 1 0 0 1 0 0 1 1 0 0	1	-0.030256	POU5F1-chr6-31164653-G-A-missense:variant|POU5F1-chr6-31164643-A-T-synonymous:variant|POU5F1-chr6-31164642-CA-C-frameshift:variant|POU5F1-chr6-31164637-G-A-synonymous:variant|POU5F1-chr6-31164635-A-G-missense:variant|POU5F1-chr6-31164632-G-A-missense:variant|POU5F1-chr6-31164628-A-G-synonymous:variant|POU5F1-chr6-31164575-C-T-3:prime:UTR:variant|POU5F1-chr6-31164566-TC-T-3:prime:UTR:variant|POU5F…
0 1 0 1 1 0 0 0 0 0 1 0 0 0	1 1 0 0 1 0 0 1 0 0 1 0 0 0	1	-0.030714	POU5F1-chr6-31164653-G-A-missense:variant|POU5F1-chr6-31164643-A-T-synonymous:variant|POU5F1-chr6-31164642-CA-C-frameshift:variant|POU5F1-chr6-31164637-G-A-synonymous:variant|POU5F1-chr6-31164635-A-G-missense:variant|POU5F1-chr6-31164632-G-A-missense:variant|POU5F1-chr6-31164628-A-G-synonymous:variant|POU5F1-chr6-31164575-C-T-3:prime:UTR:variant|POU5F1-chr6-31164566-TC-T-3:prime:UTR:variant|POU5F…
1 1 0 0 1 0 0 0 0 0 1 0 0 0	0 1 0 0 1 0 0 1 0 0 1 0 0 0	1	-0.0407515	POU5F1-chr6-31164653-G-A-missense:variant|POU5F1-chr6-31164643-A-T-synonymous:variant|POU5F1-chr6-31164642-CA-C-frameshift:variant|POU5F1-chr6-31164637-G-A-synonymous:variant|POU5F1-chr6-31164635-A-G-missense:variant|POU5F1-chr6-31164632-G-A-missense:variant|POU5F1-chr6-31164628-A-G-synonymous:variant|POU5F1-chr6-31164575-C-T-3:prime:UTR:variant|POU5F1-chr6-31164566-TC-T-3:prime:UTR:variant|POU5F…
1 1 0 1 1 0 0 1 0 0 1 1 0 0	0 1 1 0 1 1 1 0 1 0 1 0 1 1	1	-0.0451864	POU5F1-chr6-31164653-G-A-missense:variant|POU5F1-chr6-31164643-A-T-synonymous:variant|POU5F1-chr6-31164642-CA-C-frameshift:variant|POU5F1-chr6-31164637-G-A-synonymous:variant|POU5F1-chr6-31164635-A-G-missense:variant|POU5F1-chr6-31164632-G-A-missense:variant|POU5F1-chr6-31164628-A-G-synonymous:variant|POU5F1-chr6-31164575-C-T-3:prime:UTR:variant|POU5F1-chr6-31164566-TC-T-3:prime:UTR:variant|POU5F…
1 1 0 0 1 0 0 1 0 0 1 1 0 0	1 1 0 0 1 1 1 1 1 0 1 1 1 1	1	-0.0459143	POU5F1-chr6-31164653-G-A-missense:variant|POU5F1-chr6-31164643-A-T-synonymous:variant|POU5F1-chr6-31164642-CA-C-frameshift:variant|POU5F1-chr6-31164637-G-A-synonymous:variant|POU5F1-chr6-31164635-A-G-missense:variant|POU5F1-chr6-31164632-G-A-missense:variant|POU5F1-chr6-31164628-A-G-synonymous:variant|POU5F1-chr6-31164575-C-T-3:prime:UTR:variant|POU5F1-chr6-31164566-TC-T-3:prime:UTR:variant|POU5F…
0 1 0 0 1 0 0 0 0 0 1 0 0 0	0 1 0 0 1 0 0 1 0 0 1 1 0 0	1	-0.0489144	POU5F1-chr6-31164653-G-A-missense:variant|POU5F1-chr6-31164643-A-T-synonymous:variant|POU5F1-chr6-31164642-CA-C-frameshift:variant|POU5F1-chr6-31164637-G-A-synonymous:variant|POU5F1-chr6-31164635-A-G-missense:variant|POU5F1-chr6-31164632-G-A-missense:variant|POU5F1-chr6-31164628-A-G-synonymous:variant|POU5F1-chr6-31164575-C-T-3:prime:UTR:variant|POU5F1-chr6-31164566-TC-T-3:prime:UTR:variant|POU5F…
0 0 0 0 0 0 0 0 0 0 2 0 0 0	0 1 0 0 1 0 0 0 0 0 2 0 0 0	1	-0.0502833	POU5F1-chr6-31164653-G-A-missense:variant|POU5F1-chr6-31164643-A-T-synonymous:variant|POU5F1-chr6-31164642-CA-C-frameshift:variant|POU5F1-chr6-31164637-G-A-synonymous:variant|POU5F1-chr6-31164635-A-G-missense:variant|POU5F1-chr6-31164632-G-A-missense:variant|POU5F1-chr6-31164628-A-G-synonymous:variant|POU5F1-chr6-31164575-C-T-3:prime:UTR:variant|POU5F1-chr6-31164566-TC-T-3:prime:UTR:variant|POU5F…
0 1 0 0 0 0 0 0 0 0 1 0 0 0	0 1 0 0 1 0 0 0 0 0 2 0 0 0	1	-0.0511186	POU5F1-chr6-31164653-G-A-missense:variant|POU5F1-chr6-31164643-A-T-synonymous:variant|POU5F1-chr6-31164642-CA-C-frameshift:variant|POU5F1-chr6-31164637-G-A-synonymous:variant|POU5F1-chr6-31164635-A-G-missense:variant|POU5F1-chr6-31164632-G-A-missense:variant|POU5F1-chr6-31164628-A-G-synonymous:variant|POU5F1-chr6-31164575-C-T-3:prime:UTR:variant|POU5F1-chr6-31164566-TC-T-3:prime:UTR:variant|POU5F…
0 1 0 0 1 0 0 0 0 0 1 0 0 0	0 0 0 0 0 0 0 0 0 0 1 0 0 0	1	-0.0539569	POU5F1-chr6-31164653-G-A-missense:variant|POU5F1-chr6-31164643-A-T-synonymous:variant|POU5F1-chr6-31164642-CA-C-frameshift:variant|POU5F1-chr6-31164637-G-A-synonymous:variant|POU5F1-chr6-31164635-A-G-missense:variant|POU5F1-chr6-31164632-G-A-missense:variant|POU5F1-chr6-31164628-A-G-synonymous:variant|POU5F1-chr6-31164575-C-T-3:prime:UTR:variant|POU5F1-chr6-31164566-TC-T-3:prime:UTR:variant|POU5F…
1 1 0 0 1 1 1 1 1 0 1 1 1 1	1 1 0 0 1 0 0 0 0 0 1 0 0 0	1	-0.054817	POU5F1-chr6-31164653-G-A-missense:variant|POU5F1-chr6-31164643-A-T-synonymous:variant|POU5F1-chr6-31164642-CA-C-frameshift:variant|POU5F1-chr6-31164637-G-A-synonymous:variant|POU5F1-chr6-31164635-A-G-missense:variant|POU5F1-chr6-31164632-G-A-missense:variant|POU5F1-chr6-31164628-A-G-synonymous:variant|POU5F1-chr6-31164575-C-T-3:prime:UTR:variant|POU5F1-chr6-31164566-TC-T-3:prime:UTR:variant|POU5F…
1 1 0 0 1 0 0 0 0 0 1 0 0 0	0 1 0 0 1 0 0 0 0 0 1 0 0 0	1	-0.060854	POU5F1-chr6-31164653-G-A-missense:variant|POU5F1-chr6-31164643-A-T-synonymous:variant|POU5F1-chr6-31164642-CA-C-frameshift:variant|POU5F1-chr6-31164637-G-A-synonymous:variant|POU5F1-chr6-31164635-A-G-missense:variant|POU5F1-chr6-31164632-G-A-missense:variant|POU5F1-chr6-31164628-A-G-synonymous:variant|POU5F1-chr6-31164575-C-T-3:prime:UTR:variant|POU5F1-chr6-31164566-TC-T-3:prime:UTR:variant|POU5F…
1 1 0 0 1 0 0 1 0 0 1 0 0 0	1 1 1 0 1 1 1 1 1 0 1 1 1 1	1	-0.0641966	POU5F1-chr6-31164653-G-A-missense:variant|POU5F1-chr6-31164643-A-T-synonymous:variant|POU5F1-chr6-31164642-CA-C-frameshift:variant|POU5F1-chr6-31164637-G-A-synonymous:variant|POU5F1-chr6-31164635-A-G-missense:variant|POU5F1-chr6-31164632-G-A-missense:variant|POU5F1-chr6-31164628-A-G-synonymous:variant|POU5F1-chr6-31164575-C-T-3:prime:UTR:variant|POU5F1-chr6-31164566-TC-T-3:prime:UTR:variant|POU5F…
0 1 1 0 1 1 1 0 1 0 1 0 1 1	0 1 0 1 1 0 0 0 0 0 1 0 0 0	1	-0.0645152	POU5F1-chr6-31164653-G-A-missense:variant|POU5F1-chr6-31164643-A-T-synonymous:variant|POU5F1-chr6-31164642-CA-C-frameshift:variant|POU5F1-chr6-31164637-G-A-synonymous:variant|POU5F1-chr6-31164635-A-G-missense:variant|POU5F1-chr6-31164632-G-A-missense:variant|POU5F1-chr6-31164628-A-G-synonymous:variant|POU5F1-chr6-31164575-C-T-3:prime:UTR:variant|POU5F1-chr6-31164566-TC-T-3:prime:UTR:variant|POU5F…
0 1 0 0 1 0 0 1 0 0 1 0 0 0	0 1 0 0 1 0 0 1 0 0 1 1 0 0	1	-0.0690169	POU5F1-chr6-31164653-G-A-missense:variant|POU5F1-chr6-31164643-A-T-synonymous:variant|POU5F1-chr6-31164642-CA-C-frameshift:variant|POU5F1-chr6-31164637-G-A-synonymous:variant|POU5F1-chr6-31164635-A-G-missense:variant|POU5F1-chr6-31164632-G-A-missense:variant|POU5F1-chr6-31164628-A-G-synonymous:variant|POU5F1-chr6-31164575-C-T-3:prime:UTR:variant|POU5F1-chr6-31164566-TC-T-3:prime:UTR:variant|POU5F…
1 1 0 0 1 0 0 1 0 0 1 0 0 0	0 1 0 0 1 1 1 0 1 0 1 0 1 1	1	-0.0699836	POU5F1-chr6-31164653-G-A-missense:variant|POU5F1-chr6-31164643-A-T-synonymous:variant|POU5F1-chr6-31164642-CA-C-frameshift:variant|POU5F1-chr6-31164637-G-A-synonymous:variant|POU5F1-chr6-31164635-A-G-missense:variant|POU5F1-chr6-31164632-G-A-missense:variant|POU5F1-chr6-31164628-A-G-synonymous:variant|POU5F1-chr6-31164575-C-T-3:prime:UTR:variant|POU5F1-chr6-31164566-TC-T-3:prime:UTR:variant|POU5F…
0 1 0 0 1 1 1 0 1 0 1 0 1 1	1 1 0 0 1 1 1 1 1 0 1 1 1 1	1	-0.0703833	POU5F1-chr6-31164653-G-A-missense:variant|POU5F1-chr6-31164643-A-T-synonymous:variant|POU5F1-chr6-31164642-CA-C-frameshift:variant|POU5F1-chr6-31164637-G-A-synonymous:variant|POU5F1-chr6-31164635-A-G-missense:variant|POU5F1-chr6-31164632-G-A-missense:variant|POU5F1-chr6-31164628-A-G-synonymous:variant|POU5F1-chr6-31164575-C-T-3:prime:UTR:variant|POU5F1-chr6-31164566-TC-T-3:prime:UTR:variant|POU5F…
0 0 0 0 0 0 0 0 0 0 1 0 0 0	0 1 0 0 1 0 0 0 0 0 2 0 0 0	1	-0.0731688	POU5F1-chr6-31164653-G-A-missense:variant|POU5F1-chr6-31164643-A-T-synonymous:variant|POU5F1-chr6-31164642-CA-C-frameshift:variant|POU5F1-chr6-31164637-G-A-synonymous:variant|POU5F1-chr6-31164635-A-G-missense:variant|POU5F1-chr6-31164632-G-A-missense:variant|POU5F1-chr6-31164628-A-G-synonymous:variant|POU5F1-chr6-31164575-C-T-3:prime:UTR:variant|POU5F1-chr6-31164566-TC-T-3:prime:UTR:variant|POU5F…
0 1 0 0 1 0 0 1 0 0 1 0 0 0	0 0 0 0 0 0 0 0 0 0 1 0 0 0	1	-0.0740594	POU5F1-chr6-31164653-G-A-missense:variant|POU5F1-chr6-31164643-A-T-synonymous:variant|POU5F1-chr6-31164642-CA-C-frameshift:variant|POU5F1-chr6-31164637-G-A-synonymous:variant|POU5F1-chr6-31164635-A-G-missense:variant|POU5F1-chr6-31164632-G-A-missense:variant|POU5F1-chr6-31164628-A-G-synonymous:variant|POU5F1-chr6-31164575-C-T-3:prime:UTR:variant|POU5F1-chr6-31164566-TC-T-3:prime:UTR:variant|POU5F…
0 1 0 0 1 0 0 0 0 0 1 0 0 0	0 1 0 0 0 0 0 0 0 0 1 0 0 0	1	-0.0760071	POU5F1-chr6-31164653-G-A-missense:variant|POU5F1-chr6-31164643-A-T-synonymous:variant|POU5F1-chr6-31164642-CA-C-frameshift:variant|POU5F1-chr6-31164637-G-A-synonymous:variant|POU5F1-chr6-31164635-A-G-missense:variant|POU5F1-chr6-31164632-G-A-missense:variant|POU5F1-chr6-31164628-A-G-synonymous:variant|POU5F1-chr6-31164575-C-T-3:prime:UTR:variant|POU5F1-chr6-31164566-TC-T-3:prime:UTR:variant|POU5F…
1 1 1 0 1 1 1 1 1 0 1 1 1 1	1 1 0 0 1 1 1 1 1 0 1 1 1 1	1	-0.0761702	POU5F1-chr6-31164653-G-A-missense:variant|POU5F1-chr6-31164643-A-T-synonymous:variant|POU5F1-chr6-31164642-CA-C-frameshift:variant|POU5F1-chr6-31164637-G-A-synonymous:variant|POU5F1-chr6-31164635-A-G-missense:variant|POU5F1-chr6-31164632-G-A-missense:variant|POU5F1-chr6-31164628-A-G-synonymous:variant|POU5F1-chr6-31164575-C-T-3:prime:UTR:variant|POU5F1-chr6-31164566-TC-T-3:prime:UTR:variant|POU5F…
0 1 0 0 1 0 0 0 0 0 1 0 0 0	0 0 0 0 0 0 0 0 0 0 2 0 0 0	0.00289148	-0.0768424	POU5F1-chr6-31164653-G-A-missense:variant|POU5F1-chr6-31164643-A-T-synonymous:variant|POU5F1-chr6-31164642-CA-C-frameshift:variant|POU5F1-chr6-31164637-G-A-synonymous:variant|POU5F1-chr6-31164635-A-G-missense:variant|POU5F1-chr6-31164632-G-A-missense:variant|POU5F1-chr6-31164628-A-G-synonymous:variant|POU5F1-chr6-31164575-C-T-3:prime:UTR:variant|POU5F1-chr6-31164566-TC-T-3:prime:UTR:variant|POU5F…
0 1 0 0 1 0 0 1 0 0 1 1 0 0	0 1 0 0 1 0 0 0 0 0 2 0 0 0	1	-0.0782113	POU5F1-chr6-31164653-G-A-missense:variant|POU5F1-chr6-31164643-A-T-synonymous:variant|POU5F1-chr6-31164642-CA-C-frameshift:variant|POU5F1-chr6-31164637-G-A-synonymous:variant|POU5F1-chr6-31164635-A-G-missense:variant|POU5F1-chr6-31164632-G-A-missense:variant|POU5F1-chr6-31164628-A-G-synonymous:variant|POU5F1-chr6-31164575-C-T-3:prime:UTR:variant|POU5F1-chr6-31164566-TC-T-3:prime:UTR:variant|POU5F…
1 1 0 0 1 1 1 1 1 0 1 1 0 1	0 1 0 1 1 0 0 0 0 0 1 0 0 0	1	-0.0831921	POU5F1-chr6-31164653-G-A-missense:variant|POU5F1-chr6-31164643-A-T-synonymous:variant|POU5F1-chr6-31164642-CA-C-frameshift:variant|POU5F1-chr6-31164637-G-A-synonymous:variant|POU5F1-chr6-31164635-A-G-missense:variant|POU5F1-chr6-31164632-G-A-missense:variant|POU5F1-chr6-31164628-A-G-synonymous:variant|POU5F1-chr6-31164575-C-T-3:prime:UTR:variant|POU5F1-chr6-31164566-TC-T-3:prime:UTR:variant|POU5F…
1 1 0 0 1 0 0 1 0 0 1 0 0 0	1 1 0 0 1 0 0 1 0 0 1 1 0 0	1	-0.0944526	POU5F1-chr6-31164653-G-A-missense:variant|POU5F1-chr6-31164643-A-T-synonymous:variant|POU5F1-chr6-31164642-CA-C-frameshift:variant|POU5F1-chr6-31164637-G-A-synonymous:variant|POU5F1-chr6-31164635-A-G-missense:variant|POU5F1-chr6-31164632-G-A-missense:variant|POU5F1-chr6-31164628-A-G-synonymous:variant|POU5F1-chr6-31164575-C-T-3:prime:UTR:variant|POU5F1-chr6-31164566-TC-T-3:prime:UTR:variant|POU5F…
0 1 0 1 1 0 0 0 0 0 1 0 0 0	1 1 1 0 1 1 1 1 1 0 1 1 1 1	1	-0.0949107	POU5F1-chr6-31164653-G-A-missense:variant|POU5F1-chr6-31164643-A-T-synonymous:variant|POU5F1-chr6-31164642-CA-C-frameshift:variant|POU5F1-chr6-31164637-G-A-synonymous:variant|POU5F1-chr6-31164635-A-G-missense:variant|POU5F1-chr6-31164632-G-A-missense:variant|POU5F1-chr6-31164628-A-G-synonymous:variant|POU5F1-chr6-31164575-C-T-3:prime:UTR:variant|POU5F1-chr6-31164566-TC-T-3:prime:UTR:variant|POU5F…
0 1 1 0 1 1 1 0 1 0 1 0 1 1	1 1 0 0 1 0 0 1 0 0 1 0 0 0	1	-0.0952292	POU5F1-chr6-31164653-G-A-missense:variant|POU5F1-chr6-31164643-A-T-synonymous:variant|POU5F1-chr6-31164642-CA-C-frameshift:variant|POU5F1-chr6-31164637-G-A-synonymous:variant|POU5F1-chr6-31164635-A-G-missense:variant|POU5F1-chr6-31164632-G-A-missense:variant|POU5F1-chr6-31164628-A-G-synonymous:variant|POU5F1-chr6-31164575-C-T-3:prime:UTR:variant|POU5F1-chr6-31164566-TC-T-3:prime:UTR:variant|POU5F…
1 1 0 0 1 1 1 1 1 0 1 1 1 1	0 1 0 0 1 0 0 1 0 0 1 0 0 0	1	-0.0955685	POU5F1-chr6-31164653-G-A-missense:variant|POU5F1-chr6-31164643-A-T-synonymous:variant|POU5F1-chr6-31164642-CA-C-frameshift:variant|POU5F1-chr6-31164637-G-A-synonymous:variant|POU5F1-chr6-31164635-A-G-missense:variant|POU5F1-chr6-31164632-G-A-missense:variant|POU5F1-chr6-31164628-A-G-synonymous:variant|POU5F1-chr6-31164575-C-T-3:prime:UTR:variant|POU5F1-chr6-31164566-TC-T-3:prime:UTR:variant|POU5F…
0 1 0 0 1 0 0 1 0 0 1 0 0 0	0 1 0 0 0 0 0 0 0 0 1 0 0 0	1	-0.0961096	POU5F1-chr6-31164653-G-A-missense:variant|POU5F1-chr6-31164643-A-T-synonymous:variant|POU5F1-chr6-31164642-CA-C-frameshift:variant|POU5F1-chr6-31164637-G-A-synonymous:variant|POU5F1-chr6-31164635-A-G-missense:variant|POU5F1-chr6-31164632-G-A-missense:variant|POU5F1-chr6-31164628-A-G-synonymous:variant|POU5F1-chr6-31164575-C-T-3:prime:UTR:variant|POU5F1-chr6-31164566-TC-T-3:prime:UTR:variant|POU5F…
0 1 0 0 1 0 0 1 0 0 1 0 0 0	0 0 0 0 0 0 0 0 0 0 2 0 0 0	1	-0.0969449	POU5F1-chr6-31164653-G-A-missense:variant|POU5F1-chr6-31164643-A-T-synonymous:variant|POU5F1-chr6-31164642-CA-C-frameshift:variant|POU5F1-chr6-31164637-G-A-synonymous:variant|POU5F1-chr6-31164635-A-G-missense:variant|POU5F1-chr6-31164632-G-A-missense:variant|POU5F1-chr6-31164628-A-G-synonymous:variant|POU5F1-chr6-31164575-C-T-3:prime:UTR:variant|POU5F1-chr6-31164566-TC-T-3:prime:UTR:variant|POU5F…
0 1 0 1 1 0 0 0 0 0 1 0 0 0	0 1 0 0 1 1 1 0 1 0 1 0 1 1	1	-0.100698	POU5F1-chr6-31164653-G-A-missense:variant|POU5F1-chr6-31164643-A-T-synonymous:variant|POU5F1-chr6-31164642-CA-C-frameshift:variant|POU5F1-chr6-31164637-G-A-synonymous:variant|POU5F1-chr6-31164635-A-G-missense:variant|POU5F1-chr6-31164632-G-A-missense:variant|POU5F1-chr6-31164628-A-G-synonymous:variant|POU5F1-chr6-31164575-C-T-3:prime:UTR:variant|POU5F1-chr6-31164566-TC-T-3:prime:UTR:variant|POU5F…
1 1 0 0 1 0 0 1 0 0 1 1 0 0	1 1 0 0 1 0 0 0 0 0 1 0 0 0	1	-0.100731	POU5F1-chr6-31164653-G-A-missense:variant|POU5F1-chr6-31164643-A-T-synonymous:variant|POU5F1-chr6-31164642-CA-C-frameshift:variant|POU5F1-chr6-31164637-G-A-synonymous:variant|POU5F1-chr6-31164635-A-G-missense:variant|POU5F1-chr6-31164632-G-A-missense:variant|POU5F1-chr6-31164628-A-G-synonymous:variant|POU5F1-chr6-31164575-C-T-3:prime:UTR:variant|POU5F1-chr6-31164566-TC-T-3:prime:UTR:variant|POU5F…
1 1 0 1 1 0 0 1 0 0 1 1 0 0	0 1 0 1 1 0 0 0 0 0 1 0 0 0	1	-0.109702	POU5F1-chr6-31164653-G-A-missense:variant|POU5F1-chr6-31164643-A-T-synonymous:variant|POU5F1-chr6-31164642-CA-C-frameshift:variant|POU5F1-chr6-31164637-G-A-synonymous:variant|POU5F1-chr6-31164635-A-G-missense:variant|POU5F1-chr6-31164632-G-A-missense:variant|POU5F1-chr6-31164628-A-G-synonymous:variant|POU5F1-chr6-31164575-C-T-3:prime:UTR:variant|POU5F1-chr6-31164566-TC-T-3:prime:UTR:variant|POU5F…
1 1 0 0 1 0 0 0 0 0 1 0 0 0	0 1 0 0 1 0 0 1 0 0 1 1 0 0	1	-0.109768	POU5F1-chr6-31164653-G-A-missense:variant|POU5F1-chr6-31164643-A-T-synonymous:variant|POU5F1-chr6-31164642-CA-C-frameshift:variant|POU5F1-chr6-31164637-G-A-synonymous:variant|POU5F1-chr6-31164635-A-G-missense:variant|POU5F1-chr6-31164632-G-A-missense:variant|POU5F1-chr6-31164628-A-G-synonymous:variant|POU5F1-chr6-31164575-C-T-3:prime:UTR:variant|POU5F1-chr6-31164566-TC-T-3:prime:UTR:variant|POU5F…
1 1 0 0 1 1 1 1 1 0 1 1 0 1	1 1 0 0 1 0 0 1 0 0 1 0 0 0	1	-0.113906	POU5F1-chr6-31164653-G-A-missense:variant|POU5F1-chr6-31164643-A-T-synonymous:variant|POU5F1-chr6-31164642-CA-C-frameshift:variant|POU5F1-chr6-31164637-G-A-synonymous:variant|POU5F1-chr6-31164635-A-G-missense:variant|POU5F1-chr6-31164632-G-A-missense:variant|POU5F1-chr6-31164628-A-G-synonymous:variant|POU5F1-chr6-31164575-C-T-3:prime:UTR:variant|POU5F1-chr6-31164566-TC-T-3:prime:UTR:variant|POU5F…
1 1 0 0 1 0 0 0 0 0 1 0 0 0	0 0 0 0 0 0 0 0 0 0 1 0 0 0	1	-0.114811	POU5F1-chr6-31164653-G-A-missense:variant|POU5F1-chr6-31164643-A-T-synonymous:variant|POU5F1-chr6-31164642-CA-C-frameshift:variant|POU5F1-chr6-31164637-G-A-synonymous:variant|POU5F1-chr6-31164635-A-G-missense:variant|POU5F1-chr6-31164632-G-A-missense:variant|POU5F1-chr6-31164628-A-G-synonymous:variant|POU5F1-chr6-31164575-C-T-3:prime:UTR:variant|POU5F1-chr6-31164566-TC-T-3:prime:UTR:variant|POU5F…
1 1 0 0 1 1 1 1 1 0 1 1 1 1	0 1 0 0 1 0 0 0 0 0 1 0 0 0	1	-0.115671	POU5F1-chr6-31164653-G-A-missense:variant|POU5F1-chr6-31164643-A-T-synonymous:variant|POU5F1-chr6-31164642-CA-C-frameshift:variant|POU5F1-chr6-31164637-G-A-synonymous:variant|POU5F1-chr6-31164635-A-G-missense:variant|POU5F1-chr6-31164632-G-A-missense:variant|POU5F1-chr6-31164628-A-G-synonymous:variant|POU5F1-chr6-31164575-C-T-3:prime:UTR:variant|POU5F1-chr6-31164566-TC-T-3:prime:UTR:variant|POU5F…
0 1 0 1 1 0 0 0 0 0 1 0 0 0	1 1 0 0 1 0 0 1 0 0 1 1 0 0	0.0274473	-0.125167	POU5F1-chr6-31164653-G-A-missense:variant|POU5F1-chr6-31164643-A-T-synonymous:variant|POU5F1-chr6-31164642-CA-C-frameshift:variant|POU5F1-chr6-31164637-G-A-synonymous:variant|POU5F1-chr6-31164635-A-G-missense:variant|POU5F1-chr6-31164632-G-A-missense:variant|POU5F1-chr6-31164628-A-G-synonymous:variant|POU5F1-chr6-31164575-C-T-3:prime:UTR:variant|POU5F1-chr6-31164566-TC-T-3:prime:UTR:variant|POU5F…
0 1 0 0 1 1 1 0 1 0 1 0 1 1	1 1 0 0 1 0 0 0 0 0 1 0 0 0	1	-0.1252	POU5F1-chr6-31164653-G-A-missense:variant|POU5F1-chr6-31164643-A-T-synonymous:variant|POU5F1-chr6-31164642-CA-C-frameshift:variant|POU5F1-chr6-31164637-G-A-synonymous:variant|POU5F1-chr6-31164635-A-G-missense:variant|POU5F1-chr6-31164632-G-A-missense:variant|POU5F1-chr6-31164628-A-G-synonymous:variant|POU5F1-chr6-31164575-C-T-3:prime:UTR:variant|POU5F1-chr6-31164566-TC-T-3:prime:UTR:variant|POU5F…
0 1 0 0 1 0 0 0 0 0 1 0 0 0	0 1 0 0 1 0 0 0 0 0 2 0 0 0	1	-0.127126	POU5F1-chr6-31164653-G-A-missense:variant|POU5F1-chr6-31164643-A-T-synonymous:variant|POU5F1-chr6-31164642-CA-C-frameshift:variant|POU5F1-chr6-31164637-G-A-synonymous:variant|POU5F1-chr6-31164635-A-G-missense:variant|POU5F1-chr6-31164632-G-A-missense:variant|POU5F1-chr6-31164628-A-G-synonymous:variant|POU5F1-chr6-31164575-C-T-3:prime:UTR:variant|POU5F1-chr6-31164566-TC-T-3:prime:UTR:variant|POU5F…
1 1 1 0 1 1 1 1 1 0 1 1 1 1	1 1 0 0 1 0 0 0 0 0 1 0 0 0	1	-0.130987	POU5F1-chr6-31164653-G-A-missense:variant|POU5F1-chr6-31164643-A-T-synonymous:variant|POU5F1-chr6-31164642-CA-C-frameshift:variant|POU5F1-chr6-31164637-G-A-synonymous:variant|POU5F1-chr6-31164635-A-G-missense:variant|POU5F1-chr6-31164632-G-A-missense:variant|POU5F1-chr6-31164628-A-G-synonymous:variant|POU5F1-chr6-31164575-C-T-3:prime:UTR:variant|POU5F1-chr6-31164566-TC-T-3:prime:UTR:variant|POU5F…
1 1 0 0 1 0 0 0 0 0 1 0 0 0	0 1 0 0 0 0 0 0 0 0 1 0 0 0	1	-0.136861	POU5F1-chr6-31164653-G-A-missense:variant|POU5F1-chr6-31164643-A-T-synonymous:variant|POU5F1-chr6-31164642-CA-C-frameshift:variant|POU5F1-chr6-31164637-G-A-synonymous:variant|POU5F1-chr6-31164635-A-G-missense:variant|POU5F1-chr6-31164632-G-A-missense:variant|POU5F1-chr6-31164628-A-G-synonymous:variant|POU5F1-chr6-31164575-C-T-3:prime:UTR:variant|POU5F1-chr6-31164566-TC-T-3:prime:UTR:variant|POU5F…
1 1 0 0 1 0 0 0 0 0 1 0 0 0	0 0 0 0 0 0 0 0 0 0 2 0 0 0	1	-0.137696	POU5F1-chr6-31164653-G-A-missense:variant|POU5F1-chr6-31164643-A-T-synonymous:variant|POU5F1-chr6-31164642-CA-C-frameshift:variant|POU5F1-chr6-31164637-G-A-synonymous:variant|POU5F1-chr6-31164635-A-G-missense:variant|POU5F1-chr6-31164632-G-A-missense:variant|POU5F1-chr6-31164628-A-G-synonymous:variant|POU5F1-chr6-31164575-C-T-3:prime:UTR:variant|POU5F1-chr6-31164566-TC-T-3:prime:UTR:variant|POU5F…
1 1 0 0 1 0 0 1 0 0 1 0 0 0	1 1 0 0 1 1 1 1 1 0 1 1 1 1	1	-0.140367	POU5F1-chr6-31164653-G-A-missense:variant|POU5F1-chr6-31164643-A-T-synonymous:variant|POU5F1-chr6-31164642-CA-C-frameshift:variant|POU5F1-chr6-31164637-G-A-synonymous:variant|POU5F1-chr6-31164635-A-G-missense:variant|POU5F1-chr6-31164632-G-A-missense:variant|POU5F1-chr6-31164628-A-G-synonymous:variant|POU5F1-chr6-31164575-C-T-3:prime:UTR:variant|POU5F1-chr6-31164566-TC-T-3:prime:UTR:variant|POU5F…
1 1 0 1 1 0 0 1 0 0 1 1 0 0	1 1 0 0 1 0 0 1 0 0 1 0 0 0	1	-0.140416	POU5F1-chr6-31164653-G-A-missense:variant|POU5F1-chr6-31164643-A-T-synonymous:variant|POU5F1-chr6-31164642-CA-C-frameshift:variant|POU5F1-chr6-31164637-G-A-synonymous:variant|POU5F1-chr6-31164635-A-G-missense:variant|POU5F1-chr6-31164632-G-A-missense:variant|POU5F1-chr6-31164628-A-G-synonymous:variant|POU5F1-chr6-31164575-C-T-3:prime:UTR:variant|POU5F1-chr6-31164566-TC-T-3:prime:UTR:variant|POU5F…
1 1 0 0 1 0 0 1 0 0 1 1 0 0	0 1 0 0 1 0 0 1 0 0 1 0 0 0	1	-0.141483	POU5F1-chr6-31164653-G-A-missense:variant|POU5F1-chr6-31164643-A-T-synonymous:variant|POU5F1-chr6-31164642-CA-C-frameshift:variant|POU5F1-chr6-31164637-G-A-synonymous:variant|POU5F1-chr6-31164635-A-G-missense:variant|POU5F1-chr6-31164632-G-A-missense:variant|POU5F1-chr6-31164628-A-G-synonymous:variant|POU5F1-chr6-31164575-C-T-3:prime:UTR:variant|POU5F1-chr6-31164566-TC-T-3:prime:UTR:variant|POU5F…
0 1 0 0 1 0 0 0 0 0 2 0 0 0	0 1 0 0 0 0 0 0 0 0 2 0 0 0	1	-0.145027	POU5F1-chr6-31164653-G-A-missense:variant|POU5F1-chr6-31164643-A-T-synonymous:variant|POU5F1-chr6-31164642-CA-C-frameshift:variant|POU5F1-chr6-31164637-G-A-synonymous:variant|POU5F1-chr6-31164635-A-G-missense:variant|POU5F1-chr6-31164632-G-A-missense:variant|POU5F1-chr6-31164628-A-G-synonymous:variant|POU5F1-chr6-31164575-C-T-3:prime:UTR:variant|POU5F1-chr6-31164566-TC-T-3:prime:UTR:variant|POU5F…
0 1 0 0 1 0 0 1 0 0 1 0 0 0	0 1 0 0 1 0 0 0 0 0 2 0 0 0	1	-0.147228	POU5F1-chr6-31164653-G-A-missense:variant|POU5F1-chr6-31164643-A-T-synonymous:variant|POU5F1-chr6-31164642-CA-C-frameshift:variant|POU5F1-chr6-31164637-G-A-synonymous:variant|POU5F1-chr6-31164635-A-G-missense:variant|POU5F1-chr6-31164632-G-A-missense:variant|POU5F1-chr6-31164628-A-G-synonymous:variant|POU5F1-chr6-31164575-C-T-3:prime:UTR:variant|POU5F1-chr6-31164566-TC-T-3:prime:UTR:variant|POU5F…
0 1 1 0 1 1 1 0 1 0 1 0 1 1	1 1 1 0 1 1 1 1 1 0 1 1 1 1	1	-0.159426	POU5F1-chr6-31164653-G-A-missense:variant|POU5F1-chr6-31164643-A-T-synonymous:variant|POU5F1-chr6-31164642-CA-C-frameshift:variant|POU5F1-chr6-31164637-G-A-synonymous:variant|POU5F1-chr6-31164635-A-G-missense:variant|POU5F1-chr6-31164632-G-A-missense:variant|POU5F1-chr6-31164628-A-G-synonymous:variant|POU5F1-chr6-31164575-C-T-3:prime:UTR:variant|POU5F1-chr6-31164566-TC-T-3:prime:UTR:variant|POU5F…
1 1 0 0 1 0 0 1 0 0 1 1 0 0	0 1 0 0 1 0 0 0 0 0 1 0 0 0	4.50113e-09	-0.161585	POU5F1-chr6-31164653-G-A-missense:variant|POU5F1-chr6-31164643-A-T-synonymous:variant|POU5F1-chr6-31164642-CA-C-frameshift:variant|POU5F1-chr6-31164637-G-A-synonymous:variant|POU5F1-chr6-31164635-A-G-missense:variant|POU5F1-chr6-31164632-G-A-missense:variant|POU5F1-chr6-31164628-A-G-synonymous:variant|POU5F1-chr6-31164575-C-T-3:prime:UTR:variant|POU5F1-chr6-31164566-TC-T-3:prime:UTR:variant|POU5F…
1 1 0 0 1 1 1 1 1 0 1 1 1 1	0 1 0 0 1 0 0 1 0 0 1 1 0 0	1	-0.164585	POU5F1-chr6-31164653-G-A-missense:variant|POU5F1-chr6-31164643-A-T-synonymous:variant|POU5F1-chr6-31164642-CA-C-frameshift:variant|POU5F1-chr6-31164637-G-A-synonymous:variant|POU5F1-chr6-31164635-A-G-missense:variant|POU5F1-chr6-31164632-G-A-missense:variant|POU5F1-chr6-31164628-A-G-synonymous:variant|POU5F1-chr6-31164575-C-T-3:prime:UTR:variant|POU5F1-chr6-31164566-TC-T-3:prime:UTR:variant|POU5F…
0 1 1 0 1 1 1 0 1 0 1 0 1 1	0 1 0 0 1 1 1 0 1 0 1 0 1 1	1	-0.165213	POU5F1-chr6-31164653-G-A-missense:variant|POU5F1-chr6-31164643-A-T-synonymous:variant|POU5F1-chr6-31164642-CA-C-frameshift:variant|POU5F1-chr6-31164637-G-A-synonymous:variant|POU5F1-chr6-31164635-A-G-missense:variant|POU5F1-chr6-31164632-G-A-missense:variant|POU5F1-chr6-31164628-A-G-synonymous:variant|POU5F1-chr6-31164575-C-T-3:prime:UTR:variant|POU5F1-chr6-31164566-TC-T-3:prime:UTR:variant|POU5F…
0 1 0 0 1 1 1 0 1 0 1 0 1 1	0 1 0 0 1 0 0 1 0 0 1 0 0 0	1	-0.165952	POU5F1-chr6-31164653-G-A-missense:variant|POU5F1-chr6-31164643-A-T-synonymous:variant|POU5F1-chr6-31164642-CA-C-frameshift:variant|POU5F1-chr6-31164637-G-A-synonymous:variant|POU5F1-chr6-31164635-A-G-missense:variant|POU5F1-chr6-31164632-G-A-missense:variant|POU5F1-chr6-31164628-A-G-synonymous:variant|POU5F1-chr6-31164575-C-T-3:prime:UTR:variant|POU5F1-chr6-31164566-TC-T-3:prime:UTR:variant|POU5F…
1 1 0 0 1 1 1 1 1 0 1 1 1 1	0 0 0 0 0 0 0 0 0 0 1 0 0 0	1	-0.169628	POU5F1-chr6-31164653-G-A-missense:variant|POU5F1-chr6-31164643-A-T-synonymous:variant|POU5F1-chr6-31164642-CA-C-frameshift:variant|POU5F1-chr6-31164637-G-A-synonymous:variant|POU5F1-chr6-31164635-A-G-missense:variant|POU5F1-chr6-31164632-G-A-missense:variant|POU5F1-chr6-31164628-A-G-synonymous:variant|POU5F1-chr6-31164575-C-T-3:prime:UTR:variant|POU5F1-chr6-31164566-TC-T-3:prime:UTR:variant|POU5F…
0 1 0 1 1 0 0 0 0 0 1 0 0 0	1 1 0 0 1 1 1 1 1 0 1 1 1 1	1	-0.171081	POU5F1-chr6-31164653-G-A-missense:variant|POU5F1-chr6-31164643-A-T-synonymous:variant|POU5F1-chr6-31164642-CA-C-frameshift:variant|POU5F1-chr6-31164637-G-A-synonymous:variant|POU5F1-chr6-31164635-A-G-missense:variant|POU5F1-chr6-31164632-G-A-missense:variant|POU5F1-chr6-31164628-A-G-synonymous:variant|POU5F1-chr6-31164575-C-T-3:prime:UTR:variant|POU5F1-chr6-31164566-TC-T-3:prime:UTR:variant|POU5F…
1 1 1 0 1 1 1 1 1 0 1 1 1 1	0 1 0 0 1 0 0 1 0 0 1 0 0 0	1	-0.171739	POU5F1-chr6-31164653-G-A-missense:variant|POU5F1-chr6-31164643-A-T-synonymous:variant|POU5F1-chr6-31164642-CA-C-frameshift:variant|POU5F1-chr6-31164637-G-A-synonymous:variant|POU5F1-chr6-31164635-A-G-missense:variant|POU5F1-chr6-31164632-G-A-missense:variant|POU5F1-chr6-31164628-A-G-synonymous:variant|POU5F1-chr6-31164575-C-T-3:prime:UTR:variant|POU5F1-chr6-31164566-TC-T-3:prime:UTR:variant|POU5F…
1 1 0 0 1 1 1 1 1 0 1 1 0 1	1 1 1 0 1 1 1 1 1 0 1 1 1 1	1	-0.178103	POU5F1-chr6-31164653-G-A-missense:variant|POU5F1-chr6-31164643-A-T-synonymous:variant|POU5F1-chr6-31164642-CA-C-frameshift:variant|POU5F1-chr6-31164637-G-A-synonymous:variant|POU5F1-chr6-31164635-A-G-missense:variant|POU5F1-chr6-31164632-G-A-missense:variant|POU5F1-chr6-31164628-A-G-synonymous:variant|POU5F1-chr6-31164575-C-T-3:prime:UTR:variant|POU5F1-chr6-31164566-TC-T-3:prime:UTR:variant|POU5F…
1 1 0 0 1 1 1 1 1 0 1 1 0 1	0 1 0 0 1 1 1 0 1 0 1 0 1 1	1	-0.18389	POU5F1-chr6-31164653-G-A-missense:variant|POU5F1-chr6-31164643-A-T-synonymous:variant|POU5F1-chr6-31164642-CA-C-frameshift:variant|POU5F1-chr6-31164637-G-A-synonymous:variant|POU5F1-chr6-31164635-A-G-missense:variant|POU5F1-chr6-31164632-G-A-missense:variant|POU5F1-chr6-31164628-A-G-synonymous:variant|POU5F1-chr6-31164575-C-T-3:prime:UTR:variant|POU5F1-chr6-31164566-TC-T-3:prime:UTR:variant|POU5F…
0 1 0 0 1 1 1 0 1 0 1 0 1 1	0 1 0 0 1 0 0 0 0 0 1 0 0 0	0.0755877	-0.186054	POU5F1-chr6-31164653-G-A-missense:variant|POU5F1-chr6-31164643-A-T-synonymous:variant|POU5F1-chr6-31164642-CA-C-frameshift:variant|POU5F1-chr6-31164637-G-A-synonymous:variant|POU5F1-chr6-31164635-A-G-missense:variant|POU5F1-chr6-31164632-G-A-missense:variant|POU5F1-chr6-31164628-A-G-synonymous:variant|POU5F1-chr6-31164575-C-T-3:prime:UTR:variant|POU5F1-chr6-31164566-TC-T-3:prime:UTR:variant|POU5F…
1 1 0 0 1 0 0 0 0 0 1 0 0 0	0 1 0 0 1 0 0 0 0 0 2 0 0 0	1	-0.18798	POU5F1-chr6-31164653-G-A-missense:variant|POU5F1-chr6-31164643-A-T-synonymous:variant|POU5F1-chr6-31164642-CA-C-frameshift:variant|POU5F1-chr6-31164637-G-A-synonymous:variant|POU5F1-chr6-31164635-A-G-missense:variant|POU5F1-chr6-31164632-G-A-missense:variant|POU5F1-chr6-31164628-A-G-synonymous:variant|POU5F1-chr6-31164575-C-T-3:prime:UTR:variant|POU5F1-chr6-31164566-TC-T-3:prime:UTR:variant|POU5F…
0 1 1 0 1 1 1 0 1 0 1 0 1 1	1 1 0 0 1 0 0 1 0 0 1 1 0 0	1	-0.189682	POU5F1-chr6-31164653-G-A-missense:variant|POU5F1-chr6-31164643-A-T-synonymous:variant|POU5F1-chr6-31164642-CA-C-frameshift:variant|POU5F1-chr6-31164637-G-A-synonymous:variant|POU5F1-chr6-31164635-A-G-missense:variant|POU5F1-chr6-31164632-G-A-missense:variant|POU5F1-chr6-31164628-A-G-synonymous:variant|POU5F1-chr6-31164575-C-T-3:prime:UTR:variant|POU5F1-chr6-31164566-TC-T-3:prime:UTR:variant|POU5F…
1 1 0 0 1 1 1 1 1 0 1 1 1 1	0 1 0 0 0 0 0 0 0 0 1 0 0 0	1	-0.191678	POU5F1-chr6-31164653-G-A-missense:variant|POU5F1-chr6-31164643-A-T-synonymous:variant|POU5F1-chr6-31164642-CA-C-frameshift:variant|POU5F1-chr6-31164637-G-A-synonymous:variant|POU5F1-chr6-31164635-A-G-missense:variant|POU5F1-chr6-31164632-G-A-missense:variant|POU5F1-chr6-31164628-A-G-synonymous:variant|POU5F1-chr6-31164575-C-T-3:prime:UTR:variant|POU5F1-chr6-31164566-TC-T-3:prime:UTR:variant|POU5F…
1 1 1 0 1 1 1 1 1 0 1 1 1 1	0 1 0 0 1 0 0 0 0 0 1 0 0 0	1	-0.191841	POU5F1-chr6-31164653-G-A-missense:variant|POU5F1-chr6-31164643-A-T-synonymous:variant|POU5F1-chr6-31164642-CA-C-frameshift:variant|POU5F1-chr6-31164637-G-A-synonymous:variant|POU5F1-chr6-31164635-A-G-missense:variant|POU5F1-chr6-31164632-G-A-missense:variant|POU5F1-chr6-31164628-A-G-synonymous:variant|POU5F1-chr6-31164575-C-T-3:prime:UTR:variant|POU5F1-chr6-31164566-TC-T-3:prime:UTR:variant|POU5F…
1 1 0 0 1 1 1 1 1 0 1 1 1 1	0 0 0 0 0 0 0 0 0 0 2 0 0 0	1	-0.192513	POU5F1-chr6-31164653-G-A-missense:variant|POU5F1-chr6-31164643-A-T-synonymous:variant|POU5F1-chr6-31164642-CA-C-frameshift:variant|POU5F1-chr6-31164637-G-A-synonymous:variant|POU5F1-chr6-31164635-A-G-missense:variant|POU5F1-chr6-31164632-G-A-missense:variant|POU5F1-chr6-31164628-A-G-synonymous:variant|POU5F1-chr6-31164575-C-T-3:prime:UTR:variant|POU5F1-chr6-31164566-TC-T-3:prime:UTR:variant|POU5F…
1 1 0 0 1 0 0 1 0 0 1 0 0 0	1 1 0 0 1 0 0 0 0 0 1 0 0 0	1	-0.195184	POU5F1-chr6-31164653-G-A-missense:variant|POU5F1-chr6-31164643-A-T-synonymous:variant|POU5F1-chr6-31164642-CA-C-frameshift:variant|POU5F1-chr6-31164637-G-A-synonymous:variant|POU5F1-chr6-31164635-A-G-missense:variant|POU5F1-chr6-31164632-G-A-missense:variant|POU5F1-chr6-31164628-A-G-synonymous:variant|POU5F1-chr6-31164575-C-T-3:prime:UTR:variant|POU5F1-chr6-31164566-TC-T-3:prime:UTR:variant|POU5F…
0 0 0 0 0 0 0 0 0 0 2 0 0 0	0 1 0 0 0 0 0 0 0 0 2 0 0 0	1	-0.19531	POU5F1-chr6-31164653-G-A-missense:variant|POU5F1-chr6-31164643-A-T-synonymous:variant|POU5F1-chr6-31164642-CA-C-frameshift:variant|POU5F1-chr6-31164637-G-A-synonymous:variant|POU5F1-chr6-31164635-A-G-missense:variant|POU5F1-chr6-31164632-G-A-missense:variant|POU5F1-chr6-31164628-A-G-synonymous:variant|POU5F1-chr6-31164575-C-T-3:prime:UTR:variant|POU5F1-chr6-31164566-TC-T-3:prime:UTR:variant|POU5F…
0 1 0 0 0 0 0 0 0 0 1 0 0 0	0 1 0 0 0 0 0 0 0 0 2 0 0 0	0.239398	-0.196146	POU5F1-chr6-31164653-G-A-missense:variant|POU5F1-chr6-31164643-A-T-synonymous:variant|POU5F1-chr6-31164642-CA-C-frameshift:variant|POU5F1-chr6-31164637-G-A-synonymous:variant|POU5F1-chr6-31164635-A-G-missense:variant|POU5F1-chr6-31164632-G-A-missense:variant|POU5F1-chr6-31164628-A-G-synonymous:variant|POU5F1-chr6-31164575-C-T-3:prime:UTR:variant|POU5F1-chr6-31164566-TC-T-3:prime:UTR:variant|POU5F…
1 1 0 1 1 0 0 1 0 0 1 1 0 0	1 1 1 0 1 1 1 1 1 0 1 1 1 1	1	-0.204612	POU5F1-chr6-31164653-G-A-missense:variant|POU5F1-chr6-31164643-A-T-synonymous:variant|POU5F1-chr6-31164642-CA-C-frameshift:variant|POU5F1-chr6-31164637-G-A-synonymous:variant|POU5F1-chr6-31164635-A-G-missense:variant|POU5F1-chr6-31164632-G-A-missense:variant|POU5F1-chr6-31164628-A-G-synonymous:variant|POU5F1-chr6-31164575-C-T-3:prime:UTR:variant|POU5F1-chr6-31164566-TC-T-3:prime:UTR:variant|POU5F…
1 1 0 0 1 1 1 1 1 0 1 1 0 1	1 1 0 0 1 0 0 1 0 0 1 1 0 0	0.171678	-0.208359	POU5F1-chr6-31164653-G-A-missense:variant|POU5F1-chr6-31164643-A-T-synonymous:variant|POU5F1-chr6-31164642-CA-C-frameshift:variant|POU5F1-chr6-31164637-G-A-synonymous:variant|POU5F1-chr6-31164635-A-G-missense:variant|POU5F1-chr6-31164632-G-A-missense:variant|POU5F1-chr6-31164628-A-G-synonymous:variant|POU5F1-chr6-31164575-C-T-3:prime:UTR:variant|POU5F1-chr6-31164566-TC-T-3:prime:UTR:variant|POU5F…
1 1 0 1 1 0 0 1 0 0 1 1 0 0	0 1 0 0 1 1 1 0 1 0 1 0 1 1	1	-0.210399	POU5F1-chr6-31164653-G-A-missense:variant|POU5F1-chr6-31164643-A-T-synonymous:variant|POU5F1-chr6-31164642-CA-C-frameshift:variant|POU5F1-chr6-31164637-G-A-synonymous:variant|POU5F1-chr6-31164635-A-G-missense:variant|POU5F1-chr6-31164632-G-A-missense:variant|POU5F1-chr6-31164628-A-G-synonymous:variant|POU5F1-chr6-31164575-C-T-3:prime:UTR:variant|POU5F1-chr6-31164566-TC-T-3:prime:UTR:variant|POU5F…
1 1 0 0 1 0 0 1 0 0 1 1 0 0	0 1 0 0 1 0 0 1 0 0 1 1 0 0	0.507977	-0.2105	POU5F1-chr6-31164653-G-A-missense:variant|POU5F1-chr6-31164643-A-T-synonymous:variant|POU5F1-chr6-31164642-CA-C-frameshift:variant|POU5F1-chr6-31164637-G-A-synonymous:variant|POU5F1-chr6-31164635-A-G-missense:variant|POU5F1-chr6-31164632-G-A-missense:variant|POU5F1-chr6-31164628-A-G-synonymous:variant|POU5F1-chr6-31164575-C-T-3:prime:UTR:variant|POU5F1-chr6-31164566-TC-T-3:prime:UTR:variant|POU5F…
1 1 0 0 1 0 0 1 0 0 1 1 0 0	0 0 0 0 0 0 0 0 0 0 1 0 0 0	0.0273273	-0.215542	POU5F1-chr6-31164653-G-A-missense:variant|POU5F1-chr6-31164643-A-T-synonymous:variant|POU5F1-chr6-31164642-CA-C-frameshift:variant|POU5F1-chr6-31164637-G-A-synonymous:variant|POU5F1-chr6-31164635-A-G-missense:variant|POU5F1-chr6-31164632-G-A-missense:variant|POU5F1-chr6-31164628-A-G-synonymous:variant|POU5F1-chr6-31164575-C-T-3:prime:UTR:variant|POU5F1-chr6-31164566-TC-T-3:prime:UTR:variant|POU5F…
0 0 0 0 0 0 0 0 0 0 1 0 0 0	0 1 0 0 0 0 0 0 0 0 2 0 0 0	0.581839	-0.218196	POU5F1-chr6-31164653-G-A-missense:variant|POU5F1-chr6-31164643-A-T-synonymous:variant|POU5F1-chr6-31164642-CA-C-frameshift:variant|POU5F1-chr6-31164637-G-A-synonymous:variant|POU5F1-chr6-31164635-A-G-missense:variant|POU5F1-chr6-31164632-G-A-missense:variant|POU5F1-chr6-31164628-A-G-synonymous:variant|POU5F1-chr6-31164575-C-T-3:prime:UTR:variant|POU5F1-chr6-31164566-TC-T-3:prime:UTR:variant|POU5F…
0 1 0 0 1 0 0 1 0 0 1 1 0 0	0 1 0 0 0 0 0 0 0 0 2 0 0 0	1	-0.223238	POU5F1-chr6-31164653-G-A-missense:variant|POU5F1-chr6-31164643-A-T-synonymous:variant|POU5F1-chr6-31164642-CA-C-frameshift:variant|POU5F1-chr6-31164637-G-A-synonymous:variant|POU5F1-chr6-31164635-A-G-missense:variant|POU5F1-chr6-31164632-G-A-missense:variant|POU5F1-chr6-31164628-A-G-synonymous:variant|POU5F1-chr6-31164575-C-T-3:prime:UTR:variant|POU5F1-chr6-31164566-TC-T-3:prime:UTR:variant|POU5F…
0 1 0 1 1 0 0 0 0 0 1 0 0 0	1 1 0 0 1 0 0 0 0 0 1 0 0 0	1	-0.225898	POU5F1-chr6-31164653-G-A-missense:variant|POU5F1-chr6-31164643-A-T-synonymous:variant|POU5F1-chr6-31164642-CA-C-frameshift:variant|POU5F1-chr6-31164637-G-A-synonymous:variant|POU5F1-chr6-31164635-A-G-missense:variant|POU5F1-chr6-31164632-G-A-missense:variant|POU5F1-chr6-31164628-A-G-synonymous:variant|POU5F1-chr6-31164575-C-T-3:prime:UTR:variant|POU5F1-chr6-31164566-TC-T-3:prime:UTR:variant|POU5F…
1 1 0 1 1 0 0 1 0 0 1 1 0 0	1 1 0 0 1 0 0 1 0 0 1 1 0 0	1	-0.234868	POU5F1-chr6-31164653-G-A-missense:variant|POU5F1-chr6-31164643-A-T-synonymous:variant|POU5F1-chr6-31164642-CA-C-frameshift:variant|POU5F1-chr6-31164637-G-A-synonymous:variant|POU5F1-chr6-31164635-A-G-missense:variant|POU5F1-chr6-31164632-G-A-missense:variant|POU5F1-chr6-31164628-A-G-synonymous:variant|POU5F1-chr6-31164575-C-T-3:prime:UTR:variant|POU5F1-chr6-31164566-TC-T-3:prime:UTR:variant|POU5F…
0 1 0 0 1 1 1 0 1 0 1 0 1 1	0 1 0 0 1 0 0 1 0 0 1 1 0 0	1	-0.234969	POU5F1-chr6-31164653-G-A-missense:variant|POU5F1-chr6-31164643-A-T-synonymous:variant|POU5F1-chr6-31164642-CA-C-frameshift:variant|POU5F1-chr6-31164637-G-A-synonymous:variant|POU5F1-chr6-31164635-A-G-missense:variant|POU5F1-chr6-31164632-G-A-missense:variant|POU5F1-chr6-31164628-A-G-synonymous:variant|POU5F1-chr6-31164575-C-T-3:prime:UTR:variant|POU5F1-chr6-31164566-TC-T-3:prime:UTR:variant|POU5F…
0 1 1 0 1 1 1 0 1 0 1 0 1 1	1 1 0 0 1 1 1 1 1 0 1 1 1 1	1	-0.235596	POU5F1-chr6-31164653-G-A-missense:variant|POU5F1-chr6-31164643-A-T-synonymous:variant|POU5F1-chr6-31164642-CA-C-frameshift:variant|POU5F1-chr6-31164637-G-A-synonymous:variant|POU5F1-chr6-31164635-A-G-missense:variant|POU5F1-chr6-31164632-G-A-missense:variant|POU5F1-chr6-31164628-A-G-synonymous:variant|POU5F1-chr6-31164575-C-T-3:prime:UTR:variant|POU5F1-chr6-31164566-TC-T-3:prime:UTR:variant|POU5F…
1 1 0 0 1 0 0 1 0 0 1 0 0 0	0 1 0 0 1 0 0 1 0 0 1 0 0 0	1	-0.235935	POU5F1-chr6-31164653-G-A-missense:variant|POU5F1-chr6-31164643-A-T-synonymous:variant|POU5F1-chr6-31164642-CA-C-frameshift:variant|POU5F1-chr6-31164637-G-A-synonymous:variant|POU5F1-chr6-31164635-A-G-missense:variant|POU5F1-chr6-31164632-G-A-missense:variant|POU5F1-chr6-31164628-A-G-synonymous:variant|POU5F1-chr6-31164575-C-T-3:prime:UTR:variant|POU5F1-chr6-31164566-TC-T-3:prime:UTR:variant|POU5F…
1 1 0 0 1 0 0 1 0 0 1 1 0 0	0 1 0 0 0 0 0 0 0 0 1 0 0 0	5.60286e-11	-0.237592	POU5F1-chr6-31164653-G-A-missense:variant|POU5F1-chr6-31164643-A-T-synonymous:variant|POU5F1-chr6-31164642-CA-C-frameshift:variant|POU5F1-chr6-31164637-G-A-synonymous:variant|POU5F1-chr6-31164635-A-G-missense:variant|POU5F1-chr6-31164632-G-A-missense:variant|POU5F1-chr6-31164628-A-G-synonymous:variant|POU5F1-chr6-31164575-C-T-3:prime:UTR:variant|POU5F1-chr6-31164566-TC-T-3:prime:UTR:variant|POU5F…
1 1 0 0 1 0 0 1 0 0 1 1 0 0	0 0 0 0 0 0 0 0 0 0 2 0 0 0	1.23032e-17	-0.238428	POU5F1-chr6-31164653-G-A-missense:variant|POU5F1-chr6-31164643-A-T-synonymous:variant|POU5F1-chr6-31164642-CA-C-frameshift:variant|POU5F1-chr6-31164637-G-A-synonymous:variant|POU5F1-chr6-31164635-A-G-missense:variant|POU5F1-chr6-31164632-G-A-missense:variant|POU5F1-chr6-31164628-A-G-synonymous:variant|POU5F1-chr6-31164575-C-T-3:prime:UTR:variant|POU5F1-chr6-31164566-TC-T-3:prime:UTR:variant|POU5F…
0 1 0 0 1 1 1 0 1 0 1 0 1 1	0 0 0 0 0 0 0 0 0 0 1 0 0 0	0.205624	-0.240011	POU5F1-chr6-31164653-G-A-missense:variant|POU5F1-chr6-31164643-A-T-synonymous:variant|POU5F1-chr6-31164642-CA-C-frameshift:variant|POU5F1-chr6-31164637-G-A-synonymous:variant|POU5F1-chr6-31164635-A-G-missense:variant|POU5F1-chr6-31164632-G-A-missense:variant|POU5F1-chr6-31164628-A-G-synonymous:variant|POU5F1-chr6-31164575-C-T-3:prime:UTR:variant|POU5F1-chr6-31164566-TC-T-3:prime:UTR:variant|POU5F…
1 1 1 0 1 1 1 1 1 0 1 1 1 1	0 1 0 0 1 0 0 1 0 0 1 1 0 0	1	-0.240756	POU5F1-chr6-31164653-G-A-missense:variant|POU5F1-chr6-31164643-A-T-synonymous:variant|POU5F1-chr6-31164642-CA-C-frameshift:variant|POU5F1-chr6-31164637-G-A-synonymous:variant|POU5F1-chr6-31164635-A-G-missense:variant|POU5F1-chr6-31164632-G-A-missense:variant|POU5F1-chr6-31164628-A-G-synonymous:variant|POU5F1-chr6-31164575-C-T-3:prime:UTR:variant|POU5F1-chr6-31164566-TC-T-3:prime:UTR:variant|POU5F…
1 1 0 0 1 1 1 1 1 0 1 1 1 1	0 1 0 0 1 0 0 0 0 0 2 0 0 0	1	-0.242797	POU5F1-chr6-31164653-G-A-missense:variant|POU5F1-chr6-31164643-A-T-synonymous:variant|POU5F1-chr6-31164642-CA-C-frameshift:variant|POU5F1-chr6-31164637-G-A-synonymous:variant|POU5F1-chr6-31164635-A-G-missense:variant|POU5F1-chr6-31164632-G-A-missense:variant|POU5F1-chr6-31164628-A-G-synonymous:variant|POU5F1-chr6-31164575-C-T-3:prime:UTR:variant|POU5F1-chr6-31164566-TC-T-3:prime:UTR:variant|POU5F…
1 1 1 0 1 1 1 1 1 0 1 1 1 1	0 0 0 0 0 0 0 0 0 0 1 0 0 0	1	-0.245798	POU5F1-chr6-31164653-G-A-missense:variant|POU5F1-chr6-31164643-A-T-synonymous:variant|POU5F1-chr6-31164642-CA-C-frameshift:variant|POU5F1-chr6-31164637-G-A-synonymous:variant|POU5F1-chr6-31164635-A-G-missense:variant|POU5F1-chr6-31164632-G-A-missense:variant|POU5F1-chr6-31164628-A-G-synonymous:variant|POU5F1-chr6-31164575-C-T-3:prime:UTR:variant|POU5F1-chr6-31164566-TC-T-3:prime:UTR:variant|POU5F…
1 1 0 0 1 1 1 1 1 0 1 1 0 1	1 1 0 0 1 1 1 1 1 0 1 1 1 1	1	-0.254273	POU5F1-chr6-31164653-G-A-missense:variant|POU5F1-chr6-31164643-A-T-synonymous:variant|POU5F1-chr6-31164642-CA-C-frameshift:variant|POU5F1-chr6-31164637-G-A-synonymous:variant|POU5F1-chr6-31164635-A-G-missense:variant|POU5F1-chr6-31164632-G-A-missense:variant|POU5F1-chr6-31164628-A-G-synonymous:variant|POU5F1-chr6-31164575-C-T-3:prime:UTR:variant|POU5F1-chr6-31164566-TC-T-3:prime:UTR:variant|POU5F…
1 1 0 0 1 0 0 1 0 0 1 0 0 0	0 1 0 0 1 0 0 0 0 0 1 0 0 0	1	-0.256038	POU5F1-chr6-31164653-G-A-missense:variant|POU5F1-chr6-31164643-A-T-synonymous:variant|POU5F1-chr6-31164642-CA-C-frameshift:variant|POU5F1-chr6-31164637-G-A-synonymous:variant|POU5F1-chr6-31164635-A-G-missense:variant|POU5F1-chr6-31164632-G-A-missense:variant|POU5F1-chr6-31164628-A-G-synonymous:variant|POU5F1-chr6-31164575-C-T-3:prime:UTR:variant|POU5F1-chr6-31164566-TC-T-3:prime:UTR:variant|POU5F…
0 1 0 0 1 1 1 0 1 0 1 0 1 1	0 1 0 0 0 0 0 0 0 0 1 0 0 0	0.000991503	-0.262061	POU5F1-chr6-31164653-G-A-missense:variant|POU5F1-chr6-31164643-A-T-synonymous:variant|POU5F1-chr6-31164642-CA-C-frameshift:variant|POU5F1-chr6-31164637-G-A-synonymous:variant|POU5F1-chr6-31164635-A-G-missense:variant|POU5F1-chr6-31164632-G-A-missense:variant|POU5F1-chr6-31164628-A-G-synonymous:variant|POU5F1-chr6-31164575-C-T-3:prime:UTR:variant|POU5F1-chr6-31164566-TC-T-3:prime:UTR:variant|POU5F…
0 1 0 0 1 1 1 0 1 0 1 0 1 1	0 0 0 0 0 0 0 0 0 0 2 0 0 0	0.000192032	-0.262897	POU5F1-chr6-31164653-G-A-missense:variant|POU5F1-chr6-31164643-A-T-synonymous:variant|POU5F1-chr6-31164642-CA-C-frameshift:variant|POU5F1-chr6-31164637-G-A-synonymous:variant|POU5F1-chr6-31164635-A-G-missense:variant|POU5F1-chr6-31164632-G-A-missense:variant|POU5F1-chr6-31164628-A-G-synonymous:variant|POU5F1-chr6-31164575-C-T-3:prime:UTR:variant|POU5F1-chr6-31164566-TC-T-3:prime:UTR:variant|POU5F…
0 1 0 1 1 0 0 0 0 0 1 0 0 0	0 1 0 0 1 0 0 1 0 0 1 0 0 0	0.733174	-0.266649	POU5F1-chr6-31164653-G-A-missense:variant|POU5F1-chr6-31164643-A-T-synonymous:variant|POU5F1-chr6-31164642-CA-C-frameshift:variant|POU5F1-chr6-31164637-G-A-synonymous:variant|POU5F1-chr6-31164635-A-G-missense:variant|POU5F1-chr6-31164632-G-A-missense:variant|POU5F1-chr6-31164628-A-G-synonymous:variant|POU5F1-chr6-31164575-C-T-3:prime:UTR:variant|POU5F1-chr6-31164566-TC-T-3:prime:UTR:variant|POU5F…
1 1 1 0 1 1 1 1 1 0 1 1 1 1	0 1 0 0 0 0 0 0 0 0 1 0 0 0	1	-0.267848	POU5F1-chr6-31164653-G-A-missense:variant|POU5F1-chr6-31164643-A-T-synonymous:variant|POU5F1-chr6-31164642-CA-C-frameshift:variant|POU5F1-chr6-31164637-G-A-synonymous:variant|POU5F1-chr6-31164635-A-G-missense:variant|POU5F1-chr6-31164632-G-A-missense:variant|POU5F1-chr6-31164628-A-G-synonymous:variant|POU5F1-chr6-31164575-C-T-3:prime:UTR:variant|POU5F1-chr6-31164566-TC-T-3:prime:UTR:variant|POU5F…
1 1 1 0 1 1 1 1 1 0 1 1 1 1	0 0 0 0 0 0 0 0 0 0 2 0 0 0	1	-0.268684	POU5F1-chr6-31164653-G-A-missense:variant|POU5F1-chr6-31164643-A-T-synonymous:variant|POU5F1-chr6-31164642-CA-C-frameshift:variant|POU5F1-chr6-31164637-G-A-synonymous:variant|POU5F1-chr6-31164635-A-G-missense:variant|POU5F1-chr6-31164632-G-A-missense:variant|POU5F1-chr6-31164628-A-G-synonymous:variant|POU5F1-chr6-31164575-C-T-3:prime:UTR:variant|POU5F1-chr6-31164566-TC-T-3:prime:UTR:variant|POU5F…
0 1 0 0 1 0 0 0 0 0 1 0 0 0	0 1 0 0 0 0 0 0 0 0 2 0 0 0	0.000646584	-0.272153	POU5F1-chr6-31164653-G-A-missense:variant|POU5F1-chr6-31164643-A-T-synonymous:variant|POU5F1-chr6-31164642-CA-C-frameshift:variant|POU5F1-chr6-31164637-G-A-synonymous:variant|POU5F1-chr6-31164635-A-G-missense:variant|POU5F1-chr6-31164632-G-A-missense:variant|POU5F1-chr6-31164628-A-G-synonymous:variant|POU5F1-chr6-31164575-C-T-3:prime:UTR:variant|POU5F1-chr6-31164566-TC-T-3:prime:UTR:variant|POU5F…
1 1 0 1 1 0 0 1 0 0 1 1 0 0	1 1 0 0 1 1 1 1 1 0 1 1 1 1	1	-0.280782	POU5F1-chr6-31164653-G-A-missense:variant|POU5F1-chr6-31164643-A-T-synonymous:variant|POU5F1-chr6-31164642-CA-C-frameshift:variant|POU5F1-chr6-31164637-G-A-synonymous:variant|POU5F1-chr6-31164635-A-G-missense:variant|POU5F1-chr6-31164632-G-A-missense:variant|POU5F1-chr6-31164628-A-G-synonymous:variant|POU5F1-chr6-31164575-C-T-3:prime:UTR:variant|POU5F1-chr6-31164566-TC-T-3:prime:UTR:variant|POU5F…
0 1 0 1 1 0 0 0 0 0 1 0 0 0	0 1 0 0 1 0 0 0 0 0 1 0 0 0	2.71133e-09	-0.286752	POU5F1-chr6-31164653-G-A-missense:variant|POU5F1-chr6-31164643-A-T-synonymous:variant|POU5F1-chr6-31164642-CA-C-frameshift:variant|POU5F1-chr6-31164637-G-A-synonymous:variant|POU5F1-chr6-31164635-A-G-missense:variant|POU5F1-chr6-31164632-G-A-missense:variant|POU5F1-chr6-31164628-A-G-synonymous:variant|POU5F1-chr6-31164575-C-T-3:prime:UTR:variant|POU5F1-chr6-31164566-TC-T-3:prime:UTR:variant|POU5F…
1 1 0 0 1 0 0 1 0 0 1 1 0 0	0 1 0 0 1 0 0 0 0 0 2 0 0 0	0.335567	-0.288711	POU5F1-chr6-31164653-G-A-missense:variant|POU5F1-chr6-31164643-A-T-synonymous:variant|POU5F1-chr6-31164642-CA-C-frameshift:variant|POU5F1-chr6-31164637-G-A-synonymous:variant|POU5F1-chr6-31164635-A-G-missense:variant|POU5F1-chr6-31164632-G-A-missense:variant|POU5F1-chr6-31164628-A-G-synonymous:variant|POU5F1-chr6-31164575-C-T-3:prime:UTR:variant|POU5F1-chr6-31164566-TC-T-3:prime:UTR:variant|POU5F…
0 1 1 0 1 1 1 0 1 0 1 0 1 1	1 1 0 0 1 0 0 0 0 0 1 0 0 0	1	-0.290413	POU5F1-chr6-31164653-G-A-missense:variant|POU5F1-chr6-31164643-A-T-synonymous:variant|POU5F1-chr6-31164642-CA-C-frameshift:variant|POU5F1-chr6-31164637-G-A-synonymous:variant|POU5F1-chr6-31164635-A-G-missense:variant|POU5F1-chr6-31164632-G-A-missense:variant|POU5F1-chr6-31164628-A-G-synonymous:variant|POU5F1-chr6-31164575-C-T-3:prime:UTR:variant|POU5F1-chr6-31164566-TC-T-3:prime:UTR:variant|POU5F…
0 1 0 0 1 0 0 1 0 0 1 0 0 0	0 1 0 0 0 0 0 0 0 0 2 0 0 0	0.462156	-0.292255	POU5F1-chr6-31164653-G-A-missense:variant|POU5F1-chr6-31164643-A-T-synonymous:variant|POU5F1-chr6-31164642-CA-C-frameshift:variant|POU5F1-chr6-31164637-G-A-synonymous:variant|POU5F1-chr6-31164635-A-G-missense:variant|POU5F1-chr6-31164632-G-A-missense:variant|POU5F1-chr6-31164628-A-G-synonymous:variant|POU5F1-chr6-31164575-C-T-3:prime:UTR:variant|POU5F1-chr6-31164566-TC-T-3:prime:UTR:variant|POU5F…
1 1 0 0 1 0 0 1 0 0 1 0 0 0	0 1 0 0 1 0 0 1 0 0 1 1 0 0	1	-0.304952	POU5F1-chr6-31164653-G-A-missense:variant|POU5F1-chr6-31164643-A-T-synonymous:variant|POU5F1-chr6-31164642-CA-C-frameshift:variant|POU5F1-chr6-31164637-G-A-synonymous:variant|POU5F1-chr6-31164635-A-G-missense:variant|POU5F1-chr6-31164632-G-A-missense:variant|POU5F1-chr6-31164628-A-G-synonymous:variant|POU5F1-chr6-31164575-C-T-3:prime:UTR:variant|POU5F1-chr6-31164566-TC-T-3:prime:UTR:variant|POU5F…
1 1 0 0 1 1 1 1 1 0 1 1 0 1	1 1 0 0 1 0 0 0 0 0 1 0 0 0	0.32872	-0.30909	POU5F1-chr6-31164653-G-A-missense:variant|POU5F1-chr6-31164643-A-T-synonymous:variant|POU5F1-chr6-31164642-CA-C-frameshift:variant|POU5F1-chr6-31164637-G-A-synonymous:variant|POU5F1-chr6-31164635-A-G-missense:variant|POU5F1-chr6-31164632-G-A-missense:variant|POU5F1-chr6-31164628-A-G-synonymous:variant|POU5F1-chr6-31164575-C-T-3:prime:UTR:variant|POU5F1-chr6-31164566-TC-T-3:prime:UTR:variant|POU5F…
1 1 0 0 1 0 0 1 0 0 1 0 0 0	0 0 0 0 0 0 0 0 0 0 1 0 0 0	1	-0.309995	POU5F1-chr6-31164653-G-A-missense:variant|POU5F1-chr6-31164643-A-T-synonymous:variant|POU5F1-chr6-31164642-CA-C-frameshift:variant|POU5F1-chr6-31164637-G-A-synonymous:variant|POU5F1-chr6-31164635-A-G-missense:variant|POU5F1-chr6-31164632-G-A-missense:variant|POU5F1-chr6-31164628-A-G-synonymous:variant|POU5F1-chr6-31164575-C-T-3:prime:UTR:variant|POU5F1-chr6-31164566-TC-T-3:prime:UTR:variant|POU5F…
0 1 0 0 1 1 1 0 1 0 1 0 1 1	0 1 0 0 1 0 0 0 0 0 2 0 0 0	0.53087	-0.31318	POU5F1-chr6-31164653-G-A-missense:variant|POU5F1-chr6-31164643-A-T-synonymous:variant|POU5F1-chr6-31164642-CA-C-frameshift:variant|POU5F1-chr6-31164637-G-A-synonymous:variant|POU5F1-chr6-31164635-A-G-missense:variant|POU5F1-chr6-31164632-G-A-missense:variant|POU5F1-chr6-31164628-A-G-synonymous:variant|POU5F1-chr6-31164575-C-T-3:prime:UTR:variant|POU5F1-chr6-31164566-TC-T-3:prime:UTR:variant|POU5F…
1 1 1 0 1 1 1 1 1 0 1 1 1 1	0 1 0 0 1 0 0 0 0 0 2 0 0 0	1	-0.318967	POU5F1-chr6-31164653-G-A-missense:variant|POU5F1-chr6-31164643-A-T-synonymous:variant|POU5F1-chr6-31164642-CA-C-frameshift:variant|POU5F1-chr6-31164637-G-A-synonymous:variant|POU5F1-chr6-31164635-A-G-missense:variant|POU5F1-chr6-31164632-G-A-missense:variant|POU5F1-chr6-31164628-A-G-synonymous:variant|POU5F1-chr6-31164575-C-T-3:prime:UTR:variant|POU5F1-chr6-31164566-TC-T-3:prime:UTR:variant|POU5F…
0 1 1 0 1 1 1 0 1 0 1 0 1 1	0 1 0 0 1 0 0 1 0 0 1 0 0 0	1	-0.331165	POU5F1-chr6-31164653-G-A-missense:variant|POU5F1-chr6-31164643-A-T-synonymous:variant|POU5F1-chr6-31164642-CA-C-frameshift:variant|POU5F1-chr6-31164637-G-A-synonymous:variant|POU5F1-chr6-31164635-A-G-missense:variant|POU5F1-chr6-31164632-G-A-missense:variant|POU5F1-chr6-31164628-A-G-synonymous:variant|POU5F1-chr6-31164575-C-T-3:prime:UTR:variant|POU5F1-chr6-31164566-TC-T-3:prime:UTR:variant|POU5F…
1 1 0 0 1 0 0 1 0 0 1 0 0 0	0 1 0 0 0 0 0 0 0 0 1 0 0 0	0.239231	-0.332045	POU5F1-chr6-31164653-G-A-missense:variant|POU5F1-chr6-31164643-A-T-synonymous:variant|POU5F1-chr6-31164642-CA-C-frameshift:variant|POU5F1-chr6-31164637-G-A-synonymous:variant|POU5F1-chr6-31164635-A-G-missense:variant|POU5F1-chr6-31164632-G-A-missense:variant|POU5F1-chr6-31164628-A-G-synonymous:variant|POU5F1-chr6-31164575-C-T-3:prime:UTR:variant|POU5F1-chr6-31164566-TC-T-3:prime:UTR:variant|POU5F…
1 1 0 0 1 0 0 1 0 0 1 0 0 0	0 0 0 0 0 0 0 0 0 0 2 0 0 0	0.214834	-0.33288	POU5F1-chr6-31164653-G-A-missense:variant|POU5F1-chr6-31164643-A-T-synonymous:variant|POU5F1-chr6-31164642-CA-C-frameshift:variant|POU5F1-chr6-31164637-G-A-synonymous:variant|POU5F1-chr6-31164635-A-G-missense:variant|POU5F1-chr6-31164632-G-A-missense:variant|POU5F1-chr6-31164628-A-G-synonymous:variant|POU5F1-chr6-31164575-C-T-3:prime:UTR:variant|POU5F1-chr6-31164566-TC-T-3:prime:UTR:variant|POU5F…
1 1 0 0 1 0 0 0 0 0 1 0 0 0	0 1 0 0 0 0 0 0 0 0 2 0 0 0	0.0333745	-0.333007	POU5F1-chr6-31164653-G-A-missense:variant|POU5F1-chr6-31164643-A-T-synonymous:variant|POU5F1-chr6-31164642-CA-C-frameshift:variant|POU5F1-chr6-31164637-G-A-synonymous:variant|POU5F1-chr6-31164635-A-G-missense:variant|POU5F1-chr6-31164632-G-A-missense:variant|POU5F1-chr6-31164628-A-G-synonymous:variant|POU5F1-chr6-31164575-C-T-3:prime:UTR:variant|POU5F1-chr6-31164566-TC-T-3:prime:UTR:variant|POU5F…
1 1 0 1 1 0 0 1 0 0 1 1 0 0	1 1 0 0 1 0 0 0 0 0 1 0 0 0	1	-0.335599	POU5F1-chr6-31164653-G-A-missense:variant|POU5F1-chr6-31164643-A-T-synonymous:variant|POU5F1-chr6-31164642-CA-C-frameshift:variant|POU5F1-chr6-31164637-G-A-synonymous:variant|POU5F1-chr6-31164635-A-G-missense:variant|POU5F1-chr6-31164632-G-A-missense:variant|POU5F1-chr6-31164628-A-G-synonymous:variant|POU5F1-chr6-31164575-C-T-3:prime:UTR:variant|POU5F1-chr6-31164566-TC-T-3:prime:UTR:variant|POU5F…
0 1 0 1 1 0 0 0 0 0 1 0 0 0	0 1 0 0 1 0 0 1 0 0 1 1 0 0	0.00374779	-0.335666	POU5F1-chr6-31164653-G-A-missense:variant|POU5F1-chr6-31164643-A-T-synonymous:variant|POU5F1-chr6-31164642-CA-C-frameshift:variant|POU5F1-chr6-31164637-G-A-synonymous:variant|POU5F1-chr6-31164635-A-G-missense:variant|POU5F1-chr6-31164632-G-A-missense:variant|POU5F1-chr6-31164628-A-G-synonymous:variant|POU5F1-chr6-31164575-C-T-3:prime:UTR:variant|POU5F1-chr6-31164566-TC-T-3:prime:UTR:variant|POU5F…
0 1 0 1 1 0 0 0 0 0 1 0 0 0	0 0 0 0 0 0 0 0 0 0 1 0 0 0	9.71052e-05	-0.340709	POU5F1-chr6-31164653-G-A-missense:variant|POU5F1-chr6-31164643-A-T-synonymous:variant|POU5F1-chr6-31164642-CA-C-frameshift:variant|POU5F1-chr6-31164637-G-A-synonymous:variant|POU5F1-chr6-31164635-A-G-missense:variant|POU5F1-chr6-31164632-G-A-missense:variant|POU5F1-chr6-31164628-A-G-synonymous:variant|POU5F1-chr6-31164575-C-T-3:prime:UTR:variant|POU5F1-chr6-31164566-TC-T-3:prime:UTR:variant|POU5F…
1 1 0 0 1 1 1 1 1 0 1 1 0 1	0 1 0 0 1 0 0 1 0 0 1 0 0 0	0.0688999	-0.349841	POU5F1-chr6-31164653-G-A-missense:variant|POU5F1-chr6-31164643-A-T-synonymous:variant|POU5F1-chr6-31164642-CA-C-frameshift:variant|POU5F1-chr6-31164637-G-A-synonymous:variant|POU5F1-chr6-31164635-A-G-missense:variant|POU5F1-chr6-31164632-G-A-missense:variant|POU5F1-chr6-31164628-A-G-synonymous:variant|POU5F1-chr6-31164575-C-T-3:prime:UTR:variant|POU5F1-chr6-31164566-TC-T-3:prime:UTR:variant|POU5F…
0 1 1 0 1 1 1 0 1 0 1 0 1 1	0 1 0 0 1 0 0 0 0 0 1 0 0 0	0.0155039	-0.351267	POU5F1-chr6-31164653-G-A-missense:variant|POU5F1-chr6-31164643-A-T-synonymous:variant|POU5F1-chr6-31164642-CA-C-frameshift:variant|POU5F1-chr6-31164637-G-A-synonymous:variant|POU5F1-chr6-31164635-A-G-missense:variant|POU5F1-chr6-31164632-G-A-missense:variant|POU5F1-chr6-31164628-A-G-synonymous:variant|POU5F1-chr6-31164575-C-T-3:prime:UTR:variant|POU5F1-chr6-31164566-TC-T-3:prime:UTR:variant|POU5F…
0 1 0 1 1 0 0 0 0 0 1 0 0 0	0 1 0 0 0 0 0 0 0 0 1 0 0 0	2.0835e-10	-0.362759	POU5F1-chr6-31164653-G-A-missense:variant|POU5F1-chr6-31164643-A-T-synonymous:variant|POU5F1-chr6-31164642-CA-C-frameshift:variant|POU5F1-chr6-31164637-G-A-synonymous:variant|POU5F1-chr6-31164635-A-G-missense:variant|POU5F1-chr6-31164632-G-A-missense:variant|POU5F1-chr6-31164628-A-G-synonymous:variant|POU5F1-chr6-31164575-C-T-3:prime:UTR:variant|POU5F1-chr6-31164566-TC-T-3:prime:UTR:variant|POU5F…
0 1 0 1 1 0 0 0 0 0 1 0 0 0	0 0 0 0 0 0 0 0 0 0 2 0 0 0	1.32768e-10	-0.363594	POU5F1-chr6-31164653-G-A-missense:variant|POU5F1-chr6-31164643-A-T-synonymous:variant|POU5F1-chr6-31164642-CA-C-frameshift:variant|POU5F1-chr6-31164637-G-A-synonymous:variant|POU5F1-chr6-31164635-A-G-missense:variant|POU5F1-chr6-31164632-G-A-missense:variant|POU5F1-chr6-31164628-A-G-synonymous:variant|POU5F1-chr6-31164575-C-T-3:prime:UTR:variant|POU5F1-chr6-31164566-TC-T-3:prime:UTR:variant|POU5F…
1 1 0 0 1 1 1 1 1 0 1 1 0 1	0 1 0 0 1 0 0 0 0 0 1 0 0 0	1.23638e-05	-0.369944	POU5F1-chr6-31164653-G-A-missense:variant|POU5F1-chr6-31164643-A-T-synonymous:variant|POU5F1-chr6-31164642-CA-C-frameshift:variant|POU5F1-chr6-31164637-G-A-synonymous:variant|POU5F1-chr6-31164635-A-G-missense:variant|POU5F1-chr6-31164632-G-A-missense:variant|POU5F1-chr6-31164628-A-G-synonymous:variant|POU5F1-chr6-31164575-C-T-3:prime:UTR:variant|POU5F1-chr6-31164566-TC-T-3:prime:UTR:variant|POU5F…
1 1 0 1 1 0 0 1 0 0 1 1 0 0	0 1 0 0 1 0 0 1 0 0 1 0 0 0	1	-0.376351	POU5F1-chr6-31164653-G-A-missense:variant|POU5F1-chr6-31164643-A-T-synonymous:variant|POU5F1-chr6-31164642-CA-C-frameshift:variant|POU5F1-chr6-31164637-G-A-synonymous:variant|POU5F1-chr6-31164635-A-G-missense:variant|POU5F1-chr6-31164632-G-A-missense:variant|POU5F1-chr6-31164628-A-G-synonymous:variant|POU5F1-chr6-31164575-C-T-3:prime:UTR:variant|POU5F1-chr6-31164566-TC-T-3:prime:UTR:variant|POU5F…
1 1 0 0 1 0 0 1 0 0 1 0 0 0	0 1 0 0 1 0 0 0 0 0 2 0 0 0	1	-0.383164	POU5F1-chr6-31164653-G-A-missense:variant|POU5F1-chr6-31164643-A-T-synonymous:variant|POU5F1-chr6-31164642-CA-C-frameshift:variant|POU5F1-chr6-31164637-G-A-synonymous:variant|POU5F1-chr6-31164635-A-G-missense:variant|POU5F1-chr6-31164632-G-A-missense:variant|POU5F1-chr6-31164628-A-G-synonymous:variant|POU5F1-chr6-31164575-C-T-3:prime:UTR:variant|POU5F1-chr6-31164566-TC-T-3:prime:UTR:variant|POU5F…
1 1 0 0 1 1 1 1 1 0 1 1 1 1	0 1 0 0 0 0 0 0 0 0 2 0 0 0	0.317599	-0.387824	POU5F1-chr6-31164653-G-A-missense:variant|POU5F1-chr6-31164643-A-T-synonymous:variant|POU5F1-chr6-31164642-CA-C-frameshift:variant|POU5F1-chr6-31164637-G-A-synonymous:variant|POU5F1-chr6-31164635-A-G-missense:variant|POU5F1-chr6-31164632-G-A-missense:variant|POU5F1-chr6-31164628-A-G-synonymous:variant|POU5F1-chr6-31164575-C-T-3:prime:UTR:variant|POU5F1-chr6-31164566-TC-T-3:prime:UTR:variant|POU5F…
1 1 0 1 1 0 0 1 0 0 1 1 0 0	0 1 0 0 1 0 0 0 0 0 1 0 0 0	4.379e-06	-0.396453	POU5F1-chr6-31164653-G-A-missense:variant|POU5F1-chr6-31164643-A-T-synonymous:variant|POU5F1-chr6-31164642-CA-C-frameshift:variant|POU5F1-chr6-31164637-G-A-synonymous:variant|POU5F1-chr6-31164635-A-G-missense:variant|POU5F1-chr6-31164632-G-A-missense:variant|POU5F1-chr6-31164628-A-G-synonymous:variant|POU5F1-chr6-31164575-C-T-3:prime:UTR:variant|POU5F1-chr6-31164566-TC-T-3:prime:UTR:variant|POU5F…
0 1 1 0 1 1 1 0 1 0 1 0 1 1	0 1 0 0 1 0 0 1 0 0 1 1 0 0	0.431397	-0.400181	POU5F1-chr6-31164653-G-A-missense:variant|POU5F1-chr6-31164643-A-T-synonymous:variant|POU5F1-chr6-31164642-CA-C-frameshift:variant|POU5F1-chr6-31164637-G-A-synonymous:variant|POU5F1-chr6-31164635-A-G-missense:variant|POU5F1-chr6-31164632-G-A-missense:variant|POU5F1-chr6-31164628-A-G-synonymous:variant|POU5F1-chr6-31164575-C-T-3:prime:UTR:variant|POU5F1-chr6-31164566-TC-T-3:prime:UTR:variant|POU5F…
0 1 1 0 1 1 1 0 1 0 1 0 1 1	0 0 0 0 0 0 0 0 0 0 1 0 0 0	0.0834061	-0.405224	POU5F1-chr6-31164653-G-A-missense:variant|POU5F1-chr6-31164643-A-T-synonymous:variant|POU5F1-chr6-31164642-CA-C-frameshift:variant|POU5F1-chr6-31164637-G-A-synonymous:variant|POU5F1-chr6-31164635-A-G-missense:variant|POU5F1-chr6-31164632-G-A-missense:variant|POU5F1-chr6-31164628-A-G-synonymous:variant|POU5F1-chr6-31164575-C-T-3:prime:UTR:variant|POU5F1-chr6-31164566-TC-T-3:prime:UTR:variant|POU5F…
0 1 0 1 1 0 0 0 0 0 1 0 0 0	0 1 0 0 1 0 0 0 0 0 2 0 0 0	0.0108363	-0.413878	POU5F1-chr6-31164653-G-A-missense:variant|POU5F1-chr6-31164643-A-T-synonymous:variant|POU5F1-chr6-31164642-CA-C-frameshift:variant|POU5F1-chr6-31164637-G-A-synonymous:variant|POU5F1-chr6-31164635-A-G-missense:variant|POU5F1-chr6-31164632-G-A-missense:variant|POU5F1-chr6-31164628-A-G-synonymous:variant|POU5F1-chr6-31164575-C-T-3:prime:UTR:variant|POU5F1-chr6-31164566-TC-T-3:prime:UTR:variant|POU5F…
1 1 0 0 1 1 1 1 1 0 1 1 0 1	0 1 0 0 1 0 0 1 0 0 1 1 0 0	0.000321093	-0.418858	POU5F1-chr6-31164653-G-A-missense:variant|POU5F1-chr6-31164643-A-T-synonymous:variant|POU5F1-chr6-31164642-CA-C-frameshift:variant|POU5F1-chr6-31164637-G-A-synonymous:variant|POU5F1-chr6-31164635-A-G-missense:variant|POU5F1-chr6-31164632-G-A-missense:variant|POU5F1-chr6-31164628-A-G-synonymous:variant|POU5F1-chr6-31164575-C-T-3:prime:UTR:variant|POU5F1-chr6-31164566-TC-T-3:prime:UTR:variant|POU5F…
1 1 0 0 1 1 1 1 1 0 1 1 0 1	0 0 0 0 0 0 0 0 0 0 1 0 0 0	2.36505e-05	-0.423901	POU5F1-chr6-31164653-G-A-missense:variant|POU5F1-chr6-31164643-A-T-synonymous:variant|POU5F1-chr6-31164642-CA-C-frameshift:variant|POU5F1-chr6-31164637-G-A-synonymous:variant|POU5F1-chr6-31164635-A-G-missense:variant|POU5F1-chr6-31164632-G-A-missense:variant|POU5F1-chr6-31164628-A-G-synonymous:variant|POU5F1-chr6-31164575-C-T-3:prime:UTR:variant|POU5F1-chr6-31164566-TC-T-3:prime:UTR:variant|POU5F…
0 1 1 0 1 1 1 0 1 0 1 0 1 1	0 1 0 0 0 0 0 0 0 0 1 0 0 0	0.000608443	-0.427274	POU5F1-chr6-31164653-G-A-missense:variant|POU5F1-chr6-31164643-A-T-synonymous:variant|POU5F1-chr6-31164642-CA-C-frameshift:variant|POU5F1-chr6-31164637-G-A-synonymous:variant|POU5F1-chr6-31164635-A-G-missense:variant|POU5F1-chr6-31164632-G-A-missense:variant|POU5F1-chr6-31164628-A-G-synonymous:variant|POU5F1-chr6-31164575-C-T-3:prime:UTR:variant|POU5F1-chr6-31164566-TC-T-3:prime:UTR:variant|POU5F…
0 1 1 0 1 1 1 0 1 0 1 0 1 1	0 0 0 0 0 0 0 0 0 0 2 0 0 0	0.000358901	-0.428109	POU5F1-chr6-31164653-G-A-missense:variant|POU5F1-chr6-31164643-A-T-synonymous:variant|POU5F1-chr6-31164642-CA-C-frameshift:variant|POU5F1-chr6-31164637-G-A-synonymous:variant|POU5F1-chr6-31164635-A-G-missense:variant|POU5F1-chr6-31164632-G-A-missense:variant|POU5F1-chr6-31164628-A-G-synonymous:variant|POU5F1-chr6-31164575-C-T-3:prime:UTR:variant|POU5F1-chr6-31164566-TC-T-3:prime:UTR:variant|POU5F…
1 1 0 0 1 0 0 1 0 0 1 1 0 0	0 1 0 0 0 0 0 0 0 0 2 0 0 0	2.73988e-14	-0.433738	POU5F1-chr6-31164653-G-A-missense:variant|POU5F1-chr6-31164643-A-T-synonymous:variant|POU5F1-chr6-31164642-CA-C-frameshift:variant|POU5F1-chr6-31164637-G-A-synonymous:variant|POU5F1-chr6-31164635-A-G-missense:variant|POU5F1-chr6-31164632-G-A-missense:variant|POU5F1-chr6-31164628-A-G-synonymous:variant|POU5F1-chr6-31164575-C-T-3:prime:UTR:variant|POU5F1-chr6-31164566-TC-T-3:prime:UTR:variant|POU5F…
1 1 0 1 1 0 0 1 0 0 1 1 0 0	0 1 0 0 1 0 0 1 0 0 1 1 0 0	0.101333	-0.445368	POU5F1-chr6-31164653-G-A-missense:variant|POU5F1-chr6-31164643-A-T-synonymous:variant|POU5F1-chr6-31164642-CA-C-frameshift:variant|POU5F1-chr6-31164637-G-A-synonymous:variant|POU5F1-chr6-31164635-A-G-missense:variant|POU5F1-chr6-31164632-G-A-missense:variant|POU5F1-chr6-31164628-A-G-synonymous:variant|POU5F1-chr6-31164575-C-T-3:prime:UTR:variant|POU5F1-chr6-31164566-TC-T-3:prime:UTR:variant|POU5F…
1 1 0 0 1 1 1 1 1 0 1 1 0 1	0 1 0 0 0 0 0 0 0 0 1 0 0 0	6.012e-08	-0.445951	POU5F1-chr6-31164653-G-A-missense:variant|POU5F1-chr6-31164643-A-T-synonymous:variant|POU5F1-chr6-31164642-CA-C-frameshift:variant|POU5F1-chr6-31164637-G-A-synonymous:variant|POU5F1-chr6-31164635-A-G-missense:variant|POU5F1-chr6-31164632-G-A-missense:variant|POU5F1-chr6-31164628-A-G-synonymous:variant|POU5F1-chr6-31164575-C-T-3:prime:UTR:variant|POU5F1-chr6-31164566-TC-T-3:prime:UTR:variant|POU5F…
1 1 0 0 1 1 1 1 1 0 1 1 0 1	0 0 0 0 0 0 0 0 0 0 2 0 0 0	1.39205e-07	-0.446786	POU5F1-chr6-31164653-G-A-missense:variant|POU5F1-chr6-31164643-A-T-synonymous:variant|POU5F1-chr6-31164642-CA-C-frameshift:variant|POU5F1-chr6-31164637-G-A-synonymous:variant|POU5F1-chr6-31164635-A-G-missense:variant|POU5F1-chr6-31164632-G-A-missense:variant|POU5F1-chr6-31164628-A-G-synonymous:variant|POU5F1-chr6-31164575-C-T-3:prime:UTR:variant|POU5F1-chr6-31164566-TC-T-3:prime:UTR:variant|POU5F…
1 1 0 1 1 0 0 1 0 0 1 1 0 0	0 0 0 0 0 0 0 0 0 0 1 0 0 0	0.00651633	-0.45041	POU5F1-chr6-31164653-G-A-missense:variant|POU5F1-chr6-31164643-A-T-synonymous:variant|POU5F1-chr6-31164642-CA-C-frameshift:variant|POU5F1-chr6-31164637-G-A-synonymous:variant|POU5F1-chr6-31164635-A-G-missense:variant|POU5F1-chr6-31164632-G-A-missense:variant|POU5F1-chr6-31164628-A-G-synonymous:variant|POU5F1-chr6-31164575-C-T-3:prime:UTR:variant|POU5F1-chr6-31164566-TC-T-3:prime:UTR:variant|POU5F…
0 1 0 0 1 1 1 0 1 0 1 0 1 1	0 1 0 0 0 0 0 0 0 0 2 0 0 0	2.51634e-08	-0.458207	POU5F1-chr6-31164653-G-A-missense:variant|POU5F1-chr6-31164643-A-T-synonymous:variant|POU5F1-chr6-31164642-CA-C-frameshift:variant|POU5F1-chr6-31164637-G-A-synonymous:variant|POU5F1-chr6-31164635-A-G-missense:variant|POU5F1-chr6-31164632-G-A-missense:variant|POU5F1-chr6-31164628-A-G-synonymous:variant|POU5F1-chr6-31164575-C-T-3:prime:UTR:variant|POU5F1-chr6-31164566-TC-T-3:prime:UTR:variant|POU5F…
1 1 1 0 1 1 1 1 1 0 1 1 1 1	0 1 0 0 0 0 0 0 0 0 2 0 0 0	0.737701	-0.463994	POU5F1-chr6-31164653-G-A-missense:variant|POU5F1-chr6-31164643-A-T-synonymous:variant|POU5F1-chr6-31164642-CA-C-frameshift:variant|POU5F1-chr6-31164637-G-A-synonymous:variant|POU5F1-chr6-31164635-A-G-missense:variant|POU5F1-chr6-31164632-G-A-missense:variant|POU5F1-chr6-31164628-A-G-synonymous:variant|POU5F1-chr6-31164575-C-T-3:prime:UTR:variant|POU5F1-chr6-31164566-TC-T-3:prime:UTR:variant|POU5F…
1 1 0 1 1 0 0 1 0 0 1 1 0 0	0 1 0 0 0 0 0 0 0 0 1 0 0 0	1.09739e-07	-0.472461	POU5F1-chr6-31164653-G-A-missense:variant|POU5F1-chr6-31164643-A-T-synonymous:variant|POU5F1-chr6-31164642-CA-C-frameshift:variant|POU5F1-chr6-31164637-G-A-synonymous:variant|POU5F1-chr6-31164635-A-G-missense:variant|POU5F1-chr6-31164632-G-A-missense:variant|POU5F1-chr6-31164628-A-G-synonymous:variant|POU5F1-chr6-31164575-C-T-3:prime:UTR:variant|POU5F1-chr6-31164566-TC-T-3:prime:UTR:variant|POU5F…
1 1 0 1 1 0 0 1 0 0 1 1 0 0	0 0 0 0 0 0 0 0 0 0 2 0 0 0	8.27747e-09	-0.473296	POU5F1-chr6-31164653-G-A-missense:variant|POU5F1-chr6-31164643-A-T-synonymous:variant|POU5F1-chr6-31164642-CA-C-frameshift:variant|POU5F1-chr6-31164637-G-A-synonymous:variant|POU5F1-chr6-31164635-A-G-missense:variant|POU5F1-chr6-31164632-G-A-missense:variant|POU5F1-chr6-31164628-A-G-synonymous:variant|POU5F1-chr6-31164575-C-T-3:prime:UTR:variant|POU5F1-chr6-31164566-TC-T-3:prime:UTR:variant|POU5F…
0 1 1 0 1 1 1 0 1 0 1 0 1 1	0 1 0 0 1 0 0 0 0 0 2 0 0 0	0.494831	-0.478393	POU5F1-chr6-31164653-G-A-missense:variant|POU5F1-chr6-31164643-A-T-synonymous:variant|POU5F1-chr6-31164642-CA-C-frameshift:variant|POU5F1-chr6-31164637-G-A-synonymous:variant|POU5F1-chr6-31164635-A-G-missense:variant|POU5F1-chr6-31164632-G-A-missense:variant|POU5F1-chr6-31164628-A-G-synonymous:variant|POU5F1-chr6-31164575-C-T-3:prime:UTR:variant|POU5F1-chr6-31164566-TC-T-3:prime:UTR:variant|POU5F…
1 1 0 0 1 1 1 1 1 0 1 1 0 1	0 1 0 0 1 0 0 0 0 0 2 0 0 0	0.00042445	-0.49707	POU5F1-chr6-31164653-G-A-missense:variant|POU5F1-chr6-31164643-A-T-synonymous:variant|POU5F1-chr6-31164642-CA-C-frameshift:variant|POU5F1-chr6-31164637-G-A-synonymous:variant|POU5F1-chr6-31164635-A-G-missense:variant|POU5F1-chr6-31164632-G-A-missense:variant|POU5F1-chr6-31164628-A-G-synonymous:variant|POU5F1-chr6-31164575-C-T-3:prime:UTR:variant|POU5F1-chr6-31164566-TC-T-3:prime:UTR:variant|POU5F…
1 1 0 1 1 0 0 1 0 0 1 1 0 0	0 1 0 0 1 0 0 0 0 0 2 0 0 0	0.205041	-0.523579	POU5F1-chr6-31164653-G-A-missense:variant|POU5F1-chr6-31164643-A-T-synonymous:variant|POU5F1-chr6-31164642-CA-C-frameshift:variant|POU5F1-chr6-31164637-G-A-synonymous:variant|POU5F1-chr6-31164635-A-G-missense:variant|POU5F1-chr6-31164632-G-A-missense:variant|POU5F1-chr6-31164628-A-G-synonymous:variant|POU5F1-chr6-31164575-C-T-3:prime:UTR:variant|POU5F1-chr6-31164566-TC-T-3:prime:UTR:variant|POU5F…
1 1 0 0 1 0 0 1 0 0 1 0 0 0	0 1 0 0 0 0 0 0 0 0 2 0 0 0	0.00039079	-0.528191	POU5F1-chr6-31164653-G-A-missense:variant|POU5F1-chr6-31164643-A-T-synonymous:variant|POU5F1-chr6-31164642-CA-C-frameshift:variant|POU5F1-chr6-31164637-G-A-synonymous:variant|POU5F1-chr6-31164635-A-G-missense:variant|POU5F1-chr6-31164632-G-A-missense:variant|POU5F1-chr6-31164628-A-G-synonymous:variant|POU5F1-chr6-31164575-C-T-3:prime:UTR:variant|POU5F1-chr6-31164566-TC-T-3:prime:UTR:variant|POU5F…
0 1 0 1 1 0 0 0 0 0 1 0 0 0	0 1 0 0 0 0 0 0 0 0 2 0 0 0	1.67763e-13	-0.558905	POU5F1-chr6-31164653-G-A-missense:variant|POU5F1-chr6-31164643-A-T-synonymous:variant|POU5F1-chr6-31164642-CA-C-frameshift:variant|POU5F1-chr6-31164637-G-A-synonymous:variant|POU5F1-chr6-31164635-A-G-missense:variant|POU5F1-chr6-31164632-G-A-missense:variant|POU5F1-chr6-31164628-A-G-synonymous:variant|POU5F1-chr6-31164575-C-T-3:prime:UTR:variant|POU5F1-chr6-31164566-TC-T-3:prime:UTR:variant|POU5F…
0 1 1 0 1 1 1 0 1 0 1 0 1 1	0 1 0 0 0 0 0 0 0 0 2 0 0 0	6.33755e-07	-0.62342	POU5F1-chr6-31164653-G-A-missense:variant|POU5F1-chr6-31164643-A-T-synonymous:variant|POU5F1-chr6-31164642-CA-C-frameshift:variant|POU5F1-chr6-31164637-G-A-synonymous:variant|POU5F1-chr6-31164635-A-G-missense:variant|POU5F1-chr6-31164632-G-A-missense:variant|POU5F1-chr6-31164628-A-G-synonymous:variant|POU5F1-chr6-31164575-C-T-3:prime:UTR:variant|POU5F1-chr6-31164566-TC-T-3:prime:UTR:variant|POU5F…
1 1 0 0 1 1 1 1 1 0 1 1 0 1	0 1 0 0 0 0 0 0 0 0 2 0 0 0	2.90547e-13	-0.642097	POU5F1-chr6-31164653-G-A-missense:variant|POU5F1-chr6-31164643-A-T-synonymous:variant|POU5F1-chr6-31164642-CA-C-frameshift:variant|POU5F1-chr6-31164637-G-A-synonymous:variant|POU5F1-chr6-31164635-A-G-missense:variant|POU5F1-chr6-31164632-G-A-missense:variant|POU5F1-chr6-31164628-A-G-synonymous:variant|POU5F1-chr6-31164575-C-T-3:prime:UTR:variant|POU5F1-chr6-31164566-TC-T-3:prime:UTR:variant|POU5F…
1 1 0 1 1 0 0 1 0 0 1 1 0 0	0 1 0 0 0 0 0 0 0 0 2 0 0 0	7.11447e-10	-0.668606	POU5F1-chr6-31164653-G-A-missense:variant|POU5F1-chr6-31164643-A-T-synonymous:variant|POU5F1-chr6-31164642-CA-C-frameshift:variant|POU5F1-chr6-31164637-G-A-synonymous:variant|POU5F1-chr6-31164635-A-G-missense:variant|POU5F1-chr6-31164632-G-A-missense:variant|POU5F1-chr6-31164628-A-G-synonymous:variant|POU5F1-chr6-31164575-C-T-3:prime:UTR:variant|POU5F1-chr6-31164566-TC-T-3:prime:UTR:variant|POU5F…
