# Supplementary material for: Functional phenotyping of genomic variants using joint multiomic single-cell DNA–RNA sequencing
Source: Nat Methods. 2025 Sep 1;22(10):2032–41. doi: 10.1038/s41592-025-02805-0 (PMC12510883; doi:10.1038/s41592-025-02805-0)
Supplement: Supplementary file 8 — Source data for all tables. [file 41592_2025_2805_MOESM8_ESM.xlsx]

## Sheet: Fig1_S1_b
cell	Type	nReads_RNA_Glyoxal	nReads_RNA_PFA
AACAACCTA.AACGATGAC	PFA	106	1800
AACAACCTA.ACACTGTGA	Glyoxal	899	20
AACAACCTA.AGGTGTACA	Glyoxal	855	21
AACAACCTA.AGTGGAATG	Glyoxal	2709	95
AACAACCTA.GAGATTCCT	PFA	112	3238
AACAACCTA.GCTACAATG	Glyoxal	1233	56
AACAACCTA.GCTATGTAA	PFA	87	2696
AACAACCTA.GGTGAGCGT	Doublet	1493	780
AACAACCTA.GGTTGAAGG	PFA	49	976
AACAACCTA.GTGACGTAA	Doublet	185	894
AACAACCTA.TGGTGGATC	Doublet	2944	1792
AACAACTGG.AGACCACGC	PFA	123	2431
AACAACTGG.ATAGTCAGT	Glyoxal	6123	114
AACAACTGG.ATATGCAGC	Glyoxal	2113	64
AACAACTGG.ATGGAGAGT	Glyoxal	6773	164
AACAACTGG.CACTTCCTT	Glyoxal	1502	124
AACAACTGG.CCGAATATG	Doublet	2875	1249
AACAACTGG.CGCTTCACG	PFA	41	1778
AACAACTGG.GGTAGACAT	Glyoxal	3938	93
AACAACTGG.TCACTACGT	PFA	74	986
AACAACTGG.TTCTGAATG	PFA	143	2646
AACAATGCA.ACAGAAGAG	PFA	106	1712
AACAATGCA.CAAGCGCAT	Glyoxal	6139	92
AACAATGCA.CCAGCCAAT	Doublet	6026	2062
AACAATGCA.TATTACTCG	PFA	77	2313
AACAATGCA.TGGTCCTAG	Glyoxal	3101	116
AACACACTC.ATAACGACA	Glyoxal	1446	40
AACAGATCG.ACCATGTCT	Glyoxal	5439	82
AACAGATCG.ACGTGCTCG	PFA	84	1160
AACAGATCG.AGCCGGATC	PFA	93	1271
AACAGATCG.AGGTGTACA	Doublet	2416	743
AACAGATCG.CCGCAATGG	PFA	24	521
AACAGATCG.CCTTGTTGC	PFA	74	1970
AACAGATCG.CGCATCTAC	PFA	53	2085
AACAGATCG.GCGTAACAA	Doublet	1629	517
AACAGATCG.TGCCTGGTT	Glyoxal	4088	100
AACAGATCG.TGCGTGCCA	Glyoxal	1700	45
AACAGATCG.TTATGAGGA	Glyoxal	780	32
AACAGCAGT.CAAGCGCAT	Glyoxal	1905	25
AACAGCAGT.CCGCTATCC	Glyoxal	4706	119
AACAGCAGT.CTTGCGACC	Doublet	165	537
AACAGCAGT.GAGATGTAT	Doublet	1399	745
AACAGCAGT.GTTCAGAAG	PFA	86	4127
AACAGCAGT.TTCCTCGGT	Glyoxal	1477	36
AACCATGGT.ATCGGTGGT	Glyoxal	4994	146
AACCATGGT.CAGTCCTAA	Glyoxal	3316	131
AACCATGGT.CCTGCTCCA	Glyoxal	1477	37
AACCATGGT.CGAATGAGT	Glyoxal	6841	154
AACCATGGT.CTACGTTGG	PFA	17	717
AACCATGGT.CTGATGCAC	Doublet	1136	366
AACCATGGT.CTTGGTCAT	PFA	13	818
AACCATGGT.GACGGTGCT	PFA	20	1391
AACCATGGT.GGTGATAGG	PFA	12	655
AACCATGGT.GTAACGCGA	PFA	49	1414
AACCATGGT.TCGCGTCAT	Glyoxal	4580	81
AACCATGGT.TTACTAGTC	PFA	62	1023
AACCGCTGA.AGCTATATG	PFA	90	1953
AACCGCTGA.AGTTCAACC	PFA	83	2037
AACCGCTGA.CGTGGTACC	PFA	69	1332
AACCGCTGA.GACCAGAGA	Doublet	1058	328
AACCGCTGA.GAGATTCCT	PFA	85	1746
AACCGTGAG.CAGATCATT	PFA	80	1545
AACCGTGAG.CAGTTACTG	PFA	99	1158
AACCGTGAG.TCAGGTGCA	Glyoxal	2473	78
AACCGTGAG.TGCCAGACG	PFA	126	3092
AACCGTGAG.TGCTCCTCC	Glyoxal	2853	76
AACGAGAAT.AACTCCATG	PFA	9	631
AACGAGAAT.ACGTCTATG	Glyoxal	2622	84
AACGAGAAT.CGGTTCGTA	PFA	25	1825
AACGAGAAT.GACCTTGTG	Glyoxal	988	11
AACGAGAAT.GTCAATACA	Glyoxal	3332	58
AACGAGGTG.AACGGAGAT	Glyoxal	3697	97
AACGAGGTG.AACGGTAGC	Doublet	1423	809
AACGAGGTG.CAACCTGGT	Glyoxal	4169	94
AACGAGGTG.CACACCTGT	PFA	66	4149
AACGAGGTG.GAGATACAC	Glyoxal	2885	123
AACGAGGTG.GGAGTACAG	PFA	119	3022
AACGAGGTG.TAACGGATA	Glyoxal	4097	162
AACGAGGTG.TCAACACTC	PFA	55	1152
AACGAGGTG.TGAGAATCC	PFA	26	840
AACGATGAC.ACCGAGTAG	PFA	64	1578
AACGCATTG.ACGCGACAG	PFA	51	834
AACGCATTG.AGATATGGA	PFA	42	2384
AACGCATTG.AGCGACACC	Glyoxal	2525	90
AACGCATTG.ATTAGCCAC	Glyoxal	1581	48
AACGCATTG.CAATCTCCG	PFA	24	638
AACGCATTG.CTCCGCATT	PFA	140	2846
AACGCATTG.CTGTAGAAG	Glyoxal	2897	75
AACGCATTG.GACGGTGCT	Glyoxal	3067	120
AACGCATTG.GTATGATCT	PFA	163	1741
AACGCATTG.TTAACGGAG	Glyoxal	3209	233
AACGCCTAC.AGCCACTTC	Glyoxal	2967	74
AACGCCTAC.CAGGAGCCT	PFA	34	812
AACGCCTAC.CCTTAATTC	Glyoxal	1798	112
AACGCCTAC.CGAACAGAG	Glyoxal	1365	52
AACGCCTAC.GCTGTTCGG	Glyoxal	1509	73
AACGCCTAC.TGATGACAG	PFA	59	1298
AACGCTCAA.ACGACAGTC	PFA	38	1541
AACGCTCAA.AGGATCTCA	PFA	54	3532
AACGCTCAA.AGGATTACT	Glyoxal	2639	68
AACGCTCAA.CGCGATGTA	Doublet	1697	282
AACGCTCAA.CGTATCGAA	Glyoxal	4246	91
AACGCTCAA.GATCTGAAT	Glyoxal	4037	195
AACGCTCAA.GCATGTAAG	PFA	57	2284
AACGCTCAA.GTAACTCAT	PFA	76	2541
AACGCTCAA.TCACTCGCT	PFA	67	2220
AACGCTCAA.TGTTAAGCC	Glyoxal	4316	113
AACGGAGAT.AGTTAGGTC	PFA	71	2016
AACGGAGAT.ATACAACCG	Doublet	1956	2106
AACGGAGAT.CTTCCGTGG	Glyoxal	1203	46
AACGGAGAT.GATTCTCGG	PFA	45	1411
AACGGAGAT.TACGGTCGT	Glyoxal	2634	102
AACGGAGAT.TTGCCGTAG	Glyoxal	3467	64
AACGGTAGC.AGACGCCTG	Glyoxal	1334	42
AACGGTAGC.CAATCAAGT	Doublet	2979	429
AACGGTAGC.CTTCGTGCA	Doublet	2214	1431
AACGGTAGC.GAACTCGTA	PFA	47	1119
AACGGTAGC.GTATGATCT	Doublet	1399	194
AACGTCGAG.AATCGCCAT	Doublet	1074	563
AACGTCGAG.CAAGTACGA	PFA	47	1678
AACGTCGAG.CGACAGACC	Doublet	2058	1607
AACGTCGAG.CTGTACGAC	Glyoxal	1690	144
AACGTCGAG.GAACAACCA	Glyoxal	4054	127
AACGTCGAG.GCAGCTCTT	PFA	77	1517
AACGTCGAG.GCTCTGTGT	PFA	58	2935
AACGTCGAG.TCAACACTC	Glyoxal	537	18
AACGTCGAG.TGACCTCCT	Doublet	552	1208
AACGTCGAG.TGAGACAGC	Doublet	2899	777
AACGTTCTT.CCTCAGGTG	Glyoxal	1116	40
AACGTTCTT.CTGGTGACA	Doublet	1841	715
AACGTTCTT.GCTGAGCAG	Glyoxal	3363	102
AACGTTCTT.GTCACAGAG	PFA	49	1267
AACGTTCTT.TAACCGTGA	Glyoxal	5354	160
AACGTTCTT.TAACTCCGA	PFA	103	1612
AACGTTCTT.TATGTATGC	Glyoxal	5171	122
AACTAACTG.ACTAAGTTC	Doublet	1893	1074
AACTAACTG.CAGAGCACC	Glyoxal	3311	143
AACTAACTG.GTAAGTGAG	Glyoxal	4675	78
AACTCCATG.AAGACTACC	PFA	49	1460
AACTCCATG.CGCATAACT	Glyoxal	4405	52
AACTCCATG.CGGTTGCGA	PFA	46	817
AACTCCATG.CTACTGTCA	Doublet	328	1930
AACTCCATG.CTTAACAGC	Doublet	975	913
AACTCCATG.GAGCCGTTA	PFA	76	1463
AACTCCATG.GCACAACTC	Doublet	1044	317
AACTCCATG.TCTTAGCGA	PFA	53	1716
AACTCCATG.TGTCACATA	PFA	70	1012
AACTCCATG.TTCGTGATG	Doublet	349	811
AACTGATTC.CCAGTACTC	PFA	41	1224
AACTGATTC.CGAACAATC	PFA	101	1693
AACTGATTC.GTTCAGAAG	Glyoxal	3128	59
AACTGATTC.TAATTCGTG	PFA	126	3063
AACTGATTC.TGATTGCTG	Doublet	908	960
AACTGCGAC.ACAACCGGA	PFA	79	2137
AACTGCGAC.AGGAAGGTG	PFA	22	978
AACTGCGAC.ATGTCCTCC	PFA	125	1277
AACTGCGAC.CTGGAGCGA	Glyoxal	1418	30
AACTGCGAC.GCGGAGATT	PFA	29	573
AACTGCGAC.GGTCGGATA	PFA	60	2739
AACTGCGAC.TAACGGATA	Glyoxal	868	29
AACTGCGAC.TGAGACAGC	Glyoxal	2853	124
AACTTAGCT.CTCGAACTG	PFA	113	2348
AACTTAGCT.GCCGCCTAA	Glyoxal	2906	121
AACTTAGCT.GCGGTAAGT	Glyoxal	4073	105
AACTTAGCT.TCCAGAACG	Glyoxal	3419	107
AACTTAGCT.TGCTCACAC	PFA	96	2648
AACTTAGCT.TTACTTACG	PFA	46	1485
AACTTCTGC.AGAGGTGAA	PFA	80	1657
AACTTCTGC.AGCCTCTAG	Glyoxal	1229	41
AACTTCTGC.CAGCTGGAG	PFA	76	2091
AACTTCTGC.CCTAAGTCT	Glyoxal	2774	48
AACTTCTGC.GTCATTCTA	PFA	69	1784
AACTTCTGC.GTTGCTCAG	PFA	118	2795
AACTTCTGC.TGCGTGCCA	Glyoxal	2420	79
AACTTGTCG.ATGAGATCC	Glyoxal	5129	169
AACTTGTCG.CATCCGACA	Glyoxal	3711	146
AACTTGTCG.CTATTCCGT	PFA	59	1887
AACTTGTCG.CTCGAACTG	PFA	10	610
AACTTGTCG.CTGCATGTT	PFA	88	2136
AACTTGTCG.CTTAGGACT	PFA	87	3393
AACTTGTCG.TAGCCAGTG	PFA	40	1577
AACTTGTCG.TATACGTGG	PFA	170	3434
AAGACGAAG.ACTCTGCTC	Doublet	2596	1758
AAGACGAAG.AGGTACCAA	Doublet	7034	1863
AAGACGAAG.CGAGTAGCA	PFA	150	2208
AAGACGAAG.GTGAATGCC	Glyoxal	2228	32
AAGACGAAG.TTCGTGATG	PFA	55	2979
AAGACGAAG.TTGATGAGT	Doublet	955	247
AAGACTACC.ACGTCTATG	PFA	32	962
AAGACTACC.CAGAAGTGA	Glyoxal	1465	17
AAGACTACC.CCATATCTT	Glyoxal	3990	77
AAGACTACC.TAAGTACAC	PFA	83	1986
AAGACTGGT.AAGCTGAGG	Glyoxal	3966	92
AAGACTGGT.AAGTTGCCA	Glyoxal	5097	253
AAGACTGGT.CAATACCAC	PFA	62	1287
AAGACTGGT.CGCGTGAGA	Glyoxal	4340	100
AAGACTGGT.GATACTGTG	Glyoxal	1937	53
AAGACTGGT.GCACGCATT	Glyoxal	4818	105
AAGACTGGT.TAAGCACTA	PFA	64	1405
AAGACTGGT.TGGACTGCC	Doublet	3374	840
AAGAGAACT.ATAGCCTAA	PFA	72	3171
AAGAGAACT.CGAATCCTG	Glyoxal	1297	25
AAGAGAACT.CTCCTATCT	Glyoxal	4483	53
AAGAGAACT.CTCTGTCAA	PFA	55	1248
AAGAGAACT.CTGATGCAC	Glyoxal	6608	149
AAGAGAACT.GACAATGTT	PFA	66	1499
AAGAGAACT.GCAGCTTGA	Glyoxal	4323	136
AAGAGAACT.GCGACACAG	PFA	102	3043
AAGAGAACT.TTAACGTTC	Glyoxal	4206	74
AAGAGAGAG.CTCTGTCAA	Glyoxal	702	37
AAGAGAGAG.GATGCGGTT	Doublet	2159	1810
AAGAGAGAG.GCTAGTGGA	PFA	10	628
AAGAGAGAG.TGCATCGGA	Glyoxal	1686	32
AAGCAACTA.AAGACTGGT	Doublet	4070	785
AAGCAACTA.AAGTAGGAC	Glyoxal	860	74
AAGCAACTA.ACACGTTGC	Glyoxal	5435	226
AAGCAACTA.ACCTTGAAG	Glyoxal	2337	49
AAGCAACTA.ATACGAGGT	PFA	52	1785
AAGCAACTA.GAACTGCAA	Doublet	3316	538
AAGCAACTA.GCCATTAAG	Glyoxal	2913	63
AAGCAACTA.GTCGACATT	PFA	93	2312
AAGCAACTA.TCAAGCGTA	Glyoxal	4080	125
AAGCAACTA.TCGGTATCA	PFA	79	2064
AAGCAACTA.TTAAGTGGT	Glyoxal	3478	86
AAGCAATCG.ACCGGAGTA	Doublet	1597	724
AAGCAATCG.AGCTCGTCT	Glyoxal	2212	45
AAGCAATCG.TAGACACGT	PFA	29	505
AAGCACAAC.ACATTGACA	Glyoxal	4573	98
AAGCACAAC.ACGCTATGT	PFA	46	1195
AAGCACAAC.AGATCTTCA	PFA	50	988
AAGCACAAC.CATAGGTGT	PFA	25	894
AAGCACAAC.GACATAACG	PFA	47	924
AAGCACAAC.GCCTTGTGA	Glyoxal	2172	48
AAGCACAAC.GTCAATACA	PFA	9	692
AAGCACAAC.TGTAGCAAG	Glyoxal	1515	45
AAGCAGCAT.AGGAATTGG	Doublet	1815	838
AAGCAGCAT.CACTACAGG	PFA	12	528
AAGCAGCAT.CAGTGAGGA	PFA	136	1711
AAGCAGCAT.CTGACAGCA	Glyoxal	2874	134
AAGCAGCAT.GACCGTAGT	Doublet	1635	184
AAGCAGCAT.GCTAGTGGA	PFA	77	1675
AAGCAGCAT.GTGGAGGTC	PFA	93	1473
AAGCAGCAT.TACTTCCAG	Glyoxal	3621	126
AAGCAGCAT.TCCAAGTAA	PFA	58	1939
AAGCATTGC.ACAAGTACA	Glyoxal	6646	152
AAGCATTGC.AGGTGTACA	Glyoxal	2253	100
AAGCATTGC.ATTGATCAC	Glyoxal	6074	272
AAGCATTGC.CAGAGCACC	PFA	68	1574
AAGCATTGC.CCAAGTCGA	PFA	45	1830
AAGCATTGC.CCAATATAC	PFA	191	3111
AAGCATTGC.CCATCTAGG	Doublet	2053	1025
AAGCATTGC.CTGTCTAGT	Doublet	661	89
AAGCATTGC.GACACCGAT	PFA	135	2488
AAGCATTGC.GTAAGTGAG	Glyoxal	2482	59
AAGCATTGC.TAGATAGCC	Glyoxal	4025	90
AAGCATTGC.TTCCAATTC	Glyoxal	2843	158
AAGCCAAGT.AGACGCCTG	Doublet	2922	1537
AAGCCAAGT.ATCCTCCGA	Doublet	511	221
AAGCCAAGT.ATGGAGGAA	Glyoxal	3664	139
AAGCCAAGT.CAATACCAC	PFA	140	3541
AAGCCAAGT.CCACTACCA	Glyoxal	2000	82
AAGCCAAGT.TATGAAGAC	PFA	38	1591
AAGCCAAGT.TATGCCTTC	Glyoxal	3068	82
AAGCCAAGT.TTATCGCAC	PFA	59	2093
AAGCCAAGT.TTCGGAGTC	PFA	35	1047
AAGCCACAC.CCATATGCC	Doublet	548	236
AAGCCACAC.CCTATTCAA	Glyoxal	2702	81
AAGCCACAC.CTGATCCGA	PFA	65	2423
AAGCCACAC.GAGTCACCA	Glyoxal	2574	72
AAGCCACAC.GCCGAGTCT	Glyoxal	3274	95
AAGCCACAC.TAAGGTGAT	PFA	151	2036
AAGCCACAC.TGGTCCTAG	Glyoxal	3776	74
AAGCTGAGG.ATGCCTTCA	Glyoxal	4318	132
AAGCTGGTC.ACCGACGGT	PFA	74	872
AAGCTGGTC.AGATGTTGG	PFA	70	2101
AAGCTGGTC.GATAAGCTG	Glyoxal	3825	110
AAGCTGGTC.TAGGATGCC	Doublet	3154	1449
AAGCTGGTC.TGATTGTGC	PFA	25	1054
AAGCTGGTC.TTATCGCAC	PFA	130	2724
AAGCTTGCA.AGACATCCA	PFA	32	1360
AAGCTTGCA.ATGAACTAG	PFA	45	1476
AAGCTTGCA.GATTGAGTA	Glyoxal	3173	97
AAGCTTGCA.TCAGAGCGT	PFA	70	663
AAGGAACAG.ACATTCCAC	Doublet	2277	1921
AAGGAACAG.CATTATGTC	Glyoxal	7077	105
AAGGAACAG.CCAGATCAC	Doublet	2799	1139
AAGGAAGTC.AACTGATTC	PFA	40	958
AAGGAAGTC.AAGGATACG	Doublet	1933	1031
AAGGATACG.AATACTCCG	PFA	111	1890
AAGGATACG.AATGCTGAT	Glyoxal	1026	23
AAGGATACG.ATAGTCAGT	Glyoxal	4693	60
AAGGATACG.CACACCTGT	PFA	109	4065
AAGGATACG.CACATATCA	Glyoxal	3728	98
AAGGATACG.CCTTCGAGC	Glyoxal	5528	126
AAGGATACG.CTTCGTGCA	Glyoxal	736	25
AAGGATACG.TAAGTACAC	Glyoxal	2340	40
AAGGATACG.TATCAGTGC	Glyoxal	1516	61
AAGGATACG.TCCTGTGGA	PFA	47	899
AAGGATCGT.AATGCGTGC	Doublet	1069	402
AAGGATCGT.AGTCGCGAC	Doublet	750	1149
AAGGATCGT.GGATTCGTC	PFA	151	1747
AAGGATCGT.GTCCTTCAT	PFA	48	2297
AAGGTCTGA.AATATCAGC	Glyoxal	1152	52
AAGGTCTGA.AGTGAACGG	Glyoxal	2259	91
AAGGTCTGA.CCGACTGTT	PFA	80	1813
AAGGTCTGA.CCTTCCTCA	Glyoxal	1501	47
AAGGTCTGA.CCTTGCTTG	PFA	39	836
AAGGTCTGA.GCCTGCATC	PFA	41	1549
AAGGTGCTG.AAGTTCTCT	Glyoxal	3367	96
AAGGTGCTG.AGCGGTAAG	Glyoxal	4396	143
AAGGTGCTG.CATCCAGGA	Glyoxal	689	7
AAGGTGCTG.CGAGTAGCA	Doublet	3238	925
AAGGTGCTG.CGGAAGACG	Glyoxal	909	16
AAGGTGCTG.GGATCGTTC	Glyoxal	2245	56
AAGGTGCTG.GTCTCCAGG	Doublet	793	200
AAGGTGCTG.TCATATCGC	Glyoxal	3207	111
AAGGTGCTG.TCATGCTCA	Glyoxal	7471	153
AAGTACAGA.ACTCGAGTC	Glyoxal	4322	174
AAGTACAGA.AGCAAGTCC	PFA	106	1574
AAGTACAGA.ATTGCGCTA	Glyoxal	4036	85
AAGTACAGA.CAAGCGCAT	Glyoxal	1676	28
AAGTACAGA.CATAGGTGT	PFA	164	2045
AAGTACAGA.CCGGATTGC	Glyoxal	3504	77
AAGTACAGA.CGGTAGCTT	Glyoxal	2939	70
AAGTACAGA.CGTATTCCT	PFA	183	5506
AAGTACAGA.CTACGGTAT	Glyoxal	2307	69
AAGTACAGA.CTGAGTCCA	PFA	81	2245
AAGTACAGA.TAACATTGG	PFA	103	1813
AAGTACAGA.TCGCATTCG	PFA	91	1675
AAGTACAGA.TGACAAGTT	PFA	40	1568
AAGTAGGAC.ACAAGTACA	Glyoxal	1978	48
AAGTAGGAC.ACTCGAGTC	PFA	145	2878
AAGTAGGAC.AGCAGACAA	PFA	106	2638
AAGTAGGAC.ATCCTGCCT	Glyoxal	4885	35
AAGTAGGAC.GTCCACAAC	PFA	49	1608
AAGTAGGAC.TATGTACCT	Glyoxal	5183	111
AAGTAGGAC.TGCGATACT	Glyoxal	534	10
AAGTCATGA.ATAGTGGTT	Doublet	2659	534
AAGTCATGA.CTATCTTGA	PFA	49	785
AAGTCATGA.GACGTAGCA	PFA	63	1208
AAGTCATGA.GATACCGGA	Doublet	4430	805
AAGTCATGA.GCTACCGAG	Glyoxal	1775	39
AAGTCATGA.GGAGCATCT	Glyoxal	3044	148
AAGTCATGA.GTCACAGAG	PFA	15	657
AAGTCATGA.TACGAACTC	PFA	100	2523
AAGTTCTCT.GAGCCGTTA	PFA	85	1962
AAGTTCTCT.TGGAATCGT	Glyoxal	2130	231
AAGTTGCCA.AAGCACAAC	PFA	43	1115
AAGTTGCCA.CATAAGATC	Doublet	2884	1885
AAGTTGCCA.GAGATGTAT	Glyoxal	1740	34
AAGTTGCCA.GTCAGTTGT	PFA	54	1259
AATAACTCC.AAGGATCGT	PFA	100	2300
AATAACTCC.AGACCAGCT	PFA	227	3124
AATAACTCC.CAAGCTGCA	Glyoxal	3552	134
AATAACTCC.CACTTCCTT	Doublet	299	1360
AATAACTCC.CGCTTATGA	Glyoxal	603	10
AATAACTCC.CTCGAACTG	PFA	38	1832
AATAACTCC.CTTGATCTA	Glyoxal	2530	60
AATAACTCC.GCAACCAAC	Glyoxal	2904	150
AATACCTTG.AATTAGAGG	PFA	136	2500
AATACCTTG.CCAGATCAC	PFA	156	3610
AATACCTTG.CGACGTACG	Glyoxal	2449	37
AATACCTTG.GACTAGCAT	Glyoxal	3878	70
AATACCTTG.TCACACTGC	PFA	44	670
AATACCTTG.TTGCCAGAT	PFA	93	1063
AATACGTCT.ATATGCAGC	Doublet	2231	936
AATACGTCT.ATATGTCCA	Glyoxal	6273	103
AATACGTCT.ATCCAATGA	PFA	128	2317
AATACGTCT.GATTCCTCT	PFA	55	2002
AATACGTCT.TCGAACGCT	Glyoxal	6465	92
AATACGTCT.TGATCTCGG	Doublet	1959	465
AATACGTCT.TTAACGGAG	PFA	41	1090
AATACGTCT.TTAGATCGG	Glyoxal	557	11
AATACTCCG.AATACGTCT	PFA	59	1495
AATACTCCG.ACACATCTG	Glyoxal	3269	85
AATACTCCG.AGCCTCTAG	Glyoxal	3112	90
AATACTCCG.AGTCAGTTG	Glyoxal	5252	122
AATACTCCG.CAATCATAC	PFA	58	2145
AATACTCCG.CAGATCATT	PFA	67	3615
AATACTCCG.CCATACGAT	PFA	36	1601
AATACTCCG.CCGCATCCT	Doublet	341	2603
AATACTCCG.GTGCTCTTG	PFA	29	979
AATACTCCG.TGACCTCCT	PFA	27	599
AATAGACGC.AAGGATCGT	Glyoxal	2490	75
AATAGACGC.AATTCGGAA	Doublet	1491	621
AATAGACGC.ACTTGATCT	Doublet	288	575
AATAGACGC.AGTGTCTCT	PFA	134	2061
AATAGACGC.GATCTAGAG	Glyoxal	5778	106
AATAGACGC.GATTAGTGT	PFA	124	1175
AATAGACGC.GTAACAGTC	Glyoxal	791	15
AATAGACGC.GTGCATCAA	PFA	112	2886
AATAGACGC.TACCGATTG	PFA	103	1934
AATAGACGC.TGACCTATG	Glyoxal	3271	112
AATATCAGC.ACAGGAACT	PFA	74	1509
AATATCAGC.AGATGTTGG	PFA	76	1391
AATATCAGC.ATAACGACA	Glyoxal	4020	85
AATATCAGC.CTGCAAGCC	Glyoxal	3201	34
AATATCAGC.TTGATGAGT	Glyoxal	4857	113
AATATCGCT.ACGTCTATG	Glyoxal	4263	80
AATATCGCT.AGCCGGATC	Glyoxal	3264	139
AATATCGCT.ATCATGTTC	PFA	19	664
AATATCGCT.ATGCGCCGT	PFA	45	2510
AATATCGCT.TGACGGTTG	Glyoxal	2111	26
AATCAGGAG.AACTGCGAC	Glyoxal	741	30
AATCAGGAG.ACCACGGAT	PFA	37	1412
AATCAGGAG.ACCGTCCTA	Glyoxal	640	12
AATCAGGAG.CGCGCACAT	PFA	97	2323
AATCAGGAG.CGGACAAGT	Glyoxal	2466	60
AATCAGGAG.CTCTTCAGC	Glyoxal	5849	141
AATCAGGAG.GATATATCC	Doublet	102	866
AATCAGGAG.GTATGCCTT	PFA	27	986
AATCAGGAG.TAGCACTAT	Glyoxal	1057	13
AATCAGGAG.TGGTCTACG	Doublet	1274	349
AATCCGCTG.CAGCCGCAA	PFA	60	1556
AATCCGCTG.GCCATACAA	PFA	44	1191
AATCCGCTG.TAGACCATG	PFA	119	3011
AATCCGCTG.TGCAGATGC	Glyoxal	4166	104
AATCCGCTG.TGCCATCTC	Glyoxal	3305	164
AATCCTCGT.ACTACCATC	Doublet	283	1389
AATCCTCGT.ATATGTCCA	PFA	61	1647
AATCCTCGT.CAACCTGGT	PFA	64	1482
AATCCTCGT.CAAGCTGCA	Doublet	1882	2166
AATCCTCGT.CACGGATAG	PFA	53	1316
AATCCTCGT.CGAAGAGGT	PFA	60	2476
AATCCTCGT.CGTACATCT	Glyoxal	4548	84
AATCCTCGT.GAGAACAGG	Glyoxal	857	18
AATCCTCGT.GTTGACGTG	Glyoxal	2605	51
AATCCTCGT.TAACATTGG	Glyoxal	2173	77
AATCCTCGT.TACAACACC	PFA	44	2021
AATCGCCAT.CAGCACGTG	PFA	60	950
AATCGCCAT.CCGGTTGAG	PFA	46	1736
AATCGCCAT.CGACCTGTA	PFA	29	869
AATCGCCAT.CGGATTCTC	PFA	33	532
AATCGCCAT.CTTCCGTGG	Glyoxal	4164	132
AATCGCCAT.GACTCTGGT	Glyoxal	4970	91
AATCGCCAT.TACCGCGTT	Glyoxal	3048	76
AATCGTGTT.AGCACCAGC	PFA	62	1826
AATCGTGTT.ATCATAGAC	Glyoxal	3467	74
AATCGTGTT.ATCTCGAAC	PFA	98	1645
AATCGTGTT.CACACTGCC	Glyoxal	3861	166
AATCGTGTT.CGTGCTTGA	PFA	31	1079
AATCGTGTT.CTCATTAGT	Doublet	1702	2749
AATCGTGTT.GCAGCTCTT	Glyoxal	4227	90
AATCGTGTT.GCGACCTGT	PFA	75	1976
AATCGTGTT.TGTAACAGT	PFA	55	2290
AATCGTGTT.TTACTTACG	PFA	49	1596
AATCTCCTA.AGACTTCGT	Glyoxal	1561	34
AATCTCCTA.CAGCAGTAC	PFA	79	2373
AATCTCCTA.CCGACTTGG	Glyoxal	1232	28
AATCTCCTA.GACACGCAA	Doublet	1790	402
AATCTCCTA.GCGTTCAGA	PFA	20	542
AATCTCCTA.GCTTACGTT	PFA	55	1643
AATCTCCTA.TAGCTGTTG	PFA	123	3027
AATCTCCTA.TGTTAAGCC	Glyoxal	3237	142
AATCTGACC.CACAATAAC	Glyoxal	2368	49
AATCTGACC.GCTGTTCGG	Glyoxal	4124	126
AATCTGACC.GTAACTCAT	PFA	59	2896
AATCTGACC.GTAAGTGAG	PFA	165	3751
AATCTGACC.TAGCCAGTG	Glyoxal	2020	34
AATCTGACC.TCAAGGTCG	PFA	102	1978
AATCTGACC.TGATGGACA	PFA	48	883
AATGAGTCG.ATCCGACCA	PFA	27	553
AATGAGTCG.CCATATCTT	PFA	111	2309
AATGAGTCG.CCGTTCCAA	PFA	73	3140
AATGAGTCG.GCGTTCAGA	PFA	56	1643
AATGAGTCG.GTGTCCGTG	PFA	39	800
AATGAGTCG.TAAGGTCCG	PFA	38	1426
AATGAGTCG.TGTGCCATG	PFA	148	2920
AATGAGTCG.TTAACGGAG	PFA	32	1309
AATGCACTT.AATCCTCGT	PFA	112	3489
AATGCACTT.AGATGAGAT	Glyoxal	4503	47
AATGCACTT.AGCACACCT	PFA	71	2682
AATGCACTT.CATACGCAG	PFA	33	1257
AATGCACTT.GTAACTCAT	Glyoxal	6173	100
AATGCAGCG.ACAAGGTAC	Glyoxal	610	18
AATGCAGCG.GCACGCATT	Glyoxal	1034	51
AATGCAGCG.GCTTGTCCT	PFA	113	2008
AATGCAGCG.TCAAGGAGT	Glyoxal	2105	29
AATGCCTCA.CAGTCCTAA	Doublet	1858	1135
AATGCCTCA.CGTTGATCC	PFA	146	2711
AATGCCTCA.GAGACATTG	Glyoxal	1518	31
AATGCCTCA.GTACCTAAC	PFA	97	2645
AATGCCTCA.TAACGTGTC	Doublet	3450	1586
AATGCCTCA.TAACTCCGA	Doublet	152	1354
AATGCCTCA.TAGCTGTTG	Doublet	3194	1933
AATGCCTCA.TGGAAGATT	PFA	32	1540
AATGCCTCA.TTGTCAACC	Glyoxal	5010	101
AATGCGTGC.AAGCAACTA	PFA	82	2130
AATGCGTGC.ACGCGACAG	Glyoxal	3650	62
AATGCGTGC.ACTACCATC	Glyoxal	1317	37
AATGCGTGC.CCTAGCAAT	Glyoxal	5081	86
AATGCGTGC.TCTGCAACA	Glyoxal	1467	27
AATGCGTGC.TTGCAGTCA	PFA	79	2365
AATGCTATC.AAGCAATCG	PFA	163	1743
AATGCTATC.AAGCTGAGG	PFA	99	2299
AATGCTATC.AATCGTGTT	PFA	52	2199
AATGCTATC.AGGATCTCA	Glyoxal	4274	70
AATGCTATC.AGTCGCCGA	PFA	130	3790
AATGCTATC.AGTTGTGTA	PFA	111	2326
AATGCTATC.CCTTAACAT	Glyoxal	2544	24
AATGCTATC.GAGCCGTTA	PFA	48	1306
AATGCTATC.GGTGATAGG	PFA	70	1744
AATGCTATC.TATTGACTG	Glyoxal	5312	105
AATGCTATC.TTGTCAACC	PFA	54	778
AATGCTGAT.AGCACCAGC	Glyoxal	2835	63
AATGCTGAT.ATCGAATCG	PFA	87	2541
AATGCTGAT.CATTGTTCA	Glyoxal	1515	18
AATGCTGAT.CGTGTCCGA	Glyoxal	5355	111
AATGCTGAT.CTCCGCATT	PFA	76	2793
AATGCTGAT.GGTGTGACC	PFA	42	646
AATGCTGAT.TAGCACACG	PFA	44	959
AATGCTGAT.TCCTATTCC	PFA	71	1110
AATGCTGAT.TGCTCCTCC	Doublet	685	4322
AATGTGCGT.ATAGCTTGC	Glyoxal	3025	42
AATGTGCGT.CAAGTCACT	PFA	62	1872
AATGTGCGT.CTGTCACTT	PFA	186	2761
AATGTGCGT.GCATGTGGT	Glyoxal	6043	124
AATGTGCGT.TGAGCAGAT	Glyoxal	3618	71
AATTAGAGG.AAGGATCGT	Glyoxal	7581	154
AATTAGAGG.ATTAGCGGT	Glyoxal	3141	246
AATTAGAGG.GGATCAGGT	PFA	123	4675
AATTAGAGG.GTGCGTTCC	Glyoxal	7269	216
AATTAGAGG.TAGCGCAGC	Doublet	961	240
AATTCGGAA.ATACAACCG	PFA	30	1597
AATTCGGAA.CCTGACCTC	PFA	116	1975
AATTCGGAA.GAATAAGAG	Doublet	1817	3468
AATTCGGAA.GAGTTAACT	Glyoxal	4085	173
AATTCGGAA.GTTAGATTG	Glyoxal	707	22
AATTGGATC.CTGGACACT	Glyoxal	6114	100
AATTGGATC.CTTCCGGTA	Doublet	2286	1572
AATTGGATC.TAGATAGCC	PFA	55	953
AATTGGATC.TGATCGGAA	Glyoxal	1376	84
AATTGGATC.TTAAGTGGT	Doublet	390	585
AATTGGTGA.ACACATCTG	Glyoxal	2925	70
AATTGGTGA.AGCTTGGTG	Glyoxal	2633	70
AATTGGTGA.CACTACAGG	PFA	48	740
AATTGGTGA.GAAGAGCAC	PFA	32	1161
AATTGGTGA.GCATGTGGT	Glyoxal	1780	27
AATTGGTGA.GCTTCACTC	PFA	52	1244
AATTGGTGA.TAGCGCAGC	Glyoxal	1981	45
AATTGGTGA.TCACTACGT	Glyoxal	3388	63
AATTGGTGA.TCTAATACC	Glyoxal	5569	104
AATTGGTGA.TGGAATCGT	Doublet	603	127
ACAACCGGA.GAGACGATC	Doublet	1161	1071
ACAACCGGA.GGTCGGATA	Doublet	4472	3997
ACAACCGGA.TCAAGCGTA	Doublet	674	1811
ACAACCGGA.TCAAGGTCG	Glyoxal	5404	167
ACAACCGGA.TGGATTAGC	Glyoxal	2750	76
ACAACGAGC.ACACATCTG	Glyoxal	1615	25
ACAACGAGC.ACTCGTCTA	Doublet	1499	1390
ACAACGAGC.AGAGCCGCA	PFA	25	672
ACAACGAGC.ATTCCTACG	Glyoxal	835	27
ACAACGAGC.CACGATAGA	Doublet	749	856
ACAACGAGC.TAACATTGG	PFA	37	1284
ACAACGAGC.TAGTTGACG	PFA	122	1523
ACAAGAATG.AGGAAGGTG	Glyoxal	685	25
ACAAGAATG.CAGTTACTG	Doublet	1684	909
ACAAGAATG.CATAGAGAT	PFA	65	1492
ACAAGAATG.GCTACCGAG	Glyoxal	2650	82
ACAAGAATG.TGATGGACA	Glyoxal	2372	102
ACAAGGTAC.AACCGTGAG	PFA	66	3401
ACAAGGTAC.AATAACTCC	Glyoxal	2049	78
ACAAGGTAC.AATCTGACC	Glyoxal	3354	106
ACAAGGTAC.ACAGAAGAG	Glyoxal	1911	58
ACAAGGTAC.ACGACATCT	Glyoxal	5689	125
ACAAGGTAC.ACGCACACT	Glyoxal	3238	41
ACAAGGTAC.AGTGAACGG	PFA	37	853
ACAAGGTAC.ATGGACGTT	PFA	53	2158
ACAAGGTAC.CACACCACA	Glyoxal	1196	33
ACAAGGTAC.CCGGTTGAG	PFA	24	748
ACAAGTACA.AAGGATCGT	PFA	72	1698
ACAAGTACA.AGGAAGGTG	Glyoxal	1676	60
ACAAGTACA.ATACGAGGT	Doublet	1782	1638
ACAAGTACA.GGAACTGCT	Doublet	3245	371
ACAAGTACA.GGAGCTCAA	Doublet	792	194
ACAAGTACA.TGAGAGGAC	PFA	85	1860
ACAAGTACA.TGTAACAGT	Glyoxal	3141	45
ACAATAGGT.AACAACCTA	Glyoxal	1750	99
ACAATAGGT.CACAGCGAA	PFA	36	2146
ACAATAGGT.CAGCTGGAG	Glyoxal	3085	110
ACAATAGGT.GATCGATAC	PFA	50	1242
ACAATAGGT.GCTGAGCAG	Glyoxal	1683	34
ACAATAGGT.GGAGCATCT	Glyoxal	1302	74
ACAATAGGT.TCGTGACGT	PFA	70	2090
ACAATAGGT.TGCTCACAC	Glyoxal	4156	95
ACAATAGGT.TGGTGCCTG	Glyoxal	4755	181
ACAATAGGT.TTCACTCCT	Glyoxal	1372	39
ACAATTCGG.ATATCCGAT	Doublet	4089	695
ACAATTCGG.CATTCAGTT	PFA	223	3902
ACAATTCGG.CCAATGCCT	Doublet	2029	620
ACAATTCGG.CCGGTGGTT	PFA	74	2268
ACAATTCGG.CTCTACGCA	Glyoxal	4396	172
ACAATTCGG.CTTGTAACG	PFA	75	1725
ACAATTCGG.GTCACTATG	Glyoxal	7174	206
ACAATTCGG.TCGTGACGT	Doublet	3531	1884
ACACACCGT.AATTAGAGG	Glyoxal	1552	39
ACACACCGT.ACGTGTAGT	Glyoxal	548	17
ACACACCGT.CCAATATAC	Glyoxal	1103	20
ACACACCGT.CCATAGCCA	PFA	130	3432
ACACACCGT.CGACGTGAT	PFA	90	2779
ACACACCGT.CGGTCGACA	PFA	51	1229
ACACACCGT.TCAACACTC	PFA	53	963
ACACACCGT.TGCGTCTTA	Glyoxal	2805	84
ACACACGTC.AGTACTCTC	Glyoxal	1653	40
ACACACGTC.GATGCTCCT	Glyoxal	1726	26
ACACACGTC.TAGTGATCC	PFA	66	1198
ACACACGTC.TCACAGGTA	Glyoxal	1233	62
ACACAGAAC.CATCGCTGG	Doublet	2291	501
ACACATCTG.AAGCTGGTC	PFA	36	973
ACACATCTG.AGTAAGCCA	PFA	51	1141
ACACATCTG.CTTGGATCA	PFA	51	1421
ACACCACAT.ACGATGGAA	PFA	65	2725
ACACCACAT.ACGGACCAT	PFA	49	2112
ACACCACAT.CATGGTCGA	Glyoxal	2450	134
ACACCACAT.CGTATAGCG	Glyoxal	3995	115
ACACCACAT.CTGAGTCCA	Glyoxal	4969	214
ACACCACAT.GCTGAGCAG	PFA	40	1144
ACACCACAT.GGATCAATG	PFA	64	1117
ACACCACAT.GTAATCAGC	PFA	11	514
ACACCACAT.GTTCACTCC	Glyoxal	5393	104
ACACCACAT.TTCCGCCAG	Glyoxal	2400	45
ACACCGCCA.AAGAGAGAG	PFA	66	781
ACACCGCCA.AATGCTGAT	Doublet	2900	740
ACACCGCCA.AGGTCCGTC	PFA	20	651
ACACCGCCA.AGTCATACT	PFA	51	2009
ACACCGCCA.ATGTGACGA	PFA	113	1897
ACACCGCCA.CCACGGATC	PFA	51	1836
ACACCGCCA.GAGCACATT	Doublet	4899	1056
ACACCGCCA.GCACGCATT	PFA	92	2516
ACACCGCCA.GCGCTCTAT	Doublet	652	852
ACACCGCCA.GTATCCTGC	Doublet	597	1464
ACACCGCCA.TACACGGTC	Doublet	519	260
ACACCGCCA.TGATACCGT	PFA	123	2859
ACACGTTGC.ACCACTAGG	PFA	58	1798
ACACGTTGC.ACCATTCAC	PFA	101	2748
ACACGTTGC.AGAGCCGCA	Glyoxal	2643	101
ACACGTTGC.AGGAGGTGA	Doublet	201	553
ACACGTTGC.CATGACGTT	PFA	94	2109
ACACGTTGC.CATGGTCGA	PFA	143	1690
ACACGTTGC.GGTTCTATC	Glyoxal	981	38
ACACGTTGC.GTACGTCTA	Doublet	724	433
ACACTAACG.ACAACCGGA	Glyoxal	5045	145
ACACTAACG.GTGACGTAA	PFA	18	888
ACACTAACG.TCGACGTTG	Glyoxal	1190	24
ACACTAACG.TGAGACAGC	Doublet	1622	712
ACACTGTGA.AAGCACAAC	PFA	108	2058
ACACTGTGA.AGGTGTACA	Doublet	1267	920
ACACTGTGA.CCACCATGC	PFA	70	1888
ACACTGTGA.CCGAGTACT	Glyoxal	1449	22
ACACTGTGA.CGATTCGAG	PFA	57	1093
ACACTGTGA.GATGTTACA	Doublet	1204	283
ACACTGTGA.TCAATGGAC	PFA	20	999
ACAGAAGAG.ACACACCGT	Glyoxal	3223	102
ACAGAAGAG.ATCATTACG	Doublet	1669	1450
ACAGAAGAG.CCTCGCGTT	Glyoxal	3844	88
ACAGAAGAG.GACCAGAGA	PFA	13	733
ACAGAAGAG.TGATGGACA	Glyoxal	1197	25
ACAGAGATG.AAGCTTGCA	Glyoxal	4225	87
ACAGAGATG.AGCTTGGTG	Doublet	1263	584
ACAGAGATG.ATATCAGCC	Glyoxal	6043	85
ACAGAGATG.ATGCAGTTC	PFA	73	1950
ACAGAGATG.CCACGTTCT	PFA	64	2740
ACAGAGATG.CCATTACAG	PFA	66	1361
ACAGAGATG.CCGGTTCTA	PFA	49	1428
ACAGAGATG.GCACGTAGA	Glyoxal	5911	163
ACAGAGATG.GGACACTGG	Glyoxal	4676	121
ACAGCGGTC.AACCGCTGA	Glyoxal	740	23
ACAGCGGTC.ATTAGCGGT	PFA	68	1848
ACAGCGGTC.CTCCTGACG	Glyoxal	3821	77
ACAGCGGTC.TAGCACTAT	PFA	81	2968
ACAGCGTAT.CGGTCGACA	Glyoxal	2988	145
ACAGCGTAT.GGAAGTATG	Glyoxal	1996	125
ACAGCGTAT.TGAGATCAT	Glyoxal	5386	86
ACAGGAACT.ACACACCGT	PFA	54	649
ACAGGAACT.ACCGCTGTG	Glyoxal	994	25
ACAGGAACT.AGACTAGTA	PFA	77	1980
ACAGGAACT.CAAGTCGAA	PFA	87	1359
ACAGGAACT.CCTCAGGTG	Glyoxal	4697	66
ACAGGAACT.CGCAATCGA	Doublet	3231	1505
ACAGGAACT.GGAAGTATG	Glyoxal	4626	41
ACAGGAACT.GTTAGTCAA	Glyoxal	5645	117
ACAGGTATC.ACTGGTCAG	Doublet	2446	1888
ACAGGTATC.ATAGCACGG	PFA	62	1002
ACAGGTATC.CAATGCATT	PFA	40	2012
ACAGGTATC.CCAGTACTC	PFA	212	1916
ACAGGTATC.CCGCAACAC	PFA	49	892
ACAGGTATC.CTTCGTGCA	Doublet	1016	170
ACAGGTATC.GCACCATCG	Glyoxal	594	27
ACAGGTATC.GGAAGAAGC	Glyoxal	4454	300
ACAGTATTG.ACTACCATC	Glyoxal	775	9
ACAGTATTG.AGGTCCGTC	Glyoxal	1545	56
ACAGTATTG.CGCATAACT	PFA	11	592
ACAGTATTG.CTAGAGGTA	PFA	57	1194
ACAGTATTG.CTGATCCGA	Doublet	731	683
ACAGTATTG.GTTGCTCAG	Glyoxal	3923	102
ACAGTATTG.TCCTCGTCG	Doublet	811	372
ACAGTATTG.TCGGACAGT	Glyoxal	2871	59
ACATCGTCC.AATTGGTGA	Doublet	5022	1957
ACATCGTCC.ACGGTGTAC	PFA	97	2392
ACATCGTCC.AGTGAACGG	Glyoxal	4319	108
ACATCGTCC.GCTCTGTGT	Glyoxal	6706	170
ACATCGTCC.GGTAATCTA	PFA	40	970
ACATCGTCC.GTACAATGC	Glyoxal	687	46
ACATCGTCC.TCGTACCTT	PFA	126	2401
ACATCGTCC.TTGTTAGAG	PFA	22	661
ACATGACTA.ACCGTCACG	PFA	21	954
ACATGACTA.CCACTACCA	PFA	58	2719
ACATGACTA.CGTACACAC	Glyoxal	2494	130
ACATGACTA.GAGTTAACT	Glyoxal	3826	84
ACATGACTA.TATCATGCT	Glyoxal	2503	65
ACATGACTA.TCGGACAGT	PFA	45	2996
ACATGGATT.ACAAGAATG	PFA	92	1785
ACATGGATT.ATTATGCAG	PFA	83	2316
ACATGGATT.CAAGTCACT	PFA	37	801
ACATGGATT.CCAACAACA	PFA	78	2176
ACATTCCAC.AATGAGTCG	Doublet	3790	1208
ACATTCCAC.ACATGGATT	Glyoxal	2654	59
ACATTCCAC.ATTCGAAGA	PFA	25	775
ACATTCCAC.CAAGTCGAA	Glyoxal	5639	100
ACATTCCAC.CACAGCGAA	PFA	40	855
ACATTCCAC.CGACCATCA	PFA	112	2865
ACATTCCAC.CTTACATGC	Glyoxal	2879	99
ACATTCCAC.CTTCTGAGT	PFA	111	3862
ACATTCCAC.TCCGTATAC	PFA	27	852
ACATTCCAC.TGAGAATCC	Glyoxal	4096	131
ACATTGACA.AATGCTATC	PFA	76	1431
ACATTGACA.AGCTCGTCT	PFA	38	650
ACATTGACA.CAATCATAC	Glyoxal	2486	32
ACATTGACA.CCATAAGTA	Doublet	2612	1581
ACATTGACA.CCGCTATCC	Glyoxal	4759	85
ACATTGACA.GCCGAGTCT	Glyoxal	2333	74
ACATTGACA.GTTGCTCAG	PFA	89	2628
ACATTGACA.TCCTCTAGT	PFA	126	2874
ACATTGACA.TGAGTGACT	Glyoxal	1893	27
ACCACGCTA.AAGTTGCCA	PFA	43	1500
ACCACGCTA.ACCGGTTAC	PFA	22	912
ACCACGCTA.AGAGGACGT	Doublet	3877	1343
ACCACGCTA.ATCGATCCT	PFA	227	2497
ACCACGCTA.ATGCTTCAG	PFA	53	1318
ACCACGCTA.CCTAAGTCT	PFA	158	3354
ACCACGCTA.CTTCCGTGG	Glyoxal	1822	90
ACCACGCTA.GAATTCAGT	PFA	96	1736
ACCACGCTA.GACCGTAGT	PFA	55	1928
ACCACGCTA.GCCATACAA	PFA	151	2701
ACCACGCTA.GGTAGTGTT	PFA	80	1429
ACCACGCTA.GTCTTCTCG	Glyoxal	3621	103
ACCACGCTA.TCGGACAGT	Doublet	1713	448
ACCACGGAT.ACTAAGTTC	PFA	50	1331
ACCACGGAT.ATCCAATGA	Glyoxal	1422	33
ACCACGGAT.CAGCTCTTC	Glyoxal	2639	106
ACCACGGAT.CGCAACCTC	Glyoxal	1487	33
ACCACGGAT.GAGGTGAGC	PFA	24	640
ACCACTAGG.CCGGTTGAG	Glyoxal	2603	48
ACCACTAGG.GTAGACTCT	Doublet	2543	1013
ACCACTAGG.GTCACAGAG	Glyoxal	2810	78
ACCACTAGG.TCAGGTGCA	Glyoxal	1225	27
ACCACTAGG.TTCCATACC	Glyoxal	1598	68
ACCAGCGTT.ACCAGCGTT	Glyoxal	2849	95
ACCAGCGTT.AGATCGAGT	Glyoxal	5569	82
ACCAGCGTT.ATTAGCACA	PFA	53	799
ACCAGCGTT.CACCTTCCT	PFA	78	2160
ACCAGCGTT.CCGCACTCA	PFA	159	4556
ACCAGCGTT.CGCCATTAC	PFA	98	2481
ACCAGCGTT.TACGACTTG	PFA	73	1622
ACCAGCGTT.TCAGTAAGC	PFA	122	2377
ACCAGCGTT.TGCATCGGA	Glyoxal	3516	83
ACCATACTT.AGACCACGC	Glyoxal	3832	124
ACCATACTT.AGACTTCGT	PFA	57	712
ACCATACTT.CAGCAGTAC	PFA	13	634
ACCATACTT.CCAGTCTCA	Glyoxal	1906	33
ACCATACTT.CCATAAGTA	Glyoxal	653	38
ACCATACTT.CCTTATCCG	Doublet	1056	546
ACCATACTT.CTATCCATC	Glyoxal	7730	305
ACCATACTT.GATGTAAGG	Glyoxal	1251	64
ACCATACTT.TTACCTCTC	PFA	66	1225
ACCATACTT.TTAGCGTCT	Doublet	3467	1604
ACCATCTAA.CCTGCAGAT	Glyoxal	7637	117
ACCATCTAA.CGTGTATTC	Glyoxal	1814	35
ACCATCTAA.CTTATCTCA	Glyoxal	3490	81
ACCATCTAA.CTTCGACTG	PFA	51	1132
ACCATCTAA.GCCGCCTAA	PFA	137	2645
ACCATCTAA.GCCTTAGAG	PFA	65	2151
ACCATCTAA.GTCAATACA	Doublet	2248	2027
ACCATCTAA.TCGGACAGT	Doublet	7322	2282
ACCATCTAA.TGACAAGTT	Glyoxal	3119	50
ACCATGTCT.AACTCCATG	PFA	19	503
ACCATGTCT.AATTCGGAA	PFA	62	1691
ACCATGTCT.ATCCACAGT	PFA	100	2583
ACCATGTCT.ATCTAGGTT	Glyoxal	5020	51
ACCATGTCT.CATCAATAG	Glyoxal	2592	69
ACCATGTCT.CGCCACCAT	PFA	96	1367
ACCATGTCT.CTGCATGTT	Glyoxal	5277	114
ACCATGTCT.GCAACCAAC	Doublet	1006	139
ACCATGTCT.GCGACCTGT	Glyoxal	4664	167
ACCATGTCT.TACCTCACT	PFA	35	1190
ACCATGTCT.TGGTTATAC	PFA	110	2435
ACCATTCAC.CATCCAGGA	PFA	35	1040
ACCATTCAC.GTTGCATGG	PFA	34	880
ACCGACGGT.ACTGTAATC	PFA	88	1561
ACCGACGGT.ATGCGCTAC	PFA	36	1029
ACCGACGGT.GACTGCCTG	Glyoxal	4868	154
ACCGACGGT.GATAACGTC	PFA	46	832
ACCGACGGT.GATTGAGTA	Glyoxal	1867	45
ACCGACGGT.TCACAGGTA	Glyoxal	1409	40
ACCGACGGT.TCATCATCT	Glyoxal	3775	93
ACCGAGACA.AAGAGAACT	PFA	53	1103
ACCGAGACA.AATACTCCG	Glyoxal	3081	110
ACCGAGACA.ATCCACAGT	PFA	57	1127
ACCGAGACA.GAATCACAT	Glyoxal	2851	92
ACCGAGACA.GTCAGACCG	Glyoxal	2248	78
ACCGAGACA.TAGTTGACG	Doublet	989	963
ACCGAGACA.TGAAGACCA	Glyoxal	4337	139
ACCGAGTAG.AGTACGAAT	PFA	128	2261
ACCGAGTAG.ATCAGAAGC	PFA	100	2782
ACCGAGTAG.GAAGAGCAC	PFA	102	2047
ACCGAGTAG.TCGGACAGT	Glyoxal	3064	63
ACCGATCGA.AGCGACACC	PFA	167	3102
ACCGATCGA.CCTCTTGTA	PFA	71	2209
ACCGATCGA.TCGGTATCA	PFA	36	1454
ACCGCTGTG.ACGTTCAAT	Glyoxal	3296	50
ACCGCTGTG.ATCAGGATG	PFA	166	3177
ACCGCTGTG.ATGTCGCCT	Doublet	3024	881
ACCGCTGTG.CCTAAGAAG	Doublet	1748	1299
ACCGCTGTG.GCCGAGTCT	PFA	54	1603
ACCGCTGTG.TACAACACC	Doublet	2717	914
ACCGCTGTG.TAGTACGTA	Glyoxal	4222	109
ACCGCTGTG.TGATCGGAA	PFA	70	1394
ACCGGAAGG.AGAGGACGT	PFA	59	2047
ACCGGAAGG.ATCCATTAG	Doublet	2366	813
ACCGGAAGG.CAAGTACGA	Glyoxal	2384	88
ACCGGAAGG.CTCATGCCA	Doublet	1546	636
ACCGGAAGG.CTCCAGCGT	PFA	58	2434
ACCGGAAGG.CTTGTAACG	Glyoxal	2212	108
ACCGGAAGG.GGAAGTATG	PFA	169	4549
ACCGGAAGG.GGATCAGGT	Glyoxal	1231	34
ACCGGAAGG.GGTGTTCAT	PFA	69	3091
ACCGGAAGG.GTAACTCAT	Glyoxal	1211	25
ACCGGAAGG.TCACATACT	Glyoxal	3696	93
ACCGGAGTA.ACTCCGTCG	Glyoxal	2868	77
ACCGGAGTA.AGGAATTGG	Doublet	571	293
ACCGGAGTA.TCGCATTCG	PFA	50	655
ACCGGTTAC.CCTTATCCG	Glyoxal	5161	119
ACCGGTTAC.GAGAATCAG	Glyoxal	4251	96
ACCGGTTAC.GCGAGCAAG	Glyoxal	3841	185
ACCGGTTAC.TTCTGAATG	Glyoxal	4252	159
ACCGGTTAC.TTGTCAACC	PFA	65	1754
ACCGTACGC.ACAATTCGG	PFA	13	649
ACCGTACGC.AGATCGAGT	PFA	215	4666
ACCGTACGC.ATGGTTCGA	PFA	28	622
ACCGTACGC.GCACGCATT	PFA	25	739
ACCGTACGC.TATGACCGA	Glyoxal	2774	43
ACCGTCACG.ATACTTGCT	PFA	95	2414
ACCGTCACG.CCAAGCGAG	PFA	55	998
ACCGTCACG.GCAGCTCTT	PFA	117	2048
ACCGTCCTA.AAGTAGGAC	PFA	50	2438
ACCGTCCTA.AGAAGTCCT	Doublet	2490	1281
ACCGTCCTA.TTAACGGAG	Doublet	716	230
ACCTAGCAC.AATATCGCT	Doublet	4343	1820
ACCTAGCAC.CCTTAACAT	PFA	130	2398
ACCTAGCAC.CTCTGCGGT	PFA	84	3867
ACCTAGCAC.CTTGCGACC	Glyoxal	648	33
ACCTAGCAC.GTCAAGATC	Glyoxal	815	67
ACCTAGCAC.TACCTCCTC	PFA	43	1062
ACCTAGCAC.TTGGACTTC	PFA	75	1238
ACCTAGTTA.AGGAAGGTG	Glyoxal	2765	32
ACCTAGTTA.ATCGGTGGT	Glyoxal	3642	62
ACCTAGTTA.CCACATTAG	Glyoxal	2570	96
ACCTAGTTA.CCGCAATGG	PFA	41	589
ACCTAGTTA.GAATTCAGT	Doublet	1603	682
ACCTAGTTA.GGATCGTTC	PFA	65	1980
ACCTAGTTA.GTCGAGTAC	Glyoxal	654	14
ACCTAGTTA.TACGTTACC	Glyoxal	5052	127
ACCTAGTTA.TAGTAGTCT	PFA	71	1970
ACCTCCTAG.ACTTCTAAC	PFA	131	2653
ACCTCCTAG.AGAGAGTGG	Doublet	1073	1200
ACCTCCTAG.CAGTTACTG	Glyoxal	1021	26
ACCTCCTAG.CTGTGCTCA	Doublet	395	1058
ACCTCCTAG.GCAGGAGAA	Doublet	1536	1623
ACCTGCAGA.ACAGGTATC	Glyoxal	4064	95
ACCTGCAGA.AGATGAAGA	PFA	122	2421
ACCTGCAGA.CTAGAGTCG	PFA	133	3596
ACCTGCAGA.GAAGAGCAC	Glyoxal	1648	51
ACCTGCAGA.GTCCTAGTT	PFA	41	1341
ACCTGTACC.AACCGTGAG	Glyoxal	932	72
ACCTGTACC.AGTCGCCGA	Glyoxal	5986	186
ACCTGTACC.ATACTTGCT	Glyoxal	3153	42
ACCTGTACC.CCTGACCTC	Glyoxal	2683	92
ACCTGTACC.GTGCGTTCC	Glyoxal	728	17
ACCTGTACC.TGCTGCGTC	Glyoxal	622	34
ACCTGTACC.TGGATAGGT	Doublet	3725	561
ACCTTGAAG.AATCCTCGT	Glyoxal	2761	45
ACCTTGAAG.ACACGTTGC	Doublet	356	2077
ACCTTGAAG.AGCTTGGTG	Glyoxal	4376	116
ACCTTGAAG.AGTAATGGT	PFA	38	962
ACCTTGAAG.AGTTCAACC	PFA	76	1656
ACCTTGAAG.ATCTCGAAC	Glyoxal	2355	108
ACCTTGAAG.CCGGTGGTT	PFA	51	1277
ACCTTGAAG.CCTCGACCT	Glyoxal	4098	64
ACCTTGAAG.CGCAGTGTC	Doublet	3864	1853
ACCTTGAAG.GAGGACTTA	Glyoxal	1455	38
ACCTTGAAG.GAGTCACCA	PFA	142	2210
ACGAATCGC.CATCGAAGC	Glyoxal	3733	53
ACGAATCGC.CCTCGCGTT	Glyoxal	2213	29
ACGAATCGC.CTATCTTGA	Glyoxal	3049	71
ACGAATCGC.CTGATGCAC	PFA	62	2471
ACGAATCGC.GCAGCAGTG	Doublet	4358	933
ACGAATCGC.TACGACCAT	PFA	31	882
ACGACAGTC.ATGCTCACC	Doublet	6987	1539
ACGACAGTC.CATCCAGGA	PFA	165	1523
ACGACAGTC.CTGAGTAGC	PFA	142	1449
ACGACAGTC.GGTTAGATG	PFA	103	2541
ACGACAGTC.GGTTCAGAC	Glyoxal	1975	86
ACGACATCT.AATGCACTT	Glyoxal	1390	32
ACGACATCT.ACCTTGAAG	Glyoxal	1771	63
ACGACATCT.GACTATTGA	Glyoxal	931	45
ACGACATCT.GATACACTA	PFA	58	1346
ACGACGATT.ACACCGCCA	PFA	25	1371
ACGACGATT.AGTGAGAGA	PFA	25	740
ACGACGATT.GGTAGCATC	PFA	71	1207
ACGACGATT.GTTCCAACA	Glyoxal	1378	52
ACGACGATT.TAGGATGCC	PFA	31	979
ACGACGATT.TTATTCGAC	PFA	37	1248
ACGACTGCG.AAGTACAGA	PFA	22	682
ACGACTGCG.AGACCAGCT	Glyoxal	1830	78
ACGACTGCG.AGACTAGTA	PFA	22	808
ACGACTGCG.ATGCGGATT	Doublet	803	214
ACGACTGCG.ATTAGCGGT	PFA	51	1598
ACGACTGCG.CGCCACCAT	PFA	70	1175
ACGACTGCG.GGTAGTGTT	PFA	148	2643
ACGAGAGCA.ACCAGCGTT	Glyoxal	5017	76
ACGAGAGCA.AGACATCCA	Glyoxal	3213	74
ACGAGAGCA.CAGTGCCAT	Doublet	722	696
ACGAGAGCA.CAGTTGAGT	PFA	140	1447
ACGAGAGCA.CCTCGACCT	Glyoxal	5002	100
ACGAGAGCA.CGTGTGTGG	Doublet	76	591
ACGAGAGCA.CTGGAGCGA	Doublet	1860	642
ACGAGAGCA.CTGTGCTCA	PFA	66	855
ACGAGAGCA.GCGATATGA	Doublet	1036	857
ACGAGAGCA.GTAGCATAC	PFA	74	1381
ACGAGAGCA.TCAGCTCAG	PFA	63	798
ACGAGCTTC.AATCGCCAT	Glyoxal	1300	94
ACGAGCTTC.CCACAAGGT	PFA	74	1650
ACGAGCTTC.CCATACGAT	Glyoxal	1093	64
ACGAGCTTC.CTGAGTAGC	Glyoxal	1294	38
ACGAGCTTC.CTGCTGCTT	Glyoxal	2633	50
ACGAGCTTC.GGAAGGTAT	PFA	26	533
ACGAGCTTC.GTGACGTAA	PFA	93	2235
ACGAGCTTC.TACGAGTGA	PFA	45	597
ACGAGCTTC.TCACTCGCT	Doublet	2372	1526
ACGAGCTTC.TGTCAACCT	PFA	93	3018
ACGATGACC.AGTCATACT	PFA	81	2350
ACGATGACC.TGCGTAATC	PFA	65	2515
ACGATGACC.TTACTAGTC	PFA	99	2372
ACGATGGAA.ACTCCGTCG	Glyoxal	4717	87
ACGATGGAA.AGTAGAGGA	Glyoxal	3725	127
ACGATGGAA.ATACCGCTT	Glyoxal	3712	64
ACGATGGAA.CTGACGATG	Glyoxal	1847	38
ACGATGGAA.TATGTACCT	Glyoxal	6087	141
ACGATGGAA.TGCGCACTG	Doublet	7528	1266
ACGCAAGAT.AACGTCGAG	Glyoxal	1401	38
ACGCAAGAT.CGCCTGCAA	PFA	51	1106
ACGCAAGAT.CTTAATCGT	Glyoxal	4640	78
ACGCAAGAT.GACCGTAGT	Glyoxal	4361	81
ACGCAAGAT.TAATCACGC	PFA	100	2543
ACGCAAGAT.TTGCCGTAG	PFA	22	1029
ACGCACACT.ACGCTATGT	PFA	29	898
ACGCACACT.ACGTTCAAT	PFA	59	2094
ACGCACACT.AGTCCGTGT	Glyoxal	5448	221
ACGCACACT.AGTGATGCG	PFA	67	1416
ACGCACACT.CTCTCAGTC	Glyoxal	4238	82
ACGCACACT.GACTCTCAC	Glyoxal	2645	84
ACGCACACT.GATAGTTCT	Glyoxal	741	35
ACGCACACT.GATATGGAC	Glyoxal	2715	92
ACGCACACT.GATGCGACG	PFA	96	1528
ACGCACACT.TCCGATAAC	Glyoxal	5603	103
ACGCACACT.TGATGGACA	Glyoxal	1064	25
ACGCACACT.TGCCATCTC	Glyoxal	3609	154
ACGCGACAG.ACTCGTCTA	PFA	91	1688
ACGCGACAG.CCATATGCC	PFA	110	3238
ACGCGACAG.GGATACAAT	Glyoxal	3008	89
ACGCGACAG.GTGTATCTG	PFA	48	722
ACGCGACAG.GTGTTCCAG	PFA	47	1859
ACGCGACAG.TATGGTTGG	Doublet	502	430
ACGCGACAG.TCTATGACA	PFA	96	1327
ACGCGACAG.TGAGACAGC	PFA	72	2064
ACGCGTGAC.AATCTCCTA	Glyoxal	2487	85
ACGCGTGAC.ACAATAGGT	Glyoxal	2374	76
ACGCGTGAC.AGCTGCACT	PFA	32	1368
ACGCGTGAC.ATGACACAA	Glyoxal	1926	85
ACGCGTGAC.CACATATCA	Glyoxal	4858	128
ACGCGTGAC.CCACACAGA	PFA	87	2277
ACGCGTGAC.GCGACAACC	Glyoxal	1666	46
ACGCGTGAC.GTGACTCTC	PFA	40	963
ACGCGTGAC.GTGAGGACG	Glyoxal	5628	189
ACGCGTGAC.GTGGAGGTC	Glyoxal	1722	45
ACGCGTGAC.TGGTGCCTG	Doublet	2330	1618
ACGCTAGTG.AGATATGGA	Glyoxal	3886	108
ACGCTAGTG.AGCAAGTCC	PFA	50	1291
ACGCTAGTG.ATAGTCAGT	Glyoxal	3838	98
ACGCTAGTG.CTTCTATGA	PFA	47	558
ACGCTAGTG.GAACATGAC	Glyoxal	2790	73
ACGCTATGT.AGGTATTCC	PFA	101	1723
ACGCTATGT.CGCAGTGTC	Glyoxal	1598	74
ACGCTATGT.GCCATTAAG	PFA	30	1126
ACGCTATGT.TATGGTTGG	Glyoxal	3905	124
ACGCTCTTA.ATCATGTTC	Glyoxal	6122	127
ACGCTCTTA.ATCATTACG	PFA	57	1336
ACGCTCTTA.ATCTCGTGA	Glyoxal	4183	126
ACGCTCTTA.CCAGTCTCA	PFA	52	1940
ACGCTCTTA.CGCATAACT	PFA	54	1707
ACGCTCTTA.GCAGCAGTG	PFA	87	1558
ACGCTCTTA.TCTCATCGG	Glyoxal	2833	73
ACGGACCAT.AATCGCCAT	Glyoxal	2963	37
ACGGACCAT.ACCACGCTA	Glyoxal	1133	20
ACGGACCAT.AGACTAGTA	Glyoxal	2661	58
ACGGACCAT.AGCATTCCA	PFA	28	511
ACGGACCAT.CATCGCTGG	PFA	59	1405
ACGGACCAT.CGGAGACTT	Doublet	3788	839
ACGGACCAT.CTGCAAGCC	PFA	147	1804
ACGGACCAT.GAGCAGGAA	PFA	26	504
ACGGACCAT.GATTGGAAG	PFA	73	2403
ACGGACCAT.GTCAACTGA	Glyoxal	1563	167
ACGGACCAT.TAAGTACAC	PFA	68	1524
ACGGACCAT.TGTATCGTG	Glyoxal	6004	199
ACGGTGCCT.CCATGATGT	PFA	60	2048
ACGGTGCCT.CGGTTCGTA	Doublet	585	124
ACGGTGCCT.CTATGGATG	Glyoxal	2020	62
ACGGTGCCT.CTCCTGACG	Doublet	1745	1356
ACGGTGCCT.TATCGGAAC	PFA	71	1541
ACGGTGCCT.TGAGATCAT	Glyoxal	4328	53
ACGGTGTAC.ATCGAATCG	Glyoxal	5313	104
ACGGTGTAC.GTGACGTAA	Doublet	675	98
ACGTACTGC.AGATCGAGT	Glyoxal	2710	37
ACGTACTGC.AGTCCGTGT	PFA	28	551
ACGTACTGC.CCGGATTGC	Doublet	72	640
ACGTACTGC.CGCGCACAT	Glyoxal	2812	77
ACGTACTGC.GGATACCTA	Glyoxal	1055	49
ACGTACTGC.GTACGTCTA	Glyoxal	1015	27
ACGTACTGC.TCACACTGC	Glyoxal	1553	58
ACGTACTGC.TGAGACAGC	Doublet	815	457
ACGTAGTAT.AACGGTAGC	PFA	135	1740
ACGTAGTAT.AATGCGTGC	Glyoxal	5364	137
ACGTAGTAT.TATCGAGCC	Glyoxal	4107	217
ACGTATGTC.GATACTGTG	PFA	30	778
ACGTATGTC.GGTCTCATG	Glyoxal	3429	55
ACGTATGTC.GTGCATCAA	PFA	93	2278
ACGTATGTC.GTGTCACAC	Glyoxal	814	42
ACGTATGTC.TAAGGTGAT	Doublet	3088	1775
ACGTATGTC.TCTGCAACA	Glyoxal	1466	74
ACGTATGTC.TTATCGCAC	Glyoxal	877	18
ACGTCGCTC.AGCTATATG	Glyoxal	2621	89
ACGTCGCTC.CAACGATCG	Glyoxal	1139	43
ACGTCGCTC.TCACTACGT	PFA	107	1482
ACGTCGCTC.TCAGGACTG	Glyoxal	648	12
ACGTCGCTC.TCGATTCAG	Glyoxal	1509	51
ACGTCTATG.AACGTCGAG	PFA	20	773
ACGTCTATG.AATGCTGAT	Glyoxal	4997	204
ACGTCTATG.CGGTGAGTC	Glyoxal	5502	139
ACGTCTATG.GACGGTGCT	Doublet	1777	749
ACGTCTATG.GATGCGGTT	Glyoxal	4039	77
ACGTCTATG.GCGCTTCTC	PFA	84	1438
ACGTCTATG.GTGCATCAA	PFA	38	550
ACGTCTATG.TCCAATCAT	Glyoxal	3393	58
ACGTCTATG.TCGATTCAG	PFA	60	1538
ACGTGAATC.AAGCAACTA	PFA	53	2017
ACGTGAATC.ACAGCGGTC	Glyoxal	5381	126
ACGTGAATC.CGGAGACTT	PFA	35	1848
ACGTGAATC.GATCTGAAT	Glyoxal	4263	368
ACGTGAATC.GATTGGAAG	PFA	149	1652
ACGTGAATC.GTACCTAAC	PFA	66	786
ACGTGAATC.GTGGACTGG	PFA	87	2909
ACGTGAATC.TAGCGCAGC	Glyoxal	1739	65
ACGTGAATC.TGTTACTGA	PFA	74	1473
ACGTGAATC.TTGAGACGG	Doublet	3214	785
ACGTGAATC.TTGATCGTA	PFA	49	2329
ACGTGCTCG.AACTCCATG	Glyoxal	2169	72
ACGTGCTCG.ATTCGCTTA	Glyoxal	2302	79
ACGTGCTCG.GACTCTCAC	Glyoxal	5498	258
ACGTGCTCG.GCGACCTGT	Doublet	4601	1080
ACGTGCTCG.GTGTACCGT	Glyoxal	1435	55
ACGTGCTCG.TAAGGTGAT	Glyoxal	5394	168
ACGTGCTCG.TGCGTCTTA	Glyoxal	2684	35
ACGTGCTCG.TTGGACTTC	PFA	73	2267
ACGTGTAGT.ACCGCTGTG	PFA	57	550
ACGTGTAGT.ATCTCGAAC	Glyoxal	692	18
ACGTGTAGT.ATGACACAA	PFA	52	2503
ACGTGTAGT.GGATTCGTC	PFA	19	1086
ACGTTCAAT.ACAGCGGTC	PFA	58	2025
ACGTTCAAT.ACGACATCT	PFA	64	1740
ACGTTCAAT.ACGCTAGTG	Glyoxal	658	7
ACGTTCAAT.AGATGAGAT	Glyoxal	3296	66
ACGTTCAAT.AGTCGTCCG	Glyoxal	533	7
ACGTTCAAT.ATGGACGTT	PFA	86	1719
ACGTTCAAT.CAATACCAC	PFA	158	4161
ACGTTCAAT.CCATACGAT	PFA	132	2822
ACGTTCAAT.CGTTCCATT	Glyoxal	1912	21
ACGTTCAAT.GAGTCACCA	Glyoxal	1060	54
ACGTTCAAT.GCACTGGAT	PFA	45	1303
ACGTTCAAT.GCTCAGCCA	Glyoxal	2533	52
ACTAACCGA.TACAGGACT	Doublet	3315	990
ACTAACCGA.TAGCACACG	Glyoxal	4304	155
ACTAACCGA.TCAGAGCGT	Glyoxal	1047	36
ACTAACCGA.TTAGTCGGA	Glyoxal	4338	80
ACTAAGTTC.AGTGTCTCT	Doublet	101	874
ACTAAGTTC.ATCAAGCAT	Glyoxal	3941	106
ACTAAGTTC.ATCTTACAG	PFA	160	3087
ACTAAGTTC.ATTGCCGAC	Glyoxal	3570	66
ACTAAGTTC.CCTTCCTCA	Glyoxal	3885	124
ACTAAGTTC.CTGATCAAG	PFA	54	1580
ACTAAGTTC.CTTGGATCA	Glyoxal	1884	48
ACTAAGTTC.GCACAACTC	Glyoxal	1975	36
ACTAAGTTC.GGAAGTATG	PFA	58	2324
ACTAAGTTC.GGTAACTAC	PFA	44	641
ACTAAGTTC.TATTCAACG	PFA	87	926
ACTAAGTTC.TCGTGCCAC	PFA	54	1534
ACTAAGTTC.TTCCGAGCG	Doublet	505	403
ACTAAGTTC.TTCGTGATG	PFA	85	1641
ACTACCATC.ACTCGAGTC	Glyoxal	1786	31
ACTACCATC.ATGAGGTAT	Glyoxal	5321	77
ACTACCATC.ATTCATGTG	Doublet	2163	1181
ACTACTCAT.AAGCAGCAT	Glyoxal	2335	90
ACTACTCAT.CAGCTTCGA	Glyoxal	1601	53
ACTACTCAT.CGAGTAGCA	Doublet	2382	640
ACTACTCAT.CTAGTGCTG	PFA	18	716
ACTACTCAT.CTTCTATGA	PFA	59	1666
ACTACTCAT.GAATCAACC	PFA	56	898
ACTACTCAT.GACGGTGCT	Glyoxal	2037	32
ACTACTCAT.GAGTCCAAT	Glyoxal	2490	35
ACTACTCAT.GTGCTGACT	PFA	27	818
ACTATCCTG.ACCATTCAC	PFA	57	2278
ACTATCCTG.AGACATATC	PFA	46	1461
ACTATCCTG.AGAGCGCGA	PFA	69	2177
ACTATCCTG.ATATCAGCC	PFA	95	988
ACTATCCTG.CCTGTCATT	Doublet	3887	2338
ACTATCCTG.CTGTAGAAG	PFA	17	1244
ACTATCCTG.GAGCTCTCA	Glyoxal	5009	133
ACTATCCTG.GCGGAGATT	Glyoxal	1801	47
ACTATCCTG.GGTAAGTGA	Glyoxal	5476	136
ACTATCCTG.GTGCTAAGC	Glyoxal	1382	82
ACTATCCTG.TCATCATCT	PFA	93	3485
ACTATCCTG.TGTCCATAG	PFA	115	1864
ACTATTGTC.ACTCCTGAG	PFA	23	568
ACTATTGTC.GGTTAACAG	PFA	71	841
ACTATTGTC.TTCACTGGA	PFA	54	1718
ACTCACGAA.AAGTAGGAC	Doublet	731	374
ACTCACGAA.AGTATGACG	Glyoxal	759	16
ACTCACGAA.ATCCACAGT	Doublet	1213	706
ACTCACGAA.CTTCACTGT	Glyoxal	2845	41
ACTCACGAA.GGTTCTATC	PFA	91	1564
ACTCACGAA.GTTAGAGAC	PFA	26	717
ACTCACGAA.TAATGTAGC	PFA	119	2519
ACTCACGAA.TTGGTAACT	PFA	46	1333
ACTCATTCA.ATAGACCGA	PFA	98	1373
ACTCATTCA.ATCTGCGTA	Glyoxal	4093	122
ACTCATTCA.GAAGAGCAC	Glyoxal	4966	155
ACTCATTCA.GGAGACACA	Glyoxal	2515	50
ACTCATTCA.GGAGTACAG	Doublet	1475	534
ACTCATTCA.TAGAGCCAG	Glyoxal	3383	69
ACTCCAACT.CCGCAATGG	Glyoxal	781	23
ACTCCAACT.GAGCCGTTA	Doublet	1051	417
ACTCCAACT.GTGGAGGTC	PFA	162	3412
ACTCCAACT.GTTCCAACA	Glyoxal	2933	113
ACTCCAACT.TCACACTGC	PFA	34	509
ACTCCAACT.TGTCATAGC	Doublet	1529	1474
ACTCCGGTT.CACTAGACT	PFA	62	1597
ACTCCGGTT.CCGGTGGTT	Glyoxal	3045	121
ACTCCGGTT.CGTCAGCAC	Glyoxal	2172	53
ACTCCGGTT.GACTTGATT	PFA	128	2474
ACTCCGGTT.GTTAATTCG	PFA	88	2708
ACTCCGGTT.TCATGCAGG	PFA	55	2095
ACTCCGTCG.AACGGAGAT	PFA	73	1469
ACTCCGTCG.ACTCCTGAG	PFA	105	1458
ACTCCGTCG.AGTCGCGAC	Glyoxal	1706	51
ACTCCGTCG.CCAACGGAA	Glyoxal	1640	28
ACTCCGTCG.CGATTGAAC	PFA	42	1250
ACTCCGTCG.CTAGTCGTC	PFA	73	1190
ACTCCGTCG.GATCTACTT	Glyoxal	6756	70
ACTCCGTCG.GCCAATGAA	PFA	53	1376
ACTCCGTCG.GCCGAACCA	Glyoxal	2374	117
ACTCCGTCG.GTAGCCTTG	PFA	226	2320
ACTCCGTCG.TATAATCGC	PFA	56	2278
ACTCCGTCG.TGTGGTCCT	PFA	44	2542
ACTCCTGAG.ACCTGCAGA	PFA	47	1130
ACTCCTGAG.CATTGCAGA	PFA	58	1443
ACTCCTGAG.GATACACTA	Glyoxal	2357	59
ACTCCTGAG.GTACCTAAC	Glyoxal	1622	67
ACTCCTGAG.GTAGCATAC	PFA	27	772
ACTCCTGAG.TCGCAAGCA	PFA	49	655
ACTCGAGTC.AAGACTACC	PFA	51	1459
ACTCGAGTC.AAGGTGCTG	Doublet	5590	1310
ACTCGCTGT.AGGATGCGT	Glyoxal	6183	102
ACTCGCTGT.CGTCTGTCC	Glyoxal	4522	98
ACTCGCTGT.GAGATTCCT	Glyoxal	2801	67
ACTCGCTGT.GGATACCTA	PFA	21	1009
ACTCGCTGT.TCGGATGTT	Glyoxal	7086	140
ACTCGTAGG.CTGATGCAC	PFA	16	576
ACTCGTAGG.CTGCTGCTT	Doublet	1879	1278
ACTCGTAGG.GATATATCC	Glyoxal	2706	82
ACTCGTAGG.TACAGGACT	Glyoxal	5141	112
ACTCGTCTA.CAAGGTGTG	Glyoxal	2570	62
ACTCGTCTA.CTACGAGAA	PFA	43	1351
ACTCGTCTA.GGAAGGTAT	PFA	92	1620
ACTCGTCTA.GTCACAGAG	PFA	136	2953
ACTCGTCTA.GTCTCCAGG	Glyoxal	1433	82
ACTCGTCTA.GTTCACTCC	Glyoxal	1951	73
ACTCGTCTA.TGCGCTGCA	PFA	91	2042
ACTCGTCTA.TTGGACTTC	PFA	38	2304
ACTCTAGGA.AACGTTCTT	Doublet	1668	1120
ACTCTAGGA.ACACATCTG	Glyoxal	733	27
ACTCTAGGA.GCCATCGCT	PFA	139	3223
ACTCTAGGA.TCCAGAACG	Glyoxal	3568	152
ACTCTAGGA.TGCGTATCT	Doublet	2882	2070
ACTCTCACA.CACAGCGAA	Doublet	1699	767
ACTCTCACA.GAGCATACA	Glyoxal	1081	26
ACTCTCACA.GGTGGAGCT	Glyoxal	2980	55
ACTCTCACA.GTAGACTCT	Glyoxal	2231	105
ACTCTCACA.TGTTACTGA	Glyoxal	2695	98
ACTCTGCTC.AATGAGTCG	PFA	135	2770
ACTCTGCTC.ACCACGCTA	Glyoxal	6129	139
ACTCTGCTC.ATCAAGCAT	PFA	26	599
ACTCTGCTC.GATACCGGA	Glyoxal	5974	139
ACTCTGCTC.GTCTTCTCG	Doublet	786	1977
ACTCTGCTC.GTTGCTCAG	Glyoxal	2378	74
ACTCTGCTC.TGCGTATCT	Glyoxal	974	28
ACTCTGCTC.TTCACTCCT	PFA	27	719
ACTGACTAC.ACTAAGTTC	Glyoxal	3942	83
ACTGACTAC.ACTCATTCA	PFA	31	1329
ACTGACTAC.ATGGAGAGT	PFA	91	2259
ACTGACTAC.CTTCACTGT	Glyoxal	2682	51
ACTGACTAC.TAACACGAG	PFA	43	1550
ACTGACTAC.TCAGACAAG	PFA	107	2547
ACTGACTAC.TGAACCAAT	Glyoxal	4302	133
ACTGACTAC.TGGAGAACC	PFA	25	605
ACTGCTAGT.AAGGAACAG	Glyoxal	1608	57
ACTGCTAGT.AATATCAGC	Doublet	537	494
ACTGCTAGT.ACCATGTCT	PFA	156	2933
ACTGCTAGT.ACTAAGTTC	Glyoxal	5550	188
ACTGCTAGT.ACTGGTGCT	Glyoxal	4185	49
ACTGCTAGT.AGAGGTGAA	PFA	77	2564
ACTGCTAGT.AGCTGCACT	PFA	62	1938
ACTGCTAGT.CAATACCAC	PFA	120	2349
ACTGCTAGT.CAATGTGCT	Glyoxal	3652	76
ACTGCTAGT.GATCTGTTC	PFA	78	1811
ACTGCTAGT.GCGAGCAAG	Doublet	2666	1367
ACTGCTAGT.GCTCTGTGT	PFA	70	1561
ACTGCTAGT.GTTGATGCA	Glyoxal	690	17
ACTGCTAGT.TGGTGGATC	Glyoxal	3950	47
ACTGGACCA.ACATGGATT	Glyoxal	4193	79
ACTGGACCA.ACTCTAGGA	Glyoxal	3611	143
ACTGGACCA.CTAGGTACT	Glyoxal	4669	80
ACTGGACCA.GAACTCGTA	Glyoxal	2587	61
ACTGGACCA.GAGCATACA	Glyoxal	586	24
ACTGGACCA.GGAGTACAG	Glyoxal	2724	105
ACTGGACCA.TGCATACAT	Glyoxal	2471	80
ACTGGTCAG.AAGTCATGA	Doublet	1038	1168
ACTGGTCAG.ACAGAGATG	PFA	87	1548
ACTGGTCAG.ACTCGCTGT	Glyoxal	4778	80
ACTGGTCAG.ATAGCACGG	Glyoxal	2093	18
ACTGGTCAG.CCATCTAGG	Doublet	628	439
ACTGGTCAG.CTCTCAGTC	Glyoxal	1994	51
ACTGGTCAG.GAGTCCAAT	PFA	69	1792
ACTGGTCAG.GCACTGGAT	PFA	39	1607
ACTGGTCAG.GTGCATCAA	PFA	72	1597
ACTGGTCAG.TATGTACCT	PFA	41	1943
ACTGGTCAG.TATGTATGC	PFA	100	3022
ACTGGTGCT.CTGCTTAGG	Glyoxal	2076	44
ACTGGTGCT.GAGCTCTCA	Glyoxal	1623	46
ACTGGTGCT.GTCAGACCG	Glyoxal	955	20
ACTGGTGCT.TAACATTGG	Glyoxal	793	26
ACTGGTGCT.TCTACATCC	Glyoxal	2162	73
ACTGTAATC.ACTCGCTGT	Doublet	363	1492
ACTGTAATC.CCTATTCAA	PFA	33	760
ACTGTAATC.CTTCTCATC	Glyoxal	1967	101
ACTGTAATC.CTTGTAACG	Glyoxal	2965	45
ACTGTAATC.GATTAGTGT	PFA	96	3832
ACTGTAATC.TAACGTGTC	PFA	78	2249
ACTGTAATC.TAGAGACTA	PFA	72	1696
ACTGTGTCA.AGAAGTCCT	PFA	41	1077
ACTGTGTCA.ATGTGAGAC	PFA	67	1816
ACTGTGTCA.CGGTTGCGA	Glyoxal	813	7
ACTGTGTCA.CTGGTCGGT	PFA	30	658
ACTGTGTCA.CTTACATGC	Glyoxal	5984	137
ACTTAGCTT.ATGAGTGTG	PFA	36	1404
ACTTAGCTT.CCGCATCCT	Glyoxal	5259	146
ACTTAGCTT.GACCGTAGT	Doublet	2567	1044
ACTTAGCTT.GCCTTAGAG	Doublet	1359	725
ACTTAGCTT.TACCGATTG	Glyoxal	682	41
ACTTCAGTA.AAGCACAAC	Glyoxal	4277	139
ACTTCAGTA.ACTGTGTCA	Glyoxal	2299	114
ACTTCAGTA.AGCACCGTG	Glyoxal	2707	90
ACTTCAGTA.GGTCGGTCT	PFA	68	2599
ACTTCAGTA.TCAAGGTCG	Glyoxal	4789	124
ACTTCAGTA.TCAATCTAG	PFA	22	779
ACTTCAGTA.TCCAGAACG	PFA	98	1434
ACTTCAGTA.TGGAATCGT	Glyoxal	3015	62
ACTTCGCAG.ATTCCGTAC	Doublet	1729	831
ACTTCGCAG.CTTAAGTTG	PFA	53	1435
ACTTCGCAG.GAGTCCAAT	Glyoxal	4017	49
ACTTCGCAG.TCAATGGAC	PFA	114	1404
ACTTCGCAG.TGTGGACAA	Glyoxal	1266	36
ACTTCTAAC.AAGCATTGC	Glyoxal	5727	133
ACTTCTAAC.ACTGGTCAG	Doublet	570	213
ACTTCTAAC.CCGTACGGA	Doublet	4292	2550
ACTTCTAAC.CGCCATTAC	PFA	143	1990
ACTTCTAAC.CGGAGACTT	Doublet	370	553
ACTTCTAAC.GATCGCACT	Glyoxal	6055	179
ACTTCTAAC.GGTTCAGAC	PFA	58	2446
ACTTCTAAC.GTGTACCGT	Glyoxal	1402	56
ACTTCTAAC.GTGTTCCAG	Glyoxal	3722	177
ACTTCTAAC.TTGTTAGAG	Doublet	1652	929
ACTTCTTGG.ACCTGTACC	PFA	68	1213
ACTTCTTGG.AGTTACAAG	Glyoxal	5190	71
ACTTCTTGG.GTAGTGGAG	Doublet	2359	533
ACTTCTTGG.GTGAATGCC	Glyoxal	2610	107
ACTTCTTGG.TGTACACGA	Glyoxal	5185	222
ACTTGATCT.AAGAGAGAG	Glyoxal	778	12
ACTTGATCT.ACGCTATGT	PFA	47	1155
ACTTGATCT.CAAGTCACT	Glyoxal	6801	227
ACTTGATCT.CCTATTGGT	PFA	48	2102
ACTTGATCT.CCTTGCTTG	PFA	85	2052
ACTTGATCT.GTGACGTAA	Doublet	910	201
ACTTGATCT.TAGTGATCC	Glyoxal	4448	183
AGAAGAGTC.ACGCGTGAC	Doublet	593	785
AGAAGAGTC.ATTCACCTC	Glyoxal	1437	32
AGAAGAGTC.CTTAACAGC	Glyoxal	5772	130
AGAAGAGTC.GGTAGACAT	PFA	106	1836
AGAAGAGTC.GTCGACATT	PFA	72	1703
AGAAGAGTC.TGGATTAGC	Glyoxal	4419	61
AGAAGAGTC.TGGTAACCA	Glyoxal	4624	114
AGAAGCTGC.AAGGAACAG	Doublet	1214	704
AGAAGCTGC.ACGGACCAT	PFA	73	2208
AGAAGCTGC.ATTAGCCAC	PFA	32	953
AGAAGCTGC.CAGTGCCAT	PFA	44	976
AGAAGCTGC.CGAAGAGGT	Glyoxal	6379	136
AGAAGCTGC.CGCTTGTAG	PFA	62	2078
AGAAGCTGC.CTCAGGTAC	Doublet	760	456
AGAAGCTGC.TATGCCTTC	PFA	108	2910
AGAAGCTGC.TTGGTAACT	PFA	26	1505
AGAAGTAAC.ACAAGGTAC	PFA	64	3257
AGAAGTAAC.TGAGACAGC	PFA	137	2730
AGAAGTAAC.TTGATGAGT	Doublet	2480	925
AGAAGTCCT.AAGGATACG	Glyoxal	793	15
AGAAGTCCT.CAGTTACTG	PFA	42	798
AGAAGTCCT.CTCGACTGC	PFA	76	1756
AGAAGTCCT.CTGGACTAA	Glyoxal	4224	84
AGAAGTCCT.GAGCCGTTA	Glyoxal	939	73
AGAAGTCCT.GCAACACCT	Glyoxal	2775	54
AGAAGTCCT.TATCTGTCA	PFA	90	2873
AGAATCAGA.AGTCATACT	Glyoxal	4414	70
AGAATCAGA.CTATGGATG	Glyoxal	5377	91
AGAATCAGA.CTGATGCAC	PFA	68	2478
AGAATCAGA.TACCTCACT	Doublet	1884	648
AGAATCAGA.TCCAGAACG	Glyoxal	875	42
AGAATCAGA.TTGTAATGC	Doublet	3751	1527
AGACATATC.ACTTGATCT	Glyoxal	2880	147
AGACATATC.AGACCAGCT	PFA	43	1675
AGACATATC.AGAGGACGT	Glyoxal	5095	64
AGACATATC.ATGCTGTCG	PFA	108	1717
AGACATATC.CAACGCACA	Glyoxal	5918	116
AGACATATC.TATGAAGAC	Glyoxal	7074	132
AGACATATC.TCAACACTC	Doublet	516	1481
AGACATATC.TCAGAGTCA	Glyoxal	5635	129
AGACATCCA.ACACACCGT	Glyoxal	2186	43
AGACATCCA.ATTCCGTAC	Glyoxal	2865	85
AGACATCCA.CATCCTCTC	PFA	84	1512
AGACATCCA.GAGACGATC	PFA	55	1926
AGACATCCA.TGGTAGCAG	Glyoxal	1039	45
AGACATCCA.TTACGGACC	Glyoxal	2691	41
AGACCACGC.AGCTTGGTG	Glyoxal	4745	88
AGACCACGC.ATGAGGTAT	Doublet	612	329
AGACCACGC.CAAGAGAGT	Glyoxal	3689	51
AGACCACGC.CGGATTCTC	Glyoxal	4036	88
AGACCACGC.TCCTGTCCG	Glyoxal	1970	133
AGACCAGCT.AGTAATCAG	Glyoxal	3602	116
AGACCAGCT.CATAGGTGT	PFA	14	832
AGACCAGCT.CCATAGCCA	Glyoxal	1678	62
AGACCAGCT.CCGGTTGAG	PFA	50	1128
AGACCAGCT.CTATGGATG	Doublet	679	828
AGACCAGCT.GCTTACTAG	PFA	112	2958
AGACCAGCT.GGAAGGTAT	PFA	82	1791
AGACGCCTG.ACGCAAGAT	Doublet	946	373
AGACGCCTG.ACGTGCTCG	Glyoxal	2790	105
AGACGCCTG.TAGGTTAGT	PFA	36	1183
AGACGCTAT.ACAGCGTAT	Glyoxal	3613	32
AGACGCTAT.CATTATGTC	Doublet	3546	2018
AGACGCTAT.CGATTCGAG	PFA	89	1359
AGACGCTAT.GACGCTTGC	Glyoxal	2100	53
AGACGCTAT.TTGGAGAAC	PFA	99	2308
AGACGGAGG.AACGAGAAT	Glyoxal	6379	152
AGACGGAGG.AATGAGTCG	Glyoxal	2502	205
AGACGGAGG.AGTGACGAT	Glyoxal	1841	57
AGACGGAGG.CCTCTTGTA	PFA	48	1466
AGACGGAGG.GAGTATCGC	PFA	58	815
AGACGGAGG.GCGAAGCTC	PFA	45	781
AGACGGAGG.GGAGCTCAA	Glyoxal	1663	13
AGACGGAGG.TACAACACC	Glyoxal	5955	145
AGACTAGTA.ATGCGCCGT	Glyoxal	5156	153
AGACTAGTA.ATGTCCTCC	Doublet	2314	860
AGACTAGTA.GTATACAGA	Glyoxal	1511	61
AGACTAGTA.GTCGCAGGT	Glyoxal	5175	62
AGACTAGTA.TCATGCAGG	PFA	74	1579
AGACTAGTA.TCGATTCAG	Glyoxal	2647	89
AGACTTCGT.ACTCGTAGG	Glyoxal	3390	46
AGACTTCGT.AGATCGAGT	PFA	56	1931
AGACTTCGT.AGGTCAGCA	Glyoxal	4000	99
AGACTTCGT.ATAATGTGG	Doublet	1077	474
AGACTTCGT.CATCCAGGA	Glyoxal	2006	125
AGACTTCGT.CATTGACAA	Glyoxal	859	34
AGACTTCGT.CCAACAACA	Glyoxal	2510	41
AGACTTCGT.CCGCAATGG	Glyoxal	2094	100
AGACTTCGT.CCTATTGGT	Glyoxal	5199	183
AGACTTCGT.CTTATCTCA	Doublet	1227	221
AGACTTCGT.GCGCTAGAA	PFA	109	2368
AGACTTCGT.GCTCTGTGT	PFA	63	2018
AGACTTCGT.TGGATAGGT	PFA	45	856
AGAGAGTGG.AGGTACCAA	Doublet	2115	821
AGAGAGTGG.ATAGTCAGT	Doublet	4237	952
AGAGAGTGG.CGACAGACC	Glyoxal	3971	80
AGAGAGTGG.CTATAGCTC	PFA	115	4303
AGAGAGTGG.CTCCAGCGT	PFA	51	1387
AGAGAGTGG.CTTAGAAGG	Doublet	512	306
AGAGAGTGG.CTTGCACAA	PFA	106	1468
AGAGAGTGG.GTACGAACG	Glyoxal	5786	156
AGAGAGTGG.TGACCTATG	Glyoxal	1357	32
AGAGAGTGG.TTCGCATCC	Glyoxal	3457	94
AGAGCCGCA.CGCACTCTT	PFA	57	693
AGAGCCGCA.GATATATCC	PFA	63	1294
AGAGCCGCA.GATCGTTGA	Doublet	645	407
AGAGCCGCA.GCCAATGAA	PFA	121	1722
AGAGCCGCA.GCGCTAGAA	Doublet	3303	472
AGAGCCGCA.GTACGTCTA	Doublet	506	878
AGAGCGCGA.AAGGATACG	Glyoxal	2656	56
AGAGCGCGA.AGACCACGC	Glyoxal	2436	71
AGAGCGCGA.CAACCTGGT	Glyoxal	2971	139
AGAGCGCGA.CCAACAACA	Glyoxal	2563	67
AGAGCGCGA.CCAACGGAA	PFA	48	1790
AGAGCGCGA.CGTGCCTAT	Glyoxal	5264	168
AGAGCGCGA.GAGTCGTAC	Doublet	1250	817
AGAGCGCGA.GCAACTCGC	PFA	37	889
AGAGCGCGA.TGTCTACAC	Doublet	672	182
AGAGCGGAG.CAGCGACGT	PFA	68	2683
AGAGCGGAG.CATTGCAGA	PFA	11	604
AGAGCGGAG.CCGGTGGTT	PFA	81	1225
AGAGCGGAG.GCGATATGA	Glyoxal	1598	70
AGAGCGGAG.TCATATCGC	Glyoxal	2069	43
AGAGCGGAG.TTAACGGAG	Doublet	1528	1108
AGAGGACGT.AACGATGAC	Doublet	2400	1531
AGAGGACGT.ACTGTAATC	PFA	154	3479
AGAGGACGT.ATATCCGAT	Glyoxal	2942	97
AGAGGACGT.ATCGTAGTG	Doublet	1590	980
AGAGGACGT.CAACTCCAG	Glyoxal	576	43
AGAGGACGT.GATTAGTGT	Glyoxal	2074	98
AGAGGACGT.GGTACTTCC	PFA	13	510
AGAGGACGT.TGAGAGGAC	PFA	19	1010
AGAGGTGAA.ACAAGGTAC	Glyoxal	2382	63
AGAGGTGAA.ACTTCTAAC	PFA	52	830
AGAGGTGAA.CAGCGTAAG	PFA	81	2032
AGAGGTGAA.CCAGGAGTT	PFA	70	1610
AGAGGTGAA.CCGACTGTT	PFA	146	3581
AGAGGTGAA.GACAATGTT	PFA	41	1349
AGAGGTGAA.TATCACCTG	PFA	77	2745
AGATACGTT.AGGTGTACA	PFA	118	2116
AGATACGTT.TCGTAATAG	PFA	28	751
AGATATGGA.AAGTTCTCT	PFA	37	2051
AGATATGGA.ATTAGCCAC	Doublet	5323	1321
AGATATGGA.CATTCCGAG	Glyoxal	3371	142
AGATATGGA.CCAGCCAAT	PFA	60	1432
AGATATGGA.CCTTAACAT	Doublet	1203	1847
AGATATGGA.GGAAGGTAT	PFA	43	1182
AGATATGGA.TCCTTAGGT	Doublet	1945	588
AGATCGAGT.CAAGAGAGT	Doublet	4395	2370
AGATCGAGT.CACTAGACT	Glyoxal	4797	68
AGATCGAGT.CTGCGTCAC	Glyoxal	5549	155
AGATCGAGT.TTCCTTGAC	Glyoxal	6307	113
AGATCTGAC.ATATTCGCA	PFA	90	2349
AGATCTGAC.ATCAGGATG	Doublet	811	474
AGATCTGAC.CCACGGATC	Glyoxal	5193	159
AGATCTGAC.CCGAGTACT	Glyoxal	3266	67
AGATCTGAC.CGCTTATGA	Glyoxal	3939	89
AGATCTGAC.TCACATACT	Glyoxal	2986	75
AGATCTTCA.AAGAGAACT	Glyoxal	2922	63
AGATCTTCA.AGGAAGGTG	PFA	73	2293
AGATCTTCA.GCTTACGTT	PFA	37	1536
AGATCTTCA.TAGTACGTA	Glyoxal	1076	16
AGATCTTCA.TGACCAAGT	PFA	38	656
AGATGAAGA.AATCCGCTG	PFA	110	3196
AGATGAAGA.AATTAGAGG	Glyoxal	2432	66
AGATGAAGA.ATAGCACGG	Glyoxal	1333	28
AGATGAAGA.CTATTCCGT	Doublet	562	262
AGATGAAGA.GAATCGAGA	Glyoxal	4058	66
AGATGAAGA.TCACGACAA	PFA	18	530
AGATGAAGA.TGCTATGAA	Doublet	1652	358
AGATGAGAT.AACGGTAGC	Glyoxal	3095	181
AGATGAGAT.AACTGCGAC	Glyoxal	3279	70
AGATGAGAT.ACAGCATCA	PFA	83	3206
AGATGAGAT.ACAGGAACT	Glyoxal	3670	128
AGATGAGAT.ACTCGAGTC	PFA	59	1371
AGATGAGAT.AGAAGTCCT	Glyoxal	1129	60
AGATGAGAT.ATAGTCAGT	Glyoxal	2305	121
AGATGAGAT.CACGTAGAC	Glyoxal	2211	60
AGATGAGAT.CCGGTTGAG	PFA	65	1527
AGATGAGAT.CGTGCTTGA	Glyoxal	2887	197
AGATGAGAT.GCAATCACG	PFA	86	1844
AGATGAGAT.GCGCTCTAT	Glyoxal	1073	19
AGATGAGAT.GTGCTCTTG	Glyoxal	1512	49
AGATGAGAT.TCCGGAGCT	PFA	52	1193
AGATGAGAT.TTCAGTGCC	PFA	72	1886
AGATGTTGG.CACTGCTTA	PFA	38	1302
AGATGTTGG.CCATGCGTC	Doublet	1982	1008
AGATGTTGG.TATAGTGCG	PFA	31	504
AGATGTTGG.TCAGAGTCA	PFA	101	3493
AGATGTTGG.TCATGCTCA	Glyoxal	3191	108
AGATGTTGG.TTGTCAACC	PFA	40	1417
AGCAACATT.ACTCGTCTA	PFA	89	2770
AGCAACATT.CCTGTTAGC	PFA	65	1839
AGCAACATT.GGATCGTTC	PFA	94	3060
AGCAACATT.TACTCGCTG	Doublet	2621	664
AGCAACATT.TCGATTCAG	Glyoxal	1500	65
AGCAAGTCC.AATCAGGAG	PFA	96	1793
AGCAAGTCC.ACCGGAGTA	Glyoxal	605	8
AGCAAGTCC.AGATCTTCA	Glyoxal	2882	43
AGCAAGTCC.ATCAGTCGA	PFA	125	3109
AGCAAGTCC.CACACTGCC	Glyoxal	3480	94
AGCAAGTCC.GACTCTCAC	PFA	60	999
AGCAAGTCC.GAGGTCACG	Doublet	1228	628
AGCAAGTCC.GTGCATCAA	Glyoxal	2115	32
AGCACACCT.AAGGATACG	Glyoxal	501	12
AGCACACCT.AAGTAGGAC	Glyoxal	1895	52
AGCACACCT.AATCGTGTT	Doublet	2369	1342
AGCACACCT.AGAGGACGT	Doublet	734	712
AGCACACCT.GAAGTGTGA	Glyoxal	1164	23
AGCACACCT.GTGTTGGAA	Glyoxal	1190	25
AGCACACCT.TCGGATGTT	PFA	50	1263
AGCACCAGC.ACGATGGAA	Doublet	1121	327
AGCACCAGC.ACGGTGCCT	Glyoxal	1263	24
AGCACCAGC.ACTCGAGTC	Glyoxal	2466	81
AGCACCAGC.AGCATTCCA	PFA	64	1722
AGCACCAGC.AGTTATCGC	PFA	74	2147
AGCACCAGC.CGTAATGAC	Glyoxal	3963	71
AGCACCAGC.CGTACACAC	PFA	53	1733
AGCACCAGC.CTTCTGAGT	Glyoxal	2403	32
AGCACCAGC.GCGCTAGAA	PFA	28	1651
AGCACCAGC.GGTCTCATG	Doublet	2786	3209
AGCACCGTG.AATAACTCC	Glyoxal	4265	156
AGCACCGTG.CACTACAGG	PFA	34	976
AGCACCGTG.CTATCTTGA	Glyoxal	886	28
AGCACCGTG.GGTTGCTAT	PFA	49	1072
AGCAGACAA.AGACCAGCT	Glyoxal	3921	124
AGCAGACAA.AGAGCGGAG	Glyoxal	3057	73
AGCAGACAA.ATCTCTGCT	PFA	78	3824
AGCAGACAA.CTTCCGGTA	Glyoxal	2465	82
AGCAGACAA.GAAGGATCA	Glyoxal	3403	50
AGCAGACAA.GAGACGATC	Doublet	1852	268
AGCAGACAA.GCATGTGGT	Glyoxal	2900	54
AGCAGACAA.GCCGTTGTT	PFA	25	639
AGCAGACAA.TCTCGATGC	Glyoxal	5370	175
AGCATATGG.AATCAGGAG	Glyoxal	1646	35
AGCATATGG.AATCTGACC	PFA	39	816
AGCATATGG.AGCGGTAAG	Doublet	980	226
AGCATATGG.CCGCAATGG	Doublet	1828	961
AGCATATGG.CCGTCAGGT	PFA	188	2434
AGCATATGG.CCTGCTCCA	Glyoxal	5053	149
AGCATATGG.CTGTGGTGG	PFA	67	2467
AGCATATGG.GGTTGCTAT	Glyoxal	4042	81
AGCATATGG.GTCACTATG	PFA	45	1639
AGCATATGG.TTCCAATTC	Glyoxal	2814	117
AGCATTCCA.ATTGGTTCC	Glyoxal	4660	86
AGCATTCCA.CCACATTAG	PFA	65	1617
AGCATTCCA.GAGTCACCA	Doublet	660	476
AGCATTCCA.GCTACCGAG	Doublet	166	1019
AGCATTCCA.GGTAGTGTT	Glyoxal	2841	38
AGCATTCCA.TCAACACTC	Glyoxal	2227	51
AGCATTCCA.TGTAGGTTA	PFA	165	2974
AGCATTGTT.CAATCAAGT	Glyoxal	2311	25
AGCATTGTT.CTCCTATCT	PFA	97	1847
AGCATTGTT.TACTCGACC	PFA	67	1346
AGCCACTTC.AGCTTGGTG	Glyoxal	935	26
AGCCACTTC.CATCCTCTC	PFA	68	1713
AGCCACTTC.GAGGTGAGC	PFA	96	1738
AGCCACTTC.GCACGCATT	Glyoxal	5074	123
AGCCACTTC.GCGAGCAAG	PFA	97	2694
AGCCAGGAC.ATAGTCAGT	PFA	35	918
AGCCAGGAC.CTCGTTCAC	Glyoxal	6277	89
AGCCAGGAC.GCATGTAAG	Glyoxal	4313	105
AGCCAGGAC.GCCGTTGTT	PFA	52	1339
AGCCAGGAC.TATACGGAT	PFA	44	1111
AGCCAGGAC.TATTGACTG	PFA	32	861
AGCCAGGAC.TGAACTTGC	Glyoxal	2861	85
AGCCAGGAC.TGTGAGTAT	Glyoxal	5043	78
AGCCAGGAC.TTCCAATTC	PFA	64	1079
AGCCGGATC.AGATATGGA	PFA	19	1472
AGCCGGATC.ATCTGCGTA	Doublet	1919	702
AGCCGGATC.CAAGGTGTG	PFA	33	797
AGCCGTTCT.ACCTGTACC	Glyoxal	2210	70
AGCCGTTCT.CATTCGAAT	Glyoxal	6587	138
AGCCGTTCT.CTCCACGTC	Glyoxal	5688	147
AGCCTCGCA.AAGGATCGT	PFA	37	1229
AGCCTCGCA.CCGCTATCC	PFA	79	3083
AGCCTCGCA.CTTAGAAGG	PFA	19	521
AGCCTCGCA.GCCATTAAG	Glyoxal	687	21
AGCCTCGCA.TCCAAGTAA	Glyoxal	1539	20
AGCCTCGCA.TCGACGTTG	Doublet	2701	1736
AGCCTCGCA.TGGTAGCAG	PFA	37	770
AGCCTCGCA.TTACACCTT	Glyoxal	6325	111
AGCCTCTAG.GGATCAGGT	PFA	54	1314
AGCCTCTAG.TATTACTCG	Doublet	117	845
AGCCTCTAG.TCTAGCTGG	Glyoxal	3235	83
AGCGACACC.CGATCCAGA	PFA	29	750
AGCGACACC.CTAGTGCTG	Glyoxal	1203	47
AGCGCATGA.ACACCACAT	PFA	44	1894
AGCGCATGA.ACTTCAGTA	PFA	58	2133
AGCGCATGA.CGACCTGTA	PFA	32	1329
AGCGCATGA.CGTACACAC	Glyoxal	2887	63
AGCGCATGA.GTCTTCTCG	PFA	54	1940
AGCGCATGA.TAAGGTGAT	Glyoxal	6368	105
AGCGCATGA.TAGCTGTTG	Glyoxal	1295	36
AGCGCATGA.TCTAGCTGG	Glyoxal	2441	52
AGCGCATGA.TGCAGTTCA	PFA	77	1442
AGCGCATGA.TTCCGAGCG	PFA	43	752
AGCGGAACA.ATGCGGATT	PFA	76	1305
AGCGGAACA.ATTAGCACA	Glyoxal	2052	57
AGCGGAACA.CTGAGATAG	PFA	63	968
AGCGGAACA.GTACCACAA	Glyoxal	2367	59
AGCGGAACA.TGCATCGGA	PFA	46	1163
AGCGGAACA.TGTCACATA	Doublet	2924	1069
AGCGGTAAG.ACACCGCCA	Glyoxal	4282	101
AGCGGTAAG.ACTCACGAA	Glyoxal	1349	35
AGCGGTAAG.AGCGGAACA	Glyoxal	2878	57
AGCGGTAAG.ATAGCACGG	PFA	65	1355
AGCGGTAAG.GTTGATGCA	PFA	48	1854
AGCGGTAAG.TGACCAAGT	PFA	72	2914
AGCGGTCTA.AACTGCGAC	Glyoxal	3025	68
AGCGGTCTA.ACACCGCCA	PFA	30	531
AGCGGTCTA.ACAGGAACT	Glyoxal	1587	39
AGCGGTCTA.AGATATGGA	Glyoxal	4924	132
AGCGGTCTA.CACTAGACT	Doublet	2748	1690
AGCGGTCTA.GAACATGAC	PFA	94	1551
AGCGGTCTA.TCCAGCAGC	Glyoxal	576	18
AGCGGTCTA.TTAACGGAG	Glyoxal	1530	81
AGCGTAGAA.AACACACTC	Glyoxal	3351	118
AGCGTAGAA.CCGCAGAAT	Glyoxal	2899	62
AGCGTCGTC.CCTCCTTGT	Glyoxal	5033	130
AGCGTCGTC.CGACGTGAT	Glyoxal	5628	96
AGCGTCGTC.TGCTTACGG	Glyoxal	2305	62
AGCTACTCA.ACCATACTT	PFA	91	2197
AGCTACTCA.CCGAAGCGT	Doublet	2275	1046
AGCTACTCA.CGTTACACC	Glyoxal	3461	99
AGCTACTCA.CTTAATCGT	PFA	65	1221
AGCTACTCA.GACGCTTGC	Doublet	1549	480
AGCTACTCA.TAGCACACG	PFA	116	1655
AGCTACTCA.TTATTCGAC	Glyoxal	2695	37
AGCTACTCA.TTGCAGTCA	PFA	46	614
AGCTATATG.ACCGACGGT	PFA	45	1669
AGCTATATG.AGATGAAGA	PFA	101	3112
AGCTATATG.ATGACACAA	PFA	51	1244
AGCTATATG.CAATGTGCT	PFA	30	758
AGCTATATG.CTTCGACTG	PFA	71	2061
AGCTATATG.GACAGGTTA	PFA	41	1141
AGCTATATG.GGACGAGCA	PFA	77	1999
AGCTCGTCT.AACGCATTG	PFA	65	1322
AGCTCGTCT.ACAGGAACT	Glyoxal	2761	114
AGCTCGTCT.ACGGTGCCT	Glyoxal	1868	64
AGCTCGTCT.AGAGGTGAA	Glyoxal	3156	92
AGCTCGTCT.CAGGTATCG	PFA	67	1575
AGCTCGTCT.CATCCTCTC	Glyoxal	6189	141
AGCTCGTCT.CTCCTGACG	Glyoxal	1203	43
AGCTCGTCT.CTTATCTCA	PFA	46	1727
AGCTCTCCG.ACCGAGTAG	Glyoxal	4289	165
AGCTCTCCG.CACATATCA	PFA	130	2457
AGCTCTCCG.CACGCGTAA	Glyoxal	2379	89
AGCTCTCCG.CAGTGCCAT	PFA	158	3689
AGCTCTCCG.CGGTGTTAC	Glyoxal	4446	177
AGCTCTCCG.GACGTTCAG	Glyoxal	2499	115
AGCTCTCCG.GCAGCGATA	Glyoxal	4815	84
AGCTCTCCG.GCATTGATC	Doublet	2753	406
AGCTCTCCG.GCTTACTAG	PFA	81	2496
AGCTCTCCG.GTGGTTACC	PFA	50	2209
AGCTGCACT.AAGGAAGTC	Doublet	2308	1868
AGCTGCACT.ATTGATTGG	Glyoxal	4533	110
AGCTGCACT.CAGTGCTGC	Glyoxal	703	33
AGCTGCACT.CTCATGCCA	Glyoxal	4344	107
AGCTGCACT.CTCGAACTG	PFA	80	2706
AGCTGCACT.GCCAACAAT	Doublet	4417	1679
AGCTGCACT.GGAGACACA	Glyoxal	7241	617
AGCTGCACT.GTTGACCAT	Glyoxal	3044	134
AGCTGCACT.TCTCGATGC	Glyoxal	4138	92
AGCTGCACT.TGCTCAGCG	Glyoxal	970	16
AGCTGCACT.TGGACGAGA	Glyoxal	2478	76
AGCTTCGAT.ACAACGAGC	PFA	111	2145
AGCTTCGAT.CGTTACACC	Glyoxal	1987	79
AGCTTCGAT.GAAGTGTGA	Glyoxal	2013	115
AGCTTCGAT.GATGCGACG	Glyoxal	1281	28
AGCTTGGTG.ACGCAAGAT	Doublet	1824	280
AGCTTGGTG.AGATGAGAT	PFA	118	2309
AGCTTGGTG.AGTTGTGTA	PFA	79	823
AGCTTGGTG.ATCCAGCTG	PFA	17	652
AGCTTGGTG.GGATCAGGT	Glyoxal	3814	74
AGCTTGGTG.GGTAAGGAT	PFA	101	2594
AGCTTGGTG.GTTCACTCC	Glyoxal	6435	151
AGCTTGGTG.TCTAGGATG	Glyoxal	1594	42
AGCTTGGTG.TCTTGGTAG	Doublet	1060	999
AGCTTGGTG.TGCCACCGA	Doublet	1529	826
AGGAAGGTG.AATCGTGTT	Doublet	99	840
AGGAAGGTG.CTTAATCGT	PFA	81	2158
AGGAAGGTG.GGTTCTATC	PFA	26	715
AGGAAGGTG.TCATGCAGG	Glyoxal	2891	88
AGGAAGGTG.TCCTCGTCG	Glyoxal	3169	79
AGGAATTGG.AAGCCAAGT	PFA	134	2626
AGGAATTGG.AAGTACAGA	Glyoxal	2858	102
AGGAATTGG.ACAGAGATG	Doublet	1096	911
AGGAATTGG.AGGTGCGAG	PFA	108	2053
AGGAATTGG.ATAGCCTAA	Glyoxal	3382	60
AGGAATTGG.ATCTAGGTT	PFA	58	2355
AGGAATTGG.CACATTCTG	Glyoxal	1815	39
AGGAATTGG.CCAATGCCT	Glyoxal	6442	84
AGGAATTGG.GCCATACAA	PFA	135	1757
AGGAGCAAT.ACCATTCAC	Glyoxal	3401	132
AGGAGCAAT.CACTTCCTT	PFA	89	2720
AGGAGCAAT.CTCGTCTTG	PFA	105	2850
AGGAGCAAT.CTGCGTCAC	Glyoxal	2039	59
AGGAGCAAT.GCTCTGTGT	Glyoxal	1295	33
AGGAGCAAT.GGAGACACA	PFA	58	1312
AGGAGCAAT.TATGATGTG	Glyoxal	2266	47
AGGAGGTGA.ACGACATCT	PFA	65	2026
AGGAGGTGA.ATGACACAA	Glyoxal	1908	79
AGGAGGTGA.CGTTCCATT	PFA	47	1739
AGGATCATG.AATGAGTCG	Doublet	2070	716
AGGATCATG.ACTGGACCA	PFA	18	1288
AGGATCATG.AGAGAGTGG	PFA	36	1393
AGGATCATG.CAGTACATC	Glyoxal	2476	65
AGGATCATG.CATCAATAG	PFA	15	983
AGGATCATG.CATCCTCTC	PFA	50	2498
AGGATCATG.CCACAAGGT	PFA	45	2005
AGGATCATG.CGACCATCA	Glyoxal	4538	149
AGGATCATG.GCAACCAAC	Doublet	2387	1041
AGGATCTCA.AGAGCGGAG	Glyoxal	1230	33
AGGATCTCA.GAACAACCA	Glyoxal	1330	57
AGGATCTCA.TCCAAGTAA	PFA	29	1216
AGGATCTCA.TGGATAGGT	Glyoxal	6332	97
AGGATGCGT.AGAAGTCCT	Glyoxal	549	19
AGGATGCGT.AGATATGGA	Glyoxal	2012	42
AGGATGCGT.ATAGCACGG	Glyoxal	3696	94
AGGATGCGT.CCGACGTCA	Doublet	2776	1104
AGGATGCGT.CGCAATCGA	PFA	106	2167
AGGATGCGT.GCACAACTC	Glyoxal	1086	17
AGGATGCGT.GGTCGGATA	Glyoxal	3585	98
AGGATGCGT.GGTGGAGCT	PFA	25	745
AGGATGCGT.TGTAACAGT	Glyoxal	2513	58
AGGATTACT.ACAGTATTG	PFA	41	1383
AGGATTACT.CTGATCAAG	PFA	28	941
AGGATTACT.GCCGTCTTC	PFA	77	1410
AGGATTACT.GCGTTCAGA	Glyoxal	1196	29
AGGATTGAG.GCGACCTGT	Doublet	3291	1885
AGGATTGAG.TATGAGACC	Glyoxal	5567	126
AGGATTGAG.TCAGCGACC	Glyoxal	3919	161
AGGATTGAG.TGTGCTAAC	PFA	68	3009
AGGTACCAA.AATACTCCG	PFA	121	2719
AGGTACCAA.AGTAACGTA	Glyoxal	4976	157
AGGTACCAA.CTCGTTCAC	Glyoxal	4529	85
AGGTACCAA.CTGAGTCCA	Glyoxal	1190	19
AGGTACCAA.CTTGGTCAT	Glyoxal	6884	229
AGGTACCAA.TACAACACC	Glyoxal	7610	143
AGGTACCAA.TGTAGGTTA	PFA	35	863
AGGTACCAA.TTCCTAAGG	Glyoxal	2632	103
AGGTATTCC.ACCTAGTTA	PFA	51	1424
AGGTATTCC.ATAACGACA	Glyoxal	1857	187
AGGTATTCC.CACAACGCT	Glyoxal	6414	149
AGGTATTCC.GACGCTTGC	Glyoxal	2730	93
AGGTATTCC.GCCTGCATC	Doublet	1247	401
AGGTATTCC.GCCTTGTGA	PFA	27	953
AGGTATTCC.GGAGATGAG	PFA	64	1300
AGGTATTCC.TGAGTGACT	Doublet	621	676
AGGTATTCC.TGCTCCTCC	Glyoxal	997	39
AGGTATTCC.TTCGGAGTC	PFA	30	1255
AGGTCACGT.ACCTCCTAG	PFA	76	1639
AGGTCACGT.AGTTAGGTC	Glyoxal	5449	96
AGGTCACGT.CCGCAATGG	PFA	61	1317
AGGTCACGT.CCTCTCTAG	Glyoxal	2461	120
AGGTCACGT.TCTGCGCTG	PFA	66	2238
AGGTCAGCA.CATCTCGAT	PFA	57	3266
AGGTCAGCA.GATCGTTGA	Glyoxal	1286	57
AGGTCAGCA.GCGAGTCTA	Doublet	928	419
AGGTCCGTC.ACGACGATT	Glyoxal	7140	84
AGGTCCGTC.CAACACCTA	Doublet	3401	1673
AGGTCCGTC.CCGCTCATG	Glyoxal	1390	71
AGGTCCGTC.GCACGCATT	Glyoxal	4084	27
AGGTGCGAG.CAAGGTGTG	Glyoxal	2113	34
AGGTGCGAG.CGCCTGCAA	PFA	45	966
AGGTGCGAG.CTCTAGTAA	PFA	172	2416
AGGTGCGAG.TCACTCGCT	Glyoxal	4696	66
AGGTGCGAG.TCCGATCTG	Glyoxal	1607	34
AGGTGTACA.CACGTAGAC	PFA	51	1308
AGGTGTACA.CAGTGCCAT	Doublet	241	874
AGGTGTACA.CGAACAGAG	PFA	41	1273
AGGTGTACA.TAGAGACTA	PFA	14	785
AGGTGTACA.TGCATCGGA	Glyoxal	2359	62
AGGTGTACA.TGTCTACAC	Glyoxal	3929	114
AGTAACGTA.ATCCATTAG	Glyoxal	1358	85
AGTAACGTA.TTACTAGTC	PFA	103	3413
AGTAAGCCA.CCAGATCAC	Doublet	516	398
AGTAAGCCA.CGACCTAGC	Glyoxal	2588	63
AGTAAGCCA.GCGACACAG	Doublet	720	119
AGTAAGCCA.GTTCCAACA	Glyoxal	5558	134
AGTAAGCCA.TAGATAGCC	PFA	109	3452
AGTAAGCCA.TGGATTAGC	Glyoxal	3369	119
AGTAAGCCA.TGTCCATAG	PFA	30	861
AGTAATCAG.ACACCACAT	Glyoxal	5374	149
AGTAATCAG.CCAGCCAAT	PFA	48	1312
AGTAATCAG.CCATCACGA	Glyoxal	2969	106
AGTAATCAG.CCGGATTGC	PFA	155	2738
AGTAATCAG.CCGGTGGTT	Glyoxal	6435	142
AGTAATCAG.CGCCTGCAA	Glyoxal	2651	117
AGTAATCAG.CTCGTCTTG	PFA	61	1160
AGTAATCAG.GATGCTCCT	Glyoxal	4506	56
AGTAATCAG.TAAGGTCCG	Glyoxal	5939	143
AGTAATCAG.TCGTCATTC	Glyoxal	3333	99
AGTAATGGT.ATTAAGACC	PFA	111	3468
AGTAATGGT.CGTTACACC	PFA	71	2478
AGTAATGGT.CTAGTGCTG	Glyoxal	867	29
AGTAATGGT.CTGACGATG	Glyoxal	4083	82
AGTAATGGT.GAACAACCA	PFA	52	1821
AGTAATGGT.GCCTGGAAT	Glyoxal	3237	156
AGTACGAAT.CCTGACCTC	PFA	22	588
AGTACGAAT.GGTCTCATG	Glyoxal	1814	72
AGTACTACA.AAGAGAGAG	Glyoxal	946	31
AGTACTACA.CTGCGATTC	Doublet	975	498
AGTACTACA.GTGACTCTC	Glyoxal	2471	53
AGTACTACA.GTTGATGCA	Doublet	1644	900
AGTACTCTC.CAATTGTCT	Doublet	572	237
AGTACTCTC.CGCAATCGA	Doublet	3527	1393
AGTACTCTC.GAACCTTCA	PFA	60	1090
AGTACTCTC.TAGGTCAAC	PFA	34	685
AGTACTCTC.TCTAGCTGG	PFA	74	1888
AGTAGAGGA.ATTAGCACA	PFA	121	1465
AGTAGAGGA.CAGTCTAAC	PFA	50	960
AGTAGAGGA.CTAGTGCTG	PFA	59	659
AGTAGAGGA.TACGAACTC	PFA	68	1998
AGTAGAGGA.TAGATCTGT	Glyoxal	3271	44
AGTATGACG.ATCTCTGCT	PFA	41	2359
AGTATGACG.ATGTGAGAC	PFA	42	779
AGTATGACG.CCTCCTTGT	Doublet	1227	611
AGTATGACG.CGCATAACT	Glyoxal	2984	29
AGTATGACG.TTAGATCGG	Doublet	2033	341
AGTCAGTTG.ACGTTCAAT	PFA	34	880
AGTCAGTTG.AGATCTTCA	Doublet	871	437
AGTCAGTTG.CAGCTTACC	PFA	125	3254
AGTCAGTTG.CCATAATCG	Glyoxal	2444	89
AGTCAGTTG.GAAGAGCAC	Glyoxal	3536	61
AGTCAGTTG.GTCAAGATC	Glyoxal	3393	54
AGTCAGTTG.TAGCCTTGT	PFA	52	1486
AGTCAGTTG.TCAGTAAGC	Doublet	3456	1383
AGTCAGTTG.TGTCTACAC	Doublet	3374	1274
AGTCATACT.ACAATTCGG	Glyoxal	1503	43
AGTCATACT.CGCACTGAA	PFA	136	1962
AGTCATACT.GAGGTCCTT	PFA	105	1803
AGTCATACT.GCGTGAGCT	Glyoxal	904	20
AGTCATACT.GTCATTCTA	Glyoxal	2893	106
AGTCATACT.TAGGTCAAC	Glyoxal	1065	53
AGTCATACT.TCTAGTGAC	Glyoxal	2369	51
AGTCATACT.TTACGGACC	PFA	88	1281
AGTCCAGTG.ACCTGTACC	Glyoxal	1481	67
AGTCCAGTG.ACTCATTCA	Doublet	561	313
AGTCCAGTG.CCACAAGGT	Glyoxal	2812	24
AGTCCAGTG.CGAAGAGGT	PFA	46	1643
AGTCCAGTG.CGTGTCCGA	Glyoxal	6812	197
AGTCCAGTG.GTAGAGAGC	Glyoxal	5526	146
AGTCCAGTG.TCCAGAACG	PFA	56	1806
AGTCCGTGT.AGTACTCTC	PFA	53	1559
AGTCCGTGT.ATGCTTCAG	Glyoxal	3180	63
AGTCCGTGT.CACCTCAAC	PFA	80	1563
AGTCCGTGT.TCAAGGAGT	Glyoxal	4063	99
AGTCCGTGT.TCGTGACGT	Glyoxal	2154	47
AGTCCGTGT.TGAACGGTT	Glyoxal	7075	127
AGTCCGTGT.TGTCATAGC	Glyoxal	4030	264
AGTCGATCA.AGACATATC	PFA	67	1676
AGTCGATCA.ATGCTCACC	Glyoxal	4476	114
AGTCGATCA.ATTAAGACC	Doublet	1386	424
AGTCGATCA.CCTTCCTCA	PFA	61	1043
AGTCGATCA.CGAGCTTAC	PFA	67	1540
AGTCGATCA.GGTACGAGC	PFA	161	1909
AGTCGATCA.TAAGCACTA	Glyoxal	2389	54
AGTCGATCA.TACAGTTAG	PFA	48	1010
AGTCGATCA.TAGACCGCA	Glyoxal	5121	137
AGTCGATCA.TAGCTAAGA	Glyoxal	2428	194
AGTCGATCA.TAGGTCAAC	PFA	56	1227
AGTCGATCA.TGAGATCAT	PFA	124	1911
AGTCGATCA.TGCCGACTA	Glyoxal	5434	183
AGTCGCCGA.ACGCACACT	Glyoxal	5280	97
AGTCGCCGA.CATAATTGG	PFA	52	1554
AGTCGCCGA.CCATAATCG	Doublet	1115	403
AGTCGCCGA.CCGATCTCT	Glyoxal	5428	88
AGTCGCCGA.CGATAGGTG	Glyoxal	3054	68
AGTCGCCGA.CGTGTCCGA	Glyoxal	3521	74
AGTCGCCGA.CTCGCTACG	Glyoxal	708	19
AGTCGCCGA.GCTGTTCGG	PFA	67	770
AGTCGCCGA.GGAACTGCT	Doublet	2201	1380
AGTCGCCGA.TGTATGTAG	PFA	17	748
AGTCGCCGA.TTAGTCGGA	Glyoxal	1886	82
AGTCGCCGA.TTCTCCACA	PFA	38	919
AGTCGCGAC.AGGTCCGTC	PFA	83	3498
AGTCGCGAC.CAGTCCTAA	Glyoxal	4324	131
AGTCGCGAC.CAGTGCTGC	PFA	74	860
AGTCGCGAC.CGTGCTTGA	Glyoxal	3208	51
AGTCGCGAC.CTAACTAAG	Glyoxal	3966	101
AGTCGCGAC.GCTGGTAAC	Glyoxal	2545	71
AGTCGCGAC.TCAATCTAG	PFA	50	1676
AGTCGTCCG.AGCGTAGAA	Glyoxal	2437	67
AGTCGTCCG.GCGTGAGCT	PFA	39	1051
AGTCGTCCG.TACCTATCC	PFA	88	1146
AGTCTAAGC.AATGCGTGC	PFA	92	1002
AGTCTAAGC.CATAGAGAT	Glyoxal	877	18
AGTCTAAGC.CCTAAGAAG	Glyoxal	709	22
AGTCTAAGC.CTGATCAAG	PFA	22	851
AGTCTAAGC.GGAGACACA	Glyoxal	1133	35
AGTCTAAGC.TCGTAATAG	PFA	38	634
AGTCTGGAA.GACGCCGTA	PFA	128	2270
AGTCTGGAA.GTCAGTTGT	PFA	88	1521
AGTCTGGAA.TTGATGAGT	Glyoxal	3698	99
AGTGAACGG.AGCAACATT	Glyoxal	4588	73
AGTGAACGG.AGTCTGGAA	PFA	55	1608
AGTGAACGG.CTCTGCGGT	PFA	72	2293
AGTGAACGG.GTACGCGAT	Doublet	885	124
AGTGAACGG.TGAGACAGC	PFA	91	1950
AGTGAACGG.TGCAACTCT	PFA	144	2056
AGTGAACGG.TTAGGAAGG	Glyoxal	604	21
AGTGACGAT.AACTGCGAC	PFA	47	1406
AGTGACGAT.AAGCTGAGG	Glyoxal	5047	151
AGTGACGAT.ACAAGGTAC	PFA	108	2226
AGTGACGAT.ATACCGCTT	PFA	89	2059
AGTGACGAT.ATGCCTGTC	Glyoxal	4239	201
AGTGACGAT.ATTAGCGGT	PFA	106	2262
AGTGACGAT.GCAATGAGA	Glyoxal	5325	104
AGTGACGAT.TGAGAATCC	PFA	52	1651
AGTGACGAT.TTGCTCTGC	Glyoxal	3103	115
AGTGAGAGA.AAGCATTGC	PFA	72	1786
AGTGAGAGA.AATCGCCAT	PFA	199	3705
AGTGAGAGA.AGAAGTCCT	PFA	112	2151
AGTGAGAGA.ATCCTCCGA	PFA	43	1384
AGTGAGAGA.CACCTAGCG	Glyoxal	3781	82
AGTGAGAGA.CCATATGCC	Glyoxal	3328	42
AGTGAGAGA.GTCGACATT	PFA	214	4128
AGTGAGAGA.TAACCGTGA	Glyoxal	3261	63
AGTGAGAGA.TACTCGACC	Glyoxal	6618	128
AGTGATGCG.AACTTAGCT	Glyoxal	3027	98
AGTGGAATG.ACACTGTGA	Glyoxal	2536	59
AGTGGAATG.ACGCTAGTG	PFA	21	764
AGTGGAATG.AGGATCATG	PFA	70	1980
AGTGGAATG.AGGATTGAG	PFA	47	941
AGTGGAATG.ATTCGCTTA	Doublet	753	209
AGTGGAATG.CGTACACAC	Doublet	1720	438
AGTGGAATG.CTGCTGCTT	PFA	86	2420
AGTGGAATG.GGTAAGGAT	Glyoxal	2343	39
AGTGGAATG.GTCAAGATC	Glyoxal	3308	103
AGTGGAATG.TAACATTGG	Glyoxal	1748	63
AGTGGAATG.TACCTATCC	Glyoxal	5165	185
AGTGGAATG.TGGTGGATC	PFA	143	4158
AGTGTCTCT.ACCGCTGTG	Glyoxal	2270	45
AGTGTCTCT.ACGAATCGC	Glyoxal	5611	151
AGTGTCTCT.AGCATTGTT	Glyoxal	838	41
AGTGTCTCT.CAAGAGAGT	PFA	56	1847
AGTGTCTCT.CCTGTCATT	Glyoxal	5434	104
AGTGTCTCT.TTACTAGTC	Glyoxal	542	45
AGTGTGCAC.ACACACGTC	Glyoxal	1656	31
AGTGTGCAC.ACCGTACGC	Glyoxal	4379	158
AGTGTGCAC.ACGCACACT	PFA	49	2126
AGTGTGCAC.ATAGTCAGT	Glyoxal	2811	70
AGTGTGCAC.CCGATCTCT	Glyoxal	1923	170
AGTGTGCAC.CGCATAACT	PFA	46	949
AGTGTTCTG.AGCCAGGAC	Glyoxal	1471	31
AGTGTTCTG.CATTGTTCA	PFA	93	1899
AGTGTTCTG.CGCGAGTGT	PFA	106	2215
AGTGTTCTG.CTATGGATG	Doublet	561	2759
AGTGTTCTG.TGTCCATAG	PFA	109	3544
AGTTACAAG.AGCCGGATC	Glyoxal	4372	160
AGTTACAAG.CAAGTCACT	PFA	25	739
AGTTACAAG.CCAAGCGAG	PFA	41	1410
AGTTACAAG.CTCTACGCA	PFA	90	1757
AGTTACAAG.GACATATGT	Doublet	528	269
AGTTACAAG.TATCACCTG	Doublet	2106	1768
AGTTACAAG.TGTGGACAA	PFA	19	605
AGTTAGGTC.AATCCTCGT	Glyoxal	3687	69
AGTTAGGTC.ATATAGCGT	PFA	21	1093
AGTTAGGTC.ATCTCTGCT	Glyoxal	3142	51
AGTTAGGTC.CGGTCGACA	Glyoxal	3455	153
AGTTAGGTC.CTGGTGACA	Glyoxal	3155	116
AGTTAGGTC.CTTAACAGC	PFA	179	5067
AGTTATCGC.ACGCTAGTG	Glyoxal	1609	86
AGTTATCGC.AGTTGCCTT	Glyoxal	4359	44
AGTTATCGC.ATGCGGATT	Glyoxal	1774	55
AGTTATCGC.CCACAAGGT	Doublet	1145	473
AGTTATCGC.CTCTAAGAG	PFA	40	1246
AGTTATCGC.CTTGCACAA	Glyoxal	2661	98
AGTTATCGC.GACGTAGCA	Doublet	135	1026
AGTTATCGC.GATCTACTT	Glyoxal	7097	142
AGTTATCGC.GTGATGTGC	Doublet	395	2032
AGTTATCGC.TCGGATGTT	Glyoxal	4290	82
AGTTCAACC.ACGGACCAT	Doublet	1947	1091
AGTTCAACC.ACTCTAGGA	PFA	64	1087
AGTTCAACC.AGACCAGCT	Doublet	1675	1074
[truncated: 8,423 more rows]

## Sheet: Fig1_S1_c
cell	nCount_RNA	nReads_gDNA	nFeature_gDNA_perc
AACAACCTA.AACGATGAC	573	1095	0.785714
AACAACCTA.ACACTGTGA	543	204	0.857143
AACAACCTA.ACTCTCACA	131	1	0.0357143
AACAACCTA.AGGTGTACA	477	180	0.785714
AACAACCTA.AGTGGAATG	1165	1345	0.857143
AACAACCTA.ATGAGATCC	1043	56	0.107143
AACAACCTA.CCGCAATGG	108	282	0.714286
AACAACCTA.GAGATTCCT	727	2356	0.928571
AACAACCTA.GCGAGCAAG	207	0	0
AACAACCTA.GCTACAATG	638	716	0.821429
AACAACCTA.GCTATGTAA	754	1469	0.928571
AACAACCTA.GGACGAGCA	1193	111	0.214286
AACAACCTA.GGTGAGCGT	458	1008	0.892857
AACAACCTA.GGTTGAAGG	248	1449	0.892857
AACAACCTA.GTGACGTAA	279	1029	0.821429
AACAACCTA.TACTCGACC	981	0	0
AACAACCTA.TCATGCAGG	179	0	0
AACAACCTA.TGGTGGATC	704	2192	0.892857
AACAACCTA.TTAACGGAG	370	36	0.285714
AACAACTGG.AGACCACGC	724	1659	0.857143
AACAACTGG.ATAGTCAGT	1897	1007	0.857143
AACAACTGG.ATATGCAGC	744	726	0.821429
AACAACTGG.ATGGAGAGT	2246	1074	0.892857
AACAACTGG.CACTTCCTT	721	148	0.821429
AACAACTGG.CAGGTTGTC	272	1	0.0357143
AACAACTGG.CCGAATATG	1114	2104	0.857143
AACAACTGG.CGCTTCACG	775	1044	0.857143
AACAACTGG.GGTAGACAT	1127	1706	0.892857
AACAACTGG.TCACTACGT	318	1275	0.857143
AACAACTGG.TGAGAATCC	206	3	0.107143
AACAACTGG.TGATGTGTG	268	62	0.178571
AACAACTGG.TTCTGAATG	614	2109	0.857143
AACAATGCA.ACAGAAGAG	426	1020	0.785714
AACAATGCA.ATGTGACGA	575	90	0.285714
AACAATGCA.CAAGCGCAT	1694	1272	0.892857
AACAATGCA.CCAGCCAAT	1910	3397	0.892857
AACAATGCA.CCGGATTGC	188	53	0.0714286
AACAATGCA.CGAACAGAG	403	18	0.0714286
AACAATGCA.CTAGTCGTC	711	1	0.0357143
AACAATGCA.CTGATGCAC	289	24	0.214286
AACAATGCA.GGAAGGTAT	227	185	0.75
AACAATGCA.GTTGATGCA	379	2	0.0714286
AACAATGCA.TACTGATGA	307	186	0.857143
AACAATGCA.TAGCCTTGT	295	1	0.0357143
AACAATGCA.TATTACTCG	734	1374	0.857143
AACAATGCA.TGGAGAGTG	328	36	0.642857
AACAATGCA.TGGTCCTAG	1238	586	0.821429
AACAATGCA.TTGATGAGT	567	0	0
AACACACTC.ATAACGACA	499	882	0.857143
AACAGATCG.ACCATGTCT	1985	1410	0.857143
AACAGATCG.ACGTGCTCG	421	522	0.785714
AACAGATCG.ACTGGTGCT	575	0	0
AACAGATCG.AGCCGGATC	368	1093	0.785714
AACAGATCG.AGGTGTACA	853	1117	0.892857
AACAGATCG.AGTTACAAG	186	0	0
AACAGATCG.ATCGCCTCT	236	2	0.0714286
AACAGATCG.CCGCAATGG	211	423	0.785714
AACAGATCG.CCTTGTTGC	589	601	0.821429
AACAGATCG.CGAACAATC	237	3	0.107143
AACAGATCG.CGCATCTAC	493	968	0.857143
AACAGATCG.GACGTCAAT	339	1	0.0357143
AACAGATCG.GCGTAACAA	635	1619	0.928571
AACAGATCG.TGCCTGGTT	1405	1390	0.857143
AACAGATCG.TGCGTGCCA	552	836	0.857143
AACAGATCG.TTACGGACC	389	1	0.0357143
AACAGATCG.TTATGAGGA	351	431	0.821429
AACAGATCG.TTGCGAACA	359	88	0.107143
AACAGCAGT.AAGCTGGTC	1103	76	0.642857
AACAGCAGT.AGCTGCACT	313	2	0.0714286
AACAGCAGT.ATATAGCGT	395	3	0.107143
AACAGCAGT.ATCGTAGTG	271	40	0.142857
AACAGCAGT.CAAGCGCAT	775	720	0.892857
AACAGCAGT.CCGCTATCC	1716	1258	0.857143
AACAGCAGT.CCTAGTTAG	288	3	0.0714286
AACAGCAGT.CGCAATCGA	202	0	0
AACAGCAGT.CTTAGGACT	775	1	0.0357143
AACAGCAGT.CTTGCGACC	316	246	0.821429
AACAGCAGT.GAGATGTAT	539	1917	0.857143
AACAGCAGT.GATCTAGAG	1047	1	0.0357143
AACAGCAGT.GGTACTTCC	498	30	0.178571
AACAGCAGT.GTTCAGAAG	1179	1839	0.892857
AACAGCAGT.TCACAGGTA	304	7	0.0357143
AACAGCAGT.TGTCATAGC	874	1	0.0357143
AACAGCAGT.TTCCTCGGT	299	541	0.892857
AACAGCAGT.TTCGGAGTC	985	22	0.142857
AACAGCAGT.TTGCCAGAT	1682	75	0.142857
AACCATGGT.ATCGATCCT	1220	2	0.0714286
AACCATGGT.ATCGGTGGT	1603	923	0.892857
AACCATGGT.ATGGACGTT	795	25	0.107143
AACCATGGT.CAACGATCG	124	1	0.0357143
AACCATGGT.CAGTCCTAA	1162	683	0.821429
AACCATGGT.CATCAATAG	165	2	0.0714286
AACCATGGT.CCATTCTGC	298	0	0
AACCATGGT.CCTGCTCCA	626	714	0.857143
AACCATGGT.CGAATGAGT	1928	954	0.75
AACCATGGT.CGACAGACC	134	0	0
AACCATGGT.CTACGTTGG	294	1148	0.892857
AACCATGGT.CTATCTTGA	94	35	0.107143
AACCATGGT.CTGATGCAC	644	1039	0.857143
AACCATGGT.CTTGGTCAT	187	202	0.75
AACCATGGT.GACGGTGCT	429	636	0.857143
AACCATGGT.GGTGATAGG	194	438	0.892857
AACCATGGT.GTAACGCGA	307	1034	0.892857
AACCATGGT.TAGCAGAGT	120	0	0
AACCATGGT.TCGCGTCAT	1610	1635	0.892857
AACCATGGT.TGCAACTCT	300	0	0
AACCATGGT.TTACTAGTC	232	665	0.821429
AACCATGGT.TTCACTGGA	392	29	0.464286
AACCATGGT.TTCATCCAA	235	19	0.0714286
AACCGCTGA.AACGGTAGC	259	1	0.0357143
AACCGCTGA.AAGCCACAC	347	1	0.0357143
AACCGCTGA.AATCAGGAG	373	0	0
AACCGCTGA.AGATGAAGA	198	0	0
AACCGCTGA.AGCTATATG	721	414	0.821429
AACCGCTGA.AGTTCAACC	676	658	0.821429
AACCGCTGA.ATGAGGTAT	248	0	0
AACCGCTGA.ATGGTTCGA	433	1	0.0357143
AACCGCTGA.CCTTGTTGC	13	638	0.857143
AACCGCTGA.CGTGGTACC	416	339	0.785714
AACCGCTGA.GAAGGATCA	342	32	0.142857
AACCGCTGA.GACCAGAGA	441	965	0.892857
AACCGCTGA.GAGATTCCT	387	2093	0.821429
AACCGCTGA.GCTATGTAA	1046	30	0.0714286
AACCGCTGA.GTTAGAGAC	658	32	0.0714286
AACCGTGAG.AAGGAACAG	298	0	0
AACCGTGAG.AGCGTAGAA	233	89	0.285714
AACCGTGAG.ATAACGACA	419	0	0
AACCGTGAG.ATTGCGCTA	735	1	0.0357143
AACCGTGAG.CACCTACGC	246	10	0.0357143
AACCGTGAG.CAGATCATT	579	664	0.821429
AACCGTGAG.CAGTTACTG	414	573	0.821429
AACCGTGAG.CTCGACTGC	224	307	0.821429
AACCGTGAG.GTAGCATAC	222	0	0
AACCGTGAG.TACGAGTGA	608	1	0.0357143
AACCGTGAG.TCAGGTGCA	1077	848	0.857143
AACCGTGAG.TGCCAGACG	692	2271	0.892857
AACCGTGAG.TGCTCCTCC	1435	869	0.857143
AACCGTGAG.TTACACCTT	1513	26	0.0357143
AACGAGAAT.AACTCCATG	291	160	0.75
AACGAGAAT.AATCCGCTG	242	1	0.0357143
AACGAGAAT.ACCACGGAT	1001	2	0.0714286
AACGAGAAT.ACGGTGTAC	109	40	0.0357143
AACGAGAAT.ACGTCTATG	1113	930	0.857143
AACGAGAAT.CATAGGTGT	336	0	0
AACGAGAAT.CGGTTCGTA	352	793	0.785714
AACGAGAAT.GACCTTGTG	454	1469	0.892857
AACGAGAAT.GCGGAGATT	228	1	0.0357143
AACGAGAAT.GCTCTGTGT	176	138	0.357143
AACGAGAAT.GGTGTGACC	681	6	0.0357143
AACGAGAAT.GTCAATACA	1237	918	0.857143
AACGAGAAT.TAGAGCGTC	324	2	0.0714286
AACGAGAAT.TGATAGAGG	251	0	0
AACGAGAAT.TGCGACGTT	668	3	0.107143
AACGAGGTG.AACGGAGAT	1172	941	0.892857
AACGAGGTG.AACGGTAGC	531	711	0.821429
AACGAGGTG.CAACCTGGT	1103	1051	0.857143
AACGAGGTG.CACACCTGT	1063	2512	0.928571
AACGAGGTG.CAGCTTACC	553	2	0.0714286
AACGAGGTG.CCTCTGCAT	972	1	0.0357143
AACGAGGTG.GAGATACAC	1142	1277	0.821429
AACGAGGTG.GAGCGACTC	644	5	0.0357143
AACGAGGTG.GCCACATGG	243	71	0.0714286
AACGAGGTG.GGAAGAAGC	163	2	0.0714286
AACGAGGTG.GGAGTACAG	509	989	0.892857
AACGAGGTG.TAACGGATA	1170	669	0.821429
AACGAGGTG.TACATGCAC	506	2	0.0714286
AACGAGGTG.TAGAGCCAG	115	1	0.0357143
AACGAGGTG.TATGTACCT	348	91	0.178571
AACGAGGTG.TCAACACTC	309	587	0.892857
AACGAGGTG.TCACCGAGG	331	1	0.0357143
AACGAGGTG.TCAGGTGCA	319	0	0
AACGAGGTG.TGAGAATCC	222	245	0.892857
AACGATGAC.ACCGAGTAG	414	1220	0.857143
AACGATGAC.ACCGTCCTA	283	0	0
AACGATGAC.CGACAGACC	1223	2	0.0714286
AACGATGAC.CTGGTAATC	680	91	0.357143
AACGATGAC.GACCAGAGA	176	8	0.0714286
AACGATGAC.GAGCCGTTA	223	0	0
AACGATGAC.GATTATGCG	132	256	0.714286
AACGATGAC.GTAGTGGAG	639	74	0.214286
AACGATGAC.TCGCTTAAC	424	60	0.714286
AACGATGAC.TGTACACGA	253	0	0
AACGCATTG.AAGAGAACT	295	0	0
AACGCATTG.ACGCGACAG	313	430	0.821429
AACGCATTG.AGATATGGA	626	1477	0.892857
AACGCATTG.AGCGACACC	1159	1588	0.892857
AACGCATTG.ATTAGCCAC	658	481	0.821429
AACGCATTG.CAACCGGTC	189	1	0.0357143
AACGCATTG.CAATCTCCG	215	506	0.821429
AACGCATTG.CACCTCGGA	536	0	0
AACGCATTG.CTCCGCATT	674	1551	0.928571
AACGCATTG.CTGTAGAAG	1173	912	0.821429
AACGCATTG.CTTGGTCAT	530	61	0.107143
AACGCATTG.GACCGTAGT	271	15	0.107143
AACGCATTG.GACGGTGCT	1358	538	0.892857
AACGCATTG.GTATGATCT	478	468	0.821429
AACGCATTG.TATGTATGC	549	1	0.0357143
AACGCATTG.TTAACGGAG	1190	1329	0.928571
AACGCCTAC.AAGGTCTGA	265	80	0.178571
AACGCCTAC.AGCCACTTC	1233	1003	0.857143
AACGCCTAC.AGTGATGCG	412	6	0.0357143
AACGCCTAC.CAGGAGCCT	257	679	0.714286
AACGCCTAC.CCTTAATTC	547	409	0.714286
AACGCCTAC.CGAACAGAG	431	560	0.785714
AACGCCTAC.GCTGTTCGG	583	1623	0.857143
AACGCCTAC.TAGGTCAAC	160	6	0.0714286
AACGCCTAC.TCTAGGATG	400	7	0.0357143
AACGCCTAC.TGAGTTAAG	369	64	0.714286
AACGCCTAC.TGATGACAG	432	828	0.857143
AACGCCTAC.TTGCTCTGC	242	0	0
AACGCTCAA.ACGACAGTC	487	587	0.821429
AACGCTCAA.ACGACGATT	191	261	0.821429
AACGCTCAA.AGGATCTCA	826	1038	0.821429
AACGCTCAA.AGGATTACT	865	1279	0.892857
AACGCTCAA.ATGCGGATT	707	1	0.0357143
AACGCTCAA.ATTATGCAG	1130	1	0.0357143
AACGCTCAA.CGCGATGTA	507	1272	0.821429
AACGCTCAA.CGTATCGAA	1243	962	0.857143
AACGCTCAA.CTACGGTAT	1064	34	0.0714286
AACGCTCAA.GACATATGT	274	12	0.0714286
AACGCTCAA.GATCTGAAT	1255	929	0.857143
AACGCTCAA.GCATGTAAG	550	1477	0.892857
AACGCTCAA.GTAACTCAT	630	1651	0.857143
AACGCTCAA.TACAACACC	357	12	0.0357143
AACGCTCAA.TCACTCGCT	794	1051	0.857143
AACGCTCAA.TGTAACAGT	294	1	0.0357143
AACGCTCAA.TGTTAAGCC	1600	997	0.892857
AACGGAGAT.AGTTAGGTC	447	925	0.892857
AACGGAGAT.ATACAACCG	823	1948	0.857143
AACGGAGAT.CACCTTCCT	450	74	0.714286
AACGGAGAT.CACGTCATA	519	1	0.0357143
AACGGAGAT.CAGTTGAGT	261	2	0.0714286
AACGGAGAT.CCTAGCAAT	358	4	0.107143
AACGGAGAT.CTCGACGAT	415	3	0.0714286
AACGGAGAT.CTTCCGTGG	495	649	0.821429
AACGGAGAT.GATTCTCGG	355	968	0.892857
AACGGAGAT.TACATGCAC	812	1	0.0357143
AACGGAGAT.TACGGTCGT	1018	897	0.857143
AACGGAGAT.TATCTGTCA	339	48	0.25
AACGGAGAT.TATGAGACC	234	26	0.0714286
AACGGAGAT.TCATGCAGG	220	0	0
AACGGAGAT.TTGCCGTAG	1224	1182	0.857143
AACGGTAGC.ACATTGACA	751	2	0.0714286
AACGGTAGC.ACCATTCAC	255	0	0
AACGGTAGC.ACCTGTACC	358	0	0
AACGGTAGC.ACGATGACC	1052	46	0.214286
AACGGTAGC.AGACCACGC	344	142	0.392857
AACGGTAGC.AGACGCCTG	632	291	0.821429
AACGGTAGC.CAATCAAGT	918	1284	0.892857
AACGGTAGC.CAGAAGTGA	1231	24	0.0357143
AACGGTAGC.CAGTTACTG	192	1	0.0357143
AACGGTAGC.CTCTAGTAA	605	0	0
AACGGTAGC.CTGACAGCA	138	46	0.178571
AACGGTAGC.CTTCGTGCA	771	4736	0.892857
AACGGTAGC.GAACTCGTA	397	200	0.714286
AACGGTAGC.GCGGAGATT	500	0	0
AACGGTAGC.GTAATCAGC	198	6	0.0357143
AACGGTAGC.GTATGATCT	394	3017	0.928571
AACGGTAGC.TACAGGACT	1324	207	0.285714
AACGGTAGC.TAGAGCGTC	187	0	0
AACGGTAGC.TGAGGTCTC	499	1	0.0357143
AACGGTAGC.TTGTCAACC	1696	124	0.321429
AACGTCGAG.AACCATGGT	206	75	0.178571
AACGTCGAG.AACGGAGAT	420	3	0.107143
AACGTCGAG.AATCGCCAT	536	582	0.857143
AACGTCGAG.ATGACACAA	251	4	0.142857
AACGTCGAG.CAAGTACGA	470	902	0.821429
AACGTCGAG.CCGCAACAC	182	1	0.0357143
AACGTCGAG.CGACAGACC	715	2621	0.892857
AACGTCGAG.CGTGAGACT	795	2	0.0714286
AACGTCGAG.CTGTACGAC	570	609	0.785714
AACGTCGAG.GAACAACCA	1207	3229	0.892857
AACGTCGAG.GCAGCTCTT	360	1803	0.857143
AACGTCGAG.GCTCTGTGT	946	1606	0.892857
AACGTCGAG.GTTGCTCAG	348	2	0.0357143
AACGTCGAG.TCAACACTC	239	315	0.857143
AACGTCGAG.TGACCTCCT	344	517	0.785714
AACGTCGAG.TGAGACAGC	1008	3156	0.892857
AACGTTCTT.AACAATGCA	198	1	0.0357143
AACGTTCTT.AACGCATTG	140	296	0.821429
AACGTTCTT.ACACATCTG	276	4	0.107143
AACGTTCTT.ACGCACACT	314	14	0.0714286
AACGTTCTT.CAAGAGGAG	280	1	0.0357143
AACGTTCTT.CCTCAGGTG	314	209	0.75
AACGTTCTT.CCTCTGCAT	708	89	0.214286
AACGTTCTT.CCTGCTCCA	493	0	0
AACGTTCTT.CGCGATGTA	293	0	0
AACGTTCTT.CGCTTCACG	239	18	0.107143
AACGTTCTT.CTGGTGACA	618	1902	0.892857
AACGTTCTT.GAGTGTGCC	176	1	0.0357143
AACGTTCTT.GCTGAGCAG	1357	1167	0.857143
AACGTTCTT.GTCACAGAG	590	1211	0.857143
AACGTTCTT.TAACACATC	1072	21	0.142857
AACGTTCTT.TAACCGTGA	2071	1425	0.892857
AACGTTCTT.TAACTCCGA	454	1126	0.785714
AACGTTCTT.TACACGGTC	390	2	0.0714286
AACGTTCTT.TATGTATGC	1750	2423	0.892857
AACGTTCTT.TGACCAAGT	192	1	0.0357143
AACGTTCTT.TGATTGTGC	724	72	0.142857
AACGTTCTT.TGCAACTCT	152	0	0
AACTAACTG.ACTAAGTTC	780	1382	0.857143
AACTAACTG.ACTTCAGTA	147	0	0
AACTAACTG.CAGAGCACC	1413	1311	0.821429
AACTAACTG.CATCAATAG	1069	68	0.107143
AACTAACTG.CCTATTCAA	150	167	0.25
AACTAACTG.CGCTGTAGT	93	218	0.642857
AACTAACTG.CTGCATGTT	427	72	0.607143
AACTAACTG.GCTTGTCCT	562	110	0.214286
AACTAACTG.GTAAGTGAG	1700	1099	0.892857
AACTAACTG.TAATCTGGA	472	7	0.0357143
AACTAACTG.TGCCGAACT	799	1	0.0357143
AACTCCATG.AAGACTACC	481	716	0.857143
AACTCCATG.AAGCTTGCA	431	1	0.0357143
AACTCCATG.AAGTAGGAC	731	0	0
AACTCCATG.ACCGTCCTA	503	60	0.214286
AACTCCATG.AGACGCTAT	210	1	0.0357143
AACTCCATG.ATCCGTCTC	586	94	0.785714
AACTCCATG.ATGCTCACC	646	65	0.107143
AACTCCATG.CAATTGTCT	1105	28	0.464286
AACTCCATG.CATATGCGA	424	0	0
AACTCCATG.CGCATAACT	1503	1076	0.857143
AACTCCATG.CGGTTGCGA	333	692	0.857143
AACTCCATG.CTACTGTCA	661	1769	0.857143
AACTCCATG.CTTAACAGC	340	707	0.857143
AACTCCATG.GAACATGAC	345	1	0.0357143
AACTCCATG.GACACCGAT	395	55	0.678571
AACTCCATG.GAGCCGTTA	515	575	0.785714
AACTCCATG.GCACAACTC	474	126	0.714286
AACTCCATG.GTAGCATAC	1164	1	0.0357143
AACTCCATG.GTGTTGGAA	341	20	0.142857
AACTCCATG.TCTGCAACA	106	1	0.0357143
AACTCCATG.TCTTAGCGA	490	1124	0.892857
AACTCCATG.TGTCACATA	291	454	0.714286
AACTCCATG.TTCGTGATG	228	314	0.785714
AACTGATTC.ATGCAGTTC	213	1	0.0357143
AACTGATTC.CAACACTCC	311	0	0
AACTGATTC.CATCTCGAT	350	189	0.642857
AACTGATTC.CCAGTACTC	395	416	0.821429
AACTGATTC.CGAACAATC	509	708	0.857143
AACTGATTC.CGGTTCTAT	287	1	0.0357143
AACTGATTC.CGTGCCTAT	583	9	0.107143
AACTGATTC.CTACGAGAA	359	3	0.0714286
AACTGATTC.GTTCAGAAG	1303	1435	0.892857
AACTGATTC.TAATTCGTG	838	1498	0.892857
AACTGATTC.TCAGGTGCA	317	14	0.107143
AACTGATTC.TGATTGCTG	330	1313	0.821429
AACTGATTC.TTAAGTGGT	505	85	0.214286
AACTGCGAC.AAGCCACAC	406	1	0.0357143
AACTGCGAC.ACAACCGGA	582	650	0.821429
AACTGCGAC.ACTCCAACT	375	1	0.0357143
AACTGCGAC.AGGAAGGTG	255	1222	0.892857
AACTGCGAC.ATGTCCTCC	254	1151	0.892857
AACTGCGAC.CCTTAACAT	556	63	0.214286
AACTGCGAC.CGTGGTACC	221	0	0
AACTGCGAC.CTGGAGCGA	613	421	0.821429
AACTGCGAC.GACCAGAGA	533	34	0.0714286
AACTGCGAC.GCCATTAAG	67	364	0.857143
AACTGCGAC.GCCTTAGAG	220	364	0.857143
AACTGCGAC.GCGGAGATT	233	475	0.821429
AACTGCGAC.GCTACAATG	292	8	0.107143
AACTGCGAC.GGTAACTAC	909	3	0.0357143
AACTGCGAC.GGTACTTCC	224	0	0
AACTGCGAC.GGTCGGATA	646	903	0.857143
AACTGCGAC.GTACAATGC	662	1	0.0357143
AACTGCGAC.GTACGAACG	579	1	0.0357143
AACTGCGAC.TAACGGATA	488	470	0.821429
AACTGCGAC.TACCGCGTT	318	1	0.0357143
AACTGCGAC.TATGCCTTC	236	21	0.0357143
AACTGCGAC.TGAGACAGC	1066	1018	0.928571
AACTGCGAC.TGTAGGTTA	426	239	0.607143
AACTTAGCT.ATCAAGCAT	1029	52	0.107143
AACTTAGCT.CAGTTACTG	353	0	0
AACTTAGCT.CCTAGCAAT	602	44	0.25
AACTTAGCT.CTATCTTGA	765	1	0.0357143
AACTTAGCT.CTCGAACTG	793	755	0.892857
AACTTAGCT.CTGCGTCAC	167	1	0.0357143
AACTTAGCT.GCAACTCGC	288	35	0.535714
AACTTAGCT.GCCGCCTAA	1079	815	0.892857
AACTTAGCT.GCGGAGATT	462	70	0.107143
AACTTAGCT.GCGGTAAGT	1166	570	0.857143
AACTTAGCT.GGTGATAGG	1714	3	0.107143
AACTTAGCT.GTAGCTACA	303	21	0.107143
AACTTAGCT.TACCTCACT	1243	428	0.5
AACTTAGCT.TACTAGTAG	718	1	0.0357143
AACTTAGCT.TCCAGAACG	1461	2210	0.892857
AACTTAGCT.TGCTCACAC	684	1171	0.892857
AACTTAGCT.TTACTTACG	422	1050	0.821429
AACTTCTGC.AACGCATTG	601	0	0
AACTTCTGC.ACAACGAGC	401	7	0.0714286
AACTTCTGC.AGAGGTGAA	398	558	0.785714
AACTTCTGC.AGCCTCTAG	547	336	0.857143
AACTTCTGC.CACATATCA	144	2	0.0714286
AACTTCTGC.CACTACAGG	95	1	0.0357143
AACTTCTGC.CAGCTGGAG	572	636	0.785714
AACTTCTGC.CCATATCTT	280	22	0.142857
AACTTCTGC.CCTAAGTCT	1055	896	0.928571
AACTTCTGC.CGAATCCTG	953	1	0.0357143
AACTTCTGC.CGACGTGAT	331	38	0.178571
AACTTCTGC.GATAAGCTG	435	30	0.0714286
AACTTCTGC.GTCATTCTA	455	1905	0.892857
AACTTCTGC.GTTGCTCAG	905	1109	0.821429
AACTTCTGC.TGCGTGCCA	1131	518	0.821429
AACTTCTGC.TGCTCACAC	317	5	0.107143
AACTTCTGC.TTACTTACG	470	0	0
AACTTGTCG.AACGGAGAT	194	2	0.0357143
AACTTGTCG.AAGCTTGCA	598	42	0.142857
AACTTGTCG.AATGCTATC	338	0	0
AACTTGTCG.AATTGGATC	270	0	0
AACTTGTCG.AGATGAAGA	315	32	0.214286
AACTTGTCG.ATCGGTGGT	298	0	0
AACTTGTCG.ATGAGATCC	1564	1184	0.892857
AACTTGTCG.CAACCTGGT	191	1	0.0357143
AACTTGTCG.CATCCGACA	1385	702	0.857143
AACTTGTCG.CTATTCCGT	468	1944	0.928571
AACTTGTCG.CTCGAACTG	201	300	0.785714
AACTTGTCG.CTGCATGTT	842	1439	0.821429
AACTTGTCG.CTGGTCGGT	387	52	0.714286
AACTTGTCG.CTTAGGACT	725	1138	0.785714
AACTTGTCG.GACACGCAA	1403	27	0.0714286
AACTTGTCG.TACGTTGGA	130	0	0
AACTTGTCG.TAGACACGT	1067	0	0
AACTTGTCG.TAGCACTAT	366	0	0
AACTTGTCG.TAGCCAGTG	475	785	0.785714
AACTTGTCG.TATACGTGG	854	1988	0.892857
AACTTGTCG.TCGCGTCAT	205	0	0
AACTTGTCG.TCGCTGTAA	740	0	0
AACTTGTCG.TGCAGCCTT	598	0	0
AAGACGAAG.ACTCTGCTC	683	2193	0.892857
AAGACGAAG.ACTGCTAGT	149	4	0.0714286
AAGACGAAG.AGGTACCAA	2475	3628	0.928571
AAGACGAAG.AGTCCGTGT	289	1	0.0357143
AAGACGAAG.CGAGTAGCA	476	1809	0.857143
AAGACGAAG.GATGTTACA	749	192	0.285714
AAGACGAAG.GCAGATCCG	328	0	0
AAGACGAAG.GCGAAGCTC	431	3	0.0357143
AAGACGAAG.GTGAATGCC	1139	807	0.857143
AAGACGAAG.GTGTCGAGC	742	11	0.0714286
AAGACGAAG.TATACGGAT	652	1	0.0357143
AAGACGAAG.TTCGTGATG	712	1305	0.821429
AAGACGAAG.TTGATGAGT	298	759	0.892857
AAGACTACC.ACGCAAGAT	228	1	0.0357143
AAGACTACC.ACGTCTATG	240	500	0.857143
AAGACTACC.CAGAAGTGA	585	143	0.892857
AAGACTACC.CAGCGTAAG	289	0	0
AAGACTACC.CCATATCTT	1364	2254	0.892857
AAGACTACC.GATTCTCGG	235	1439	0.892857
AAGACTACC.TAAGTACAC	550	913	0.857143
AAGACTACC.TAGTAGTCT	245	24	0.0714286
AAGACTACC.TCGAACGCT	239	0	0
AAGACTGGT.AAGCTGAGG	1451	1564	0.892857
AAGACTGGT.AAGTTGCCA	1616	1098	0.785714
AAGACTGGT.ACTTGATCT	622	272	0.392857
AAGACTGGT.AGCTTGGTG	203	359	0.892857
AAGACTGGT.ATATCCGAT	385	1	0.0357143
AAGACTGGT.ATGACACAA	340	0	0
AAGACTGGT.CAATACCAC	382	867	0.857143
AAGACTGGT.CCGAGCTGA	540	0	0
AAGACTGGT.CGCGTGAGA	1354	803	0.857143
AAGACTGGT.CTTAGGACT	171	2	0.0357143
AAGACTGGT.GAACTGCAA	118	2	0.0714286
AAGACTGGT.GAGTCACCA	489	64	0.178571
AAGACTGGT.GATACTGTG	880	1414	0.857143
AAGACTGGT.GCACGCATT	1615	660	0.892857
AAGACTGGT.GCCTTCCAT	376	75	0.785714
AAGACTGGT.GCTACAATG	233	3	0.107143
AAGACTGGT.GCTGTTCGG	182	16	0.0714286
AAGACTGGT.GGTAAGGAT	734	1	0.0357143
AAGACTGGT.TAAGCACTA	462	511	0.821429
AAGACTGGT.TAGTCGCAT	915	442	0.25
AAGACTGGT.TATGCCTTC	261	41	0.0714286
AAGACTGGT.TCAAGGAGT	415	2	0.0714286
AAGACTGGT.TGGACTGCC	963	2681	0.928571
AAGACTGGT.TGTAACAGT	200	2	0.0714286
AAGACTGGT.TGTCACATA	273	25	0.142857
AAGACTGGT.TGTCATAGC	129	5	0.0357143
AAGAGAACT.ACGACAGTC	832	14	0.0714286
AAGAGAACT.AGCAACATT	280	0	0
AAGAGAACT.AGCATTCCA	648	1	0.0357143
AAGAGAACT.AGCTTGGTG	1416	14	0.107143
AAGAGAACT.ATAGCCTAA	758	1436	0.821429
AAGAGAACT.CAGAGCACC	375	0	0
AAGAGAACT.CAGCTCTTC	88	0	0
AAGAGAACT.CGAATCCTG	738	334	0.821429
AAGAGAACT.CTCCTATCT	1422	752	0.892857
AAGAGAACT.CTCTGTCAA	476	528	0.857143
AAGAGAACT.CTGATGCAC	1898	896	0.857143
AAGAGAACT.CTTCCGGTA	465	36	0.0357143
AAGAGAACT.GACAATGTT	407	560	0.75
AAGAGAACT.GCAGCTTGA	1480	558	0.821429
AAGAGAACT.GCGACACAG	696	2020	0.857143
AAGAGAACT.GGTAGCATC	280	14	0.107143
AAGAGAACT.GTCAGCGTC	278	0	0
AAGAGAACT.TAGGTTAGT	1325	2	0.0714286
AAGAGAACT.TCTGAGATA	810	5	0.0714286
AAGAGAACT.TGACAAGTT	318	3	0.107143
AAGAGAACT.TTAACGTTC	1438	832	0.892857
AAGAGAGAG.AACTCCATG	32	366	0.285714
AAGAGAGAG.ACTTCTTGG	582	0	0
AAGAGAGAG.ATAATCGAG	270	0	0
AAGAGAGAG.ATAGTCAGT	383	0	0
AAGAGAGAG.CATAAGATC	325	0	0
AAGAGAGAG.CCTCGACCT	372	21	0.178571
AAGAGAGAG.CCTGCTCCA	185	2	0.0714286
AAGAGAGAG.CGGTGTTAC	170	1	0.0357143
AAGAGAGAG.CTCTGTCAA	275	243	0.892857
AAGAGAGAG.CTGACAGCA	201	0	0
AAGAGAGAG.GATGCGGTT	545	364	0.821429
AAGAGAGAG.GCTACAATG	958	91	0.178571
AAGAGAGAG.GCTAGTGGA	265	240	0.785714
AAGAGAGAG.GCTTCACTC	331	2	0.0714286
AAGAGAGAG.GTATTACTG	146	0	0
AAGAGAGAG.TGCATCGGA	529	260	0.857143
AAGCAACTA.AAGACTGGT	1772	1750	0.857143
AAGCAACTA.AAGTAGGAC	243	1072	0.892857
AAGCAACTA.ACACGTTGC	1806	1230	0.892857
AAGCAACTA.ACCTTGAAG	1034	1510	0.892857
AAGCAACTA.AGTCCGTGT	516	0	0
AAGCAACTA.ATACGAGGT	504	1225	0.892857
AAGCAACTA.CAACGTCTT	324	0	0
AAGCAACTA.CAACTCCAG	489	0	0
AAGCAACTA.CACACTGCC	984	1	0.0357143
AAGCAACTA.CGACCACTT	147	0	0
AAGCAACTA.CTGCATGTT	236	12	0.0714286
AAGCAACTA.GAACTGCAA	964	4353	0.928571
AAGCAACTA.GATGTTACA	164	1	0.0357143
AAGCAACTA.GCCATTAAG	1213	753	0.821429
AAGCAACTA.GTCGACATT	580	2682	0.857143
AAGCAACTA.TAAGTGTAG	96	384	0.821429
AAGCAACTA.TCAAGCGTA	1225	975	0.892857
AAGCAACTA.TCGGTATCA	639	824	0.892857
AAGCAACTA.TCTCATCGG	276	2	0.0357143
AAGCAACTA.TTAAGTGGT	1131	670	0.892857
AAGCAATCG.AAGGAAGTC	800	1	0.0357143
AAGCAATCG.ACCGGAGTA	530	1583	0.857143
AAGCAATCG.AGCTCGTCT	1143	470	0.821429
AAGCAATCG.CAACTAATC	288	6	0.107143
AAGCAATCG.GGAAGGTAT	567	0	0
AAGCAATCG.GTGCTCTTG	386	0	0
AAGCAATCG.TAGACACGT	189	192	0.75
AAGCAATCG.TGGTAGCAG	1132	93	0.178571
AAGCACAAC.ACATTGACA	1592	950	0.857143
AAGCACAAC.ACGCTATGT	365	909	0.821429
AAGCACAAC.AGATCTTCA	434	591	0.821429
AAGCACAAC.ATAGTGGTT	292	0	0
AAGCACAAC.CATAGGTGT	414	238	0.821429
AAGCACAAC.GACATAACG	438	385	0.821429
AAGCACAAC.GCCGAACCA	1035	3	0.107143
AAGCACAAC.GCCTTGTGA	1103	730	0.857143
AAGCACAAC.GTCAATACA	260	206	0.785714
AAGCACAAC.TCGCGTCAT	303	17	0.0714286
AAGCACAAC.TGACCAAGT	894	6	0.107143
AAGCACAAC.TGTAGCAAG	607	555	0.785714
AAGCAGCAT.AACTCCATG	252	21	0.107143
AAGCAGCAT.AATCAGGAG	716	4	0.0357143
AAGCAGCAT.AATGCTGAT	262	0	0
AAGCAGCAT.ACACACGTC	513	3	0.0714286
AAGCAGCAT.ACTCCTGAG	638	58	0.428571
AAGCAGCAT.AGGAATTGG	594	3213	0.892857
AAGCAGCAT.CACGTAGAC	928	1	0.0357143
AAGCAGCAT.CACTACAGG	197	659	0.821429
AAGCAGCAT.CAGGTATCG	146	0	0
AAGCAGCAT.CAGTGAGGA	398	1195	0.892857
AAGCAGCAT.CTGACAGCA	1078	634	0.857143
AAGCAGCAT.CTGTCACTT	1074	0	0
AAGCAGCAT.GACCGTAGT	911	185	0.821429
AAGCAGCAT.GCGCTAGAA	172	0	0
AAGCAGCAT.GCTAGTGGA	467	1606	0.892857
AAGCAGCAT.GTGATGTGC	235	2	0.0714286
AAGCAGCAT.GTGGAGGTC	494	521	0.857143
AAGCAGCAT.TACTTCCAG	1412	1061	0.892857
AAGCAGCAT.TCACCGAGG	531	0	0
AAGCAGCAT.TCCAAGTAA	554	633	0.821429
AAGCAGCAT.TGGAACTAA	305	0	0
AAGCATTGC.AAGTTGCCA	195	0	0
AAGCATTGC.ACAAGTACA	1651	2037	0.821429
AAGCATTGC.AGGTGTACA	767	1887	0.892857
AAGCATTGC.ATGGAGAGT	216	1	0.0357143
AAGCATTGC.ATGTCGCCT	422	84	0.75
AAGCATTGC.ATTGATCAC	1652	1242	0.857143
AAGCATTGC.CAGAGCACC	398	928	0.821429
AAGCATTGC.CAGTACATC	114	0	0
AAGCATTGC.CCAAGTCGA	492	1040	0.892857
AAGCATTGC.CCAATATAC	916	1183	0.857143
AAGCATTGC.CCATCACGA	175	0	0
AAGCATTGC.CCATCTAGG	870	1268	0.857143
AAGCATTGC.CGACCATCA	385	1	0.0357143
AAGCATTGC.CGCGATGTA	306	4	0.142857
AAGCATTGC.CTATTAAGG	1133	74	0.107143
AAGCATTGC.CTGTCTAGT	474	101	0.714286
AAGCATTGC.GACACCGAT	595	767	0.892857
AAGCATTGC.GACTCTGGT	1121	20	0.107143
AAGCATTGC.GTAAGTGAG	847	657	0.821429
AAGCATTGC.GTTAGTCAA	179	17	0.0714286
AAGCATTGC.GTTCAGAAG	177	1	0.0357143
AAGCATTGC.TACTCGACC	167	0	0
AAGCATTGC.TAGATAGCC	1560	1461	0.857143
AAGCATTGC.TGACCTCCT	1366	2	0.0714286
AAGCATTGC.TTCCAATTC	1286	671	0.892857
AAGCCAAGT.AAGACTGGT	160	23	0.0357143
AAGCCAAGT.AATCTGACC	89	0	0
AAGCCAAGT.ACAGCGGTC	1703	135	0.25
AAGCCAAGT.AGACGCCTG	1106	2298	0.857143
AAGCCAAGT.AGACGGAGG	254	0	0
AAGCCAAGT.ATAGTCAGT	283	5	0.178571
AAGCCAAGT.ATCCTCCGA	202	307	0.857143
AAGCCAAGT.ATGGAGGAA	1168	1868	0.928571
AAGCCAAGT.CAATACCAC	824	1557	0.892857
AAGCCAAGT.CACAATAAC	449	77	0.0714286
AAGCCAAGT.CATACAACC	250	65	0.178571
AAGCCAAGT.CCACTACCA	670	1863	0.892857
AAGCCAAGT.CTCTGCGGT	426	19	0.0714286
AAGCCAAGT.GACTTCACC	187	2	0.0714286
AAGCCAAGT.TATGAAGAC	441	542	0.857143
AAGCCAAGT.TATGCCTTC	1282	724	0.821429
AAGCCAAGT.TGCCACCGA	847	4	0.107143
AAGCCAAGT.TTATCGCAC	408	1839	0.892857
AAGCCAAGT.TTCGGAGTC	323	1255	0.928571
AAGCCAAGT.TTCTCCACA	304	66	0.285714
AAGCCACAC.AATCGCCAT	509	0	0
AAGCCACAC.ACACCACAT	313	1	0.0357143
AAGCCACAC.ACAGGAACT	849	17	0.107143
AAGCCACAC.AGGATGCGT	375	76	0.678571
AAGCCACAC.AGTGGAATG	368	0	0
AAGCCACAC.CAGTATGAT	469	2	0.0357143
AAGCCACAC.CATCTCACG	539	8	0.0714286
AAGCCACAC.CCAACAACA	170	0	0
AAGCCACAC.CCATACGAT	551	1	0.0357143
AAGCCACAC.CCATATGCC	246	139	0.892857
AAGCCACAC.CCGCAACAC	566	1	0.0357143
AAGCCACAC.CCTAAGTCT	165	0	0
AAGCCACAC.CCTATTCAA	842	1603	0.821429
AAGCCACAC.CGACCATCA	201	1	0.0357143
AAGCCACAC.CGACGTGAT	2828	1740	0.892857
AAGCCACAC.CGTGTCCGA	1020	28	0.107143
AAGCCACAC.CTGATCCGA	746	1280	0.892857
AAGCCACAC.GAATCAACC	593	55	0.178571
AAGCCACAC.GAGTCACCA	766	920	0.857143
AAGCCACAC.GATCGCACT	1122	23	0.214286
AAGCCACAC.GCCGAGTCT	997	1902	0.857143
AAGCCACAC.GCGAGTCTA	472	0	0
AAGCCACAC.GCTACCGAG	386	2	0.0714286
AAGCCACAC.GCTATGTAA	326	1	0.0357143
AAGCCACAC.GTCTCTTCA	659	18	0.0357143
AAGCCACAC.GTGGACTGG	633	48	0.107143
AAGCCACAC.TAAGGTGAT	431	947	0.892857
AAGCCACAC.TCAATCTAG	1082	7	0.142857
AAGCCACAC.TCATGCAGG	1964	366	0.392857
AAGCCACAC.TGGAGAACC	251	2	0.0714286
AAGCCACAC.TGGTCCTAG	1318	1095	0.857143
AAGCCACAC.TTCCTGCTA	1246	52	0.0714286
AAGCTGAGG.ACTCCGGTT	236	0	0
AAGCTGAGG.ACTGGACCA	226	15	0.0357143
AAGCTGAGG.AGCACCGTG	268	18	0.0714286
AAGCTGAGG.AGTCCGTGT	208	2	0.0357143
AAGCTGAGG.ATGCCTTCA	1304	1138	0.892857
AAGCTGAGG.CTTGATCTA	361	1	0.0357143
AAGCTGGTC.AATGAGTCG	263	0	0
AAGCTGGTC.ACCGACGGT	344	563	0.857143
AAGCTGGTC.ACGACGATT	140	13	0.107143
AAGCTGGTC.AGATGTTGG	660	1983	0.857143
AAGCTGGTC.AGCCAGGAC	728	10	0.0357143
AAGCTGGTC.CATCCGACA	1012	57	0.142857
AAGCTGGTC.CCTCTGCAT	252	28	0.107143
AAGCTGGTC.CTCTAGTAA	569	31	0.0357143
AAGCTGGTC.CTGATCAAG	302	0	0
AAGCTGGTC.GATAAGCTG	1166	1204	0.857143
AAGCTGGTC.TAGGATGCC	1015	2287	0.892857
AAGCTGGTC.TCACATACT	788	1	0.0357143
AAGCTGGTC.TGAACCAAT	261	3	0.107143
AAGCTGGTC.TGATTGTGC	288	620	0.821429
AAGCTGGTC.TGCCTGGTT	532	5	0.0357143
AAGCTGGTC.TGGACTGCC	3514	3767	0.928571
AAGCTGGTC.TTATCGCAC	628	2648	0.821429
AAGCTTGCA.AGACATCCA	257	3408	0.928571
AAGCTTGCA.AGGAGGTGA	684	3	0.107143
AAGCTTGCA.ATGAACTAG	499	711	0.857143
AAGCTTGCA.CATGTCCTG	528	276	0.5
AAGCTTGCA.GATCTACTT	1116	5	0.142857
AAGCTTGCA.GATTGAGTA	1261	1998	0.892857
AAGCTTGCA.GCGCTAGAA	180	0	0
AAGCTTGCA.GGTTAGATG	173	1	0.0357143
AAGCTTGCA.GTAGACTCT	360	1	0.0357143
AAGCTTGCA.TCAGAGCGT	171	1465	0.857143
AAGCTTGCA.TCAGGACTG	464	0	0
AAGCTTGCA.TCTCGTATC	315	0	0
AAGCTTGCA.TGAGAGGAC	558	1	0.0357143
AAGCTTGCA.TTGTAATGC	178	39	0.0714286
AAGGAACAG.ACATTCCAC	657	3148	0.928571
AAGGAACAG.ACGCTCTTA	316	2	0.0714286
AAGGAACAG.AGAGCGGAG	213	11	0.0357143
AAGGAACAG.ATCATGTTC	700	1	0.0357143
AAGGAACAG.CATTATGTC	1967	988	0.857143
AAGGAACAG.CCAGATCAC	1011	2343	0.892857
AAGGAACAG.CTCCTGACG	140	1	0.0357143
AAGGAACAG.GTCAACTGA	666	28	0.142857
AAGGAACAG.TAGTGATCC	327	0	0
AAGGAACAG.TCAAGCGTA	930	1	0.0357143
AAGGAACAG.TGTGCTAAC	497	1	0.0357143
AAGGAAGTC.AACAGATCG	165	0	0
AAGGAAGTC.AACCGTGAG	196	8	0.0357143
AAGGAAGTC.AACTGATTC	254	1048	0.857143
AAGGAAGTC.AAGGATACG	558	2427	0.892857
AAGGAAGTC.AATTAGAGG	2724	1584	0.892857
AAGGAAGTC.ACACGTTGC	71	2694	0.857143
AAGGAAGTC.ACCGTCACG	379	0	0
AAGGAAGTC.AGAGCGCGA	396	1	0.0357143
AAGGAAGTC.AGATGTTGG	583	1	0.0357143
AAGGAAGTC.ATCACCGCA	280	0	0
AAGGAAGTC.ATGAGGTAT	451	1	0.0357143
AAGGAAGTC.CACAATAAC	295	25	0.0714286
AAGGAAGTC.GCCGCTATC	280	0	0
AAGGAAGTC.GCTATGTAA	1288	6	0.142857
AAGGAAGTC.GGATCAATG	108	51	0.0714286
AAGGAAGTC.GTGACGTAA	1003	1	0.0357143
AAGGAAGTC.GTGCACGAG	311	95	0.785714
AAGGAAGTC.TAACTCCGA	290	0	0
AAGGAAGTC.TAATTCGTG	356	22	0.0357143
AAGGAAGTC.TACGTTACC	359	149	0.428571
AAGGAAGTC.TGCGACGTT	226	1	0.0357143
AAGGATACG.AATACTCCG	543	577	0.821429
AAGGATACG.AATGCTGAT	461	221	0.857143
AAGGATACG.ACAGTATTG	196	247	0.821429
AAGGATACG.ACGCTCTTA	171	1	0.0357143
AAGGATACG.ATAGTCAGT	1690	788	0.857143
AAGGATACG.ATCTGCGTA	462	0	0
AAGGATACG.CACACCTGT	1210	2194	0.928571
AAGGATACG.CACATATCA	1319	880	0.857143
AAGGATACG.CATCCAGGA	622	0	0
AAGGATACG.CCACAAGGT	235	27	0.0714286
AAGGATACG.CCTTCGAGC	1758	1007	0.857143
AAGGATACG.CTCTTCAGC	1209	0	0
AAGGATACG.CTTCGTGCA	432	283	0.892857
AAGGATACG.GAGTGTGCC	352	8	0.0357143
AAGGATACG.GCTACCTTA	264	0	0
AAGGATACG.TAAGTACAC	898	436	0.892857
AAGGATACG.TATCAGTGC	513	865	0.857143
AAGGATACG.TCATCAGAG	1098	6	0.0357143
AAGGATACG.TCCTGTGGA	317	600	0.892857
AAGGATCGT.AATGCGTGC	450	1498	0.892857
AAGGATCGT.AGTCGCGAC	457	1915	0.892857
AAGGATCGT.CACCAGAAG	622	1	0.0357143
AAGGATCGT.CCATACGAT	156	0	0
AAGGATCGT.CCTCTGCAT	98	5	0.142857
AAGGATCGT.CGATCCAGA	302	2	0.0714286
AAGGATCGT.CTTAACAGC	121	1	0.0357143
AAGGATCGT.GAACCAGTT	363	1	0.0357143
AAGGATCGT.GGATTCGTC	471	928	0.928571
AAGGATCGT.GGTAAGGAT	779	1	0.0357143
AAGGATCGT.GTAACAGTC	404	0	0
AAGGATCGT.GTCCTTCAT	640	628	0.892857
AAGGTCTGA.AATATCAGC	587	127	0.75
AAGGTCTGA.AGTGAACGG	973	597	0.857143
AAGGTCTGA.ATAATGTGG	1468	27	0.0357143
AAGGTCTGA.CCGACTGTT	481	1141	0.821429
AAGGTCTGA.CCTTCCTCA	843	671	0.821429
AAGGTCTGA.CCTTGCTTG	456	571	0.857143
AAGGTCTGA.GAGTGCATA	251	0	0
AAGGTCTGA.GATCCGCAC	206	25	0.214286
AAGGTCTGA.GCCTGCATC	658	771	0.857143
AAGGTCTGA.GGTAAGGAT	373	3	0.107143
AAGGTCTGA.TTCCTAAGG	208	0	0
AAGGTCTGA.TTGCCAGAT	426	2	0.0714286
AAGGTGCTG.AAGTTCTCT	1143	1140	0.857143
AAGGTGCTG.ACACCACAT	518	0	0
AAGGTGCTG.ACTCACGAA	424	0	0
AAGGTGCTG.AGCGGTAAG	1800	1240	0.821429
AAGGTGCTG.AGTACTCTC	345	2	0.0714286
AAGGTGCTG.CACACCTGT	332	61	0.392857
AAGGTGCTG.CATCCAGGA	413	121	0.857143
AAGGTGCTG.CATCTCGAT	581	0	0
AAGGTGCTG.CGAGTAGCA	926	1267	0.928571
AAGGTGCTG.CGATCCAGA	1070	39	0.678571
AAGGTGCTG.CGATTGAAC	833	18	0.0714286
AAGGTGCTG.CGGAAGACG	538	424	0.821429
AAGGTGCTG.CTAGAGTCG	438	1	0.0357143
AAGGTGCTG.CTCGTTCAC	264	0	0
AAGGTGCTG.CTGGTCGGT	490	82	0.714286
AAGGTGCTG.CTTGCGACC	369	0	0
AAGGTGCTG.GACCGTAGT	467	54	0.214286
AAGGTGCTG.GCATTGATC	141	207	0.75
AAGGTGCTG.GGAAGAAGC	407	2	0.0714286
AAGGTGCTG.GGAGAATGA	507	1	0.0357143
AAGGTGCTG.GGATCGTTC	843	951	0.892857
AAGGTGCTG.GTCTCCAGG	328	884	0.892857
AAGGTGCTG.TAGAGCGTC	1249	9	0.107143
AAGGTGCTG.TATACGTGG	630	3	0.0714286
AAGGTGCTG.TCATATCGC	1148	651	0.821429
AAGGTGCTG.TCATGCTCA	2178	2201	0.892857
AAGGTGCTG.TTAAGTGGT	477	2	0.0714286
AAGTACAGA.AACTTGTCG	204	59	0.0714286
AAGTACAGA.AAGGATACG	940	8	0.107143
AAGTACAGA.ACTCGAGTC	1396	2424	0.857143
AAGTACAGA.AGCAAGTCC	565	1100	0.892857
AAGTACAGA.ATTGCGCTA	1218	1459	0.892857
AAGTACAGA.ATTGGTTCC	220	1	0.0357143
AAGTACAGA.CAAGCGCAT	634	174	0.892857
AAGTACAGA.CACGGATAG	403	0	0
AAGTACAGA.CATAGGTGT	608	981	0.785714
AAGTACAGA.CCGGATTGC	1309	1130	0.857143
AAGTACAGA.CGCACTGAA	398	2	0.0714286
AAGTACAGA.CGGTAGCTT	1199	777	0.857143
AAGTACAGA.CGTATTCCT	1678	2661	0.857143
AAGTACAGA.CTACGGTAT	981	1394	0.928571
AAGTACAGA.CTGACGGAT	254	3	0.0714286
AAGTACAGA.CTGAGTCCA	551	857	0.785714
AAGTACAGA.GCTCAGCCA	318	32	0.571429
AAGTACAGA.TAACATTGG	336	1798	0.821429
AAGTACAGA.TACGGTCGT	912	1	0.0357143
AAGTACAGA.TAGCGCAGC	332	1	0.0357143
AAGTACAGA.TCAGCGACC	504	2	0.0357143
AAGTACAGA.TCGCATTCG	433	1168	0.928571
AAGTACAGA.TGACAAGTT	438	527	0.857143
AAGTACAGA.TGGATTAGC	751	2	0.0714286
AAGTAGGAC.ACAAGTACA	545	494	0.785714
AAGTAGGAC.ACTCGAGTC	644	1873	0.892857
AAGTAGGAC.AGCAGACAA	766	1383	0.928571
AAGTAGGAC.ATAACGACA	1411	295	0.392857
AAGTAGGAC.ATCCTGCCT	1815	1133	0.857143
AAGTAGGAC.CCGATCTCT	2676	1867	0.892857
AAGTAGGAC.GTCCACAAC	353	601	0.857143
AAGTAGGAC.TAATGTAGC	2595	1142	0.857143
AAGTAGGAC.TATGTACCT	1352	2276	0.892857
AAGTAGGAC.TCATGCTCA	454	67	0.0714286
AAGTAGGAC.TGCGATACT	368	120	0.714286
AAGTAGGAC.TTCCTTGAC	542	42	0.142857
AAGTCATGA.ACAAGTACA	582	0	0
AAGTCATGA.AGATGTTGG	229	1	0.0357143
AAGTCATGA.ATAGTGGTT	728	1019	0.928571
AAGTCATGA.CTATCTTGA	279	1269	0.892857
AAGTCATGA.CTGCAGAGC	300	2	0.0714286
AAGTCATGA.CTTAAGTTG	920	22	0.142857
AAGTCATGA.GACGTAGCA	242	1032	0.785714
AAGTCATGA.GATACCGGA	1747	3845	0.892857
AAGTCATGA.GCACATGTT	721	61	0.178571
AAGTCATGA.GCGTTCAGA	302	1	0.0357143
AAGTCATGA.GCTACCGAG	871	956	0.928571
AAGTCATGA.GGAGCATCT	812	980	0.857143
AAGTCATGA.GTCACAGAG	146	1719	0.785714
AAGTCATGA.TACGAACTC	740	2846	0.928571
AAGTCATGA.TGATACCGT	360	1	0.0357143
AAGTCATGA.TGCAGATGC	471	0	0
AAGTCATGA.TGCTCACAC	852	0	0
AAGTTCTCT.ACGCACACT	475	75	0.178571
AAGTTCTCT.ATCAAGAGA	1016	40	0.142857
AAGTTCTCT.CCAATGCCT	180	0	0
AAGTTCTCT.GAGCCGTTA	576	940	0.821429
AAGTTCTCT.GCAACTCGC	158	35	0.107143
AAGTTCTCT.GCCTTAGAG	382	0	0
AAGTTCTCT.TGGAATCGT	1102	465	0.821429
AAGTTCTCT.TGTGCTAAC	539	35	0.142857
AAGTTGCCA.AAGCACAAC	339	398	0.857143
AAGTTGCCA.AGAAGAGTC	191	49	0.0714286
AAGTTGCCA.AGAAGTAAC	970	1	0.0357143
AAGTTGCCA.ATAGAGCAG	1034	34	0.0357143
AAGTTGCCA.CACATATCA	146	1	0.0357143
AAGTTGCCA.CACCTCGGA	338	369	0.392857
AAGTTGCCA.CATAAGATC	743	2234	0.857143
AAGTTGCCA.CCTAGTCTC	2342	346	0.5
AAGTTGCCA.CGTGTGTGG	209	1	0.0357143
AAGTTGCCA.GAGATGTAT	992	1312	0.857143
AAGTTGCCA.GTCAGTTGT	487	320	0.785714
AAGTTGCCA.GTCTCCAGG	293	0	0
AAGTTGCCA.GTGCCATGA	287	0	0
AAGTTGCCA.TACTAGTAG	296	1	0.0357143
AAGTTGCCA.TCCGGAGCT	209	1	0.0357143
AAGTTGCCA.TCGTCATTC	281	0	0
AAGTTGCCA.TCTATTAGG	242	1	0.0357143
AAGTTGCCA.TGGTTATAC	355	23	0.142857
AATAACTCC.AAGGATCGT	585	949	0.892857
AATAACTCC.AGACCAGCT	951	939	0.857143
AATAACTCC.AGGATTACT	184	1	0.0357143
AATAACTCC.ATGTCCTCC	741	16	0.178571
AATAACTCC.CAAGCTGCA	986	943	0.821429
AATAACTCC.CACGTAGAC	169	0	0
AATAACTCC.CACTTCCTT	435	793	0.821429
AATAACTCC.CGCTTATGA	407	100	0.75
AATAACTCC.CTCAGGTAC	296	2	0.0714286
AATAACTCC.CTCGAACTG	465	1560	0.892857
AATAACTCC.CTTGATCTA	767	2484	0.892857
AATAACTCC.GACCACTCG	289	5	0.107143
AATAACTCC.GCAACCAAC	758	1160	0.821429
AATAACTCC.GTGCTGACT	193	0	0
AATAACTCC.TAGACACGT	280	1	0.0357143
AATAACTCC.TAGAGACTA	176	257	0.821429
AATACCTTG.AATTAGAGG	822	1449	0.857143
AATACCTTG.ACCAGCGTT	261	1	0.0357143
AATACCTTG.ACGTTCAAT	688	2	0.0714286
AATACCTTG.AGATCTTCA	363	13	0.0357143
AATACCTTG.CAGTGCCAT	266	172	0.785714
AATACCTTG.CCAGATCAC	1030	2205	0.857143
AATACCTTG.CGACGTACG	1045	676	0.857143
AATACCTTG.GACTAGCAT	1588	940	0.892857
AATACCTTG.TCACACTGC	263	754	0.821429
AATACCTTG.TGCGTATCT	255	38	0.0714286
AATACCTTG.TGTATCGTG	139	4	0.0357143
AATACCTTG.TTGCCAGAT	299	972	0.928571
AATACGTCT.AGATCTGAC	585	17	0.178571
AATACGTCT.AGTCGCCGA	381	1	0.0357143
AATACGTCT.ATATGCAGC	661	3843	0.928571
AATACGTCT.ATATGTCCA	1859	2881	0.928571
AATACGTCT.ATCCAATGA	593	972	0.857143
AATACGTCT.ATGCGTGGA	597	0	0
AATACGTCT.ATGCTCACC	257	45	0.178571
AATACGTCT.CGACAGACC	714	36	0.107143
AATACGTCT.GAGGTGAGC	794	13	0.0714286
AATACGTCT.GATTCCTCT	592	903	0.892857
AATACGTCT.GCGCTTCTC	272	2	0.0714286
AATACGTCT.GTAGTTGGT	481	60	0.642857
AATACGTCT.GTCCGTAAG	287	29	0.107143
AATACGTCT.TCGAACGCT	1954	2235	0.857143
AATACGTCT.TGATCTCGG	670	3206	0.857143
AATACGTCT.TGCTCACAC	1421	2	0.0714286
AATACGTCT.TTAACGGAG	337	447	0.857143
AATACGTCT.TTAGATCGG	303	275	0.892857
AATACTCCG.AATACGTCT	589	374	0.821429
AATACTCCG.ACACATCTG	1079	1105	0.857143
AATACTCCG.ACTGCTAGT	253	45	0.178571
AATACTCCG.AGATATGGA	1167	17	0.142857
AATACTCCG.AGCCTCTAG	896	1378	0.857143
AATACTCCG.AGTCAGTTG	1960	2044	0.892857
AATACTCCG.ATCGTAGTG	155	0	0
AATACTCCG.CAATCATAC	518	941	0.857143
AATACTCCG.CACTACAGG	485	60	0.142857
AATACTCCG.CAGATCATT	968	2211	0.928571
AATACTCCG.CATGACGTT	325	1	0.0357143
AATACTCCG.CATTGCAGA	128	8	0.107143
AATACTCCG.CCATACGAT	503	799	0.857143
AATACTCCG.CCGCATCCT	887	1839	0.821429
AATACTCCG.CTCTCAGTC	784	1	0.0357143
AATACTCCG.GGTAACTAC	976	1	0.0357143
AATACTCCG.GTAATCAGC	397	0	0
AATACTCCG.GTACGAACG	198	0	0
AATACTCCG.GTCAACTGA	448	0	0
AATACTCCG.GTGACGTAA	416	238	0.392857
AATACTCCG.GTGCTCTTG	242	795	0.785714
AATACTCCG.GTTCACTCC	325	91	0.642857
AATACTCCG.TATGAGACC	553	3	0.107143
AATACTCCG.TGAACTTGC	219	1	0.0357143
AATACTCCG.TGACCTCCT	257	525	0.785714
AATACTCCG.TGCGCACTG	2924	2648	0.892857
AATACTCCG.TTAACGGAG	1121	0	0
AATAGACGC.AAGGATCGT	579	1083	0.821429
AATAGACGC.AATTCGGAA	591	1455	0.821429
AATAGACGC.ACAATTCGG	186	1	0.0357143
AATAGACGC.ACACAGAAC	1197	428	0.464286
AATAGACGC.ACTTGATCT	303	176	0.821429
AATAGACGC.AGAAGCTGC	129	0	0
AATAGACGC.AGTCGTCCG	737	1	0.0357143
AATAGACGC.AGTGTCTCT	764	723	0.821429
AATAGACGC.CCTGACCTC	467	2	0.0714286
AATAGACGC.GATCTAGAG	2245	2509	0.892857
AATAGACGC.GATTAGTGT	454	309	0.785714
AATAGACGC.GTAACAGTC	127	1024	0.892857
AATAGACGC.GTACTCTAC	291	0	0
AATAGACGC.GTCCGCTCA	402	0	0
AATAGACGC.GTCCTTCAT	220	1389	0.892857
AATAGACGC.GTCGACATT	408	83	0.75
AATAGACGC.GTGCATCAA	758	1358	0.892857
AATAGACGC.TACCGATTG	562	599	0.857143
AATAGACGC.TATCCTCAG	533	56	0.178571
AATAGACGC.TCGCGTCAT	800	53	0.214286
AATAGACGC.TGACAAGTT	458	60	0.678571
AATAGACGC.TGACCTATG	1246	1629	0.821429
AATAGACGC.TGCATCGGA	1017	232	0.464286
AATAGACGC.TTACTAGTC	110	0	0
AATAGACGC.TTGCGAACA	281	2	0.0714286
AATATCAGC.ACACACGTC	593	0	0
AATATCAGC.ACAGGAACT	676	540	0.821429
AATATCAGC.ACATCGTCC	210	0	0
AATATCAGC.AGATGTTGG	287	467	0.857143
AATATCAGC.ATAACGACA	1070	994	0.892857
AATATCAGC.ATGGATATC	1469	50	0.0714286
AATATCAGC.CACGGATAG	679	0	0
AATATCAGC.CATTGACAA	537	82	0.142857
AATATCAGC.CCGATCTCT	239	1	0.0357143
AATATCAGC.CCGGTGGTT	642	8	0.0357143
AATATCAGC.CGGTCGACA	679	0	0
AATATCAGC.CGTGTCCGA	206	0	0
AATATCAGC.CTATTAAGG	455	0	0
AATATCAGC.CTGCAAGCC	1286	718	0.892857
AATATCAGC.GAACTCGTA	439	1	0.0357143
AATATCAGC.GGTGTGACC	202	3	0.0714286
AATATCAGC.TCGCATTCG	514	0	0
AATATCAGC.TGGTGGTAA	228	175	0.821429
AATATCAGC.TGTCGTACA	219	230	0.821429
AATATCAGC.TTGATGAGT	2073	1000	0.892857
AATATCAGC.TTGATGCTG	294	0	0
AATATCGCT.AAGGATACG	1083	33	0.0714286
AATATCGCT.ACGTCTATG	1457	1369	0.821429
AATATCGCT.AGATGAGAT	757	1	0.0357143
AATATCGCT.AGCCGGATC	1044	1575	0.857143
AATATCGCT.AGTGTCTCT	466	1	0.0357143
AATATCGCT.ATAGCCTAA	525	24	0.321429
AATATCGCT.ATAGTGGTT	214	1	0.0357143
AATATCGCT.ATCAGTCGA	250	0	0
AATATCGCT.ATCATGTTC	241	137	0.75
AATATCGCT.ATCGCCTCT	717	144	0.142857
AATATCGCT.ATGCGCCGT	678	1240	0.821429
AATATCGCT.CACGACTCA	247	0	0
AATATCGCT.CATAGAGAT	1521	112	0.357143
AATATCGCT.CCGAGTACT	852	0	0
AATATCGCT.CGAACAATC	1944	702	0.5
AATATCGCT.CGGTTCGTA	689	94	0.214286
AATATCGCT.CTGCTGCTT	447	0	0
AATATCGCT.GAAGAGCAC	602	17	0.0714286
AATATCGCT.GCAGCTTGA	355	40	0.214286
AATATCGCT.GCGAAGCTC	321	0	0
AATATCGCT.GGAGTACAG	573	0	0
AATATCGCT.GGTTGAAGG	176	1	0.0357143
AATATCGCT.TACGGTCGT	294	0	0
AATATCGCT.TGACGGTTG	669	274	0.821429
AATATCGCT.TGTAACAGT	2707	4388	0.928571
AATCAGGAG.AACTGCGAC	306	168	0.857143
AATCAGGAG.ACCACGGAT	469	199	0.785714
AATCAGGAG.ACCGTCCTA	284	342	0.821429
AATCAGGAG.AGTCTAAGC	684	2	0.0714286
AATCAGGAG.AGTGGAATG	563	8	0.107143
AATCAGGAG.ATAGTGGTT	325	32	0.0714286
AATCAGGAG.CAGCTTCGA	289	3	0.0357143
AATCAGGAG.CCTTAACAT	2078	1	0.0357143
AATCAGGAG.CGCGCACAT	543	1101	0.821429
AATCAGGAG.CGGACAAGT	816	1206	0.892857
AATCAGGAG.CTCTTCAGC	2438	4226	0.892857
AATCAGGAG.GATATATCC	285	630	0.857143
AATCAGGAG.GATCGTTGA	518	1	0.0357143
AATCAGGAG.GCGAACTCG	405	0	0
AATCAGGAG.GTATGCCTT	267	235	0.785714
AATCAGGAG.TAGCACACG	895	1	0.0357143
AATCAGGAG.TAGCACTAT	614	395	0.785714
AATCAGGAG.TAGTTGACG	1439	228	0.392857
AATCAGGAG.TGCTCAGCG	259	0	0
AATCAGGAG.TGGTCTACG	636	492	0.857143
AATCCGCTG.AAGGAACAG	215	1	0.0357143
AATCCGCTG.AAGGATACG	161	10	0.0714286
AATCCGCTG.ACCTCCTAG	125	14	0.0357143
AATCCGCTG.ATCAGTCGA	464	13	0.357143
AATCCGCTG.ATTAGCACA	288	40	0.0714286
AATCCGCTG.CAGCCGCAA	451	661	0.857143
AATCCGCTG.CATAAGATC	1459	1	0.0357143
AATCCGCTG.CCTGTTAGC	601	1	0.0357143
AATCCGCTG.GCCATACAA	298	970	0.821429
AATCCGCTG.GCCTTAGAG	211	0	0
AATCCGCTG.GCTGTTCGG	162	0	0
AATCCGCTG.TAGACCATG	890	1351	0.892857
AATCCGCTG.TGCAGATGC	1401	974	0.892857
AATCCGCTG.TGCCATCTC	967	1390	0.892857
AATCCTCGT.ACTACCATC	560	226	0.821429
AATCCTCGT.ATATGTCCA	478	577	0.857143
AATCCTCGT.CAACCTGGT	649	407	0.821429
AATCCTCGT.CAAGCTGCA	947	2385	0.857143
AATCCTCGT.CACGGATAG	602	873	0.928571
AATCCTCGT.CAGTAATGT	221	73	0.357143
AATCCTCGT.CAGTCCTAA	479	91	0.142857
AATCCTCGT.CGAAGAGGT	516	977	0.857143
AATCCTCGT.CGTACATCT	1264	1536	0.928571
AATCCTCGT.CTATCTTGA	1176	1	0.0357143
AATCCTCGT.GAGAACAGG	549	242	0.785714
AATCCTCGT.GATCTACTT	174	8	0.142857
AATCCTCGT.GATGCGGTT	1570	26	0.214286
AATCCTCGT.GTATGATCT	307	14	0.142857
AATCCTCGT.GTTGACGTG	1034	1129	0.857143
AATCCTCGT.TAACACATC	326	0	0
AATCCTCGT.TAACATTGG	853	629	0.821429
AATCCTCGT.TACAACACC	581	1408	0.892857
AATCCTCGT.TATCTGTCA	193	0	0
AATCCTCGT.TGGAGAGTG	122	0	0
AATCCTCGT.TTAGCGTCT	464	1	0.0357143
AATCCTCGT.TTCCTAAGG	167	0	0
AATCGCCAT.CAGCACGTG	354	290	0.821429
AATCGCCAT.CATCCACCG	502	0	0
AATCGCCAT.CCGGTTGAG	547	883	0.785714
AATCGCCAT.CGACCTGTA	362	1507	0.857143
AATCGCCAT.CGCAACCTC	374	18	0.0357143
AATCGCCAT.CGGATTCTC	205	789	0.857143
AATCGCCAT.CTATACTAG	244	0	0
AATCGCCAT.CTTCCGTGG	1516	1794	0.928571
AATCGCCAT.GACTCTGGT	1860	783	0.928571
AATCGCCAT.GATCTGTTC	230	0	0
AATCGCCAT.GCCACATGG	1184	83	0.25
AATCGCCAT.GGTTGCTAT	175	36	0.142857
AATCGCCAT.TACCGCGTT	1444	831	0.892857
AATCGCCAT.TGCGTAATC	565	2	0.0714286
AATCGCCAT.TTACACCTT	144	0	0
AATCGTGTT.AAGTAGGAC	360	0	0
AATCGTGTT.AGAGCGGAG	272	1	0.0357143
AATCGTGTT.AGCACCAGC	604	423	0.857143
AATCGTGTT.AGCGTAGAA	506	0	0
AATCGTGTT.ATCATAGAC	1448	1078	0.857143
AATCGTGTT.ATCTCGAAC	524	571	0.857143
AATCGTGTT.ATTCCTACG	197	643	0.821429
AATCGTGTT.CAACGTCTT	162	1	0.0357143
AATCGTGTT.CACACTGCC	1573	1974	0.857143
AATCGTGTT.CGTGCTTGA	248	752	0.857143
AATCGTGTT.CTCATTAGT	872	3734	0.892857
AATCGTGTT.GATCTGTTC	627	2	0.0714286
AATCGTGTT.GCAGCTCTT	1564	943	0.892857
AATCGTGTT.GCGACCTGT	620	1547	0.892857
AATCGTGTT.GTACTCTAC	159	1	0.0357143
AATCGTGTT.GTCTTCTCG	307	21	0.142857
AATCGTGTT.TCCAATCAT	312	0	0
AATCGTGTT.TGTAACAGT	876	591	0.857143
AATCGTGTT.TGTAGGTTA	611	266	0.357143
AATCGTGTT.TTACTTACG	405	1915	0.857143
AATCTCCTA.AGACTTCGT	545	163	0.75
AATCTCCTA.ATCAGGATG	370	3	0.0714286
AATCTCCTA.CAGCAGTAC	677	837	0.892857
AATCTCCTA.CAGCTGGAG	66	446	0.821429
AATCTCCTA.CCGACTTGG	838	306	0.857143
AATCTCCTA.GACACGCAA	847	212	0.785714
AATCTCCTA.GCGTTCAGA	192	161	0.785714
AATCTCCTA.GCTTACGTT	500	503	0.892857
AATCTCCTA.TAATCACGC	417	1	0.0357143
AATCTCCTA.TAGCTGTTG	715	1110	0.821429
AATCTCCTA.TCCGATCTG	248	0	0
AATCTCCTA.TGTTAAGCC	1343	972	0.857143
AATCTGACC.CACAATAAC	868	359	0.821429
AATCTGACC.CCTTGCTTG	210	145	0.785714
AATCTGACC.CGACAGACC	218	32	0.0714286
AATCTGACC.GCTGTTCGG	1414	751	0.892857
AATCTGACC.GTAACTCAT	658	675	0.857143
AATCTGACC.GTAAGTGAG	1035	1922	0.892857
AATCTGACC.GTCAACTGA	1086	68	0.142857
AATCTGACC.TAGCCAGTG	832	1519	0.892857
AATCTGACC.TCAAGGTCG	685	818	0.785714
AATCTGACC.TGATGGACA	267	1031	0.821429
AATGAGTCG.AAGACGAAG	244	2	0.0357143
AATGAGTCG.AGCGACACC	888	0	0
AATGAGTCG.ATCCGACCA	171	293	0.785714
AATGAGTCG.CCATATCTT	617	901	0.857143
AATGAGTCG.CCGTTCCAA	863	1500	0.892857
AATGAGTCG.CTCGAACTG	458	1	0.0357143
AATGAGTCG.CTGCTTAGG	193	29	0.0714286
AATGAGTCG.CTGGTCGGT	98	2	0.0714286
AATGAGTCG.CTTACCTAG	171	12	0.0714286
AATGAGTCG.GAGTTATAG	583	0	0
AATGAGTCG.GCGTTCAGA	426	573	0.821429
AATGAGTCG.GCTATGTAA	663	0	0
AATGAGTCG.GTGTCCGTG	385	333	0.821429
AATGAGTCG.TAAGGTCCG	509	562	0.857143
AATGAGTCG.TCCACGTGC	238	0	0
AATGAGTCG.TGTGCCATG	718	898	0.857143
AATGAGTCG.TTAACGGAG	322	1088	0.857143
AATGAGTCG.TTATCGCAC	397	86	0.785714
AATGCACTT.AATCCTCGT	915	851	0.821429
AATGCACTT.ACAAGAATG	225	2	0.0714286
AATGCACTT.AGAAGTAAC	1007	25	0.0357143
AATGCACTT.AGATGAGAT	1510	908	0.821429
AATGCACTT.AGCACACCT	710	1040	0.892857
AATGCACTT.AGCCAGGAC	1745	0	0
AATGCACTT.CATACGCAG	356	711	0.785714
AATGCACTT.GTAACTCAT	1721	1658	0.928571
AATGCACTT.GTAGGACGC	345	3	0.107143
AATGCACTT.GTGCCATGA	334	0	0
AATGCACTT.TAAGGTCCG	177	1	0.0357143
AATGCACTT.TCATGCAGG	163	82	0.142857
AATGCACTT.TGCCGAACT	560	48	0.607143
AATGCAGCG.ACAAGGTAC	248	772	0.928571
AATGCAGCG.CTCAGCTGG	349	1	0.0357143
AATGCAGCG.GAACGCTGT	235	0	0
AATGCAGCG.GCACGCATT	506	651	0.892857
AATGCAGCG.GCTTGTCCT	572	1176	0.821429
AATGCAGCG.TACCGCGTT	729	64	0.214286
AATGCAGCG.TCAAGGAGT	970	454	0.857143
AATGCAGCG.TGGAATCGT	205	0	0
AATGCAGCG.TGTAGATCG	281	6	0.0357143
AATGCAGCG.TTGATCGTA	493	15	0.0714286
AATGCCTCA.AAGGATCGT	328	21	0.178571
AATGCCTCA.ACATTCCAC	154	0	0
AATGCCTCA.ACATTGACA	292	1	0.0357143
AATGCCTCA.ACTCTAGGA	197	23	0.142857
AATGCCTCA.AGTGACGAT	95	259	0.464286
AATGCCTCA.ATCTCGAAC	183	0	0
AATGCCTCA.ATCTGGTAG	326	0	0
AATGCCTCA.ATGGACGTT	887	19	0.0714286
AATGCCTCA.CACATGTGC	1245	24	0.214286
AATGCCTCA.CAGTCCTAA	612	1041	0.857143
AATGCCTCA.CGTTGATCC	786	1589	0.892857
AATGCCTCA.CTTAGAAGG	199	0	0
AATGCCTCA.GAACTATGG	181	0	0
AATGCCTCA.GAGACATTG	846	337	0.857143
AATGCCTCA.GCTTAGAAC	201	2	0.0714286
AATGCCTCA.GGTTCAGAC	276	129	0.285714
AATGCCTCA.GTACCTAAC	749	924	0.857143
AATGCCTCA.GTGGATAAG	530	8	0.0714286
AATGCCTCA.GTTCACTCC	386	1	0.0357143
AATGCCTCA.TAACGTGTC	1283	1045	0.928571
AATGCCTCA.TAACTCCGA	358	703	0.75
AATGCCTCA.TAGCTGTTG	1077	1672	0.892857
AATGCCTCA.TATGTATGC	1433	2	0.0714286
AATGCCTCA.TGGAAGATT	479	1343	0.892857
AATGCCTCA.TTGTCAACC	1613	1155	0.892857
AATGCGTGC.AAGCAACTA	743	436	0.785714
AATGCGTGC.ACGCGACAG	1166	859	0.892857
AATGCGTGC.ACTACCATC	605	151	0.785714
AATGCGTGC.ACTCCTGAG	340	0	0
AATGCGTGC.CCACATTAG	41	757	0.857143
AATGCGTGC.CCTAGCAAT	1680	894	0.857143
AATGCGTGC.CCTGTCATT	419	90	0.714286
AATGCGTGC.GAATCAACC	56	1579	0.892857
AATGCGTGC.GATTCTCGG	199	16	0.0357143
AATGCGTGC.GCACTGGAT	441	0	0
AATGCGTGC.GTCCGTAAG	192	0	0
AATGCGTGC.GTGAGGACG	905	213	0.464286
AATGCGTGC.TAAGTACAC	221	1	0.0357143
AATGCGTGC.TACGACTTG	640	19	0.214286
AATGCGTGC.TCAAGGAGT	697	210	0.321429
AATGCGTGC.TCTGCAACA	608	299	0.785714
AATGCGTGC.TTCACTGGA	301	0	0
AATGCGTGC.TTGCAGTCA	676	845	0.785714
AATGCTATC.AAGCAATCG	572	846	0.821429
AATGCTATC.AAGCTGAGG	507	1758	0.892857
AATGCTATC.AATCGTGTT	675	1139	0.857143
AATGCTATC.ACACACCGT	336	0	0
AATGCTATC.ACGTAGTAT	112	1	0.0357143
AATGCTATC.AGGATCTCA	1071	1103	0.892857
AATGCTATC.AGTCGCCGA	1146	1848	0.892857
AATGCTATC.AGTTGTGTA	678	777	0.821429
AATGCTATC.ATACAACCG	165	0	0
AATGCTATC.CCTTAACAT	833	1755	0.928571
AATGCTATC.CGCACTCTT	238	1	0.0357143
AATGCTATC.CTGGAGCGA	428	0	0
AATGCTATC.CTTACATGC	112	0	0
AATGCTATC.CTTAGGACT	694	80	0.0357143
AATGCTATC.GAGCCGTTA	296	808	0.785714
AATGCTATC.GCGCTTCTC	475	34	0.5
AATGCTATC.GGTGATAGG	478	1553	0.821429
AATGCTATC.TATTGACTG	1332	1822	0.892857
AATGCTATC.TTCTGGTGC	120	0	0
AATGCTATC.TTGTCAACC	413	226	0.75
AATGCTGAT.AAGGATCGT	826	1	0.0357143
AATGCTGAT.AATCGTGTT	399	69	0.178571
AATGCTGAT.AGCACCAGC	1022	1109	0.857143
AATGCTGAT.ATACCGCTT	313	1	0.0357143
AATGCTGAT.ATCGAATCG	764	1127	0.821429
AATGCTGAT.CAATGCATT	398	0	0
AATGCTGAT.CATTGTTCA	832	706	0.892857
AATGCTGAT.CGTGTCCGA	1840	1261	0.892857
AATGCTGAT.CTCCGCATT	741	1171	0.821429
AATGCTGAT.GACACGCAA	349	8	0.0714286
AATGCTGAT.GACCGTAGT	535	2	0.0714286
AATGCTGAT.GACGTAGCA	197	1454	0.892857
AATGCTGAT.GATGCGGTT	537	15	0.107143
AATGCTGAT.GCGAGTCTA	410	39	0.142857
AATGCTGAT.GGTGTGACC	319	315	0.821429
AATGCTGAT.TAGCACACG	364	434	0.75
AATGCTGAT.TATGATGTG	1217	25	0.0357143
AATGCTGAT.TCCTATTCC	434	412	0.821429
AATGCTGAT.TCGCTGTAA	555	99	0.214286
AATGCTGAT.TGCTCCTCC	1209	771	0.714286
AATGCTGAT.TGGAAGATT	1028	92	0.25
AATGTGCGT.ACATCGTCC	251	1	0.0357143
AATGTGCGT.ACTCTAGGA	1074	55	0.142857
AATGTGCGT.AGGATTACT	233	18	0.0714286
AATGTGCGT.ATAGCACGG	710	24	0.0357143
AATGTGCGT.ATAGCTTGC	1088	468	0.892857
AATGTGCGT.CAAGTCACT	392	659	0.892857
AATGTGCGT.CCATATGCC	100	0	0
AATGTGCGT.CTGTCACTT	621	1294	0.892857
AATGTGCGT.GAGTCAAGG	413	2	0.0714286
AATGTGCGT.GCATGTGGT	1794	1361	0.892857
AATGTGCGT.GTATGATCT	638	2	0.0714286
AATGTGCGT.TAGACCGCA	434	119	0.464286
AATGTGCGT.TATGAGACC	272	0	0
AATGTGCGT.TGAGCAGAT	1062	394	0.892857
AATGTGCGT.TTCCTCGGT	316	1	0.0357143
AATTAGAGG.AAGGATCGT	2388	736	0.857143
AATTAGAGG.ATTAGCGGT	1101	1474	0.892857
AATTAGAGG.CGTTCGTAC	331	4	0.142857
AATTAGAGG.GCGCTAGAA	164	0	0
AATTAGAGG.GGATCAGGT	1040	516	0.75
AATTAGAGG.GTGCGTTCC	2204	2540	0.928571
AATTAGAGG.TAGCGCAGC	633	408	0.821429
AATTAGAGG.TAGGAGGAT	247	27	0.0357143
AATTAGAGG.TTCAACTAC	245	0	0
AATTCGGAA.AAGACGAAG	165	2	0.0714286
AATTCGGAA.ACAGAAGAG	291	0	0
AATTCGGAA.AGTGTTCTG	345	0	0
AATTCGGAA.ATACAACCG	438	314	0.785714
AATTCGGAA.CAGTCCTAA	392	1	0.0357143
AATTCGGAA.CATCCGACA	577	0	0
AATTCGGAA.CCTGACCTC	481	392	0.714286
AATTCGGAA.CTCTAGTAA	258	1	0.0357143
AATTCGGAA.GAATAAGAG	812	1514	0.892857
AATTCGGAA.GAGTTAACT	1467	752	0.892857
AATTCGGAA.GCCTTATCT	464	39	0.0714286
AATTCGGAA.GGTTCAGAC	317	0	0
AATTCGGAA.GTCGTTGCG	394	1	0.0357143
AATTCGGAA.GTTAGATTG	229	763	0.892857
AATTCGGAA.TAGGATTAG	156	1733	0.892857
AATTGGATC.ACTCCGTCG	429	52	0.0357143
AATTGGATC.AGATCTTCA	167	2	0.0714286
AATTGGATC.ATATCAGCC	1218	105	0.178571
AATTGGATC.ATCCGTCTC	497	4	0.0357143
AATTGGATC.CAGCTTCGA	514	60	0.178571
AATTGGATC.CTGGACACT	1879	1701	0.857143
AATTGGATC.CTTCCGGTA	628	1709	0.892857
AATTGGATC.CTTGGTCAT	549	0	0
AATTGGATC.GAATTGTTG	251	1	0.0357143
AATTGGATC.GAGAATCAG	174	1	0.0357143
AATTGGATC.TAGATAGCC	330	615	0.857143
AATTGGATC.TGATCGGAA	486	928	0.892857
AATTGGATC.TGGTAGCAG	219	29	0.0357143
AATTGGATC.TTAAGTGGT	276	679	0.857143
AATTGGTGA.ACACATCTG	1223	1392	0.928571
AATTGGTGA.AGCTTGGTG	844	1294	0.857143
AATTGGTGA.ATTAGCGGT	437	77	0.75
AATTGGTGA.CACTACAGG	258	878	0.857143
AATTGGTGA.CATAAGATC	389	21	0.0714286
AATTGGTGA.CCACGGATC	344	67	0.714286
AATTGGTGA.CCTCGAGAG	154	0	0
AATTGGTGA.CTAGTGCTG	452	1	0.0357143
AATTGGTGA.GAAGAGCAC	346	746	0.857143
AATTGGTGA.GACGCTTGC	185	0	0
AATTGGTGA.GACTTGATT	579	22	0.142857
AATTGGTGA.GCATGTGGT	1028	1869	0.892857
AATTGGTGA.GCTTCACTC	576	420	0.857143
AATTGGTGA.GGATACCTA	420	0	0
AATTGGTGA.GTGCTAAGC	314	9	0.25
AATTGGTGA.TAGCGCAGC	809	1311	0.857143
AATTGGTGA.TCACTACGT	1187	507	0.892857
AATTGGTGA.TCTAATACC	1728	1266	0.857143
AATTGGTGA.TGAGACAGC	313	1	0.0357143
AATTGGTGA.TGAGAGGAC	173	0	0
AATTGGTGA.TGAGGTCTC	257	59	0.535714
AATTGGTGA.TGGAATCGT	277	791	0.892857
ACAACCGGA.AAGGAAGTC	265	109	0.107143
ACAACCGGA.CACCTCGGA	290	0	0
ACAACCGGA.GAGACGATC	448	1271	0.892857
ACAACCGGA.GGTCGGATA	1344	1276	0.892857
ACAACCGGA.GTAGAGAGC	219	1	0.0357143
ACAACCGGA.GTATCGTCG	545	2	0.0714286
ACAACCGGA.TATAGTGCG	806	0	0
ACAACCGGA.TCAAGCGTA	482	2983	0.928571
ACAACCGGA.TCAAGGTCG	1875	1619	0.892857
ACAACCGGA.TGAGGTCTC	3003	1866	0.892857
ACAACCGGA.TGGATTAGC	867	786	0.892857
ACAACGAGC.AACGTCGAG	274	2	0.0714286
ACAACGAGC.ACACATCTG	642	437	0.821429
ACAACGAGC.ACTCGTCTA	458	2701	0.821429
ACAACGAGC.ACTCTAGGA	165	0	0
ACAACGAGC.AGAGCCGCA	175	811	0.785714
ACAACGAGC.ATTCCTACG	423	690	0.821429
ACAACGAGC.CACGATAGA	262	545	0.75
ACAACGAGC.CCAGATCAC	263	1	0.0357143
ACAACGAGC.GAGTATCGC	149	237	0.607143
ACAACGAGC.TAACATTGG	319	2347	0.928571
ACAACGAGC.TACTCGACC	410	0	0
ACAACGAGC.TAGTTGACG	405	1120	0.821429
ACAACGAGC.TGCGCACTG	158	1	0.0357143
ACAAGAATG.AAGAGAACT	1367	81	0.178571
ACAAGAATG.AATGCACTT	425	0	0
ACAAGAATG.AGGAAGGTG	454	178	0.75
ACAAGAATG.CAGTTACTG	697	2555	0.892857
ACAAGAATG.CATAGAGAT	378	1712	0.892857
ACAAGAATG.CCATAATCG	373	17	0.107143
ACAAGAATG.GAGTTATAG	189	1	0.0357143
ACAAGAATG.GCAGCAGTG	634	72	0.142857
ACAAGAATG.GCTACCGAG	1004	906	0.857143
ACAAGAATG.GTGAACCAC	357	0	0
ACAAGAATG.TCCACCGGT	273	0	0
ACAAGAATG.TGATGGACA	870	753	0.821429
ACAAGAATG.TGGTCGCTA	143	236	0.821429
ACAAGAATG.TGTCAACCT	39	314	0.857143
ACAAGGTAC.AACCGTGAG	997	1031	0.785714
ACAAGGTAC.AATAACTCC	1125	617	0.821429
ACAAGGTAC.AATCTGACC	1120	1313	0.892857
ACAAGGTAC.ACAGAAGAG	602	524	0.857143
ACAAGGTAC.ACATTGACA	136	0	0
ACAAGGTAC.ACGACATCT	1554	791	0.821429
ACAAGGTAC.ACGCACACT	1001	876	0.857143
ACAAGGTAC.ACTAAGTTC	323	1	0.0357143
ACAAGGTAC.AGTCTGGAA	204	1	0.0357143
ACAAGGTAC.AGTGAACGG	324	144	0.714286
ACAAGGTAC.AGTGACGAT	443	8	0.0714286
ACAAGGTAC.ATGGACGTT	789	1017	0.857143
ACAAGGTAC.CACACCACA	561	246	0.785714
ACAAGGTAC.CCATATCTT	893	0	0
ACAAGGTAC.CCGGTTGAG	296	382	0.857143
ACAAGGTAC.CTTACCTAG	104	327	0.892857
ACAAGGTAC.GACAGGTTA	402	0	0
ACAAGGTAC.GACTCTGGT	287	1	0.0357143
ACAAGGTAC.GAGCTCTCA	368	113	0.107143
ACAAGGTAC.GCCGCTATC	305	12	0.0357143
ACAAGGTAC.GGTTGAAGG	311	27	0.107143
ACAAGGTAC.GTCACAGAG	247	1	0.0357143
ACAAGGTAC.GTCGTGTTA	560	3	0.107143
ACAAGGTAC.GTGAATGCC	416	1	0.0357143
ACAAGGTAC.TGACCAAGT	430	2	0.0714286
ACAAGGTAC.TGATACCGT	946	3	0.107143
ACAAGGTAC.TTAACGTTC	1260	44	0.107143
ACAAGGTAC.TTGCGAACA	2514	2732	0.892857
ACAAGTACA.AAGGATCGT	506	499	0.821429
ACAAGTACA.AGGAAGGTG	830	702	0.857143
ACAAGTACA.AGTGATGCG	242	5	0.142857
ACAAGTACA.ATACGAGGT	385	1751	0.892857
ACAAGTACA.CATGGTCGA	169	43	0.178571
ACAAGTACA.CCACCATGC	313	157	0.5
ACAAGTACA.GACCGTAGT	417	413	0.678571
ACAAGTACA.GCCGAGTCT	422	0	0
ACAAGTACA.GGAACTGCT	1292	610	0.857143
ACAAGTACA.GGAGCTCAA	470	414	0.821429
ACAAGTACA.GTAGCCTTG	476	1	0.0357143
ACAAGTACA.GTAGTTGGT	604	150	0.25
ACAAGTACA.GTTGCATGG	300	2	0.0357143
ACAAGTACA.TATACGGAT	384	1	0.0357143
ACAAGTACA.TGAGAGGAC	662	461	0.75
ACAAGTACA.TGTAACAGT	1373	950	0.892857
ACAAGTACA.TGTGTCTAC	289	83	0.785714
ACAAGTACA.TTCTGCCGA	278	7	0.107143
ACAATAGGT.AACAACCTA	739	734	0.821429
ACAATAGGT.AATACGTCT	814	2	0.0714286
ACAATAGGT.ACACTAACG	801	15	0.0714286
ACAATAGGT.ACCGATCGA	276	15	0.0714286
ACAATAGGT.ACGTTCAAT	199	5	0.142857
ACAATAGGT.ATATCCGAT	150	23	0.0714286
ACAATAGGT.ATCACCGCA	286	5	0.0357143
ACAATAGGT.ATCAGGATG	803	165	0.321429
ACAATAGGT.ATCCAATGA	212	0	0
ACAATAGGT.ATCGTAGTG	567	2	0.0714286
ACAATAGGT.ATTGACACG	116	0	0
ACAATAGGT.CAAGTCGAA	835	144	0.357143
ACAATAGGT.CACAGCGAA	583	1757	0.892857
ACAATAGGT.CAGCTGGAG	1164	1897	0.857143
ACAATAGGT.GACACGCAA	168	0	0
ACAATAGGT.GATCGATAC	220	1427	0.892857
ACAATAGGT.GATGCAGAA	310	161	0.571429
ACAATAGGT.GCTGAGCAG	751	754	0.857143
ACAATAGGT.GGAGCATCT	476	499	0.785714
ACAATAGGT.GGTACGAGC	376	72	0.607143
ACAATAGGT.TCCACGTGC	684	6	0.142857
ACAATAGGT.TCGTGACGT	670	696	0.892857
ACAATAGGT.TGCTCACAC	1245	515	0.714286
ACAATAGGT.TGGTGCCTG	1653	918	0.892857
ACAATAGGT.TTCACTCCT	519	492	0.857143
ACAATTCGG.ATATCCGAT	1025	3281	0.892857
ACAATTCGG.CATCCTCTC	212	0	0
ACAATTCGG.CATTCAGTT	1003	2761	0.928571
ACAATTCGG.CCAATGCCT	537	1131	0.892857
ACAATTCGG.CCGGTGGTT	542	1729	0.821429
ACAATTCGG.CTCTACGCA	1573	1571	0.892857
ACAATTCGG.CTTGTAACG	559	373	0.714286
ACAATTCGG.GAACAACCA	588	0	0
ACAATTCGG.GCGCTACCT	181	12	0.0714286
ACAATTCGG.GTCACTATG	2268	2553	0.892857
ACAATTCGG.TCGTGACGT	1132	1167	0.857143
ACAATTCGG.TGCTCCTCC	251	25	0.25
ACACACCGT.AATGCTATC	324	1	0.0357143
ACACACCGT.AATTAGAGG	640	235	0.821429
ACACACCGT.ACCGAGTAG	264	1	0.0357143
ACACACCGT.ACGTGTAGT	336	105	0.785714
ACACACCGT.AGAAGTAAC	1098	40	0.0714286
ACACACCGT.CATATGTCG	254	11	0.107143
ACACACCGT.CCAATATAC	576	450	0.857143
ACACACCGT.CCATAGCCA	904	2627	0.928571
ACACACCGT.CGACGTGAT	731	941	0.892857
ACACACCGT.CGGTCGACA	512	614	0.892857
ACACACCGT.GTACAATGC	714	1	0.0357143
ACACACCGT.GTGCTCTTG	138	4	0.107143
ACACACCGT.TATGAGACC	172	0	0
ACACACCGT.TCAACACTC	226	795	0.785714
ACACACCGT.TGCGTCTTA	989	884	0.75
ACACACGTC.ACAATAGGT	332	9	0.0357143
ACACACGTC.ACCTAGTTA	221	29	0.0357143
ACACACGTC.ACTGACTAC	393	1	0.0357143
ACACACGTC.AGTACTCTC	709	1728	0.857143
ACACACGTC.ATCCGGTCC	983	1	0.0357143
ACACACGTC.GAGACGATC	155	877	0.821429
ACACACGTC.GATGCTCCT	487	539	0.892857
ACACACGTC.GTTGCTCAG	260	1	0.0357143
ACACACGTC.TAGTGATCC	556	1249	0.821429
ACACACGTC.TCACAGGTA	541	674	0.821429
ACACACGTC.TGCGCTGCA	212	154	0.75
ACACACGTC.TGTGCAGTA	721	0	0
ACACAGAAC.AATACCTTG	242	0	0
ACACAGAAC.ACAACCGGA	271	1	0.0357143
ACACAGAAC.ACACATCTG	558	0	0
ACACAGAAC.AGAAGCTGC	218	249	0.821429
ACACAGAAC.AGAGCCGCA	210	152	0.178571
ACACAGAAC.AGCGGAACA	279	15	0.321429
ACACAGAAC.AGTGACGAT	234	1	0.0357143
ACACAGAAC.AGTGAGAGA	153	865	0.821429
ACACAGAAC.CAGAGCACC	381	4	0.107143
ACACAGAAC.CATCGCTGG	923	1910	0.892857
ACACAGAAC.CGAGTAGCA	146	365	0.75
ACACAGAAC.GCCGAACCA	683	157	0.25
ACACAGAAC.TCGAATAGA	626	1	0.0357143
ACACATCTG.AAGCTGGTC	362	368	0.892857
ACACATCTG.AGTAAGCCA	400	612	0.857143
ACACATCTG.ATAAGTTCG	2588	72	0.107143
ACACATCTG.CGCACTGAA	143	400	0.5
ACACATCTG.CTTGGATCA	394	816	0.821429
ACACATCTG.GAGTTAACT	241	2	0.0714286
ACACATCTG.GCTTCTACG	378	0	0
ACACATCTG.GTCGACATT	487	4	0.107143
ACACATCTG.TAGTAACGG	278	1	0.0357143
ACACATCTG.TCAGAGCGT	507	7	0.0357143
ACACCACAT.ACCGGTTAC	251	1	0.0357143
ACACCACAT.ACGATGGAA	575	1188	0.857143
ACACCACAT.ACGGACCAT	453	429	0.714286
ACACCACAT.ACGTGCTCG	206	0	0
ACACCACAT.ACTGTAATC	434	0	0
ACACCACAT.CACTCACTA	303	0	0
ACACCACAT.CAGTGCCAT	137	0	0
ACACCACAT.CATGGTCGA	919	882	0.857143
ACACCACAT.CCATCACGA	893	1	0.0357143
ACACCACAT.CCGACTGTT	277	1	0.0357143
ACACCACAT.CGTATAGCG	1710	1483	0.857143
ACACCACAT.CTGAGTCCA	1822	1676	0.857143
ACACCACAT.GAACGCTGT	618	28	0.142857
ACACCACAT.GACAGGTTA	330	0	0
ACACCACAT.GAGTGCATA	700	19	0.107143
ACACCACAT.GCCGAACCA	938	59	0.0714286
ACACCACAT.GCTGAGCAG	325	624	0.821429
ACACCACAT.GGATCAATG	333	873	0.857143
ACACCACAT.GTAATCAGC	182	671	0.821429
ACACCACAT.GTTCACTCC	1424	903	0.892857
ACACCACAT.TCAAGGAGT	160	2	0.0714286
ACACCACAT.TCTAGTGAC	221	1474	0.857143
ACACCACAT.TTAACGGAG	472	0	0
ACACCACAT.TTCCGCCAG	878	535	0.821429
ACACCGCCA.AAGAGAGAG	245	1115	0.892857
ACACCGCCA.AATGCTGAT	929	1804	0.928571
ACACCGCCA.AGGTCCGTC	182	1427	0.892857
ACACCGCCA.AGTCATACT	614	344	0.785714
ACACCGCCA.ATGTGACGA	704	1233	0.821429
ACACCGCCA.CAGCGACGT	219	1	0.0357143
ACACCGCCA.CCACGGATC	446	911	0.892857
ACACCGCCA.CGACCATCA	515	94	0.75
ACACCGCCA.CGGTTCTAT	233	373	0.75
ACACCGCCA.GAGACGATC	177	1	0.0357143
ACACCGCCA.GAGCACATT	2084	2267	0.857143
ACACCGCCA.GATAAGCTG	280	23	0.0357143
ACACCGCCA.GCACGCATT	762	1256	0.892857
ACACCGCCA.GCCAACAAT	268	12	0.0714286
ACACCGCCA.GCGCTCTAT	389	586	0.892857
ACACCGCCA.GCTAGCTCC	144	223	0.357143
ACACCGCCA.GGTACTTCC	386	0	0
ACACCGCCA.GTATCCTGC	456	699	0.892857
ACACCGCCA.TACACGGTC	234	1640	0.857143
ACACCGCCA.TCAGTGTTC	482	1	0.0357143
ACACCGCCA.TGATACCGT	692	927	0.892857
ACACGTTGC.AAGTTCTCT	474	48	0.714286
ACACGTTGC.ACCACTAGG	460	1271	0.857143
ACACGTTGC.ACCATTCAC	747	692	0.821429
ACACGTTGC.AGAGCCGCA	907	611	0.821429
ACACGTTGC.AGCGTCGTC	2229	2	0.0357143
ACACGTTGC.AGGAGGTGA	282	269	0.785714
ACACGTTGC.CATGACGTT	621	328	0.857143
ACACGTTGC.CATGGTCGA	386	1208	0.892857
ACACGTTGC.CGACAGACC	200	3	0.107143
ACACGTTGC.CTCATTAGT	421	4	0.142857
ACACGTTGC.CTCCACGTC	317	1	0.0357143
ACACGTTGC.CTGAGTAGC	62	358	0.5
ACACGTTGC.CTTGCGACC	247	31	0.5
ACACGTTGC.GAATCAACC	221	37	0.142857
ACACGTTGC.GATACCGGA	348	0	0
ACACGTTGC.GGTTCTATC	512	336	0.785714
ACACGTTGC.GGTTGCTAT	338	0	0
ACACGTTGC.GTACGTCTA	190	1392	0.892857
ACACGTTGC.TCACTCGCT	595	0	0
ACACGTTGC.TCCGATCTG	209	5	0.107143
ACACGTTGC.TCGGTATCA	176	9	0.107143
ACACGTTGC.TGACCTCCT	723	7	0.178571
ACACGTTGC.TTAACGTTC	276	8	0.0357143
ACACGTTGC.TTCCAGGAG	277	0	0
ACACTAACG.ACAACCGGA	1720	1345	0.857143
ACACTAACG.ACCATGTCT	250	51	0.107143
ACACTAACG.ACCTGTACC	120	1	0.0357143
ACACTAACG.AGCATTGTT	125	1	0.0357143
ACACTAACG.CACGTCATA	961	72	0.25
ACACTAACG.CAGCTCTTC	194	0	0
ACACTAACG.CATCCTCTC	346	0	0
ACACTAACG.CATTGTTCA	241	19	0.0714286
ACACTAACG.CTTAACAGC	409	3	0.0714286
ACACTAACG.GACTCAGTG	594	0	0
ACACTAACG.GAGCAGGAA	541	1	0.0357143
ACACTAACG.GTGACGTAA	344	595	0.821429
ACACTAACG.TCAAGGTCG	238	1	0.0357143
ACACTAACG.TCAGAGCGT	245	3	0.0714286
ACACTAACG.TCAGTAAGC	484	1	0.0357143
ACACTAACG.TCGACGTTG	568	688	0.928571
ACACTAACG.TGAGACAGC	475	1805	0.928571
ACACTGTGA.AAGCACAAC	571	889	0.821429
ACACTGTGA.ACCGAGTAG	444	10	0.0357143
ACACTGTGA.ACTTCTTGG	372	1	0.0357143
ACACTGTGA.AGGTGTACA	446	1128	0.821429
ACACTGTGA.ATTAGCGGT	1181	93	0.178571
ACACTGTGA.CACTTGGAT	644	2	0.0714286
ACACTGTGA.CCACCATGC	512	338	0.892857
ACACTGTGA.CCGAGTACT	496	1389	0.892857
ACACTGTGA.CGATTCGAG	255	1076	0.892857
ACACTGTGA.CTACGTTGG	793	13	0.107143
ACACTGTGA.CTCATGCCA	249	0	0
ACACTGTGA.CTGCAGAGC	496	0	0
ACACTGTGA.GATAAGCTG	437	13	0.0714286
ACACTGTGA.GATGTTACA	527	2080	0.821429
ACACTGTGA.GCTTCACTC	457	24	0.0357143
ACACTGTGA.GCTTGTCCT	683	2	0.0714286
ACACTGTGA.TCAATGGAC	313	744	0.821429
ACACTGTGA.TGAGTTAAG	634	53	0.0714286
ACACTGTGA.TGGTTATAC	461	78	0.142857
ACACTGTGA.TTCGCTGAG	545	7	0.0714286
ACAGAAGAG.ACACACCGT	974	698	0.857143
ACAGAAGAG.ATCATTACG	534	1637	0.857143
ACAGAAGAG.CACGCGTAA	184	30	0.0714286
ACAGAAGAG.CATATGTCG	154	1	0.0357143
ACAGAAGAG.CCTCGCGTT	1205	1651	0.892857
ACAGAAGAG.CGCGTGAGA	141	5	0.107143
ACAGAAGAG.CGCTGTAGT	251	0	0
ACAGAAGAG.CGTGTCCGA	396	0	0
ACAGAAGAG.GAATCACAT	799	172	0.321429
ACAGAAGAG.GACCAGAGA	180	681	0.892857
ACAGAAGAG.GCACGTAGA	320	1	0.0357143
ACAGAAGAG.GCTGACAGA	417	1	0.0357143
ACAGAAGAG.GTATCGTCG	215	18	0.0357143
ACAGAAGAG.TGATGGACA	578	1185	0.892857
ACAGAGATG.AAGCTTGCA	1266	816	0.857143
ACAGAGATG.AGCTTGGTG	437	1617	0.821429
ACAGAGATG.ATATCAGCC	1672	859	0.892857
ACAGAGATG.ATGCAGTTC	590	1079	0.821429
ACAGAGATG.ATTAAGACC	361	1	0.0357143
ACAGAGATG.CCACGTTCT	681	1140	0.892857
ACAGAGATG.CCATTACAG	432	535	0.821429
ACAGAGATG.CCGGTTCTA	418	2000	0.892857
ACAGAGATG.CGCTGTAGT	1095	3	0.0714286
ACAGAGATG.CTCATGCCA	317	0	0
ACAGAGATG.CTGCTGCTT	688	194	0.285714
ACAGAGATG.GCACGTAGA	2015	1394	0.892857
ACAGAGATG.GGACACTGG	1313	461	0.857143
ACAGAGATG.TATGGTTGG	592	50	0.142857
ACAGAGATG.TGCAGATGC	703	0	0
ACAGAGATG.TGTCATAGC	484	58	0.321429
ACAGAGATG.TTCCGCCAG	176	0	0
ACAGCATCA.ACCTCCTAG	295	0	0
ACAGCATCA.AGAGGACGT	273	0	0
ACAGCATCA.CTGGACACT	227	46	0.107143
ACAGCATCA.GCGAAGCTC	270	41	0.428571
ACAGCATCA.GTCCTAGTT	161	0	0
ACAGCATCA.TAGTGCACT	590	2	0.0714286
ACAGCATCA.TCAATGGAC	424	3	0.107143
ACAGCATCA.TGGAGAACC	675	2	0.0714286
ACAGCGGTC.AACCGCTGA	331	835	0.892857
ACAGCGGTC.AACGCTCAA	308	204	0.821429
ACAGCGGTC.AGGATCATG	257	1	0.0357143
ACAGCGGTC.ATCATAGAC	676	67	0.107143
ACAGCGGTC.ATTAGCCAC	156	20	0.107143
ACAGCGGTC.ATTAGCGGT	462	1502	0.892857
ACAGCGGTC.CTCCACGTC	178	1	0.0357143
ACAGCGGTC.CTCCTGACG	1156	1511	0.928571
ACAGCGGTC.GGAAGGTAT	1425	1	0.0357143
ACAGCGGTC.GGTTAGATG	838	1	0.0357143
ACAGCGGTC.TAGCACTAT	714	672	0.821429
ACAGCGGTC.TGAAGACCA	567	1	0.0357143
ACAGCGGTC.TGCATACAT	386	71	0.642857
ACAGCGGTC.TTACTAGTC	1018	7	0.142857
ACAGCGTAT.AAGCAATCG	469	119	0.214286
ACAGCGTAT.AAGGAAGTC	633	45	0.0714286
ACAGCGTAT.ATCAGAAGC	562	19	0.0714286
ACAGCGTAT.CAACGCACA	1393	122	0.607143
ACAGCGTAT.CATCGAAGC	297	0	0
ACAGCGTAT.CGGTCGACA	1298	1016	0.857143
ACAGCGTAT.CGTACATCT	335	0	0
ACAGCGTAT.CTCATTAGT	130	0	0
ACAGCGTAT.GCACGCATT	354	0	0
ACAGCGTAT.GGAAGTATG	812	192	0.857143
ACAGCGTAT.GGATTACGC	287	58	0.178571
ACAGCGTAT.TGAGATCAT	1693	1657	0.892857
ACAGGAACT.AAGCCAAGT	278	3	0.0714286
ACAGGAACT.ACACACCGT	400	234	0.785714
ACAGGAACT.ACACAGAAC	141	0	0
ACAGGAACT.ACCGCTGTG	597	315	0.785714
ACAGGAACT.AGACTAGTA	554	1559	0.892857
ACAGGAACT.AGTCATACT	256	0	0
ACAGGAACT.CAAGTCGAA	429	667	0.857143
ACAGGAACT.CCTCAGGTG	1788	1607	0.892857
ACAGGAACT.CCTTGCTTG	309	1	0.0357143
ACAGGAACT.CGCAATCGA	1101	1933	0.892857
ACAGGAACT.CTTCTATGA	242	1	0.0357143
ACAGGAACT.GATGCGGTT	362	0	0
ACAGGAACT.GCCGAACCA	444	1	0.0357143
ACAGGAACT.GCCTGGAAT	227	3	0.107143
ACAGGAACT.GGAAGTATG	1570	998	0.892857
ACAGGAACT.GTGGACTGG	898	43	0.178571
ACAGGAACT.GTTAGTCAA	1741	1307	0.892857
ACAGGAACT.TCACGCGAC	248	2	0.0714286
ACAGGAACT.TCGTCATTC	803	1	0.0357143
ACAGGAACT.TTCAACTAC	350	0	0
ACAGGTATC.ACTGGTCAG	714	1285	0.857143
ACAGGTATC.AGTGTTCTG	477	0	0
ACAGGTATC.ATAGCACGG	320	331	0.857143
ACAGGTATC.CAATGCATT	456	866	0.857143
ACAGGTATC.CAGATCGAC	424	1	0.0357143
ACAGGTATC.CCAGTACTC	649	395	0.821429
ACAGGTATC.CCATGATGT	310	12	0.0357143
ACAGGTATC.CCGCAACAC	370	465	0.892857
ACAGGTATC.CGTGAGACT	1625	3	0.0714286
ACAGGTATC.CTAGGTACT	514	1	0.0357143
ACAGGTATC.CTTCGTGCA	495	420	0.821429
ACAGGTATC.GCACCATCG	278	294	0.821429
ACAGGTATC.GCTGATGTC	315	19	0.107143
ACAGGTATC.GGAAGAAGC	1599	932	0.892857
ACAGGTATC.TCGTAATAG	146	0	0
ACAGGTATC.TCGTACCTT	391	71	0.714286
ACAGTATTG.ACTACCATC	477	141	0.821429
ACAGTATTG.AGCCACTTC	159	1	0.0357143
ACAGTATTG.AGGTCCGTC	656	792	0.892857
ACAGTATTG.CCGGTGGTT	128	1	0.0357143
ACAGTATTG.CCTGTATCT	414	64	0.285714
ACAGTATTG.CGATCCAGA	176	1	0.0357143
ACAGTATTG.CGCATAACT	398	166	0.821429
ACAGTATTG.CTAGAGGTA	329	472	0.714286
ACAGTATTG.CTGATCCGA	178	1006	0.857143
ACAGTATTG.CTGGACTAA	920	49	0.214286
ACAGTATTG.GCCGCTATC	244	40	0.0357143
ACAGTATTG.GCCTTATCT	161	16	0.0714286
ACAGTATTG.GCTTGGTTC	540	17	0.107143
ACAGTATTG.GTTGCTCAG	1549	1433	0.892857
ACAGTATTG.TACTTACCA	739	4	0.0357143
ACAGTATTG.TAGACCGCA	502	8	0.25
ACAGTATTG.TCATCATCT	612	1	0.0357143
ACAGTATTG.TCCTCGTCG	306	1636	0.928571
ACAGTATTG.TCGGACAGT	1217	1262	0.857143
ACATCGTCC.AATTGGTGA	1502	3145	0.857143
ACATCGTCC.ACGCAAGAT	1148	1	0.0357143
ACATCGTCC.ACGGTGTAC	973	1061	0.857143
ACATCGTCC.AGTGAACGG	1577	1286	0.892857
ACATCGTCC.GCCGTGAAC	574	1	0.0357143
ACATCGTCC.GCGACAACC	187	160	0.357143
ACATCGTCC.GCTCTGTGT	2076	1820	0.821429
ACATCGTCC.GGATCGTTC	828	2	0.0714286
ACATCGTCC.GGTAATCTA	312	859	0.821429
ACATCGTCC.GGTGAGCGT	984	25	0.0714286
ACATCGTCC.GTACAATGC	388	166	0.785714
ACATCGTCC.GTGGATAAG	105	1	0.0357143
ACATCGTCC.TACTTCCAG	369	0	0
ACATCGTCC.TCGTAATAG	854	1	0.0357143
ACATCGTCC.TCGTACCTT	621	915	0.821429
ACATCGTCC.TGTCATAGC	179	1	0.0357143
ACATCGTCC.TTGTTAGAG	160	1082	0.892857
ACATGACTA.ACCGTCACG	396	318	0.892857
ACATGACTA.ATAGTGGTT	122	0	0
ACATGACTA.ATCTCGTGA	478	0	0
ACATGACTA.ATTCATGTG	353	1	0.0357143
ACATGACTA.CCACAAGGT	139	1	0.0357143
ACATGACTA.CCACTACCA	780	1190	0.857143
ACATGACTA.CGTACACAC	949	957	0.857143
ACATGACTA.CTAACACTG	156	1	0.0357143
ACATGACTA.CTAGAGTCG	398	2	0.0357143
ACATGACTA.GAGTTAACT	1154	1061	0.821429
ACATGACTA.GCTCAATGA	586	1	0.0357143
ACATGACTA.GTGGTACGG	646	62	0.107143
ACATGACTA.TATCATGCT	1248	426	0.821429
ACATGACTA.TCATCAGAG	245	0	0
ACATGACTA.TCGGACAGT	824	760	0.857143
ACATGACTA.TCTCGTATC	484	26	0.0714286
ACATGGATT.ACAAGAATG	447	923	0.821429
ACATGGATT.AGCTATATG	590	0	0
ACATGGATT.ATTAGCGGT	523	4	0.142857
ACATGGATT.ATTATGCAG	543	1521	0.857143
ACATGGATT.CAAGTCACT	230	444	0.75
ACATGGATT.CACACCTGT	476	0	0
ACATGGATT.CCAACAACA	600	902	0.857143
ACATGGATT.CGTGCCTAT	688	0	0
ACATGGATT.GCGAAGCTC	356	0	0
ACATGGATT.TAACGTGTC	488	0	0
ACATGGATT.TGATTATCG	294	0	0
ACATGGATT.TGGTGGATC	2235	1	0.0357143
ACATTCCAC.AACGCTCAA	138	9	0.0714286
ACATTCCAC.AATGAGTCG	970	2352	0.857143
ACATTCCAC.ACATGGATT	832	666	0.892857
ACATTCCAC.ACTGGTCAG	212	5	0.0714286
ACATTCCAC.AGTATGACG	193	1	0.0357143
ACATTCCAC.ATTCGAAGA	202	1115	0.892857
ACATTCCAC.CAAGTCGAA	1638	1157	0.892857
ACATTCCAC.CACAGCGAA	264	643	0.821429
ACATTCCAC.CGACCATCA	734	2261	0.857143
ACATTCCAC.CGGTTCTAT	240	2	0.0714286
ACATTCCAC.CTCGTCTTG	257	0	0
ACATTCCAC.CTTACATGC	957	917	0.892857
ACATTCCAC.CTTCTGAGT	857	1326	0.928571
ACATTCCAC.GGTTGCTAT	205	1	0.0357143
ACATTCCAC.GTTAGAGAC	493	33	0.142857
ACATTCCAC.TAAGCCATT	720	4	0.107143
ACATTCCAC.TACGAACTC	395	1	0.0357143
ACATTCCAC.TCCGTATAC	407	624	0.892857
ACATTCCAC.TGAGAATCC	1400	404	0.785714
ACATTCCAC.TGTTACTGA	287	42	0.0714286
ACATTGACA.AAGCAGCAT	428	98	0.75
ACATTGACA.AATGCTATC	375	442	0.714286
ACATTGACA.AGCTCGTCT	321	255	0.821429
ACATTGACA.CAATCATAC	839	1817	0.821429
ACATTGACA.CCATAAGTA	672	3112	0.892857
ACATTGACA.CCATCACGA	337	58	0.107143
ACATTGACA.CCATGCGTC	206	0	0
ACATTGACA.CCGCTATCC	1494	806	0.892857
ACATTGACA.GATACCGGA	172	115	0.25
ACATTGACA.GCCGAGTCT	916	489	0.821429
ACATTGACA.GGACGAGCA	345	1	0.0357143
ACATTGACA.GGTAGTGTT	553	3	0.107143
ACATTGACA.GTTGCTCAG	532	532	0.857143
ACATTGACA.TACTTCCAG	188	0	0
ACATTGACA.TATCTAGGT	226	1	0.0357143
ACATTGACA.TCATCAGAG	524	50	0.214286
ACATTGACA.TCCTCTAGT	749	1698	0.857143
ACATTGACA.TGAGTGACT	500	454	0.785714
ACATTGACA.TGCCACCGA	221	2	0.0714286
ACCACGCTA.AAGTTGCCA	439	2716	0.928571
ACCACGCTA.ACCGGTTAC	306	1786	0.928571
ACCACGCTA.AGAGGACGT	896	1672	0.928571
ACCACGCTA.AGCTTCGAT	300	2	0.0714286
ACCACGCTA.AGTCGATCA	457	338	0.357143
ACCACGCTA.ATAGTCAGT	1615	2	0.0357143
ACCACGCTA.ATCGATCCT	530	740	0.892857
ACCACGCTA.ATCTCGAAC	498	1	0.0357143
ACCACGCTA.ATGCTTCAG	368	811	0.857143
ACCACGCTA.CCTAAGTCT	823	1263	0.857143
ACCACGCTA.CTCATTAGT	184	12	0.0714286
ACCACGCTA.CTTCCGTGG	595	728	0.785714
ACCACGCTA.GAACTATGG	418	14	0.0357143
ACCACGCTA.GAATAAGAG	301	2	0.0714286
ACCACGCTA.GAATTCAGT	591	1055	0.857143
ACCACGCTA.GACCGTAGT	683	869	0.821429
ACCACGCTA.GAGAACAGG	170	0	0
ACCACGCTA.GCCATACAA	710	986	0.821429
ACCACGCTA.GGTAGTGTT	429	347	0.75
ACCACGCTA.GGTCTTGCA	765	237	0.321429
ACCACGCTA.GTAGTGGAG	193	21	0.0357143
ACCACGCTA.GTCATTCTA	1034	107	0.25
ACCACGCTA.GTCTTCTCG	1695	1149	0.928571
ACCACGCTA.TCAATGGAC	332	2	0.0357143
ACCACGCTA.TCGGACAGT	970	1175	0.857143
ACCACGCTA.TGTCACATA	546	1	0.0357143
ACCACGGAT.ACACACCGT	760	105	0.357143
ACCACGGAT.ACTAAGTTC	462	893	0.75
ACCACGGAT.ATCCAATGA	621	353	0.857143
ACCACGGAT.CACTTGGAT	319	1	0.0357143
ACCACGGAT.CAGCTCTTC	1106	2250	0.892857
ACCACGGAT.CAGTCGGTA	929	3	0.107143
ACCACGGAT.CGCAACCTC	870	188	0.821429
ACCACGGAT.GAGGTGAGC	342	425	0.857143
ACCACGGAT.GATGCGACG	1134	30	0.25
ACCACGGAT.TATCGGAAC	197	3	0.0714286
ACCACGGAT.TCACGACAA	384	1	0.0357143
ACCACGGAT.TGGAAGATT	1274	64	0.5
ACCACTAGG.ACCGAGTAG	390	0	0
ACCACTAGG.AGTAATGGT	124	366	0.785714
ACCACTAGG.CCGGTTGAG	1486	864	0.821429
ACCACTAGG.GTAGACTCT	528	1974	0.928571
ACCACTAGG.GTCACAGAG	1393	904	0.857143
ACCACTAGG.GTGCGTTCC	155	358	0.857143
ACCACTAGG.GTTAGTCAA	247	21	0.142857
ACCACTAGG.TAATCACGC	264	8	0.0357143
ACCACTAGG.TCACACTGC	413	1	0.0357143
ACCACTAGG.TCAGGTGCA	442	194	0.857143
ACCACTAGG.TCCAGCTAT	509	214	0.285714
ACCACTAGG.TTCCATACC	677	544	0.785714
ACCAGCGTT.ACCAGCGTT	981	678	0.892857
ACCAGCGTT.AGAAGCTGC	341	1	0.0357143
ACCAGCGTT.AGATCGAGT	1702	513	0.892857
ACCAGCGTT.ATTAGCACA	197	1513	0.857143
ACCAGCGTT.CAAGAACCG	330	0	0
ACCAGCGTT.CACCTTCCT	709	872	0.821429
ACCAGCGTT.CATCGAAGC	310	1	0.0357143
ACCAGCGTT.CCGATGTTC	588	66	0.678571
ACCAGCGTT.CCGCACTCA	1363	2111	0.892857
ACCAGCGTT.CCTGTCGAC	346	3	0.107143
ACCAGCGTT.CGCCATTAC	635	1028	0.892857
ACCAGCGTT.GAGACTCGA	410	13	0.0714286
ACCAGCGTT.GTTGACCAT	114	9	0.0714286
ACCAGCGTT.TACGACTTG	476	998	0.857143
ACCAGCGTT.TCAGTAAGC	577	1463	0.892857
ACCAGCGTT.TCCAACGTG	154	11	0.0714286
ACCAGCGTT.TGCATCGGA	1462	1206	0.857143
ACCAGCGTT.TGCCACCGA	144	1	0.0357143
ACCAGCGTT.TTCGCTGAG	292	1	0.0357143
ACCAGCGTT.TTGCCAGAT	267	1	0.0357143
ACCAGCGTT.TTGCCGTAG	243	2	0.0714286
ACCATACTT.AACGGTAGC	775	1	0.0357143
ACCATACTT.ACCTGCAGA	204	0	0
ACCATACTT.AGACCACGC	1229	826	0.857143
ACCATACTT.AGACTTCGT	238	1026	0.821429
ACCATACTT.CAGCAGTAC	238	694	0.892857
ACCATACTT.CCACACAGA	819	155	0.285714
ACCATACTT.CCAGTCTCA	778	744	0.857143
ACCATACTT.CCATAAGTA	424	316	0.892857
ACCATACTT.CCTCGCGTT	299	0	0
ACCATACTT.CCTGCTCCA	255	149	0.214286
ACCATACTT.CCTTATCCG	307	1394	0.928571
ACCATACTT.CGAACAATC	283	69	0.142857
ACCATACTT.CTATCCATC	2375	2403	0.892857
ACCATACTT.CTTAGGACT	306	20	0.428571
ACCATACTT.GAATTCAGT	142	7	0.107143
ACCATACTT.GAGAATCAG	204	0	0
ACCATACTT.GATGTAAGG	608	342	0.821429
ACCATACTT.GTAGCCTTG	308	0	0
ACCATACTT.TTACCTCTC	439	877	0.857143
ACCATACTT.TTAGCGTCT	729	2802	0.892857
ACCATCTAA.AACACACTC	469	0	0
ACCATCTAA.ACAGAGATG	1432	110	0.464286
ACCATCTAA.ACGAGAGCA	322	0	0
ACCATCTAA.AGGTCAGCA	453	1	0.0357143
ACCATCTAA.ATCGATCCT	201	1	0.0357143
ACCATCTAA.CATGTGAAC	590	26	0.107143
ACCATCTAA.CCTAAGTCT	355	3	0.107143
ACCATCTAA.CCTGCAGAT	2324	1275	0.857143
ACCATCTAA.CCTTAACAT	1327	18	0.142857
ACCATCTAA.CGTGTATTC	726	942	0.892857
ACCATCTAA.CTGGACACT	137	223	0.571429
ACCATCTAA.CTTATCTCA	1207	634	0.857143
ACCATCTAA.CTTCGACTG	307	1181	0.785714
ACCATCTAA.GATAGTTCT	193	15	0.107143
ACCATCTAA.GCCGCCTAA	657	940	0.857143
ACCATCTAA.GCCTTAGAG	625	546	0.821429
ACCATCTAA.GCTAGCTCC	136	0	0
ACCATCTAA.GTCAATACA	842	1626	0.821429
ACCATCTAA.GTGCTCTTG	176	0	0
ACCATCTAA.TCGGACAGT	2486	1602	0.892857
ACCATCTAA.TGACAAGTT	830	545	0.785714
ACCATCTAA.TTACGCTCG	262	1	0.0357143
ACCATGTCT.AACTCCATG	153	1282	0.892857
ACCATGTCT.AAGGATACG	777	0	0
ACCATGTCT.AATTCGGAA	393	1025	0.857143
ACCATGTCT.ACACATCTG	442	1	0.0357143
ACCATGTCT.ACGGTGCCT	408	66	0.0714286
ACCATGTCT.ACTGTGTCA	498	0	0
ACCATGTCT.ATAGTGGTT	386	1	0.0357143
ACCATGTCT.ATCCACAGT	693	804	0.821429
ACCATGTCT.ATCTAGGTT	1811	1433	0.892857
ACCATGTCT.CAACTAATC	817	0	0
ACCATGTCT.CAAGCTGCA	177	0	0
ACCATGTCT.CAATGTGCT	703	6	0.0714286
ACCATGTCT.CATCAATAG	914	1385	0.857143
ACCATGTCT.CCGGATTGC	376	27	0.107143
ACCATGTCT.CCTATTCAA	295	0	0
ACCATGTCT.CGCCACCAT	359	242	0.785714
ACCATGTCT.CTCGAACTG	143	2	0.0357143
ACCATGTCT.CTGCATGTT	1779	2765	0.892857
ACCATGTCT.GAATTCAGT	491	19	0.0714286
ACCATGTCT.GCAACCAAC	532	164	0.785714
ACCATGTCT.GCGACACAG	370	28	0.107143
ACCATGTCT.GCGACCTGT	1302	855	0.785714
ACCATGTCT.TACCTCACT	270	599	0.857143
ACCATGTCT.TAGTAGTCT	244	0	0
ACCATGTCT.TCACGCGAC	360	29	0.0714286
ACCATGTCT.TCCAGCTAT	416	84	0.75
ACCATGTCT.TGGTTATAC	631	1626	0.892857
ACCATGTCT.TGTGGACAA	27	1569	0.892857
ACCATTCAC.AGACGGAGG	308	1	0.0357143
ACCATTCAC.CATCCAGGA	294	908	0.857143
ACCATTCAC.GTTCCAACA	335	1	0.0357143
ACCATTCAC.GTTGCATGG	294	314	0.821429
ACCATTCAC.TACTCGACC	353	10	0.178571
ACCATTCAC.TAGGATGCC	1065	196	0.428571
ACCATTCAC.TGTATGTAG	397	25	0.0357143
ACCGACGGT.ACTGTAATC	436	754	0.821429
ACCGACGGT.ATGCGCTAC	338	1476	0.857143
ACCGACGGT.CACTTCCTT	173	0	0
ACCGACGGT.CATCCACCG	276	0	0
ACCGACGGT.CCATATGCC	80	89	0.285714
ACCGACGGT.CCTGTTAGC	387	59	0.107143
ACCGACGGT.CCTTGTTGC	958	2	0.0357143
ACCGACGGT.CGACGTACG	878	42	0.142857
ACCGACGGT.CGCCACCAT	446	73	0.75
ACCGACGGT.CGTGTCCGA	238	656	0.857143
ACCGACGGT.GACTGCCTG	1499	1822	0.892857
ACCGACGGT.GATAACGTC	302	378	0.821429
ACCGACGGT.GATTGAGTA	758	926	0.857143
ACCGACGGT.GCACGTAGA	181	1548	0.892857
ACCGACGGT.GTCACTATG	222	10	0.214286
ACCGACGGT.TCACAGGTA	738	659	0.821429
ACCGACGGT.TCATCATCT	964	714	0.821429
ACCGACGGT.TGGAAGATT	243	74	0.214286
ACCGACGGT.TTCCAGGAG	262	480	0.464286
ACCGAGACA.AAGAGAACT	312	1556	0.892857
ACCGAGACA.AAGCTGGTC	121	2	0.0714286
ACCGAGACA.AATACTCCG	1640	1606	0.857143
ACCGAGACA.ATAATGTGG	2688	4701	0.892857
ACCGAGACA.ATCCACAGT	321	1408	0.821429
ACCGAGACA.ATGACACAA	405	125	0.321429
ACCGAGACA.CACGATAGA	128	0	0
ACCGAGACA.CAGTATGAT	160	1	0.0357143
ACCGAGACA.CATAGTATG	355	0	0
ACCGAGACA.CCATACGAT	733	3	0.107143
ACCGAGACA.GAATCACAT	955	980	0.857143
ACCGAGACA.GATAACGTC	201	0	0
ACCGAGACA.GTAGTTGGT	722	0	0
ACCGAGACA.GTCAGACCG	1058	597	0.821429
ACCGAGACA.TAGTTGACG	493	134	0.785714
ACCGAGACA.TATGTATGC	309	1	0.0357143
ACCGAGACA.TCACTCGCT	558	0	0
ACCGAGACA.TGAAGACCA	1889	1685	0.892857
ACCGAGACA.TGAGCAGAT	216	6	0.178571
ACCGAGACA.TTGGTAACT	421	217	0.857143
ACCGAGTAG.AATGCAGCG	142	0	0
ACCGAGTAG.AATTGGATC	552	0	0
ACCGAGTAG.AGACCAGCT	588	1	0.0357143
ACCGAGTAG.AGTACGAAT	458	1421	0.892857
ACCGAGTAG.ATCAGAAGC	779	830	0.892857
ACCGAGTAG.ATCATAGAC	285	0	0
[truncated: 24,272 more rows]

## Sheet: Fig1_S1_d
cell	nCount_RNA	nReads_gDNA	nFeature_RNA_perc
AACAACCTA.AACGATGAC	573	1095	0.666667
AACAACCTA.ACACTGTGA	543	204	0.7
AACAACCTA.ACTCTCACA	131	1	0.333333
AACAACCTA.AGGTGTACA	477	180	0.666667
AACAACCTA.AGTGGAATG	1165	1345	0.8
AACAACCTA.ATGAGATCC	1043	56	0.633333
AACAACCTA.CCGCAATGG	108	282	0.4
AACAACCTA.GAGATTCCT	727	2356	0.666667
AACAACCTA.GCGAGCAAG	207	0	0.5
AACAACCTA.GCTACAATG	638	716	0.733333
AACAACCTA.GCTATGTAA	754	1469	0.7
AACAACCTA.GGACGAGCA	1193	111	0.766667
AACAACCTA.GGTGAGCGT	458	1008	0.7
AACAACCTA.GGTTGAAGG	248	1449	0.533333
AACAACCTA.GTGACGTAA	279	1029	0.466667
AACAACCTA.TACTCGACC	981	0	0.733333
AACAACCTA.TCATGCAGG	179	0	0.4
AACAACCTA.TGGTGGATC	704	2192	0.766667
AACAACCTA.TTAACGGAG	370	36	0.733333
AACAACTGG.AGACCACGC	724	1659	0.6
AACAACTGG.ATAGTCAGT	1897	1007	0.7
AACAACTGG.ATATGCAGC	744	726	0.633333
AACAACTGG.ATGGAGAGT	2246	1074	0.733333
AACAACTGG.CACTTCCTT	721	148	0.7
AACAACTGG.CAGGTTGTC	272	1	0.633333
AACAACTGG.CCGAATATG	1114	2104	0.7
AACAACTGG.CGCTTCACG	775	1044	0.7
AACAACTGG.GGTAGACAT	1127	1706	0.733333
AACAACTGG.TCACTACGT	318	1275	0.666667
AACAACTGG.TGAGAATCC	206	3	0.466667
AACAACTGG.TGATGTGTG	268	62	0.566667
AACAACTGG.TTCTGAATG	614	2109	0.733333
AACAATGCA.ACAGAAGAG	426	1020	0.533333
AACAATGCA.ATGTGACGA	575	90	0.633333
AACAATGCA.CAAGCGCAT	1694	1272	0.8
AACAATGCA.CCAGCCAAT	1910	3397	0.866667
AACAATGCA.CCGGATTGC	188	53	0.4
AACAATGCA.CGAACAGAG	403	18	0.6
AACAATGCA.CTAGTCGTC	711	1	0.7
AACAATGCA.CTGATGCAC	289	24	0.633333
AACAATGCA.GGAAGGTAT	227	185	0.766667
AACAATGCA.GTTGATGCA	379	2	0.7
AACAATGCA.TACTGATGA	307	186	0.7
AACAATGCA.TAGCCTTGT	295	1	0.533333
AACAATGCA.TATTACTCG	734	1374	0.8
AACAATGCA.TGGAGAGTG	328	36	0.633333
AACAATGCA.TGGTCCTAG	1238	586	0.666667
AACAATGCA.TTGATGAGT	567	0	0.733333
AACACACTC.ATAACGACA	499	882	0.566667
AACAGATCG.ACCATGTCT	1985	1410	0.733333
AACAGATCG.ACGTGCTCG	421	522	0.633333
AACAGATCG.ACTGGTGCT	575	0	0.533333
AACAGATCG.AGCCGGATC	368	1093	0.633333
AACAGATCG.AGGTGTACA	853	1117	0.766667
AACAGATCG.AGTTACAAG	186	0	0.566667
AACAGATCG.ATCGCCTCT	236	2	0.5
AACAGATCG.CCGCAATGG	211	423	0.533333
AACAGATCG.CCTTGTTGC	589	601	0.666667
AACAGATCG.CGAACAATC	237	3	0.5
AACAGATCG.CGCATCTAC	493	968	0.6
AACAGATCG.GACGTCAAT	339	1	0.466667
AACAGATCG.GCGTAACAA	635	1619	0.733333
AACAGATCG.TGCCTGGTT	1405	1390	0.8
AACAGATCG.TGCGTGCCA	552	836	0.666667
AACAGATCG.TTACGGACC	389	1	0.6
AACAGATCG.TTATGAGGA	351	431	0.7
AACAGATCG.TTGCGAACA	359	88	0.6
AACAGCAGT.AAGCTGGTC	1103	76	0.733333
AACAGCAGT.AGCTGCACT	313	2	0.666667
AACAGCAGT.ATATAGCGT	395	3	0.733333
AACAGCAGT.ATCGTAGTG	271	40	0.6
AACAGCAGT.CAAGCGCAT	775	720	0.7
AACAGCAGT.CCGCTATCC	1716	1258	0.833333
AACAGCAGT.CCTAGTTAG	288	3	0.6
AACAGCAGT.CGCAATCGA	202	0	0.533333
AACAGCAGT.CTTAGGACT	775	1	0.766667
AACAGCAGT.CTTGCGACC	316	246	0.633333
AACAGCAGT.GAGATGTAT	539	1917	0.633333
AACAGCAGT.GATCTAGAG	1047	1	0.666667
AACAGCAGT.GGTACTTCC	498	30	0.566667
AACAGCAGT.GTTCAGAAG	1179	1839	0.766667
AACAGCAGT.TCACAGGTA	304	7	0.6
AACAGCAGT.TGTCATAGC	874	1	0.766667
AACAGCAGT.TTCCTCGGT	299	541	0.633333
AACAGCAGT.TTCGGAGTC	985	22	0.7
AACAGCAGT.TTGCCAGAT	1682	75	0.8
AACCATGGT.ATCGATCCT	1220	2	0.7
AACCATGGT.ATCGGTGGT	1603	923	0.766667
AACCATGGT.ATGGACGTT	795	25	0.766667
AACCATGGT.CAACGATCG	124	1	0.333333
AACCATGGT.CAGTCCTAA	1162	683	0.666667
AACCATGGT.CATCAATAG	165	2	0.533333
AACCATGGT.CCATTCTGC	298	0	0.466667
AACCATGGT.CCTGCTCCA	626	714	0.633333
AACCATGGT.CGAATGAGT	1928	954	0.733333
AACCATGGT.CGACAGACC	134	0	0.333333
AACCATGGT.CTACGTTGG	294	1148	0.766667
AACCATGGT.CTATCTTGA	94	35	0.366667
AACCATGGT.CTGATGCAC	644	1039	0.733333
AACCATGGT.CTTGGTCAT	187	202	0.5
AACCATGGT.GACGGTGCT	429	636	0.7
AACCATGGT.GGTGATAGG	194	438	0.566667
AACCATGGT.GTAACGCGA	307	1034	0.533333
AACCATGGT.TAGCAGAGT	120	0	0.266667
AACCATGGT.TCGCGTCAT	1610	1635	0.833333
AACCATGGT.TGCAACTCT	300	0	0.5
AACCATGGT.TTACTAGTC	232	665	0.633333
AACCATGGT.TTCACTGGA	392	29	0.666667
AACCATGGT.TTCATCCAA	235	19	0.533333
AACCGCTGA.AACGGTAGC	259	1	0.5
AACCGCTGA.AAGCCACAC	347	1	0.533333
AACCGCTGA.AATCAGGAG	373	0	0.7
AACCGCTGA.AGATGAAGA	198	0	0.5
AACCGCTGA.AGCTATATG	721	414	0.766667
AACCGCTGA.AGTTCAACC	676	658	0.666667
AACCGCTGA.ATGAGGTAT	248	0	0.566667
AACCGCTGA.ATGGTTCGA	433	1	0.566667
AACCGCTGA.CCTTGTTGC	13	638	0.133333
AACCGCTGA.CGTGGTACC	416	339	0.7
AACCGCTGA.GAAGGATCA	342	32	0.6
AACCGCTGA.GACCAGAGA	441	965	0.833333
AACCGCTGA.GAGATTCCT	387	2093	0.6
AACCGCTGA.GCTATGTAA	1046	30	0.633333
AACCGCTGA.GTTAGAGAC	658	32	0.7
AACCGTGAG.AAGGAACAG	298	0	0.566667
AACCGTGAG.AGCGTAGAA	233	89	0.466667
AACCGTGAG.ATAACGACA	419	0	0.666667
AACCGTGAG.ATTGCGCTA	735	1	0.733333
AACCGTGAG.CACCTACGC	246	10	0.5
AACCGTGAG.CAGATCATT	579	664	0.7
AACCGTGAG.CAGTTACTG	414	573	0.7
AACCGTGAG.CTCGACTGC	224	307	0.666667
AACCGTGAG.GTAGCATAC	222	0	0.566667
AACCGTGAG.TACGAGTGA	608	1	0.733333
AACCGTGAG.TCAGGTGCA	1077	848	0.766667
AACCGTGAG.TGCCAGACG	692	2271	0.733333
AACCGTGAG.TGCTCCTCC	1435	869	0.766667
AACCGTGAG.TTACACCTT	1513	26	0.8
AACGAGAAT.AACTCCATG	291	160	0.666667
AACGAGAAT.AATCCGCTG	242	1	0.6
AACGAGAAT.ACCACGGAT	1001	2	0.833333
AACGAGAAT.ACGGTGTAC	109	40	0.533333
AACGAGAAT.ACGTCTATG	1113	930	0.8
AACGAGAAT.CATAGGTGT	336	0	0.633333
AACGAGAAT.CGGTTCGTA	352	793	0.433333
AACGAGAAT.GACCTTGTG	454	1469	0.7
AACGAGAAT.GCGGAGATT	228	1	0.533333
AACGAGAAT.GCTCTGTGT	176	138	0.533333
AACGAGAAT.GGTGTGACC	681	6	0.7
AACGAGAAT.GTCAATACA	1237	918	0.8
AACGAGAAT.TAGAGCGTC	324	2	0.533333
AACGAGAAT.TGATAGAGG	251	0	0.566667
AACGAGAAT.TGCGACGTT	668	3	0.833333
AACGAGGTG.AACGGAGAT	1172	941	0.766667
AACGAGGTG.AACGGTAGC	531	711	0.733333
AACGAGGTG.CAACCTGGT	1103	1051	0.666667
AACGAGGTG.CACACCTGT	1063	2512	0.733333
AACGAGGTG.CAGCTTACC	553	2	0.633333
AACGAGGTG.CCTCTGCAT	972	1	0.7
AACGAGGTG.GAGATACAC	1142	1277	0.733333
AACGAGGTG.GAGCGACTC	644	5	0.7
AACGAGGTG.GCCACATGG	243	71	0.633333
AACGAGGTG.GGAAGAAGC	163	2	0.433333
AACGAGGTG.GGAGTACAG	509	989	0.533333
AACGAGGTG.TAACGGATA	1170	669	0.633333
AACGAGGTG.TACATGCAC	506	2	0.666667
AACGAGGTG.TAGAGCCAG	115	1	0.5
AACGAGGTG.TATGTACCT	348	91	0.666667
AACGAGGTG.TCAACACTC	309	587	0.633333
AACGAGGTG.TCACCGAGG	331	1	0.566667
AACGAGGTG.TCAGGTGCA	319	0	0.633333
AACGAGGTG.TGAGAATCC	222	245	0.566667
AACGATGAC.ACCGAGTAG	414	1220	0.6
AACGATGAC.ACCGTCCTA	283	0	0.533333
AACGATGAC.CGACAGACC	1223	2	0.733333
AACGATGAC.CTGGTAATC	680	91	0.633333
AACGATGAC.GACCAGAGA	176	8	0.533333
AACGATGAC.GAGCCGTTA	223	0	0.433333
AACGATGAC.GATTATGCG	132	256	0.5
AACGATGAC.GTAGTGGAG	639	74	0.566667
AACGATGAC.TCGCTTAAC	424	60	0.766667
AACGATGAC.TGTACACGA	253	0	0.666667
AACGCATTG.AAGAGAACT	295	0	0.566667
AACGCATTG.ACGCGACAG	313	430	0.566667
AACGCATTG.AGATATGGA	626	1477	0.766667
AACGCATTG.AGCGACACC	1159	1588	0.733333
AACGCATTG.ATTAGCCAC	658	481	0.733333
AACGCATTG.CAACCGGTC	189	1	0.5
AACGCATTG.CAATCTCCG	215	506	0.566667
AACGCATTG.CACCTCGGA	536	0	0.666667
AACGCATTG.CTCCGCATT	674	1551	0.7
AACGCATTG.CTGTAGAAG	1173	912	0.733333
AACGCATTG.CTTGGTCAT	530	61	0.6
AACGCATTG.GACCGTAGT	271	15	0.5
AACGCATTG.GACGGTGCT	1358	538	0.8
AACGCATTG.GTATGATCT	478	468	0.6
AACGCATTG.TATGTATGC	549	1	0.7
AACGCATTG.TTAACGGAG	1190	1329	0.733333
AACGCCTAC.AAGGTCTGA	265	80	0.466667
AACGCCTAC.AGCCACTTC	1233	1003	0.733333
AACGCCTAC.AGTGATGCG	412	6	0.6
AACGCCTAC.CAGGAGCCT	257	679	0.533333
AACGCCTAC.CCTTAATTC	547	409	0.566667
AACGCCTAC.CGAACAGAG	431	560	0.566667
AACGCCTAC.GCTGTTCGG	583	1623	0.7
AACGCCTAC.TAGGTCAAC	160	6	0.6
AACGCCTAC.TCTAGGATG	400	7	0.633333
AACGCCTAC.TGAGTTAAG	369	64	0.733333
AACGCCTAC.TGATGACAG	432	828	0.766667
AACGCCTAC.TTGCTCTGC	242	0	0.666667
AACGCTCAA.ACGACAGTC	487	587	0.666667
AACGCTCAA.ACGACGATT	191	261	0.633333
AACGCTCAA.AGGATCTCA	826	1038	0.8
AACGCTCAA.AGGATTACT	865	1279	0.7
AACGCTCAA.ATGCGGATT	707	1	0.666667
AACGCTCAA.ATTATGCAG	1130	1	0.7
AACGCTCAA.CGCGATGTA	507	1272	0.8
AACGCTCAA.CGTATCGAA	1243	962	0.733333
AACGCTCAA.CTACGGTAT	1064	34	0.6
AACGCTCAA.GACATATGT	274	12	0.6
AACGCTCAA.GATCTGAAT	1255	929	0.666667
AACGCTCAA.GCATGTAAG	550	1477	0.766667
AACGCTCAA.GTAACTCAT	630	1651	0.666667
AACGCTCAA.TACAACACC	357	12	0.633333
AACGCTCAA.TCACTCGCT	794	1051	0.733333
AACGCTCAA.TGTAACAGT	294	1	0.566667
AACGCTCAA.TGTTAAGCC	1600	997	0.766667
AACGGAGAT.AGTTAGGTC	447	925	0.566667
AACGGAGAT.ATACAACCG	823	1948	0.766667
AACGGAGAT.CACCTTCCT	450	74	0.7
AACGGAGAT.CACGTCATA	519	1	0.733333
AACGGAGAT.CAGTTGAGT	261	2	0.433333
AACGGAGAT.CCTAGCAAT	358	4	0.466667
AACGGAGAT.CTCGACGAT	415	3	0.633333
AACGGAGAT.CTTCCGTGG	495	649	0.7
AACGGAGAT.GATTCTCGG	355	968	0.7
AACGGAGAT.TACATGCAC	812	1	0.7
AACGGAGAT.TACGGTCGT	1018	897	0.766667
AACGGAGAT.TATCTGTCA	339	48	0.6
AACGGAGAT.TATGAGACC	234	26	0.533333
AACGGAGAT.TCATGCAGG	220	0	0.466667
AACGGAGAT.TTGCCGTAG	1224	1182	0.733333
AACGGTAGC.ACATTGACA	751	2	0.7
AACGGTAGC.ACCATTCAC	255	0	0.533333
AACGGTAGC.ACCTGTACC	358	0	0.666667
AACGGTAGC.ACGATGACC	1052	46	0.7
AACGGTAGC.AGACCACGC	344	142	0.566667
AACGGTAGC.AGACGCCTG	632	291	0.633333
AACGGTAGC.CAATCAAGT	918	1284	0.633333
AACGGTAGC.CAGAAGTGA	1231	24	0.766667
AACGGTAGC.CAGTTACTG	192	1	0.433333
AACGGTAGC.CTCTAGTAA	605	0	0.733333
AACGGTAGC.CTGACAGCA	138	46	0.466667
AACGGTAGC.CTTCGTGCA	771	4736	0.733333
AACGGTAGC.GAACTCGTA	397	200	0.733333
AACGGTAGC.GCGGAGATT	500	0	0.566667
AACGGTAGC.GTAATCAGC	198	6	0.5
AACGGTAGC.GTATGATCT	394	3017	0.666667
AACGGTAGC.TACAGGACT	1324	207	0.766667
AACGGTAGC.TAGAGCGTC	187	0	0.466667
AACGGTAGC.TGAGGTCTC	499	1	0.633333
AACGGTAGC.TTGTCAACC	1696	124	0.733333
AACGTCGAG.AACCATGGT	206	75	0.333333
AACGTCGAG.AACGGAGAT	420	3	0.633333
AACGTCGAG.AATCGCCAT	536	582	0.733333
AACGTCGAG.ATGACACAA	251	4	0.633333
AACGTCGAG.CAAGTACGA	470	902	0.566667
AACGTCGAG.CCGCAACAC	182	1	0.533333
AACGTCGAG.CGACAGACC	715	2621	0.7
AACGTCGAG.CGTGAGACT	795	2	0.666667
AACGTCGAG.CTGTACGAC	570	609	0.6
AACGTCGAG.GAACAACCA	1207	3229	0.7
AACGTCGAG.GCAGCTCTT	360	1803	0.6
AACGTCGAG.GCTCTGTGT	946	1606	0.733333
AACGTCGAG.GTTGCTCAG	348	2	0.533333
AACGTCGAG.TCAACACTC	239	315	0.5
AACGTCGAG.TGACCTCCT	344	517	0.666667
AACGTCGAG.TGAGACAGC	1008	3156	0.766667
AACGTTCTT.AACAATGCA	198	1	0.566667
AACGTTCTT.AACGCATTG	140	296	0.566667
AACGTTCTT.ACACATCTG	276	4	0.666667
AACGTTCTT.ACGCACACT	314	14	0.6
AACGTTCTT.CAAGAGGAG	280	1	0.633333
AACGTTCTT.CCTCAGGTG	314	209	0.6
AACGTTCTT.CCTCTGCAT	708	89	0.633333
AACGTTCTT.CCTGCTCCA	493	0	0.566667
AACGTTCTT.CGCGATGTA	293	0	0.633333
AACGTTCTT.CGCTTCACG	239	18	0.666667
AACGTTCTT.CTGGTGACA	618	1902	0.7
AACGTTCTT.GAGTGTGCC	176	1	0.566667
AACGTTCTT.GCTGAGCAG	1357	1167	0.733333
AACGTTCTT.GTCACAGAG	590	1211	0.733333
AACGTTCTT.TAACACATC	1072	21	0.733333
AACGTTCTT.TAACCGTGA	2071	1425	0.7
AACGTTCTT.TAACTCCGA	454	1126	0.666667
AACGTTCTT.TACACGGTC	390	2	0.566667
AACGTTCTT.TATGTATGC	1750	2423	0.766667
AACGTTCTT.TGACCAAGT	192	1	0.5
AACGTTCTT.TGATTGTGC	724	72	0.733333
AACGTTCTT.TGCAACTCT	152	0	0.333333
AACTAACTG.ACTAAGTTC	780	1382	0.733333
AACTAACTG.ACTTCAGTA	147	0	0.466667
AACTAACTG.CAGAGCACC	1413	1311	0.766667
AACTAACTG.CATCAATAG	1069	68	0.733333
AACTAACTG.CCTATTCAA	150	167	0.333333
AACTAACTG.CGCTGTAGT	93	218	0.4
AACTAACTG.CTGCATGTT	427	72	0.6
AACTAACTG.GCTTGTCCT	562	110	0.6
AACTAACTG.GTAAGTGAG	1700	1099	0.8
AACTAACTG.TAATCTGGA	472	7	0.566667
AACTAACTG.TGCCGAACT	799	1	0.766667
AACTCCATG.AAGACTACC	481	716	0.7
AACTCCATG.AAGCTTGCA	431	1	0.7
AACTCCATG.AAGTAGGAC	731	0	0.666667
AACTCCATG.ACCGTCCTA	503	60	0.666667
AACTCCATG.AGACGCTAT	210	1	0.5
AACTCCATG.ATCCGTCTC	586	94	0.766667
AACTCCATG.ATGCTCACC	646	65	0.466667
AACTCCATG.CAATTGTCT	1105	28	0.766667
AACTCCATG.CATATGCGA	424	0	0.566667
AACTCCATG.CGCATAACT	1503	1076	0.733333
AACTCCATG.CGGTTGCGA	333	692	0.666667
AACTCCATG.CTACTGTCA	661	1769	0.766667
AACTCCATG.CTTAACAGC	340	707	0.6
AACTCCATG.GAACATGAC	345	1	0.5
AACTCCATG.GACACCGAT	395	55	0.7
AACTCCATG.GAGCCGTTA	515	575	0.666667
AACTCCATG.GCACAACTC	474	126	0.666667
AACTCCATG.GTAGCATAC	1164	1	0.733333
AACTCCATG.GTGTTGGAA	341	20	0.633333
AACTCCATG.TCTGCAACA	106	1	0.266667
AACTCCATG.TCTTAGCGA	490	1124	0.6
AACTCCATG.TGTCACATA	291	454	0.6
AACTCCATG.TTCGTGATG	228	314	0.533333
AACTGATTC.ATGCAGTTC	213	1	0.466667
AACTGATTC.CAACACTCC	311	0	0.566667
AACTGATTC.CATCTCGAT	350	189	0.566667
AACTGATTC.CCAGTACTC	395	416	0.7
AACTGATTC.CGAACAATC	509	708	0.7
AACTGATTC.CGGTTCTAT	287	1	0.566667
AACTGATTC.CGTGCCTAT	583	9	0.7
AACTGATTC.CTACGAGAA	359	3	0.666667
AACTGATTC.GTTCAGAAG	1303	1435	0.766667
AACTGATTC.TAATTCGTG	838	1498	0.8
AACTGATTC.TCAGGTGCA	317	14	0.633333
AACTGATTC.TGATTGCTG	330	1313	0.633333
AACTGATTC.TTAAGTGGT	505	85	0.6
AACTGCGAC.AAGCCACAC	406	1	0.6
AACTGCGAC.ACAACCGGA	582	650	0.666667
AACTGCGAC.ACTCCAACT	375	1	0.633333
AACTGCGAC.AGGAAGGTG	255	1222	0.6
AACTGCGAC.ATGTCCTCC	254	1151	0.533333
AACTGCGAC.CCTTAACAT	556	63	0.633333
AACTGCGAC.CGTGGTACC	221	0	0.5
AACTGCGAC.CTGGAGCGA	613	421	0.7
AACTGCGAC.GACCAGAGA	533	34	0.5
AACTGCGAC.GCCATTAAG	67	364	0.333333
AACTGCGAC.GCCTTAGAG	220	364	0.566667
AACTGCGAC.GCGGAGATT	233	475	0.633333
AACTGCGAC.GCTACAATG	292	8	0.5
AACTGCGAC.GGTAACTAC	909	3	0.8
AACTGCGAC.GGTACTTCC	224	0	0.466667
AACTGCGAC.GGTCGGATA	646	903	0.633333
AACTGCGAC.GTACAATGC	662	1	0.6
AACTGCGAC.GTACGAACG	579	1	0.7
AACTGCGAC.TAACGGATA	488	470	0.7
AACTGCGAC.TACCGCGTT	318	1	0.666667
AACTGCGAC.TATGCCTTC	236	21	0.466667
AACTGCGAC.TGAGACAGC	1066	1018	0.7
AACTGCGAC.TGTAGGTTA	426	239	0.533333
AACTTAGCT.ATCAAGCAT	1029	52	0.733333
AACTTAGCT.CAGTTACTG	353	0	0.6
AACTTAGCT.CCTAGCAAT	602	44	0.8
AACTTAGCT.CTATCTTGA	765	1	0.733333
AACTTAGCT.CTCGAACTG	793	755	0.633333
AACTTAGCT.CTGCGTCAC	167	1	0.433333
AACTTAGCT.GCAACTCGC	288	35	0.6
AACTTAGCT.GCCGCCTAA	1079	815	0.666667
AACTTAGCT.GCGGAGATT	462	70	0.6
AACTTAGCT.GCGGTAAGT	1166	570	0.666667
AACTTAGCT.GGTGATAGG	1714	3	0.8
AACTTAGCT.GTAGCTACA	303	21	0.533333
AACTTAGCT.TACCTCACT	1243	428	0.766667
AACTTAGCT.TACTAGTAG	718	1	0.733333
AACTTAGCT.TCCAGAACG	1461	2210	0.866667
AACTTAGCT.TGCTCACAC	684	1171	0.633333
AACTTAGCT.TTACTTACG	422	1050	0.666667
AACTTCTGC.AACGCATTG	601	0	0.833333
AACTTCTGC.ACAACGAGC	401	7	0.633333
AACTTCTGC.AGAGGTGAA	398	558	0.533333
AACTTCTGC.AGCCTCTAG	547	336	0.7
AACTTCTGC.CACATATCA	144	2	0.5
AACTTCTGC.CACTACAGG	95	1	0.4
AACTTCTGC.CAGCTGGAG	572	636	0.666667
AACTTCTGC.CCATATCTT	280	22	0.5
AACTTCTGC.CCTAAGTCT	1055	896	0.766667
AACTTCTGC.CGAATCCTG	953	1	0.733333
AACTTCTGC.CGACGTGAT	331	38	0.6
AACTTCTGC.GATAAGCTG	435	30	0.6
AACTTCTGC.GTCATTCTA	455	1905	0.7
AACTTCTGC.GTTGCTCAG	905	1109	0.766667
AACTTCTGC.TGCGTGCCA	1131	518	0.7
AACTTCTGC.TGCTCACAC	317	5	0.6
AACTTCTGC.TTACTTACG	470	0	0.6
AACTTGTCG.AACGGAGAT	194	2	0.5
AACTTGTCG.AAGCTTGCA	598	42	0.566667
AACTTGTCG.AATGCTATC	338	0	0.566667
AACTTGTCG.AATTGGATC	270	0	0.5
AACTTGTCG.AGATGAAGA	315	32	0.6
AACTTGTCG.ATCGGTGGT	298	0	0.566667
AACTTGTCG.ATGAGATCC	1564	1184	0.733333
AACTTGTCG.CAACCTGGT	191	1	0.5
AACTTGTCG.CATCCGACA	1385	702	0.733333
AACTTGTCG.CTATTCCGT	468	1944	0.6
AACTTGTCG.CTCGAACTG	201	300	0.6
AACTTGTCG.CTGCATGTT	842	1439	0.666667
AACTTGTCG.CTGGTCGGT	387	52	0.666667
AACTTGTCG.CTTAGGACT	725	1138	0.6
AACTTGTCG.GACACGCAA	1403	27	0.8
AACTTGTCG.TACGTTGGA	130	0	0.433333
AACTTGTCG.TAGACACGT	1067	0	0.766667
AACTTGTCG.TAGCACTAT	366	0	0.633333
AACTTGTCG.TAGCCAGTG	475	785	0.733333
AACTTGTCG.TATACGTGG	854	1988	0.766667
AACTTGTCG.TCGCGTCAT	205	0	0.533333
AACTTGTCG.TCGCTGTAA	740	0	0.733333
AACTTGTCG.TGCAGCCTT	598	0	0.7
AAGACGAAG.ACTCTGCTC	683	2193	0.7
AAGACGAAG.ACTGCTAGT	149	4	0.433333
AAGACGAAG.AGGTACCAA	2475	3628	0.8
AAGACGAAG.AGTCCGTGT	289	1	0.533333
AAGACGAAG.CGAGTAGCA	476	1809	0.6
AAGACGAAG.GATGTTACA	749	192	0.566667
AAGACGAAG.GCAGATCCG	328	0	0.533333
AAGACGAAG.GCGAAGCTC	431	3	0.6
AAGACGAAG.GTGAATGCC	1139	807	0.8
AAGACGAAG.GTGTCGAGC	742	11	0.666667
AAGACGAAG.TATACGGAT	652	1	0.666667
AAGACGAAG.TTCGTGATG	712	1305	0.7
AAGACGAAG.TTGATGAGT	298	759	0.666667
AAGACTACC.ACGCAAGAT	228	1	0.533333
AAGACTACC.ACGTCTATG	240	500	0.5
AAGACTACC.CAGAAGTGA	585	143	0.766667
AAGACTACC.CAGCGTAAG	289	0	0.5
AAGACTACC.CCATATCTT	1364	2254	0.866667
AAGACTACC.GATTCTCGG	235	1439	0.766667
AAGACTACC.TAAGTACAC	550	913	0.666667
AAGACTACC.TAGTAGTCT	245	24	0.5
AAGACTACC.TCGAACGCT	239	0	0.5
AAGACTGGT.AAGCTGAGG	1451	1564	0.733333
AAGACTGGT.AAGTTGCCA	1616	1098	0.733333
AAGACTGGT.ACTTGATCT	622	272	0.666667
AAGACTGGT.AGCTTGGTG	203	359	0.633333
AAGACTGGT.ATATCCGAT	385	1	0.533333
AAGACTGGT.ATGACACAA	340	0	0.6
AAGACTGGT.CAATACCAC	382	867	0.7
AAGACTGGT.CCGAGCTGA	540	0	0.6
AAGACTGGT.CGCGTGAGA	1354	803	0.8
AAGACTGGT.CTTAGGACT	171	2	0.5
AAGACTGGT.GAACTGCAA	118	2	0.4
AAGACTGGT.GAGTCACCA	489	64	0.566667
AAGACTGGT.GATACTGTG	880	1414	0.7
AAGACTGGT.GCACGCATT	1615	660	0.666667
AAGACTGGT.GCCTTCCAT	376	75	0.666667
AAGACTGGT.GCTACAATG	233	3	0.566667
AAGACTGGT.GCTGTTCGG	182	16	0.5
AAGACTGGT.GGTAAGGAT	734	1	0.733333
AAGACTGGT.TAAGCACTA	462	511	0.7
AAGACTGGT.TAGTCGCAT	915	442	0.633333
AAGACTGGT.TATGCCTTC	261	41	0.6
AAGACTGGT.TCAAGGAGT	415	2	0.6
AAGACTGGT.TGGACTGCC	963	2681	0.7
AAGACTGGT.TGTAACAGT	200	2	0.566667
AAGACTGGT.TGTCACATA	273	25	0.666667
AAGACTGGT.TGTCATAGC	129	5	0.466667
AAGAGAACT.ACGACAGTC	832	14	0.6
AAGAGAACT.AGCAACATT	280	0	0.433333
AAGAGAACT.AGCATTCCA	648	1	0.7
AAGAGAACT.AGCTTGGTG	1416	14	0.8
AAGAGAACT.ATAGCCTAA	758	1436	0.733333
AAGAGAACT.CAGAGCACC	375	0	0.5
AAGAGAACT.CAGCTCTTC	88	0	0.3
AAGAGAACT.CGAATCCTG	738	334	0.766667
AAGAGAACT.CTCCTATCT	1422	752	0.733333
AAGAGAACT.CTCTGTCAA	476	528	0.666667
AAGAGAACT.CTGATGCAC	1898	896	0.733333
AAGAGAACT.CTTCCGGTA	465	36	0.633333
AAGAGAACT.GACAATGTT	407	560	0.566667
AAGAGAACT.GCAGCTTGA	1480	558	0.733333
AAGAGAACT.GCGACACAG	696	2020	0.666667
AAGAGAACT.GGTAGCATC	280	14	0.633333
AAGAGAACT.GTCAGCGTC	278	0	0.566667
AAGAGAACT.TAGGTTAGT	1325	2	0.766667
AAGAGAACT.TCTGAGATA	810	5	0.633333
AAGAGAACT.TGACAAGTT	318	3	0.7
AAGAGAACT.TTAACGTTC	1438	832	0.7
AAGAGAGAG.AACTCCATG	32	366	0.2
AAGAGAGAG.ACTTCTTGG	582	0	0.6
AAGAGAGAG.ATAATCGAG	270	0	0.533333
AAGAGAGAG.ATAGTCAGT	383	0	0.6
AAGAGAGAG.CATAAGATC	325	0	0.4
AAGAGAGAG.CCTCGACCT	372	21	0.5
AAGAGAGAG.CCTGCTCCA	185	2	0.6
AAGAGAGAG.CGGTGTTAC	170	1	0.466667
AAGAGAGAG.CTCTGTCAA	275	243	0.633333
AAGAGAGAG.CTGACAGCA	201	0	0.466667
AAGAGAGAG.GATGCGGTT	545	364	0.733333
AAGAGAGAG.GCTACAATG	958	91	0.666667
AAGAGAGAG.GCTAGTGGA	265	240	0.7
AAGAGAGAG.GCTTCACTC	331	2	0.533333
AAGAGAGAG.GTATTACTG	146	0	0.3
AAGAGAGAG.TGCATCGGA	529	260	0.633333
AAGCAACTA.AAGACTGGT	1772	1750	0.866667
AAGCAACTA.AAGTAGGAC	243	1072	0.533333
AAGCAACTA.ACACGTTGC	1806	1230	0.766667
AAGCAACTA.ACCTTGAAG	1034	1510	0.766667
AAGCAACTA.AGTCCGTGT	516	0	0.733333
AAGCAACTA.ATACGAGGT	504	1225	0.733333
AAGCAACTA.CAACGTCTT	324	0	0.466667
AAGCAACTA.CAACTCCAG	489	0	0.566667
AAGCAACTA.CACACTGCC	984	1	0.666667
AAGCAACTA.CGACCACTT	147	0	0.5
AAGCAACTA.CTGCATGTT	236	12	0.5
AAGCAACTA.GAACTGCAA	964	4353	0.8
AAGCAACTA.GATGTTACA	164	1	0.533333
AAGCAACTA.GCCATTAAG	1213	753	0.733333
AAGCAACTA.GTCGACATT	580	2682	0.666667
AAGCAACTA.TAAGTGTAG	96	384	0.533333
AAGCAACTA.TCAAGCGTA	1225	975	0.733333
AAGCAACTA.TCGGTATCA	639	824	0.666667
AAGCAACTA.TCTCATCGG	276	2	0.466667
AAGCAACTA.TTAAGTGGT	1131	670	0.766667
AAGCAATCG.AAGGAAGTC	800	1	0.7
AAGCAATCG.ACCGGAGTA	530	1583	0.666667
AAGCAATCG.AGCTCGTCT	1143	470	0.766667
AAGCAATCG.CAACTAATC	288	6	0.766667
AAGCAATCG.GGAAGGTAT	567	0	0.633333
AAGCAATCG.GTGCTCTTG	386	0	0.7
AAGCAATCG.TAGACACGT	189	192	0.566667
AAGCAATCG.TGGTAGCAG	1132	93	0.7
AAGCACAAC.ACATTGACA	1592	950	0.733333
AAGCACAAC.ACGCTATGT	365	909	0.6
AAGCACAAC.AGATCTTCA	434	591	0.666667
AAGCACAAC.ATAGTGGTT	292	0	0.6
AAGCACAAC.CATAGGTGT	414	238	0.7
AAGCACAAC.GACATAACG	438	385	0.733333
AAGCACAAC.GCCGAACCA	1035	3	0.7
AAGCACAAC.GCCTTGTGA	1103	730	0.766667
AAGCACAAC.GTCAATACA	260	206	0.733333
AAGCACAAC.TCGCGTCAT	303	17	0.5
AAGCACAAC.TGACCAAGT	894	6	0.633333
AAGCACAAC.TGTAGCAAG	607	555	0.733333
AAGCAGCAT.AACTCCATG	252	21	0.466667
AAGCAGCAT.AATCAGGAG	716	4	0.5
AAGCAGCAT.AATGCTGAT	262	0	0.6
AAGCAGCAT.ACACACGTC	513	3	0.666667
AAGCAGCAT.ACTCCTGAG	638	58	0.666667
AAGCAGCAT.AGGAATTGG	594	3213	0.7
AAGCAGCAT.CACGTAGAC	928	1	0.566667
AAGCAGCAT.CACTACAGG	197	659	0.566667
AAGCAGCAT.CAGGTATCG	146	0	0.466667
AAGCAGCAT.CAGTGAGGA	398	1195	0.633333
AAGCAGCAT.CTGACAGCA	1078	634	0.666667
AAGCAGCAT.CTGTCACTT	1074	0	0.733333
AAGCAGCAT.GACCGTAGT	911	185	0.833333
AAGCAGCAT.GCGCTAGAA	172	0	0.533333
AAGCAGCAT.GCTAGTGGA	467	1606	0.7
AAGCAGCAT.GTGATGTGC	235	2	0.533333
AAGCAGCAT.GTGGAGGTC	494	521	0.5
AAGCAGCAT.TACTTCCAG	1412	1061	0.733333
AAGCAGCAT.TCACCGAGG	531	0	0.733333
AAGCAGCAT.TCCAAGTAA	554	633	0.666667
AAGCAGCAT.TGGAACTAA	305	0	0.533333
AAGCATTGC.AAGTTGCCA	195	0	0.4
AAGCATTGC.ACAAGTACA	1651	2037	0.7
AAGCATTGC.AGGTGTACA	767	1887	0.6
AAGCATTGC.ATGGAGAGT	216	1	0.533333
AAGCATTGC.ATGTCGCCT	422	84	0.6
AAGCATTGC.ATTGATCAC	1652	1242	0.7
AAGCATTGC.CAGAGCACC	398	928	0.666667
AAGCATTGC.CAGTACATC	114	0	0.366667
AAGCATTGC.CCAAGTCGA	492	1040	0.633333
AAGCATTGC.CCAATATAC	916	1183	0.6
AAGCATTGC.CCATCACGA	175	0	0.4
AAGCATTGC.CCATCTAGG	870	1268	0.766667
AAGCATTGC.CGACCATCA	385	1	0.466667
AAGCATTGC.CGCGATGTA	306	4	0.6
AAGCATTGC.CTATTAAGG	1133	74	0.8
AAGCATTGC.CTGTCTAGT	474	101	0.766667
AAGCATTGC.GACACCGAT	595	767	0.6
AAGCATTGC.GACTCTGGT	1121	20	0.8
AAGCATTGC.GTAAGTGAG	847	657	0.766667
AAGCATTGC.GTTAGTCAA	179	17	0.533333
AAGCATTGC.GTTCAGAAG	177	1	0.433333
AAGCATTGC.TACTCGACC	167	0	0.533333
AAGCATTGC.TAGATAGCC	1560	1461	0.766667
AAGCATTGC.TGACCTCCT	1366	2	0.633333
AAGCATTGC.TTCCAATTC	1286	671	0.733333
AAGCCAAGT.AAGACTGGT	160	23	0.533333
AAGCCAAGT.AATCTGACC	89	0	0.3
AAGCCAAGT.ACAGCGGTC	1703	135	0.666667
AAGCCAAGT.AGACGCCTG	1106	2298	0.833333
AAGCCAAGT.AGACGGAGG	254	0	0.666667
AAGCCAAGT.ATAGTCAGT	283	5	0.633333
AAGCCAAGT.ATCCTCCGA	202	307	0.633333
AAGCCAAGT.ATGGAGGAA	1168	1868	0.766667
AAGCCAAGT.CAATACCAC	824	1557	0.8
AAGCCAAGT.CACAATAAC	449	77	0.633333
AAGCCAAGT.CATACAACC	250	65	0.533333
AAGCCAAGT.CCACTACCA	670	1863	0.733333
AAGCCAAGT.CTCTGCGGT	426	19	0.6
AAGCCAAGT.GACTTCACC	187	2	0.4
AAGCCAAGT.TATGAAGAC	441	542	0.6
AAGCCAAGT.TATGCCTTC	1282	724	0.666667
AAGCCAAGT.TGCCACCGA	847	4	0.6
AAGCCAAGT.TTATCGCAC	408	1839	0.6
AAGCCAAGT.TTCGGAGTC	323	1255	0.5
AAGCCAAGT.TTCTCCACA	304	66	0.7
AAGCCACAC.AATCGCCAT	509	0	0.6
AAGCCACAC.ACACCACAT	313	1	0.566667
AAGCCACAC.ACAGGAACT	849	17	0.7
AAGCCACAC.AGGATGCGT	375	76	0.633333
AAGCCACAC.AGTGGAATG	368	0	0.533333
AAGCCACAC.CAGTATGAT	469	2	0.733333
AAGCCACAC.CATCTCACG	539	8	0.666667
AAGCCACAC.CCAACAACA	170	0	0.5
AAGCCACAC.CCATACGAT	551	1	0.666667
AAGCCACAC.CCATATGCC	246	139	0.633333
AAGCCACAC.CCGCAACAC	566	1	0.666667
AAGCCACAC.CCTAAGTCT	165	0	0.466667
AAGCCACAC.CCTATTCAA	842	1603	0.633333
AAGCCACAC.CGACCATCA	201	1	0.633333
AAGCCACAC.CGACGTGAT	2828	1740	0.766667
AAGCCACAC.CGTGTCCGA	1020	28	0.833333
AAGCCACAC.CTGATCCGA	746	1280	0.666667
AAGCCACAC.GAATCAACC	593	55	0.8
AAGCCACAC.GAGTCACCA	766	920	0.7
AAGCCACAC.GATCGCACT	1122	23	0.7
AAGCCACAC.GCCGAGTCT	997	1902	0.633333
AAGCCACAC.GCGAGTCTA	472	0	0.633333
AAGCCACAC.GCTACCGAG	386	2	0.633333
AAGCCACAC.GCTATGTAA	326	1	0.633333
AAGCCACAC.GTCTCTTCA	659	18	0.7
AAGCCACAC.GTGGACTGG	633	48	0.533333
AAGCCACAC.TAAGGTGAT	431	947	0.733333
AAGCCACAC.TCAATCTAG	1082	7	0.7
AAGCCACAC.TCATGCAGG	1964	366	0.833333
AAGCCACAC.TGGAGAACC	251	2	0.5
AAGCCACAC.TGGTCCTAG	1318	1095	0.7
AAGCCACAC.TTCCTGCTA	1246	52	0.733333
AAGCTGAGG.ACTCCGGTT	236	0	0.633333
AAGCTGAGG.ACTGGACCA	226	15	0.6
AAGCTGAGG.AGCACCGTG	268	18	0.633333
AAGCTGAGG.AGTCCGTGT	208	2	0.533333
AAGCTGAGG.ATGCCTTCA	1304	1138	0.7
AAGCTGAGG.CTTGATCTA	361	1	0.7
AAGCTGGTC.AATGAGTCG	263	0	0.533333
AAGCTGGTC.ACCGACGGT	344	563	0.666667
AAGCTGGTC.ACGACGATT	140	13	0.533333
AAGCTGGTC.AGATGTTGG	660	1983	0.8
AAGCTGGTC.AGCCAGGAC	728	10	0.666667
AAGCTGGTC.CATCCGACA	1012	57	0.8
AAGCTGGTC.CCTCTGCAT	252	28	0.433333
AAGCTGGTC.CTCTAGTAA	569	31	0.533333
AAGCTGGTC.CTGATCAAG	302	0	0.533333
AAGCTGGTC.GATAAGCTG	1166	1204	0.7
AAGCTGGTC.TAGGATGCC	1015	2287	0.733333
AAGCTGGTC.TCACATACT	788	1	0.7
AAGCTGGTC.TGAACCAAT	261	3	0.533333
AAGCTGGTC.TGATTGTGC	288	620	0.533333
AAGCTGGTC.TGCCTGGTT	532	5	0.533333
AAGCTGGTC.TGGACTGCC	3514	3767	0.833333
AAGCTGGTC.TTATCGCAC	628	2648	0.666667
AAGCTTGCA.AGACATCCA	257	3408	0.566667
AAGCTTGCA.AGGAGGTGA	684	3	0.733333
AAGCTTGCA.ATGAACTAG	499	711	0.6
AAGCTTGCA.CATGTCCTG	528	276	0.666667
AAGCTTGCA.GATCTACTT	1116	5	0.7
AAGCTTGCA.GATTGAGTA	1261	1998	0.766667
AAGCTTGCA.GCGCTAGAA	180	0	0.5
AAGCTTGCA.GGTTAGATG	173	1	0.5
AAGCTTGCA.GTAGACTCT	360	1	0.6
AAGCTTGCA.TCAGAGCGT	171	1465	0.433333
AAGCTTGCA.TCAGGACTG	464	0	0.533333
AAGCTTGCA.TCTCGTATC	315	0	0.6
AAGCTTGCA.TGAGAGGAC	558	1	0.633333
AAGCTTGCA.TTGTAATGC	178	39	0.466667
AAGGAACAG.ACATTCCAC	657	3148	0.666667
AAGGAACAG.ACGCTCTTA	316	2	0.533333
AAGGAACAG.AGAGCGGAG	213	11	0.5
AAGGAACAG.ATCATGTTC	700	1	0.633333
AAGGAACAG.CATTATGTC	1967	988	0.733333
AAGGAACAG.CCAGATCAC	1011	2343	0.733333
AAGGAACAG.CTCCTGACG	140	1	0.466667
AAGGAACAG.GTCAACTGA	666	28	0.7
AAGGAACAG.TAGTGATCC	327	0	0.566667
AAGGAACAG.TCAAGCGTA	930	1	0.666667
AAGGAACAG.TGTGCTAAC	497	1	0.566667
AAGGAAGTC.AACAGATCG	165	0	0.6
AAGGAAGTC.AACCGTGAG	196	8	0.566667
AAGGAAGTC.AACTGATTC	254	1048	0.5
AAGGAAGTC.AAGGATACG	558	2427	0.7
AAGGAAGTC.AATTAGAGG	2724	1584	0.833333
AAGGAAGTC.ACACGTTGC	71	2694	0.566667
AAGGAAGTC.ACCGTCACG	379	0	0.633333
AAGGAAGTC.AGAGCGCGA	396	1	0.633333
AAGGAAGTC.AGATGTTGG	583	1	0.733333
AAGGAAGTC.ATCACCGCA	280	0	0.5
AAGGAAGTC.ATGAGGTAT	451	1	0.633333
AAGGAAGTC.CACAATAAC	295	25	0.566667
AAGGAAGTC.GCCGCTATC	280	0	0.7
AAGGAAGTC.GCTATGTAA	1288	6	0.8
AAGGAAGTC.GGATCAATG	108	51	0.4
AAGGAAGTC.GTGACGTAA	1003	1	0.733333
AAGGAAGTC.GTGCACGAG	311	95	0.633333
AAGGAAGTC.TAACTCCGA	290	0	0.566667
AAGGAAGTC.TAATTCGTG	356	22	0.5
AAGGAAGTC.TACGTTACC	359	149	0.466667
AAGGAAGTC.TGCGACGTT	226	1	0.466667
AAGGATACG.AATACTCCG	543	577	0.633333
AAGGATACG.AATGCTGAT	461	221	0.666667
AAGGATACG.ACAGTATTG	196	247	0.566667
AAGGATACG.ACGCTCTTA	171	1	0.433333
AAGGATACG.ATAGTCAGT	1690	788	0.766667
AAGGATACG.ATCTGCGTA	462	0	0.7
AAGGATACG.CACACCTGT	1210	2194	0.7
AAGGATACG.CACATATCA	1319	880	0.7
AAGGATACG.CATCCAGGA	622	0	0.6
AAGGATACG.CCACAAGGT	235	27	0.533333
AAGGATACG.CCTTCGAGC	1758	1007	0.766667
AAGGATACG.CTCTTCAGC	1209	0	0.733333
AAGGATACG.CTTCGTGCA	432	283	0.733333
AAGGATACG.GAGTGTGCC	352	8	0.6
AAGGATACG.GCTACCTTA	264	0	0.5
AAGGATACG.TAAGTACAC	898	436	0.733333
AAGGATACG.TATCAGTGC	513	865	0.633333
AAGGATACG.TCATCAGAG	1098	6	0.633333
AAGGATACG.TCCTGTGGA	317	600	0.733333
AAGGATCGT.AATGCGTGC	450	1498	0.7
AAGGATCGT.AGTCGCGAC	457	1915	0.766667
AAGGATCGT.CACCAGAAG	622	1	0.766667
AAGGATCGT.CCATACGAT	156	0	0.533333
AAGGATCGT.CCTCTGCAT	98	5	0.333333
AAGGATCGT.CGATCCAGA	302	2	0.5
AAGGATCGT.CTTAACAGC	121	1	0.4
AAGGATCGT.GAACCAGTT	363	1	0.633333
AAGGATCGT.GGATTCGTC	471	928	0.666667
AAGGATCGT.GGTAAGGAT	779	1	0.666667
AAGGATCGT.GTAACAGTC	404	0	0.666667
AAGGATCGT.GTCCTTCAT	640	628	0.733333
AAGGTCTGA.AATATCAGC	587	127	0.766667
AAGGTCTGA.AGTGAACGG	973	597	0.666667
AAGGTCTGA.ATAATGTGG	1468	27	0.733333
AAGGTCTGA.CCGACTGTT	481	1141	0.566667
AAGGTCTGA.CCTTCCTCA	843	671	0.7
AAGGTCTGA.CCTTGCTTG	456	571	0.8
AAGGTCTGA.GAGTGCATA	251	0	0.6
AAGGTCTGA.GATCCGCAC	206	25	0.7
AAGGTCTGA.GCCTGCATC	658	771	0.766667
AAGGTCTGA.GGTAAGGAT	373	3	0.633333
AAGGTCTGA.TTCCTAAGG	208	0	0.5
AAGGTCTGA.TTGCCAGAT	426	2	0.5
AAGGTGCTG.AAGTTCTCT	1143	1140	0.633333
AAGGTGCTG.ACACCACAT	518	0	0.633333
AAGGTGCTG.ACTCACGAA	424	0	0.533333
AAGGTGCTG.AGCGGTAAG	1800	1240	0.766667
AAGGTGCTG.AGTACTCTC	345	2	0.566667
AAGGTGCTG.CACACCTGT	332	61	0.633333
AAGGTGCTG.CATCCAGGA	413	121	0.733333
AAGGTGCTG.CATCTCGAT	581	0	0.666667
AAGGTGCTG.CGAGTAGCA	926	1267	0.666667
AAGGTGCTG.CGATCCAGA	1070	39	0.733333
AAGGTGCTG.CGATTGAAC	833	18	0.733333
AAGGTGCTG.CGGAAGACG	538	424	0.666667
AAGGTGCTG.CTAGAGTCG	438	1	0.466667
AAGGTGCTG.CTCGTTCAC	264	0	0.6
AAGGTGCTG.CTGGTCGGT	490	82	0.666667
AAGGTGCTG.CTTGCGACC	369	0	0.633333
AAGGTGCTG.GACCGTAGT	467	54	0.633333
AAGGTGCTG.GCATTGATC	141	207	0.566667
AAGGTGCTG.GGAAGAAGC	407	2	0.566667
AAGGTGCTG.GGAGAATGA	507	1	0.633333
AAGGTGCTG.GGATCGTTC	843	951	0.7
AAGGTGCTG.GTCTCCAGG	328	884	0.7
AAGGTGCTG.TAGAGCGTC	1249	9	0.733333
AAGGTGCTG.TATACGTGG	630	3	0.733333
AAGGTGCTG.TCATATCGC	1148	651	0.7
AAGGTGCTG.TCATGCTCA	2178	2201	0.7
AAGGTGCTG.TTAAGTGGT	477	2	0.633333
AAGTACAGA.AACTTGTCG	204	59	0.466667
AAGTACAGA.AAGGATACG	940	8	0.7
AAGTACAGA.ACTCGAGTC	1396	2424	0.633333
AAGTACAGA.AGCAAGTCC	565	1100	0.6
AAGTACAGA.ATTGCGCTA	1218	1459	0.666667
AAGTACAGA.ATTGGTTCC	220	1	0.566667
AAGTACAGA.CAAGCGCAT	634	174	0.666667
AAGTACAGA.CACGGATAG	403	0	0.7
AAGTACAGA.CATAGGTGT	608	981	0.7
AAGTACAGA.CCGGATTGC	1309	1130	0.766667
AAGTACAGA.CGCACTGAA	398	2	0.733333
AAGTACAGA.CGGTAGCTT	1199	777	0.666667
AAGTACAGA.CGTATTCCT	1678	2661	0.766667
AAGTACAGA.CTACGGTAT	981	1394	0.733333
AAGTACAGA.CTGACGGAT	254	3	0.466667
AAGTACAGA.CTGAGTCCA	551	857	0.666667
AAGTACAGA.GCTCAGCCA	318	32	0.533333
AAGTACAGA.TAACATTGG	336	1798	0.533333
AAGTACAGA.TACGGTCGT	912	1	0.766667
AAGTACAGA.TAGCGCAGC	332	1	0.666667
AAGTACAGA.TCAGCGACC	504	2	0.6
AAGTACAGA.TCGCATTCG	433	1168	0.6
AAGTACAGA.TGACAAGTT	438	527	0.733333
AAGTACAGA.TGGATTAGC	751	2	0.766667
AAGTAGGAC.ACAAGTACA	545	494	0.633333
AAGTAGGAC.ACTCGAGTC	644	1873	0.633333
AAGTAGGAC.AGCAGACAA	766	1383	0.833333
AAGTAGGAC.ATAACGACA	1411	295	0.7
AAGTAGGAC.ATCCTGCCT	1815	1133	0.733333
AAGTAGGAC.CCGATCTCT	2676	1867	0.833333
AAGTAGGAC.GTCCACAAC	353	601	0.533333
AAGTAGGAC.TAATGTAGC	2595	1142	0.766667
AAGTAGGAC.TATGTACCT	1352	2276	0.633333
AAGTAGGAC.TCATGCTCA	454	67	0.6
AAGTAGGAC.TGCGATACT	368	120	0.7
AAGTAGGAC.TTCCTTGAC	542	42	0.733333
AAGTCATGA.ACAAGTACA	582	0	0.666667
AAGTCATGA.AGATGTTGG	229	1	0.566667
AAGTCATGA.ATAGTGGTT	728	1019	0.7
AAGTCATGA.CTATCTTGA	279	1269	0.6
AAGTCATGA.CTGCAGAGC	300	2	0.533333
AAGTCATGA.CTTAAGTTG	920	22	0.733333
AAGTCATGA.GACGTAGCA	242	1032	0.566667
AAGTCATGA.GATACCGGA	1747	3845	0.766667
AAGTCATGA.GCACATGTT	721	61	0.666667
AAGTCATGA.GCGTTCAGA	302	1	0.7
AAGTCATGA.GCTACCGAG	871	956	0.766667
AAGTCATGA.GGAGCATCT	812	980	0.666667
AAGTCATGA.GTCACAGAG	146	1719	0.4
AAGTCATGA.TACGAACTC	740	2846	0.8
AAGTCATGA.TGATACCGT	360	1	0.6
AAGTCATGA.TGCAGATGC	471	0	0.633333
AAGTCATGA.TGCTCACAC	852	0	0.666667
AAGTTCTCT.ACGCACACT	475	75	0.533333
AAGTTCTCT.ATCAAGAGA	1016	40	0.733333
AAGTTCTCT.CCAATGCCT	180	0	0.533333
AAGTTCTCT.GAGCCGTTA	576	940	0.5
AAGTTCTCT.GCAACTCGC	158	35	0.5
AAGTTCTCT.GCCTTAGAG	382	0	0.666667
AAGTTCTCT.TGGAATCGT	1102	465	0.8
AAGTTCTCT.TGTGCTAAC	539	35	0.7
AAGTTGCCA.AAGCACAAC	339	398	0.6
AAGTTGCCA.AGAAGAGTC	191	49	0.466667
AAGTTGCCA.AGAAGTAAC	970	1	0.733333
AAGTTGCCA.ATAGAGCAG	1034	34	0.8
AAGTTGCCA.CACATATCA	146	1	0.5
AAGTTGCCA.CACCTCGGA	338	369	0.566667
AAGTTGCCA.CATAAGATC	743	2234	0.733333
AAGTTGCCA.CCTAGTCTC	2342	346	0.833333
AAGTTGCCA.CGTGTGTGG	209	1	0.533333
AAGTTGCCA.GAGATGTAT	992	1312	0.733333
AAGTTGCCA.GTCAGTTGT	487	320	0.666667
AAGTTGCCA.GTCTCCAGG	293	0	0.6
AAGTTGCCA.GTGCCATGA	287	0	0.6
AAGTTGCCA.TACTAGTAG	296	1	0.633333
AAGTTGCCA.TCCGGAGCT	209	1	0.5
AAGTTGCCA.TCGTCATTC	281	0	0.566667
AAGTTGCCA.TCTATTAGG	242	1	0.5
AAGTTGCCA.TGGTTATAC	355	23	0.6
AATAACTCC.AAGGATCGT	585	949	0.6
AATAACTCC.AGACCAGCT	951	939	0.766667
AATAACTCC.AGGATTACT	184	1	0.566667
AATAACTCC.ATGTCCTCC	741	16	0.766667
AATAACTCC.CAAGCTGCA	986	943	0.566667
AATAACTCC.CACGTAGAC	169	0	0.433333
AATAACTCC.CACTTCCTT	435	793	0.633333
AATAACTCC.CGCTTATGA	407	100	0.633333
AATAACTCC.CTCAGGTAC	296	2	0.566667
AATAACTCC.CTCGAACTG	465	1560	0.7
AATAACTCC.CTTGATCTA	767	2484	0.766667
AATAACTCC.GACCACTCG	289	5	0.633333
AATAACTCC.GCAACCAAC	758	1160	0.633333
AATAACTCC.GTGCTGACT	193	0	0.366667
AATAACTCC.TAGACACGT	280	1	0.5
AATAACTCC.TAGAGACTA	176	257	0.633333
AATACCTTG.AATTAGAGG	822	1449	0.733333
AATACCTTG.ACCAGCGTT	261	1	0.633333
AATACCTTG.ACGTTCAAT	688	2	0.666667
AATACCTTG.AGATCTTCA	363	13	0.533333
AATACCTTG.CAGTGCCAT	266	172	0.666667
AATACCTTG.CCAGATCAC	1030	2205	0.766667
AATACCTTG.CGACGTACG	1045	676	0.8
AATACCTTG.GACTAGCAT	1588	940	0.766667
AATACCTTG.TCACACTGC	263	754	0.533333
AATACCTTG.TGCGTATCT	255	38	0.566667
AATACCTTG.TGTATCGTG	139	4	0.5
AATACCTTG.TTGCCAGAT	299	972	0.6
AATACGTCT.AGATCTGAC	585	17	0.733333
AATACGTCT.AGTCGCCGA	381	1	0.533333
AATACGTCT.ATATGCAGC	661	3843	0.766667
AATACGTCT.ATATGTCCA	1859	2881	0.766667
AATACGTCT.ATCCAATGA	593	972	0.7
AATACGTCT.ATGCGTGGA	597	0	0.633333
AATACGTCT.ATGCTCACC	257	45	0.466667
AATACGTCT.CGACAGACC	714	36	0.733333
AATACGTCT.GAGGTGAGC	794	13	0.633333
AATACGTCT.GATTCCTCT	592	903	0.7
AATACGTCT.GCGCTTCTC	272	2	0.566667
AATACGTCT.GTAGTTGGT	481	60	0.7
AATACGTCT.GTCCGTAAG	287	29	0.533333
AATACGTCT.TCGAACGCT	1954	2235	0.733333
AATACGTCT.TGATCTCGG	670	3206	0.7
AATACGTCT.TGCTCACAC	1421	2	0.666667
AATACGTCT.TTAACGGAG	337	447	0.7
AATACGTCT.TTAGATCGG	303	275	0.633333
AATACTCCG.AATACGTCT	589	374	0.766667
AATACTCCG.ACACATCTG	1079	1105	0.666667
AATACTCCG.ACTGCTAGT	253	45	0.5
AATACTCCG.AGATATGGA	1167	17	0.7
AATACTCCG.AGCCTCTAG	896	1378	0.666667
AATACTCCG.AGTCAGTTG	1960	2044	0.766667
AATACTCCG.ATCGTAGTG	155	0	0.4
AATACTCCG.CAATCATAC	518	941	0.7
AATACTCCG.CACTACAGG	485	60	0.8
AATACTCCG.CAGATCATT	968	2211	0.7
AATACTCCG.CATGACGTT	325	1	0.666667
AATACTCCG.CATTGCAGA	128	8	0.366667
AATACTCCG.CCATACGAT	503	799	0.7
AATACTCCG.CCGCATCCT	887	1839	0.733333
AATACTCCG.CTCTCAGTC	784	1	0.733333
AATACTCCG.GGTAACTAC	976	1	0.633333
AATACTCCG.GTAATCAGC	397	0	0.7
AATACTCCG.GTACGAACG	198	0	0.466667
AATACTCCG.GTCAACTGA	448	0	0.533333
AATACTCCG.GTGACGTAA	416	238	0.733333
AATACTCCG.GTGCTCTTG	242	795	0.5
AATACTCCG.GTTCACTCC	325	91	0.7
AATACTCCG.TATGAGACC	553	3	0.533333
AATACTCCG.TGAACTTGC	219	1	0.5
AATACTCCG.TGACCTCCT	257	525	0.6
AATACTCCG.TGCGCACTG	2924	2648	0.766667
AATACTCCG.TTAACGGAG	1121	0	0.733333
AATAGACGC.AAGGATCGT	579	1083	0.533333
AATAGACGC.AATTCGGAA	591	1455	0.633333
AATAGACGC.ACAATTCGG	186	1	0.433333
AATAGACGC.ACACAGAAC	1197	428	0.733333
AATAGACGC.ACTTGATCT	303	176	0.633333
AATAGACGC.AGAAGCTGC	129	0	0.4
AATAGACGC.AGTCGTCCG	737	1	0.733333
AATAGACGC.AGTGTCTCT	764	723	0.7
AATAGACGC.CCTGACCTC	467	2	0.7
AATAGACGC.GATCTAGAG	2245	2509	0.833333
AATAGACGC.GATTAGTGT	454	309	0.633333
AATAGACGC.GTAACAGTC	127	1024	0.466667
AATAGACGC.GTACTCTAC	291	0	0.633333
AATAGACGC.GTCCGCTCA	402	0	0.433333
AATAGACGC.GTCCTTCAT	220	1389	0.666667
AATAGACGC.GTCGACATT	408	83	0.666667
AATAGACGC.GTGCATCAA	758	1358	0.666667
AATAGACGC.TACCGATTG	562	599	0.6
AATAGACGC.TATCCTCAG	533	56	0.7
AATAGACGC.TCGCGTCAT	800	53	0.666667
AATAGACGC.TGACAAGTT	458	60	0.633333
AATAGACGC.TGACCTATG	1246	1629	0.766667
AATAGACGC.TGCATCGGA	1017	232	0.733333
AATAGACGC.TTACTAGTC	110	0	0.4
AATAGACGC.TTGCGAACA	281	2	0.566667
AATATCAGC.ACACACGTC	593	0	0.6
AATATCAGC.ACAGGAACT	676	540	0.733333
AATATCAGC.ACATCGTCC	210	0	0.533333
AATATCAGC.AGATGTTGG	287	467	0.566667
AATATCAGC.ATAACGACA	1070	994	0.733333
AATATCAGC.ATGGATATC	1469	50	0.7
AATATCAGC.CACGGATAG	679	0	0.666667
AATATCAGC.CATTGACAA	537	82	0.7
AATATCAGC.CCGATCTCT	239	1	0.566667
AATATCAGC.CCGGTGGTT	642	8	0.666667
AATATCAGC.CGGTCGACA	679	0	0.766667
AATATCAGC.CGTGTCCGA	206	0	0.466667
AATATCAGC.CTATTAAGG	455	0	0.633333
AATATCAGC.CTGCAAGCC	1286	718	0.766667
AATATCAGC.GAACTCGTA	439	1	0.666667
AATATCAGC.GGTGTGACC	202	3	0.466667
AATATCAGC.TCGCATTCG	514	0	0.633333
AATATCAGC.TGGTGGTAA	228	175	0.6
AATATCAGC.TGTCGTACA	219	230	0.633333
AATATCAGC.TTGATGAGT	2073	1000	0.766667
AATATCAGC.TTGATGCTG	294	0	0.633333
AATATCGCT.AAGGATACG	1083	33	0.733333
AATATCGCT.ACGTCTATG	1457	1369	0.833333
AATATCGCT.AGATGAGAT	757	1	0.7
AATATCGCT.AGCCGGATC	1044	1575	0.733333
AATATCGCT.AGTGTCTCT	466	1	0.633333
AATATCGCT.ATAGCCTAA	525	24	0.733333
AATATCGCT.ATAGTGGTT	214	1	0.5
AATATCGCT.ATCAGTCGA	250	0	0.6
AATATCGCT.ATCATGTTC	241	137	0.566667
AATATCGCT.ATCGCCTCT	717	144	0.666667
AATATCGCT.ATGCGCCGT	678	1240	0.766667
AATATCGCT.CACGACTCA	247	0	0.533333
AATATCGCT.CATAGAGAT	1521	112	0.733333
AATATCGCT.CCGAGTACT	852	0	0.766667
AATATCGCT.CGAACAATC	1944	702	0.766667
AATATCGCT.CGGTTCGTA	689	94	0.6
AATATCGCT.CTGCTGCTT	447	0	0.6
AATATCGCT.GAAGAGCAC	602	17	0.666667
AATATCGCT.GCAGCTTGA	355	40	0.633333
AATATCGCT.GCGAAGCTC	321	0	0.566667
AATATCGCT.GGAGTACAG	573	0	0.633333
AATATCGCT.GGTTGAAGG	176	1	0.466667
AATATCGCT.TACGGTCGT	294	0	0.566667
AATATCGCT.TGACGGTTG	669	274	0.566667
AATATCGCT.TGTAACAGT	2707	4388	0.8
AATCAGGAG.AACTGCGAC	306	168	0.666667
AATCAGGAG.ACCACGGAT	469	199	0.633333
AATCAGGAG.ACCGTCCTA	284	342	0.633333
AATCAGGAG.AGTCTAAGC	684	2	0.766667
AATCAGGAG.AGTGGAATG	563	8	0.733333
AATCAGGAG.ATAGTGGTT	325	32	0.466667
AATCAGGAG.CAGCTTCGA	289	3	0.666667
AATCAGGAG.CCTTAACAT	2078	1	0.766667
AATCAGGAG.CGCGCACAT	543	1101	0.6
AATCAGGAG.CGGACAAGT	816	1206	0.666667
AATCAGGAG.CTCTTCAGC	2438	4226	0.766667
AATCAGGAG.GATATATCC	285	630	0.633333
AATCAGGAG.GATCGTTGA	518	1	0.666667
AATCAGGAG.GCGAACTCG	405	0	0.633333
AATCAGGAG.GTATGCCTT	267	235	0.7
AATCAGGAG.TAGCACACG	895	1	0.7
AATCAGGAG.TAGCACTAT	614	395	0.733333
AATCAGGAG.TAGTTGACG	1439	228	0.766667
AATCAGGAG.TGCTCAGCG	259	0	0.5
AATCAGGAG.TGGTCTACG	636	492	0.766667
AATCCGCTG.AAGGAACAG	215	1	0.366667
AATCCGCTG.AAGGATACG	161	10	0.6
AATCCGCTG.ACCTCCTAG	125	14	0.533333
AATCCGCTG.ATCAGTCGA	464	13	0.733333
AATCCGCTG.ATTAGCACA	288	40	0.566667
AATCCGCTG.CAGCCGCAA	451	661	0.7
AATCCGCTG.CATAAGATC	1459	1	0.766667
AATCCGCTG.CCTGTTAGC	601	1	0.666667
AATCCGCTG.GCCATACAA	298	970	0.566667
AATCCGCTG.GCCTTAGAG	211	0	0.533333
AATCCGCTG.GCTGTTCGG	162	0	0.466667
AATCCGCTG.TAGACCATG	890	1351	0.733333
AATCCGCTG.TGCAGATGC	1401	974	0.666667
AATCCGCTG.TGCCATCTC	967	1390	0.633333
AATCCTCGT.ACTACCATC	560	226	0.7
AATCCTCGT.ATATGTCCA	478	577	0.7
AATCCTCGT.CAACCTGGT	649	407	0.733333
AATCCTCGT.CAAGCTGCA	947	2385	0.833333
AATCCTCGT.CACGGATAG	602	873	0.733333
AATCCTCGT.CAGTAATGT	221	73	0.6
AATCCTCGT.CAGTCCTAA	479	91	0.5
AATCCTCGT.CGAAGAGGT	516	977	0.6
AATCCTCGT.CGTACATCT	1264	1536	0.766667
AATCCTCGT.CTATCTTGA	1176	1	0.7
AATCCTCGT.GAGAACAGG	549	242	0.7
AATCCTCGT.GATCTACTT	174	8	0.533333
AATCCTCGT.GATGCGGTT	1570	26	0.833333
AATCCTCGT.GTATGATCT	307	14	0.566667
AATCCTCGT.GTTGACGTG	1034	1129	0.7
AATCCTCGT.TAACACATC	326	0	0.566667
AATCCTCGT.TAACATTGG	853	629	0.7
AATCCTCGT.TACAACACC	581	1408	0.733333
AATCCTCGT.TATCTGTCA	193	0	0.466667
AATCCTCGT.TGGAGAGTG	122	0	0.433333
AATCCTCGT.TTAGCGTCT	464	1	0.633333
AATCCTCGT.TTCCTAAGG	167	0	0.5
AATCGCCAT.CAGCACGTG	354	290	0.633333
AATCGCCAT.CATCCACCG	502	0	0.766667
AATCGCCAT.CCGGTTGAG	547	883	0.666667
AATCGCCAT.CGACCTGTA	362	1507	0.633333
AATCGCCAT.CGCAACCTC	374	18	0.5
AATCGCCAT.CGGATTCTC	205	789	0.633333
AATCGCCAT.CTATACTAG	244	0	0.566667
AATCGCCAT.CTTCCGTGG	1516	1794	0.766667
AATCGCCAT.GACTCTGGT	1860	783	0.733333
AATCGCCAT.GATCTGTTC	230	0	0.533333
AATCGCCAT.GCCACATGG	1184	83	0.733333
AATCGCCAT.GGTTGCTAT	175	36	0.5
AATCGCCAT.TACCGCGTT	1444	831	0.766667
AATCGCCAT.TGCGTAATC	565	2	0.633333
AATCGCCAT.TTACACCTT	144	0	0.333333
AATCGTGTT.AAGTAGGAC	360	0	0.6
AATCGTGTT.AGAGCGGAG	272	1	0.566667
AATCGTGTT.AGCACCAGC	604	423	0.666667
AATCGTGTT.AGCGTAGAA	506	0	0.566667
AATCGTGTT.ATCATAGAC	1448	1078	0.7
AATCGTGTT.ATCTCGAAC	524	571	0.666667
AATCGTGTT.ATTCCTACG	197	643	0.566667
AATCGTGTT.CAACGTCTT	162	1	0.466667
AATCGTGTT.CACACTGCC	1573	1974	0.833333
AATCGTGTT.CGTGCTTGA	248	752	0.6
AATCGTGTT.CTCATTAGT	872	3734	0.766667
AATCGTGTT.GATCTGTTC	627	2	0.566667
AATCGTGTT.GCAGCTCTT	1564	943	0.666667
AATCGTGTT.GCGACCTGT	620	1547	0.7
AATCGTGTT.GTACTCTAC	159	1	0.633333
AATCGTGTT.GTCTTCTCG	307	21	0.666667
AATCGTGTT.TCCAATCAT	312	0	0.5
AATCGTGTT.TGTAACAGT	876	591	0.666667
AATCGTGTT.TGTAGGTTA	611	266	0.566667
AATCGTGTT.TTACTTACG	405	1915	0.7
AATCTCCTA.AGACTTCGT	545	163	0.666667
AATCTCCTA.ATCAGGATG	370	3	0.566667
AATCTCCTA.CAGCAGTAC	677	837	0.7
AATCTCCTA.CAGCTGGAG	66	446	0.433333
AATCTCCTA.CCGACTTGG	838	306	0.8
AATCTCCTA.GACACGCAA	847	212	0.766667
AATCTCCTA.GCGTTCAGA	192	161	0.6
AATCTCCTA.GCTTACGTT	500	503	0.666667
AATCTCCTA.TAATCACGC	417	1	0.533333
AATCTCCTA.TAGCTGTTG	715	1110	0.533333
AATCTCCTA.TCCGATCTG	248	0	0.5
AATCTCCTA.TGTTAAGCC	1343	972	0.833333
AATCTGACC.CACAATAAC	868	359	0.7
AATCTGACC.CCTTGCTTG	210	145	0.566667
AATCTGACC.CGACAGACC	218	32	0.566667
AATCTGACC.GCTGTTCGG	1414	751	0.633333
AATCTGACC.GTAACTCAT	658	675	0.8
AATCTGACC.GTAAGTGAG	1035	1922	0.666667
AATCTGACC.GTCAACTGA	1086	68	0.7
AATCTGACC.TAGCCAGTG	832	1519	0.733333
AATCTGACC.TCAAGGTCG	685	818	0.7
AATCTGACC.TGATGGACA	267	1031	0.566667
AATGAGTCG.AAGACGAAG	244	2	0.5
AATGAGTCG.AGCGACACC	888	0	0.733333
AATGAGTCG.ATCCGACCA	171	293	0.566667
AATGAGTCG.CCATATCTT	617	901	0.6
AATGAGTCG.CCGTTCCAA	863	1500	0.733333
AATGAGTCG.CTCGAACTG	458	1	0.7
AATGAGTCG.CTGCTTAGG	193	29	0.533333
AATGAGTCG.CTGGTCGGT	98	2	0.4
AATGAGTCG.CTTACCTAG	171	12	0.466667
AATGAGTCG.GAGTTATAG	583	0	0.766667
AATGAGTCG.GCGTTCAGA	426	573	0.6
AATGAGTCG.GCTATGTAA	663	0	0.6
AATGAGTCG.GTGTCCGTG	385	333	0.7
AATGAGTCG.TAAGGTCCG	509	562	0.666667
AATGAGTCG.TCCACGTGC	238	0	0.433333
AATGAGTCG.TGTGCCATG	718	898	0.666667
AATGAGTCG.TTAACGGAG	322	1088	0.6
AATGAGTCG.TTATCGCAC	397	86	0.666667
AATGCACTT.AATCCTCGT	915	851	0.666667
AATGCACTT.ACAAGAATG	225	2	0.6
AATGCACTT.AGAAGTAAC	1007	25	0.733333
AATGCACTT.AGATGAGAT	1510	908	0.8
AATGCACTT.AGCACACCT	710	1040	0.733333
AATGCACTT.AGCCAGGAC	1745	0	0.766667
AATGCACTT.CATACGCAG	356	711	0.633333
AATGCACTT.GTAACTCAT	1721	1658	0.766667
AATGCACTT.GTAGGACGC	345	3	0.533333
AATGCACTT.GTGCCATGA	334	0	0.566667
AATGCACTT.TAAGGTCCG	177	1	0.566667
AATGCACTT.TCATGCAGG	163	82	0.5
AATGCACTT.TGCCGAACT	560	48	0.766667
AATGCAGCG.ACAAGGTAC	248	772	0.6
AATGCAGCG.CTCAGCTGG	349	1	0.5
AATGCAGCG.GAACGCTGT	235	0	0.566667
AATGCAGCG.GCACGCATT	506	651	0.733333
AATGCAGCG.GCTTGTCCT	572	1176	0.666667
AATGCAGCG.TACCGCGTT	729	64	0.766667
AATGCAGCG.TCAAGGAGT	970	454	0.733333
AATGCAGCG.TGGAATCGT	205	0	0.6
AATGCAGCG.TGTAGATCG	281	6	0.6
AATGCAGCG.TTGATCGTA	493	15	0.666667
AATGCCTCA.AAGGATCGT	328	21	0.6
AATGCCTCA.ACATTCCAC	154	0	0.433333
AATGCCTCA.ACATTGACA	292	1	0.566667
AATGCCTCA.ACTCTAGGA	197	23	0.533333
AATGCCTCA.AGTGACGAT	95	259	0.4
AATGCCTCA.ATCTCGAAC	183	0	0.566667
AATGCCTCA.ATCTGGTAG	326	0	0.666667
AATGCCTCA.ATGGACGTT	887	19	0.733333
AATGCCTCA.CACATGTGC	1245	24	0.8
AATGCCTCA.CAGTCCTAA	612	1041	0.7
AATGCCTCA.CGTTGATCC	786	1589	0.633333
AATGCCTCA.CTTAGAAGG	199	0	0.533333
AATGCCTCA.GAACTATGG	181	0	0.4
AATGCCTCA.GAGACATTG	846	337	0.7
AATGCCTCA.GCTTAGAAC	201	2	0.566667
AATGCCTCA.GGTTCAGAC	276	129	0.566667
AATGCCTCA.GTACCTAAC	749	924	0.666667
AATGCCTCA.GTGGATAAG	530	8	0.533333
AATGCCTCA.GTTCACTCC	386	1	0.7
AATGCCTCA.TAACGTGTC	1283	1045	0.833333
AATGCCTCA.TAACTCCGA	358	703	0.5
AATGCCTCA.TAGCTGTTG	1077	1672	0.8
AATGCCTCA.TATGTATGC	1433	2	0.6
AATGCCTCA.TGGAAGATT	479	1343	0.666667
AATGCCTCA.TTGTCAACC	1613	1155	0.766667
AATGCGTGC.AAGCAACTA	743	436	0.733333
AATGCGTGC.ACGCGACAG	1166	859	0.766667
AATGCGTGC.ACTACCATC	605	151	0.666667
AATGCGTGC.ACTCCTGAG	340	0	0.6
AATGCGTGC.CCACATTAG	41	757	0.466667
AATGCGTGC.CCTAGCAAT	1680	894	0.733333
AATGCGTGC.CCTGTCATT	419	90	0.7
AATGCGTGC.GAATCAACC	56	1579	0.3
AATGCGTGC.GATTCTCGG	199	16	0.566667
AATGCGTGC.GCACTGGAT	441	0	0.733333
AATGCGTGC.GTCCGTAAG	192	0	0.466667
AATGCGTGC.GTGAGGACG	905	213	0.733333
AATGCGTGC.TAAGTACAC	221	1	0.566667
AATGCGTGC.TACGACTTG	640	19	0.766667
AATGCGTGC.TCAAGGAGT	697	210	0.633333
AATGCGTGC.TCTGCAACA	608	299	0.6
AATGCGTGC.TTCACTGGA	301	0	0.566667
AATGCGTGC.TTGCAGTCA	676	845	0.833333
AATGCTATC.AAGCAATCG	572	846	0.633333
AATGCTATC.AAGCTGAGG	507	1758	0.633333
AATGCTATC.AATCGTGTT	675	1139	0.766667
AATGCTATC.ACACACCGT	336	0	0.533333
AATGCTATC.ACGTAGTAT	112	1	0.633333
AATGCTATC.AGGATCTCA	1071	1103	0.766667
AATGCTATC.AGTCGCCGA	1146	1848	0.766667
AATGCTATC.AGTTGTGTA	678	777	0.666667
AATGCTATC.ATACAACCG	165	0	0.533333
AATGCTATC.CCTTAACAT	833	1755	0.8
AATGCTATC.CGCACTCTT	238	1	0.666667
AATGCTATC.CTGGAGCGA	428	0	0.633333
AATGCTATC.CTTACATGC	112	0	0.5
AATGCTATC.CTTAGGACT	694	80	0.533333
AATGCTATC.GAGCCGTTA	296	808	0.433333
AATGCTATC.GCGCTTCTC	475	34	0.666667
AATGCTATC.GGTGATAGG	478	1553	0.766667
AATGCTATC.TATTGACTG	1332	1822	0.766667
AATGCTATC.TTCTGGTGC	120	0	0.366667
AATGCTATC.TTGTCAACC	413	226	0.7
AATGCTGAT.AAGGATCGT	826	1	0.7
AATGCTGAT.AATCGTGTT	399	69	0.6
AATGCTGAT.AGCACCAGC	1022	1109	0.733333
AATGCTGAT.ATACCGCTT	313	1	0.6
AATGCTGAT.ATCGAATCG	764	1127	0.7
AATGCTGAT.CAATGCATT	398	0	0.7
AATGCTGAT.CATTGTTCA	832	706	0.8
AATGCTGAT.CGTGTCCGA	1840	1261	0.8
AATGCTGAT.CTCCGCATT	741	1171	0.733333
AATGCTGAT.GACACGCAA	349	8	0.666667
AATGCTGAT.GACCGTAGT	535	2	0.766667
AATGCTGAT.GACGTAGCA	197	1454	0.6
AATGCTGAT.GATGCGGTT	537	15	0.633333
AATGCTGAT.GCGAGTCTA	410	39	0.633333
AATGCTGAT.GGTGTGACC	319	315	0.566667
AATGCTGAT.TAGCACACG	364	434	0.533333
AATGCTGAT.TATGATGTG	1217	25	0.8
AATGCTGAT.TCCTATTCC	434	412	0.633333
AATGCTGAT.TCGCTGTAA	555	99	0.633333
AATGCTGAT.TGCTCCTCC	1209	771	0.7
AATGCTGAT.TGGAAGATT	1028	92	0.6
AATGTGCGT.ACATCGTCC	251	1	0.466667
AATGTGCGT.ACTCTAGGA	1074	55	0.733333
AATGTGCGT.AGGATTACT	233	18	0.566667
AATGTGCGT.ATAGCACGG	710	24	0.7
AATGTGCGT.ATAGCTTGC	1088	468	0.733333
AATGTGCGT.CAAGTCACT	392	659	0.533333
AATGTGCGT.CCATATGCC	100	0	0.3
AATGTGCGT.CTGTCACTT	621	1294	0.766667
AATGTGCGT.GAGTCAAGG	413	2	0.6
AATGTGCGT.GCATGTGGT	1794	1361	0.7
AATGTGCGT.GTATGATCT	638	2	0.666667
AATGTGCGT.TAGACCGCA	434	119	0.633333
AATGTGCGT.TATGAGACC	272	0	0.6
AATGTGCGT.TGAGCAGAT	1062	394	0.8
AATGTGCGT.TTCCTCGGT	316	1	0.533333
AATTAGAGG.AAGGATCGT	2388	736	0.733333
AATTAGAGG.ATTAGCGGT	1101	1474	0.7
AATTAGAGG.CGTTCGTAC	331	4	0.7
AATTAGAGG.GCGCTAGAA	164	0	0.433333
AATTAGAGG.GGATCAGGT	1040	516	0.766667
AATTAGAGG.GTGCGTTCC	2204	2540	0.766667
AATTAGAGG.TAGCGCAGC	633	408	0.766667
AATTAGAGG.TAGGAGGAT	247	27	0.433333
AATTAGAGG.TTCAACTAC	245	0	0.633333
AATTCGGAA.AAGACGAAG	165	2	0.533333
AATTCGGAA.ACAGAAGAG	291	0	0.566667
AATTCGGAA.AGTGTTCTG	345	0	0.7
AATTCGGAA.ATACAACCG	438	314	0.666667
AATTCGGAA.CAGTCCTAA	392	1	0.666667
AATTCGGAA.CATCCGACA	577	0	0.6
AATTCGGAA.CCTGACCTC	481	392	0.533333
AATTCGGAA.CTCTAGTAA	258	1	0.433333
AATTCGGAA.GAATAAGAG	812	1514	0.766667
AATTCGGAA.GAGTTAACT	1467	752	0.833333
AATTCGGAA.GCCTTATCT	464	39	0.633333
AATTCGGAA.GGTTCAGAC	317	0	0.6
AATTCGGAA.GTCGTTGCG	394	1	0.533333
AATTCGGAA.GTTAGATTG	229	763	0.466667
AATTCGGAA.TAGGATTAG	156	1733	0.566667
AATTGGATC.ACTCCGTCG	429	52	0.6
AATTGGATC.AGATCTTCA	167	2	0.366667
AATTGGATC.ATATCAGCC	1218	105	0.766667
AATTGGATC.ATCCGTCTC	497	4	0.633333
AATTGGATC.CAGCTTCGA	514	60	0.5
AATTGGATC.CTGGACACT	1879	1701	0.8
AATTGGATC.CTTCCGGTA	628	1709	0.766667
AATTGGATC.CTTGGTCAT	549	0	0.5
AATTGGATC.GAATTGTTG	251	1	0.466667
AATTGGATC.GAGAATCAG	174	1	0.533333
AATTGGATC.TAGATAGCC	330	615	0.6
AATTGGATC.TGATCGGAA	486	928	0.666667
AATTGGATC.TGGTAGCAG	219	29	0.566667
AATTGGATC.TTAAGTGGT	276	679	0.633333
AATTGGTGA.ACACATCTG	1223	1392	0.8
AATTGGTGA.AGCTTGGTG	844	1294	0.666667
AATTGGTGA.ATTAGCGGT	437	77	0.7
AATTGGTGA.CACTACAGG	258	878	0.633333
AATTGGTGA.CATAAGATC	389	21	0.666667
AATTGGTGA.CCACGGATC	344	67	0.633333
AATTGGTGA.CCTCGAGAG	154	0	0.633333
AATTGGTGA.CTAGTGCTG	452	1	0.566667
AATTGGTGA.GAAGAGCAC	346	746	0.566667
AATTGGTGA.GACGCTTGC	185	0	0.5
AATTGGTGA.GACTTGATT	579	22	0.633333
AATTGGTGA.GCATGTGGT	1028	1869	0.766667
AATTGGTGA.GCTTCACTC	576	420	0.7
AATTGGTGA.GGATACCTA	420	0	0.6
AATTGGTGA.GTGCTAAGC	314	9	0.533333
AATTGGTGA.TAGCGCAGC	809	1311	0.8
AATTGGTGA.TCACTACGT	1187	507	0.7
AATTGGTGA.TCTAATACC	1728	1266	0.733333
AATTGGTGA.TGAGACAGC	313	1	0.6
AATTGGTGA.TGAGAGGAC	173	0	0.533333
AATTGGTGA.TGAGGTCTC	257	59	0.633333
AATTGGTGA.TGGAATCGT	277	791	0.633333
ACAACCGGA.AAGGAAGTC	265	109	0.566667
ACAACCGGA.CACCTCGGA	290	0	0.566667
ACAACCGGA.GAGACGATC	448	1271	0.633333
ACAACCGGA.GGTCGGATA	1344	1276	0.833333
ACAACCGGA.GTAGAGAGC	219	1	0.366667
ACAACCGGA.GTATCGTCG	545	2	0.7
ACAACCGGA.TATAGTGCG	806	0	0.7
ACAACCGGA.TCAAGCGTA	482	2983	0.533333
ACAACCGGA.TCAAGGTCG	1875	1619	0.766667
ACAACCGGA.TGAGGTCTC	3003	1866	0.766667
ACAACCGGA.TGGATTAGC	867	786	0.566667
ACAACGAGC.AACGTCGAG	274	2	0.566667
ACAACGAGC.ACACATCTG	642	437	0.666667
ACAACGAGC.ACTCGTCTA	458	2701	0.766667
ACAACGAGC.ACTCTAGGA	165	0	0.5
ACAACGAGC.AGAGCCGCA	175	811	0.466667
ACAACGAGC.ATTCCTACG	423	690	0.666667
ACAACGAGC.CACGATAGA	262	545	0.6
ACAACGAGC.CCAGATCAC	263	1	0.566667
ACAACGAGC.GAGTATCGC	149	237	0.5
ACAACGAGC.TAACATTGG	319	2347	0.666667
ACAACGAGC.TACTCGACC	410	0	0.6
ACAACGAGC.TAGTTGACG	405	1120	0.7
ACAACGAGC.TGCGCACTG	158	1	0.533333
ACAAGAATG.AAGAGAACT	1367	81	0.7
ACAAGAATG.AATGCACTT	425	0	0.633333
ACAAGAATG.AGGAAGGTG	454	178	0.666667
ACAAGAATG.CAGTTACTG	697	2555	0.733333
ACAAGAATG.CATAGAGAT	378	1712	0.566667
ACAAGAATG.CCATAATCG	373	17	0.7
ACAAGAATG.GAGTTATAG	189	1	0.533333
ACAAGAATG.GCAGCAGTG	634	72	0.633333
ACAAGAATG.GCTACCGAG	1004	906	0.633333
ACAAGAATG.GTGAACCAC	357	0	0.666667
ACAAGAATG.TCCACCGGT	273	0	0.566667
ACAAGAATG.TGATGGACA	870	753	0.666667
ACAAGAATG.TGGTCGCTA	143	236	0.633333
ACAAGAATG.TGTCAACCT	39	314	0.266667
ACAAGGTAC.AACCGTGAG	997	1031	0.733333
ACAAGGTAC.AATAACTCC	1125	617	0.666667
ACAAGGTAC.AATCTGACC	1120	1313	0.666667
ACAAGGTAC.ACAGAAGAG	602	524	0.633333
ACAAGGTAC.ACATTGACA	136	0	0.433333
ACAAGGTAC.ACGACATCT	1554	791	0.766667
ACAAGGTAC.ACGCACACT	1001	876	0.766667
ACAAGGTAC.ACTAAGTTC	323	1	0.566667
ACAAGGTAC.AGTCTGGAA	204	1	0.5
ACAAGGTAC.AGTGAACGG	324	144	0.7
ACAAGGTAC.AGTGACGAT	443	8	0.633333
ACAAGGTAC.ATGGACGTT	789	1017	0.733333
ACAAGGTAC.CACACCACA	561	246	0.733333
ACAAGGTAC.CCATATCTT	893	0	0.633333
ACAAGGTAC.CCGGTTGAG	296	382	0.666667
ACAAGGTAC.CTTACCTAG	104	327	0.3
ACAAGGTAC.GACAGGTTA	402	0	0.633333
ACAAGGTAC.GACTCTGGT	287	1	0.5
ACAAGGTAC.GAGCTCTCA	368	113	0.7
ACAAGGTAC.GCCGCTATC	305	12	0.566667
ACAAGGTAC.GGTTGAAGG	311	27	0.533333
ACAAGGTAC.GTCACAGAG	247	1	0.6
ACAAGGTAC.GTCGTGTTA	560	3	0.633333
ACAAGGTAC.GTGAATGCC	416	1	0.6
ACAAGGTAC.TGACCAAGT	430	2	0.6
ACAAGGTAC.TGATACCGT	946	3	0.633333
ACAAGGTAC.TTAACGTTC	1260	44	0.766667
ACAAGGTAC.TTGCGAACA	2514	2732	0.8
ACAAGTACA.AAGGATCGT	506	499	0.733333
ACAAGTACA.AGGAAGGTG	830	702	0.8
ACAAGTACA.AGTGATGCG	242	5	0.533333
ACAAGTACA.ATACGAGGT	385	1751	0.633333
ACAAGTACA.CATGGTCGA	169	43	0.566667
ACAAGTACA.CCACCATGC	313	157	0.7
ACAAGTACA.GACCGTAGT	417	413	0.666667
ACAAGTACA.GCCGAGTCT	422	0	0.466667
ACAAGTACA.GGAACTGCT	1292	610	0.6
ACAAGTACA.GGAGCTCAA	470	414	0.733333
ACAAGTACA.GTAGCCTTG	476	1	0.733333
ACAAGTACA.GTAGTTGGT	604	150	0.633333
ACAAGTACA.GTTGCATGG	300	2	0.633333
ACAAGTACA.TATACGGAT	384	1	0.533333
ACAAGTACA.TGAGAGGAC	662	461	0.766667
ACAAGTACA.TGTAACAGT	1373	950	0.766667
ACAAGTACA.TGTGTCTAC	289	83	0.666667
ACAAGTACA.TTCTGCCGA	278	7	0.6
ACAATAGGT.AACAACCTA	739	734	0.666667
ACAATAGGT.AATACGTCT	814	2	0.7
ACAATAGGT.ACACTAACG	801	15	0.666667
ACAATAGGT.ACCGATCGA	276	15	0.666667
ACAATAGGT.ACGTTCAAT	199	5	0.566667
ACAATAGGT.ATATCCGAT	150	23	0.466667
ACAATAGGT.ATCACCGCA	286	5	0.533333
ACAATAGGT.ATCAGGATG	803	165	0.733333
ACAATAGGT.ATCCAATGA	212	0	0.5
ACAATAGGT.ATCGTAGTG	567	2	0.7
ACAATAGGT.ATTGACACG	116	0	0.533333
ACAATAGGT.CAAGTCGAA	835	144	0.666667
ACAATAGGT.CACAGCGAA	583	1757	0.733333
ACAATAGGT.CAGCTGGAG	1164	1897	0.766667
ACAATAGGT.GACACGCAA	168	0	0.5
ACAATAGGT.GATCGATAC	220	1427	0.566667
ACAATAGGT.GATGCAGAA	310	161	0.566667
ACAATAGGT.GCTGAGCAG	751	754	0.733333
ACAATAGGT.GGAGCATCT	476	499	0.6
ACAATAGGT.GGTACGAGC	376	72	0.633333
ACAATAGGT.TCCACGTGC	684	6	0.533333
ACAATAGGT.TCGTGACGT	670	696	0.633333
ACAATAGGT.TGCTCACAC	1245	515	0.733333
ACAATAGGT.TGGTGCCTG	1653	918	0.666667
ACAATAGGT.TTCACTCCT	519	492	0.566667
ACAATTCGG.ATATCCGAT	1025	3281	0.833333
ACAATTCGG.CATCCTCTC	212	0	0.566667
ACAATTCGG.CATTCAGTT	1003	2761	0.666667
ACAATTCGG.CCAATGCCT	537	1131	0.733333
ACAATTCGG.CCGGTGGTT	542	1729	0.733333
ACAATTCGG.CTCTACGCA	1573	1571	0.733333
ACAATTCGG.CTTGTAACG	559	373	0.7
ACAATTCGG.GAACAACCA	588	0	0.766667
ACAATTCGG.GCGCTACCT	181	12	0.533333
ACAATTCGG.GTCACTATG	2268	2553	0.666667
ACAATTCGG.TCGTGACGT	1132	1167	0.733333
ACAATTCGG.TGCTCCTCC	251	25	0.633333
ACACACCGT.AATGCTATC	324	1	0.5
ACACACCGT.AATTAGAGG	640	235	0.7
ACACACCGT.ACCGAGTAG	264	1	0.6
ACACACCGT.ACGTGTAGT	336	105	0.7
ACACACCGT.AGAAGTAAC	1098	40	0.833333
ACACACCGT.CATATGTCG	254	11	0.633333
ACACACCGT.CCAATATAC	576	450	0.7
ACACACCGT.CCATAGCCA	904	2627	0.733333
ACACACCGT.CGACGTGAT	731	941	0.7
ACACACCGT.CGGTCGACA	512	614	0.8
ACACACCGT.GTACAATGC	714	1	0.7
ACACACCGT.GTGCTCTTG	138	4	0.433333
ACACACCGT.TATGAGACC	172	0	0.4
ACACACCGT.TCAACACTC	226	795	0.5
ACACACCGT.TGCGTCTTA	989	884	0.733333
ACACACGTC.ACAATAGGT	332	9	0.666667
ACACACGTC.ACCTAGTTA	221	29	0.5
ACACACGTC.ACTGACTAC	393	1	0.666667
ACACACGTC.AGTACTCTC	709	1728	0.7
ACACACGTC.ATCCGGTCC	983	1	0.7
ACACACGTC.GAGACGATC	155	877	0.633333
ACACACGTC.GATGCTCCT	487	539	0.633333
ACACACGTC.GTTGCTCAG	260	1	0.6
ACACACGTC.TAGTGATCC	556	1249	0.666667
ACACACGTC.TCACAGGTA	541	674	0.666667
ACACACGTC.TGCGCTGCA	212	154	0.533333
ACACACGTC.TGTGCAGTA	721	0	0.7
ACACAGAAC.AATACCTTG	242	0	0.533333
ACACAGAAC.ACAACCGGA	271	1	0.6
ACACAGAAC.ACACATCTG	558	0	0.7
ACACAGAAC.AGAAGCTGC	218	249	0.566667
ACACAGAAC.AGAGCCGCA	210	152	0.6
ACACAGAAC.AGCGGAACA	279	15	0.633333
ACACAGAAC.AGTGACGAT	234	1	0.533333
ACACAGAAC.AGTGAGAGA	153	865	0.6
ACACAGAAC.CAGAGCACC	381	4	0.5
ACACAGAAC.CATCGCTGG	923	1910	0.7
ACACAGAAC.CGAGTAGCA	146	365	0.466667
ACACAGAAC.GCCGAACCA	683	157	0.7
ACACAGAAC.TCGAATAGA	626	1	0.7
ACACATCTG.AAGCTGGTC	362	368	0.7
ACACATCTG.AGTAAGCCA	400	612	0.666667
ACACATCTG.ATAAGTTCG	2588	72	0.833333
ACACATCTG.CGCACTGAA	143	400	0.433333
ACACATCTG.CTTGGATCA	394	816	0.666667
ACACATCTG.GAGTTAACT	241	2	0.6
ACACATCTG.GCTTCTACG	378	0	0.7
ACACATCTG.GTCGACATT	487	4	0.733333
ACACATCTG.TAGTAACGG	278	1	0.466667
ACACATCTG.TCAGAGCGT	507	7	0.633333
ACACCACAT.ACCGGTTAC	251	1	0.466667
ACACCACAT.ACGATGGAA	575	1188	0.7
ACACCACAT.ACGGACCAT	453	429	0.566667
ACACCACAT.ACGTGCTCG	206	0	0.466667
ACACCACAT.ACTGTAATC	434	0	0.633333
ACACCACAT.CACTCACTA	303	0	0.6
ACACCACAT.CAGTGCCAT	137	0	0.466667
ACACCACAT.CATGGTCGA	919	882	0.766667
ACACCACAT.CCATCACGA	893	1	0.8
ACACCACAT.CCGACTGTT	277	1	0.6
ACACCACAT.CGTATAGCG	1710	1483	0.8
ACACCACAT.CTGAGTCCA	1822	1676	0.766667
ACACCACAT.GAACGCTGT	618	28	0.733333
ACACCACAT.GACAGGTTA	330	0	0.566667
ACACCACAT.GAGTGCATA	700	19	0.766667
ACACCACAT.GCCGAACCA	938	59	0.633333
ACACCACAT.GCTGAGCAG	325	624	0.7
ACACCACAT.GGATCAATG	333	873	0.666667
ACACCACAT.GTAATCAGC	182	671	0.666667
ACACCACAT.GTTCACTCC	1424	903	0.7
ACACCACAT.TCAAGGAGT	160	2	0.566667
ACACCACAT.TCTAGTGAC	221	1474	0.7
ACACCACAT.TTAACGGAG	472	0	0.6
ACACCACAT.TTCCGCCAG	878	535	0.7
ACACCGCCA.AAGAGAGAG	245	1115	0.533333
ACACCGCCA.AATGCTGAT	929	1804	0.766667
ACACCGCCA.AGGTCCGTC	182	1427	0.5
ACACCGCCA.AGTCATACT	614	344	0.733333
ACACCGCCA.ATGTGACGA	704	1233	0.666667
ACACCGCCA.CAGCGACGT	219	1	0.5
ACACCGCCA.CCACGGATC	446	911	0.666667
ACACCGCCA.CGACCATCA	515	94	0.7
ACACCGCCA.CGGTTCTAT	233	373	0.5
ACACCGCCA.GAGACGATC	177	1	0.5
ACACCGCCA.GAGCACATT	2084	2267	0.866667
ACACCGCCA.GATAAGCTG	280	23	0.6
ACACCGCCA.GCACGCATT	762	1256	0.733333
ACACCGCCA.GCCAACAAT	268	12	0.533333
ACACCGCCA.GCGCTCTAT	389	586	0.766667
ACACCGCCA.GCTAGCTCC	144	223	0.5
ACACCGCCA.GGTACTTCC	386	0	0.633333
ACACCGCCA.GTATCCTGC	456	699	0.7
ACACCGCCA.TACACGGTC	234	1640	0.566667
ACACCGCCA.TCAGTGTTC	482	1	0.633333
ACACCGCCA.TGATACCGT	692	927	0.733333
ACACGTTGC.AAGTTCTCT	474	48	0.766667
ACACGTTGC.ACCACTAGG	460	1271	0.7
ACACGTTGC.ACCATTCAC	747	692	0.733333
ACACGTTGC.AGAGCCGCA	907	611	0.766667
ACACGTTGC.AGCGTCGTC	2229	2	0.766667
ACACGTTGC.AGGAGGTGA	282	269	0.6
ACACGTTGC.CATGACGTT	621	328	0.7
ACACGTTGC.CATGGTCGA	386	1208	0.6
ACACGTTGC.CGACAGACC	200	3	0.466667
ACACGTTGC.CTCATTAGT	421	4	0.6
ACACGTTGC.CTCCACGTC	317	1	0.4
ACACGTTGC.CTGAGTAGC	62	358	0.366667
ACACGTTGC.CTTGCGACC	247	31	0.633333
ACACGTTGC.GAATCAACC	221	37	0.566667
ACACGTTGC.GATACCGGA	348	0	0.566667
ACACGTTGC.GGTTCTATC	512	336	0.7
ACACGTTGC.GGTTGCTAT	338	0	0.6
ACACGTTGC.GTACGTCTA	190	1392	0.5
ACACGTTGC.TCACTCGCT	595	0	0.666667
ACACGTTGC.TCCGATCTG	209	5	0.466667
ACACGTTGC.TCGGTATCA	176	9	0.433333
ACACGTTGC.TGACCTCCT	723	7	0.666667
ACACGTTGC.TTAACGTTC	276	8	0.533333
ACACGTTGC.TTCCAGGAG	277	0	0.566667
ACACTAACG.ACAACCGGA	1720	1345	0.666667
ACACTAACG.ACCATGTCT	250	51	0.5
ACACTAACG.ACCTGTACC	120	1	0.333333
ACACTAACG.AGCATTGTT	125	1	0.333333
ACACTAACG.CACGTCATA	961	72	0.7
ACACTAACG.CAGCTCTTC	194	0	0.466667
ACACTAACG.CATCCTCTC	346	0	0.633333
ACACTAACG.CATTGTTCA	241	19	0.566667
ACACTAACG.CTTAACAGC	409	3	0.666667
ACACTAACG.GACTCAGTG	594	0	0.633333
ACACTAACG.GAGCAGGAA	541	1	0.666667
ACACTAACG.GTGACGTAA	344	595	0.733333
ACACTAACG.TCAAGGTCG	238	1	0.5
ACACTAACG.TCAGAGCGT	245	3	0.466667
ACACTAACG.TCAGTAAGC	484	1	0.7
ACACTAACG.TCGACGTTG	568	688	0.7
ACACTAACG.TGAGACAGC	475	1805	0.5
ACACTGTGA.AAGCACAAC	571	889	0.666667
ACACTGTGA.ACCGAGTAG	444	10	0.633333
ACACTGTGA.ACTTCTTGG	372	1	0.7
ACACTGTGA.AGGTGTACA	446	1128	0.7
ACACTGTGA.ATTAGCGGT	1181	93	0.633333
ACACTGTGA.CACTTGGAT	644	2	0.666667
ACACTGTGA.CCACCATGC	512	338	0.766667
ACACTGTGA.CCGAGTACT	496	1389	0.7
ACACTGTGA.CGATTCGAG	255	1076	0.533333
ACACTGTGA.CTACGTTGG	793	13	0.666667
ACACTGTGA.CTCATGCCA	249	0	0.6
ACACTGTGA.CTGCAGAGC	496	0	0.7
ACACTGTGA.GATAAGCTG	437	13	0.633333
ACACTGTGA.GATGTTACA	527	2080	0.7
ACACTGTGA.GCTTCACTC	457	24	0.666667
ACACTGTGA.GCTTGTCCT	683	2	0.8
ACACTGTGA.TCAATGGAC	313	744	0.666667
ACACTGTGA.TGAGTTAAG	634	53	0.633333
ACACTGTGA.TGGTTATAC	461	78	0.766667
ACACTGTGA.TTCGCTGAG	545	7	0.8
ACAGAAGAG.ACACACCGT	974	698	0.7
ACAGAAGAG.ATCATTACG	534	1637	0.7
ACAGAAGAG.CACGCGTAA	184	30	0.466667
ACAGAAGAG.CATATGTCG	154	1	0.633333
ACAGAAGAG.CCTCGCGTT	1205	1651	0.7
ACAGAAGAG.CGCGTGAGA	141	5	0.4
ACAGAAGAG.CGCTGTAGT	251	0	0.566667
ACAGAAGAG.CGTGTCCGA	396	0	0.5
ACAGAAGAG.GAATCACAT	799	172	0.666667
ACAGAAGAG.GACCAGAGA	180	681	0.5
ACAGAAGAG.GCACGTAGA	320	1	0.633333
ACAGAAGAG.GCTGACAGA	417	1	0.633333
ACAGAAGAG.GTATCGTCG	215	18	0.566667
ACAGAAGAG.TGATGGACA	578	1185	0.733333
ACAGAGATG.AAGCTTGCA	1266	816	0.666667
ACAGAGATG.AGCTTGGTG	437	1617	0.6
ACAGAGATG.ATATCAGCC	1672	859	0.733333
ACAGAGATG.ATGCAGTTC	590	1079	0.733333
ACAGAGATG.ATTAAGACC	361	1	0.5
ACAGAGATG.CCACGTTCT	681	1140	0.7
ACAGAGATG.CCATTACAG	432	535	0.633333
ACAGAGATG.CCGGTTCTA	418	2000	0.766667
ACAGAGATG.CGCTGTAGT	1095	3	0.666667
ACAGAGATG.CTCATGCCA	317	0	0.633333
ACAGAGATG.CTGCTGCTT	688	194	0.566667
ACAGAGATG.GCACGTAGA	2015	1394	0.733333
ACAGAGATG.GGACACTGG	1313	461	0.766667
ACAGAGATG.TATGGTTGG	592	50	0.633333
ACAGAGATG.TGCAGATGC	703	0	0.7
ACAGAGATG.TGTCATAGC	484	58	0.666667
ACAGAGATG.TTCCGCCAG	176	0	0.433333
ACAGCATCA.ACCTCCTAG	295	0	0.5
ACAGCATCA.AGAGGACGT	273	0	0.466667
ACAGCATCA.CTGGACACT	227	46	0.566667
ACAGCATCA.GCGAAGCTC	270	41	0.7
ACAGCATCA.GTCCTAGTT	161	0	0.466667
ACAGCATCA.TAGTGCACT	590	2	0.633333
ACAGCATCA.TCAATGGAC	424	3	0.733333
ACAGCATCA.TGGAGAACC	675	2	0.733333
ACAGCGGTC.AACCGCTGA	331	835	0.733333
ACAGCGGTC.AACGCTCAA	308	204	0.6
ACAGCGGTC.AGGATCATG	257	1	0.633333
ACAGCGGTC.ATCATAGAC	676	67	0.566667
ACAGCGGTC.ATTAGCCAC	156	20	0.566667
ACAGCGGTC.ATTAGCGGT	462	1502	0.633333
ACAGCGGTC.CTCCACGTC	178	1	0.366667
ACAGCGGTC.CTCCTGACG	1156	1511	0.666667
ACAGCGGTC.GGAAGGTAT	1425	1	0.7
ACAGCGGTC.GGTTAGATG	838	1	0.7
ACAGCGGTC.TAGCACTAT	714	672	0.633333
ACAGCGGTC.TGAAGACCA	567	1	0.666667
ACAGCGGTC.TGCATACAT	386	71	0.666667
ACAGCGGTC.TTACTAGTC	1018	7	0.666667
ACAGCGTAT.AAGCAATCG	469	119	0.6
ACAGCGTAT.AAGGAAGTC	633	45	0.766667
ACAGCGTAT.ATCAGAAGC	562	19	0.533333
ACAGCGTAT.CAACGCACA	1393	122	0.766667
ACAGCGTAT.CATCGAAGC	297	0	0.5
ACAGCGTAT.CGGTCGACA	1298	1016	0.733333
ACAGCGTAT.CGTACATCT	335	0	0.733333
ACAGCGTAT.CTCATTAGT	130	0	0.333333
ACAGCGTAT.GCACGCATT	354	0	0.6
ACAGCGTAT.GGAAGTATG	812	192	0.7
ACAGCGTAT.GGATTACGC	287	58	0.633333
ACAGCGTAT.TGAGATCAT	1693	1657	0.666667
ACAGGAACT.AAGCCAAGT	278	3	0.466667
ACAGGAACT.ACACACCGT	400	234	0.633333
ACAGGAACT.ACACAGAAC	141	0	0.5
ACAGGAACT.ACCGCTGTG	597	315	0.766667
ACAGGAACT.AGACTAGTA	554	1559	0.733333
ACAGGAACT.AGTCATACT	256	0	0.5
ACAGGAACT.CAAGTCGAA	429	667	0.633333
ACAGGAACT.CCTCAGGTG	1788	1607	0.733333
ACAGGAACT.CCTTGCTTG	309	1	0.566667
ACAGGAACT.CGCAATCGA	1101	1933	0.766667
ACAGGAACT.CTTCTATGA	242	1	0.533333
ACAGGAACT.GATGCGGTT	362	0	0.466667
ACAGGAACT.GCCGAACCA	444	1	0.666667
ACAGGAACT.GCCTGGAAT	227	3	0.533333
ACAGGAACT.GGAAGTATG	1570	998	0.766667
ACAGGAACT.GTGGACTGG	898	43	0.833333
ACAGGAACT.GTTAGTCAA	1741	1307	0.733333
ACAGGAACT.TCACGCGAC	248	2	0.533333
ACAGGAACT.TCGTCATTC	803	1	0.7
ACAGGAACT.TTCAACTAC	350	0	0.566667
ACAGGTATC.ACTGGTCAG	714	1285	0.733333
ACAGGTATC.AGTGTTCTG	477	0	0.666667
ACAGGTATC.ATAGCACGG	320	331	0.7
ACAGGTATC.CAATGCATT	456	866	0.633333
ACAGGTATC.CAGATCGAC	424	1	0.633333
ACAGGTATC.CCAGTACTC	649	395	0.7
ACAGGTATC.CCATGATGT	310	12	0.666667
ACAGGTATC.CCGCAACAC	370	465	0.733333
ACAGGTATC.CGTGAGACT	1625	3	0.7
ACAGGTATC.CTAGGTACT	514	1	0.533333
ACAGGTATC.CTTCGTGCA	495	420	0.6
ACAGGTATC.GCACCATCG	278	294	0.533333
ACAGGTATC.GCTGATGTC	315	19	0.533333
ACAGGTATC.GGAAGAAGC	1599	932	0.733333
ACAGGTATC.TCGTAATAG	146	0	0.433333
ACAGGTATC.TCGTACCTT	391	71	0.666667
ACAGTATTG.ACTACCATC	477	141	0.7
ACAGTATTG.AGCCACTTC	159	1	0.466667
ACAGTATTG.AGGTCCGTC	656	792	0.7
ACAGTATTG.CCGGTGGTT	128	1	0.466667
ACAGTATTG.CCTGTATCT	414	64	0.633333
ACAGTATTG.CGATCCAGA	176	1	0.433333
ACAGTATTG.CGCATAACT	398	166	0.766667
ACAGTATTG.CTAGAGGTA	329	472	0.6
ACAGTATTG.CTGATCCGA	178	1006	0.5
ACAGTATTG.CTGGACTAA	920	49	0.766667
ACAGTATTG.GCCGCTATC	244	40	0.566667
ACAGTATTG.GCCTTATCT	161	16	0.566667
ACAGTATTG.GCTTGGTTC	540	17	0.7
ACAGTATTG.GTTGCTCAG	1549	1433	0.7
ACAGTATTG.TACTTACCA	739	4	0.7
ACAGTATTG.TAGACCGCA	502	8	0.533333
ACAGTATTG.TCATCATCT	612	1	0.766667
ACAGTATTG.TCCTCGTCG	306	1636	0.6
ACAGTATTG.TCGGACAGT	1217	1262	0.7
ACATCGTCC.AATTGGTGA	1502	3145	0.666667
ACATCGTCC.ACGCAAGAT	1148	1	0.766667
ACATCGTCC.ACGGTGTAC	973	1061	0.766667
ACATCGTCC.AGTGAACGG	1577	1286	0.766667
ACATCGTCC.GCCGTGAAC	574	1	0.666667
ACATCGTCC.GCGACAACC	187	160	0.533333
ACATCGTCC.GCTCTGTGT	2076	1820	0.766667
ACATCGTCC.GGATCGTTC	828	2	0.766667
ACATCGTCC.GGTAATCTA	312	859	0.666667
ACATCGTCC.GGTGAGCGT	984	25	0.7
ACATCGTCC.GTACAATGC	388	166	0.666667
ACATCGTCC.GTGGATAAG	105	1	0.433333
ACATCGTCC.TACTTCCAG	369	0	0.533333
ACATCGTCC.TCGTAATAG	854	1	0.6
ACATCGTCC.TCGTACCTT	621	915	0.7
ACATCGTCC.TGTCATAGC	179	1	0.533333
ACATCGTCC.TTGTTAGAG	160	1082	0.566667
ACATGACTA.ACCGTCACG	396	318	0.733333
ACATGACTA.ATAGTGGTT	122	0	0.366667
ACATGACTA.ATCTCGTGA	478	0	0.666667
ACATGACTA.ATTCATGTG	353	1	0.5
ACATGACTA.CCACAAGGT	139	1	0.533333
ACATGACTA.CCACTACCA	780	1190	0.8
ACATGACTA.CGTACACAC	949	957	0.733333
ACATGACTA.CTAACACTG	156	1	0.466667
ACATGACTA.CTAGAGTCG	398	2	0.6
ACATGACTA.GAGTTAACT	1154	1061	0.733333
ACATGACTA.GCTCAATGA	586	1	0.666667
ACATGACTA.GTGGTACGG	646	62	0.766667
ACATGACTA.TATCATGCT	1248	426	0.8
ACATGACTA.TCATCAGAG	245	0	0.566667
ACATGACTA.TCGGACAGT	824	760	0.733333
ACATGACTA.TCTCGTATC	484	26	0.766667
ACATGGATT.ACAAGAATG	447	923	0.666667
ACATGGATT.AGCTATATG	590	0	0.633333
ACATGGATT.ATTAGCGGT	523	4	0.766667
ACATGGATT.ATTATGCAG	543	1521	0.633333
ACATGGATT.CAAGTCACT	230	444	0.6
ACATGGATT.CACACCTGT	476	0	0.6
ACATGGATT.CCAACAACA	600	902	0.566667
ACATGGATT.CGTGCCTAT	688	0	0.6
ACATGGATT.GCGAAGCTC	356	0	0.633333
ACATGGATT.TAACGTGTC	488	0	0.633333
ACATGGATT.TGATTATCG	294	0	0.533333
ACATGGATT.TGGTGGATC	2235	1	0.733333
ACATTCCAC.AACGCTCAA	138	9	0.466667
ACATTCCAC.AATGAGTCG	970	2352	0.733333
ACATTCCAC.ACATGGATT	832	666	0.666667
ACATTCCAC.ACTGGTCAG	212	5	0.5
ACATTCCAC.AGTATGACG	193	1	0.433333
ACATTCCAC.ATTCGAAGA	202	1115	0.533333
ACATTCCAC.CAAGTCGAA	1638	1157	0.666667
ACATTCCAC.CACAGCGAA	264	643	0.666667
ACATTCCAC.CGACCATCA	734	2261	0.666667
ACATTCCAC.CGGTTCTAT	240	2	0.5
ACATTCCAC.CTCGTCTTG	257	0	0.6
ACATTCCAC.CTTACATGC	957	917	0.733333
ACATTCCAC.CTTCTGAGT	857	1326	0.666667
ACATTCCAC.GGTTGCTAT	205	1	0.4
ACATTCCAC.GTTAGAGAC	493	33	0.6
ACATTCCAC.TAAGCCATT	720	4	0.6
ACATTCCAC.TACGAACTC	395	1	0.7
ACATTCCAC.TCCGTATAC	407	624	0.666667
ACATTCCAC.TGAGAATCC	1400	404	0.766667
ACATTCCAC.TGTTACTGA	287	42	0.533333
ACATTGACA.AAGCAGCAT	428	98	0.766667
ACATTGACA.AATGCTATC	375	442	0.633333
ACATTGACA.AGCTCGTCT	321	255	0.633333
ACATTGACA.CAATCATAC	839	1817	0.733333
ACATTGACA.CCATAAGTA	672	3112	0.7
ACATTGACA.CCATCACGA	337	58	0.7
ACATTGACA.CCATGCGTC	206	0	0.633333
ACATTGACA.CCGCTATCC	1494	806	0.733333
ACATTGACA.GATACCGGA	172	115	0.5
ACATTGACA.GCCGAGTCT	916	489	0.733333
ACATTGACA.GGACGAGCA	345	1	0.633333
ACATTGACA.GGTAGTGTT	553	3	0.566667
ACATTGACA.GTTGCTCAG	532	532	0.666667
ACATTGACA.TACTTCCAG	188	0	0.566667
ACATTGACA.TATCTAGGT	226	1	0.666667
ACATTGACA.TCATCAGAG	524	50	0.566667
ACATTGACA.TCCTCTAGT	749	1698	0.666667
ACATTGACA.TGAGTGACT	500	454	0.566667
ACATTGACA.TGCCACCGA	221	2	0.5
ACCACGCTA.AAGTTGCCA	439	2716	0.666667
ACCACGCTA.ACCGGTTAC	306	1786	0.666667
ACCACGCTA.AGAGGACGT	896	1672	0.733333
ACCACGCTA.AGCTTCGAT	300	2	0.7
ACCACGCTA.AGTCGATCA	457	338	0.566667
ACCACGCTA.ATAGTCAGT	1615	2	0.8
ACCACGCTA.ATCGATCCT	530	740	0.6
ACCACGCTA.ATCTCGAAC	498	1	0.666667
ACCACGCTA.ATGCTTCAG	368	811	0.566667
ACCACGCTA.CCTAAGTCT	823	1263	0.766667
ACCACGCTA.CTCATTAGT	184	12	0.566667
ACCACGCTA.CTTCCGTGG	595	728	0.733333
ACCACGCTA.GAACTATGG	418	14	0.666667
ACCACGCTA.GAATAAGAG	301	2	0.566667
ACCACGCTA.GAATTCAGT	591	1055	0.7
ACCACGCTA.GACCGTAGT	683	869	0.733333
ACCACGCTA.GAGAACAGG	170	0	0.466667
ACCACGCTA.GCCATACAA	710	986	0.666667
ACCACGCTA.GGTAGTGTT	429	347	0.766667
ACCACGCTA.GGTCTTGCA	765	237	0.633333
ACCACGCTA.GTAGTGGAG	193	21	0.566667
ACCACGCTA.GTCATTCTA	1034	107	0.733333
ACCACGCTA.GTCTTCTCG	1695	1149	0.766667
ACCACGCTA.TCAATGGAC	332	2	0.633333
ACCACGCTA.TCGGACAGT	970	1175	0.766667
ACCACGCTA.TGTCACATA	546	1	0.566667
ACCACGGAT.ACACACCGT	760	105	0.733333
ACCACGGAT.ACTAAGTTC	462	893	0.7
ACCACGGAT.ATCCAATGA	621	353	0.766667
ACCACGGAT.CACTTGGAT	319	1	0.633333
ACCACGGAT.CAGCTCTTC	1106	2250	0.766667
ACCACGGAT.CAGTCGGTA	929	3	0.666667
ACCACGGAT.CGCAACCTC	870	188	0.733333
ACCACGGAT.GAGGTGAGC	342	425	0.633333
ACCACGGAT.GATGCGACG	1134	30	0.8
ACCACGGAT.TATCGGAAC	197	3	0.466667
ACCACGGAT.TCACGACAA	384	1	0.6
ACCACGGAT.TGGAAGATT	1274	64	0.8
ACCACTAGG.ACCGAGTAG	390	0	0.7
ACCACTAGG.AGTAATGGT	124	366	0.533333
ACCACTAGG.CCGGTTGAG	1486	864	0.766667
ACCACTAGG.GTAGACTCT	528	1974	0.733333
ACCACTAGG.GTCACAGAG	1393	904	0.8
ACCACTAGG.GTGCGTTCC	155	358	0.433333
ACCACTAGG.GTTAGTCAA	247	21	0.6
ACCACTAGG.TAATCACGC	264	8	0.7
ACCACTAGG.TCACACTGC	413	1	0.666667
ACCACTAGG.TCAGGTGCA	442	194	0.633333
ACCACTAGG.TCCAGCTAT	509	214	0.633333
ACCACTAGG.TTCCATACC	677	544	0.7
ACCAGCGTT.ACCAGCGTT	981	678	0.633333
ACCAGCGTT.AGAAGCTGC	341	1	0.566667
ACCAGCGTT.AGATCGAGT	1702	513	0.766667
ACCAGCGTT.ATTAGCACA	197	1513	0.633333
ACCAGCGTT.CAAGAACCG	330	0	0.633333
ACCAGCGTT.CACCTTCCT	709	872	0.7
ACCAGCGTT.CATCGAAGC	310	1	0.6
ACCAGCGTT.CCGATGTTC	588	66	0.766667
ACCAGCGTT.CCGCACTCA	1363	2111	0.8
ACCAGCGTT.CCTGTCGAC	346	3	0.533333
ACCAGCGTT.CGCCATTAC	635	1028	0.633333
ACCAGCGTT.GAGACTCGA	410	13	0.7
ACCAGCGTT.GTTGACCAT	114	9	0.433333
ACCAGCGTT.TACGACTTG	476	998	0.633333
ACCAGCGTT.TCAGTAAGC	577	1463	0.733333
ACCAGCGTT.TCCAACGTG	154	11	0.566667
ACCAGCGTT.TGCATCGGA	1462	1206	0.8
ACCAGCGTT.TGCCACCGA	144	1	0.5
ACCAGCGTT.TTCGCTGAG	292	1	0.666667
ACCAGCGTT.TTGCCAGAT	267	1	0.7
ACCAGCGTT.TTGCCGTAG	243	2	0.533333
ACCATACTT.AACGGTAGC	775	1	0.633333
ACCATACTT.ACCTGCAGA	204	0	0.5
ACCATACTT.AGACCACGC	1229	826	0.733333
ACCATACTT.AGACTTCGT	238	1026	0.566667
ACCATACTT.CAGCAGTAC	238	694	0.633333
ACCATACTT.CCACACAGA	819	155	0.633333
ACCATACTT.CCAGTCTCA	778	744	0.733333
ACCATACTT.CCATAAGTA	424	316	0.766667
ACCATACTT.CCTCGCGTT	299	0	0.6
ACCATACTT.CCTGCTCCA	255	149	0.633333
ACCATACTT.CCTTATCCG	307	1394	0.7
ACCATACTT.CGAACAATC	283	69	0.5
ACCATACTT.CTATCCATC	2375	2403	0.7
ACCATACTT.CTTAGGACT	306	20	0.633333
ACCATACTT.GAATTCAGT	142	7	0.533333
ACCATACTT.GAGAATCAG	204	0	0.533333
ACCATACTT.GATGTAAGG	608	342	0.6
ACCATACTT.GTAGCCTTG	308	0	0.566667
ACCATACTT.TTACCTCTC	439	877	0.633333
ACCATACTT.TTAGCGTCT	729	2802	0.7
ACCATCTAA.AACACACTC	469	0	0.633333
ACCATCTAA.ACAGAGATG	1432	110	0.8
ACCATCTAA.ACGAGAGCA	322	0	0.633333
ACCATCTAA.AGGTCAGCA	453	1	0.7
ACCATCTAA.ATCGATCCT	201	1	0.633333
ACCATCTAA.CATGTGAAC	590	26	0.7
ACCATCTAA.CCTAAGTCT	355	3	0.633333
ACCATCTAA.CCTGCAGAT	2324	1275	0.8
ACCATCTAA.CCTTAACAT	1327	18	0.733333
ACCATCTAA.CGTGTATTC	726	942	0.733333
ACCATCTAA.CTGGACACT	137	223	0.466667
ACCATCTAA.CTTATCTCA	1207	634	0.833333
ACCATCTAA.CTTCGACTG	307	1181	0.6
ACCATCTAA.GATAGTTCT	193	15	0.533333
ACCATCTAA.GCCGCCTAA	657	940	0.7
ACCATCTAA.GCCTTAGAG	625	546	0.666667
ACCATCTAA.GCTAGCTCC	136	0	0.466667
ACCATCTAA.GTCAATACA	842	1626	0.733333
ACCATCTAA.GTGCTCTTG	176	0	0.466667
ACCATCTAA.TCGGACAGT	2486	1602	0.7
ACCATCTAA.TGACAAGTT	830	545	0.6
ACCATCTAA.TTACGCTCG	262	1	0.566667
ACCATGTCT.AACTCCATG	153	1282	0.6
ACCATGTCT.AAGGATACG	777	0	0.766667
ACCATGTCT.AATTCGGAA	393	1025	0.533333
ACCATGTCT.ACACATCTG	442	1	0.666667
ACCATGTCT.ACGGTGCCT	408	66	0.666667
ACCATGTCT.ACTGTGTCA	498	0	0.666667
ACCATGTCT.ATAGTGGTT	386	1	0.733333
ACCATGTCT.ATCCACAGT	693	804	0.7
ACCATGTCT.ATCTAGGTT	1811	1433	0.8
ACCATGTCT.CAACTAATC	817	0	0.666667
ACCATGTCT.CAAGCTGCA	177	0	0.433333
ACCATGTCT.CAATGTGCT	703	6	0.6
ACCATGTCT.CATCAATAG	914	1385	0.7
ACCATGTCT.CCGGATTGC	376	27	0.533333
ACCATGTCT.CCTATTCAA	295	0	0.633333
ACCATGTCT.CGCCACCAT	359	242	0.766667
ACCATGTCT.CTCGAACTG	143	2	0.433333
ACCATGTCT.CTGCATGTT	1779	2765	0.8
ACCATGTCT.GAATTCAGT	491	19	0.666667
ACCATGTCT.GCAACCAAC	532	164	0.7
ACCATGTCT.GCGACACAG	370	28	0.6
ACCATGTCT.GCGACCTGT	1302	855	0.7
ACCATGTCT.TACCTCACT	270	599	0.5
ACCATGTCT.TAGTAGTCT	244	0	0.533333
ACCATGTCT.TCACGCGAC	360	29	0.6
ACCATGTCT.TCCAGCTAT	416	84	0.733333
ACCATGTCT.TGGTTATAC	631	1626	0.766667
ACCATGTCT.TGTGGACAA	27	1569	0.233333
ACCATTCAC.AGACGGAGG	308	1	0.566667
ACCATTCAC.CATCCAGGA	294	908	0.533333
ACCATTCAC.GTTCCAACA	335	1	0.633333
ACCATTCAC.GTTGCATGG	294	314	0.666667
ACCATTCAC.TACTCGACC	353	10	0.6
ACCATTCAC.TAGGATGCC	1065	196	0.733333
ACCATTCAC.TGTATGTAG	397	25	0.466667
ACCGACGGT.ACTGTAATC	436	754	0.666667
ACCGACGGT.ATGCGCTAC	338	1476	0.766667
ACCGACGGT.CACTTCCTT	173	0	0.533333
ACCGACGGT.CATCCACCG	276	0	0.633333
ACCGACGGT.CCATATGCC	80	89	0.266667
ACCGACGGT.CCTGTTAGC	387	59	0.6
ACCGACGGT.CCTTGTTGC	958	2	0.666667
ACCGACGGT.CGACGTACG	878	42	0.733333
ACCGACGGT.CGCCACCAT	446	73	0.666667
ACCGACGGT.CGTGTCCGA	238	656	0.6
ACCGACGGT.GACTGCCTG	1499	1822	0.7
ACCGACGGT.GATAACGTC	302	378	0.633333
ACCGACGGT.GATTGAGTA	758	926	0.633333
ACCGACGGT.GCACGTAGA	181	1548	0.566667
ACCGACGGT.GTCACTATG	222	10	0.533333
ACCGACGGT.TCACAGGTA	738	659	0.666667
ACCGACGGT.TCATCATCT	964	714	0.733333
ACCGACGGT.TGGAAGATT	243	74	0.466667
ACCGACGGT.TTCCAGGAG	262	480	0.6
ACCGAGACA.AAGAGAACT	312	1556	0.566667
ACCGAGACA.AAGCTGGTC	121	2	0.333333
ACCGAGACA.AATACTCCG	1640	1606	0.8
ACCGAGACA.ATAATGTGG	2688	4701	0.833333
ACCGAGACA.ATCCACAGT	321	1408	0.566667
ACCGAGACA.ATGACACAA	405	125	0.666667
ACCGAGACA.CACGATAGA	128	0	0.466667
ACCGAGACA.CAGTATGAT	160	1	0.233333
ACCGAGACA.CATAGTATG	355	0	0.6
ACCGAGACA.CCATACGAT	733	3	0.633333
ACCGAGACA.GAATCACAT	955	980	0.766667
ACCGAGACA.GATAACGTC	201	0	0.6
ACCGAGACA.GTAGTTGGT	722	0	0.566667
ACCGAGACA.GTCAGACCG	1058	597	0.7
ACCGAGACA.TAGTTGACG	493	134	0.8
ACCGAGACA.TATGTATGC	309	1	0.733333
ACCGAGACA.TCACTCGCT	558	0	0.633333
ACCGAGACA.TGAAGACCA	1889	1685	0.733333
ACCGAGACA.TGAGCAGAT	216	6	0.5
ACCGAGACA.TTGGTAACT	421	217	0.7
ACCGAGTAG.AATGCAGCG	142	0	0.5
ACCGAGTAG.AATTGGATC	552	0	0.6
ACCGAGTAG.AGACCAGCT	588	1	0.666667
ACCGAGTAG.AGTACGAAT	458	1421	0.566667
ACCGAGTAG.ATCAGAAGC	779	830	0.666667
ACCGAGTAG.ATCATAGAC	285	0	0.5
[truncated: 24,272 more rows]

## Sheet: Fig1_S1_e
cell	nCount_RNA	nReads_gDNA	nFeature_gDNA_perc
AACAACCTA.AACGATGAC	573	1095	0.785714
AACAACCTA.ACACTGTGA	543	204	0.857143
AACAACCTA.AGGTGTACA	477	180	0.785714
AACAACCTA.AGTGGAATG	1165	1345	0.857143
AACAACCTA.GAGATTCCT	727	2356	0.928571
AACAACCTA.GCTACAATG	638	716	0.821429
AACAACCTA.GCTATGTAA	754	1469	0.928571
AACAACCTA.GGTTGAAGG	248	1449	0.892857
AACAACTGG.AGACCACGC	724	1659	0.857143
AACAACTGG.ATAGTCAGT	1897	1007	0.857143
AACAACTGG.ATATGCAGC	744	726	0.821429
AACAACTGG.ATGGAGAGT	2246	1074	0.892857
AACAACTGG.CACTTCCTT	721	148	0.821429
AACAACTGG.CGCTTCACG	775	1044	0.857143
AACAACTGG.GGTAGACAT	1127	1706	0.892857
AACAACTGG.TCACTACGT	318	1275	0.857143
AACAACTGG.TTCTGAATG	614	2109	0.857143
AACAATGCA.ACAGAAGAG	426	1020	0.785714
AACAATGCA.CAAGCGCAT	1694	1272	0.892857
AACAATGCA.TATTACTCG	734	1374	0.857143
AACAATGCA.TGGTCCTAG	1238	586	0.821429
AACACACTC.ATAACGACA	499	882	0.857143
AACAGATCG.ACCATGTCT	1985	1410	0.857143
AACAGATCG.ACGTGCTCG	421	522	0.785714
AACAGATCG.AGCCGGATC	368	1093	0.785714
AACAGATCG.CCGCAATGG	211	423	0.785714
AACAGATCG.CCTTGTTGC	589	601	0.821429
AACAGATCG.CGCATCTAC	493	968	0.857143
AACAGATCG.TGCCTGGTT	1405	1390	0.857143
AACAGATCG.TGCGTGCCA	552	836	0.857143
AACAGATCG.TTATGAGGA	351	431	0.821429
AACAGCAGT.CAAGCGCAT	775	720	0.892857
AACAGCAGT.CCGCTATCC	1716	1258	0.857143
AACAGCAGT.GTTCAGAAG	1179	1839	0.892857
AACAGCAGT.TTCCTCGGT	299	541	0.892857
AACCATGGT.ATCGGTGGT	1603	923	0.892857
AACCATGGT.CAGTCCTAA	1162	683	0.821429
AACCATGGT.CCTGCTCCA	626	714	0.857143
AACCATGGT.CGAATGAGT	1928	954	0.75
AACCATGGT.CTACGTTGG	294	1148	0.892857
AACCATGGT.CTTGGTCAT	187	202	0.75
AACCATGGT.GACGGTGCT	429	636	0.857143
AACCATGGT.GGTGATAGG	194	438	0.892857
AACCATGGT.GTAACGCGA	307	1034	0.892857
AACCATGGT.TCGCGTCAT	1610	1635	0.892857
AACCATGGT.TTACTAGTC	232	665	0.821429
AACCGCTGA.AGCTATATG	721	414	0.821429
AACCGCTGA.AGTTCAACC	676	658	0.821429
AACCGCTGA.CGTGGTACC	416	339	0.785714
AACCGCTGA.GAGATTCCT	387	2093	0.821429
AACCGTGAG.CAGATCATT	579	664	0.821429
AACCGTGAG.CAGTTACTG	414	573	0.821429
AACCGTGAG.TCAGGTGCA	1077	848	0.857143
AACCGTGAG.TGCCAGACG	692	2271	0.892857
AACCGTGAG.TGCTCCTCC	1435	869	0.857143
AACGAGAAT.AACTCCATG	291	160	0.75
AACGAGAAT.ACGTCTATG	1113	930	0.857143
AACGAGAAT.CGGTTCGTA	352	793	0.785714
AACGAGAAT.GACCTTGTG	454	1469	0.892857
AACGAGAAT.GTCAATACA	1237	918	0.857143
AACGAGGTG.AACGGAGAT	1172	941	0.892857
AACGAGGTG.CAACCTGGT	1103	1051	0.857143
AACGAGGTG.CACACCTGT	1063	2512	0.928571
AACGAGGTG.GAGATACAC	1142	1277	0.821429
AACGAGGTG.GGAGTACAG	509	989	0.892857
AACGAGGTG.TAACGGATA	1170	669	0.821429
AACGAGGTG.TCAACACTC	309	587	0.892857
AACGAGGTG.TGAGAATCC	222	245	0.892857
AACGATGAC.ACCGAGTAG	414	1220	0.857143
AACGCATTG.ACGCGACAG	313	430	0.821429
AACGCATTG.AGATATGGA	626	1477	0.892857
AACGCATTG.AGCGACACC	1159	1588	0.892857
AACGCATTG.ATTAGCCAC	658	481	0.821429
AACGCATTG.CAATCTCCG	215	506	0.821429
AACGCATTG.CTCCGCATT	674	1551	0.928571
AACGCATTG.CTGTAGAAG	1173	912	0.821429
AACGCATTG.GACGGTGCT	1358	538	0.892857
AACGCATTG.GTATGATCT	478	468	0.821429
AACGCATTG.TTAACGGAG	1190	1329	0.928571
AACGCCTAC.AGCCACTTC	1233	1003	0.857143
AACGCCTAC.CAGGAGCCT	257	679	0.714286
AACGCCTAC.CCTTAATTC	547	409	0.714286
AACGCCTAC.CGAACAGAG	431	560	0.785714
AACGCCTAC.GCTGTTCGG	583	1623	0.857143
AACGCCTAC.TGATGACAG	432	828	0.857143
AACGCTCAA.ACGACAGTC	487	587	0.821429
AACGCTCAA.AGGATCTCA	826	1038	0.821429
AACGCTCAA.AGGATTACT	865	1279	0.892857
AACGCTCAA.CGTATCGAA	1243	962	0.857143
AACGCTCAA.GATCTGAAT	1255	929	0.857143
AACGCTCAA.GCATGTAAG	550	1477	0.892857
AACGCTCAA.GTAACTCAT	630	1651	0.857143
AACGCTCAA.TCACTCGCT	794	1051	0.857143
AACGCTCAA.TGTTAAGCC	1600	997	0.892857
AACGGAGAT.AGTTAGGTC	447	925	0.892857
AACGGAGAT.CTTCCGTGG	495	649	0.821429
AACGGAGAT.GATTCTCGG	355	968	0.892857
AACGGAGAT.TACGGTCGT	1018	897	0.857143
AACGGAGAT.TTGCCGTAG	1224	1182	0.857143
AACGGTAGC.AGACGCCTG	632	291	0.821429
AACGGTAGC.GAACTCGTA	397	200	0.714286
AACGTCGAG.CAAGTACGA	470	902	0.821429
AACGTCGAG.CTGTACGAC	570	609	0.785714
AACGTCGAG.GAACAACCA	1207	3229	0.892857
AACGTCGAG.GCAGCTCTT	360	1803	0.857143
AACGTCGAG.GCTCTGTGT	946	1606	0.892857
AACGTCGAG.TCAACACTC	239	315	0.857143
AACGTTCTT.CCTCAGGTG	314	209	0.75
AACGTTCTT.GCTGAGCAG	1357	1167	0.857143
AACGTTCTT.GTCACAGAG	590	1211	0.857143
AACGTTCTT.TAACCGTGA	2071	1425	0.892857
AACGTTCTT.TAACTCCGA	454	1126	0.785714
AACGTTCTT.TATGTATGC	1750	2423	0.892857
AACTAACTG.CAGAGCACC	1413	1311	0.821429
AACTAACTG.GTAAGTGAG	1700	1099	0.892857
AACTCCATG.AAGACTACC	481	716	0.857143
AACTCCATG.CGCATAACT	1503	1076	0.857143
AACTCCATG.CGGTTGCGA	333	692	0.857143
AACTCCATG.GAGCCGTTA	515	575	0.785714
AACTCCATG.TCTTAGCGA	490	1124	0.892857
AACTCCATG.TGTCACATA	291	454	0.714286
AACTGATTC.CCAGTACTC	395	416	0.821429
AACTGATTC.CGAACAATC	509	708	0.857143
AACTGATTC.GTTCAGAAG	1303	1435	0.892857
AACTGATTC.TAATTCGTG	838	1498	0.892857
AACTGCGAC.ACAACCGGA	582	650	0.821429
AACTGCGAC.AGGAAGGTG	255	1222	0.892857
AACTGCGAC.ATGTCCTCC	254	1151	0.892857
AACTGCGAC.CTGGAGCGA	613	421	0.821429
AACTGCGAC.GCGGAGATT	233	475	0.821429
AACTGCGAC.GGTCGGATA	646	903	0.857143
AACTGCGAC.TAACGGATA	488	470	0.821429
AACTGCGAC.TGAGACAGC	1066	1018	0.928571
AACTTAGCT.CTCGAACTG	793	755	0.892857
AACTTAGCT.GCCGCCTAA	1079	815	0.892857
AACTTAGCT.GCGGTAAGT	1166	570	0.857143
AACTTAGCT.TCCAGAACG	1461	2210	0.892857
AACTTAGCT.TGCTCACAC	684	1171	0.892857
AACTTAGCT.TTACTTACG	422	1050	0.821429
AACTTCTGC.AGAGGTGAA	398	558	0.785714
AACTTCTGC.AGCCTCTAG	547	336	0.857143
AACTTCTGC.CAGCTGGAG	572	636	0.785714
AACTTCTGC.CCTAAGTCT	1055	896	0.928571
AACTTCTGC.GTCATTCTA	455	1905	0.892857
AACTTCTGC.GTTGCTCAG	905	1109	0.821429
AACTTCTGC.TGCGTGCCA	1131	518	0.821429
AACTTGTCG.ATGAGATCC	1564	1184	0.892857
AACTTGTCG.CATCCGACA	1385	702	0.857143
AACTTGTCG.CTATTCCGT	468	1944	0.928571
AACTTGTCG.CTCGAACTG	201	300	0.785714
AACTTGTCG.CTGCATGTT	842	1439	0.821429
AACTTGTCG.CTTAGGACT	725	1138	0.785714
AACTTGTCG.TAGCCAGTG	475	785	0.785714
AACTTGTCG.TATACGTGG	854	1988	0.892857
AAGACGAAG.CGAGTAGCA	476	1809	0.857143
AAGACGAAG.GTGAATGCC	1139	807	0.857143
AAGACGAAG.TTCGTGATG	712	1305	0.821429
AAGACTACC.ACGTCTATG	240	500	0.857143
AAGACTACC.CAGAAGTGA	585	143	0.892857
AAGACTACC.CCATATCTT	1364	2254	0.892857
AAGACTACC.TAAGTACAC	550	913	0.857143
AAGACTGGT.AAGCTGAGG	1451	1564	0.892857
AAGACTGGT.AAGTTGCCA	1616	1098	0.785714
AAGACTGGT.CAATACCAC	382	867	0.857143
AAGACTGGT.CGCGTGAGA	1354	803	0.857143
AAGACTGGT.GATACTGTG	880	1414	0.857143
AAGACTGGT.GCACGCATT	1615	660	0.892857
AAGACTGGT.TAAGCACTA	462	511	0.821429
AAGAGAACT.ATAGCCTAA	758	1436	0.821429
AAGAGAACT.CGAATCCTG	738	334	0.821429
AAGAGAACT.CTCCTATCT	1422	752	0.892857
AAGAGAACT.CTCTGTCAA	476	528	0.857143
AAGAGAACT.CTGATGCAC	1898	896	0.857143
AAGAGAACT.GACAATGTT	407	560	0.75
AAGAGAACT.GCAGCTTGA	1480	558	0.821429
AAGAGAACT.GCGACACAG	696	2020	0.857143
AAGAGAACT.TTAACGTTC	1438	832	0.892857
AAGAGAGAG.CTCTGTCAA	275	243	0.892857
AAGAGAGAG.GCTAGTGGA	265	240	0.785714
AAGAGAGAG.TGCATCGGA	529	260	0.857143
AAGCAACTA.AAGTAGGAC	243	1072	0.892857
AAGCAACTA.ACACGTTGC	1806	1230	0.892857
AAGCAACTA.ACCTTGAAG	1034	1510	0.892857
AAGCAACTA.ATACGAGGT	504	1225	0.892857
AAGCAACTA.GCCATTAAG	1213	753	0.821429
AAGCAACTA.GTCGACATT	580	2682	0.857143
AAGCAACTA.TCAAGCGTA	1225	975	0.892857
AAGCAACTA.TCGGTATCA	639	824	0.892857
AAGCAACTA.TTAAGTGGT	1131	670	0.892857
AAGCAATCG.AGCTCGTCT	1143	470	0.821429
AAGCAATCG.TAGACACGT	189	192	0.75
AAGCACAAC.ACATTGACA	1592	950	0.857143
AAGCACAAC.ACGCTATGT	365	909	0.821429
AAGCACAAC.AGATCTTCA	434	591	0.821429
AAGCACAAC.CATAGGTGT	414	238	0.821429
AAGCACAAC.GACATAACG	438	385	0.821429
AAGCACAAC.GCCTTGTGA	1103	730	0.857143
AAGCACAAC.GTCAATACA	260	206	0.785714
AAGCACAAC.TGTAGCAAG	607	555	0.785714
AAGCAGCAT.CACTACAGG	197	659	0.821429
AAGCAGCAT.CAGTGAGGA	398	1195	0.892857
AAGCAGCAT.CTGACAGCA	1078	634	0.857143
AAGCAGCAT.GCTAGTGGA	467	1606	0.892857
AAGCAGCAT.GTGGAGGTC	494	521	0.857143
AAGCAGCAT.TACTTCCAG	1412	1061	0.892857
AAGCAGCAT.TCCAAGTAA	554	633	0.821429
AAGCATTGC.ACAAGTACA	1651	2037	0.821429
AAGCATTGC.AGGTGTACA	767	1887	0.892857
AAGCATTGC.ATTGATCAC	1652	1242	0.857143
AAGCATTGC.CAGAGCACC	398	928	0.821429
AAGCATTGC.CCAAGTCGA	492	1040	0.892857
AAGCATTGC.CCAATATAC	916	1183	0.857143
AAGCATTGC.GACACCGAT	595	767	0.892857
AAGCATTGC.GTAAGTGAG	847	657	0.821429
AAGCATTGC.TAGATAGCC	1560	1461	0.857143
AAGCATTGC.TTCCAATTC	1286	671	0.892857
AAGCCAAGT.ATGGAGGAA	1168	1868	0.928571
AAGCCAAGT.CAATACCAC	824	1557	0.892857
AAGCCAAGT.CCACTACCA	670	1863	0.892857
AAGCCAAGT.TATGAAGAC	441	542	0.857143
AAGCCAAGT.TATGCCTTC	1282	724	0.821429
AAGCCAAGT.TTATCGCAC	408	1839	0.892857
AAGCCAAGT.TTCGGAGTC	323	1255	0.928571
AAGCCACAC.CCTATTCAA	842	1603	0.821429
AAGCCACAC.CTGATCCGA	746	1280	0.892857
AAGCCACAC.GAGTCACCA	766	920	0.857143
AAGCCACAC.GCCGAGTCT	997	1902	0.857143
AAGCCACAC.TAAGGTGAT	431	947	0.892857
AAGCCACAC.TGGTCCTAG	1318	1095	0.857143
AAGCTGAGG.ATGCCTTCA	1304	1138	0.892857
AAGCTGGTC.ACCGACGGT	344	563	0.857143
AAGCTGGTC.AGATGTTGG	660	1983	0.857143
AAGCTGGTC.GATAAGCTG	1166	1204	0.857143
AAGCTGGTC.TGATTGTGC	288	620	0.821429
AAGCTGGTC.TTATCGCAC	628	2648	0.821429
AAGCTTGCA.AGACATCCA	257	3408	0.928571
AAGCTTGCA.ATGAACTAG	499	711	0.857143
AAGCTTGCA.GATTGAGTA	1261	1998	0.892857
AAGCTTGCA.TCAGAGCGT	171	1465	0.857143
AAGGAACAG.CATTATGTC	1967	988	0.857143
AAGGAAGTC.AACTGATTC	254	1048	0.857143
AAGGATACG.AATACTCCG	543	577	0.821429
AAGGATACG.AATGCTGAT	461	221	0.857143
AAGGATACG.ATAGTCAGT	1690	788	0.857143
AAGGATACG.CACACCTGT	1210	2194	0.928571
AAGGATACG.CACATATCA	1319	880	0.857143
AAGGATACG.CCTTCGAGC	1758	1007	0.857143
AAGGATACG.CTTCGTGCA	432	283	0.892857
AAGGATACG.TAAGTACAC	898	436	0.892857
AAGGATACG.TATCAGTGC	513	865	0.857143
AAGGATACG.TCCTGTGGA	317	600	0.892857
AAGGATCGT.GGATTCGTC	471	928	0.928571
AAGGATCGT.GTCCTTCAT	640	628	0.892857
AAGGTCTGA.AATATCAGC	587	127	0.75
AAGGTCTGA.AGTGAACGG	973	597	0.857143
AAGGTCTGA.CCGACTGTT	481	1141	0.821429
AAGGTCTGA.CCTTCCTCA	843	671	0.821429
AAGGTCTGA.CCTTGCTTG	456	571	0.857143
AAGGTCTGA.GCCTGCATC	658	771	0.857143
AAGGTGCTG.AAGTTCTCT	1143	1140	0.857143
AAGGTGCTG.AGCGGTAAG	1800	1240	0.821429
AAGGTGCTG.CATCCAGGA	413	121	0.857143
AAGGTGCTG.CGGAAGACG	538	424	0.821429
AAGGTGCTG.GGATCGTTC	843	951	0.892857
AAGGTGCTG.TCATATCGC	1148	651	0.821429
AAGGTGCTG.TCATGCTCA	2178	2201	0.892857
AAGTACAGA.ACTCGAGTC	1396	2424	0.857143
AAGTACAGA.AGCAAGTCC	565	1100	0.892857
AAGTACAGA.ATTGCGCTA	1218	1459	0.892857
AAGTACAGA.CAAGCGCAT	634	174	0.892857
AAGTACAGA.CATAGGTGT	608	981	0.785714
AAGTACAGA.CCGGATTGC	1309	1130	0.857143
AAGTACAGA.CGGTAGCTT	1199	777	0.857143
AAGTACAGA.CGTATTCCT	1678	2661	0.857143
AAGTACAGA.CTACGGTAT	981	1394	0.928571
AAGTACAGA.CTGAGTCCA	551	857	0.785714
AAGTACAGA.TAACATTGG	336	1798	0.821429
AAGTACAGA.TCGCATTCG	433	1168	0.928571
AAGTACAGA.TGACAAGTT	438	527	0.857143
AAGTAGGAC.ACAAGTACA	545	494	0.785714
AAGTAGGAC.ACTCGAGTC	644	1873	0.892857
AAGTAGGAC.AGCAGACAA	766	1383	0.928571
AAGTAGGAC.ATCCTGCCT	1815	1133	0.857143
AAGTAGGAC.GTCCACAAC	353	601	0.857143
AAGTAGGAC.TATGTACCT	1352	2276	0.892857
AAGTAGGAC.TGCGATACT	368	120	0.714286
AAGTCATGA.CTATCTTGA	279	1269	0.892857
AAGTCATGA.GACGTAGCA	242	1032	0.785714
AAGTCATGA.GCTACCGAG	871	956	0.928571
AAGTCATGA.GGAGCATCT	812	980	0.857143
AAGTCATGA.GTCACAGAG	146	1719	0.785714
AAGTCATGA.TACGAACTC	740	2846	0.928571
AAGTTCTCT.GAGCCGTTA	576	940	0.821429
AAGTTCTCT.TGGAATCGT	1102	465	0.821429
AAGTTGCCA.AAGCACAAC	339	398	0.857143
AAGTTGCCA.GAGATGTAT	992	1312	0.857143
AAGTTGCCA.GTCAGTTGT	487	320	0.785714
AATAACTCC.AAGGATCGT	585	949	0.892857
AATAACTCC.AGACCAGCT	951	939	0.857143
AATAACTCC.CAAGCTGCA	986	943	0.821429
AATAACTCC.CGCTTATGA	407	100	0.75
AATAACTCC.CTCGAACTG	465	1560	0.892857
AATAACTCC.CTTGATCTA	767	2484	0.892857
AATAACTCC.GCAACCAAC	758	1160	0.821429
AATACCTTG.AATTAGAGG	822	1449	0.857143
AATACCTTG.CCAGATCAC	1030	2205	0.857143
AATACCTTG.CGACGTACG	1045	676	0.857143
AATACCTTG.GACTAGCAT	1588	940	0.892857
AATACCTTG.TCACACTGC	263	754	0.821429
AATACCTTG.TTGCCAGAT	299	972	0.928571
AATACGTCT.ATATGTCCA	1859	2881	0.928571
AATACGTCT.ATCCAATGA	593	972	0.857143
AATACGTCT.GATTCCTCT	592	903	0.892857
AATACGTCT.TCGAACGCT	1954	2235	0.857143
AATACGTCT.TTAACGGAG	337	447	0.857143
AATACGTCT.TTAGATCGG	303	275	0.892857
AATACTCCG.AATACGTCT	589	374	0.821429
AATACTCCG.ACACATCTG	1079	1105	0.857143
AATACTCCG.AGCCTCTAG	896	1378	0.857143
AATACTCCG.AGTCAGTTG	1960	2044	0.892857
AATACTCCG.CAATCATAC	518	941	0.857143
AATACTCCG.CAGATCATT	968	2211	0.928571
AATACTCCG.CCATACGAT	503	799	0.857143
AATACTCCG.GTGCTCTTG	242	795	0.785714
AATACTCCG.TGACCTCCT	257	525	0.785714
AATAGACGC.AAGGATCGT	579	1083	0.821429
AATAGACGC.AGTGTCTCT	764	723	0.821429
AATAGACGC.GATCTAGAG	2245	2509	0.892857
AATAGACGC.GATTAGTGT	454	309	0.785714
AATAGACGC.GTAACAGTC	127	1024	0.892857
AATAGACGC.GTGCATCAA	758	1358	0.892857
AATAGACGC.TACCGATTG	562	599	0.857143
AATAGACGC.TGACCTATG	1246	1629	0.821429
AATATCAGC.ACAGGAACT	676	540	0.821429
AATATCAGC.AGATGTTGG	287	467	0.857143
AATATCAGC.ATAACGACA	1070	994	0.892857
AATATCAGC.CTGCAAGCC	1286	718	0.892857
AATATCAGC.TTGATGAGT	2073	1000	0.892857
AATATCGCT.ACGTCTATG	1457	1369	0.821429
AATATCGCT.AGCCGGATC	1044	1575	0.857143
AATATCGCT.ATCATGTTC	241	137	0.75
AATATCGCT.ATGCGCCGT	678	1240	0.821429
AATATCGCT.TGACGGTTG	669	274	0.821429
AATCAGGAG.AACTGCGAC	306	168	0.857143
AATCAGGAG.ACCACGGAT	469	199	0.785714
AATCAGGAG.ACCGTCCTA	284	342	0.821429
AATCAGGAG.CGCGCACAT	543	1101	0.821429
AATCAGGAG.CGGACAAGT	816	1206	0.892857
AATCAGGAG.CTCTTCAGC	2438	4226	0.892857
AATCAGGAG.GTATGCCTT	267	235	0.785714
AATCAGGAG.TAGCACTAT	614	395	0.785714
AATCCGCTG.CAGCCGCAA	451	661	0.857143
AATCCGCTG.GCCATACAA	298	970	0.821429
AATCCGCTG.TAGACCATG	890	1351	0.892857
AATCCGCTG.TGCAGATGC	1401	974	0.892857
AATCCGCTG.TGCCATCTC	967	1390	0.892857
AATCCTCGT.ATATGTCCA	478	577	0.857143
AATCCTCGT.CAACCTGGT	649	407	0.821429
AATCCTCGT.CACGGATAG	602	873	0.928571
AATCCTCGT.CGAAGAGGT	516	977	0.857143
AATCCTCGT.CGTACATCT	1264	1536	0.928571
AATCCTCGT.GAGAACAGG	549	242	0.785714
AATCCTCGT.GTTGACGTG	1034	1129	0.857143
AATCCTCGT.TAACATTGG	853	629	0.821429
AATCCTCGT.TACAACACC	581	1408	0.892857
AATCGCCAT.CAGCACGTG	354	290	0.821429
AATCGCCAT.CCGGTTGAG	547	883	0.785714
AATCGCCAT.CGACCTGTA	362	1507	0.857143
AATCGCCAT.CGGATTCTC	205	789	0.857143
AATCGCCAT.CTTCCGTGG	1516	1794	0.928571
AATCGCCAT.GACTCTGGT	1860	783	0.928571
AATCGCCAT.TACCGCGTT	1444	831	0.892857
AATCGTGTT.AGCACCAGC	604	423	0.857143
AATCGTGTT.ATCATAGAC	1448	1078	0.857143
AATCGTGTT.ATCTCGAAC	524	571	0.857143
AATCGTGTT.CACACTGCC	1573	1974	0.857143
AATCGTGTT.CGTGCTTGA	248	752	0.857143
AATCGTGTT.GCAGCTCTT	1564	943	0.892857
AATCGTGTT.GCGACCTGT	620	1547	0.892857
AATCGTGTT.TGTAACAGT	876	591	0.857143
AATCGTGTT.TTACTTACG	405	1915	0.857143
AATCTCCTA.AGACTTCGT	545	163	0.75
AATCTCCTA.CAGCAGTAC	677	837	0.892857
AATCTCCTA.CCGACTTGG	838	306	0.857143
AATCTCCTA.GCGTTCAGA	192	161	0.785714
AATCTCCTA.GCTTACGTT	500	503	0.892857
AATCTCCTA.TAGCTGTTG	715	1110	0.821429
AATCTCCTA.TGTTAAGCC	1343	972	0.857143
AATCTGACC.CACAATAAC	868	359	0.821429
AATCTGACC.GCTGTTCGG	1414	751	0.892857
AATCTGACC.GTAACTCAT	658	675	0.857143
AATCTGACC.GTAAGTGAG	1035	1922	0.892857
AATCTGACC.TAGCCAGTG	832	1519	0.892857
AATCTGACC.TCAAGGTCG	685	818	0.785714
AATCTGACC.TGATGGACA	267	1031	0.821429
AATGAGTCG.ATCCGACCA	171	293	0.785714
AATGAGTCG.CCATATCTT	617	901	0.857143
AATGAGTCG.CCGTTCCAA	863	1500	0.892857
AATGAGTCG.GCGTTCAGA	426	573	0.821429
AATGAGTCG.GTGTCCGTG	385	333	0.821429
AATGAGTCG.TAAGGTCCG	509	562	0.857143
AATGAGTCG.TGTGCCATG	718	898	0.857143
AATGAGTCG.TTAACGGAG	322	1088	0.857143
AATGCACTT.AATCCTCGT	915	851	0.821429
AATGCACTT.AGATGAGAT	1510	908	0.821429
AATGCACTT.AGCACACCT	710	1040	0.892857
AATGCACTT.CATACGCAG	356	711	0.785714
AATGCACTT.GTAACTCAT	1721	1658	0.928571
AATGCAGCG.ACAAGGTAC	248	772	0.928571
AATGCAGCG.GCACGCATT	506	651	0.892857
AATGCAGCG.GCTTGTCCT	572	1176	0.821429
AATGCAGCG.TCAAGGAGT	970	454	0.857143
AATGCCTCA.CGTTGATCC	786	1589	0.892857
AATGCCTCA.GAGACATTG	846	337	0.857143
AATGCCTCA.GTACCTAAC	749	924	0.857143
AATGCCTCA.TGGAAGATT	479	1343	0.892857
AATGCCTCA.TTGTCAACC	1613	1155	0.892857
AATGCGTGC.AAGCAACTA	743	436	0.785714
AATGCGTGC.ACGCGACAG	1166	859	0.892857
AATGCGTGC.ACTACCATC	605	151	0.785714
AATGCGTGC.CCTAGCAAT	1680	894	0.857143
AATGCGTGC.TCTGCAACA	608	299	0.785714
AATGCGTGC.TTGCAGTCA	676	845	0.785714
AATGCTATC.AAGCAATCG	572	846	0.821429
AATGCTATC.AAGCTGAGG	507	1758	0.892857
AATGCTATC.AATCGTGTT	675	1139	0.857143
AATGCTATC.AGGATCTCA	1071	1103	0.892857
AATGCTATC.AGTCGCCGA	1146	1848	0.892857
AATGCTATC.AGTTGTGTA	678	777	0.821429
AATGCTATC.CCTTAACAT	833	1755	0.928571
AATGCTATC.GAGCCGTTA	296	808	0.785714
AATGCTATC.GGTGATAGG	478	1553	0.821429
AATGCTATC.TATTGACTG	1332	1822	0.892857
AATGCTATC.TTGTCAACC	413	226	0.75
AATGCTGAT.AGCACCAGC	1022	1109	0.857143
AATGCTGAT.ATCGAATCG	764	1127	0.821429
AATGCTGAT.CATTGTTCA	832	706	0.892857
AATGCTGAT.CGTGTCCGA	1840	1261	0.892857
AATGCTGAT.CTCCGCATT	741	1171	0.821429
AATGCTGAT.GGTGTGACC	319	315	0.821429
AATGCTGAT.TAGCACACG	364	434	0.75
AATGCTGAT.TCCTATTCC	434	412	0.821429
AATGTGCGT.ATAGCTTGC	1088	468	0.892857
AATGTGCGT.CAAGTCACT	392	659	0.892857
AATGTGCGT.CTGTCACTT	621	1294	0.892857
AATGTGCGT.GCATGTGGT	1794	1361	0.892857
AATGTGCGT.TGAGCAGAT	1062	394	0.892857
AATTAGAGG.AAGGATCGT	2388	736	0.857143
AATTAGAGG.ATTAGCGGT	1101	1474	0.892857
AATTAGAGG.GGATCAGGT	1040	516	0.75
AATTAGAGG.GTGCGTTCC	2204	2540	0.928571
AATTCGGAA.ATACAACCG	438	314	0.785714
AATTCGGAA.CCTGACCTC	481	392	0.714286
AATTCGGAA.GAGTTAACT	1467	752	0.892857
AATTCGGAA.GTTAGATTG	229	763	0.892857
AATTGGATC.CTGGACACT	1879	1701	0.857143
AATTGGATC.TAGATAGCC	330	615	0.857143
AATTGGATC.TGATCGGAA	486	928	0.892857
AATTGGTGA.ACACATCTG	1223	1392	0.928571
AATTGGTGA.AGCTTGGTG	844	1294	0.857143
AATTGGTGA.CACTACAGG	258	878	0.857143
AATTGGTGA.GAAGAGCAC	346	746	0.857143
AATTGGTGA.GCATGTGGT	1028	1869	0.892857
AATTGGTGA.GCTTCACTC	576	420	0.857143
AATTGGTGA.TAGCGCAGC	809	1311	0.857143
AATTGGTGA.TCACTACGT	1187	507	0.892857
AATTGGTGA.TCTAATACC	1728	1266	0.857143
ACAACCGGA.TCAAGGTCG	1875	1619	0.892857
ACAACCGGA.TGGATTAGC	867	786	0.892857
ACAACGAGC.ACACATCTG	642	437	0.821429
ACAACGAGC.AGAGCCGCA	175	811	0.785714
ACAACGAGC.ATTCCTACG	423	690	0.821429
ACAACGAGC.TAACATTGG	319	2347	0.928571
ACAACGAGC.TAGTTGACG	405	1120	0.821429
ACAAGAATG.AGGAAGGTG	454	178	0.75
ACAAGAATG.CATAGAGAT	378	1712	0.892857
ACAAGAATG.GCTACCGAG	1004	906	0.857143
ACAAGAATG.TGATGGACA	870	753	0.821429
ACAAGGTAC.AACCGTGAG	997	1031	0.785714
ACAAGGTAC.AATAACTCC	1125	617	0.821429
ACAAGGTAC.AATCTGACC	1120	1313	0.892857
ACAAGGTAC.ACAGAAGAG	602	524	0.857143
ACAAGGTAC.ACGACATCT	1554	791	0.821429
ACAAGGTAC.ACGCACACT	1001	876	0.857143
ACAAGGTAC.AGTGAACGG	324	144	0.714286
ACAAGGTAC.ATGGACGTT	789	1017	0.857143
ACAAGGTAC.CACACCACA	561	246	0.785714
ACAAGGTAC.CCGGTTGAG	296	382	0.857143
ACAAGTACA.AAGGATCGT	506	499	0.821429
ACAAGTACA.AGGAAGGTG	830	702	0.857143
ACAAGTACA.TGAGAGGAC	662	461	0.75
ACAAGTACA.TGTAACAGT	1373	950	0.892857
ACAATAGGT.AACAACCTA	739	734	0.821429
ACAATAGGT.CACAGCGAA	583	1757	0.892857
ACAATAGGT.CAGCTGGAG	1164	1897	0.857143
ACAATAGGT.GATCGATAC	220	1427	0.892857
ACAATAGGT.GCTGAGCAG	751	754	0.857143
ACAATAGGT.GGAGCATCT	476	499	0.785714
ACAATAGGT.TCGTGACGT	670	696	0.892857
ACAATAGGT.TGCTCACAC	1245	515	0.714286
ACAATAGGT.TGGTGCCTG	1653	918	0.892857
ACAATAGGT.TTCACTCCT	519	492	0.857143
ACAATTCGG.CATTCAGTT	1003	2761	0.928571
ACAATTCGG.CCGGTGGTT	542	1729	0.821429
ACAATTCGG.CTCTACGCA	1573	1571	0.892857
ACAATTCGG.CTTGTAACG	559	373	0.714286
ACAATTCGG.GTCACTATG	2268	2553	0.892857
ACACACCGT.AATTAGAGG	640	235	0.821429
ACACACCGT.ACGTGTAGT	336	105	0.785714
ACACACCGT.CCAATATAC	576	450	0.857143
ACACACCGT.CCATAGCCA	904	2627	0.928571
ACACACCGT.CGACGTGAT	731	941	0.892857
ACACACCGT.CGGTCGACA	512	614	0.892857
ACACACCGT.TCAACACTC	226	795	0.785714
ACACACCGT.TGCGTCTTA	989	884	0.75
ACACACGTC.AGTACTCTC	709	1728	0.857143
ACACACGTC.GATGCTCCT	487	539	0.892857
ACACACGTC.TAGTGATCC	556	1249	0.821429
ACACACGTC.TCACAGGTA	541	674	0.821429
ACACATCTG.AAGCTGGTC	362	368	0.892857
ACACATCTG.AGTAAGCCA	400	612	0.857143
ACACATCTG.CTTGGATCA	394	816	0.821429
ACACCACAT.ACGATGGAA	575	1188	0.857143
ACACCACAT.ACGGACCAT	453	429	0.714286
ACACCACAT.CATGGTCGA	919	882	0.857143
ACACCACAT.CGTATAGCG	1710	1483	0.857143
ACACCACAT.CTGAGTCCA	1822	1676	0.857143
ACACCACAT.GCTGAGCAG	325	624	0.821429
ACACCACAT.GGATCAATG	333	873	0.857143
ACACCACAT.GTAATCAGC	182	671	0.821429
ACACCACAT.GTTCACTCC	1424	903	0.892857
ACACCACAT.TTCCGCCAG	878	535	0.821429
ACACCGCCA.AAGAGAGAG	245	1115	0.892857
ACACCGCCA.AGGTCCGTC	182	1427	0.892857
ACACCGCCA.AGTCATACT	614	344	0.785714
ACACCGCCA.ATGTGACGA	704	1233	0.821429
ACACCGCCA.CCACGGATC	446	911	0.892857
ACACCGCCA.GCACGCATT	762	1256	0.892857
ACACCGCCA.TGATACCGT	692	927	0.892857
ACACGTTGC.ACCACTAGG	460	1271	0.857143
ACACGTTGC.ACCATTCAC	747	692	0.821429
ACACGTTGC.AGAGCCGCA	907	611	0.821429
ACACGTTGC.CATGACGTT	621	328	0.857143
ACACGTTGC.CATGGTCGA	386	1208	0.892857
ACACGTTGC.GGTTCTATC	512	336	0.785714
ACACTAACG.ACAACCGGA	1720	1345	0.857143
ACACTAACG.GTGACGTAA	344	595	0.821429
ACACTAACG.TCGACGTTG	568	688	0.928571
ACACTGTGA.AAGCACAAC	571	889	0.821429
ACACTGTGA.CCACCATGC	512	338	0.892857
ACACTGTGA.CCGAGTACT	496	1389	0.892857
ACACTGTGA.CGATTCGAG	255	1076	0.892857
ACACTGTGA.TCAATGGAC	313	744	0.821429
ACAGAAGAG.ACACACCGT	974	698	0.857143
ACAGAAGAG.CCTCGCGTT	1205	1651	0.892857
ACAGAAGAG.GACCAGAGA	180	681	0.892857
ACAGAAGAG.TGATGGACA	578	1185	0.892857
ACAGAGATG.AAGCTTGCA	1266	816	0.857143
ACAGAGATG.ATATCAGCC	1672	859	0.892857
ACAGAGATG.ATGCAGTTC	590	1079	0.821429
ACAGAGATG.CCACGTTCT	681	1140	0.892857
ACAGAGATG.CCATTACAG	432	535	0.821429
ACAGAGATG.CCGGTTCTA	418	2000	0.892857
ACAGAGATG.GCACGTAGA	2015	1394	0.892857
ACAGAGATG.GGACACTGG	1313	461	0.857143
ACAGCGGTC.AACCGCTGA	331	835	0.892857
ACAGCGGTC.ATTAGCGGT	462	1502	0.892857
ACAGCGGTC.CTCCTGACG	1156	1511	0.928571
ACAGCGGTC.TAGCACTAT	714	672	0.821429
ACAGCGTAT.CGGTCGACA	1298	1016	0.857143
ACAGCGTAT.GGAAGTATG	812	192	0.857143
ACAGCGTAT.TGAGATCAT	1693	1657	0.892857
ACAGGAACT.ACACACCGT	400	234	0.785714
ACAGGAACT.ACCGCTGTG	597	315	0.785714
ACAGGAACT.AGACTAGTA	554	1559	0.892857
ACAGGAACT.CAAGTCGAA	429	667	0.857143
ACAGGAACT.CCTCAGGTG	1788	1607	0.892857
ACAGGAACT.GGAAGTATG	1570	998	0.892857
ACAGGAACT.GTTAGTCAA	1741	1307	0.892857
ACAGGTATC.ATAGCACGG	320	331	0.857143
ACAGGTATC.CAATGCATT	456	866	0.857143
ACAGGTATC.CCAGTACTC	649	395	0.821429
ACAGGTATC.CCGCAACAC	370	465	0.892857
ACAGGTATC.GCACCATCG	278	294	0.821429
ACAGGTATC.GGAAGAAGC	1599	932	0.892857
ACAGTATTG.ACTACCATC	477	141	0.821429
ACAGTATTG.AGGTCCGTC	656	792	0.892857
ACAGTATTG.CGCATAACT	398	166	0.821429
ACAGTATTG.CTAGAGGTA	329	472	0.714286
ACAGTATTG.GTTGCTCAG	1549	1433	0.892857
ACAGTATTG.TCGGACAGT	1217	1262	0.857143
ACATCGTCC.ACGGTGTAC	973	1061	0.857143
ACATCGTCC.AGTGAACGG	1577	1286	0.892857
ACATCGTCC.GCTCTGTGT	2076	1820	0.821429
ACATCGTCC.GGTAATCTA	312	859	0.821429
ACATCGTCC.GTACAATGC	388	166	0.785714
ACATCGTCC.TCGTACCTT	621	915	0.821429
ACATCGTCC.TTGTTAGAG	160	1082	0.892857
ACATGACTA.ACCGTCACG	396	318	0.892857
ACATGACTA.CCACTACCA	780	1190	0.857143
ACATGACTA.CGTACACAC	949	957	0.857143
ACATGACTA.GAGTTAACT	1154	1061	0.821429
ACATGACTA.TATCATGCT	1248	426	0.821429
ACATGACTA.TCGGACAGT	824	760	0.857143
ACATGGATT.ACAAGAATG	447	923	0.821429
ACATGGATT.ATTATGCAG	543	1521	0.857143
ACATGGATT.CAAGTCACT	230	444	0.75
ACATGGATT.CCAACAACA	600	902	0.857143
ACATTCCAC.ACATGGATT	832	666	0.892857
ACATTCCAC.ATTCGAAGA	202	1115	0.892857
ACATTCCAC.CAAGTCGAA	1638	1157	0.892857
ACATTCCAC.CACAGCGAA	264	643	0.821429
ACATTCCAC.CGACCATCA	734	2261	0.857143
ACATTCCAC.CTTACATGC	957	917	0.892857
ACATTCCAC.CTTCTGAGT	857	1326	0.928571
ACATTCCAC.TCCGTATAC	407	624	0.892857
ACATTCCAC.TGAGAATCC	1400	404	0.785714
ACATTGACA.AATGCTATC	375	442	0.714286
ACATTGACA.AGCTCGTCT	321	255	0.821429
ACATTGACA.CAATCATAC	839	1817	0.821429
ACATTGACA.CCGCTATCC	1494	806	0.892857
ACATTGACA.GCCGAGTCT	916	489	0.821429
ACATTGACA.GTTGCTCAG	532	532	0.857143
ACATTGACA.TCCTCTAGT	749	1698	0.857143
ACATTGACA.TGAGTGACT	500	454	0.785714
ACCACGCTA.AAGTTGCCA	439	2716	0.928571
ACCACGCTA.ACCGGTTAC	306	1786	0.928571
ACCACGCTA.ATCGATCCT	530	740	0.892857
ACCACGCTA.ATGCTTCAG	368	811	0.857143
ACCACGCTA.CCTAAGTCT	823	1263	0.857143
ACCACGCTA.CTTCCGTGG	595	728	0.785714
ACCACGCTA.GAATTCAGT	591	1055	0.857143
ACCACGCTA.GACCGTAGT	683	869	0.821429
ACCACGCTA.GCCATACAA	710	986	0.821429
ACCACGCTA.GGTAGTGTT	429	347	0.75
ACCACGCTA.GTCTTCTCG	1695	1149	0.928571
ACCACGGAT.ACTAAGTTC	462	893	0.75
ACCACGGAT.ATCCAATGA	621	353	0.857143
ACCACGGAT.CAGCTCTTC	1106	2250	0.892857
ACCACGGAT.CGCAACCTC	870	188	0.821429
ACCACGGAT.GAGGTGAGC	342	425	0.857143
ACCACTAGG.CCGGTTGAG	1486	864	0.821429
ACCACTAGG.GTCACAGAG	1393	904	0.857143
ACCACTAGG.TCAGGTGCA	442	194	0.857143
ACCACTAGG.TTCCATACC	677	544	0.785714
ACCAGCGTT.ACCAGCGTT	981	678	0.892857
ACCAGCGTT.AGATCGAGT	1702	513	0.892857
ACCAGCGTT.ATTAGCACA	197	1513	0.857143
ACCAGCGTT.CACCTTCCT	709	872	0.821429
ACCAGCGTT.CCGCACTCA	1363	2111	0.892857
ACCAGCGTT.CGCCATTAC	635	1028	0.892857
ACCAGCGTT.TACGACTTG	476	998	0.857143
ACCAGCGTT.TCAGTAAGC	577	1463	0.892857
ACCAGCGTT.TGCATCGGA	1462	1206	0.857143
ACCATACTT.AGACCACGC	1229	826	0.857143
ACCATACTT.AGACTTCGT	238	1026	0.821429
ACCATACTT.CAGCAGTAC	238	694	0.892857
ACCATACTT.CCAGTCTCA	778	744	0.857143
ACCATACTT.CCATAAGTA	424	316	0.892857
ACCATACTT.CTATCCATC	2375	2403	0.892857
ACCATACTT.GATGTAAGG	608	342	0.821429
ACCATACTT.TTACCTCTC	439	877	0.857143
ACCATCTAA.CCTGCAGAT	2324	1275	0.857143
ACCATCTAA.CGTGTATTC	726	942	0.892857
ACCATCTAA.CTTATCTCA	1207	634	0.857143
ACCATCTAA.CTTCGACTG	307	1181	0.785714
ACCATCTAA.GCCGCCTAA	657	940	0.857143
ACCATCTAA.GCCTTAGAG	625	546	0.821429
ACCATCTAA.TGACAAGTT	830	545	0.785714
ACCATGTCT.AACTCCATG	153	1282	0.892857
ACCATGTCT.AATTCGGAA	393	1025	0.857143
ACCATGTCT.ATCCACAGT	693	804	0.821429
ACCATGTCT.ATCTAGGTT	1811	1433	0.892857
ACCATGTCT.CATCAATAG	914	1385	0.857143
ACCATGTCT.CGCCACCAT	359	242	0.785714
ACCATGTCT.CTGCATGTT	1779	2765	0.892857
ACCATGTCT.GCGACCTGT	1302	855	0.785714
ACCATGTCT.TACCTCACT	270	599	0.857143
ACCATGTCT.TGGTTATAC	631	1626	0.892857
ACCATTCAC.CATCCAGGA	294	908	0.857143
ACCATTCAC.GTTGCATGG	294	314	0.821429
ACCGACGGT.ACTGTAATC	436	754	0.821429
ACCGACGGT.ATGCGCTAC	338	1476	0.857143
ACCGACGGT.GACTGCCTG	1499	1822	0.892857
ACCGACGGT.GATAACGTC	302	378	0.821429
ACCGACGGT.GATTGAGTA	758	926	0.857143
ACCGACGGT.TCACAGGTA	738	659	0.821429
ACCGACGGT.TCATCATCT	964	714	0.821429
ACCGAGACA.AAGAGAACT	312	1556	0.892857
ACCGAGACA.AATACTCCG	1640	1606	0.857143
ACCGAGACA.ATCCACAGT	321	1408	0.821429
ACCGAGACA.GAATCACAT	955	980	0.857143
ACCGAGACA.GTCAGACCG	1058	597	0.821429
ACCGAGACA.TGAAGACCA	1889	1685	0.892857
ACCGAGTAG.AGTACGAAT	458	1421	0.892857
ACCGAGTAG.ATCAGAAGC	779	830	0.892857
ACCGAGTAG.GAAGAGCAC	661	1242	0.857143
ACCGAGTAG.TCGGACAGT	1119	1588	0.821429
ACCGATCGA.AGCGACACC	916	672	0.75
ACCGATCGA.CCTCTTGTA	621	603	0.714286
ACCGATCGA.TCGGTATCA	478	306	0.75
ACCGCTGTG.ACGTTCAAT	1381	903	0.892857
ACCGCTGTG.ATCAGGATG	931	1032	0.857143
ACCGCTGTG.GCCGAGTCT	599	416	0.785714
ACCGCTGTG.TAGTACGTA	1444	1792	0.892857
ACCGCTGTG.TGATCGGAA	460	327	0.821429
ACCGGAAGG.AGAGGACGT	527	452	0.857143
ACCGGAAGG.CAAGTACGA	817	955	0.821429
ACCGGAAGG.CTCCAGCGT	549	673	0.785714
ACCGGAAGG.CTTGTAACG	970	1727	0.857143
ACCGGAAGG.GGAAGTATG	1146	1520	0.928571
ACCGGAAGG.GGATCAGGT	525	151	0.714286
ACCGGAAGG.GGTGTTCAT	823	1120	0.892857
ACCGGAAGG.GTAACTCAT	588	1097	0.928571
ACCGGAAGG.TCACATACT	1382	702	0.892857
ACCGGAGTA.ACTCCGTCG	1408	770	0.821429
ACCGGAGTA.TCGCATTCG	286	494	0.821429
ACCGGTTAC.CCTTATCCG	1798	1511	0.892857
ACCGGTTAC.GAGAATCAG	1327	1726	0.857143
ACCGGTTAC.GCGAGCAAG	1308	925	0.892857
ACCGGTTAC.TTCTGAATG	1319	882	0.892857
ACCGGTTAC.TTGTCAACC	636	1131	0.892857
ACCGTACGC.ACAATTCGG	203	842	0.892857
ACCGTACGC.AGATCGAGT	1233	1904	0.928571
ACCGTACGC.ATGGTTCGA	229	222	0.785714
ACCGTACGC.GCACGCATT	236	534	0.821429
ACCGTACGC.TATGACCGA	966	1116	0.892857
ACCGTCACG.ATACTTGCT	621	1338	0.821429
ACCGTCACG.CCAAGCGAG	332	897	0.857143
ACCGTCACG.GCAGCTCTT	617	373	0.821429
ACCGTCCTA.AAGTAGGAC	549	969	0.928571
ACCTAGCAC.CCTTAACAT	542	864	0.821429
ACCTAGCAC.CTCTGCGGT	1023	1798	0.892857
ACCTAGCAC.CTTGCGACC	450	185	0.75
ACCTAGCAC.GTCAAGATC	499	129	0.75
ACCTAGCAC.TACCTCCTC	289	307	0.75
ACCTAGCAC.TTGGACTTC	289	1506	0.892857
ACCTAGTTA.AGGAAGGTG	1228	680	0.857143
ACCTAGTTA.ATCGGTGGT	1218	1442	0.857143
ACCTAGTTA.CCACATTAG	1146	512	0.821429
ACCTAGTTA.CCGCAATGG	262	577	0.821429
ACCTAGTTA.GGATCGTTC	783	1059	0.857143
ACCTAGTTA.GTCGAGTAC	358	653	0.821429
ACCTAGTTA.TACGTTACC	1877	2067	0.892857
ACCTAGTTA.TAGTAGTCT	461	572	0.857143
ACCTCCTAG.ACTTCTAAC	619	1910	0.892857
ACCTCCTAG.CAGTTACTG	725	351	0.821429
ACCTGCAGA.ACAGGTATC	1899	1444	0.857143
ACCTGCAGA.AGATGAAGA	838	470	0.714286
ACCTGCAGA.CTAGAGTCG	989	1416	0.892857
ACCTGCAGA.GAAGAGCAC	927	456	0.821429
ACCTGCAGA.GTCCTAGTT	485	950	0.857143
ACCTGTACC.AACCGTGAG	362	484	0.857143
ACCTGTACC.AGTCGCCGA	1842	1270	0.857143
ACCTGTACC.ATACTTGCT	899	478	0.892857
ACCTGTACC.CCTGACCTC	1278	784	0.821429
ACCTGTACC.GTGCGTTCC	465	832	0.857143
ACCTGTACC.TGCTGCGTC	403	283	0.821429
ACCTTGAAG.AATCCTCGT	1167	393	0.892857
ACCTTGAAG.AGCTTGGTG	1645	972	0.892857
ACCTTGAAG.AGTAATGGT	281	667	0.785714
ACCTTGAAG.AGTTCAACC	471	1913	0.928571
ACCTTGAAG.ATCTCGAAC	985	661	0.821429
ACCTTGAAG.CCGGTGGTT	348	1442	0.892857
ACCTTGAAG.CCTCGACCT	1331	860	0.857143
ACCTTGAAG.GAGGACTTA	759	784	0.892857
ACCTTGAAG.GAGTCACCA	706	2670	0.892857
ACGAATCGC.CATCGAAGC	1302	784	0.821429
ACGAATCGC.CCTCGCGTT	1110	2106	0.892857
ACGAATCGC.CTATCTTGA	1117	297	0.857143
ACGAATCGC.CTGATGCAC	805	2072	0.928571
ACGAATCGC.TACGACCAT	246	939	0.892857
ACGACAGTC.CATCCAGGA	639	630	0.857143
ACGACAGTC.CTGAGTAGC	365	1326	0.892857
ACGACAGTC.GGTTAGATG	695	1630	0.785714
ACGACAGTC.GGTTCAGAC	687	1289	0.857143
ACGACATCT.AATGCACTT	713	216	0.785714
ACGACATCT.ACCTTGAAG	586	1150	0.857143
ACGACATCT.GACTATTGA	457	380	0.821429
ACGACATCT.GATACACTA	430	2741	0.857143
ACGACGATT.ACACCGCCA	463	435	0.857143
ACGACGATT.AGTGAGAGA	293	869	0.857143
ACGACGATT.GGTAGCATC	297	1696	0.892857
ACGACGATT.GTTCCAACA	465	912	0.892857
ACGACGATT.TAGGATGCC	237	809	0.821429
ACGACGATT.TTATTCGAC	372	739	0.821429
ACGACTGCG.AAGTACAGA	294	279	0.75
ACGACTGCG.AGACCAGCT	728	353	0.857143
ACGACTGCG.AGACTAGTA	349	267	0.857143
ACGACTGCG.ATTAGCGGT	597	522	0.785714
ACGACTGCG.CGCCACCAT	524	239	0.821429
ACGACTGCG.GGTAGTGTT	826	803	0.892857
ACGAGAGCA.ACCAGCGTT	1511	1302	0.892857
ACGAGAGCA.AGACATCCA	1290	1797	0.892857
ACGAGAGCA.CAGTTGAGT	359	901	0.892857
ACGAGAGCA.CCTCGACCT	1575	1297	0.821429
ACGAGAGCA.CTGTGCTCA	220	400	0.785714
ACGAGAGCA.GTAGCATAC	586	283	0.785714
ACGAGAGCA.TCAGCTCAG	332	427	0.821429
ACGAGCTTC.AATCGCCAT	442	509	0.821429
ACGAGCTTC.CCACAAGGT	450	426	0.714286
ACGAGCTTC.CCATACGAT	500	477	0.821429
ACGAGCTTC.CTGAGTAGC	580	707	0.821429
ACGAGCTTC.CTGCTGCTT	1269	395	0.821429
ACGAGCTTC.GGAAGGTAT	216	334	0.785714
ACGAGCTTC.GTGACGTAA	660	1547	0.857143
ACGAGCTTC.TACGAGTGA	208	603	0.821429
ACGAGCTTC.TGTCAACCT	764	1166	0.821429
ACGATGACC.AGTCATACT	621	496	0.785714
ACGATGACC.TGCGTAATC	629	1195	0.857143
ACGATGACC.TTACTAGTC	510	982	0.821429
ACGATGGAA.ACTCCGTCG	1494	1643	0.857143
ACGATGGAA.AGTAGAGGA	1536	2108	0.857143
ACGATGGAA.ATACCGCTT	1391	1146	0.857143
ACGATGGAA.CTGACGATG	689	327	0.857143
ACGATGGAA.TATGTACCT	2239	711	0.928571
ACGCAAGAT.AACGTCGAG	710	804	0.892857
ACGCAAGAT.CGCCTGCAA	428	941	0.821429
ACGCAAGAT.CTTAATCGT	1953	1095	0.857143
ACGCAAGAT.GACCGTAGT	1317	1581	0.821429
ACGCAAGAT.TAATCACGC	804	1080	0.892857
ACGCAAGAT.TTGCCGTAG	225	800	0.892857
ACGCACACT.ACGCTATGT	260	245	0.714286
ACGCACACT.ACGTTCAAT	652	466	0.75
ACGCACACT.AGTCCGTGT	1448	1462	0.821429
ACGCACACT.AGTGATGCG	463	1008	0.857143
ACGCACACT.CTCTCAGTC	1614	1733	0.892857
ACGCACACT.GACTCTCAC	1041	375	0.785714
ACGCACACT.GATAGTTCT	280	496	0.821429
ACGCACACT.GATATGGAC	940	798	0.821429
ACGCACACT.GATGCGACG	518	1147	0.892857
ACGCACACT.TCCGATAAC	1924	1039	0.857143
ACGCACACT.TGATGGACA	635	1304	0.857143
ACGCACACT.TGCCATCTC	1113	2787	0.857143
ACGCGACAG.ACTCGTCTA	451	697	0.75
ACGCGACAG.CCATATGCC	1048	536	0.785714
ACGCGACAG.GGATACAAT	758	951	0.857143
ACGCGACAG.GTGTATCTG	385	421	0.785714
ACGCGACAG.GTGTTCCAG	589	1057	0.857143
ACGCGACAG.TCTATGACA	406	1276	0.892857
ACGCGACAG.TGAGACAGC	599	229	0.75
ACGCGTGAC.AATCTCCTA	762	1067	0.857143
ACGCGTGAC.ACAATAGGT	750	520	0.857143
ACGCGTGAC.AGCTGCACT	411	528	0.714286
ACGCGTGAC.ATGACACAA	630	1585	0.821429
ACGCGTGAC.CACATATCA	1634	1264	0.857143
ACGCGTGAC.CCACACAGA	626	441	0.857143
ACGCGTGAC.GCGACAACC	762	1503	0.928571
ACGCGTGAC.GTGACTCTC	413	941	0.857143
ACGCGTGAC.GTGAGGACG	2101	2019	0.857143
ACGCGTGAC.GTGGAGGTC	748	518	0.892857
ACGCTAGTG.AGATATGGA	1198	1843	0.892857
ACGCTAGTG.AGCAAGTCC	402	285	0.821429
ACGCTAGTG.ATAGTCAGT	1120	1972	0.892857
ACGCTAGTG.CTTCTATGA	145	1066	0.928571
ACGCTAGTG.GAACATGAC	1109	501	0.821429
ACGCTATGT.AGGTATTCC	556	609	0.857143
ACGCTATGT.CGCAGTGTC	561	939	0.857143
ACGCTATGT.GCCATTAAG	319	666	0.821429
ACGCTATGT.TATGGTTGG	1558	656	0.857143
ACGCTCTTA.ATCATGTTC	1513	1095	0.857143
ACGCTCTTA.ATCATTACG	380	2109	0.857143
ACGCTCTTA.ATCTCGTGA	1620	934	0.892857
ACGCTCTTA.CCAGTCTCA	538	731	0.785714
ACGCTCTTA.CGCATAACT	618	1217	0.892857
ACGCTCTTA.GCAGCAGTG	563	778	0.857143
ACGCTCTTA.TCTCATCGG	1298	2246	0.857143
ACGGACCAT.AATCGCCAT	1107	1157	0.892857
ACGGACCAT.ACCACGCTA	510	248	0.821429
ACGGACCAT.AGACTAGTA	974	2209	0.857143
ACGGACCAT.AGCATTCCA	255	450	0.892857
ACGGACCAT.CATCGCTGG	436	822	0.857143
ACGGACCAT.CTGCAAGCC	593	522	0.785714
ACGGACCAT.GAGCAGGAA	206	131	0.75
ACGGACCAT.GATTGGAAG	738	1434	0.892857
ACGGACCAT.GTCAACTGA	483	871	0.857143
ACGGACCAT.TAAGTACAC	349	404	0.857143
ACGGACCAT.TGTATCGTG	1864	702	0.892857
ACGGTGCCT.CCATGATGT	602	611	0.857143
ACGGTGCCT.CTATGGATG	894	1016	0.821429
ACGGTGCCT.TATCGGAAC	399	821	0.857143
ACGGTGCCT.TGAGATCAT	1652	852	0.892857
ACGGTGTAC.ATCGAATCG	1843	1631	0.892857
ACGTACTGC.AGATCGAGT	1135	430	0.928571
ACGTACTGC.AGTCCGTGT	161	276	0.785714
ACGTACTGC.CGCGCACAT	1173	457	0.892857
ACGTACTGC.GGATACCTA	471	531	0.821429
ACGTACTGC.GTACGTCTA	484	317	0.785714
ACGTACTGC.TCACACTGC	878	579	0.892857
ACGTAGTAT.AACGGTAGC	565	672	0.785714
ACGTAGTAT.AATGCGTGC	1879	5362	0.928571
ACGTAGTAT.TATCGAGCC	1130	1327	0.821429
ACGTATGTC.GATACTGTG	235	1804	0.928571
ACGTATGTC.GGTCTCATG	1197	695	0.892857
ACGTATGTC.GTGCATCAA	736	906	0.821429
ACGTATGTC.GTGTCACAC	373	716	0.857143
ACGTATGTC.TCTGCAACA	703	122	0.821429
ACGTATGTC.TTATCGCAC	425	712	0.857143
ACGTCGCTC.AGCTATATG	1036	1412	0.892857
ACGTCGCTC.CAACGATCG	608	312	0.821429
ACGTCGCTC.TCACTACGT	522	376	0.821429
ACGTCGCTC.TCAGGACTG	303	400	0.892857
ACGTCGCTC.TCGATTCAG	542	1289	0.892857
ACGTCTATG.AACGTCGAG	244	392	0.857143
ACGTCTATG.AATGCTGAT	1764	914	0.892857
ACGTCTATG.CGGTGAGTC	2266	1443	0.892857
ACGTCTATG.GATGCGGTT	1143	1305	0.857143
ACGTCTATG.GCGCTTCTC	354	809	0.785714
ACGTCTATG.GTGCATCAA	222	579	0.821429
ACGTCTATG.TCCAATCAT	1307	1131	0.821429
ACGTCTATG.TCGATTCAG	622	894	0.857143
ACGTGAATC.AAGCAACTA	483	1692	0.892857
ACGTGAATC.ACAGCGGTC	1873	1812	0.892857
ACGTGAATC.CGGAGACTT	586	408	0.857143
ACGTGAATC.GATCTGAAT	1800	1529	0.928571
ACGTGAATC.GATTGGAAG	587	1697	0.892857
ACGTGAATC.GTACCTAAC	368	651	0.857143
ACGTGAATC.GTGGACTGG	785	1443	0.892857
ACGTGAATC.TAGCGCAGC	984	1166	0.892857
ACGTGAATC.TGTTACTGA	407	647	0.892857
ACGTGAATC.TTGATCGTA	566	1992	0.821429
ACGTGCTCG.AACTCCATG	994	1175	0.857143
ACGTGCTCG.ATTCGCTTA	815	972	0.892857
ACGTGCTCG.GACTCTCAC	2125	1198	0.892857
ACGTGCTCG.GTGTACCGT	640	207	0.857143
ACGTGCTCG.TAAGGTGAT	1721	1562	0.928571
ACGTGCTCG.TGCGTCTTA	924	497	0.821429
ACGTGCTCG.TTGGACTTC	880	591	0.821429
ACGTGTAGT.ACCGCTGTG	156	764	0.857143
ACGTGTAGT.ATCTCGAAC	363	932	0.892857
ACGTGTAGT.ATGACACAA	605	1462	0.821429
ACGTGTAGT.GGATTCGTC	427	279	0.75
ACGTTCAAT.ACAGCGGTC	630	1430	0.892857
ACGTTCAAT.ACGACATCT	481	1312	0.892857
ACGTTCAAT.ACGCTAGTG	363	298	0.785714
ACGTTCAAT.AGATGAGAT	1134	883	0.857143
ACGTTCAAT.AGTCGTCCG	345	141	0.785714
ACGTTCAAT.ATGGACGTT	426	1251	0.857143
ACGTTCAAT.CAATACCAC	1463	1813	0.892857
ACGTTCAAT.CCATACGAT	700	1633	0.857143
ACGTTCAAT.CGTTCCATT	901	591	0.857143
ACGTTCAAT.GAGTCACCA	536	345	0.821429
ACGTTCAAT.GCACTGGAT	301	533	0.857143
ACGTTCAAT.GCTCAGCCA	809	1606	0.857143
ACTAACCGA.TAGCACACG	1410	1305	0.857143
ACTAACCGA.TCAGAGCGT	357	335	0.821429
ACTAACCGA.TTAGTCGGA	1596	1780	0.892857
ACTAAGTTC.ATCAAGCAT	1534	1168	0.821429
ACTAAGTTC.ATCTTACAG	802	1297	0.892857
ACTAAGTTC.ATTGCCGAC	1175	1181	0.892857
ACTAAGTTC.CCTTCCTCA	869	784	0.821429
ACTAAGTTC.CTGATCAAG	446	2052	0.892857
ACTAAGTTC.CTTGGATCA	889	1756	0.892857
ACTAAGTTC.GCACAACTC	570	620	0.821429
ACTAAGTTC.GGAAGTATG	676	1550	0.892857
ACTAAGTTC.GGTAACTAC	211	968	0.892857
ACTAAGTTC.TATTCAACG	283	492	0.821429
ACTAAGTTC.TCGTGCCAC	472	466	0.75
ACTAAGTTC.TTCGTGATG	464	998	0.857143
ACTACCATC.ACTCGAGTC	779	401	0.785714
ACTACCATC.ATGAGGTAT	1706	1354	0.892857
ACTACTCAT.AAGCAGCAT	887	559	0.857143
ACTACTCAT.CAGCTTCGA	494	1157	0.892857
ACTACTCAT.CTAGTGCTG	242	610	0.821429
ACTACTCAT.CTTCTATGA	552	569	0.785714
ACTACTCAT.GAATCAACC	366	339	0.821429
ACTACTCAT.GACGGTGCT	746	1341	0.892857
ACTACTCAT.GAGTCCAAT	949	309	0.821429
ACTACTCAT.GTGCTGACT	313	228	0.714286
ACTATCCTG.ACCATTCAC	546	810	0.785714
ACTATCCTG.AGACATATC	467	638	0.821429
ACTATCCTG.AGAGCGCGA	663	1175	0.821429
ACTATCCTG.ATATCAGCC	333	335	0.785714
ACTATCCTG.CTGTAGAAG	414	345	0.785714
ACTATCCTG.GAGCTCTCA	1593	1987	0.892857
ACTATCCTG.GCGGAGATT	670	497	0.857143
ACTATCCTG.GGTAAGTGA	1844	1741	0.892857
ACTATCCTG.GTGCTAAGC	621	636	0.892857
ACTATCCTG.TCATCATCT	869	1640	0.857143
ACTATCCTG.TGTCCATAG	504	1312	0.821429
ACTATTGTC.ACTCCTGAG	214	510	0.821429
ACTATTGTC.GGTTAACAG	207	1076	0.857143
ACTATTGTC.TTCACTGGA	526	2059	0.928571
ACTCACGAA.AGTATGACG	479	180	0.857143
ACTCACGAA.CTTCACTGT	1116	377	0.821429
ACTCACGAA.GGTTCTATC	521	1209	0.857143
ACTCACGAA.GTTAGAGAC	289	474	0.785714
ACTCACGAA.TAATGTAGC	637	1358	0.821429
ACTCACGAA.TTGGTAACT	298	1999	0.928571
ACTCATTCA.ATAGACCGA	312	989	0.785714
ACTCATTCA.ATCTGCGTA	1602	1071	0.821429
ACTCATTCA.GAAGAGCAC	1994	1093	0.821429
ACTCATTCA.GGAGACACA	748	423	0.857143
ACTCATTCA.TAGAGCCAG	1292	1176	0.821429
ACTCCAACT.CCGCAATGG	550	178	0.785714
ACTCCAACT.GTGGAGGTC	827	1862	0.892857
ACTCCAACT.GTTCCAACA	1032	1064	0.857143
ACTCCAACT.TCACACTGC	233	464	0.785714
ACTCCGGTT.CACTAGACT	527	820	0.892857
ACTCCGGTT.CCGGTGGTT	963	822	0.857143
ACTCCGGTT.CGTCAGCAC	694	880	0.892857
ACTCCGGTT.GACTTGATT	615	479	0.892857
ACTCCGGTT.GTTAATTCG	762	1490	0.857143
ACTCCGGTT.TCATGCAGG	567	741	0.892857
ACTCCGTCG.AACGGAGAT	462	464	0.785714
ACTCCGTCG.ACTCCTGAG	461	1100	0.892857
ACTCCGTCG.AGTCGCGAC	824	242	0.785714
ACTCCGTCG.CCAACGGAA	710	373	0.785714
ACTCCGTCG.CGATTGAAC	471	490	0.892857
ACTCCGTCG.CTAGTCGTC	439	660	0.857143
ACTCCGTCG.GATCTACTT	2033	887	0.857143
ACTCCGTCG.GCCAATGAA	339	1054	0.857143
ACTCCGTCG.GCCGAACCA	979	702	0.821429
ACTCCGTCG.GTAGCCTTG	489	1402	0.821429
ACTCCGTCG.TATAATCGC	711	393	0.821429
ACTCCGTCG.TGTGGTCCT	624	1141	0.857143
ACTCCTGAG.ACCTGCAGA	372	966	0.857143
ACTCCTGAG.CATTGCAGA	511	417	0.857143
ACTCCTGAG.GATACACTA	1013	774	0.857143
ACTCCTGAG.GTACCTAAC	870	402	0.821429
ACTCCTGAG.GTAGCATAC	348	544	0.928571
ACTCCTGAG.TCGCAAGCA	212	879	0.821429
ACTCGAGTC.AAGACTACC	448	988	0.821429
ACTCGCTGT.AGGATGCGT	2180	2057	0.892857
ACTCGCTGT.CGTCTGTCC	1860	891	0.821429
ACTCGCTGT.GAGATTCCT	909	907	0.892857
ACTCGCTGT.GGATACCTA	351	456	0.892857
ACTCGCTGT.TCGGATGTT	2481	1502	0.857143
ACTCGTAGG.CTGATGCAC	194	1276	0.821429
ACTCGTAGG.GATATATCC	1009	1259	0.928571
ACTCGTAGG.TACAGGACT	1464	2286	0.892857
ACTCGTCTA.CAAGGTGTG	992	2704	0.892857
ACTCGTCTA.CTACGAGAA	464	345	0.857143
ACTCGTCTA.GGAAGGTAT	445	442	0.75
ACTCGTCTA.GTCACAGAG	809	569	0.821429
ACTCGTCTA.GTCTCCAGG	690	345	0.857143
ACTCGTCTA.GTTCACTCC	1002	673	0.857143
ACTCGTCTA.TGCGCTGCA	644	1589	0.785714
ACTCGTCTA.TTGGACTTC	774	681	0.821429
ACTCTAGGA.ACACATCTG	418	356	0.785714
ACTCTAGGA.GCCATCGCT	812	1723	0.892857
ACTCTAGGA.TCCAGAACG	1279	985	0.892857
ACTCTCACA.GAGCATACA	462	212	0.75
ACTCTCACA.GGTGGAGCT	1067	460	0.821429
ACTCTCACA.GTAGACTCT	836	364	0.821429
ACTCTCACA.TGTTACTGA	904	1214	0.821429
ACTCTGCTC.AATGAGTCG	755	938	0.785714
ACTCTGCTC.ACCACGCTA	1748	1630	0.821429
ACTCTGCTC.ATCAAGCAT	216	361	0.714286
ACTCTGCTC.GATACCGGA	2323	4055	0.928571
ACTCTGCTC.GTTGCTCAG	809	1586	0.857143
ACTCTGCTC.TGCGTATCT	679	581	0.857143
ACTCTGCTC.TTCACTCCT	403	232	0.785714
ACTGACTAC.ACTAAGTTC	1319	1341	0.892857
ACTGACTAC.ACTCATTCA	320	663	0.857143
ACTGACTAC.ATGGAGAGT	630	1281	0.821429
ACTGACTAC.CTTCACTGT	624	1577	0.892857
ACTGACTAC.TAACACGAG	499	562	0.821429
ACTGACTAC.TCAGACAAG	722	2119	0.892857
ACTGACTAC.TGAACCAAT	1068	1036	0.857143
ACTGACTAC.TGGAGAACC	218	363	0.857143
ACTGCTAGT.AAGGAACAG	529	709	0.892857
ACTGCTAGT.ACCATGTCT	701	1260	0.892857
ACTGCTAGT.ACTAAGTTC	1859	5026	0.892857
ACTGCTAGT.ACTGGTGCT	1968	1148	0.892857
ACTGCTAGT.AGAGGTGAA	588	1066	0.857143
ACTGCTAGT.AGCTGCACT	574	844	0.892857
ACTGCTAGT.CAATACCAC	489	2111	0.857143
ACTGCTAGT.CAATGTGCT	1345	1584	0.928571
ACTGCTAGT.GATCTGTTC	495	731	0.821429
ACTGCTAGT.GCTCTGTGT	430	1189	0.857143
ACTGCTAGT.GTTGATGCA	408	152	0.75
ACTGCTAGT.TGGTGGATC	1565	752	0.892857
ACTGGACCA.ACATGGATT	1083	1193	0.892857
ACTGGACCA.ACTCTAGGA	1088	844	0.785714
ACTGGACCA.CTAGGTACT	1506	955	0.892857
ACTGGACCA.GAACTCGTA	919	520	0.857143
ACTGGACCA.GAGCATACA	374	246	0.892857
ACTGGACCA.GGAGTACAG	858	1083	0.892857
ACTGGACCA.TGCATACAT	1171	378	0.857143
ACTGGTCAG.ACAGAGATG	488	466	0.785714
ACTGGTCAG.ACTCGCTGT	1426	875	0.892857
ACTGGTCAG.ATAGCACGG	837	557	0.857143
ACTGGTCAG.CTCTCAGTC	663	1366	0.892857
ACTGGTCAG.GAGTCCAAT	563	1156	0.857143
ACTGGTCAG.GCACTGGAT	418	887	0.857143
ACTGGTCAG.GTGCATCAA	456	1256	0.857143
ACTGGTCAG.TATGTACCT	586	1980	0.892857
ACTGGTCAG.TATGTATGC	811	895	0.857143
ACTGGTGCT.CTGCTTAGG	770	450	0.892857
ACTGGTGCT.GAGCTCTCA	677	1193	0.892857
ACTGGTGCT.GTCAGACCG	684	399	0.857143
ACTGGTGCT.TAACATTGG	493	447	0.821429
ACTGGTGCT.TCTACATCC	853	631	0.857143
ACTGTAATC.CCTATTCAA	276	682	0.857143
ACTGTAATC.CTTCTCATC	730	755	0.857143
ACTGTAATC.CTTGTAACG	1270	750	0.892857
ACTGTAATC.GATTAGTGT	879	1122	0.857143
ACTGTAATC.TAACGTGTC	684	1140	0.857143
ACTGTAATC.TAGAGACTA	609	1023	0.857143
ACTGTGTCA.AGAAGTCCT	322	725	0.821429
ACTGTGTCA.ATGTGAGAC	475	850	0.928571
ACTGTGTCA.CGGTTGCGA	465	298	0.821429
ACTGTGTCA.CTGGTCGGT	191	694	0.892857
ACTGTGTCA.CTTACATGC	1884	931	0.892857
ACTTAGCTT.ATGAGTGTG	335	1174	0.892857
ACTTAGCTT.CCGCATCCT	1829	1935	0.857143
ACTTAGCTT.TACCGATTG	246	444	0.821429
ACTTCAGTA.AAGCACAAC	1505	928	0.821429
ACTTCAGTA.ACTGTGTCA	720	775	0.821429
ACTTCAGTA.AGCACCGTG	870	806	0.857143
ACTTCAGTA.GGTCGGTCT	637	4668	0.928571
ACTTCAGTA.TCAAGGTCG	1601	1764	0.892857
ACTTCAGTA.TCAATCTAG	229	896	0.892857
ACTTCAGTA.TCCAGAACG	435	1038	0.785714
ACTTCAGTA.TGGAATCGT	1245	266	0.821429
ACTTCGCAG.CTTAAGTTG	427	1667	0.928571
ACTTCGCAG.GAGTCCAAT	1333	652	0.892857
ACTTCGCAG.TCAATGGAC	357	630	0.821429
ACTTCGCAG.TGTGGACAA	617	364	0.857143
ACTTCTAAC.AAGCATTGC	1785	1922	0.857143
ACTTCTAAC.CGCCATTAC	502	1310	0.857143
ACTTCTAAC.GATCGCACT	1556	1763	0.857143
ACTTCTAAC.GGTTCAGAC	599	985	0.892857
ACTTCTAAC.GTGTACCGT	676	638	0.821429
ACTTCTAAC.GTGTTCCAG	1334	2942	0.892857
ACTTCTTGG.ACCTGTACC	287	832	0.892857
ACTTCTTGG.AGTTACAAG	1562	1275	0.928571
ACTTCTTGG.GTGAATGCC	1411	575	0.892857
ACTTCTTGG.TGTACACGA	1279	1562	0.785714
ACTTGATCT.AAGAGAGAG	421	251	0.857143
ACTTGATCT.ACGCTATGT	410	283	0.821429
ACTTGATCT.CAAGTCACT	2260	908	0.785714
ACTTGATCT.CCTATTGGT	615	2035	0.892857
ACTTGATCT.CCTTGCTTG	490	646	0.892857
ACTTGATCT.TAGTGATCC	1565	1890	0.928571
AGAAGAGTC.ATTCACCTC	632	1001	0.892857
AGAAGAGTC.CTTAACAGC	1923	2213	0.892857
AGAAGAGTC.GGTAGACAT	627	433	0.821429
AGAAGAGTC.GTCGACATT	465	659	0.857143
AGAAGAGTC.TGGATTAGC	1331	709	0.892857
AGAAGAGTC.TGGTAACCA	1760	1191	0.857143
AGAAGCTGC.ACGGACCAT	523	870	0.821429
AGAAGCTGC.ATTAGCCAC	335	329	0.785714
AGAAGCTGC.CAGTGCCAT	227	501	0.821429
AGAAGCTGC.CGAAGAGGT	1915	2101	0.892857
AGAAGCTGC.CGCTTGTAG	684	245	0.75
AGAAGCTGC.TATGCCTTC	753	658	0.785714
AGAAGCTGC.TTGGTAACT	431	1417	0.928571
AGAAGTAAC.ACAAGGTAC	688	1701	0.892857
AGAAGTAAC.TGAGACAGC	1009	920	0.821429
AGAAGTCCT.AAGGATACG	366	330	0.857143
AGAAGTCCT.CAGTTACTG	398	391	0.857143
AGAAGTCCT.CTCGACTGC	629	719	0.857143
AGAAGTCCT.CTGGACTAA	1469	741	0.821429
AGAAGTCCT.GAGCCGTTA	240	3227	0.892857
AGAAGTCCT.GCAACACCT	899	645	0.857143
AGAAGTCCT.TATCTGTCA	809	1019	0.857143
AGAATCAGA.AGTCATACT	1648	910	0.857143
AGAATCAGA.CTATGGATG	2068	1223	0.857143
AGAATCAGA.CTGATGCAC	548	1051	0.785714
AGAATCAGA.TCCAGAACG	446	293	0.785714
AGACATATC.ACTTGATCT	835	784	0.857143
AGACATATC.AGACCAGCT	471	687	0.857143
AGACATATC.AGAGGACGT	1662	1281	0.928571
AGACATATC.ATGCTGTCG	349	960	0.892857
AGACATATC.CAACGCACA	1850	2292	0.892857
AGACATATC.TATGAAGAC	1921	773	0.857143
AGACATATC.TCAGAGTCA	1835	1532	0.821429
AGACATCCA.ACACACCGT	630	577	0.821429
AGACATCCA.ATTCCGTAC	1163	874	0.928571
AGACATCCA.CATCCTCTC	470	1265	0.892857
AGACATCCA.GAGACGATC	578	1551	0.857143
AGACATCCA.TGGTAGCAG	385	810	0.892857
AGACATCCA.TTACGGACC	1064	759	0.892857
AGACCACGC.AGCTTGGTG	1980	2790	0.892857
AGACCACGC.CAAGAGAGT	1706	2165	0.892857
AGACCACGC.CGGATTCTC	1533	1117	0.892857
AGACCACGC.TCCTGTCCG	857	827	0.892857
AGACCAGCT.AGTAATCAG	1076	1746	0.857143
AGACCAGCT.CATAGGTGT	328	168	0.821429
AGACCAGCT.CCATAGCCA	606	949	0.857143
AGACCAGCT.CCGGTTGAG	400	706	0.821429
AGACCAGCT.GCTTACTAG	759	874	0.821429
AGACCAGCT.GGAAGGTAT	527	1557	0.892857
AGACGCCTG.ACGTGCTCG	1046	414	0.75
AGACGCCTG.TAGGTTAGT	350	536	0.785714
AGACGCTAT.ACAGCGTAT	1245	922	0.857143
AGACGCTAT.CGATTCGAG	489	724	0.785714
AGACGCTAT.GACGCTTGC	1008	937	0.892857
AGACGCTAT.TTGGAGAAC	731	1236	0.857143
AGACGGAGG.AACGAGAAT	1641	1763	0.857143
AGACGGAGG.AATGAGTCG	767	1598	0.928571
AGACGGAGG.AGTGACGAT	570	712	0.785714
AGACGGAGG.CCTCTTGTA	335	669	0.785714
AGACGGAGG.GAGTATCGC	419	465	0.821429
AGACGGAGG.GCGAAGCTC	346	531	0.892857
AGACGGAGG.GGAGCTCAA	652	841	0.857143
AGACGGAGG.TACAACACC	1998	3108	0.928571
AGACTAGTA.ATGCGCCGT	1425	893	0.857143
AGACTAGTA.GTATACAGA	809	449	0.821429
AGACTAGTA.GTCGCAGGT	2010	2823	0.892857
AGACTAGTA.TCATGCAGG	622	928	0.821429
AGACTAGTA.TCGATTCAG	1218	724	0.821429
AGACTTCGT.ACTCGTAGG	1218	642	0.892857
AGACTTCGT.AGATCGAGT	636	841	0.821429
AGACTTCGT.AGGTCAGCA	1381	923	0.892857
AGACTTCGT.CATCCAGGA	860	834	0.857143
AGACTTCGT.CATTGACAA	526	1159	0.928571
AGACTTCGT.CCAACAACA	1001	371	0.857143
AGACTTCGT.CCGCAATGG	1085	1164	0.892857
AGACTTCGT.CCTATTGGT	1674	2373	0.892857
AGACTTCGT.GCGCTAGAA	724	2640	0.857143
AGACTTCGT.GCTCTGTGT	633	1517	0.857143
AGACTTCGT.TGGATAGGT	323	916	0.857143
AGAGAGTGG.CGACAGACC	1458	303	0.821429
AGAGAGTGG.CTATAGCTC	1024	1061	0.857143
AGAGAGTGG.CTCCAGCGT	408	482	0.821429
AGAGAGTGG.CTTGCACAA	403	2493	0.892857
AGAGAGTGG.GTACGAACG	1954	1165	0.892857
AGAGAGTGG.TGACCTATG	604	121	0.785714
AGAGAGTGG.TTCGCATCC	1160	1234	0.892857
AGAGCCGCA.CGCACTCTT	172	533	0.857143
AGAGCCGCA.GATATATCC	394	1351	0.857143
AGAGCCGCA.GCCAATGAA	535	915	0.75
AGAGCGCGA.AAGGATACG	929	848	0.857143
AGAGCGCGA.AGACCACGC	1190	1585	0.892857
AGAGCGCGA.CAACCTGGT	995	450	0.785714
AGAGCGCGA.CCAACAACA	995	1023	0.857143
AGAGCGCGA.CCAACGGAA	499	882	0.75
AGAGCGCGA.CGTGCCTAT	1458	2911	0.857143
AGAGCGCGA.GCAACTCGC	355	158	0.75
AGAGCGGAG.CAGCGACGT	640	1161	0.821429
AGAGCGGAG.CATTGCAGA	226	260	0.892857
AGAGCGGAG.CCGGTGGTT	294	520	0.75
AGAGCGGAG.GCGATATGA	695	1083	0.821429
AGAGCGGAG.TCATATCGC	788	705	0.892857
AGAGGACGT.ACTGTAATC	829	647	0.857143
AGAGGACGT.ATATCCGAT	780	849	0.785714
AGAGGACGT.CAACTCCAG	369	409	0.892857
AGAGGACGT.GATTAGTGT	603	622	0.857143
AGAGGACGT.GGTACTTCC	278	164	0.714286
AGAGGACGT.TGAGAGGAC	383	455	0.821429
AGAGGTGAA.ACAAGGTAC	1166	606	0.928571
AGAGGTGAA.ACTTCTAAC	237	560	0.857143
AGAGGTGAA.CAGCGTAAG	622	693	0.857143
AGAGGTGAA.CCAGGAGTT	364	1390	0.857143
AGAGGTGAA.CCGACTGTT	1169	1794	0.892857
AGAGGTGAA.GACAATGTT	412	1174	0.892857
AGAGGTGAA.TATCACCTG	761	549	0.785714
AGATACGTT.AGGTGTACA	482	858	0.821429
AGATACGTT.TCGTAATAG	286	449	0.821429
AGATATGGA.AAGTTCTCT	483	485	0.892857
AGATATGGA.CATTCCGAG	1019	921	0.892857
AGATATGGA.CCAGCCAAT	455	401	0.821429
AGATATGGA.GGAAGGTAT	363	756	0.857143
AGATCGAGT.CACTAGACT	2044	2324	0.857143
AGATCGAGT.CTGCGTCAC	2178	1779	0.857143
AGATCGAGT.TTCCTTGAC	2292	1788	0.892857
AGATCTGAC.ATATTCGCA	614	1245	0.75
AGATCTGAC.CCACGGATC	1922	792	0.821429
AGATCTGAC.CCGAGTACT	977	968	0.857143
AGATCTGAC.CGCTTATGA	1395	846	0.892857
AGATCTGAC.TCACATACT	1134	639	0.892857
AGATCTTCA.AAGAGAACT	845	695	0.857143
AGATCTTCA.AGGAAGGTG	722	464	0.857143
AGATCTTCA.GCTTACGTT	527	695	0.857143
AGATCTTCA.TAGTACGTA	491	283	0.785714
AGATCTTCA.TGACCAAGT	279	403	0.821429
AGATGAAGA.AATCCGCTG	860	1271	0.857143
AGATGAAGA.AATTAGAGG	624	991	0.892857
AGATGAAGA.ATAGCACGG	397	1243	0.821429
AGATGAAGA.GAATCGAGA	1092	584	0.892857
AGATGAAGA.TCACGACAA	194	564	0.785714
AGATGAGAT.AACGGTAGC	1558	857	0.892857
AGATGAGAT.AACTGCGAC	1308	983	0.892857
AGATGAGAT.ACAGCATCA	761	1620	0.857143
AGATGAGAT.ACAGGAACT	1334	660	0.821429
AGATGAGAT.ACTCGAGTC	408	972	0.857143
AGATGAGAT.AGAAGTCCT	534	186	0.75
AGATGAGAT.ATAGTCAGT	598	926	0.857143
AGATGAGAT.CACGTAGAC	1128	408	0.821429
AGATGAGAT.CCGGTTGAG	598	793	0.857143
AGATGAGAT.CGTGCTTGA	1053	1187	0.892857
AGATGAGAT.GCAATCACG	544	789	0.892857
AGATGAGAT.GCGCTCTAT	499	151	0.785714
AGATGAGAT.GTGCTCTTG	505	1302	0.857143
AGATGAGAT.TCCGGAGCT	379	550	0.821429
AGATGAGAT.TTCAGTGCC	537	1825	0.892857
AGATGTTGG.CACTGCTTA	398	925	0.857143
AGATGTTGG.TATAGTGCG	197	467	0.821429
AGATGTTGG.TCAGAGTCA	845	2135	0.892857
AGATGTTGG.TCATGCTCA	1190	785	0.821429
AGATGTTGG.TTGTCAACC	400	1437	0.857143
AGCAACATT.ACTCGTCTA	728	626	0.821429
AGCAACATT.CCTGTTAGC	628	1291	0.821429
AGCAACATT.GGATCGTTC	730	1543	0.857143
AGCAACATT.TCGATTCAG	797	662	0.821429
AGCAAGTCC.AATCAGGAG	541	1154	0.857143
AGCAAGTCC.ACCGGAGTA	281	166	0.785714
AGCAAGTCC.AGATCTTCA	1001	1273	0.857143
AGCAAGTCC.ATCAGTCGA	860	603	0.785714
AGCAAGTCC.CACACTGCC	1204	1623	0.892857
AGCAAGTCC.GACTCTCAC	269	511	0.785714
AGCAAGTCC.GTGCATCAA	863	762	0.857143
AGCACACCT.AAGGATACG	318	165	0.785714
AGCACACCT.AAGTAGGAC	866	306	0.892857
AGCACACCT.GAAGTGTGA	369	321	0.857143
AGCACACCT.GTGTTGGAA	734	1369	0.928571
AGCACACCT.TCGGATGTT	288	680	0.821429
AGCACCAGC.ACGGTGCCT	548	230	0.821429
AGCACCAGC.ACTCGAGTC	672	1251	0.928571
AGCACCAGC.AGCATTCCA	717	679	0.821429
AGCACCAGC.AGTTATCGC	584	1336	0.857143
AGCACCAGC.CGTAATGAC	1489	816	0.892857
AGCACCAGC.CGTACACAC	377	945	0.857143
AGCACCAGC.CTTCTGAGT	1016	434	0.892857
AGCACCAGC.GCGCTAGAA	442	445	0.857143
AGCACCGTG.AATAACTCC	1648	2328	0.892857
AGCACCGTG.CACTACAGG	382	649	0.857143
AGCACCGTG.CTATCTTGA	426	862	0.821429
AGCACCGTG.GGTTGCTAT	359	488	0.785714
AGCAGACAA.AGACCAGCT	1230	697	0.892857
AGCAGACAA.AGAGCGGAG	1011	3882	0.928571
AGCAGACAA.ATCTCTGCT	1173	1658	0.892857
AGCAGACAA.CTTCCGGTA	754	1091	0.821429
AGCAGACAA.GAAGGATCA	1382	849	0.892857
AGCAGACAA.GCATGTGGT	983	910	0.892857
AGCAGACAA.GCCGTTGTT	239	281	0.785714
AGCAGACAA.TCTCGATGC	1605	952	0.857143
AGCATATGG.AATCAGGAG	412	229	0.785714
AGCATATGG.AATCTGACC	262	210	0.857143
AGCATATGG.CCGTCAGGT	654	1425	0.892857
AGCATATGG.CCTGCTCCA	1755	1750	0.892857
AGCATATGG.CTGTGGTGG	687	1685	0.892857
AGCATATGG.GGTTGCTAT	1427	1043	0.821429
AGCATATGG.GTCACTATG	502	942	0.785714
AGCATATGG.TTCCAATTC	1248	1913	0.892857
AGCATTCCA.ATTGGTTCC	1454	1478	0.857143
AGCATTCCA.CCACATTAG	537	851	0.892857
AGCATTCCA.GGTAGTGTT	1205	310	0.821429
AGCATTCCA.TCAACACTC	701	721	0.892857
AGCATTCCA.TGTAGGTTA	687	1885	0.892857
AGCATTGTT.CAATCAAGT	824	624	0.928571
AGCATTGTT.CTCCTATCT	485	1673	0.821429
AGCATTGTT.TACTCGACC	380	1478	0.892857
AGCCACTTC.AGCTTGGTG	604	357	0.75
AGCCACTTC.CATCCTCTC	455	2852	0.928571
AGCCACTTC.GAGGTGAGC	432	893	0.821429
AGCCACTTC.GCACGCATT	1663	2997	0.892857
AGCCACTTC.GCGAGCAAG	729	1481	0.857143
AGCCAGGAC.ATAGTCAGT	272	242	0.892857
AGCCAGGAC.CTCGTTCAC	2204	1400	0.892857
AGCCAGGAC.GCATGTAAG	1597	706	0.785714
AGCCAGGAC.GCCGTTGTT	397	841	0.892857
AGCCAGGAC.TATACGGAT	279	1347	0.892857
AGCCAGGAC.TATTGACTG	197	521	0.821429
AGCCAGGAC.TGAACTTGC	1100	875	0.821429
AGCCAGGAC.TGTGAGTAT	1598	1218	0.892857
AGCCAGGAC.TTCCAATTC	526	707	0.821429
AGCCGGATC.AGATATGGA	390	740	0.821429
AGCCGGATC.CAAGGTGTG	336	244	0.75
AGCCGTTCT.ACCTGTACC	1031	389	0.857143
AGCCGTTCT.CATTCGAAT	1935	1210	0.857143
AGCCGTTCT.CTCCACGTC	2055	2051	0.892857
AGCCTCGCA.AAGGATCGT	503	353	0.857143
AGCCTCGCA.CCGCTATCC	884	1650	0.857143
AGCCTCGCA.CTTAGAAGG	279	439	0.821429
AGCCTCGCA.GCCATTAAG	309	405	0.857143
AGCCTCGCA.TCCAAGTAA	588	470	0.857143
AGCCTCGCA.TGGTAGCAG	218	1112	0.892857
AGCCTCGCA.TTACACCTT	1965	817	0.821429
AGCCTCTAG.GGATCAGGT	382	1507	0.928571
AGCCTCTAG.TCTAGCTGG	1167	694	0.892857
AGCGACACC.CGATCCAGA	233	1354	0.821429
AGCGACACC.CTAGTGCTG	689	184	0.821429
AGCGCATGA.ACACCACAT	571	269	0.821429
AGCGCATGA.ACTTCAGTA	575	1052	0.821429
AGCGCATGA.CGACCTGTA	313	453	0.821429
AGCGCATGA.CGTACACAC	973	1912	0.892857
AGCGCATGA.GTCTTCTCG	688	482	0.857143
AGCGCATGA.TAAGGTGAT	2308	1557	0.892857
AGCGCATGA.TAGCTGTTG	726	594	0.821429
AGCGCATGA.TCTAGCTGG	871	738	0.892857
AGCGCATGA.TGCAGTTCA	477	1193	0.821429
AGCGCATGA.TTCCGAGCG	278	471	0.75
AGCGGAACA.ATGCGGATT	383	1031	0.857143
AGCGGAACA.ATTAGCACA	772	680	0.892857
AGCGGAACA.CTGAGATAG	329	896	0.821429
AGCGGAACA.GTACCACAA	827	396	0.821429
AGCGGAACA.TGCATCGGA	346	352	0.714286
AGCGGTAAG.ACACCGCCA	1428	1171	0.857143
AGCGGTAAG.ACTCACGAA	742	824	0.821429
AGCGGTAAG.AGCGGAACA	1260	1199	0.892857
AGCGGTAAG.ATAGCACGG	443	951	0.821429
AGCGGTAAG.GTTGATGCA	511	1070	0.892857
AGCGGTAAG.TGACCAAGT	676	1718	0.892857
AGCGGTCTA.AACTGCGAC	1059	1178	0.892857
AGCGGTCTA.ACACCGCCA	175	1297	0.857143
AGCGGTCTA.ACAGGAACT	493	798	0.892857
AGCGGTCTA.AGATATGGA	1595	723	0.857143
AGCGGTCTA.GAACATGAC	368	1015	0.857143
AGCGGTCTA.TCCAGCAGC	394	197	0.821429
AGCGGTCTA.TTAACGGAG	685	1525	0.821429
AGCGTAGAA.AACACACTC	1427	1037	0.821429
AGCGTAGAA.CCGCAGAAT	1390	1137	0.892857
AGCGTCGTC.CCTCCTTGT	1447	1274	0.857143
AGCGTCGTC.CGACGTGAT	1546	1876	0.892857
AGCGTCGTC.TGCTTACGG	1086	702	0.821429
AGCTACTCA.ACCATACTT	515	856	0.821429
AGCTACTCA.CGTTACACC	1187	1926	0.857143
AGCTACTCA.CTTAATCGT	296	955	0.821429
AGCTACTCA.TAGCACACG	593	782	0.892857
AGCTACTCA.TTATTCGAC	1062	343	0.892857
AGCTACTCA.TTGCAGTCA	251	542	0.821429
AGCTATATG.ACCGACGGT	646	386	0.821429
AGCTATATG.AGATGAAGA	662	1678	0.892857
AGCTATATG.ATGACACAA	313	1247	0.892857
AGCTATATG.CAATGTGCT	253	1233	0.857143
AGCTATATG.CTTCGACTG	590	1073	0.821429
AGCTATATG.GACAGGTTA	309	621	0.821429
AGCTATATG.GGACGAGCA	577	546	0.714286
AGCTCGTCT.AACGCATTG	373	688	0.821429
AGCTCGTCT.ACAGGAACT	654	1225	0.892857
AGCTCGTCT.ACGGTGCCT	705	533	0.821429
AGCTCGTCT.AGAGGTGAA	1149	1380	0.857143
AGCTCGTCT.CAGGTATCG	420	611	0.892857
AGCTCGTCT.CATCCTCTC	2093	1612	0.892857
AGCTCGTCT.CTCCTGACG	739	306	0.821429
AGCTCGTCT.CTTATCTCA	506	809	0.821429
AGCTCTCCG.ACCGAGTAG	1616	1440	0.892857
AGCTCTCCG.CACATATCA	616	335	0.785714
AGCTCTCCG.CACGCGTAA	984	791	0.892857
AGCTCTCCG.CAGTGCCAT	996	1098	0.857143
AGCTCTCCG.CGGTGTTAC	1239	921	0.892857
AGCTCTCCG.GACGTTCAG	818	787	0.75
AGCTCTCCG.GCAGCGATA	1235	1681	0.928571
AGCTCTCCG.GCTTACTAG	645	467	0.821429
AGCTCTCCG.GTGGTTACC	730	930	0.821429
AGCTGCACT.ATTGATTGG	1876	2070	0.928571
AGCTGCACT.CAGTGCTGC	436	150	0.821429
AGCTGCACT.CTCATGCCA	1322	989	0.857143
AGCTGCACT.CTCGAACTG	621	649	0.892857
AGCTGCACT.GGAGACACA	2384	1359	0.892857
AGCTGCACT.GTTGACCAT	1065	1312	0.857143
AGCTGCACT.TCTCGATGC	1232	2374	0.892857
AGCTGCACT.TGCTCAGCG	423	1031	0.857143
AGCTGCACT.TGGACGAGA	1075	2021	0.892857
AGCTTCGAT.ACAACGAGC	604	1059	0.892857
AGCTTCGAT.CGTTACACC	862	639	0.892857
AGCTTCGAT.GAAGTGTGA	922	411	0.892857
AGCTTCGAT.GATGCGACG	587	323	0.892857
AGCTTGGTG.AGATGAGAT	417	2167	0.892857
AGCTTGGTG.AGTTGTGTA	215	726	0.857143
AGCTTGGTG.ATCCAGCTG	290	272	0.821429
AGCTTGGTG.GGATCAGGT	1352	794	0.857143
AGCTTGGTG.GGTAAGGAT	706	1582	0.892857
AGCTTGGTG.GTTCACTCC	2230	2123	0.928571
AGCTTGGTG.TCTAGGATG	715	373	0.892857
AGGAAGGTG.CTTAATCGT	600	715	0.821429
AGGAAGGTG.GGTTCTATC	214	754	0.821429
AGGAAGGTG.TCATGCAGG	773	1918	0.928571
AGGAAGGTG.TCCTCGTCG	1205	789	0.857143
AGGAATTGG.AAGCCAAGT	698	862	0.821429
AGGAATTGG.AAGTACAGA	1040	712	0.857143
AGGAATTGG.AGGTGCGAG	619	818	0.857143
AGGAATTGG.ATAGCCTAA	1124	536	0.857143
AGGAATTGG.ATCTAGGTT	569	762	0.821429
AGGAATTGG.CACATTCTG	911	410	0.857143
AGGAATTGG.CCAATGCCT	2223	2763	0.892857
AGGAATTGG.GCCATACAA	407	947	0.821429
AGGAGCAAT.ACCATTCAC	1119	1103	0.821429
AGGAGCAAT.CACTTCCTT	985	3077	0.821429
AGGAGCAAT.CTCGTCTTG	735	1077	0.857143
AGGAGCAAT.CTGCGTCAC	603	574	0.857143
AGGAGCAAT.GCTCTGTGT	542	693	0.857143
AGGAGCAAT.GGAGACACA	395	467	0.857143
AGGAGCAAT.TATGATGTG	759	293	0.785714
AGGAGGTGA.ACGACATCT	505	675	0.785714
AGGAGGTGA.ATGACACAA	504	1151	0.857143
AGGAGGTGA.CGTTCCATT	546	554	0.821429
AGGATCATG.ACTGGACCA	326	1075	0.892857
AGGATCATG.AGAGAGTGG	387	978	0.857143
AGGATCATG.CAGTACATC	970	3832	0.928571
AGGATCATG.CATCAATAG	388	498	0.857143
AGGATCATG.CATCCTCTC	594	1318	0.821429
AGGATCATG.CCACAAGGT	566	575	0.821429
AGGATCATG.CGACCATCA	1437	1570	0.821429
AGGATCTCA.AGAGCGGAG	673	271	0.857143
AGGATCTCA.GAACAACCA	486	372	0.821429
AGGATCTCA.TCCAAGTAA	300	2864	0.857143
AGGATCTCA.TGGATAGGT	1721	1553	0.892857
AGGATGCGT.AGAAGTCCT	193	256	0.714286
AGGATGCGT.AGATATGGA	707	614	0.785714
AGGATGCGT.ATAGCACGG	1180	945	0.821429
AGGATGCGT.CGCAATCGA	647	1022	0.857143
AGGATGCGT.GCACAACTC	530	215	0.857143
AGGATGCGT.GGTCGGATA	1287	741	0.857143
AGGATGCGT.GGTGGAGCT	316	324	0.785714
AGGATGCGT.TGTAACAGT	1231	771	0.857143
AGGATTACT.ACAGTATTG	448	1004	0.892857
AGGATTACT.CTGATCAAG	503	897	0.821429
AGGATTACT.GCCGTCTTC	436	1068	0.857143
AGGATTACT.GCGTTCAGA	510	538	0.821429
AGGATTGAG.TATGAGACC	1825	853	0.821429
AGGATTGAG.TCAGCGACC	1197	1074	0.857143
AGGATTGAG.TGTGCTAAC	749	1499	0.892857
AGGTACCAA.AATACTCCG	898	603	0.75
AGGTACCAA.AGTAACGTA	1962	2226	0.857143
AGGTACCAA.CTCGTTCAC	1582	1677	0.928571
AGGTACCAA.CTGAGTCCA	482	183	0.714286
AGGTACCAA.CTTGGTCAT	1733	1776	0.857143
AGGTACCAA.TACAACACC	2276	1430	0.857143
AGGTACCAA.TGTAGGTTA	185	828	0.785714
AGGTACCAA.TTCCTAAGG	1202	841	0.821429
AGGTATTCC.ACCTAGTTA	459	577	0.857143
AGGTATTCC.ATAACGACA	516	1234	0.821429
AGGTATTCC.CACAACGCT	1932	1245	0.857143
AGGTATTCC.GACGCTTGC	1276	521	0.892857
AGGTATTCC.GCCTTGTGA	259	652	0.75
AGGTATTCC.GGAGATGAG	368	1352	0.821429
AGGTATTCC.TGCTCCTCC	262	310	0.821429
AGGTATTCC.TTCGGAGTC	258	547	0.821429
AGGTCACGT.ACCTCCTAG	590	642	0.857143
AGGTCACGT.AGTTAGGTC	2266	1193	0.928571
AGGTCACGT.CCGCAATGG	360	900	0.857143
AGGTCACGT.CCTCTCTAG	661	892	0.857143
AGGTCACGT.TCTGCGCTG	628	1167	0.892857
AGGTCAGCA.CATCTCGAT	945	633	0.821429
AGGTCAGCA.GATCGTTGA	686	463	0.821429
AGGTCCGTC.ACGACGATT	2155	1440	0.928571
AGGTCCGTC.CCGCTCATG	887	393	0.857143
AGGTCCGTC.GCACGCATT	1415	884	0.892857
AGGTGCGAG.CAAGGTGTG	1135	1602	0.892857
AGGTGCGAG.CGCCTGCAA	364	394	0.785714
AGGTGCGAG.CTCTAGTAA	795	754	0.892857
AGGTGCGAG.TCACTCGCT	1857	383	0.857143
AGGTGCGAG.TCCGATCTG	726	364	0.821429
AGGTGTACA.CACGTAGAC	464	574	0.857143
AGGTGTACA.CGAACAGAG	302	294	0.821429
AGGTGTACA.TAGAGACTA	198	876	0.928571
AGGTGTACA.TGCATCGGA	994	369	0.857143
AGGTGTACA.TGTCTACAC	1228	984	0.821429
AGTAACGTA.ATCCATTAG	509	435	0.857143
AGTAACGTA.TTACTAGTC	835	821	0.821429
AGTAAGCCA.CGACCTAGC	897	1111	0.857143
AGTAAGCCA.GTTCCAACA	1683	1113	0.857143
AGTAAGCCA.TAGATAGCC	939	1046	0.821429
AGTAAGCCA.TGGATTAGC	961	1017	0.821429
AGTAAGCCA.TGTCCATAG	459	347	0.821429
AGTAATCAG.ACACCACAT	1444	687	0.75
AGTAATCAG.CCAGCCAAT	633	569	0.821429
AGTAATCAG.CCATCACGA	1469	865	0.821429
AGTAATCAG.CCGGATTGC	639	1000	0.857143
AGTAATCAG.CCGGTGGTT	1532	1217	0.857143
AGTAATCAG.CGCCTGCAA	1060	681	0.857143
AGTAATCAG.CTCGTCTTG	421	443	0.821429
AGTAATCAG.GATGCTCCT	1352	949	0.892857
AGTAATCAG.TAAGGTCCG	1825	1816	0.857143
AGTAATCAG.TCGTCATTC	1355	1215	0.821429
AGTAATGGT.ATTAAGACC	836	797	0.821429
AGTAATGGT.CGTTACACC	608	1325	0.857143
AGTAATGGT.CTAGTGCTG	491	1151	0.928571
AGTAATGGT.CTGACGATG	1733	584	0.892857
AGTAATGGT.GAACAACCA	484	740	0.857143
AGTAATGGT.GCCTGGAAT	693	797	0.928571
AGTACGAAT.CCTGACCTC	212	406	0.821429
AGTACGAAT.GGTCTCATG	841	931	0.821429
AGTACTACA.AAGAGAGAG	383	261	0.821429
AGTACTACA.GTGACTCTC	1115	757	0.892857
AGTACTCTC.GAACCTTCA	295	1503	0.892857
AGTACTCTC.TAGGTCAAC	299	390	0.892857
AGTACTCTC.TCTAGCTGG	646	1019	0.821429
AGTAGAGGA.ATTAGCACA	495	493	0.75
AGTAGAGGA.CAGTCTAAC	354	275	0.75
AGTAGAGGA.CTAGTGCTG	140	551	0.785714
AGTAGAGGA.TACGAACTC	616	1015	0.892857
AGTAGAGGA.TAGATCTGT	1115	694	0.892857
AGTATGACG.ATCTCTGCT	486	393	0.857143
AGTATGACG.ATGTGAGAC	324	473	0.821429
AGTATGACG.CGCATAACT	1006	169	0.75
AGTCAGTTG.ACGTTCAAT	380	368	0.821429
AGTCAGTTG.CAGCTTACC	885	1358	0.821429
AGTCAGTTG.CCATAATCG	748	894	0.892857
AGTCAGTTG.GAAGAGCAC	1336	836	0.821429
AGTCAGTTG.GTCAAGATC	1392	711	0.857143
AGTCAGTTG.TAGCCTTGT	413	1669	0.892857
AGTCATACT.ACAATTCGG	487	899	0.857143
AGTCATACT.CGCACTGAA	747	1739	0.892857
AGTCATACT.GAGGTCCTT	660	558	0.785714
AGTCATACT.GCGTGAGCT	384	1224	0.857143
AGTCATACT.GTCATTCTA	972	1523	0.821429
AGTCATACT.TAGGTCAAC	368	439	0.857143
AGTCATACT.TCTAGTGAC	1040	1092	0.857143
AGTCATACT.TTACGGACC	564	800	0.821429
AGTCCAGTG.ACCTGTACC	939	390	0.892857
AGTCCAGTG.CCACAAGGT	1315	463	0.892857
AGTCCAGTG.CGAAGAGGT	638	713	0.857143
AGTCCAGTG.CGTGTCCGA	1948	1137	0.857143
AGTCCAGTG.GTAGAGAGC	2363	2657	0.892857
AGTCCAGTG.TCCAGAACG	557	914	0.821429
AGTCCGTGT.AGTACTCTC	484	412	0.821429
AGTCCGTGT.ATGCTTCAG	1228	695	0.928571
AGTCCGTGT.CACCTCAAC	491	727	0.857143
AGTCCGTGT.TCAAGGAGT	1335	924	0.821429
AGTCCGTGT.TCGTGACGT	768	269	0.785714
AGTCCGTGT.TGAACGGTT	2387	1469	0.892857
AGTCCGTGT.TGTCATAGC	1016	747	0.857143
AGTCGATCA.AGACATATC	552	622	0.857143
AGTCGATCA.ATGCTCACC	1601	1422	0.892857
AGTCGATCA.CCTTCCTCA	372	348	0.714286
AGTCGATCA.CGAGCTTAC	504	822	0.821429
AGTCGATCA.GGTACGAGC	602	808	0.821429
AGTCGATCA.TAAGCACTA	891	757	0.821429
AGTCGATCA.TACAGTTAG	401	1553	0.892857
AGTCGATCA.TAGACCGCA	1844	1526	0.892857
AGTCGATCA.TAGCTAAGA	1050	396	0.75
AGTCGATCA.TAGGTCAAC	367	360	0.821429
AGTCGATCA.TGAGATCAT	569	763	0.821429
AGTCGATCA.TGCCGACTA	1966	1443	0.892857
AGTCGCCGA.ACGCACACT	1672	732	0.892857
AGTCGCCGA.CATAATTGG	540	656	0.857143
AGTCGCCGA.CCGATCTCT	2090	1469	0.892857
AGTCGCCGA.CGATAGGTG	1367	700	0.857143
AGTCGCCGA.CGTGTCCGA	1188	1715	0.892857
AGTCGCCGA.CTCGCTACG	398	146	0.75
AGTCGCCGA.GCTGTTCGG	275	724	0.857143
AGTCGCCGA.TGTATGTAG	278	340	0.821429
AGTCGCCGA.TTAGTCGGA	754	796	0.821429
AGTCGCCGA.TTCTCCACA	250	846	0.821429
AGTCGCGAC.AGGTCCGTC	821	1268	0.821429
AGTCGCGAC.CAGTCCTAA	1645	1059	0.821429
AGTCGCGAC.CAGTGCTGC	516	456	0.821429
AGTCGCGAC.CGTGCTTGA	1167	739	0.892857
AGTCGCGAC.CTAACTAAG	1424	943	0.892857
AGTCGCGAC.GCTGGTAAC	1077	1061	0.821429
AGTCGCGAC.TCAATCTAG	435	616	0.75
AGTCGTCCG.AGCGTAGAA	900	1909	0.857143
AGTCGTCCG.GCGTGAGCT	427	426	0.857143
AGTCGTCCG.TACCTATCC	312	1322	0.892857
AGTCTAAGC.AATGCGTGC	353	1251	0.892857
AGTCTAAGC.CATAGAGAT	517	181	0.75
AGTCTAAGC.CCTAAGAAG	453	213	0.821429
AGTCTAAGC.CTGATCAAG	454	301	0.785714
AGTCTAAGC.GGAGACACA	614	558	0.821429
AGTCTAAGC.TCGTAATAG	335	276	0.857143
AGTCTGGAA.GACGCCGTA	624	1335	0.892857
AGTCTGGAA.GTCAGTTGT	547	692	0.785714
AGTCTGGAA.TTGATGAGT	1299	703	0.892857
AGTGAACGG.AGCAACATT	1344	1144	0.892857
AGTGAACGG.AGTCTGGAA	394	1209	0.821429
AGTGAACGG.CTCTGCGGT	635	1669	0.821429
AGTGAACGG.TGAGACAGC	475	3475	0.928571
AGTGAACGG.TGCAACTCT	655	862	0.821429
AGTGAACGG.TTAGGAAGG	357	364	0.785714
AGTGACGAT.AACTGCGAC	383	671	0.821429
AGTGACGAT.AAGCTGAGG	1688	1614	0.857143
AGTGACGAT.ACAAGGTAC	661	1211	0.821429
AGTGACGAT.ATACCGCTT	619	2692	0.892857
AGTGACGAT.ATGCCTGTC	1464	1234	0.821429
AGTGACGAT.ATTAGCGGT	764	1026	0.892857
AGTGACGAT.GCAATGAGA	1734	720	0.857143
AGTGACGAT.TGAGAATCC	512	418	0.857143
AGTGACGAT.TTGCTCTGC	1143	1205	0.857143
AGTGAGAGA.AAGCATTGC	428	2390	0.892857
AGTGAGAGA.AATCGCCAT	1024	2077	0.928571
AGTGAGAGA.AGAAGTCCT	461	691	0.714286
AGTGAGAGA.ATCCTCCGA	386	545	0.857143
AGTGAGAGA.CACCTAGCG	1548	871	0.892857
AGTGAGAGA.CCATATGCC	1303	698	0.857143
AGTGAGAGA.GTCGACATT	1032	1826	0.821429
AGTGAGAGA.TAACCGTGA	990	1330	0.892857
AGTGAGAGA.TACTCGACC	2048	1948	0.928571
AGTGATGCG.AACTTAGCT	1062	769	0.785714
AGTGGAATG.ACACTGTGA	1131	1232	0.857143
AGTGGAATG.ACGCTAGTG	256	295	0.821429
AGTGGAATG.AGGATCATG	628	2579	0.857143
AGTGGAATG.AGGATTGAG	258	1163	0.857143
AGTGGAATG.CTGCTGCTT	983	1056	0.821429
AGTGGAATG.GGTAAGGAT	1071	470	0.892857
AGTGGAATG.GTCAAGATC	1507	833	0.821429
AGTGGAATG.TAACATTGG	823	765	0.892857
AGTGGAATG.TACCTATCC	1946	834	0.892857
AGTGGAATG.TGGTGGATC	898	1304	0.857143
AGTGTCTCT.ACCGCTGTG	921	856	0.892857
AGTGTCTCT.ACGAATCGC	1737	1252	0.928571
AGTGTCTCT.AGCATTGTT	237	854	0.857143
AGTGTCTCT.CAAGAGAGT	429	1382	0.892857
AGTGTCTCT.CCTGTCATT	1500	945	0.892857
AGTGTCTCT.TTACTAGTC	346	128	0.785714
AGTGTGCAC.ACACACGTC	759	427	0.892857
AGTGTGCAC.ACCGTACGC	1571	843	0.857143
AGTGTGCAC.ACGCACACT	589	613	0.821429
AGTGTGCAC.ATAGTCAGT	912	669	0.857143
AGTGTGCAC.CCGATCTCT	661	440	0.892857
AGTGTGCAC.CGCATAACT	261	509	0.857143
AGTGTTCTG.AGCCAGGAC	760	198	0.857143
AGTGTTCTG.CATTGTTCA	476	1136	0.892857
AGTGTTCTG.CGCGAGTGT	571	922	0.857143
AGTGTTCTG.TGTCCATAG	893	1682	0.785714
AGTTACAAG.AGCCGGATC	1158	1762	0.857143
AGTTACAAG.CAAGTCACT	214	586	0.821429
AGTTACAAG.CCAAGCGAG	420	516	0.714286
AGTTACAAG.CTCTACGCA	505	840	0.821429
AGTTACAAG.TGTGGACAA	205	217	0.785714
AGTTAGGTC.AATCCTCGT	1269	1385	0.892857
AGTTAGGTC.ATATAGCGT	375	685	0.892857
AGTTAGGTC.ATCTCTGCT	727	538	0.857143
AGTTAGGTC.CGGTCGACA	1061	1017	0.857143
AGTTAGGTC.CTGGTGACA	1233	1137	0.857143
AGTTAGGTC.CTTAACAGC	1063	972	0.857143
AGTTATCGC.ACGCTAGTG	654	1033	0.892857
AGTTATCGC.AGTTGCCTT	1970	1346	0.892857
AGTTATCGC.ATGCGGATT	652	206	0.785714
AGTTATCGC.CTCTAAGAG	433	479	0.785714
AGTTATCGC.CTTGCACAA	1271	854	0.821429
AGTTATCGC.GATCTACTT	2388	1509	0.857143
AGTTATCGC.TCGGATGTT	1205	881	0.892857
AGTTCAACC.ACTCTAGGA	451	396	0.821429
AGTTCAACC.CACCTCAAC	1460	698	0.857143
AGTTCAACC.TTAAGTGGT	1379	778	0.857143
AGTTCGATA.ATTGCGCTA	1440	2552	0.928571
AGTTCGATA.GCGACACAG	256	754	0.821429
AGTTCGATA.GGTGCGTAG	209	1706	0.857143
AGTTCGATA.GTCCTTCAT	229	570	0.857143
AGTTGAGCG.AACGGTAGC	329	274	0.75
AGTTGAGCG.AGACTTCGT	578	847	0.892857
AGTTGAGCG.TAAGGTGAT	864	499	0.785714
AGTTGAGCG.TCGTTCTCC	2018	743	0.892857
AGTTGAGCG.TGGTCCTAG	573	244	0.785714
AGTTGCCTT.AAGCCAAGT	1219	570	0.821429
AGTTGCCTT.CACAACCAG	452	469	0.928571
AGTTGCCTT.CCTTATCCG	830	477	0.857143
AGTTGCCTT.GCTTACGTT	544	354	0.857143
AGTTGCCTT.GTTCCAACA	715	813	0.857143
AGTTGCCTT.TCTCATCGG	975	1010	0.857143
AGTTGTGTA.CCACTACCA	684	298	0.821429
AGTTGTGTA.GTGTACCGT	715	546	0.75
AGTTGTGTA.TGAGAGGAC	1015	1160	0.892857
AGTTGTGTA.TGTTGTCGA	893	1390	0.857143
ATAACGACA.AATCCGCTG	478	234	0.821429
ATAACGACA.ACGGTGCCT	602	1586	0.892857
ATAACGACA.ACTGCTAGT	629	1558	0.857143
ATAACGACA.CCGACTGTT	2236	1751	0.892857
ATAACGACA.CGACAGACC	562	787	0.821429
ATAACGACA.CGTGTCCGA	909	637	0.821429
ATAACGACA.CTCAGCTGG	1904	1033	0.821429
ATAACGACA.CTGAGTAGC	979	921	0.892857
ATAACGACA.GTCCACAAC	424	1708	0.857143
ATAACGACA.TCGTCATTC	562	270	0.892857
ATAACGACA.TGCAGTCGG	594	1500	0.821429
ATAAGACAG.AACAGATCG	397	2260	0.821429
ATAAGACAG.ATTCGAAGA	1083	1007	0.821429
ATAAGACAG.CAGCTCTTC	1557	1309	0.821429
ATAAGACAG.CCACGCCAT	476	1714	0.821429
ATAAGACAG.CCTAAGAAG	689	942	0.892857
ATAAGACAG.GCGGAGATT	192	761	0.821429
ATAAGACAG.TTGCTCTGC	611	1163	0.857143
ATAAGTTCG.CTAACACTG	1520	772	0.857143
ATAAGTTCG.CTTATTGAG	463	1496	0.857143
ATAAGTTCG.GAACTCGTA	264	216	0.785714
ATAAGTTCG.GGTACTTCC	436	124	0.857143
ATAAGTTCG.GTGCATCAA	458	1116	0.75
ATAAGTTCG.TGACAAGTT	590	904	0.821429
ATAAGTTCG.TTCTCCACA	840	3027	0.928571
ATAATCGAG.AAGACTACC	979	2623	0.928571
ATAATCGAG.ATAGCCTAA	591	896	0.857143
ATAATCGAG.ATAGTGGTT	574	1622	0.892857
ATAATCGAG.ATATCCGAT	1561	1485	0.892857
ATAATCGAG.ATGCTGTCG	1398	1294	0.857143
ATAATCGAG.CTATTAAGG	155	1112	0.928571
ATAATGTGG.AACTGATTC	717	1289	0.821429
ATAATGTGG.CAGTGCCAT	601	1731	0.857143
ATAATGTGG.GAGGTGAGC	685	1113	0.857143
ATAATGTGG.TCATCATCT	1455	1109	0.892857
ATAATGTGG.TGCCTGGTT	1297	772	0.857143
ATAATGTGG.TGCGTATCT	573	1895	0.857143
ATACAACCG.CCGACTTGG	445	160	0.714286
ATACAACCG.CGTTCGTAC	904	674	0.892857
ATACAACCG.GACGTCAAT	679	510	0.75
ATACAACCG.GAGAACAGG	398	970	0.857143
ATACAACCG.GATGTCTAG	1335	914	0.892857
ATACAACCG.GTAATCAGC	459	459	0.714286
ATACCGAAG.GGATAATAC	1676	938	0.892857
ATACCGAAG.TCACATACT	203	255	0.857143
ATACCGCTT.GCGAACTCG	405	268	0.821429
ATACCGCTT.TAGTAGTCT	1515	366	0.821429
ATACGAGGT.CACAGCGAA	2388	2319	0.892857
ATACGAGGT.CGTTCCATT	1467	690	0.785714
ATACGAGGT.CTCGTGTCC	728	840	0.857143
ATACGAGGT.GATCTTCGC	486	197	0.785714
ATACGAGGT.GCTGACAGA	571	1510	0.857143
ATACGAGGT.TGCCTGGTT	1230	2085	0.892857
ATACTTGCT.CCGGTTCTA	2034	2611	0.892857
ATACTTGCT.CCTATTCAA	791	1114	0.857143
ATACTTGCT.GTCCGCTCA	824	530	0.821429
ATACTTGCT.GTGGAGGTC	546	868	0.892857
ATAGACCGA.GACTGCCTG	689	314	0.892857
ATAGACCGA.GGATACAAT	1646	403	0.821429
ATAGAGCAG.AGGTCCGTC	213	713	0.75
ATAGAGCAG.CCATTACAG	616	624	0.857143
ATAGAGCAG.CCGCAACAC	687	257	0.785714
ATAGAGCAG.CCGGTTCTA	574	831	0.821429
ATAGAGCAG.CGCAGTGTC	1533	1178	0.857143
ATAGAGCAG.GTTAGTCAA	1034	1954	0.892857
ATAGAGCAG.TAACGTGTC	529	444	0.892857
ATAGAGCAG.TAGTAACGG	1180	1025	0.821429
ATAGCACGG.AGCGGAACA	809	1353	0.892857
ATAGCACGG.AGGAATTGG	1503	910	0.892857
ATAGCACGG.ATACAACCG	753	2383	0.892857
ATAGCACGG.ATGGACGTT	1167	1048	0.785714
ATAGCACGG.CGGAATGCA	585	757	0.857143
ATAGCACGG.GCTCCTAGC	1261	801	0.821429
ATAGCACGG.GTCTTCATA	547	996	0.785714
ATAGCACGG.TATGTATGC	1705	933	0.892857
ATAGCACGG.TCTGATGAA	269	637	0.785714
ATAGCACGG.TTACAGTGT	1896	964	0.928571
ATAGCCTAA.AAGTTCTCT	981	1757	0.892857
ATAGCCTAA.ACCGTCCTA	1497	663	0.892857
ATAGCCTAA.ACCTGTACC	1365	998	0.892857
ATAGCCTAA.AGGATTACT	591	717	0.857143
ATAGCCTAA.ATGCGGATT	677	645	0.892857
ATAGCCTAA.CCATGCGTC	377	549	0.857143
ATAGCCTAA.CGGATTCTC	431	832	0.857143
ATAGCCTAA.GCTATGTAA	562	1126	0.892857
ATAGCCTAA.GTCCTAGTT	1090	1912	0.892857
ATAGCCTAA.GTTCAGAAG	895	1331	0.892857
ATAGCCTAA.TAGATCTGT	1022	366	0.821429
ATAGCCTAA.TATCGAGCC	1417	1329	0.857143
ATAGCCTAA.TCACAGGTA	540	431	0.857143
ATAGCCTAA.TGAGCAGAT	1344	867	0.892857
ATAGCTTGC.ACAAGTACA	185	551	0.857143
ATAGCTTGC.CCAGTCTCA	1779	1419	0.892857
ATAGCTTGC.GAATCGAGA	925	816	0.892857
ATAGCTTGC.TCAGAGCGT	676	1500	0.892857
ATAGTCAGT.AACAGCAGT	843	585	0.821429
ATAGTCAGT.AAGTCATGA	1075	1075	0.821429
ATAGTCAGT.ACAGCATCA	724	892	0.857143
ATAGTCAGT.ATGCGCCGT	523	236	0.857143
ATAGTCAGT.CAACGATCG	422	1114	0.892857
ATAGTCAGT.CCGCATCCT	797	1997	0.857143
ATAGTCAGT.CGCTTGTAG	141	609	0.857143
ATAGTCAGT.GAGATTCCT	1697	906	0.892857
ATAGTCAGT.TGTATGTAG	273	1428	0.892857
ATAGTCTCC.CGTCTGCTG	446	1333	0.857143
ATAGTCTCC.TCCTTAGGT	1409	838	0.857143
ATAGTGGTT.AATTCGGAA	1356	2238	0.821429
ATAGTGGTT.CATCCACCG	414	374	0.821429
ATAGTGGTT.CATCTCGAT	411	398	0.785714
ATAGTGGTT.CCTCGGTCA	296	1762	0.857143
ATAGTGGTT.CTAGAGTCG	719	393	0.857143
ATAGTGGTT.TAACCGTGA	403	522	0.821429
ATAGTGGTT.TAGACCATG	1016	2106	0.857143
ATAGTGGTT.TGCTCACAC	746	882	0.821429
ATATAGCGT.ATTCCTACG	510	1409	0.892857
ATATAGCGT.CAATCAAGT	744	1077	0.892857
ATATAGCGT.CATTCAGTT	807	4130	0.928571
ATATAGCGT.CGGAATGCA	1238	959	0.892857
ATATAGCGT.TGGTGGTAA	1196	2906	0.892857
ATATCAGCC.CATACGCAG	1634	1931	0.892857
ATATCAGCC.CCACGAAGG	240	1197	0.857143
ATATCAGCC.CCATAATCG	770	515	0.892857
ATATCAGCC.GACCAGAGA	194	582	0.785714
ATATCAGCC.GTTCCAACA	756	158	0.714286
ATATCAGCC.TGATCGGAA	251	974	0.892857
ATATCCGAT.ACGGACCAT	1195	935	0.857143
ATATCCGAT.ATACGAGGT	1431	639	0.821429
ATATCCGAT.CAGCAGTAC	448	1974	0.892857
ATATCCGAT.CCAAGCGAG	632	1039	0.821429
ATATCCGAT.GGAATTCAC	469	510	0.857143
ATATCCGAT.TACAGTTAG	2438	1317	0.857143
ATATGCAGC.ATTAGCACA	422	1115	0.892857
ATATGCAGC.GAACCTTCA	822	712	0.857143
ATATGCAGC.GACGGACTA	533	432	0.821429
ATATGCAGC.GTGTCCGTG	552	446	0.821429
ATATGCAGC.TAATCACGC	857	748	0.857143
ATATGTCCA.AGTTACAAG	637	1661	0.857143
ATATGTCCA.CAACTCCAG	566	405	0.785714
ATATGTCCA.CGAGCTTAC	230	1129	0.857143
ATATGTCCA.CGGAAGACG	815	1430	0.928571
ATATGTCCA.GCTTGGTTC	376	744	0.75
ATATGTCCA.GTGCCATGA	1405	921	0.821429
ATATGTCCA.TACAGTTAG	360	890	0.857143
ATATTCGCA.ACTGTAATC	1363	1407	0.928571
ATATTCGCA.CGATTCGAG	497	1306	0.892857
ATATTCGCA.GCGCTAGAA	727	372	0.892857
ATATTCGCA.TCCACCTCA	709	1173	0.821429
ATCAAGAGA.CAGGTTGTC	914	729	0.857143
ATCAAGAGA.CATCTCACG	357	225	0.821429
ATCAAGAGA.CGCATAACT	763	1022	0.857143
ATCAAGAGA.CTATTCCGT	870	1387	0.892857
ATCAAGAGA.CTTCTCATC	322	845	0.821429
ATCAAGAGA.CTTGGTCAT	646	1559	0.821429
ATCAAGAGA.GCCAACAAT	857	600	0.892857
ATCAAGAGA.GTAGCCTTG	326	535	0.857143
ATCAAGAGA.GTCAGTTGT	781	649	0.892857
ATCAAGAGA.GTGTCACAC	713	541	0.857143
ATCAAGAGA.TGCGACGTT	1085	804	0.892857
ATCAAGCAT.CTAGTCGTC	1258	1267	0.892857
ATCAAGCAT.GGAGTTAGC	286	221	0.785714
ATCAAGCAT.TAGAGCGTC	1325	959	0.857143
ATCACCGCA.AGAGAGTGG	1143	945	0.785714
ATCACCGCA.AGCTTGGTG	365	345	0.75
ATCACCGCA.GGTTGCTAT	1172	1107	0.892857
ATCACCGCA.TCAGAGTCA	549	414	0.857143
ATCACCGCA.TCCAACGTG	297	430	0.785714
ATCACCGCA.TGTAGGTTA	799	503	0.75
ATCACTTCC.AGACTTCGT	1104	1444	0.892857
ATCACTTCC.AGAGGTGAA	196	867	0.821429
ATCACTTCC.ATAGCCTAA	346	982	0.785714
ATCACTTCC.GTGAACCAC	451	415	0.821429
ATCAGAAGC.CATCCTCTC	308	1662	0.892857
ATCAGAAGC.CCAAGTCGA	1667	1924	0.928571
ATCAGAAGC.CCACTACCA	1155	890	0.892857
ATCAGAAGC.CTAACACTG	1122	723	0.857143
ATCAGAAGC.GCTGTTCGG	784	788	0.892857
ATCAGAAGC.GTAAGTGAG	386	849	0.785714
ATCAGAAGC.TAGGTTAGT	523	1097	0.857143
ATCAGAAGC.TCCGGAGCT	1076	865	0.892857
ATCAGGATG.CCTTAACAT	1312	1485	0.892857
ATCAGGATG.GAGGTGAGC	690	741	0.857143
ATCAGGATG.GTTAGTCAA	985	2119	0.857143
ATCAGTCGA.CAGCTAGTT	504	755	0.857143
ATCAGTCGA.CCTTGACGG	577	546	0.821429
ATCAGTCGA.GTGGAGGTC	802	1329	0.892857
ATCAGTCGA.GTGGATAAG	472	406	0.785714
ATCAGTCGA.TCCGATAAC	619	201	0.857143
ATCAGTCGA.TGAGAGGAC	594	1639	0.892857
ATCAGTCGA.TTACAGTGT	211	1092	0.857143
ATCAGTCGA.TTCTGGTGC	477	789	0.785714
ATCATAGAC.AAGCTGGTC	427	1757	0.892857
ATCATAGAC.ACCTGCAGA	386	361	0.892857
ATCATAGAC.CACGATAGA	821	613	0.857143
ATCATAGAC.CCGCAACAC	355	200	0.785714
ATCATAGAC.CCTATTGGT	797	1058	0.857143
ATCATAGAC.CGCGTGAGA	535	575	0.785714
ATCATAGAC.CTGACAGCA	949	346	0.785714
ATCATAGAC.TGGTGCCTG	1054	2396	0.892857
ATCATAGAC.TGTACACGA	508	1255	0.821429
ATCATAGAC.TGTCCATAG	774	786	0.928571
ATCATGTTC.ACTCGCTGT	1901	1447	0.857143
ATCATGTTC.CAGTCCTAA	918	425	0.857143
ATCATGTTC.CATCTCACG	533	203	0.821429
ATCATGTTC.CTATACTAG	873	951	0.928571
ATCATGTTC.CTTGGTCAT	1967	1957	0.928571
ATCATGTTC.GGAACCTAG	239	748	0.785714
ATCATTACG.AGATCGAGT	840	1205	0.821429
ATCATTACG.CACTGCTTA	455	1062	0.892857
ATCATTACG.TTATCCAAG	472	1393	0.857143
ATCCAATGA.ATCTTACAG	1359	3172	0.892857
ATCCAATGA.CAGCTTACC	187	775	0.857143
ATCCACAGT.ATCCTCCGA	1633	2163	0.928571
ATCCACAGT.CACGTCATA	2318	948	0.857143
ATCCACAGT.CGTTCGTAC	367	539	0.821429
ATCCACAGT.GTACAATGC	346	1334	0.857143
ATCCACAGT.GTCGTGTTA	452	567	0.785714
ATCCAGCTG.AGACGGAGG	673	1249	0.857143
ATCCAGCTG.AGGATCTCA	526	976	0.892857
ATCCAGCTG.CTCGACTGC	321	1530	0.857143
ATCCAGCTG.GCGATATGA	185	234	0.857143
ATCCATTAG.GACTAGCAT	803	1129	0.857143
ATCCATTAG.GAGTCACCA	926	1135	0.892857
ATCCATTAG.GTCTTATGC	425	619	0.785714
ATCCATTAG.TCACCGAGG	803	1014	0.857143
ATCCATTAG.TGCGACGTT	634	1090	0.857143
ATCCGACCA.AGCCAGGAC	491	397	0.785714
ATCCGACCA.AGCGGTCTA	210	1507	0.857143
ATCCGACCA.CACCTTCCT	1223	858	0.892857
ATCCGACCA.CTCTAAGAG	348	751	0.821429
ATCCGACCA.CTGTGCTCA	749	695	0.857143
ATCCGACCA.GACAATGTT	366	862	0.821429
ATCCGGTCC.AGGATGCGT	1331	1067	0.857143
ATCCGGTCC.CAAGAGGAG	433	141	0.821429
ATCCGGTCC.CAAGCCTCG	1886	2340	0.892857
ATCCGGTCC.CACTTGGAT	629	729	0.857143
ATCCGGTCC.TCAGACAAG	311	367	0.821429
ATCCGGTCC.TGGAGAACC	762	1218	0.857143
ATCCGTCTC.ACTCGAGTC	1176	1874	0.892857
ATCCGTCTC.ATATTCGCA	405	325	0.892857
ATCCGTCTC.ATTCGCTTA	1399	1102	0.785714
ATCCGTCTC.CCGATCTCT	1485	605	0.892857
ATCCGTCTC.GACCGGTAG	1024	914	0.892857
ATCCGTCTC.GTTCACTCC	921	1345	0.857143
ATCCGTCTC.TCCAACGTG	1029	1350	0.821429
ATCCGTCTC.TCTCGATGC	614	1349	0.821429
ATCCTCCGA.ACGCTCTTA	332	2144	0.892857
ATCCTCCGA.ATAGAGCAG	807	780	0.857143
ATCCTCCGA.ATATCCGAT	671	1692	0.928571
ATCCTCCGA.ATCCAATGA	632	748	0.785714
ATCCTCCGA.ATGAGATCC	553	1454	0.857143
ATCCTCCGA.CAATGTGCT	1858	1087	0.892857
ATCCTCCGA.GACGTCAAT	725	1027	0.857143
ATCCTCCGA.GATCTGAAT	315	441	0.75
ATCCTCCGA.TACGAACTC	412	227	0.75
ATCCTCCGA.TCAAGGTCG	291	1181	0.892857
ATCCTCCGA.TCCACCTCA	745	693	0.821429
ATCCTCCGA.TCGTCATTC	397	502	0.892857
ATCCTGCCT.AACTGATTC	1190	986	0.821429
ATCCTGCCT.AAGGATACG	1160	1341	0.892857
[truncated: 6,945 more rows]

## Sheet: Fig1_S1_f
cell	nCount_RNA	nReads_RNA	nFeature_gDNA_perc
AACAACCTA.AACGATGAC	573	1800	0.785714
AACAACCTA.ACACTGTGA	543	899	0.857143
AACAACCTA.AGGTGTACA	477	855	0.785714
AACAACCTA.AGTGGAATG	1165	2709	0.857143
AACAACCTA.GAGATTCCT	727	3238	0.928571
AACAACCTA.GCTACAATG	638	1233	0.821429
AACAACCTA.GCTATGTAA	754	2696	0.928571
AACAACCTA.GGTTGAAGG	248	976	0.892857
AACAACTGG.AGACCACGC	724	2431	0.857143
AACAACTGG.ATAGTCAGT	1897	6123	0.857143
AACAACTGG.ATATGCAGC	744	2113	0.821429
AACAACTGG.ATGGAGAGT	2246	6773	0.892857
AACAACTGG.CACTTCCTT	721	1502	0.821429
AACAACTGG.CGCTTCACG	775	1778	0.857143
AACAACTGG.GGTAGACAT	1127	3938	0.892857
AACAACTGG.TCACTACGT	318	986	0.857143
AACAACTGG.TTCTGAATG	614	2646	0.857143
AACAATGCA.ACAGAAGAG	426	1712	0.785714
AACAATGCA.CAAGCGCAT	1694	6139	0.892857
AACAATGCA.TATTACTCG	734	2313	0.857143
AACAATGCA.TGGTCCTAG	1238	3101	0.821429
AACACACTC.ATAACGACA	499	1446	0.857143
AACAGATCG.ACCATGTCT	1985	5439	0.857143
AACAGATCG.ACGTGCTCG	421	1160	0.785714
AACAGATCG.AGCCGGATC	368	1271	0.785714
AACAGATCG.CCGCAATGG	211	521	0.785714
AACAGATCG.CCTTGTTGC	589	1970	0.821429
AACAGATCG.CGCATCTAC	493	2085	0.857143
AACAGATCG.TGCCTGGTT	1405	4088	0.857143
AACAGATCG.TGCGTGCCA	552	1700	0.857143
AACAGATCG.TTATGAGGA	351	780	0.821429
AACAGCAGT.CAAGCGCAT	775	1905	0.892857
AACAGCAGT.CCGCTATCC	1716	4706	0.857143
AACAGCAGT.GTTCAGAAG	1179	4127	0.892857
AACAGCAGT.TTCCTCGGT	299	1477	0.892857
AACCATGGT.ATCGGTGGT	1603	4994	0.892857
AACCATGGT.CAGTCCTAA	1162	3316	0.821429
AACCATGGT.CCTGCTCCA	626	1477	0.857143
AACCATGGT.CGAATGAGT	1928	6841	0.75
AACCATGGT.CTACGTTGG	294	717	0.892857
AACCATGGT.CTTGGTCAT	187	818	0.75
AACCATGGT.GACGGTGCT	429	1391	0.857143
AACCATGGT.GGTGATAGG	194	655	0.892857
AACCATGGT.GTAACGCGA	307	1414	0.892857
AACCATGGT.TCGCGTCAT	1610	4580	0.892857
AACCATGGT.TTACTAGTC	232	1023	0.821429
AACCGCTGA.AGCTATATG	721	1953	0.821429
AACCGCTGA.AGTTCAACC	676	2037	0.821429
AACCGCTGA.CGTGGTACC	416	1332	0.785714
AACCGCTGA.GAGATTCCT	387	1746	0.821429
AACCGTGAG.CAGATCATT	579	1545	0.821429
AACCGTGAG.CAGTTACTG	414	1158	0.821429
AACCGTGAG.TCAGGTGCA	1077	2473	0.857143
AACCGTGAG.TGCCAGACG	692	3092	0.892857
AACCGTGAG.TGCTCCTCC	1435	2853	0.857143
AACGAGAAT.AACTCCATG	291	631	0.75
AACGAGAAT.ACGTCTATG	1113	2622	0.857143
AACGAGAAT.CGGTTCGTA	352	1825	0.785714
AACGAGAAT.GACCTTGTG	454	988	0.892857
AACGAGAAT.GTCAATACA	1237	3332	0.857143
AACGAGGTG.AACGGAGAT	1172	3697	0.892857
AACGAGGTG.CAACCTGGT	1103	4169	0.857143
AACGAGGTG.CACACCTGT	1063	4149	0.928571
AACGAGGTG.GAGATACAC	1142	2885	0.821429
AACGAGGTG.GGAGTACAG	509	3022	0.892857
AACGAGGTG.TAACGGATA	1170	4097	0.821429
AACGAGGTG.TCAACACTC	309	1152	0.892857
AACGAGGTG.TGAGAATCC	222	840	0.892857
AACGATGAC.ACCGAGTAG	414	1578	0.857143
AACGCATTG.ACGCGACAG	313	834	0.821429
AACGCATTG.AGATATGGA	626	2384	0.892857
AACGCATTG.AGCGACACC	1159	2525	0.892857
AACGCATTG.ATTAGCCAC	658	1581	0.821429
AACGCATTG.CAATCTCCG	215	638	0.821429
AACGCATTG.CTCCGCATT	674	2846	0.928571
AACGCATTG.CTGTAGAAG	1173	2897	0.821429
AACGCATTG.GACGGTGCT	1358	3067	0.892857
AACGCATTG.GTATGATCT	478	1741	0.821429
AACGCATTG.TTAACGGAG	1190	3209	0.928571
AACGCCTAC.AGCCACTTC	1233	2967	0.857143
AACGCCTAC.CAGGAGCCT	257	812	0.714286
AACGCCTAC.CCTTAATTC	547	1798	0.714286
AACGCCTAC.CGAACAGAG	431	1365	0.785714
AACGCCTAC.GCTGTTCGG	583	1509	0.857143
AACGCCTAC.TGATGACAG	432	1298	0.857143
AACGCTCAA.ACGACAGTC	487	1541	0.821429
AACGCTCAA.AGGATCTCA	826	3532	0.821429
AACGCTCAA.AGGATTACT	865	2639	0.892857
AACGCTCAA.CGTATCGAA	1243	4246	0.857143
AACGCTCAA.GATCTGAAT	1255	4037	0.857143
AACGCTCAA.GCATGTAAG	550	2284	0.892857
AACGCTCAA.GTAACTCAT	630	2541	0.857143
AACGCTCAA.TCACTCGCT	794	2220	0.857143
AACGCTCAA.TGTTAAGCC	1600	4316	0.892857
AACGGAGAT.AGTTAGGTC	447	2016	0.892857
AACGGAGAT.CTTCCGTGG	495	1203	0.821429
AACGGAGAT.GATTCTCGG	355	1411	0.892857
AACGGAGAT.TACGGTCGT	1018	2634	0.857143
AACGGAGAT.TTGCCGTAG	1224	3467	0.857143
AACGGTAGC.AGACGCCTG	632	1334	0.821429
AACGGTAGC.GAACTCGTA	397	1119	0.714286
AACGTCGAG.CAAGTACGA	470	1678	0.821429
AACGTCGAG.CTGTACGAC	570	1690	0.785714
AACGTCGAG.GAACAACCA	1207	4054	0.892857
AACGTCGAG.GCAGCTCTT	360	1517	0.857143
AACGTCGAG.GCTCTGTGT	946	2935	0.892857
AACGTCGAG.TCAACACTC	239	537	0.857143
AACGTTCTT.CCTCAGGTG	314	1116	0.75
AACGTTCTT.GCTGAGCAG	1357	3363	0.857143
AACGTTCTT.GTCACAGAG	590	1267	0.857143
AACGTTCTT.TAACCGTGA	2071	5354	0.892857
AACGTTCTT.TAACTCCGA	454	1612	0.785714
AACGTTCTT.TATGTATGC	1750	5171	0.892857
AACTAACTG.CAGAGCACC	1413	3311	0.821429
AACTAACTG.GTAAGTGAG	1700	4675	0.892857
AACTCCATG.AAGACTACC	481	1460	0.857143
AACTCCATG.CGCATAACT	1503	4405	0.857143
AACTCCATG.CGGTTGCGA	333	817	0.857143
AACTCCATG.GAGCCGTTA	515	1463	0.785714
AACTCCATG.TCTTAGCGA	490	1716	0.892857
AACTCCATG.TGTCACATA	291	1012	0.714286
AACTGATTC.CCAGTACTC	395	1224	0.821429
AACTGATTC.CGAACAATC	509	1693	0.857143
AACTGATTC.GTTCAGAAG	1303	3128	0.892857
AACTGATTC.TAATTCGTG	838	3063	0.892857
AACTGCGAC.ACAACCGGA	582	2137	0.821429
AACTGCGAC.AGGAAGGTG	255	978	0.892857
AACTGCGAC.ATGTCCTCC	254	1277	0.892857
AACTGCGAC.CTGGAGCGA	613	1418	0.821429
AACTGCGAC.GCGGAGATT	233	573	0.821429
AACTGCGAC.GGTCGGATA	646	2739	0.857143
AACTGCGAC.TAACGGATA	488	868	0.821429
AACTGCGAC.TGAGACAGC	1066	2853	0.928571
AACTTAGCT.CTCGAACTG	793	2348	0.892857
AACTTAGCT.GCCGCCTAA	1079	2906	0.892857
AACTTAGCT.GCGGTAAGT	1166	4073	0.857143
AACTTAGCT.TCCAGAACG	1461	3419	0.892857
AACTTAGCT.TGCTCACAC	684	2648	0.892857
AACTTAGCT.TTACTTACG	422	1485	0.821429
AACTTCTGC.AGAGGTGAA	398	1657	0.785714
AACTTCTGC.AGCCTCTAG	547	1229	0.857143
AACTTCTGC.CAGCTGGAG	572	2091	0.785714
AACTTCTGC.CCTAAGTCT	1055	2774	0.928571
AACTTCTGC.GTCATTCTA	455	1784	0.892857
AACTTCTGC.GTTGCTCAG	905	2795	0.821429
AACTTCTGC.TGCGTGCCA	1131	2420	0.821429
AACTTGTCG.ATGAGATCC	1564	5129	0.892857
AACTTGTCG.CATCCGACA	1385	3711	0.857143
AACTTGTCG.CTATTCCGT	468	1887	0.928571
AACTTGTCG.CTCGAACTG	201	610	0.785714
AACTTGTCG.CTGCATGTT	842	2136	0.821429
AACTTGTCG.CTTAGGACT	725	3393	0.785714
AACTTGTCG.TAGCCAGTG	475	1577	0.785714
AACTTGTCG.TATACGTGG	854	3434	0.892857
AAGACGAAG.CGAGTAGCA	476	2208	0.857143
AAGACGAAG.GTGAATGCC	1139	2228	0.857143
AAGACGAAG.TTCGTGATG	712	2979	0.821429
AAGACTACC.ACGTCTATG	240	962	0.857143
AAGACTACC.CAGAAGTGA	585	1465	0.892857
AAGACTACC.CCATATCTT	1364	3990	0.892857
AAGACTACC.TAAGTACAC	550	1986	0.857143
AAGACTGGT.AAGCTGAGG	1451	3966	0.892857
AAGACTGGT.AAGTTGCCA	1616	5097	0.785714
AAGACTGGT.CAATACCAC	382	1287	0.857143
AAGACTGGT.CGCGTGAGA	1354	4340	0.857143
AAGACTGGT.GATACTGTG	880	1937	0.857143
AAGACTGGT.GCACGCATT	1615	4818	0.892857
AAGACTGGT.TAAGCACTA	462	1405	0.821429
AAGAGAACT.ATAGCCTAA	758	3171	0.821429
AAGAGAACT.CGAATCCTG	738	1297	0.821429
AAGAGAACT.CTCCTATCT	1422	4483	0.892857
AAGAGAACT.CTCTGTCAA	476	1248	0.857143
AAGAGAACT.CTGATGCAC	1898	6608	0.857143
AAGAGAACT.GACAATGTT	407	1499	0.75
AAGAGAACT.GCAGCTTGA	1480	4323	0.821429
AAGAGAACT.GCGACACAG	696	3043	0.857143
AAGAGAACT.TTAACGTTC	1438	4206	0.892857
AAGAGAGAG.CTCTGTCAA	275	702	0.892857
AAGAGAGAG.GCTAGTGGA	265	628	0.785714
AAGAGAGAG.TGCATCGGA	529	1686	0.857143
AAGCAACTA.AAGTAGGAC	243	860	0.892857
AAGCAACTA.ACACGTTGC	1806	5435	0.892857
AAGCAACTA.ACCTTGAAG	1034	2337	0.892857
AAGCAACTA.ATACGAGGT	504	1785	0.892857
AAGCAACTA.GCCATTAAG	1213	2913	0.821429
AAGCAACTA.GTCGACATT	580	2312	0.857143
AAGCAACTA.TCAAGCGTA	1225	4080	0.892857
AAGCAACTA.TCGGTATCA	639	2064	0.892857
AAGCAACTA.TTAAGTGGT	1131	3478	0.892857
AAGCAATCG.AGCTCGTCT	1143	2212	0.821429
AAGCAATCG.TAGACACGT	189	505	0.75
AAGCACAAC.ACATTGACA	1592	4573	0.857143
AAGCACAAC.ACGCTATGT	365	1195	0.821429
AAGCACAAC.AGATCTTCA	434	988	0.821429
AAGCACAAC.CATAGGTGT	414	894	0.821429
AAGCACAAC.GACATAACG	438	924	0.821429
AAGCACAAC.GCCTTGTGA	1103	2172	0.857143
AAGCACAAC.GTCAATACA	260	692	0.785714
AAGCACAAC.TGTAGCAAG	607	1515	0.785714
AAGCAGCAT.CACTACAGG	197	528	0.821429
AAGCAGCAT.CAGTGAGGA	398	1711	0.892857
AAGCAGCAT.CTGACAGCA	1078	2874	0.857143
AAGCAGCAT.GCTAGTGGA	467	1675	0.892857
AAGCAGCAT.GTGGAGGTC	494	1473	0.857143
AAGCAGCAT.TACTTCCAG	1412	3621	0.892857
AAGCAGCAT.TCCAAGTAA	554	1939	0.821429
AAGCATTGC.ACAAGTACA	1651	6646	0.821429
AAGCATTGC.AGGTGTACA	767	2253	0.892857
AAGCATTGC.ATTGATCAC	1652	6074	0.857143
AAGCATTGC.CAGAGCACC	398	1574	0.821429
AAGCATTGC.CCAAGTCGA	492	1830	0.892857
AAGCATTGC.CCAATATAC	916	3111	0.857143
AAGCATTGC.GACACCGAT	595	2488	0.892857
AAGCATTGC.GTAAGTGAG	847	2482	0.821429
AAGCATTGC.TAGATAGCC	1560	4025	0.857143
AAGCATTGC.TTCCAATTC	1286	2843	0.892857
AAGCCAAGT.ATGGAGGAA	1168	3664	0.928571
AAGCCAAGT.CAATACCAC	824	3541	0.892857
AAGCCAAGT.CCACTACCA	670	2000	0.892857
AAGCCAAGT.TATGAAGAC	441	1591	0.857143
AAGCCAAGT.TATGCCTTC	1282	3068	0.821429
AAGCCAAGT.TTATCGCAC	408	2093	0.892857
AAGCCAAGT.TTCGGAGTC	323	1047	0.928571
AAGCCACAC.CCTATTCAA	842	2702	0.821429
AAGCCACAC.CTGATCCGA	746	2423	0.892857
AAGCCACAC.GAGTCACCA	766	2574	0.857143
AAGCCACAC.GCCGAGTCT	997	3274	0.857143
AAGCCACAC.TAAGGTGAT	431	2036	0.892857
AAGCCACAC.TGGTCCTAG	1318	3776	0.857143
AAGCTGAGG.ATGCCTTCA	1304	4318	0.892857
AAGCTGGTC.ACCGACGGT	344	872	0.857143
AAGCTGGTC.AGATGTTGG	660	2101	0.857143
AAGCTGGTC.GATAAGCTG	1166	3825	0.857143
AAGCTGGTC.TGATTGTGC	288	1054	0.821429
AAGCTGGTC.TTATCGCAC	628	2724	0.821429
AAGCTTGCA.AGACATCCA	257	1360	0.928571
AAGCTTGCA.ATGAACTAG	499	1476	0.857143
AAGCTTGCA.GATTGAGTA	1261	3173	0.892857
AAGCTTGCA.TCAGAGCGT	171	663	0.857143
AAGGAACAG.CATTATGTC	1967	7077	0.857143
AAGGAAGTC.AACTGATTC	254	958	0.857143
AAGGATACG.AATACTCCG	543	1890	0.821429
AAGGATACG.AATGCTGAT	461	1026	0.857143
AAGGATACG.ATAGTCAGT	1690	4693	0.857143
AAGGATACG.CACACCTGT	1210	4065	0.928571
AAGGATACG.CACATATCA	1319	3728	0.857143
AAGGATACG.CCTTCGAGC	1758	5528	0.857143
AAGGATACG.CTTCGTGCA	432	736	0.892857
AAGGATACG.TAAGTACAC	898	2340	0.892857
AAGGATACG.TATCAGTGC	513	1516	0.857143
AAGGATACG.TCCTGTGGA	317	899	0.892857
AAGGATCGT.GGATTCGTC	471	1747	0.928571
AAGGATCGT.GTCCTTCAT	640	2297	0.892857
AAGGTCTGA.AATATCAGC	587	1152	0.75
AAGGTCTGA.AGTGAACGG	973	2259	0.857143
AAGGTCTGA.CCGACTGTT	481	1813	0.821429
AAGGTCTGA.CCTTCCTCA	843	1501	0.821429
AAGGTCTGA.CCTTGCTTG	456	836	0.857143
AAGGTCTGA.GCCTGCATC	658	1549	0.857143
AAGGTGCTG.AAGTTCTCT	1143	3367	0.857143
AAGGTGCTG.AGCGGTAAG	1800	4396	0.821429
AAGGTGCTG.CATCCAGGA	413	689	0.857143
AAGGTGCTG.CGGAAGACG	538	909	0.821429
AAGGTGCTG.GGATCGTTC	843	2245	0.892857
AAGGTGCTG.TCATATCGC	1148	3207	0.821429
AAGGTGCTG.TCATGCTCA	2178	7471	0.892857
AAGTACAGA.ACTCGAGTC	1396	4322	0.857143
AAGTACAGA.AGCAAGTCC	565	1574	0.892857
AAGTACAGA.ATTGCGCTA	1218	4036	0.892857
AAGTACAGA.CAAGCGCAT	634	1676	0.892857
AAGTACAGA.CATAGGTGT	608	2045	0.785714
AAGTACAGA.CCGGATTGC	1309	3504	0.857143
AAGTACAGA.CGGTAGCTT	1199	2939	0.857143
AAGTACAGA.CGTATTCCT	1678	5506	0.857143
AAGTACAGA.CTACGGTAT	981	2307	0.928571
AAGTACAGA.CTGAGTCCA	551	2245	0.785714
AAGTACAGA.TAACATTGG	336	1813	0.821429
AAGTACAGA.TCGCATTCG	433	1675	0.928571
AAGTACAGA.TGACAAGTT	438	1568	0.857143
AAGTAGGAC.ACAAGTACA	545	1978	0.785714
AAGTAGGAC.ACTCGAGTC	644	2878	0.892857
AAGTAGGAC.AGCAGACAA	766	2638	0.928571
AAGTAGGAC.ATCCTGCCT	1815	4885	0.857143
AAGTAGGAC.GTCCACAAC	353	1608	0.857143
AAGTAGGAC.TATGTACCT	1352	5183	0.892857
AAGTAGGAC.TGCGATACT	368	534	0.714286
AAGTCATGA.CTATCTTGA	279	785	0.892857
AAGTCATGA.GACGTAGCA	242	1208	0.785714
AAGTCATGA.GCTACCGAG	871	1775	0.928571
AAGTCATGA.GGAGCATCT	812	3044	0.857143
AAGTCATGA.GTCACAGAG	146	657	0.785714
AAGTCATGA.TACGAACTC	740	2523	0.928571
AAGTTCTCT.GAGCCGTTA	576	1962	0.821429
AAGTTCTCT.TGGAATCGT	1102	2130	0.821429
AAGTTGCCA.AAGCACAAC	339	1115	0.857143
AAGTTGCCA.GAGATGTAT	992	1740	0.857143
AAGTTGCCA.GTCAGTTGT	487	1259	0.785714
AATAACTCC.AAGGATCGT	585	2300	0.892857
AATAACTCC.AGACCAGCT	951	3124	0.857143
AATAACTCC.CAAGCTGCA	986	3552	0.821429
AATAACTCC.CGCTTATGA	407	603	0.75
AATAACTCC.CTCGAACTG	465	1832	0.892857
AATAACTCC.CTTGATCTA	767	2530	0.892857
AATAACTCC.GCAACCAAC	758	2904	0.821429
AATACCTTG.AATTAGAGG	822	2500	0.857143
AATACCTTG.CCAGATCAC	1030	3610	0.857143
AATACCTTG.CGACGTACG	1045	2449	0.857143
AATACCTTG.GACTAGCAT	1588	3878	0.892857
AATACCTTG.TCACACTGC	263	670	0.821429
AATACCTTG.TTGCCAGAT	299	1063	0.928571
AATACGTCT.ATATGTCCA	1859	6273	0.928571
AATACGTCT.ATCCAATGA	593	2317	0.857143
AATACGTCT.GATTCCTCT	592	2002	0.892857
AATACGTCT.TCGAACGCT	1954	6465	0.857143
AATACGTCT.TTAACGGAG	337	1090	0.857143
AATACGTCT.TTAGATCGG	303	557	0.892857
AATACTCCG.AATACGTCT	589	1495	0.821429
AATACTCCG.ACACATCTG	1079	3269	0.857143
AATACTCCG.AGCCTCTAG	896	3112	0.857143
AATACTCCG.AGTCAGTTG	1960	5252	0.892857
AATACTCCG.CAATCATAC	518	2145	0.857143
AATACTCCG.CAGATCATT	968	3615	0.928571
AATACTCCG.CCATACGAT	503	1601	0.857143
AATACTCCG.GTGCTCTTG	242	979	0.785714
AATACTCCG.TGACCTCCT	257	599	0.785714
AATAGACGC.AAGGATCGT	579	2490	0.821429
AATAGACGC.AGTGTCTCT	764	2061	0.821429
AATAGACGC.GATCTAGAG	2245	5778	0.892857
AATAGACGC.GATTAGTGT	454	1175	0.785714
AATAGACGC.GTAACAGTC	127	791	0.892857
AATAGACGC.GTGCATCAA	758	2886	0.892857
AATAGACGC.TACCGATTG	562	1934	0.857143
AATAGACGC.TGACCTATG	1246	3271	0.821429
AATATCAGC.ACAGGAACT	676	1509	0.821429
AATATCAGC.AGATGTTGG	287	1391	0.857143
AATATCAGC.ATAACGACA	1070	4020	0.892857
AATATCAGC.CTGCAAGCC	1286	3201	0.892857
AATATCAGC.TTGATGAGT	2073	4857	0.892857
AATATCGCT.ACGTCTATG	1457	4263	0.821429
AATATCGCT.AGCCGGATC	1044	3264	0.857143
AATATCGCT.ATCATGTTC	241	664	0.75
AATATCGCT.ATGCGCCGT	678	2510	0.821429
AATATCGCT.TGACGGTTG	669	2111	0.821429
AATCAGGAG.AACTGCGAC	306	741	0.857143
AATCAGGAG.ACCACGGAT	469	1412	0.785714
AATCAGGAG.ACCGTCCTA	284	640	0.821429
AATCAGGAG.CGCGCACAT	543	2323	0.821429
AATCAGGAG.CGGACAAGT	816	2466	0.892857
AATCAGGAG.CTCTTCAGC	2438	5849	0.892857
AATCAGGAG.GTATGCCTT	267	986	0.785714
AATCAGGAG.TAGCACTAT	614	1057	0.785714
AATCCGCTG.CAGCCGCAA	451	1556	0.857143
AATCCGCTG.GCCATACAA	298	1191	0.821429
AATCCGCTG.TAGACCATG	890	3011	0.892857
AATCCGCTG.TGCAGATGC	1401	4166	0.892857
AATCCGCTG.TGCCATCTC	967	3305	0.892857
AATCCTCGT.ATATGTCCA	478	1647	0.857143
AATCCTCGT.CAACCTGGT	649	1482	0.821429
AATCCTCGT.CACGGATAG	602	1316	0.928571
AATCCTCGT.CGAAGAGGT	516	2476	0.857143
AATCCTCGT.CGTACATCT	1264	4548	0.928571
AATCCTCGT.GAGAACAGG	549	857	0.785714
AATCCTCGT.GTTGACGTG	1034	2605	0.857143
AATCCTCGT.TAACATTGG	853	2173	0.821429
AATCCTCGT.TACAACACC	581	2021	0.892857
AATCGCCAT.CAGCACGTG	354	950	0.821429
AATCGCCAT.CCGGTTGAG	547	1736	0.785714
AATCGCCAT.CGACCTGTA	362	869	0.857143
AATCGCCAT.CGGATTCTC	205	532	0.857143
AATCGCCAT.CTTCCGTGG	1516	4164	0.928571
AATCGCCAT.GACTCTGGT	1860	4970	0.928571
AATCGCCAT.TACCGCGTT	1444	3048	0.892857
AATCGTGTT.AGCACCAGC	604	1826	0.857143
AATCGTGTT.ATCATAGAC	1448	3467	0.857143
AATCGTGTT.ATCTCGAAC	524	1645	0.857143
AATCGTGTT.CACACTGCC	1573	3861	0.857143
AATCGTGTT.CGTGCTTGA	248	1079	0.857143
AATCGTGTT.GCAGCTCTT	1564	4227	0.892857
AATCGTGTT.GCGACCTGT	620	1976	0.892857
AATCGTGTT.TGTAACAGT	876	2290	0.857143
AATCGTGTT.TTACTTACG	405	1596	0.857143
AATCTCCTA.AGACTTCGT	545	1561	0.75
AATCTCCTA.CAGCAGTAC	677	2373	0.892857
AATCTCCTA.CCGACTTGG	838	1232	0.857143
AATCTCCTA.GCGTTCAGA	192	542	0.785714
AATCTCCTA.GCTTACGTT	500	1643	0.892857
AATCTCCTA.TAGCTGTTG	715	3027	0.821429
AATCTCCTA.TGTTAAGCC	1343	3237	0.857143
AATCTGACC.CACAATAAC	868	2368	0.821429
AATCTGACC.GCTGTTCGG	1414	4124	0.892857
AATCTGACC.GTAACTCAT	658	2896	0.857143
AATCTGACC.GTAAGTGAG	1035	3751	0.892857
AATCTGACC.TAGCCAGTG	832	2020	0.892857
AATCTGACC.TCAAGGTCG	685	1978	0.785714
AATCTGACC.TGATGGACA	267	883	0.821429
AATGAGTCG.ATCCGACCA	171	553	0.785714
AATGAGTCG.CCATATCTT	617	2309	0.857143
AATGAGTCG.CCGTTCCAA	863	3140	0.892857
AATGAGTCG.GCGTTCAGA	426	1643	0.821429
AATGAGTCG.GTGTCCGTG	385	800	0.821429
AATGAGTCG.TAAGGTCCG	509	1426	0.857143
AATGAGTCG.TGTGCCATG	718	2920	0.857143
AATGAGTCG.TTAACGGAG	322	1309	0.857143
AATGCACTT.AATCCTCGT	915	3489	0.821429
AATGCACTT.AGATGAGAT	1510	4503	0.821429
AATGCACTT.AGCACACCT	710	2682	0.892857
AATGCACTT.CATACGCAG	356	1257	0.785714
AATGCACTT.GTAACTCAT	1721	6173	0.928571
AATGCAGCG.ACAAGGTAC	248	610	0.928571
AATGCAGCG.GCACGCATT	506	1034	0.892857
AATGCAGCG.GCTTGTCCT	572	2008	0.821429
AATGCAGCG.TCAAGGAGT	970	2105	0.857143
AATGCCTCA.CGTTGATCC	786	2711	0.892857
AATGCCTCA.GAGACATTG	846	1518	0.857143
AATGCCTCA.GTACCTAAC	749	2645	0.857143
AATGCCTCA.TGGAAGATT	479	1540	0.892857
AATGCCTCA.TTGTCAACC	1613	5010	0.892857
AATGCGTGC.AAGCAACTA	743	2130	0.785714
AATGCGTGC.ACGCGACAG	1166	3650	0.892857
AATGCGTGC.ACTACCATC	605	1317	0.785714
AATGCGTGC.CCTAGCAAT	1680	5081	0.857143
AATGCGTGC.TCTGCAACA	608	1467	0.785714
AATGCGTGC.TTGCAGTCA	676	2365	0.785714
AATGCTATC.AAGCAATCG	572	1743	0.821429
AATGCTATC.AAGCTGAGG	507	2299	0.892857
AATGCTATC.AATCGTGTT	675	2199	0.857143
AATGCTATC.AGGATCTCA	1071	4274	0.892857
AATGCTATC.AGTCGCCGA	1146	3790	0.892857
AATGCTATC.AGTTGTGTA	678	2326	0.821429
AATGCTATC.CCTTAACAT	833	2544	0.928571
AATGCTATC.GAGCCGTTA	296	1306	0.785714
AATGCTATC.GGTGATAGG	478	1744	0.821429
AATGCTATC.TATTGACTG	1332	5312	0.892857
AATGCTATC.TTGTCAACC	413	778	0.75
AATGCTGAT.AGCACCAGC	1022	2835	0.857143
AATGCTGAT.ATCGAATCG	764	2541	0.821429
AATGCTGAT.CATTGTTCA	832	1515	0.892857
AATGCTGAT.CGTGTCCGA	1840	5355	0.892857
AATGCTGAT.CTCCGCATT	741	2793	0.821429
AATGCTGAT.GGTGTGACC	319	646	0.821429
AATGCTGAT.TAGCACACG	364	959	0.75
AATGCTGAT.TCCTATTCC	434	1110	0.821429
AATGTGCGT.ATAGCTTGC	1088	3025	0.892857
AATGTGCGT.CAAGTCACT	392	1872	0.892857
AATGTGCGT.CTGTCACTT	621	2761	0.892857
AATGTGCGT.GCATGTGGT	1794	6043	0.892857
AATGTGCGT.TGAGCAGAT	1062	3618	0.892857
AATTAGAGG.AAGGATCGT	2388	7581	0.857143
AATTAGAGG.ATTAGCGGT	1101	3141	0.892857
AATTAGAGG.GGATCAGGT	1040	4675	0.75
AATTAGAGG.GTGCGTTCC	2204	7269	0.928571
AATTCGGAA.ATACAACCG	438	1597	0.785714
AATTCGGAA.CCTGACCTC	481	1975	0.714286
AATTCGGAA.GAGTTAACT	1467	4085	0.892857
AATTCGGAA.GTTAGATTG	229	707	0.892857
AATTGGATC.CTGGACACT	1879	6114	0.857143
AATTGGATC.TAGATAGCC	330	953	0.857143
AATTGGATC.TGATCGGAA	486	1376	0.892857
AATTGGTGA.ACACATCTG	1223	2925	0.928571
AATTGGTGA.AGCTTGGTG	844	2633	0.857143
AATTGGTGA.CACTACAGG	258	740	0.857143
AATTGGTGA.GAAGAGCAC	346	1161	0.857143
AATTGGTGA.GCATGTGGT	1028	1780	0.892857
AATTGGTGA.GCTTCACTC	576	1244	0.857143
AATTGGTGA.TAGCGCAGC	809	1981	0.857143
AATTGGTGA.TCACTACGT	1187	3388	0.892857
AATTGGTGA.TCTAATACC	1728	5569	0.857143
ACAACCGGA.TCAAGGTCG	1875	5404	0.892857
ACAACCGGA.TGGATTAGC	867	2750	0.892857
ACAACGAGC.ACACATCTG	642	1615	0.821429
ACAACGAGC.AGAGCCGCA	175	672	0.785714
ACAACGAGC.ATTCCTACG	423	835	0.821429
ACAACGAGC.TAACATTGG	319	1284	0.928571
ACAACGAGC.TAGTTGACG	405	1523	0.821429
ACAAGAATG.AGGAAGGTG	454	685	0.75
ACAAGAATG.CATAGAGAT	378	1492	0.892857
ACAAGAATG.GCTACCGAG	1004	2650	0.857143
ACAAGAATG.TGATGGACA	870	2372	0.821429
ACAAGGTAC.AACCGTGAG	997	3401	0.785714
ACAAGGTAC.AATAACTCC	1125	2049	0.821429
ACAAGGTAC.AATCTGACC	1120	3354	0.892857
ACAAGGTAC.ACAGAAGAG	602	1911	0.857143
ACAAGGTAC.ACGACATCT	1554	5689	0.821429
ACAAGGTAC.ACGCACACT	1001	3238	0.857143
ACAAGGTAC.AGTGAACGG	324	853	0.714286
ACAAGGTAC.ATGGACGTT	789	2158	0.857143
ACAAGGTAC.CACACCACA	561	1196	0.785714
ACAAGGTAC.CCGGTTGAG	296	748	0.857143
ACAAGTACA.AAGGATCGT	506	1698	0.821429
ACAAGTACA.AGGAAGGTG	830	1676	0.857143
ACAAGTACA.TGAGAGGAC	662	1860	0.75
ACAAGTACA.TGTAACAGT	1373	3141	0.892857
ACAATAGGT.AACAACCTA	739	1750	0.821429
ACAATAGGT.CACAGCGAA	583	2146	0.892857
ACAATAGGT.CAGCTGGAG	1164	3085	0.857143
ACAATAGGT.GATCGATAC	220	1242	0.892857
ACAATAGGT.GCTGAGCAG	751	1683	0.857143
ACAATAGGT.GGAGCATCT	476	1302	0.785714
ACAATAGGT.TCGTGACGT	670	2090	0.892857
ACAATAGGT.TGCTCACAC	1245	4156	0.714286
ACAATAGGT.TGGTGCCTG	1653	4755	0.892857
ACAATAGGT.TTCACTCCT	519	1372	0.857143
ACAATTCGG.CATTCAGTT	1003	3902	0.928571
ACAATTCGG.CCGGTGGTT	542	2268	0.821429
ACAATTCGG.CTCTACGCA	1573	4396	0.892857
ACAATTCGG.CTTGTAACG	559	1725	0.714286
ACAATTCGG.GTCACTATG	2268	7174	0.892857
ACACACCGT.AATTAGAGG	640	1552	0.821429
ACACACCGT.ACGTGTAGT	336	548	0.785714
ACACACCGT.CCAATATAC	576	1103	0.857143
ACACACCGT.CCATAGCCA	904	3432	0.928571
ACACACCGT.CGACGTGAT	731	2779	0.892857
ACACACCGT.CGGTCGACA	512	1229	0.892857
ACACACCGT.TCAACACTC	226	963	0.785714
ACACACCGT.TGCGTCTTA	989	2805	0.75
ACACACGTC.AGTACTCTC	709	1653	0.857143
ACACACGTC.GATGCTCCT	487	1726	0.892857
ACACACGTC.TAGTGATCC	556	1198	0.821429
ACACACGTC.TCACAGGTA	541	1233	0.821429
ACACATCTG.AAGCTGGTC	362	973	0.892857
ACACATCTG.AGTAAGCCA	400	1141	0.857143
ACACATCTG.CTTGGATCA	394	1421	0.821429
ACACCACAT.ACGATGGAA	575	2725	0.857143
ACACCACAT.ACGGACCAT	453	2112	0.714286
ACACCACAT.CATGGTCGA	919	2450	0.857143
ACACCACAT.CGTATAGCG	1710	3995	0.857143
ACACCACAT.CTGAGTCCA	1822	4969	0.857143
ACACCACAT.GCTGAGCAG	325	1144	0.821429
ACACCACAT.GGATCAATG	333	1117	0.857143
ACACCACAT.GTAATCAGC	182	514	0.821429
ACACCACAT.GTTCACTCC	1424	5393	0.892857
ACACCACAT.TTCCGCCAG	878	2400	0.821429
ACACCGCCA.AAGAGAGAG	245	781	0.892857
ACACCGCCA.AGGTCCGTC	182	651	0.892857
ACACCGCCA.AGTCATACT	614	2009	0.785714
ACACCGCCA.ATGTGACGA	704	1897	0.821429
ACACCGCCA.CCACGGATC	446	1836	0.892857
ACACCGCCA.GCACGCATT	762	2516	0.892857
ACACCGCCA.TGATACCGT	692	2859	0.892857
ACACGTTGC.ACCACTAGG	460	1798	0.857143
ACACGTTGC.ACCATTCAC	747	2748	0.821429
ACACGTTGC.AGAGCCGCA	907	2643	0.821429
ACACGTTGC.CATGACGTT	621	2109	0.857143
ACACGTTGC.CATGGTCGA	386	1690	0.892857
ACACGTTGC.GGTTCTATC	512	981	0.785714
ACACTAACG.ACAACCGGA	1720	5045	0.857143
ACACTAACG.GTGACGTAA	344	888	0.821429
ACACTAACG.TCGACGTTG	568	1190	0.928571
ACACTGTGA.AAGCACAAC	571	2058	0.821429
ACACTGTGA.CCACCATGC	512	1888	0.892857
ACACTGTGA.CCGAGTACT	496	1449	0.892857
ACACTGTGA.CGATTCGAG	255	1093	0.892857
ACACTGTGA.TCAATGGAC	313	999	0.821429
ACAGAAGAG.ACACACCGT	974	3223	0.857143
ACAGAAGAG.CCTCGCGTT	1205	3844	0.892857
ACAGAAGAG.GACCAGAGA	180	733	0.892857
ACAGAAGAG.TGATGGACA	578	1197	0.892857
ACAGAGATG.AAGCTTGCA	1266	4225	0.857143
ACAGAGATG.ATATCAGCC	1672	6043	0.892857
ACAGAGATG.ATGCAGTTC	590	1950	0.821429
ACAGAGATG.CCACGTTCT	681	2740	0.892857
ACAGAGATG.CCATTACAG	432	1361	0.821429
ACAGAGATG.CCGGTTCTA	418	1428	0.892857
ACAGAGATG.GCACGTAGA	2015	5911	0.892857
ACAGAGATG.GGACACTGG	1313	4676	0.857143
ACAGCGGTC.AACCGCTGA	331	740	0.892857
ACAGCGGTC.ATTAGCGGT	462	1848	0.892857
ACAGCGGTC.CTCCTGACG	1156	3821	0.928571
ACAGCGGTC.TAGCACTAT	714	2968	0.821429
ACAGCGTAT.CGGTCGACA	1298	2988	0.857143
ACAGCGTAT.GGAAGTATG	812	1996	0.857143
ACAGCGTAT.TGAGATCAT	1693	5386	0.892857
ACAGGAACT.ACACACCGT	400	649	0.785714
ACAGGAACT.ACCGCTGTG	597	994	0.785714
ACAGGAACT.AGACTAGTA	554	1980	0.892857
ACAGGAACT.CAAGTCGAA	429	1359	0.857143
ACAGGAACT.CCTCAGGTG	1788	4697	0.892857
ACAGGAACT.GGAAGTATG	1570	4626	0.892857
ACAGGAACT.GTTAGTCAA	1741	5645	0.892857
ACAGGTATC.ATAGCACGG	320	1002	0.857143
ACAGGTATC.CAATGCATT	456	2012	0.857143
ACAGGTATC.CCAGTACTC	649	1916	0.821429
ACAGGTATC.CCGCAACAC	370	892	0.892857
ACAGGTATC.GCACCATCG	278	594	0.821429
ACAGGTATC.GGAAGAAGC	1599	4454	0.892857
ACAGTATTG.ACTACCATC	477	775	0.821429
ACAGTATTG.AGGTCCGTC	656	1545	0.892857
ACAGTATTG.CGCATAACT	398	592	0.821429
ACAGTATTG.CTAGAGGTA	329	1194	0.714286
ACAGTATTG.GTTGCTCAG	1549	3923	0.892857
ACAGTATTG.TCGGACAGT	1217	2871	0.857143
ACATCGTCC.ACGGTGTAC	973	2392	0.857143
ACATCGTCC.AGTGAACGG	1577	4319	0.892857
ACATCGTCC.GCTCTGTGT	2076	6706	0.821429
ACATCGTCC.GGTAATCTA	312	970	0.821429
ACATCGTCC.GTACAATGC	388	687	0.785714
ACATCGTCC.TCGTACCTT	621	2401	0.821429
ACATCGTCC.TTGTTAGAG	160	661	0.892857
ACATGACTA.ACCGTCACG	396	954	0.892857
ACATGACTA.CCACTACCA	780	2719	0.857143
ACATGACTA.CGTACACAC	949	2494	0.857143
ACATGACTA.GAGTTAACT	1154	3826	0.821429
ACATGACTA.TATCATGCT	1248	2503	0.821429
ACATGACTA.TCGGACAGT	824	2996	0.857143
ACATGGATT.ACAAGAATG	447	1785	0.821429
ACATGGATT.ATTATGCAG	543	2316	0.857143
ACATGGATT.CAAGTCACT	230	801	0.75
ACATGGATT.CCAACAACA	600	2176	0.857143
ACATTCCAC.ACATGGATT	832	2654	0.892857
ACATTCCAC.ATTCGAAGA	202	775	0.892857
ACATTCCAC.CAAGTCGAA	1638	5639	0.892857
ACATTCCAC.CACAGCGAA	264	855	0.821429
ACATTCCAC.CGACCATCA	734	2865	0.857143
ACATTCCAC.CTTACATGC	957	2879	0.892857
ACATTCCAC.CTTCTGAGT	857	3862	0.928571
ACATTCCAC.TCCGTATAC	407	852	0.892857
ACATTCCAC.TGAGAATCC	1400	4096	0.785714
ACATTGACA.AATGCTATC	375	1431	0.714286
ACATTGACA.AGCTCGTCT	321	650	0.821429
ACATTGACA.CAATCATAC	839	2486	0.821429
ACATTGACA.CCGCTATCC	1494	4759	0.892857
ACATTGACA.GCCGAGTCT	916	2333	0.821429
ACATTGACA.GTTGCTCAG	532	2628	0.857143
ACATTGACA.TCCTCTAGT	749	2874	0.857143
ACATTGACA.TGAGTGACT	500	1893	0.785714
ACCACGCTA.AAGTTGCCA	439	1500	0.928571
ACCACGCTA.ACCGGTTAC	306	912	0.928571
ACCACGCTA.ATCGATCCT	530	2497	0.892857
ACCACGCTA.ATGCTTCAG	368	1318	0.857143
ACCACGCTA.CCTAAGTCT	823	3354	0.857143
ACCACGCTA.CTTCCGTGG	595	1822	0.785714
ACCACGCTA.GAATTCAGT	591	1736	0.857143
ACCACGCTA.GACCGTAGT	683	1928	0.821429
ACCACGCTA.GCCATACAA	710	2701	0.821429
ACCACGCTA.GGTAGTGTT	429	1429	0.75
ACCACGCTA.GTCTTCTCG	1695	3621	0.928571
ACCACGGAT.ACTAAGTTC	462	1331	0.75
ACCACGGAT.ATCCAATGA	621	1422	0.857143
ACCACGGAT.CAGCTCTTC	1106	2639	0.892857
ACCACGGAT.CGCAACCTC	870	1487	0.821429
ACCACGGAT.GAGGTGAGC	342	640	0.857143
ACCACTAGG.CCGGTTGAG	1486	2603	0.821429
ACCACTAGG.GTCACAGAG	1393	2810	0.857143
ACCACTAGG.TCAGGTGCA	442	1225	0.857143
ACCACTAGG.TTCCATACC	677	1598	0.785714
ACCAGCGTT.ACCAGCGTT	981	2849	0.892857
ACCAGCGTT.AGATCGAGT	1702	5569	0.892857
ACCAGCGTT.ATTAGCACA	197	799	0.857143
ACCAGCGTT.CACCTTCCT	709	2160	0.821429
ACCAGCGTT.CCGCACTCA	1363	4556	0.892857
ACCAGCGTT.CGCCATTAC	635	2481	0.892857
ACCAGCGTT.TACGACTTG	476	1622	0.857143
ACCAGCGTT.TCAGTAAGC	577	2377	0.892857
ACCAGCGTT.TGCATCGGA	1462	3516	0.857143
ACCATACTT.AGACCACGC	1229	3832	0.857143
ACCATACTT.AGACTTCGT	238	712	0.821429
ACCATACTT.CAGCAGTAC	238	634	0.892857
ACCATACTT.CCAGTCTCA	778	1906	0.857143
ACCATACTT.CCATAAGTA	424	653	0.892857
ACCATACTT.CTATCCATC	2375	7730	0.892857
ACCATACTT.GATGTAAGG	608	1251	0.821429
ACCATACTT.TTACCTCTC	439	1225	0.857143
ACCATCTAA.CCTGCAGAT	2324	7637	0.857143
ACCATCTAA.CGTGTATTC	726	1814	0.892857
ACCATCTAA.CTTATCTCA	1207	3490	0.857143
ACCATCTAA.CTTCGACTG	307	1132	0.785714
ACCATCTAA.GCCGCCTAA	657	2645	0.857143
ACCATCTAA.GCCTTAGAG	625	2151	0.821429
ACCATCTAA.TGACAAGTT	830	3119	0.785714
ACCATGTCT.AACTCCATG	153	503	0.892857
ACCATGTCT.AATTCGGAA	393	1691	0.857143
ACCATGTCT.ATCCACAGT	693	2583	0.821429
ACCATGTCT.ATCTAGGTT	1811	5020	0.892857
ACCATGTCT.CATCAATAG	914	2592	0.857143
ACCATGTCT.CGCCACCAT	359	1367	0.785714
ACCATGTCT.CTGCATGTT	1779	5277	0.892857
ACCATGTCT.GCGACCTGT	1302	4664	0.785714
ACCATGTCT.TACCTCACT	270	1190	0.857143
ACCATGTCT.TGGTTATAC	631	2435	0.892857
ACCATTCAC.CATCCAGGA	294	1040	0.857143
ACCATTCAC.GTTGCATGG	294	880	0.821429
ACCGACGGT.ACTGTAATC	436	1561	0.821429
ACCGACGGT.ATGCGCTAC	338	1029	0.857143
ACCGACGGT.GACTGCCTG	1499	4868	0.892857
ACCGACGGT.GATAACGTC	302	832	0.821429
ACCGACGGT.GATTGAGTA	758	1867	0.857143
ACCGACGGT.TCACAGGTA	738	1409	0.821429
ACCGACGGT.TCATCATCT	964	3775	0.821429
ACCGAGACA.AAGAGAACT	312	1103	0.892857
ACCGAGACA.AATACTCCG	1640	3081	0.857143
ACCGAGACA.ATCCACAGT	321	1127	0.821429
ACCGAGACA.GAATCACAT	955	2851	0.857143
ACCGAGACA.GTCAGACCG	1058	2248	0.821429
ACCGAGACA.TGAAGACCA	1889	4337	0.892857
ACCGAGTAG.AGTACGAAT	458	2261	0.892857
ACCGAGTAG.ATCAGAAGC	779	2782	0.892857
ACCGAGTAG.GAAGAGCAC	661	2047	0.857143
ACCGAGTAG.TCGGACAGT	1119	3064	0.821429
ACCGATCGA.AGCGACACC	916	3102	0.75
ACCGATCGA.CCTCTTGTA	621	2209	0.714286
ACCGATCGA.TCGGTATCA	478	1454	0.75
ACCGCTGTG.ACGTTCAAT	1381	3296	0.892857
ACCGCTGTG.ATCAGGATG	931	3177	0.857143
ACCGCTGTG.GCCGAGTCT	599	1603	0.785714
ACCGCTGTG.TAGTACGTA	1444	4222	0.892857
ACCGCTGTG.TGATCGGAA	460	1394	0.821429
ACCGGAAGG.AGAGGACGT	527	2047	0.857143
ACCGGAAGG.CAAGTACGA	817	2384	0.821429
ACCGGAAGG.CTCCAGCGT	549	2434	0.785714
ACCGGAAGG.CTTGTAACG	970	2212	0.857143
ACCGGAAGG.GGAAGTATG	1146	4549	0.928571
ACCGGAAGG.GGATCAGGT	525	1231	0.714286
ACCGGAAGG.GGTGTTCAT	823	3091	0.892857
ACCGGAAGG.GTAACTCAT	588	1211	0.928571
ACCGGAAGG.TCACATACT	1382	3696	0.892857
ACCGGAGTA.ACTCCGTCG	1408	2868	0.821429
ACCGGAGTA.TCGCATTCG	286	655	0.821429
ACCGGTTAC.CCTTATCCG	1798	5161	0.892857
ACCGGTTAC.GAGAATCAG	1327	4251	0.857143
ACCGGTTAC.GCGAGCAAG	1308	3841	0.892857
ACCGGTTAC.TTCTGAATG	1319	4252	0.892857
ACCGGTTAC.TTGTCAACC	636	1754	0.892857
ACCGTACGC.ACAATTCGG	203	649	0.892857
ACCGTACGC.AGATCGAGT	1233	4666	0.928571
ACCGTACGC.ATGGTTCGA	229	622	0.785714
ACCGTACGC.GCACGCATT	236	739	0.821429
ACCGTACGC.TATGACCGA	966	2774	0.892857
ACCGTCACG.ATACTTGCT	621	2414	0.821429
ACCGTCACG.CCAAGCGAG	332	998	0.857143
ACCGTCACG.GCAGCTCTT	617	2048	0.821429
ACCGTCCTA.AAGTAGGAC	549	2438	0.928571
ACCTAGCAC.CCTTAACAT	542	2398	0.821429
ACCTAGCAC.CTCTGCGGT	1023	3867	0.892857
ACCTAGCAC.CTTGCGACC	450	648	0.75
ACCTAGCAC.GTCAAGATC	499	815	0.75
ACCTAGCAC.TACCTCCTC	289	1062	0.75
ACCTAGCAC.TTGGACTTC	289	1238	0.892857
ACCTAGTTA.AGGAAGGTG	1228	2765	0.857143
ACCTAGTTA.ATCGGTGGT	1218	3642	0.857143
ACCTAGTTA.CCACATTAG	1146	2570	0.821429
ACCTAGTTA.CCGCAATGG	262	589	0.821429
ACCTAGTTA.GGATCGTTC	783	1980	0.857143
ACCTAGTTA.GTCGAGTAC	358	654	0.821429
ACCTAGTTA.TACGTTACC	1877	5052	0.892857
ACCTAGTTA.TAGTAGTCT	461	1970	0.857143
ACCTCCTAG.ACTTCTAAC	619	2653	0.892857
ACCTCCTAG.CAGTTACTG	725	1021	0.821429
ACCTGCAGA.ACAGGTATC	1899	4064	0.857143
ACCTGCAGA.AGATGAAGA	838	2421	0.714286
ACCTGCAGA.CTAGAGTCG	989	3596	0.892857
ACCTGCAGA.GAAGAGCAC	927	1648	0.821429
ACCTGCAGA.GTCCTAGTT	485	1341	0.857143
ACCTGTACC.AACCGTGAG	362	932	0.857143
ACCTGTACC.AGTCGCCGA	1842	5986	0.857143
ACCTGTACC.ATACTTGCT	899	3153	0.892857
ACCTGTACC.CCTGACCTC	1278	2683	0.821429
ACCTGTACC.GTGCGTTCC	465	728	0.857143
ACCTGTACC.TGCTGCGTC	403	622	0.821429
ACCTTGAAG.AATCCTCGT	1167	2761	0.892857
ACCTTGAAG.AGCTTGGTG	1645	4376	0.892857
ACCTTGAAG.AGTAATGGT	281	962	0.785714
ACCTTGAAG.AGTTCAACC	471	1656	0.928571
ACCTTGAAG.ATCTCGAAC	985	2355	0.821429
ACCTTGAAG.CCGGTGGTT	348	1277	0.892857
ACCTTGAAG.CCTCGACCT	1331	4098	0.857143
ACCTTGAAG.GAGGACTTA	759	1455	0.892857
ACCTTGAAG.GAGTCACCA	706	2210	0.892857
ACGAATCGC.CATCGAAGC	1302	3733	0.821429
ACGAATCGC.CCTCGCGTT	1110	2213	0.892857
ACGAATCGC.CTATCTTGA	1117	3049	0.857143
ACGAATCGC.CTGATGCAC	805	2471	0.928571
ACGAATCGC.TACGACCAT	246	882	0.892857
ACGACAGTC.CATCCAGGA	639	1523	0.857143
ACGACAGTC.CTGAGTAGC	365	1449	0.892857
ACGACAGTC.GGTTAGATG	695	2541	0.785714
ACGACAGTC.GGTTCAGAC	687	1975	0.857143
ACGACATCT.AATGCACTT	713	1390	0.785714
ACGACATCT.ACCTTGAAG	586	1771	0.857143
ACGACATCT.GACTATTGA	457	931	0.821429
ACGACATCT.GATACACTA	430	1346	0.857143
ACGACGATT.ACACCGCCA	463	1371	0.857143
ACGACGATT.AGTGAGAGA	293	740	0.857143
ACGACGATT.GGTAGCATC	297	1207	0.892857
ACGACGATT.GTTCCAACA	465	1378	0.892857
ACGACGATT.TAGGATGCC	237	979	0.821429
ACGACGATT.TTATTCGAC	372	1248	0.821429
ACGACTGCG.AAGTACAGA	294	682	0.75
ACGACTGCG.AGACCAGCT	728	1830	0.857143
ACGACTGCG.AGACTAGTA	349	808	0.857143
ACGACTGCG.ATTAGCGGT	597	1598	0.785714
ACGACTGCG.CGCCACCAT	524	1175	0.821429
ACGACTGCG.GGTAGTGTT	826	2643	0.892857
ACGAGAGCA.ACCAGCGTT	1511	5017	0.892857
ACGAGAGCA.AGACATCCA	1290	3213	0.892857
ACGAGAGCA.CAGTTGAGT	359	1447	0.892857
ACGAGAGCA.CCTCGACCT	1575	5002	0.821429
ACGAGAGCA.CTGTGCTCA	220	855	0.785714
ACGAGAGCA.GTAGCATAC	586	1381	0.785714
ACGAGAGCA.TCAGCTCAG	332	798	0.821429
ACGAGCTTC.AATCGCCAT	442	1300	0.821429
ACGAGCTTC.CCACAAGGT	450	1650	0.714286
ACGAGCTTC.CCATACGAT	500	1093	0.821429
ACGAGCTTC.CTGAGTAGC	580	1294	0.821429
ACGAGCTTC.CTGCTGCTT	1269	2633	0.821429
ACGAGCTTC.GGAAGGTAT	216	533	0.785714
ACGAGCTTC.GTGACGTAA	660	2235	0.857143
ACGAGCTTC.TACGAGTGA	208	597	0.821429
ACGAGCTTC.TGTCAACCT	764	3018	0.821429
ACGATGACC.AGTCATACT	621	2350	0.785714
ACGATGACC.TGCGTAATC	629	2515	0.857143
ACGATGACC.TTACTAGTC	510	2372	0.821429
ACGATGGAA.ACTCCGTCG	1494	4717	0.857143
ACGATGGAA.AGTAGAGGA	1536	3725	0.857143
ACGATGGAA.ATACCGCTT	1391	3712	0.857143
ACGATGGAA.CTGACGATG	689	1847	0.857143
ACGATGGAA.TATGTACCT	2239	6087	0.928571
ACGCAAGAT.AACGTCGAG	710	1401	0.892857
ACGCAAGAT.CGCCTGCAA	428	1106	0.821429
ACGCAAGAT.CTTAATCGT	1953	4640	0.857143
ACGCAAGAT.GACCGTAGT	1317	4361	0.821429
ACGCAAGAT.TAATCACGC	804	2543	0.892857
ACGCAAGAT.TTGCCGTAG	225	1029	0.892857
ACGCACACT.ACGCTATGT	260	898	0.714286
ACGCACACT.ACGTTCAAT	652	2094	0.75
ACGCACACT.AGTCCGTGT	1448	5448	0.821429
ACGCACACT.AGTGATGCG	463	1416	0.857143
ACGCACACT.CTCTCAGTC	1614	4238	0.892857
ACGCACACT.GACTCTCAC	1041	2645	0.785714
ACGCACACT.GATAGTTCT	280	741	0.821429
ACGCACACT.GATATGGAC	940	2715	0.821429
ACGCACACT.GATGCGACG	518	1528	0.892857
ACGCACACT.TCCGATAAC	1924	5603	0.857143
ACGCACACT.TGATGGACA	635	1064	0.857143
ACGCACACT.TGCCATCTC	1113	3609	0.857143
ACGCGACAG.ACTCGTCTA	451	1688	0.75
ACGCGACAG.CCATATGCC	1048	3238	0.785714
ACGCGACAG.GGATACAAT	758	3008	0.857143
ACGCGACAG.GTGTATCTG	385	722	0.785714
ACGCGACAG.GTGTTCCAG	589	1859	0.857143
ACGCGACAG.TCTATGACA	406	1327	0.892857
ACGCGACAG.TGAGACAGC	599	2064	0.75
ACGCGTGAC.AATCTCCTA	762	2487	0.857143
ACGCGTGAC.ACAATAGGT	750	2374	0.857143
ACGCGTGAC.AGCTGCACT	411	1368	0.714286
ACGCGTGAC.ATGACACAA	630	1926	0.821429
ACGCGTGAC.CACATATCA	1634	4858	0.857143
ACGCGTGAC.CCACACAGA	626	2277	0.857143
ACGCGTGAC.GCGACAACC	762	1666	0.928571
ACGCGTGAC.GTGACTCTC	413	963	0.857143
ACGCGTGAC.GTGAGGACG	2101	5628	0.857143
ACGCGTGAC.GTGGAGGTC	748	1722	0.892857
ACGCTAGTG.AGATATGGA	1198	3886	0.892857
ACGCTAGTG.AGCAAGTCC	402	1291	0.821429
ACGCTAGTG.ATAGTCAGT	1120	3838	0.892857
ACGCTAGTG.CTTCTATGA	145	558	0.928571
ACGCTAGTG.GAACATGAC	1109	2790	0.821429
ACGCTATGT.AGGTATTCC	556	1723	0.857143
ACGCTATGT.CGCAGTGTC	561	1598	0.857143
ACGCTATGT.GCCATTAAG	319	1126	0.821429
ACGCTATGT.TATGGTTGG	1558	3905	0.857143
ACGCTCTTA.ATCATGTTC	1513	6122	0.857143
ACGCTCTTA.ATCATTACG	380	1336	0.857143
ACGCTCTTA.ATCTCGTGA	1620	4183	0.892857
ACGCTCTTA.CCAGTCTCA	538	1940	0.785714
ACGCTCTTA.CGCATAACT	618	1707	0.892857
ACGCTCTTA.GCAGCAGTG	563	1558	0.857143
ACGCTCTTA.TCTCATCGG	1298	2833	0.857143
ACGGACCAT.AATCGCCAT	1107	2963	0.892857
ACGGACCAT.ACCACGCTA	510	1133	0.821429
ACGGACCAT.AGACTAGTA	974	2661	0.857143
ACGGACCAT.AGCATTCCA	255	511	0.892857
ACGGACCAT.CATCGCTGG	436	1405	0.857143
ACGGACCAT.CTGCAAGCC	593	1804	0.785714
ACGGACCAT.GAGCAGGAA	206	504	0.75
ACGGACCAT.GATTGGAAG	738	2403	0.892857
ACGGACCAT.GTCAACTGA	483	1563	0.857143
ACGGACCAT.TAAGTACAC	349	1524	0.857143
ACGGACCAT.TGTATCGTG	1864	6004	0.892857
ACGGTGCCT.CCATGATGT	602	2048	0.857143
ACGGTGCCT.CTATGGATG	894	2020	0.821429
ACGGTGCCT.TATCGGAAC	399	1541	0.857143
ACGGTGCCT.TGAGATCAT	1652	4328	0.892857
ACGGTGTAC.ATCGAATCG	1843	5313	0.892857
ACGTACTGC.AGATCGAGT	1135	2710	0.928571
ACGTACTGC.AGTCCGTGT	161	551	0.785714
ACGTACTGC.CGCGCACAT	1173	2812	0.892857
ACGTACTGC.GGATACCTA	471	1055	0.821429
ACGTACTGC.GTACGTCTA	484	1015	0.785714
ACGTACTGC.TCACACTGC	878	1553	0.892857
ACGTAGTAT.AACGGTAGC	565	1740	0.785714
ACGTAGTAT.AATGCGTGC	1879	5364	0.928571
ACGTAGTAT.TATCGAGCC	1130	4107	0.821429
ACGTATGTC.GATACTGTG	235	778	0.928571
ACGTATGTC.GGTCTCATG	1197	3429	0.892857
ACGTATGTC.GTGCATCAA	736	2278	0.821429
ACGTATGTC.GTGTCACAC	373	814	0.857143
ACGTATGTC.TCTGCAACA	703	1466	0.821429
ACGTATGTC.TTATCGCAC	425	877	0.857143
ACGTCGCTC.AGCTATATG	1036	2621	0.892857
ACGTCGCTC.CAACGATCG	608	1139	0.821429
ACGTCGCTC.TCACTACGT	522	1482	0.821429
ACGTCGCTC.TCAGGACTG	303	648	0.892857
ACGTCGCTC.TCGATTCAG	542	1509	0.892857
ACGTCTATG.AACGTCGAG	244	773	0.857143
ACGTCTATG.AATGCTGAT	1764	4997	0.892857
ACGTCTATG.CGGTGAGTC	2266	5502	0.892857
ACGTCTATG.GATGCGGTT	1143	4039	0.857143
ACGTCTATG.GCGCTTCTC	354	1438	0.785714
ACGTCTATG.GTGCATCAA	222	550	0.821429
ACGTCTATG.TCCAATCAT	1307	3393	0.821429
ACGTCTATG.TCGATTCAG	622	1538	0.857143
ACGTGAATC.AAGCAACTA	483	2017	0.892857
ACGTGAATC.ACAGCGGTC	1873	5381	0.892857
ACGTGAATC.CGGAGACTT	586	1848	0.857143
ACGTGAATC.GATCTGAAT	1800	4263	0.928571
ACGTGAATC.GATTGGAAG	587	1652	0.892857
ACGTGAATC.GTACCTAAC	368	786	0.857143
ACGTGAATC.GTGGACTGG	785	2909	0.892857
ACGTGAATC.TAGCGCAGC	984	1739	0.892857
ACGTGAATC.TGTTACTGA	407	1473	0.892857
ACGTGAATC.TTGATCGTA	566	2329	0.821429
ACGTGCTCG.AACTCCATG	994	2169	0.857143
ACGTGCTCG.ATTCGCTTA	815	2302	0.892857
ACGTGCTCG.GACTCTCAC	2125	5498	0.892857
ACGTGCTCG.GTGTACCGT	640	1435	0.857143
ACGTGCTCG.TAAGGTGAT	1721	5394	0.928571
ACGTGCTCG.TGCGTCTTA	924	2684	0.821429
ACGTGCTCG.TTGGACTTC	880	2267	0.821429
ACGTGTAGT.ACCGCTGTG	156	550	0.857143
ACGTGTAGT.ATCTCGAAC	363	692	0.892857
ACGTGTAGT.ATGACACAA	605	2503	0.821429
ACGTGTAGT.GGATTCGTC	427	1086	0.75
ACGTTCAAT.ACAGCGGTC	630	2025	0.892857
ACGTTCAAT.ACGACATCT	481	1740	0.892857
ACGTTCAAT.ACGCTAGTG	363	658	0.785714
ACGTTCAAT.AGATGAGAT	1134	3296	0.857143
ACGTTCAAT.AGTCGTCCG	345	533	0.785714
ACGTTCAAT.ATGGACGTT	426	1719	0.857143
ACGTTCAAT.CAATACCAC	1463	4161	0.892857
ACGTTCAAT.CCATACGAT	700	2822	0.857143
ACGTTCAAT.CGTTCCATT	901	1912	0.857143
ACGTTCAAT.GAGTCACCA	536	1060	0.821429
ACGTTCAAT.GCACTGGAT	301	1303	0.857143
ACGTTCAAT.GCTCAGCCA	809	2533	0.857143
ACTAACCGA.TAGCACACG	1410	4304	0.857143
ACTAACCGA.TCAGAGCGT	357	1047	0.821429
ACTAACCGA.TTAGTCGGA	1596	4338	0.892857
ACTAAGTTC.ATCAAGCAT	1534	3941	0.821429
ACTAAGTTC.ATCTTACAG	802	3087	0.892857
ACTAAGTTC.ATTGCCGAC	1175	3570	0.892857
ACTAAGTTC.CCTTCCTCA	869	3885	0.821429
ACTAAGTTC.CTGATCAAG	446	1580	0.892857
ACTAAGTTC.CTTGGATCA	889	1884	0.892857
ACTAAGTTC.GCACAACTC	570	1975	0.821429
ACTAAGTTC.GGAAGTATG	676	2324	0.892857
ACTAAGTTC.GGTAACTAC	211	641	0.892857
ACTAAGTTC.TATTCAACG	283	926	0.821429
ACTAAGTTC.TCGTGCCAC	472	1534	0.75
ACTAAGTTC.TTCGTGATG	464	1641	0.857143
ACTACCATC.ACTCGAGTC	779	1786	0.785714
ACTACCATC.ATGAGGTAT	1706	5321	0.892857
ACTACTCAT.AAGCAGCAT	887	2335	0.857143
ACTACTCAT.CAGCTTCGA	494	1601	0.892857
ACTACTCAT.CTAGTGCTG	242	716	0.821429
ACTACTCAT.CTTCTATGA	552	1666	0.785714
ACTACTCAT.GAATCAACC	366	898	0.821429
ACTACTCAT.GACGGTGCT	746	2037	0.892857
ACTACTCAT.GAGTCCAAT	949	2490	0.821429
ACTACTCAT.GTGCTGACT	313	818	0.714286
ACTATCCTG.ACCATTCAC	546	2278	0.785714
ACTATCCTG.AGACATATC	467	1461	0.821429
ACTATCCTG.AGAGCGCGA	663	2177	0.821429
ACTATCCTG.ATATCAGCC	333	988	0.785714
ACTATCCTG.CTGTAGAAG	414	1244	0.785714
ACTATCCTG.GAGCTCTCA	1593	5009	0.892857
ACTATCCTG.GCGGAGATT	670	1801	0.857143
ACTATCCTG.GGTAAGTGA	1844	5476	0.892857
ACTATCCTG.GTGCTAAGC	621	1382	0.892857
ACTATCCTG.TCATCATCT	869	3485	0.857143
ACTATCCTG.TGTCCATAG	504	1864	0.821429
ACTATTGTC.ACTCCTGAG	214	568	0.821429
ACTATTGTC.GGTTAACAG	207	841	0.857143
ACTATTGTC.TTCACTGGA	526	1718	0.928571
ACTCACGAA.AGTATGACG	479	759	0.857143
ACTCACGAA.CTTCACTGT	1116	2845	0.821429
ACTCACGAA.GGTTCTATC	521	1564	0.857143
ACTCACGAA.GTTAGAGAC	289	717	0.785714
ACTCACGAA.TAATGTAGC	637	2519	0.821429
ACTCACGAA.TTGGTAACT	298	1333	0.928571
ACTCATTCA.ATAGACCGA	312	1373	0.785714
ACTCATTCA.ATCTGCGTA	1602	4093	0.821429
ACTCATTCA.GAAGAGCAC	1994	4966	0.821429
ACTCATTCA.GGAGACACA	748	2515	0.857143
ACTCATTCA.TAGAGCCAG	1292	3383	0.821429
ACTCCAACT.CCGCAATGG	550	781	0.785714
ACTCCAACT.GTGGAGGTC	827	3412	0.892857
ACTCCAACT.GTTCCAACA	1032	2933	0.857143
ACTCCAACT.TCACACTGC	233	509	0.785714
ACTCCGGTT.CACTAGACT	527	1597	0.892857
ACTCCGGTT.CCGGTGGTT	963	3045	0.857143
ACTCCGGTT.CGTCAGCAC	694	2172	0.892857
ACTCCGGTT.GACTTGATT	615	2474	0.892857
ACTCCGGTT.GTTAATTCG	762	2708	0.857143
ACTCCGGTT.TCATGCAGG	567	2095	0.892857
ACTCCGTCG.AACGGAGAT	462	1469	0.785714
ACTCCGTCG.ACTCCTGAG	461	1458	0.892857
ACTCCGTCG.AGTCGCGAC	824	1706	0.785714
ACTCCGTCG.CCAACGGAA	710	1640	0.785714
ACTCCGTCG.CGATTGAAC	471	1250	0.892857
ACTCCGTCG.CTAGTCGTC	439	1190	0.857143
ACTCCGTCG.GATCTACTT	2033	6756	0.857143
ACTCCGTCG.GCCAATGAA	339	1376	0.857143
ACTCCGTCG.GCCGAACCA	979	2374	0.821429
ACTCCGTCG.GTAGCCTTG	489	2320	0.821429
ACTCCGTCG.TATAATCGC	711	2278	0.821429
ACTCCGTCG.TGTGGTCCT	624	2542	0.857143
ACTCCTGAG.ACCTGCAGA	372	1130	0.857143
ACTCCTGAG.CATTGCAGA	511	1443	0.857143
ACTCCTGAG.GATACACTA	1013	2357	0.857143
ACTCCTGAG.GTACCTAAC	870	1622	0.821429
ACTCCTGAG.GTAGCATAC	348	772	0.928571
ACTCCTGAG.TCGCAAGCA	212	655	0.821429
ACTCGAGTC.AAGACTACC	448	1459	0.821429
ACTCGCTGT.AGGATGCGT	2180	6183	0.892857
ACTCGCTGT.CGTCTGTCC	1860	4522	0.821429
ACTCGCTGT.GAGATTCCT	909	2801	0.892857
ACTCGCTGT.GGATACCTA	351	1009	0.892857
ACTCGCTGT.TCGGATGTT	2481	7086	0.857143
ACTCGTAGG.CTGATGCAC	194	576	0.821429
ACTCGTAGG.GATATATCC	1009	2706	0.928571
ACTCGTAGG.TACAGGACT	1464	5141	0.892857
ACTCGTCTA.CAAGGTGTG	992	2570	0.892857
ACTCGTCTA.CTACGAGAA	464	1351	0.857143
ACTCGTCTA.GGAAGGTAT	445	1620	0.75
ACTCGTCTA.GTCACAGAG	809	2953	0.821429
ACTCGTCTA.GTCTCCAGG	690	1433	0.857143
ACTCGTCTA.GTTCACTCC	1002	1951	0.857143
ACTCGTCTA.TGCGCTGCA	644	2042	0.785714
ACTCGTCTA.TTGGACTTC	774	2304	0.821429
ACTCTAGGA.ACACATCTG	418	733	0.785714
ACTCTAGGA.GCCATCGCT	812	3223	0.892857
ACTCTAGGA.TCCAGAACG	1279	3568	0.892857
ACTCTCACA.GAGCATACA	462	1081	0.75
ACTCTCACA.GGTGGAGCT	1067	2980	0.821429
ACTCTCACA.GTAGACTCT	836	2231	0.821429
ACTCTCACA.TGTTACTGA	904	2695	0.821429
ACTCTGCTC.AATGAGTCG	755	2770	0.785714
ACTCTGCTC.ACCACGCTA	1748	6129	0.821429
ACTCTGCTC.ATCAAGCAT	216	599	0.714286
ACTCTGCTC.GATACCGGA	2323	5974	0.928571
ACTCTGCTC.GTTGCTCAG	809	2378	0.857143
ACTCTGCTC.TGCGTATCT	679	974	0.857143
ACTCTGCTC.TTCACTCCT	403	719	0.785714
ACTGACTAC.ACTAAGTTC	1319	3942	0.892857
ACTGACTAC.ACTCATTCA	320	1329	0.857143
ACTGACTAC.ATGGAGAGT	630	2259	0.821429
ACTGACTAC.CTTCACTGT	624	2682	0.892857
ACTGACTAC.TAACACGAG	499	1550	0.821429
ACTGACTAC.TCAGACAAG	722	2547	0.892857
ACTGACTAC.TGAACCAAT	1068	4302	0.857143
ACTGACTAC.TGGAGAACC	218	605	0.857143
ACTGCTAGT.AAGGAACAG	529	1608	0.892857
ACTGCTAGT.ACCATGTCT	701	2933	0.892857
ACTGCTAGT.ACTAAGTTC	1859	5550	0.892857
ACTGCTAGT.ACTGGTGCT	1968	4185	0.892857
ACTGCTAGT.AGAGGTGAA	588	2564	0.857143
ACTGCTAGT.AGCTGCACT	574	1938	0.892857
ACTGCTAGT.CAATACCAC	489	2349	0.857143
ACTGCTAGT.CAATGTGCT	1345	3652	0.928571
ACTGCTAGT.GATCTGTTC	495	1811	0.821429
ACTGCTAGT.GCTCTGTGT	430	1561	0.857143
ACTGCTAGT.GTTGATGCA	408	690	0.75
ACTGCTAGT.TGGTGGATC	1565	3950	0.892857
ACTGGACCA.ACATGGATT	1083	4193	0.892857
ACTGGACCA.ACTCTAGGA	1088	3611	0.785714
ACTGGACCA.CTAGGTACT	1506	4669	0.892857
ACTGGACCA.GAACTCGTA	919	2587	0.857143
ACTGGACCA.GAGCATACA	374	586	0.892857
ACTGGACCA.GGAGTACAG	858	2724	0.892857
ACTGGACCA.TGCATACAT	1171	2471	0.857143
ACTGGTCAG.ACAGAGATG	488	1548	0.785714
ACTGGTCAG.ACTCGCTGT	1426	4778	0.892857
ACTGGTCAG.ATAGCACGG	837	2093	0.857143
ACTGGTCAG.CTCTCAGTC	663	1994	0.892857
ACTGGTCAG.GAGTCCAAT	563	1792	0.857143
ACTGGTCAG.GCACTGGAT	418	1607	0.857143
ACTGGTCAG.GTGCATCAA	456	1597	0.857143
ACTGGTCAG.TATGTACCT	586	1943	0.892857
ACTGGTCAG.TATGTATGC	811	3022	0.857143
ACTGGTGCT.CTGCTTAGG	770	2076	0.892857
ACTGGTGCT.GAGCTCTCA	677	1623	0.892857
ACTGGTGCT.GTCAGACCG	684	955	0.857143
ACTGGTGCT.TAACATTGG	493	793	0.821429
ACTGGTGCT.TCTACATCC	853	2162	0.857143
ACTGTAATC.CCTATTCAA	276	760	0.857143
ACTGTAATC.CTTCTCATC	730	1967	0.857143
ACTGTAATC.CTTGTAACG	1270	2965	0.892857
ACTGTAATC.GATTAGTGT	879	3832	0.857143
ACTGTAATC.TAACGTGTC	684	2249	0.857143
ACTGTAATC.TAGAGACTA	609	1696	0.857143
ACTGTGTCA.AGAAGTCCT	322	1077	0.821429
ACTGTGTCA.ATGTGAGAC	475	1816	0.928571
ACTGTGTCA.CGGTTGCGA	465	813	0.821429
ACTGTGTCA.CTGGTCGGT	191	658	0.892857
ACTGTGTCA.CTTACATGC	1884	5984	0.892857
ACTTAGCTT.ATGAGTGTG	335	1404	0.892857
ACTTAGCTT.CCGCATCCT	1829	5259	0.857143
ACTTAGCTT.TACCGATTG	246	682	0.821429
ACTTCAGTA.AAGCACAAC	1505	4277	0.821429
ACTTCAGTA.ACTGTGTCA	720	2299	0.821429
ACTTCAGTA.AGCACCGTG	870	2707	0.857143
ACTTCAGTA.GGTCGGTCT	637	2599	0.928571
ACTTCAGTA.TCAAGGTCG	1601	4789	0.892857
ACTTCAGTA.TCAATCTAG	229	779	0.892857
ACTTCAGTA.TCCAGAACG	435	1434	0.785714
ACTTCAGTA.TGGAATCGT	1245	3015	0.821429
ACTTCGCAG.CTTAAGTTG	427	1435	0.928571
ACTTCGCAG.GAGTCCAAT	1333	4017	0.892857
ACTTCGCAG.TCAATGGAC	357	1404	0.821429
ACTTCGCAG.TGTGGACAA	617	1266	0.857143
ACTTCTAAC.AAGCATTGC	1785	5727	0.857143
ACTTCTAAC.CGCCATTAC	502	1990	0.857143
ACTTCTAAC.GATCGCACT	1556	6055	0.857143
ACTTCTAAC.GGTTCAGAC	599	2446	0.892857
ACTTCTAAC.GTGTACCGT	676	1402	0.821429
ACTTCTAAC.GTGTTCCAG	1334	3722	0.892857
ACTTCTTGG.ACCTGTACC	287	1213	0.892857
ACTTCTTGG.AGTTACAAG	1562	5190	0.928571
ACTTCTTGG.GTGAATGCC	1411	2610	0.892857
ACTTCTTGG.TGTACACGA	1279	5185	0.785714
ACTTGATCT.AAGAGAGAG	421	778	0.857143
ACTTGATCT.ACGCTATGT	410	1155	0.821429
ACTTGATCT.CAAGTCACT	2260	6801	0.785714
ACTTGATCT.CCTATTGGT	615	2102	0.892857
ACTTGATCT.CCTTGCTTG	490	2052	0.892857
ACTTGATCT.TAGTGATCC	1565	4448	0.928571
AGAAGAGTC.ATTCACCTC	632	1437	0.892857
AGAAGAGTC.CTTAACAGC	1923	5772	0.892857
AGAAGAGTC.GGTAGACAT	627	1836	0.821429
AGAAGAGTC.GTCGACATT	465	1703	0.857143
AGAAGAGTC.TGGATTAGC	1331	4419	0.892857
AGAAGAGTC.TGGTAACCA	1760	4624	0.857143
AGAAGCTGC.ACGGACCAT	523	2208	0.821429
AGAAGCTGC.ATTAGCCAC	335	953	0.785714
AGAAGCTGC.CAGTGCCAT	227	976	0.821429
AGAAGCTGC.CGAAGAGGT	1915	6379	0.892857
AGAAGCTGC.CGCTTGTAG	684	2078	0.75
AGAAGCTGC.TATGCCTTC	753	2910	0.785714
AGAAGCTGC.TTGGTAACT	431	1505	0.928571
AGAAGTAAC.ACAAGGTAC	688	3257	0.892857
AGAAGTAAC.TGAGACAGC	1009	2730	0.821429
AGAAGTCCT.AAGGATACG	366	793	0.857143
AGAAGTCCT.CAGTTACTG	398	798	0.857143
AGAAGTCCT.CTCGACTGC	629	1756	0.857143
AGAAGTCCT.CTGGACTAA	1469	4224	0.821429
AGAAGTCCT.GAGCCGTTA	240	939	0.892857
AGAAGTCCT.GCAACACCT	899	2775	0.857143
AGAAGTCCT.TATCTGTCA	809	2873	0.857143
AGAATCAGA.AGTCATACT	1648	4414	0.857143
AGAATCAGA.CTATGGATG	2068	5377	0.857143
AGAATCAGA.CTGATGCAC	548	2478	0.785714
AGAATCAGA.TCCAGAACG	446	875	0.785714
AGACATATC.ACTTGATCT	835	2880	0.857143
AGACATATC.AGACCAGCT	471	1675	0.857143
AGACATATC.AGAGGACGT	1662	5095	0.928571
AGACATATC.ATGCTGTCG	349	1717	0.892857
AGACATATC.CAACGCACA	1850	5918	0.892857
AGACATATC.TATGAAGAC	1921	7074	0.857143
AGACATATC.TCAGAGTCA	1835	5635	0.821429
AGACATCCA.ACACACCGT	630	2186	0.821429
AGACATCCA.ATTCCGTAC	1163	2865	0.928571
AGACATCCA.CATCCTCTC	470	1512	0.892857
AGACATCCA.GAGACGATC	578	1926	0.857143
AGACATCCA.TGGTAGCAG	385	1039	0.892857
AGACATCCA.TTACGGACC	1064	2691	0.892857
AGACCACGC.AGCTTGGTG	1980	4745	0.892857
AGACCACGC.CAAGAGAGT	1706	3689	0.892857
AGACCACGC.CGGATTCTC	1533	4036	0.892857
AGACCACGC.TCCTGTCCG	857	1970	0.892857
AGACCAGCT.AGTAATCAG	1076	3602	0.857143
AGACCAGCT.CATAGGTGT	328	832	0.821429
AGACCAGCT.CCATAGCCA	606	1678	0.857143
AGACCAGCT.CCGGTTGAG	400	1128	0.821429
AGACCAGCT.GCTTACTAG	759	2958	0.821429
AGACCAGCT.GGAAGGTAT	527	1791	0.892857
AGACGCCTG.ACGTGCTCG	1046	2790	0.75
AGACGCCTG.TAGGTTAGT	350	1183	0.785714
AGACGCTAT.ACAGCGTAT	1245	3613	0.857143
AGACGCTAT.CGATTCGAG	489	1359	0.785714
AGACGCTAT.GACGCTTGC	1008	2100	0.892857
AGACGCTAT.TTGGAGAAC	731	2308	0.857143
AGACGGAGG.AACGAGAAT	1641	6379	0.857143
AGACGGAGG.AATGAGTCG	767	2502	0.928571
AGACGGAGG.AGTGACGAT	570	1841	0.785714
AGACGGAGG.CCTCTTGTA	335	1466	0.785714
AGACGGAGG.GAGTATCGC	419	815	0.821429
AGACGGAGG.GCGAAGCTC	346	781	0.892857
AGACGGAGG.GGAGCTCAA	652	1663	0.857143
AGACGGAGG.TACAACACC	1998	5955	0.928571
AGACTAGTA.ATGCGCCGT	1425	5156	0.857143
AGACTAGTA.GTATACAGA	809	1511	0.821429
AGACTAGTA.GTCGCAGGT	2010	5175	0.892857
AGACTAGTA.TCATGCAGG	622	1579	0.821429
AGACTAGTA.TCGATTCAG	1218	2647	0.821429
AGACTTCGT.ACTCGTAGG	1218	3390	0.892857
AGACTTCGT.AGATCGAGT	636	1931	0.821429
AGACTTCGT.AGGTCAGCA	1381	4000	0.892857
AGACTTCGT.CATCCAGGA	860	2006	0.857143
AGACTTCGT.CATTGACAA	526	859	0.928571
AGACTTCGT.CCAACAACA	1001	2510	0.857143
AGACTTCGT.CCGCAATGG	1085	2094	0.892857
AGACTTCGT.CCTATTGGT	1674	5199	0.892857
AGACTTCGT.GCGCTAGAA	724	2368	0.857143
AGACTTCGT.GCTCTGTGT	633	2018	0.857143
AGACTTCGT.TGGATAGGT	323	856	0.857143
AGAGAGTGG.CGACAGACC	1458	3971	0.821429
AGAGAGTGG.CTATAGCTC	1024	4303	0.857143
AGAGAGTGG.CTCCAGCGT	408	1387	0.821429
AGAGAGTGG.CTTGCACAA	403	1468	0.892857
AGAGAGTGG.GTACGAACG	1954	5786	0.892857
AGAGAGTGG.TGACCTATG	604	1357	0.785714
AGAGAGTGG.TTCGCATCC	1160	3457	0.892857
AGAGCCGCA.CGCACTCTT	172	693	0.857143
AGAGCCGCA.GATATATCC	394	1294	0.857143
AGAGCCGCA.GCCAATGAA	535	1722	0.75
AGAGCGCGA.AAGGATACG	929	2656	0.857143
AGAGCGCGA.AGACCACGC	1190	2436	0.892857
AGAGCGCGA.CAACCTGGT	995	2971	0.785714
AGAGCGCGA.CCAACAACA	995	2563	0.857143
AGAGCGCGA.CCAACGGAA	499	1790	0.75
AGAGCGCGA.CGTGCCTAT	1458	5264	0.857143
AGAGCGCGA.GCAACTCGC	355	889	0.75
AGAGCGGAG.CAGCGACGT	640	2683	0.821429
AGAGCGGAG.CATTGCAGA	226	604	0.892857
AGAGCGGAG.CCGGTGGTT	294	1225	0.75
AGAGCGGAG.GCGATATGA	695	1598	0.821429
AGAGCGGAG.TCATATCGC	788	2069	0.892857
AGAGGACGT.ACTGTAATC	829	3479	0.857143
AGAGGACGT.ATATCCGAT	780	2942	0.785714
AGAGGACGT.CAACTCCAG	369	576	0.892857
AGAGGACGT.GATTAGTGT	603	2074	0.857143
AGAGGACGT.GGTACTTCC	278	510	0.714286
AGAGGACGT.TGAGAGGAC	383	1010	0.821429
AGAGGTGAA.ACAAGGTAC	1166	2382	0.928571
AGAGGTGAA.ACTTCTAAC	237	830	0.857143
AGAGGTGAA.CAGCGTAAG	622	2032	0.857143
AGAGGTGAA.CCAGGAGTT	364	1610	0.857143
AGAGGTGAA.CCGACTGTT	1169	3581	0.892857
AGAGGTGAA.GACAATGTT	412	1349	0.892857
AGAGGTGAA.TATCACCTG	761	2745	0.785714
AGATACGTT.AGGTGTACA	482	2116	0.821429
AGATACGTT.TCGTAATAG	286	751	0.821429
AGATATGGA.AAGTTCTCT	483	2051	0.892857
AGATATGGA.CATTCCGAG	1019	3371	0.892857
AGATATGGA.CCAGCCAAT	455	1432	0.821429
AGATATGGA.GGAAGGTAT	363	1182	0.857143
AGATCGAGT.CACTAGACT	2044	4797	0.857143
AGATCGAGT.CTGCGTCAC	2178	5549	0.857143
AGATCGAGT.TTCCTTGAC	2292	6307	0.892857
AGATCTGAC.ATATTCGCA	614	2349	0.75
AGATCTGAC.CCACGGATC	1922	5193	0.821429
AGATCTGAC.CCGAGTACT	977	3266	0.857143
AGATCTGAC.CGCTTATGA	1395	3939	0.892857
AGATCTGAC.TCACATACT	1134	2986	0.892857
AGATCTTCA.AAGAGAACT	845	2922	0.857143
AGATCTTCA.AGGAAGGTG	722	2293	0.857143
AGATCTTCA.GCTTACGTT	527	1536	0.857143
AGATCTTCA.TAGTACGTA	491	1076	0.785714
AGATCTTCA.TGACCAAGT	279	656	0.821429
AGATGAAGA.AATCCGCTG	860	3196	0.857143
AGATGAAGA.AATTAGAGG	624	2432	0.892857
AGATGAAGA.ATAGCACGG	397	1333	0.821429
AGATGAAGA.GAATCGAGA	1092	4058	0.892857
AGATGAAGA.TCACGACAA	194	530	0.785714
AGATGAGAT.AACGGTAGC	1558	3095	0.892857
AGATGAGAT.AACTGCGAC	1308	3279	0.892857
AGATGAGAT.ACAGCATCA	761	3206	0.857143
AGATGAGAT.ACAGGAACT	1334	3670	0.821429
AGATGAGAT.ACTCGAGTC	408	1371	0.857143
AGATGAGAT.AGAAGTCCT	534	1129	0.75
AGATGAGAT.ATAGTCAGT	598	2305	0.857143
AGATGAGAT.CACGTAGAC	1128	2211	0.821429
AGATGAGAT.CCGGTTGAG	598	1527	0.857143
AGATGAGAT.CGTGCTTGA	1053	2887	0.892857
AGATGAGAT.GCAATCACG	544	1844	0.892857
AGATGAGAT.GCGCTCTAT	499	1073	0.785714
AGATGAGAT.GTGCTCTTG	505	1512	0.857143
AGATGAGAT.TCCGGAGCT	379	1193	0.821429
AGATGAGAT.TTCAGTGCC	537	1886	0.892857
AGATGTTGG.CACTGCTTA	398	1302	0.857143
AGATGTTGG.TATAGTGCG	197	504	0.821429
AGATGTTGG.TCAGAGTCA	845	3493	0.892857
AGATGTTGG.TCATGCTCA	1190	3191	0.821429
AGATGTTGG.TTGTCAACC	400	1417	0.857143
AGCAACATT.ACTCGTCTA	728	2770	0.821429
AGCAACATT.CCTGTTAGC	628	1839	0.821429
AGCAACATT.GGATCGTTC	730	3060	0.857143
AGCAACATT.TCGATTCAG	797	1500	0.821429
AGCAAGTCC.AATCAGGAG	541	1793	0.857143
AGCAAGTCC.ACCGGAGTA	281	605	0.785714
AGCAAGTCC.AGATCTTCA	1001	2882	0.857143
AGCAAGTCC.ATCAGTCGA	860	3109	0.785714
AGCAAGTCC.CACACTGCC	1204	3480	0.892857
AGCAAGTCC.GACTCTCAC	269	999	0.785714
AGCAAGTCC.GTGCATCAA	863	2115	0.857143
AGCACACCT.AAGGATACG	318	501	0.785714
AGCACACCT.AAGTAGGAC	866	1895	0.892857
AGCACACCT.GAAGTGTGA	369	1164	0.857143
AGCACACCT.GTGTTGGAA	734	1190	0.928571
AGCACACCT.TCGGATGTT	288	1263	0.821429
AGCACCAGC.ACGGTGCCT	548	1263	0.821429
AGCACCAGC.ACTCGAGTC	672	2466	0.928571
AGCACCAGC.AGCATTCCA	717	1722	0.821429
AGCACCAGC.AGTTATCGC	584	2147	0.857143
AGCACCAGC.CGTAATGAC	1489	3963	0.892857
AGCACCAGC.CGTACACAC	377	1733	0.857143
AGCACCAGC.CTTCTGAGT	1016	2403	0.892857
AGCACCAGC.GCGCTAGAA	442	1651	0.857143
AGCACCGTG.AATAACTCC	1648	4265	0.892857
AGCACCGTG.CACTACAGG	382	976	0.857143
AGCACCGTG.CTATCTTGA	426	886	0.821429
AGCACCGTG.GGTTGCTAT	359	1072	0.785714
AGCAGACAA.AGACCAGCT	1230	3921	0.892857
AGCAGACAA.AGAGCGGAG	1011	3057	0.928571
AGCAGACAA.ATCTCTGCT	1173	3824	0.892857
AGCAGACAA.CTTCCGGTA	754	2465	0.821429
AGCAGACAA.GAAGGATCA	1382	3403	0.892857
AGCAGACAA.GCATGTGGT	983	2900	0.892857
AGCAGACAA.GCCGTTGTT	239	639	0.785714
AGCAGACAA.TCTCGATGC	1605	5370	0.857143
AGCATATGG.AATCAGGAG	412	1646	0.785714
AGCATATGG.AATCTGACC	262	816	0.857143
AGCATATGG.CCGTCAGGT	654	2434	0.892857
AGCATATGG.CCTGCTCCA	1755	5053	0.892857
AGCATATGG.CTGTGGTGG	687	2467	0.892857
AGCATATGG.GGTTGCTAT	1427	4042	0.821429
AGCATATGG.GTCACTATG	502	1639	0.785714
AGCATATGG.TTCCAATTC	1248	2814	0.892857
AGCATTCCA.ATTGGTTCC	1454	4660	0.857143
AGCATTCCA.CCACATTAG	537	1617	0.892857
AGCATTCCA.GGTAGTGTT	1205	2841	0.821429
AGCATTCCA.TCAACACTC	701	2227	0.892857
AGCATTCCA.TGTAGGTTA	687	2974	0.892857
AGCATTGTT.CAATCAAGT	824	2311	0.928571
AGCATTGTT.CTCCTATCT	485	1847	0.821429
AGCATTGTT.TACTCGACC	380	1346	0.892857
AGCCACTTC.AGCTTGGTG	604	935	0.75
AGCCACTTC.CATCCTCTC	455	1713	0.928571
AGCCACTTC.GAGGTGAGC	432	1738	0.821429
AGCCACTTC.GCACGCATT	1663	5074	0.892857
AGCCACTTC.GCGAGCAAG	729	2694	0.857143
AGCCAGGAC.ATAGTCAGT	272	918	0.892857
AGCCAGGAC.CTCGTTCAC	2204	6277	0.892857
AGCCAGGAC.GCATGTAAG	1597	4313	0.785714
AGCCAGGAC.GCCGTTGTT	397	1339	0.892857
AGCCAGGAC.TATACGGAT	279	1111	0.892857
AGCCAGGAC.TATTGACTG	197	861	0.821429
AGCCAGGAC.TGAACTTGC	1100	2861	0.821429
AGCCAGGAC.TGTGAGTAT	1598	5043	0.892857
AGCCAGGAC.TTCCAATTC	526	1079	0.821429
AGCCGGATC.AGATATGGA	390	1472	0.821429
AGCCGGATC.CAAGGTGTG	336	797	0.75
AGCCGTTCT.ACCTGTACC	1031	2210	0.857143
AGCCGTTCT.CATTCGAAT	1935	6587	0.857143
AGCCGTTCT.CTCCACGTC	2055	5688	0.892857
AGCCTCGCA.AAGGATCGT	503	1229	0.857143
AGCCTCGCA.CCGCTATCC	884	3083	0.857143
AGCCTCGCA.CTTAGAAGG	279	521	0.821429
AGCCTCGCA.GCCATTAAG	309	687	0.857143
AGCCTCGCA.TCCAAGTAA	588	1539	0.857143
AGCCTCGCA.TGGTAGCAG	218	770	0.892857
AGCCTCGCA.TTACACCTT	1965	6325	0.821429
AGCCTCTAG.GGATCAGGT	382	1314	0.928571
AGCCTCTAG.TCTAGCTGG	1167	3235	0.892857
AGCGACACC.CGATCCAGA	233	750	0.821429
AGCGACACC.CTAGTGCTG	689	1203	0.821429
AGCGCATGA.ACACCACAT	571	1894	0.821429
AGCGCATGA.ACTTCAGTA	575	2133	0.821429
AGCGCATGA.CGACCTGTA	313	1329	0.821429
AGCGCATGA.CGTACACAC	973	2887	0.892857
AGCGCATGA.GTCTTCTCG	688	1940	0.857143
AGCGCATGA.TAAGGTGAT	2308	6368	0.892857
AGCGCATGA.TAGCTGTTG	726	1295	0.821429
AGCGCATGA.TCTAGCTGG	871	2441	0.892857
AGCGCATGA.TGCAGTTCA	477	1442	0.821429
AGCGCATGA.TTCCGAGCG	278	752	0.75
AGCGGAACA.ATGCGGATT	383	1305	0.857143
AGCGGAACA.ATTAGCACA	772	2052	0.892857
AGCGGAACA.CTGAGATAG	329	968	0.821429
AGCGGAACA.GTACCACAA	827	2367	0.821429
AGCGGAACA.TGCATCGGA	346	1163	0.714286
AGCGGTAAG.ACACCGCCA	1428	4282	0.857143
AGCGGTAAG.ACTCACGAA	742	1349	0.821429
AGCGGTAAG.AGCGGAACA	1260	2878	0.892857
AGCGGTAAG.ATAGCACGG	443	1355	0.821429
AGCGGTAAG.GTTGATGCA	511	1854	0.892857
AGCGGTAAG.TGACCAAGT	676	2914	0.892857
AGCGGTCTA.AACTGCGAC	1059	3025	0.892857
AGCGGTCTA.ACACCGCCA	175	531	0.857143
AGCGGTCTA.ACAGGAACT	493	1587	0.892857
AGCGGTCTA.AGATATGGA	1595	4924	0.857143
AGCGGTCTA.GAACATGAC	368	1551	0.857143
AGCGGTCTA.TCCAGCAGC	394	576	0.821429
AGCGGTCTA.TTAACGGAG	685	1530	0.821429
AGCGTAGAA.AACACACTC	1427	3351	0.821429
AGCGTAGAA.CCGCAGAAT	1390	2899	0.892857
AGCGTCGTC.CCTCCTTGT	1447	5033	0.857143
AGCGTCGTC.CGACGTGAT	1546	5628	0.892857
AGCGTCGTC.TGCTTACGG	1086	2305	0.821429
AGCTACTCA.ACCATACTT	515	2197	0.821429
AGCTACTCA.CGTTACACC	1187	3461	0.857143
AGCTACTCA.CTTAATCGT	296	1221	0.821429
AGCTACTCA.TAGCACACG	593	1655	0.892857
AGCTACTCA.TTATTCGAC	1062	2695	0.892857
AGCTACTCA.TTGCAGTCA	251	614	0.821429
AGCTATATG.ACCGACGGT	646	1669	0.821429
AGCTATATG.AGATGAAGA	662	3112	0.892857
AGCTATATG.ATGACACAA	313	1244	0.892857
AGCTATATG.CAATGTGCT	253	758	0.857143
AGCTATATG.CTTCGACTG	590	2061	0.821429
AGCTATATG.GACAGGTTA	309	1141	0.821429
AGCTATATG.GGACGAGCA	577	1999	0.714286
AGCTCGTCT.AACGCATTG	373	1322	0.821429
AGCTCGTCT.ACAGGAACT	654	2761	0.892857
AGCTCGTCT.ACGGTGCCT	705	1868	0.821429
AGCTCGTCT.AGAGGTGAA	1149	3156	0.857143
AGCTCGTCT.CAGGTATCG	420	1575	0.892857
AGCTCGTCT.CATCCTCTC	2093	6189	0.892857
AGCTCGTCT.CTCCTGACG	739	1203	0.821429
AGCTCGTCT.CTTATCTCA	506	1727	0.821429
AGCTCTCCG.ACCGAGTAG	1616	4289	0.892857
AGCTCTCCG.CACATATCA	616	2457	0.785714
AGCTCTCCG.CACGCGTAA	984	2379	0.892857
AGCTCTCCG.CAGTGCCAT	996	3689	0.857143
AGCTCTCCG.CGGTGTTAC	1239	4446	0.892857
AGCTCTCCG.GACGTTCAG	818	2499	0.75
AGCTCTCCG.GCAGCGATA	1235	4815	0.928571
AGCTCTCCG.GCTTACTAG	645	2496	0.821429
AGCTCTCCG.GTGGTTACC	730	2209	0.821429
AGCTGCACT.ATTGATTGG	1876	4533	0.928571
AGCTGCACT.CAGTGCTGC	436	703	0.821429
AGCTGCACT.CTCATGCCA	1322	4344	0.857143
AGCTGCACT.CTCGAACTG	621	2706	0.892857
AGCTGCACT.GGAGACACA	2384	7241	0.892857
AGCTGCACT.GTTGACCAT	1065	3044	0.857143
AGCTGCACT.TCTCGATGC	1232	4138	0.892857
AGCTGCACT.TGCTCAGCG	423	970	0.857143
AGCTGCACT.TGGACGAGA	1075	2478	0.892857
AGCTTCGAT.ACAACGAGC	604	2145	0.892857
AGCTTCGAT.CGTTACACC	862	1987	0.892857
AGCTTCGAT.GAAGTGTGA	922	2013	0.892857
AGCTTCGAT.GATGCGACG	587	1281	0.892857
AGCTTGGTG.AGATGAGAT	417	2309	0.892857
AGCTTGGTG.AGTTGTGTA	215	823	0.857143
AGCTTGGTG.ATCCAGCTG	290	652	0.821429
AGCTTGGTG.GGATCAGGT	1352	3814	0.857143
AGCTTGGTG.GGTAAGGAT	706	2594	0.892857
AGCTTGGTG.GTTCACTCC	2230	6435	0.928571
AGCTTGGTG.TCTAGGATG	715	1594	0.892857
AGGAAGGTG.CTTAATCGT	600	2158	0.821429
AGGAAGGTG.GGTTCTATC	214	715	0.821429
AGGAAGGTG.TCATGCAGG	773	2891	0.928571
AGGAAGGTG.TCCTCGTCG	1205	3169	0.857143
AGGAATTGG.AAGCCAAGT	698	2626	0.821429
AGGAATTGG.AAGTACAGA	1040	2858	0.857143
AGGAATTGG.AGGTGCGAG	619	2053	0.857143
AGGAATTGG.ATAGCCTAA	1124	3382	0.857143
AGGAATTGG.ATCTAGGTT	569	2355	0.821429
AGGAATTGG.CACATTCTG	911	1815	0.857143
AGGAATTGG.CCAATGCCT	2223	6442	0.892857
AGGAATTGG.GCCATACAA	407	1757	0.821429
AGGAGCAAT.ACCATTCAC	1119	3401	0.821429
AGGAGCAAT.CACTTCCTT	985	2720	0.821429
AGGAGCAAT.CTCGTCTTG	735	2850	0.857143
AGGAGCAAT.CTGCGTCAC	603	2039	0.857143
AGGAGCAAT.GCTCTGTGT	542	1295	0.857143
AGGAGCAAT.GGAGACACA	395	1312	0.857143
AGGAGCAAT.TATGATGTG	759	2266	0.785714
AGGAGGTGA.ACGACATCT	505	2026	0.785714
AGGAGGTGA.ATGACACAA	504	1908	0.857143
AGGAGGTGA.CGTTCCATT	546	1739	0.821429
AGGATCATG.ACTGGACCA	326	1288	0.892857
AGGATCATG.AGAGAGTGG	387	1393	0.857143
AGGATCATG.CAGTACATC	970	2476	0.928571
AGGATCATG.CATCAATAG	388	983	0.857143
AGGATCATG.CATCCTCTC	594	2498	0.821429
AGGATCATG.CCACAAGGT	566	2005	0.821429
AGGATCATG.CGACCATCA	1437	4538	0.821429
AGGATCTCA.AGAGCGGAG	673	1230	0.857143
AGGATCTCA.GAACAACCA	486	1330	0.821429
AGGATCTCA.TCCAAGTAA	300	1216	0.857143
AGGATCTCA.TGGATAGGT	1721	6332	0.892857
AGGATGCGT.AGAAGTCCT	193	549	0.714286
AGGATGCGT.AGATATGGA	707	2012	0.785714
AGGATGCGT.ATAGCACGG	1180	3696	0.821429
AGGATGCGT.CGCAATCGA	647	2167	0.857143
AGGATGCGT.GCACAACTC	530	1086	0.857143
AGGATGCGT.GGTCGGATA	1287	3585	0.857143
AGGATGCGT.GGTGGAGCT	316	745	0.785714
AGGATGCGT.TGTAACAGT	1231	2513	0.857143
AGGATTACT.ACAGTATTG	448	1383	0.892857
AGGATTACT.CTGATCAAG	503	941	0.821429
AGGATTACT.GCCGTCTTC	436	1410	0.857143
AGGATTACT.GCGTTCAGA	510	1196	0.821429
AGGATTGAG.TATGAGACC	1825	5567	0.821429
AGGATTGAG.TCAGCGACC	1197	3919	0.857143
AGGATTGAG.TGTGCTAAC	749	3009	0.892857
AGGTACCAA.AATACTCCG	898	2719	0.75
AGGTACCAA.AGTAACGTA	1962	4976	0.857143
AGGTACCAA.CTCGTTCAC	1582	4529	0.928571
AGGTACCAA.CTGAGTCCA	482	1190	0.714286
AGGTACCAA.CTTGGTCAT	1733	6884	0.857143
AGGTACCAA.TACAACACC	2276	7610	0.857143
AGGTACCAA.TGTAGGTTA	185	863	0.785714
AGGTACCAA.TTCCTAAGG	1202	2632	0.821429
AGGTATTCC.ACCTAGTTA	459	1424	0.857143
AGGTATTCC.ATAACGACA	516	1857	0.821429
AGGTATTCC.CACAACGCT	1932	6414	0.857143
AGGTATTCC.GACGCTTGC	1276	2730	0.892857
AGGTATTCC.GCCTTGTGA	259	953	0.75
AGGTATTCC.GGAGATGAG	368	1300	0.821429
AGGTATTCC.TGCTCCTCC	262	997	0.821429
AGGTATTCC.TTCGGAGTC	258	1255	0.821429
AGGTCACGT.ACCTCCTAG	590	1639	0.857143
AGGTCACGT.AGTTAGGTC	2266	5449	0.928571
AGGTCACGT.CCGCAATGG	360	1317	0.857143
AGGTCACGT.CCTCTCTAG	661	2461	0.857143
AGGTCACGT.TCTGCGCTG	628	2238	0.892857
AGGTCAGCA.CATCTCGAT	945	3266	0.821429
AGGTCAGCA.GATCGTTGA	686	1286	0.821429
AGGTCCGTC.ACGACGATT	2155	7140	0.928571
AGGTCCGTC.CCGCTCATG	887	1390	0.857143
AGGTCCGTC.GCACGCATT	1415	4084	0.892857
AGGTGCGAG.CAAGGTGTG	1135	2113	0.892857
AGGTGCGAG.CGCCTGCAA	364	966	0.785714
AGGTGCGAG.CTCTAGTAA	795	2416	0.892857
AGGTGCGAG.TCACTCGCT	1857	4696	0.857143
AGGTGCGAG.TCCGATCTG	726	1607	0.821429
AGGTGTACA.CACGTAGAC	464	1308	0.857143
AGGTGTACA.CGAACAGAG	302	1273	0.821429
AGGTGTACA.TAGAGACTA	198	785	0.928571
AGGTGTACA.TGCATCGGA	994	2359	0.857143
AGGTGTACA.TGTCTACAC	1228	3929	0.821429
AGTAACGTA.ATCCATTAG	509	1358	0.857143
AGTAACGTA.TTACTAGTC	835	3413	0.821429
AGTAAGCCA.CGACCTAGC	897	2588	0.857143
AGTAAGCCA.GTTCCAACA	1683	5558	0.857143
AGTAAGCCA.TAGATAGCC	939	3452	0.821429
AGTAAGCCA.TGGATTAGC	961	3369	0.821429
AGTAAGCCA.TGTCCATAG	459	861	0.821429
AGTAATCAG.ACACCACAT	1444	5374	0.75
AGTAATCAG.CCAGCCAAT	633	1312	0.821429
AGTAATCAG.CCATCACGA	1469	2969	0.821429
AGTAATCAG.CCGGATTGC	639	2738	0.857143
AGTAATCAG.CCGGTGGTT	1532	6435	0.857143
AGTAATCAG.CGCCTGCAA	1060	2651	0.857143
AGTAATCAG.CTCGTCTTG	421	1160	0.821429
AGTAATCAG.GATGCTCCT	1352	4506	0.892857
AGTAATCAG.TAAGGTCCG	1825	5939	0.857143
AGTAATCAG.TCGTCATTC	1355	3333	0.821429
AGTAATGGT.ATTAAGACC	836	3468	0.821429
AGTAATGGT.CGTTACACC	608	2478	0.857143
AGTAATGGT.CTAGTGCTG	491	867	0.928571
AGTAATGGT.CTGACGATG	1733	4083	0.892857
AGTAATGGT.GAACAACCA	484	1821	0.857143
AGTAATGGT.GCCTGGAAT	693	3237	0.928571
AGTACGAAT.CCTGACCTC	212	588	0.821429
AGTACGAAT.GGTCTCATG	841	1814	0.821429
AGTACTACA.AAGAGAGAG	383	946	0.821429
AGTACTACA.GTGACTCTC	1115	2471	0.892857
AGTACTCTC.GAACCTTCA	295	1090	0.892857
AGTACTCTC.TAGGTCAAC	299	685	0.892857
AGTACTCTC.TCTAGCTGG	646	1888	0.821429
AGTAGAGGA.ATTAGCACA	495	1465	0.75
AGTAGAGGA.CAGTCTAAC	354	960	0.75
AGTAGAGGA.CTAGTGCTG	140	659	0.785714
AGTAGAGGA.TACGAACTC	616	1998	0.892857
AGTAGAGGA.TAGATCTGT	1115	3271	0.892857
AGTATGACG.ATCTCTGCT	486	2359	0.857143
AGTATGACG.ATGTGAGAC	324	779	0.821429
AGTATGACG.CGCATAACT	1006	2984	0.75
AGTCAGTTG.ACGTTCAAT	380	880	0.821429
AGTCAGTTG.CAGCTTACC	885	3254	0.821429
AGTCAGTTG.CCATAATCG	748	2444	0.892857
AGTCAGTTG.GAAGAGCAC	1336	3536	0.821429
AGTCAGTTG.GTCAAGATC	1392	3393	0.857143
AGTCAGTTG.TAGCCTTGT	413	1486	0.892857
AGTCATACT.ACAATTCGG	487	1503	0.857143
AGTCATACT.CGCACTGAA	747	1962	0.892857
AGTCATACT.GAGGTCCTT	660	1803	0.785714
AGTCATACT.GCGTGAGCT	384	904	0.857143
AGTCATACT.GTCATTCTA	972	2893	0.821429
AGTCATACT.TAGGTCAAC	368	1065	0.857143
AGTCATACT.TCTAGTGAC	1040	2369	0.857143
AGTCATACT.TTACGGACC	564	1281	0.821429
AGTCCAGTG.ACCTGTACC	939	1481	0.892857
AGTCCAGTG.CCACAAGGT	1315	2812	0.892857
AGTCCAGTG.CGAAGAGGT	638	1643	0.857143
AGTCCAGTG.CGTGTCCGA	1948	6812	0.857143
AGTCCAGTG.GTAGAGAGC	2363	5526	0.892857
AGTCCAGTG.TCCAGAACG	557	1806	0.821429
AGTCCGTGT.AGTACTCTC	484	1559	0.821429
AGTCCGTGT.ATGCTTCAG	1228	3180	0.928571
AGTCCGTGT.CACCTCAAC	491	1563	0.857143
AGTCCGTGT.TCAAGGAGT	1335	4063	0.821429
AGTCCGTGT.TCGTGACGT	768	2154	0.785714
AGTCCGTGT.TGAACGGTT	2387	7075	0.892857
AGTCCGTGT.TGTCATAGC	1016	4030	0.857143
AGTCGATCA.AGACATATC	552	1676	0.857143
AGTCGATCA.ATGCTCACC	1601	4476	0.892857
AGTCGATCA.CCTTCCTCA	372	1043	0.714286
AGTCGATCA.CGAGCTTAC	504	1540	0.821429
AGTCGATCA.GGTACGAGC	602	1909	0.821429
AGTCGATCA.TAAGCACTA	891	2389	0.821429
AGTCGATCA.TACAGTTAG	401	1010	0.892857
AGTCGATCA.TAGACCGCA	1844	5121	0.892857
AGTCGATCA.TAGCTAAGA	1050	2428	0.75
AGTCGATCA.TAGGTCAAC	367	1227	0.821429
AGTCGATCA.TGAGATCAT	569	1911	0.821429
AGTCGATCA.TGCCGACTA	1966	5434	0.892857
AGTCGCCGA.ACGCACACT	1672	5280	0.892857
AGTCGCCGA.CATAATTGG	540	1554	0.857143
AGTCGCCGA.CCGATCTCT	2090	5428	0.892857
AGTCGCCGA.CGATAGGTG	1367	3054	0.857143
AGTCGCCGA.CGTGTCCGA	1188	3521	0.892857
AGTCGCCGA.CTCGCTACG	398	708	0.75
AGTCGCCGA.GCTGTTCGG	275	770	0.857143
AGTCGCCGA.TGTATGTAG	278	748	0.821429
AGTCGCCGA.TTAGTCGGA	754	1886	0.821429
AGTCGCCGA.TTCTCCACA	250	919	0.821429
AGTCGCGAC.AGGTCCGTC	821	3498	0.821429
AGTCGCGAC.CAGTCCTAA	1645	4324	0.821429
AGTCGCGAC.CAGTGCTGC	516	860	0.821429
AGTCGCGAC.CGTGCTTGA	1167	3208	0.892857
AGTCGCGAC.CTAACTAAG	1424	3966	0.892857
AGTCGCGAC.GCTGGTAAC	1077	2545	0.821429
AGTCGCGAC.TCAATCTAG	435	1676	0.75
AGTCGTCCG.AGCGTAGAA	900	2437	0.857143
AGTCGTCCG.GCGTGAGCT	427	1051	0.857143
AGTCGTCCG.TACCTATCC	312	1146	0.892857
AGTCTAAGC.AATGCGTGC	353	1002	0.892857
AGTCTAAGC.CATAGAGAT	517	877	0.75
AGTCTAAGC.CCTAAGAAG	453	709	0.821429
AGTCTAAGC.CTGATCAAG	454	851	0.785714
AGTCTAAGC.GGAGACACA	614	1133	0.821429
AGTCTAAGC.TCGTAATAG	335	634	0.857143
AGTCTGGAA.GACGCCGTA	624	2270	0.892857
AGTCTGGAA.GTCAGTTGT	547	1521	0.785714
AGTCTGGAA.TTGATGAGT	1299	3698	0.892857
AGTGAACGG.AGCAACATT	1344	4588	0.892857
AGTGAACGG.AGTCTGGAA	394	1608	0.821429
AGTGAACGG.CTCTGCGGT	635	2293	0.821429
AGTGAACGG.TGAGACAGC	475	1950	0.928571
AGTGAACGG.TGCAACTCT	655	2056	0.821429
AGTGAACGG.TTAGGAAGG	357	604	0.785714
AGTGACGAT.AACTGCGAC	383	1406	0.821429
AGTGACGAT.AAGCTGAGG	1688	5047	0.857143
AGTGACGAT.ACAAGGTAC	661	2226	0.821429
AGTGACGAT.ATACCGCTT	619	2059	0.892857
AGTGACGAT.ATGCCTGTC	1464	4239	0.821429
AGTGACGAT.ATTAGCGGT	764	2262	0.892857
AGTGACGAT.GCAATGAGA	1734	5325	0.857143
AGTGACGAT.TGAGAATCC	512	1651	0.857143
AGTGACGAT.TTGCTCTGC	1143	3103	0.857143
AGTGAGAGA.AAGCATTGC	428	1786	0.892857
AGTGAGAGA.AATCGCCAT	1024	3705	0.928571
AGTGAGAGA.AGAAGTCCT	461	2151	0.714286
AGTGAGAGA.ATCCTCCGA	386	1384	0.857143
AGTGAGAGA.CACCTAGCG	1548	3781	0.892857
AGTGAGAGA.CCATATGCC	1303	3328	0.857143
AGTGAGAGA.GTCGACATT	1032	4128	0.821429
AGTGAGAGA.TAACCGTGA	990	3261	0.892857
AGTGAGAGA.TACTCGACC	2048	6618	0.928571
AGTGATGCG.AACTTAGCT	1062	3027	0.785714
AGTGGAATG.ACACTGTGA	1131	2536	0.857143
AGTGGAATG.ACGCTAGTG	256	764	0.821429
AGTGGAATG.AGGATCATG	628	1980	0.857143
AGTGGAATG.AGGATTGAG	258	941	0.857143
AGTGGAATG.CTGCTGCTT	983	2420	0.821429
AGTGGAATG.GGTAAGGAT	1071	2343	0.892857
AGTGGAATG.GTCAAGATC	1507	3308	0.821429
AGTGGAATG.TAACATTGG	823	1748	0.892857
AGTGGAATG.TACCTATCC	1946	5165	0.892857
AGTGGAATG.TGGTGGATC	898	4158	0.857143
AGTGTCTCT.ACCGCTGTG	921	2270	0.892857
AGTGTCTCT.ACGAATCGC	1737	5611	0.928571
AGTGTCTCT.AGCATTGTT	237	838	0.857143
AGTGTCTCT.CAAGAGAGT	429	1847	0.892857
AGTGTCTCT.CCTGTCATT	1500	5434	0.892857
AGTGTCTCT.TTACTAGTC	346	542	0.785714
AGTGTGCAC.ACACACGTC	759	1656	0.892857
AGTGTGCAC.ACCGTACGC	1571	4379	0.857143
AGTGTGCAC.ACGCACACT	589	2126	0.821429
AGTGTGCAC.ATAGTCAGT	912	2811	0.857143
AGTGTGCAC.CCGATCTCT	661	1923	0.892857
AGTGTGCAC.CGCATAACT	261	949	0.857143
AGTGTTCTG.AGCCAGGAC	760	1471	0.857143
AGTGTTCTG.CATTGTTCA	476	1899	0.892857
AGTGTTCTG.CGCGAGTGT	571	2215	0.857143
AGTGTTCTG.TGTCCATAG	893	3544	0.785714
AGTTACAAG.AGCCGGATC	1158	4372	0.857143
AGTTACAAG.CAAGTCACT	214	739	0.821429
AGTTACAAG.CCAAGCGAG	420	1410	0.714286
AGTTACAAG.CTCTACGCA	505	1757	0.821429
AGTTACAAG.TGTGGACAA	205	605	0.785714
AGTTAGGTC.AATCCTCGT	1269	3687	0.892857
AGTTAGGTC.ATATAGCGT	375	1093	0.892857
AGTTAGGTC.ATCTCTGCT	727	3142	0.857143
AGTTAGGTC.CGGTCGACA	1061	3455	0.857143
AGTTAGGTC.CTGGTGACA	1233	3155	0.857143
AGTTAGGTC.CTTAACAGC	1063	5067	0.857143
AGTTATCGC.ACGCTAGTG	654	1609	0.892857
AGTTATCGC.AGTTGCCTT	1970	4359	0.892857
AGTTATCGC.ATGCGGATT	652	1774	0.785714
AGTTATCGC.CTCTAAGAG	433	1246	0.785714
AGTTATCGC.CTTGCACAA	1271	2661	0.821429
AGTTATCGC.GATCTACTT	2388	7097	0.857143
AGTTATCGC.TCGGATGTT	1205	4290	0.892857
AGTTCAACC.ACTCTAGGA	451	1087	0.821429
AGTTCAACC.CACCTCAAC	1460	3970	0.857143
AGTTCAACC.TTAAGTGGT	1379	3612	0.857143
AGTTCGATA.ATTGCGCTA	1440	5136	0.928571
AGTTCGATA.GCGACACAG	256	554	0.821429
AGTTCGATA.GGTGCGTAG	209	895	0.857143
AGTTCGATA.GTCCTTCAT	229	1053	0.857143
AGTTGAGCG.AACGGTAGC	329	818	0.75
AGTTGAGCG.AGACTTCGT	578	1499	0.892857
AGTTGAGCG.TAAGGTGAT	864	2278	0.785714
AGTTGAGCG.TCGTTCTCC	2018	4596	0.892857
AGTTGAGCG.TGGTCCTAG	573	873	0.785714
AGTTGCCTT.AAGCCAAGT	1219	3101	0.821429
AGTTGCCTT.CACAACCAG	452	885	0.928571
AGTTGCCTT.CCTTATCCG	830	1385	0.857143
AGTTGCCTT.GCTTACGTT	544	1381	0.857143
AGTTGCCTT.GTTCCAACA	715	1672	0.857143
AGTTGCCTT.TCTCATCGG	975	2462	0.857143
AGTTGTGTA.CCACTACCA	684	1459	0.821429
AGTTGTGTA.GTGTACCGT	715	1642	0.75
AGTTGTGTA.TGAGAGGAC	1015	4029	0.892857
AGTTGTGTA.TGTTGTCGA	893	2983	0.857143
ATAACGACA.AATCCGCTG	478	701	0.821429
ATAACGACA.ACGGTGCCT	602	2036	0.892857
ATAACGACA.ACTGCTAGT	629	2398	0.857143
ATAACGACA.CCGACTGTT	2236	7206	0.892857
ATAACGACA.CGACAGACC	562	1068	0.821429
ATAACGACA.CGTGTCCGA	909	1917	0.821429
ATAACGACA.CTCAGCTGG	1904	3835	0.821429
ATAACGACA.CTGAGTAGC	979	2482	0.892857
ATAACGACA.GTCCACAAC	424	1557	0.857143
ATAACGACA.TCGTCATTC	562	1694	0.892857
ATAACGACA.TGCAGTCGG	594	1737	0.821429
ATAAGACAG.AACAGATCG	397	1423	0.821429
ATAAGACAG.ATTCGAAGA	1083	2710	0.821429
ATAAGACAG.CAGCTCTTC	1557	7055	0.821429
ATAAGACAG.CCACGCCAT	476	2810	0.821429
ATAAGACAG.CCTAAGAAG	689	2309	0.892857
ATAAGACAG.GCGGAGATT	192	760	0.821429
ATAAGACAG.TTGCTCTGC	611	2547	0.857143
ATAAGTTCG.CTAACACTG	1520	4377	0.857143
ATAAGTTCG.CTTATTGAG	463	1616	0.857143
ATAAGTTCG.GAACTCGTA	264	508	0.785714
ATAAGTTCG.GGTACTTCC	436	736	0.857143
ATAAGTTCG.GTGCATCAA	458	1341	0.75
ATAAGTTCG.TGACAAGTT	590	2090	0.821429
ATAAGTTCG.TTCTCCACA	840	3790	0.928571
ATAATCGAG.AAGACTACC	979	2527	0.928571
ATAATCGAG.ATAGCCTAA	591	2408	0.857143
ATAATCGAG.ATAGTGGTT	574	2225	0.892857
ATAATCGAG.ATATCCGAT	1561	4709	0.892857
ATAATCGAG.ATGCTGTCG	1398	4037	0.857143
ATAATCGAG.CTATTAAGG	155	554	0.928571
ATAATGTGG.AACTGATTC	717	2424	0.821429
ATAATGTGG.CAGTGCCAT	601	2553	0.857143
ATAATGTGG.GAGGTGAGC	685	2252	0.857143
ATAATGTGG.TCATCATCT	1455	4898	0.892857
ATAATGTGG.TGCCTGGTT	1297	2711	0.857143
ATAATGTGG.TGCGTATCT	573	2697	0.857143
ATACAACCG.CCGACTTGG	445	841	0.714286
ATACAACCG.CGTTCGTAC	904	1758	0.892857
ATACAACCG.GACGTCAAT	679	2251	0.75
ATACAACCG.GAGAACAGG	398	934	0.857143
ATACAACCG.GATGTCTAG	1335	3085	0.892857
ATACAACCG.GTAATCAGC	459	1751	0.714286
ATACCGAAG.GGATAATAC	1676	5074	0.892857
ATACCGAAG.TCACATACT	203	607	0.857143
ATACCGCTT.GCGAACTCG	405	730	0.821429
ATACCGCTT.TAGTAGTCT	1515	3450	0.821429
ATACGAGGT.CACAGCGAA	2388	6166	0.892857
ATACGAGGT.CGTTCCATT	1467	4539	0.785714
ATACGAGGT.CTCGTGTCC	728	2808	0.857143
ATACGAGGT.GATCTTCGC	486	1374	0.785714
ATACGAGGT.GCTGACAGA	571	1668	0.857143
ATACGAGGT.TGCCTGGTT	1230	4556	0.892857
ATACTTGCT.CCGGTTCTA	2034	6260	0.892857
ATACTTGCT.CCTATTCAA	791	2683	0.857143
ATACTTGCT.GTCCGCTCA	824	1974	0.821429
ATACTTGCT.GTGGAGGTC	546	2302	0.892857
ATAGACCGA.GACTGCCTG	689	1377	0.892857
ATAGACCGA.GGATACAAT	1646	4686	0.821429
ATAGAGCAG.AGGTCCGTC	213	914	0.75
ATAGAGCAG.CCATTACAG	616	1185	0.857143
ATAGAGCAG.CCGCAACAC	687	1275	0.785714
ATAGAGCAG.CCGGTTCTA	574	1656	0.821429
ATAGAGCAG.CGCAGTGTC	1533	3098	0.857143
ATAGAGCAG.GTTAGTCAA	1034	2487	0.892857
ATAGAGCAG.TAACGTGTC	529	945	0.892857
ATAGAGCAG.TAGTAACGG	1180	4019	0.821429
ATAGCACGG.AGCGGAACA	809	3298	0.892857
ATAGCACGG.AGGAATTGG	1503	4248	0.892857
ATAGCACGG.ATACAACCG	753	2920	0.892857
ATAGCACGG.ATGGACGTT	1167	4592	0.785714
ATAGCACGG.CGGAATGCA	585	1726	0.857143
ATAGCACGG.GCTCCTAGC	1261	2487	0.821429
ATAGCACGG.GTCTTCATA	547	1441	0.785714
ATAGCACGG.TATGTATGC	1705	6963	0.892857
ATAGCACGG.TCTGATGAA	269	857	0.785714
ATAGCACGG.TTACAGTGT	1896	5969	0.928571
ATAGCCTAA.AAGTTCTCT	981	3385	0.892857
ATAGCCTAA.ACCGTCCTA	1497	3201	0.892857
ATAGCCTAA.ACCTGTACC	1365	3725	0.892857
ATAGCCTAA.AGGATTACT	591	1945	0.857143
ATAGCCTAA.ATGCGGATT	677	1983	0.892857
ATAGCCTAA.CCATGCGTC	377	1152	0.857143
ATAGCCTAA.CGGATTCTC	431	1692	0.857143
ATAGCCTAA.GCTATGTAA	562	2214	0.892857
ATAGCCTAA.GTCCTAGTT	1090	2911	0.892857
ATAGCCTAA.GTTCAGAAG	895	2230	0.892857
ATAGCCTAA.TAGATCTGT	1022	2632	0.821429
ATAGCCTAA.TATCGAGCC	1417	4300	0.857143
ATAGCCTAA.TCACAGGTA	540	1733	0.857143
ATAGCCTAA.TGAGCAGAT	1344	3990	0.892857
ATAGCTTGC.ACAAGTACA	185	676	0.857143
ATAGCTTGC.CCAGTCTCA	1779	4321	0.892857
ATAGCTTGC.GAATCGAGA	925	2764	0.892857
ATAGCTTGC.TCAGAGCGT	676	2801	0.892857
ATAGTCAGT.AACAGCAGT	843	2260	0.821429
ATAGTCAGT.AAGTCATGA	1075	3154	0.821429
ATAGTCAGT.ACAGCATCA	724	2801	0.857143
ATAGTCAGT.ATGCGCCGT	523	862	0.857143
ATAGTCAGT.CAACGATCG	422	1068	0.892857
ATAGTCAGT.CCGCATCCT	797	2993	0.857143
ATAGTCAGT.CGCTTGTAG	141	584	0.857143
ATAGTCAGT.GAGATTCCT	1697	4229	0.892857
ATAGTCAGT.TGTATGTAG	273	1423	0.892857
ATAGTCTCC.CGTCTGCTG	446	1280	0.857143
ATAGTCTCC.TCCTTAGGT	1409	4274	0.857143
ATAGTGGTT.AATTCGGAA	1356	3943	0.821429
ATAGTGGTT.CATCCACCG	414	809	0.821429
ATAGTGGTT.CATCTCGAT	411	1746	0.785714
ATAGTGGTT.CCTCGGTCA	296	642	0.857143
ATAGTGGTT.CTAGAGTCG	719	1591	0.857143
ATAGTGGTT.TAACCGTGA	403	700	0.821429
ATAGTGGTT.TAGACCATG	1016	2804	0.857143
ATAGTGGTT.TGCTCACAC	746	2490	0.821429
ATATAGCGT.ATTCCTACG	510	1387	0.892857
ATATAGCGT.CAATCAAGT	744	2532	0.892857
ATATAGCGT.CATTCAGTT	807	3521	0.928571
ATATAGCGT.CGGAATGCA	1238	3754	0.892857
ATATAGCGT.TGGTGGTAA	1196	4573	0.892857
ATATCAGCC.CATACGCAG	1634	5318	0.892857
ATATCAGCC.CCACGAAGG	240	602	0.857143
ATATCAGCC.CCATAATCG	770	2249	0.892857
ATATCAGCC.GACCAGAGA	194	915	0.785714
ATATCAGCC.GTTCCAACA	756	1418	0.714286
ATATCAGCC.TGATCGGAA	251	1066	0.892857
ATATCCGAT.ACGGACCAT	1195	3572	0.857143
ATATCCGAT.ATACGAGGT	1431	3249	0.821429
ATATCCGAT.CAGCAGTAC	448	1465	0.892857
ATATCCGAT.CCAAGCGAG	632	1534	0.821429
ATATCCGAT.GGAATTCAC	469	1356	0.857143
ATATCCGAT.TACAGTTAG	2438	8471	0.857143
ATATGCAGC.ATTAGCACA	422	1543	0.892857
ATATGCAGC.GAACCTTCA	822	1885	0.857143
ATATGCAGC.GACGGACTA	533	1169	0.821429
ATATGCAGC.GTGTCCGTG	552	952	0.821429
ATATGCAGC.TAATCACGC	857	3356	0.857143
ATATGTCCA.AGTTACAAG	637	1890	0.857143
ATATGTCCA.CAACTCCAG	566	2131	0.785714
ATATGTCCA.CGAGCTTAC	230	992	0.857143
ATATGTCCA.CGGAAGACG	815	2638	0.928571
ATATGTCCA.GCTTGGTTC	376	1272	0.75
ATATGTCCA.GTGCCATGA	1405	4902	0.821429
ATATGTCCA.TACAGTTAG	360	1563	0.857143
ATATTCGCA.ACTGTAATC	1363	3838	0.928571
ATATTCGCA.CGATTCGAG	497	1581	0.892857
ATATTCGCA.GCGCTAGAA	727	2138	0.892857
ATATTCGCA.TCCACCTCA	709	2421	0.821429
ATCAAGAGA.CAGGTTGTC	914	3302	0.857143
ATCAAGAGA.CATCTCACG	357	894	0.821429
ATCAAGAGA.CGCATAACT	763	2926	0.857143
ATCAAGAGA.CTATTCCGT	870	3018	0.892857
ATCAAGAGA.CTTCTCATC	322	1262	0.821429
ATCAAGAGA.CTTGGTCAT	646	2700	0.821429
ATCAAGAGA.GCCAACAAT	857	1604	0.892857
ATCAAGAGA.GTAGCCTTG	326	1068	0.857143
ATCAAGAGA.GTCAGTTGT	781	3023	0.892857
ATCAAGAGA.GTGTCACAC	713	1878	0.857143
ATCAAGAGA.TGCGACGTT	1085	3946	0.892857
ATCAAGCAT.CTAGTCGTC	1258	3872	0.892857
ATCAAGCAT.GGAGTTAGC	286	562	0.785714
ATCAAGCAT.TAGAGCGTC	1325	2947	0.857143
ATCACCGCA.AGAGAGTGG	1143	3111	0.785714
ATCACCGCA.AGCTTGGTG	365	938	0.75
ATCACCGCA.GGTTGCTAT	1172	3988	0.892857
ATCACCGCA.TCAGAGTCA	549	1594	0.857143
ATCACCGCA.TCCAACGTG	297	602	0.785714
ATCACCGCA.TGTAGGTTA	799	2249	0.75
ATCACTTCC.AGACTTCGT	1104	3319	0.892857
ATCACTTCC.AGAGGTGAA	196	583	0.821429
ATCACTTCC.ATAGCCTAA	346	1655	0.785714
ATCACTTCC.GTGAACCAC	451	615	0.821429
ATCAGAAGC.CATCCTCTC	308	1208	0.892857
ATCAGAAGC.CCAAGTCGA	1667	5692	0.928571
ATCAGAAGC.CCACTACCA	1155	3006	0.892857
ATCAGAAGC.CTAACACTG	1122	2875	0.857143
ATCAGAAGC.GCTGTTCGG	784	1859	0.892857
ATCAGAAGC.GTAAGTGAG	386	1284	0.785714
ATCAGAAGC.TAGGTTAGT	523	1985	0.857143
ATCAGAAGC.TCCGGAGCT	1076	3412	0.892857
ATCAGGATG.CCTTAACAT	1312	4724	0.892857
ATCAGGATG.GAGGTGAGC	690	2552	0.857143
ATCAGGATG.GTTAGTCAA	985	2452	0.857143
ATCAGTCGA.CAGCTAGTT	504	1707	0.857143
ATCAGTCGA.CCTTGACGG	577	1413	0.821429
ATCAGTCGA.GTGGAGGTC	802	2062	0.892857
ATCAGTCGA.GTGGATAAG	472	1943	0.785714
ATCAGTCGA.TCCGATAAC	619	1240	0.857143
ATCAGTCGA.TGAGAGGAC	594	1839	0.892857
ATCAGTCGA.TTACAGTGT	211	785	0.857143
ATCAGTCGA.TTCTGGTGC	477	2532	0.785714
ATCATAGAC.AAGCTGGTC	427	1545	0.892857
ATCATAGAC.ACCTGCAGA	386	1350	0.892857
ATCATAGAC.CACGATAGA	821	2311	0.857143
ATCATAGAC.CCGCAACAC	355	707	0.785714
ATCATAGAC.CCTATTGGT	797	3284	0.857143
ATCATAGAC.CGCGTGAGA	535	1958	0.785714
ATCATAGAC.CTGACAGCA	949	2389	0.785714
ATCATAGAC.TGGTGCCTG	1054	4532	0.892857
ATCATAGAC.TGTACACGA	508	2058	0.821429
ATCATAGAC.TGTCCATAG	774	3642	0.928571
ATCATGTTC.ACTCGCTGT	1901	5840	0.857143
ATCATGTTC.CAGTCCTAA	918	1956	0.857143
ATCATGTTC.CATCTCACG	533	805	0.821429
ATCATGTTC.CTATACTAG	873	1830	0.928571
ATCATGTTC.CTTGGTCAT	1967	5230	0.928571
ATCATGTTC.GGAACCTAG	239	907	0.785714
ATCATTACG.AGATCGAGT	840	3309	0.821429
ATCATTACG.CACTGCTTA	455	1378	0.892857
ATCATTACG.TTATCCAAG	472	1842	0.857143
ATCCAATGA.ATCTTACAG	1359	3890	0.892857
ATCCAATGA.CAGCTTACC	187	574	0.857143
ATCCACAGT.ATCCTCCGA	1633	4056	0.928571
ATCCACAGT.CACGTCATA	2318	6703	0.857143
ATCCACAGT.CGTTCGTAC	367	798	0.821429
ATCCACAGT.GTACAATGC	346	1101	0.857143
ATCCACAGT.GTCGTGTTA	452	1525	0.785714
ATCCAGCTG.AGACGGAGG	673	2173	0.857143
ATCCAGCTG.AGGATCTCA	526	1793	0.892857
ATCCAGCTG.CTCGACTGC	321	1105	0.857143
ATCCAGCTG.GCGATATGA	185	609	0.857143
ATCCATTAG.GACTAGCAT	803	2815	0.857143
ATCCATTAG.GAGTCACCA	926	2231	0.892857
ATCCATTAG.GTCTTATGC	425	1122	0.785714
ATCCATTAG.TCACCGAGG	803	2202	0.857143
ATCCATTAG.TGCGACGTT	634	2512	0.857143
ATCCGACCA.AGCCAGGAC	491	1657	0.785714
ATCCGACCA.AGCGGTCTA	210	536	0.857143
ATCCGACCA.CACCTTCCT	1223	3315	0.892857
ATCCGACCA.CTCTAAGAG	348	971	0.821429
ATCCGACCA.CTGTGCTCA	749	2471	0.857143
ATCCGACCA.GACAATGTT	366	1418	0.821429
ATCCGGTCC.AGGATGCGT	1331	5137	0.857143
ATCCGGTCC.CAAGAGGAG	433	773	0.821429
ATCCGGTCC.CAAGCCTCG	1886	4129	0.892857
ATCCGGTCC.CACTTGGAT	629	1163	0.857143
ATCCGGTCC.TCAGACAAG	311	1057	0.821429
ATCCGGTCC.TGGAGAACC	762	1892	0.857143
ATCCGTCTC.ACTCGAGTC	1176	4202	0.892857
ATCCGTCTC.ATATTCGCA	405	1070	0.892857
ATCCGTCTC.ATTCGCTTA	1399	4056	0.785714
ATCCGTCTC.CCGATCTCT	1485	3352	0.892857
ATCCGTCTC.GACCGGTAG	1024	2380	0.892857
ATCCGTCTC.GTTCACTCC	921	2913	0.857143
ATCCGTCTC.TCCAACGTG	1029	2610	0.821429
ATCCGTCTC.TCTCGATGC	614	1879	0.821429
ATCCTCCGA.ACGCTCTTA	332	827	0.892857
ATCCTCCGA.ATAGAGCAG	807	1640	0.857143
ATCCTCCGA.ATATCCGAT	671	2907	0.928571
ATCCTCCGA.ATCCAATGA	632	1653	0.785714
ATCCTCCGA.ATGAGATCC	553	2067	0.857143
ATCCTCCGA.CAATGTGCT	1858	4821	0.892857
ATCCTCCGA.GACGTCAAT	725	2774	0.857143
ATCCTCCGA.GATCTGAAT	315	1078	0.75
ATCCTCCGA.TACGAACTC	412	816	0.75
ATCCTCCGA.TCAAGGTCG	291	528	0.892857
ATCCTCCGA.TCCACCTCA	745	2423	0.821429
ATCCTCCGA.TCGTCATTC	397	1118	0.892857
ATCCTGCCT.AACTGATTC	1190	3420	0.821429
ATCCTGCCT.AAGGATACG	1160	3557	0.892857
[truncated: 6,945 more rows]

## Sheet: Fig1_S1_g
ID	Type	frac_cells	avg_nReads_log1p
AMPL521569	Glyoxal	0.851526	3.35909
AMPL521569	PFA	0.856525	3.38527
AMPL521537	Glyoxal	0.987042	4.40453
AMPL521537	PFA	0.972444	4.33882
AMPL521538	Glyoxal	0.895234	3.52935
AMPL521538	PFA	0.878615	3.47701
AMPL521539	Glyoxal	0.810015	3.12506
AMPL521539	PFA	0.772261	2.98289
AMPL521540	Glyoxal	0.905776	3.76342
AMPL521540	PFA	0.828513	3.56697
AMPL521541	Glyoxal	0.972765	4.13176
AMPL521541	PFA	0.977682	4.14813
AMPL521542	Glyoxal	0.893696	3.63213
AMPL521542	PFA	0.874516	3.63582
AMPL521576	Glyoxal	0.884691	3.4451
AMPL521576	PFA	0.916875	3.55972
AMPL521543	Glyoxal	0.91544	3.55608
AMPL521543	PFA	0.828741	3.35345
AMPL533398	Glyoxal	0	0
AMPL533398	PFA	0	0
AMPL533399	Glyoxal	0.853064	3.36994
AMPL533399	PFA	0.673423	2.94413
AMPL533400	Glyoxal	0.948605	3.69029
AMPL533400	PFA	0.907083	3.56865
AMPL521544	Glyoxal	0.964858	3.99126
AMPL521544	PFA	0.950125	3.9238
AMPL521545	Glyoxal	0.023501	0.752518
AMPL521545	PFA	0.0134366	0.653899
AMPL521546	Glyoxal	0.952119	3.76475
AMPL521546	PFA	0.957185	3.80519
AMPL521547	Glyoxal	0.926422	3.57065
AMPL521547	PFA	0.924163	3.54425
AMPL521582	Glyoxal	0	0.19711
AMPL521582	PFA	0.000227739	0.17294
AMPL533406	Glyoxal	0.129365	1.23781
AMPL533406	PFA	0.0808472	1.05952
AMPL521548	Glyoxal	0.989018	4.29243
AMPL521548	PFA	0.988385	4.3082
AMPL521549	Glyoxal	0.930156	3.63628
AMPL521549	PFA	0.949898	3.7638
AMPL521550	Glyoxal	0.892379	3.48265
AMPL521550	PFA	0.908905	3.53128
AMPL533410	Glyoxal	0.986383	4.43479
AMPL533410	PFA	0.987019	4.50646
AMPL521586	Glyoxal	0.950582	3.90918
AMPL521586	PFA	0.935322	3.87266
AMPL533412	Glyoxal	0	0.000219611
AMPL533412	PFA	0	0
AMPL533413	Glyoxal	0.751153	2.92014
AMPL533413	PFA	0.779549	2.93909
AMPL533414	Glyoxal	0.642434	2.55312
AMPL533414	PFA	0.693236	2.62943
AMPL521552	Glyoxal	0.991215	4.32574
AMPL521552	PFA	0.988385	4.3229
AMPL521589	Glyoxal	0.94575	3.83522
AMPL521589	PFA	0.974721	3.95136

## Sheet: Fig1_S1_h
ID	Type	frac_cells	avg_nUMIs_log1p
ACTB	Glyoxal	0.999341	3.35887
ACTB	PFA	0.995217	2.62933
ACTN4	Glyoxal	0.995607	3.68618
ACTN4	PFA	0.98588	3.07205
CD151	Glyoxal	0.00329453	0.00765784
CD151	PFA	0.00341608	0.0065827
CD74	Glyoxal	0.709862	2.19388
CD74	PFA	0.649283	1.83306
CHD4	Glyoxal	0.996266	3.51104
CHD4	PFA	0.985425	2.8053
CNN2	Glyoxal	0.999341	4.17641
CNN2	PFA	0.983831	2.81439
ESRRB	Glyoxal	0.0263562	0.118929
ESRRB	PFA	0.0136643	0.0579552
GAPDH	Glyoxal	1	5.84235
GAPDH	PFA	1	5.02691
GBX2	Glyoxal	0.419723	1.6955
GBX2	PFA	0.304259	0.953705
KLF2	Glyoxal	0.00131781	0.00482034
KLF2	PFA	0.00113869	0.0013655
KLF5	Glyoxal	0.103229	0.391977
KLF5	PFA	0.0637668	0.209985
MBD3	Glyoxal	0.997584	3.42894
MBD3	PFA	1	4.05137
MLH1	Glyoxal	0.772897	1.7558
MLH1	PFA	0.69893	1.44269
MYH10	Glyoxal	0.995168	3.53698
MYH10	PFA	0.997267	3.42038
NANOG	Glyoxal	0.953218	3.15567
NANOG	PFA	0.819859	2.21314
NODAL	Glyoxal	0.592576	1.73931
NODAL	PFA	0.49852	1.29858
NOP14	Glyoxal	0.784318	1.66127
NOP14	PFA	0.583694	0.98939
PGK1	Glyoxal	0.993191	3.17046
PGK1	PFA	0.999089	3.16159
POLA1	Glyoxal	0.83725	2.35383
POLA1	PFA	0.687543	1.65066
POU5F1	Glyoxal	1	5.404
POU5F1	PFA	1	4.42917
RPL3	Glyoxal	0.166044	0.379883
RPL3	PFA	0.213619	0.440596
SALL4	Glyoxal	0.209752	0.246716
SALL4	PFA	0.0810749	0.0875995
SOX12	Glyoxal	0.990556	3.30941
SOX12	PFA	0.934184	2.16532
SOX2	Glyoxal	0.993631	4.03306
SOX2	PFA	0.9688	3.13861
STAT3	Glyoxal	0.886448	2.39383
STAT3	PFA	0.673651	1.47473
TCF3	Glyoxal	0.988579	3.54848
TCF3	PFA	0.935778	2.53758
TFCP2L1	Glyoxal	0.292994	0.892149
TFCP2L1	PFA	0.115919	0.34467
TUBB2B	Glyoxal	0.998243	4.56357
TUBB2B	PFA	0.98292	3.31607
XYLT2	Glyoxal	0.842961	2.06386
XYLT2	PFA	0.725347	1.54228
ZFP42	Glyoxal	0.950143	2.14711
ZFP42	PFA	0.768845	1.18767

## Sheet: Fig1_S1_i
ID	Type	avg_nReads_log1p	frac_cells_fc	avg_nReads_fc
AMPL521569	Glyoxal	3.35909	-0.0084435	-0.0391171
AMPL521537	Glyoxal	4.40453	0.0214961	0.0960128
AMPL521538	Glyoxal	3.52935	0.027033	0.0778511
AMPL521539	Glyoxal	3.12506	0.0688599	0.215279
AMPL521540	Glyoxal	3.76342	0.128631	0.290879
AMPL521541	Glyoxal	4.13176	-0.0072731	-0.0240015
AMPL521542	Glyoxal	3.63213	0.0313	-0.00545933
AMPL521576	Glyoxal	3.4451	-0.0515514	-0.17051
AMPL521543	Glyoxal	3.55608	0.143545	0.301883
AMPL533399	Glyoxal	3.36994	0.341141	0.641849
AMPL533400	Glyoxal	3.69029	0.0645739	0.180274
AMPL521544	Glyoxal	3.99126	0.0221994	0.0992196
AMPL521545	Glyoxal	0.752518	0.806556	0.282065
AMPL521546	Glyoxal	3.76475	-0.00765539	-0.0596982
AMPL521547	Glyoxal	3.57065	0.00352231	0.0392015
AMPL533406	Glyoxal	1.23781	0.678181	0.377078
AMPL521548	Glyoxal	4.29243	0.00092351	-0.0230564
AMPL521549	Glyoxal	3.63628	-0.0302993	-0.188636
AMPL521550	Glyoxal	3.48265	-0.0264728	-0.0723176
AMPL533410	Glyoxal	4.43479	-0.000930356	-0.104601
AMPL521586	Glyoxal	3.90918	0.0233476	0.0537795
AMPL533413	Glyoxal	2.92014	-0.0535329	-0.0288886
AMPL533414	Glyoxal	2.55312	-0.1098	-0.11901
AMPL521552	Glyoxal	4.32574	0.00412381	0.00415069
AMPL521589	Glyoxal	3.83522	-0.0435304	-0.171048

## Sheet: Fig1_S1_j
ID	Type	avg_nUMIs_log1p	frac_cells_fc	avg_nUMIs_fc
ACTB	Glyoxal	3.35887	0.00596534	1.10944
ACTN4	Glyoxal	3.68618	0.0141644	0.917802
CD151	Glyoxal	0.00765784	-0.0522679	0.219034
CD74	Glyoxal	2.19388	0.128691	0.601417
CHD4	Glyoxal	3.51104	0.0157856	1.06444
CNN2	Glyoxal	4.17641	0.0225673	2.03183
ESRRB	Glyoxal	0.118929	0.947732	1.08173
GAPDH	Glyoxal	5.84235	0	1.18174
GBX2	Glyoxal	1.6955	0.46414	1.47977
KLF2	Glyoxal	0.00482034	0.210766	1.8222
KLF5	Glyoxal	0.391977	0.694966	1.03833
MBD3	Glyoxal	3.42894	-0.00348975	-0.920204
MLH1	Glyoxal	1.7558	0.145129	0.566982
MYH10	Glyoxal	3.53698	-0.00303988	0.173573
NANOG	Glyoxal	3.15567	0.21743	1.46404
NODAL	Glyoxal	1.73931	0.24935	0.81699
NOP14	Glyoxal	1.66127	0.426227	1.3362
PGK1	Glyoxal	3.17046	-0.00854164	0.0133579
POLA1	Glyoxal	2.35383	0.284209	1.17787
POU5F1	Glyoxal	5.404	0	1.41718
RPL3	Glyoxal	0.379883	-0.36347	-0.260683
SALL4	Glyoxal	0.246716	1.37136	1.61183
SOX12	Glyoxal	3.30941	0.084532	1.77266
SOX2	Glyoxal	4.03306	0.036511	1.32855
STAT3	Glyoxal	2.39383	0.396036	1.5628
TCF3	Glyoxal	3.54848	0.0791903	1.53512
TFCP2L1	Glyoxal	0.892149	1.33775	1.80739
TUBB2B	Glyoxal	4.56357	0.0223175	1.83798
XYLT2	Glyoxal	2.06386	0.216793	0.903802
ZFP42	Glyoxal	2.14711	0.305451	1.72972
