# Supplementary material for: Functional phenotyping of genomic variants using joint multiomic single-cell DNA–RNA sequencing
Source: Nat Methods. 2025 Sep 1;22(10):2032–41. doi: 10.1038/s41592-025-02805-0 (PMC12510883; doi:10.1038/s41592-025-02805-0)
Supplement: Supplementary file 9 — Source data for all tables. [file 41592_2025_2805_MOESM9_ESM.xlsx]

## Sheet: Fig1_S2_a
umap_1	umap_2	cell	seurat_clusters
2.95137	-4.49779	AACAACCTA.AACGATGAC	0
0.264465	2.87202	AACAACCTA.ACACTGTGA	0
0.481674	0.669398	AACAACCTA.AGGTGTACA	0
-1.70912	3.43574	AACAACCTA.AGTGGAATG	0
-1.62325	-4.60457	AACAACCTA.GAGATTCCT	0
-3.64067	-0.661606	AACAACCTA.GCTACAATG	0
3.5384	10.0984	AACAACCTA.GCTATGTAA	1
1.85856	-3.17797	AACAACCTA.GGTTGAAGG	0
0.450716	-3.95376	AACAACTGG.AGACCACGC	0
-3.88832	-0.250021	AACAACTGG.ATAGTCAGT	0
-2.01578	-0.0434976	AACAACTGG.ATATGCAGC	0
2.37113	2.39415	AACAACTGG.ATGGAGAGT	0
-0.670668	-1.17789	AACAACTGG.CACTTCCTT	0
-0.96913	-4.69975	AACAACTGG.CGCTTCACG	0
-2.39873	2.94444	AACAACTGG.GGTAGACAT	0
-0.263633	-4.51145	AACAACTGG.TCACTACGT	0
-1.55406	-3.61913	AACAACTGG.TTCTGAATG	0
2.11797	-4.71166	AACAATGCA.ACAGAAGAG	0
-0.113051	3.76942	AACAATGCA.CAAGCGCAT	0
-4.39301	9.28934	AACAATGCA.TATTACTCG	1
-2.81467	-0.0388017	AACAATGCA.TGGTCCTAG	0
2.2296	-3.85163	AACACACTC.ATAACGACA	0
0.600269	11.1678	AACAGATCG.ACCATGTCT	1
0.118231	-6.59572	AACAGATCG.ACGTGCTCG	0
0.094145	-2.51814	AACAGATCG.AGCCGGATC	0
0.540597	-5.84241	AACAGATCG.CCGCAATGG	0
-5.44517	8.7144	AACAGATCG.CCTTGTTGC	1
0.018055	-3.51757	AACAGATCG.CGCATCTAC	0
-3.11504	8.07346	AACAGATCG.TGCCTGGTT	1
0.357832	-1.04775	AACAGATCG.TGCGTGCCA	0
-2.38916	0.150076	AACAGATCG.TTATGAGGA	0
-1.0345	2.25564	AACAGCAGT.CAAGCGCAT	0
-0.645766	9.73709	AACAGCAGT.CCGCTATCC	1
-1.15141	-6.97345	AACAGCAGT.GTTCAGAAG	0
-0.955938	-1.21235	AACAGCAGT.TTCCTCGGT	0
2.2364	1.71818	AACCATGGT.ATCGGTGGT	0
1.64257	1.03791	AACCATGGT.CAGTCCTAA	0
0.439293	0.558009	AACCATGGT.CCTGCTCCA	0
2.38026	2.5897	AACCATGGT.CGAATGAGT	0
14.4684	2.99798	AACCATGGT.CTACGTTGG	2
1.36678	-2.95189	AACCATGGT.CTTGGTCAT	0
-0.203344	-6.77653	AACCATGGT.GACGGTGCT	0
0.180012	-4.50605	AACCATGGT.GGTGATAGG	0
1.46527	-5.44496	AACCATGGT.GTAACGCGA	0
14.4309	2.04587	AACCATGGT.TCGCGTCAT	2
-0.502335	-5.40276	AACCATGGT.TTACTAGTC	0
-2.08147	-6.03969	AACCGCTGA.AGCTATATG	0
0.662924	-6.94934	AACCGCTGA.AGTTCAACC	0
-0.18067	-3.3389	AACCGCTGA.CGTGGTACC	0
0.706622	-4.56087	AACCGCTGA.GAGATTCCT	0
1.31062	-5.30809	AACCGTGAG.CAGATCATT	0
2.42652	-6.32999	AACCGTGAG.CAGTTACTG	0
0.243074	2.27688	AACCGTGAG.TCAGGTGCA	0
-2.45799	-4.44594	AACCGTGAG.TGCCAGACG	0
-3.94994	7.79426	AACCGTGAG.TGCTCCTCC	1
-4.67333	8.06677	AACGAGAAT.AACTCCATG	1
14.349	2.10671	AACGAGAAT.ACGTCTATG	2
1.41725	-3.77918	AACGAGAAT.CGGTTCGTA	0
-0.20527	0.910295	AACGAGAAT.GACCTTGTG	0
-0.253275	3.8497	AACGAGAAT.GTCAATACA	0
-3.76985	-1.29601	AACGAGGTG.AACGGAGAT	0
-2.06972	-0.344158	AACGAGGTG.CAACCTGGT	0
-0.375947	-6.6429	AACGAGGTG.CACACCTGT	0
-3.00329	-1.38921	AACGAGGTG.GAGATACAC	0
2.17923	-4.08045	AACGAGGTG.GGAGTACAG	0
-2.17502	-0.759111	AACGAGGTG.TAACGGATA	0
3.00439	-7.41305	AACGAGGTG.TCAACACTC	0
1.19857	-2.75917	AACGAGGTG.TGAGAATCC	0
0.802416	-6.60823	AACGATGAC.ACCGAGTAG	0
2.94588	-5.31216	AACGCATTG.ACGCGACAG	0
-2.26131	-6.67366	AACGCATTG.AGATATGGA	0
-0.125193	1.99296	AACGCATTG.AGCGACACC	0
1.78746	1.2362	AACGCATTG.ATTAGCCAC	0
1.26346	-2.09118	AACGCATTG.CAATCTCCG	0
14.4958	3.03589	AACGCATTG.CTCCGCATT	2
1.19104	2.70826	AACGCATTG.CTGTAGAAG	0
-1.68814	-0.983333	AACGCATTG.GACGGTGCT	0
3.06233	-5.72531	AACGCATTG.GTATGATCT	0
1.06646	2.05426	AACGCATTG.TTAACGGAG	0
0.559427	2.0593	AACGCCTAC.AGCCACTTC	0
0.472891	-3.07486	AACGCCTAC.CAGGAGCCT	0
0.0220565	-0.382229	AACGCCTAC.CCTTAATTC	0
0.758714	-1.2214	AACGCCTAC.CGAACAGAG	0
14.0147	2.42847	AACGCCTAC.GCTGTTCGG	2
-4.69919	9.23059	AACGCCTAC.TGATGACAG	1
2.42959	-7.02146	AACGCTCAA.ACGACAGTC	0
2.38215	10.0778	AACGCTCAA.AGGATCTCA	1
-3.64042	0.820668	AACGCTCAA.AGGATTACT	0
-4.35802	0.370349	AACGCTCAA.CGTATCGAA	0
-2.06256	-0.704693	AACGCTCAA.GATCTGAAT	0
3.15421	9.60802	AACGCTCAA.GCATGTAAG	1
-5.17464	9.05445	AACGCTCAA.GTAACTCAT	1
-0.438046	-8.18585	AACGCTCAA.TCACTCGCT	0
-0.350156	9.76651	AACGCTCAA.TGTTAAGCC	1
0.714871	-3.07926	AACGGAGAT.AGTTAGGTC	0
1.31272	10.0765	AACGGAGAT.CTTCCGTGG	1
-0.330691	-6.60603	AACGGAGAT.GATTCTCGG	0
-2.55382	3.00098	AACGGAGAT.TACGGTCGT	0
-3.69191	0.0492505	AACGGAGAT.TTGCCGTAG	0
-1.19914	1.61997	AACGGTAGC.AGACGCCTG	0
1.42573	-8.39564	AACGGTAGC.GAACTCGTA	0
1.38114	-2.52863	AACGTCGAG.CAAGTACGA	0
-1.04882	-1.06196	AACGTCGAG.CTGTACGAC	0
-1.58664	-0.936131	AACGTCGAG.GAACAACCA	0
-1.49526	-3.52835	AACGTCGAG.GCAGCTCTT	0
-2.42392	-4.92923	AACGTCGAG.GCTCTGTGT	0
-0.08815	-4.16643	AACGTCGAG.TCAACACTC	0
1.0885	-1.13009	AACGTTCTT.CCTCAGGTG	0
-4.1767	-0.11358	AACGTTCTT.GCTGAGCAG	0
-0.552243	-7.44067	AACGTTCTT.GTCACAGAG	0
-4.01793	-0.456415	AACGTTCTT.TAACCGTGA	0
0.465788	-4.60527	AACGTTCTT.TAACTCCGA	0
0.0914005	4.07611	AACGTTCTT.TATGTATGC	0
1.38015	2.97131	AACTAACTG.CAGAGCACC	0
-0.374079	10.2177	AACTAACTG.GTAAGTGAG	1
2.85993	-8.05836	AACTCCATG.AAGACTACC	0
-3.96889	-1.13719	AACTCCATG.CGCATAACT	0
-0.344088	-5.02834	AACTCCATG.CGGTTGCGA	0
-1.82175	-4.34251	AACTCCATG.GAGCCGTTA	0
0.577373	-2.51141	AACTCCATG.TCTTAGCGA	0
0.950161	-6.22274	AACTCCATG.TGTCACATA	0
0.20687	-7.402	AACTGATTC.CCAGTACTC	0
-1.10482	-3.7506	AACTGATTC.CGAACAATC	0
0.38996	10.0979	AACTGATTC.GTTCAGAAG	1
-1.27187	-5.87561	AACTGATTC.TAATTCGTG	0
1.90781	-7.47225	AACTGCGAC.ACAACCGGA	0
1.12447	-5.69871	AACTGCGAC.AGGAAGGTG	0
1.1827	-4.88659	AACTGCGAC.ATGTCCTCC	0
-1.77677	0.459781	AACTGCGAC.CTGGAGCGA	0
-1.00497	-4.2112	AACTGCGAC.GCGGAGATT	0
-1.17467	-3.92136	AACTGCGAC.GGTCGGATA	0
-2.10073	0.704856	AACTGCGAC.TAACGGATA	0
1.99988	1.61015	AACTGCGAC.TGAGACAGC	0
-0.104165	-4.71232	AACTTAGCT.CTCGAACTG	0
-2.76276	0.900471	AACTTAGCT.GCCGCCTAA	0
1.10915	-0.378886	AACTTAGCT.GCGGTAAGT	0
-0.531233	9.87109	AACTTAGCT.TCCAGAACG	1
1.02606	-6.94426	AACTTAGCT.TGCTCACAC	0
1.62521	-5.34187	AACTTAGCT.TTACTTACG	0
2.2818	-4.08329	AACTTCTGC.AGAGGTGAA	0
0.714846	0.919947	AACTTCTGC.AGCCTCTAG	0
-2.5018	-5.02424	AACTTCTGC.CAGCTGGAG	0
-1.39991	2.74668	AACTTCTGC.CCTAAGTCT	0
0.247046	-7.59866	AACTTCTGC.GTCATTCTA	0
-0.00413641	-8.25236	AACTTCTGC.GTTGCTCAG	0
-0.100092	1.62505	AACTTCTGC.TGCGTGCCA	0
1.25356	8.90558	AACTTGTCG.ATGAGATCC	1
-4.12875	7.73124	AACTTGTCG.CATCCGACA	1
1.23919	-4.8546	AACTTGTCG.CTATTCCGT	0
2.58605	-4.78381	AACTTGTCG.CTCGAACTG	0
3.34589	-7.15825	AACTTGTCG.CTGCATGTT	0
2.87541	-5.45014	AACTTGTCG.CTTAGGACT	0
-2.14094	-5.29768	AACTTGTCG.TAGCCAGTG	0
-4.51894	9.14266	AACTTGTCG.TATACGTGG	1
1.35945	-5.98627	AAGACGAAG.CGAGTAGCA	0
0.547865	10.4865	AAGACGAAG.GTGAATGCC	1
0.07771	-6.65737	AAGACGAAG.TTCGTGATG	0
1.1276	-4.96302	AAGACTACC.ACGTCTATG	0
-2.45313	2.79507	AAGACTACC.CAGAAGTGA	0
-3.2459	7.71109	AAGACTACC.CCATATCTT	1
2.45376	-7.70528	AAGACTACC.TAAGTACAC	0
1.01983	10.5584	AAGACTGGT.AAGCTGAGG	1
-2.97533	2.46767	AAGACTGGT.AAGTTGCCA	0
2.79591	10.6501	AAGACTGGT.CAATACCAC	1
1.58289	1.95782	AAGACTGGT.CGCGTGAGA	0
0.66362	9.8792	AAGACTGGT.GATACTGTG	1
-3.66963	-0.0579607	AAGACTGGT.GCACGCATT	0
0.617836	-5.36867	AAGACTGGT.TAAGCACTA	0
-2.54237	-3.64456	AAGAGAACT.ATAGCCTAA	0
-3.84589	-0.796458	AAGAGAACT.CGAATCCTG	0
0.824714	11.0341	AAGAGAACT.CTCCTATCT	1
-0.312749	-5.92812	AAGAGAACT.CTCTGTCAA	0
-2.8444	2.38543	AAGAGAACT.CTGATGCAC	0
0.340949	-3.02308	AAGAGAACT.GACAATGTT	0
2.2714	1.50866	AAGAGAACT.GCAGCTTGA	0
1.79639	-7.34782	AAGAGAACT.GCGACACAG	0
-2.44922	2.67378	AAGAGAACT.TTAACGTTC	0
1.66349	9.66474	AAGAGAGAG.CTCTGTCAA	1
1.93557	-6.9096	AAGAGAGAG.GCTAGTGGA	0
-0.710653	-1.59943	AAGAGAGAG.TGCATCGGA	0
-0.406987	-0.317243	AAGCAACTA.AAGTAGGAC	0
0.810352	11.2285	AAGCAACTA.ACACGTTGC	1
0.987149	8.87937	AAGCAACTA.ACCTTGAAG	1
-2.1751	-6.84754	AAGCAACTA.ATACGAGGT	0
-3.99925	0.948453	AAGCAACTA.GCCATTAAG	0
-2.21198	-5.08724	AAGCAACTA.GTCGACATT	0
0.173257	9.83181	AAGCAACTA.TCAAGCGTA	1
-2.58416	-5.48015	AAGCAACTA.TCGGTATCA	0
-4.14637	6.88135	AAGCAACTA.TTAAGTGGT	0
-1.81345	3.31465	AAGCAATCG.AGCTCGTCT	0
2.30043	-6.04607	AAGCAATCG.TAGACACGT	0
0.783922	11.0136	AAGCACAAC.ACATTGACA	1
2.90623	-4.80516	AAGCACAAC.ACGCTATGT	0
0.0748436	-7.61432	AAGCACAAC.AGATCTTCA	0
-0.257587	-7.68616	AAGCACAAC.CATAGGTGT	0
-2.02431	-4.9834	AAGCACAAC.GACATAACG	0
-3.7818	8.16785	AAGCACAAC.GCCTTGTGA	1
1.9964	-8.51645	AAGCACAAC.GTCAATACA	0
0.802683	9.75196	AAGCACAAC.TGTAGCAAG	1
0.0425257	-4.44055	AAGCAGCAT.CACTACAGG	0
0.207827	-7.51026	AAGCAGCAT.CAGTGAGGA	0
1.17611	0.370067	AAGCAGCAT.CTGACAGCA	0
-1.61879	-5.58579	AAGCAGCAT.GCTAGTGGA	0
1.992	-3.64886	AAGCAGCAT.GTGGAGGTC	0
-2.19486	2.51298	AAGCAGCAT.TACTTCCAG	0
3.08822	-6.99467	AAGCAGCAT.TCCAAGTAA	0
1.88922	1.54253	AAGCATTGC.ACAAGTACA	0
-0.897959	-0.146849	AAGCATTGC.AGGTGTACA	0
2.17842	1.26312	AAGCATTGC.ATTGATCAC	0
2.88899	-5.78656	AAGCATTGC.CAGAGCACC	0
0.983581	-4.83931	AAGCATTGC.CCAAGTCGA	0
-0.203711	-5.61835	AAGCATTGC.CCAATATAC	0
2.74005	10.1533	AAGCATTGC.GACACCGAT	1
-2.03878	3.30285	AAGCATTGC.GTAAGTGAG	0
0.289337	11.0155	AAGCATTGC.TAGATAGCC	1
-3.00008	-0.493965	AAGCATTGC.TTCCAATTC	0
-2.26874	3.78429	AAGCCAAGT.ATGGAGGAA	0
2.87652	9.34627	AAGCCAAGT.CAATACCAC	1
1.48114	1.94297	AAGCCAAGT.CCACTACCA	0
1.829	-5.94591	AAGCCAAGT.TATGAAGAC	0
-0.0385618	1.10075	AAGCCAAGT.TATGCCTTC	0
1.15483	-4.9737	AAGCCAAGT.TTATCGCAC	0
1.65287	-4.55973	AAGCCAAGT.TTCGGAGTC	0
-1.19953	-0.38127	AAGCCACAC.CCTATTCAA	0
3.2708	9.51184	AAGCCACAC.CTGATCCGA	1
1.00928	0.929177	AAGCCACAC.GAGTCACCA	0
2.03876	0.774515	AAGCCACAC.GCCGAGTCT	0
-0.914567	-5.97495	AAGCCACAC.TAAGGTGAT	0
-1.51919	-0.564715	AAGCCACAC.TGGTCCTAG	0
0.893423	2.51412	AAGCTGAGG.ATGCCTTCA	0
-2.02721	-3.89511	AAGCTGGTC.ACCGACGGT	0
-1.3053	-5.69496	AAGCTGGTC.AGATGTTGG	0
2.09563	1.31478	AAGCTGGTC.GATAAGCTG	0
2.19193	-5.59574	AAGCTGGTC.TGATTGTGC	0
1.91979	-7.77111	AAGCTGGTC.TTATCGCAC	0
2.29129	-4.19078	AAGCTTGCA.AGACATCCA	0
2.27382	-6.87764	AAGCTTGCA.ATGAACTAG	0
-2.87849	9.45475	AAGCTTGCA.GATTGAGTA	1
1.25968	-5.21205	AAGCTTGCA.TCAGAGCGT	0
-3.80564	-1.10329	AAGGAACAG.CATTATGTC	0
0.499976	-5.06692	AAGGAAGTC.AACTGATTC	0
1.64758	-5.12482	AAGGATACG.AATACTCCG	0
1.23719	-0.166107	AAGGATACG.AATGCTGAT	0
-3.16013	2.17718	AAGGATACG.ATAGTCAGT	0
2.40577	-7.99968	AAGGATACG.CACACCTGT	0
-0.378229	1.83901	AAGGATACG.CACATATCA	0
0.0862632	3.49032	AAGGATACG.CCTTCGAGC	0
-2.0399	1.26758	AAGGATACG.CTTCGTGCA	0
1.72747	0.948977	AAGGATACG.TAAGTACAC	0
-0.608252	0.508825	AAGGATACG.TATCAGTGC	0
-1.293	-5.97081	AAGGATACG.TCCTGTGGA	0
-5.21531	8.58516	AAGGATCGT.GGATTCGTC	1
2.08418	-8.56069	AAGGATCGT.GTCCTTCAT	0
0.33762	0.478807	AAGGTCTGA.AATATCAGC	0
-2.35882	-0.638318	AAGGTCTGA.AGTGAACGG	0
1.99845	-4.84702	AAGGTCTGA.CCGACTGTT	0
0.771488	1.64334	AAGGTCTGA.CCTTCCTCA	0
-1.89074	-6.70189	AAGGTCTGA.CCTTGCTTG	0
-2.96652	-4.57174	AAGGTCTGA.GCCTGCATC	0
-2.38815	0.554727	AAGGTGCTG.AAGTTCTCT	0
14.1629	2.2675	AAGGTGCTG.AGCGGTAAG	2
-4.11109	-0.953499	AAGGTGCTG.CATCCAGGA	0
-1.55906	0.455751	AAGGTGCTG.CGGAAGACG	0
-1.84505	0.300673	AAGGTGCTG.GGATCGTTC	0
0.915732	10.2413	AAGGTGCTG.TCATATCGC	1
2.4072	2.47458	AAGGTGCTG.TCATGCTCA	0
-2.72078	-1.84886	AAGTACAGA.ACTCGAGTC	0
1.31495	-2.84521	AAGTACAGA.AGCAAGTCC	0
-2.19089	-0.989054	AAGTACAGA.ATTGCGCTA	0
-2.53274	-0.763084	AAGTACAGA.CAAGCGCAT	0
-1.74264	-3.94822	AAGTACAGA.CATAGGTGT	0
-0.0447567	9.68776	AAGTACAGA.CCGGATTGC	1
-1.27626	0.398891	AAGTACAGA.CGGTAGCTT	0
-0.87577	-6.44489	AAGTACAGA.CGTATTCCT	0
-1.07769	2.07112	AAGTACAGA.CTACGGTAT	0
0.647982	-4.79031	AAGTACAGA.CTGAGTCCA	0
1.35754	-5.16329	AAGTACAGA.TAACATTGG	0
2.7982	-3.86329	AAGTACAGA.TCGCATTCG	0
-2.06731	-4.06207	AAGTACAGA.TGACAAGTT	0
-1.04116	-0.804758	AAGTAGGAC.ACAAGTACA	0
1.75848	-3.84602	AAGTAGGAC.ACTCGAGTC	0
1.99884	9.57092	AAGTAGGAC.AGCAGACAA	1
-4.35309	-0.326077	AAGTAGGAC.ATCCTGCCT	0
-5.43458	8.74141	AAGTAGGAC.GTCCACAAC	1
-1.52698	0.38336	AAGTAGGAC.TATGTACCT	0
-4.22892	7.00681	AAGTAGGAC.TGCGATACT	1
3.13916	-5.89421	AAGTCATGA.CTATCTTGA	0
1.25034	-6.26963	AAGTCATGA.GACGTAGCA	0
-3.95989	-1.00512	AAGTCATGA.GCTACCGAG	0
-4.85702	7.69319	AAGTCATGA.GGAGCATCT	1
1.41231	-2.58805	AAGTCATGA.GTCACAGAG	0
-2.02836	-6.77347	AAGTCATGA.TACGAACTC	0
0.703066	-5.59609	AAGTTCTCT.GAGCCGTTA	0
-0.426481	3.95863	AAGTTCTCT.TGGAATCGT	0
1.88639	-6.01743	AAGTTGCCA.AAGCACAAC	0
-2.0382	1.27551	AAGTTGCCA.GAGATGTAT	0
-1.34852	-3.45897	AAGTTGCCA.GTCAGTTGT	0
1.57372	-5.12152	AATAACTCC.AAGGATCGT	0
-4.44875	9.23784	AATAACTCC.AGACCAGCT	1
0.450903	-1.03508	AATAACTCC.CAAGCTGCA	0
-1.69823	1.80946	AATAACTCC.CGCTTATGA	0
2.65369	-7.99697	AATAACTCC.CTCGAACTG	0
0.466453	8.76255	AATAACTCC.CTTGATCTA	1
-0.7582	-1.27187	AATAACTCC.GCAACCAAC	0
-0.174912	-8.14734	AATACCTTG.AATTAGAGG	0
-3.53128	9.61234	AATACCTTG.CCAGATCAC	1
0.99353	9.06414	AATACCTTG.CGACGTACG	1
2.38501	2.6656	AATACCTTG.GACTAGCAT	0
1.2581	-4.46657	AATACCTTG.TCACACTGC	0
0.531161	-6.80828	AATACCTTG.TTGCCAGAT	0
-2.33626	3.74733	AATACGTCT.ATATGTCCA	0
3.11427	-6.91388	AATACGTCT.ATCCAATGA	0
-1.84633	-3.7053	AATACGTCT.GATTCCTCT	0
-4.33558	-0.313265	AATACGTCT.TCGAACGCT	0
2.12663	-7.5131	AATACGTCT.TTAACGGAG	0
-0.0249315	1.43542	AATACGTCT.TTAGATCGG	0
-0.744904	-6.58387	AATACTCCG.AATACGTCT	0
-2.79778	0.832783	AATACTCCG.ACACATCTG	0
-2.17368	-0.7274	AATACTCCG.AGCCTCTAG	0
-3.8706	8.07249	AATACTCCG.AGTCAGTTG	1
2.38412	-7.78541	AATACTCCG.CAATCATAC	0
14.4199	2.97075	AATACTCCG.CAGATCATT	2
-0.398781	-6.63212	AATACTCCG.CCATACGAT	0
2.46305	-4.93479	AATACTCCG.GTGCTCTTG	0
2.78795	-5.49888	AATACTCCG.TGACCTCCT	0
1.27484	-2.12208	AATAGACGC.AAGGATCGT	0
-1.7984	-3.45422	AATAGACGC.AGTGTCTCT	0
-3.03472	7.88525	AATAGACGC.GATCTAGAG	1
1.74895	-5.4568	AATAGACGC.GATTAGTGT	0
0.0576693	-1.28241	AATAGACGC.GTAACAGTC	0
2.08858	10.7647	AATAGACGC.GTGCATCAA	1
1.64275	-4.82913	AATAGACGC.TACCGATTG	0
0.0472072	3.59464	AATAGACGC.TGACCTATG	0
1.50634	-8.41589	AATATCAGC.ACAGGAACT	0
1.98909	-5.63134	AATATCAGC.AGATGTTGG	0
-2.94493	7.99607	AATATCAGC.ATAACGACA	1
0.574575	10.6224	AATATCAGC.CTGCAAGCC	1
-2.9816	3.32192	AATATCAGC.TTGATGAGT	0
-2.86001	9.51728	AATATCGCT.ACGTCTATG	1
-3.69601	-1.26887	AATATCGCT.AGCCGGATC	0
2.49432	-4.52029	AATATCGCT.ATCATGTTC	0
2.609	10.2033	AATATCGCT.ATGCGCCGT	1
0.424174	-2.57378	AATATCGCT.TGACGGTTG	0
0.904405	0.37453	AATCAGGAG.AACTGCGAC	0
1.43807	-5.86621	AATCAGGAG.ACCACGGAT	0
-1.35065	-0.791097	AATCAGGAG.ACCGTCCTA	0
-0.576787	-3.19186	AATCAGGAG.CGCGCACAT	0
-2.35255	-0.485343	AATCAGGAG.CGGACAAGT	0
-2.9829	3.59692	AATCAGGAG.CTCTTCAGC	0
2.62164	9.72028	AATCAGGAG.GTATGCCTT	1
-1.4442	1.07533	AATCAGGAG.TAGCACTAT	0
2.69981	-8.14406	AATCCGCTG.CAGCCGCAA	0
1.30359	-6.2871	AATCCGCTG.GCCATACAA	0
2.06693	-8.44159	AATCCGCTG.TAGACCATG	0
-3.25583	-0.0129748	AATCCGCTG.TGCAGATGC	0
-1.79617	-0.0139398	AATCCGCTG.TGCCATCTC	0
-0.577778	-6.3583	AATCCTCGT.ATATGTCCA	0
1.25416	-8.2785	AATCCTCGT.CAACCTGGT	0
-0.391861	-6.28082	AATCCTCGT.CACGGATAG	0
1.05897	-5.61809	AATCCTCGT.CGAAGAGGT	0
1.34001	1.87564	AATCCTCGT.CGTACATCT	0
0.872479	9.56587	AATCCTCGT.GAGAACAGG	1
0.761419	1.56965	AATCCTCGT.GTTGACGTG	0
-1.20754	0.578639	AATCCTCGT.TAACATTGG	0
-1.10983	-5.14397	AATCCTCGT.TACAACACC	0
2.2863	-6.19744	AATCGCCAT.CAGCACGTG	0
-0.386812	-5.28009	AATCGCCAT.CCGGTTGAG	0
2.081	-4.80966	AATCGCCAT.CGACCTGTA	0
2.7297	-6.34628	AATCGCCAT.CGGATTCTC	0
0.556739	10.8065	AATCGCCAT.CTTCCGTGG	1
-4.37612	7.99193	AATCGCCAT.GACTCTGGT	1
-1.73601	2.8615	AATCGCCAT.TACCGCGTT	0
0.1965	-6.74605	AATCGTGTT.AGCACCAGC	0
-4.07408	0.388679	AATCGTGTT.ATCATAGAC	0
3.10182	-7.7734	AATCGTGTT.ATCTCGAAC	0
-2.81823	3.67706	AATCGTGTT.CACACTGCC	0
1.07735	-5.7868	AATCGTGTT.CGTGCTTGA	0
-3.26758	-0.790833	AATCGTGTT.GCAGCTCTT	0
3.34107	10.0526	AATCGTGTT.GCGACCTGT	1
1.86101	-7.37839	AATCGTGTT.TGTAACAGT	0
0.0900734	-7.52588	AATCGTGTT.TTACTTACG	0
-1.31192	-0.852279	AATCTCCTA.AGACTTCGT	0
-4.77948	9.01339	AATCTCCTA.CAGCAGTAC	1
0.42473	3.86018	AATCTCCTA.CCGACTTGG	0
1.8888	-5.67859	AATCTCCTA.GCGTTCAGA	0
2.40206	-7.59829	AATCTCCTA.GCTTACGTT	0
2.40481	-4.43577	AATCTCCTA.TAGCTGTTG	0
-2.16753	9.41771	AATCTCCTA.TGTTAAGCC	1
1.00605	8.99567	AATCTGACC.CACAATAAC	1
-2.16912	-0.913928	AATCTGACC.GCTGTTCGG	0
-3.88164	8.9915	AATCTGACC.GTAACTCAT	1
1.74608	-7.39535	AATCTGACC.GTAAGTGAG	0
-0.459129	2.44192	AATCTGACC.TAGCCAGTG	0
-2.04488	-4.00907	AATCTGACC.TCAAGGTCG	0
2.07993	-4.64896	AATCTGACC.TGATGGACA	0
0.200533	-5.2439	AATGAGTCG.ATCCGACCA	0
2.3488	-7.60267	AATGAGTCG.CCATATCTT	0
-1.87808	-4.75429	AATGAGTCG.CCGTTCCAA	0
2.16447	-5.17924	AATGAGTCG.GCGTTCAGA	0
3.55267	-6.54727	AATGAGTCG.GTGTCCGTG	0
3.02021	-5.48166	AATGAGTCG.TAAGGTCCG	0
0.907417	-6.17577	AATGAGTCG.TGTGCCATG	0
0.797146	-3.14633	AATGAGTCG.TTAACGGAG	0
1.19859	-7.46004	AATGCACTT.AATCCTCGT	0
0.818928	8.40634	AATGCACTT.AGATGAGAT	1
1.73922	-8.32645	AATGCACTT.AGCACACCT	0
-0.164873	-5.56092	AATGCACTT.CATACGCAG	0
-3.70695	-0.363187	AATGCACTT.GTAACTCAT	0
-0.110317	0.419833	AATGCAGCG.ACAAGGTAC	0
0.213241	3.17421	AATGCAGCG.GCACGCATT	0
2.16459	-7.11665	AATGCAGCG.GCTTGTCCT	0
-4.18976	-1.2396	AATGCAGCG.TCAAGGAGT	0
3.25916	9.99613	AATGCCTCA.CGTTGATCC	1
-4.24195	7.95392	AATGCCTCA.GAGACATTG	1
2.70327	-7.82152	AATGCCTCA.GTACCTAAC	0
-2.58474	-4.0423	AATGCCTCA.TGGAAGATT	0
2.01931	3.07347	AATGCCTCA.TTGTCAACC	0
-2.25049	-4.05214	AATGCGTGC.AAGCAACTA	0
-2.40808	9.56937	AATGCGTGC.ACGCGACAG	1
-1.40711	0.221936	AATGCGTGC.ACTACCATC	0
2.11913	2.28092	AATGCGTGC.CCTAGCAAT	0
-0.529573	-1.50386	AATGCGTGC.TCTGCAACA	0
-1.39274	-6.68194	AATGCGTGC.TTGCAGTCA	0
3.23177	10.4412	AATGCTATC.AAGCAATCG	1
1.80933	-6.27127	AATGCTATC.AAGCTGAGG	0
2.95837	10.3586	AATGCTATC.AATCGTGTT	1
-4.68591	0.142434	AATGCTATC.AGGATCTCA	0
-0.375331	-8.2979	AATGCTATC.AGTCGCCGA	0
-0.964091	-4.43609	AATGCTATC.AGTTGTGTA	0
-3.67996	8.07602	AATGCTATC.CCTTAACAT	1
0.425194	-3.38899	AATGCTATC.GAGCCGTTA	0
2.42888	10.3672	AATGCTATC.GGTGATAGG	1
0.362531	10.4349	AATGCTATC.TATTGACTG	1
-1.26753	-3.78492	AATGCTATC.TTGTCAACC	0
-0.390842	1.70445	AATGCTGAT.AGCACCAGC	0
1.3425	-7.23541	AATGCTGAT.ATCGAATCG	0
14.5529	2.29503	AATGCTGAT.CATTGTTCA	2
-2.80258	9.71551	AATGCTGAT.CGTGTCCGA	1
-2.68167	-4.41196	AATGCTGAT.CTCCGCATT	0
0.916603	-4.2915	AATGCTGAT.GGTGTGACC	0
2.81659	-5.2894	AATGCTGAT.TAGCACACG	0
1.14942	-0.649342	AATGCTGAT.TCCTATTCC	0
0.899858	10.8094	AATGTGCGT.ATAGCTTGC	1
2.89517	-4.24721	AATGTGCGT.CAAGTCACT	0
1.72732	10.2154	AATGTGCGT.CTGTCACTT	1
-2.37582	3.11012	AATGTGCGT.GCATGTGGT	0
0.00729998	3.29598	AATGTGCGT.TGAGCAGAT	0
-4.0586	8.03033	AATTAGAGG.AAGGATCGT	1
1.48069	2.78501	AATTAGAGG.ATTAGCGGT	0
-4.28525	9.04737	AATTAGAGG.GGATCAGGT	1
-2.5278	3.5711	AATTAGAGG.GTGCGTTCC	0
0.982228	-4.51239	AATTCGGAA.ATACAACCG	0
2.66563	-4.9998	AATTCGGAA.CCTGACCTC	0
-0.00195711	3.57195	AATTCGGAA.GAGTTAACT	0
0.589586	-2.48208	AATTCGGAA.GTTAGATTG	0
0.914867	8.35865	AATTGGATC.CTGGACACT	1
-0.7598	-4.42191	AATTGGATC.TAGATAGCC	0
-1.88467	2.60824	AATTGGATC.TGATCGGAA	0
-0.0248302	2.34709	AATTGGTGA.ACACATCTG	0
-2.8433	-1.16723	AATTGGTGA.AGCTTGGTG	0
0.44937	-1.77468	AATTGGTGA.CACTACAGG	0
2.82701	9.88348	AATTGGTGA.GAAGAGCAC	1
-0.923258	1.76885	AATTGGTGA.GCATGTGGT	0
0.151079	2.99803	AATTGGTGA.GCTTCACTC	0
-3.85959	7.90619	AATTGGTGA.TAGCGCAGC	1
-1.9548	2.45687	AATTGGTGA.TCACTACGT	0
-4.19214	-0.228853	AATTGGTGA.TCTAATACC	0
2.50138	2.55046	ACAACCGGA.TCAAGGTCG	0
-0.404103	-1.60673	ACAACCGGA.TGGATTAGC	0
-1.84744	-0.249442	ACAACGAGC.ACACATCTG	0
0.359535	-4.3619	ACAACGAGC.AGAGCCGCA	0
-0.0675301	1.1428	ACAACGAGC.ATTCCTACG	0
0.506625	-6.92225	ACAACGAGC.TAACATTGG	0
-1.55281	-5.11446	ACAACGAGC.TAGTTGACG	0
-1.92543	0.508257	ACAAGAATG.AGGAAGGTG	0
0.441137	-3.17247	ACAAGAATG.CATAGAGAT	0
1.18491	9.32641	ACAAGAATG.GCTACCGAG	1
-3.51784	8.16709	ACAAGAATG.TGATGGACA	1
-2.78108	-4.51086	ACAAGGTAC.AACCGTGAG	0
-2.57685	-1.10365	ACAAGGTAC.AATAACTCC	0
1.05682	0.330929	ACAAGGTAC.AATCTGACC	0
-1.67009	1.04798	ACAAGGTAC.ACAGAAGAG	0
-2.3875	-0.166558	ACAAGGTAC.ACGACATCT	0
-0.131767	10.3194	ACAAGGTAC.ACGCACACT	1
-4.776	8.26365	ACAAGGTAC.AGTGAACGG	1
-0.40363	-7.96482	ACAAGGTAC.ATGGACGTT	0
-1.28818	2.19716	ACAAGGTAC.CACACCACA	0
-2.16514	-4.90481	ACAAGGTAC.CCGGTTGAG	0
1.58079	-8.47122	ACAAGTACA.AAGGATCGT	0
14.1616	2.23005	ACAAGTACA.AGGAAGGTG	2
2.87184	10.3583	ACAAGTACA.TGAGAGGAC	1
-3.05954	3.44101	ACAAGTACA.TGTAACAGT	0
0.768829	0.542401	ACAATAGGT.AACAACCTA	0
1.88187	-6.66845	ACAATAGGT.CACAGCGAA	0
-3.94498	1.09195	ACAATAGGT.CAGCTGGAG	0
3.06393	10.398	ACAATAGGT.GATCGATAC	1
1.00544	10.1466	ACAATAGGT.GCTGAGCAG	1
-1.06615	1.18061	ACAATAGGT.GGAGCATCT	0
3.57676	-6.60439	ACAATAGGT.TCGTGACGT	0
-2.58692	9.1384	ACAATAGGT.TGCTCACAC	1
-3.30785	0.335826	ACAATAGGT.TGGTGCCTG	0
-0.770013	0.853425	ACAATAGGT.TTCACTCCT	0
2.04026	-4.90369	ACAATTCGG.CATTCAGTT	0
-0.269915	-7.94946	ACAATTCGG.CCGGTGGTT	0
-3.49288	-1.34979	ACAATTCGG.CTCTACGCA	0
2.79133	-7.54975	ACAATTCGG.CTTGTAACG	0
1.84289	1.74788	ACAATTCGG.GTCACTATG	0
1.18089	10.067	ACACACCGT.AATTAGAGG	1
1.11207	9.59761	ACACACCGT.ACGTGTAGT	1
-1.86314	2.23954	ACACACCGT.CCAATATAC	0
2.53036	-8.41436	ACACACCGT.CCATAGCCA	0
14.4546	3.08612	ACACACCGT.CGACGTGAT	2
14.3783	2.73822	ACACACCGT.CGGTCGACA	2
0.769859	-4.04463	ACACACCGT.TCAACACTC	0
1.08997	10.6994	ACACACCGT.TGCGTCTTA	1
-2.61064	0.841455	ACACACGTC.AGTACTCTC	0
1.40012	9.41646	ACACACGTC.GATGCTCCT	1
1.72268	-4.86681	ACACACGTC.TAGTGATCC	0
-0.194965	1.15893	ACACACGTC.TCACAGGTA	0
-1.79938	-4.41905	ACACATCTG.AAGCTGGTC	0
1.91717	-7.07751	ACACATCTG.AGTAAGCCA	0
3.64033	-6.17492	ACACATCTG.CTTGGATCA	0
-0.870483	-5.58918	ACACCACAT.ACGATGGAA	0
1.83443	-5.06901	ACACCACAT.ACGGACCAT	0
-1.77241	2.74594	ACACCACAT.CATGGTCGA	0
0.766855	2.65157	ACACCACAT.CGTATAGCG	0
-4.63318	0.0258923	ACACCACAT.CTGAGTCCA	0
1.43237	-7.63388	ACACCACAT.GCTGAGCAG	0
3.2056	-4.75658	ACACCACAT.GGATCAATG	0
-1.77158	-1.03034	ACACCACAT.GTAATCAGC	0
-3.81445	0.0485579	ACACCACAT.GTTCACTCC	0
1.45401	9.9221	ACACCACAT.TTCCGCCAG	1
0.0563887	-5.30827	ACACCGCCA.AAGAGAGAG	0
1.66688	-4.92739	ACACCGCCA.AGGTCCGTC	0
-1.75021	-3.96879	ACACCGCCA.AGTCATACT	0
-0.118192	-3.37403	ACACCGCCA.ATGTGACGA	0
-0.0982148	-6.42282	ACACCGCCA.CCACGGATC	0
-1.6094	-6.38374	ACACCGCCA.GCACGCATT	0
2.61514	-8.14397	ACACCGCCA.TGATACCGT	0
2.59549	-8.38629	ACACGTTGC.ACCACTAGG	0
-4.3924	8.65188	ACACGTTGC.ACCATTCAC	1
1.08354	8.7945	ACACGTTGC.AGAGCCGCA	1
-2.07802	-4.73201	ACACGTTGC.CATGACGTT	0
-0.481641	-4.50752	ACACGTTGC.CATGGTCGA	0
13.8587	2.60574	ACACGTTGC.GGTTCTATC	2
1.11203	1.84124	ACACTAACG.ACAACCGGA	0
-1.46211	-6.14782	ACACTAACG.GTGACGTAA	0
-2.04036	-0.249147	ACACTAACG.TCGACGTTG	0
-0.385719	-6.27239	ACACTGTGA.AAGCACAAC	0
2.64993	10.4594	ACACTGTGA.CCACCATGC	1
-3.79001	7.1861	ACACTGTGA.CCGAGTACT	1
1.21211	-4.57456	ACACTGTGA.CGATTCGAG	0
0.914667	-7.97751	ACACTGTGA.TCAATGGAC	0
-1.77863	2.33212	ACAGAAGAG.ACACACCGT	0
1.22745	8.61199	ACAGAAGAG.CCTCGCGTT	1
2.63023	-4.16969	ACAGAAGAG.GACCAGAGA	0
-1.84309	1.05463	ACAGAAGAG.TGATGGACA	0
-1.03167	1.52033	ACAGAGATG.AAGCTTGCA	0
1.48375	8.5316	ACAGAGATG.ATATCAGCC	1
-0.454621	-7.88833	ACAGAGATG.ATGCAGTTC	0
-2.45484	-3.86307	ACAGAGATG.CCACGTTCT	0
2.46232	-6.39721	ACAGAGATG.CCATTACAG	0
-1.87679	-5.94913	ACAGAGATG.CCGGTTCTA	0
-4.45114	0.217826	ACAGAGATG.GCACGTAGA	0
1.26356	10.1892	ACAGAGATG.GGACACTGG	1
0.451751	1.7333	ACAGCGGTC.AACCGCTGA	0
2.3729	-5.54676	ACAGCGGTC.ATTAGCGGT	0
-1.6602	2.45189	ACAGCGGTC.CTCCTGACG	0
-1.39263	-6.25952	ACAGCGGTC.TAGCACTAT	0
-4.32331	7.63935	ACAGCGTAT.CGGTCGACA	1
0.348156	-0.129737	ACAGCGTAT.GGAAGTATG	0
-3.00394	-0.864035	ACAGCGTAT.TGAGATCAT	0
-0.968681	-1.28059	ACAGGAACT.ACACACCGT	0
-2.25966	2.82907	ACAGGAACT.ACCGCTGTG	0
2.40552	9.45772	ACAGGAACT.AGACTAGTA	1
0.409061	-6.29265	ACAGGAACT.CAAGTCGAA	0
0.594339	11.1037	ACAGGAACT.CCTCAGGTG	1
2.29565	2.43943	ACAGGAACT.GGAAGTATG	0
-4.30003	7.86617	ACAGGAACT.GTTAGTCAA	1
2.06138	-7.17395	ACAGGTATC.ATAGCACGG	0
-5.22254	8.72494	ACAGGTATC.CAATGCATT	1
-1.97055	-4.20661	ACAGGTATC.CCAGTACTC	0
2.15763	-7.12694	ACAGGTATC.CCGCAACAC	0
0.775243	-2.96424	ACAGGTATC.GCACCATCG	0
-2.68807	-0.474664	ACAGGTATC.GGAAGAAGC	0
0.0118737	2.54602	ACAGTATTG.ACTACCATC	0
1.08302	0.937358	ACAGTATTG.AGGTCCGTC	0
-1.36305	-5.46362	ACAGTATTG.CGCATAACT	0
0.155502	-2.56067	ACAGTATTG.CTAGAGGTA	0
-3.48417	0.476907	ACAGTATTG.GTTGCTCAG	0
-2.20916	0.569166	ACAGTATTG.TCGGACAGT	0
-4.52627	9.19859	ACATCGTCC.ACGGTGTAC	1
-4.17516	8.51497	ACATCGTCC.AGTGAACGG	1
0.124684	3.09718	ACATCGTCC.GCTCTGTGT	0
2.01001	-7.00561	ACATCGTCC.GGTAATCTA	0
1.0808	0.076628	ACATCGTCC.GTACAATGC	0
-1.83177	-4.01525	ACATCGTCC.TCGTACCTT	0
14.1373	3.0005	ACATCGTCC.TTGTTAGAG	2
1.98883	-8.55788	ACATGACTA.ACCGTCACG	0
-0.981389	-7.8786	ACATGACTA.CCACTACCA	0
1.6305	2.31487	ACATGACTA.CGTACACAC	0
-2.73351	8.86572	ACATGACTA.GAGTTAACT	1
-4.09224	7.80427	ACATGACTA.TATCATGCT	1
-0.660685	-8.19048	ACATGACTA.TCGGACAGT	0
2.94422	-7.5493	ACATGGATT.ACAAGAATG	0
0.567512	-4.61474	ACATGGATT.ATTATGCAG	0
-1.01914	-1.36557	ACATGGATT.CAAGTCACT	0
2.75485	-4.12592	ACATGGATT.CCAACAACA	0
13.9396	2.50526	ACATTCCAC.ACATGGATT	2
1.54106	-5.18887	ACATTCCAC.ATTCGAAGA	0
1.74746	0.227573	ACATTCCAC.CAAGTCGAA	0
0.724916	-7.06985	ACATTCCAC.CACAGCGAA	0
-1.78725	-6.20012	ACATTCCAC.CGACCATCA	0
1.34132	10.4033	ACATTCCAC.CTTACATGC	1
3.37958	-6.59185	ACATTCCAC.CTTCTGAGT	0
-0.309911	-3.41414	ACATTCCAC.TCCGTATAC	0
1.9214	1.00044	ACATTCCAC.TGAGAATCC	0
0.75949	-5.85639	ACATTGACA.AATGCTATC	0
3.57257	-6.22741	ACATTGACA.AGCTCGTCT	0
0.776733	8.82922	ACATTGACA.CAATCATAC	1
-4.16855	-0.351337	ACATTGACA.CCGCTATCC	0
-2.72021	0.480155	ACATTGACA.GCCGAGTCT	0
2.0851	-7.43921	ACATTGACA.GTTGCTCAG	0
-0.675725	-7.16891	ACATTGACA.TCCTCTAGT	0
-0.259611	-2.03462	ACATTGACA.TGAGTGACT	0
-1.16539	-4.62111	ACCACGCTA.AAGTTGCCA	0
-2.08142	-4.59985	ACCACGCTA.ACCGGTTAC	0
1.42399	-6.0777	ACCACGCTA.ATCGATCCT	0
2.15525	-3.62263	ACCACGCTA.ATGCTTCAG	0
-3.54427	8.63063	ACCACGCTA.CCTAAGTCT	1
-4.01756	7.55519	ACCACGCTA.CTTCCGTGG	1
-1.44073	-4.94672	ACCACGCTA.GAATTCAGT	0
-2.42213	-5.70405	ACCACGCTA.GACCGTAGT	0
1.96778	-7.39772	ACCACGCTA.GCCATACAA	0
-0.784313	-8.12317	ACCACGCTA.GGTAGTGTT	0
1.68614	2.77796	ACCACGCTA.GTCTTCTCG	0
-2.70062	2.23936	ACCACGGAT.ACTAAGTTC	0
-0.811988	2.28552	ACCACGGAT.ATCCAATGA	0
-2.94403	-0.7831	ACCACGGAT.CAGCTCTTC	0
1.10399	2.20556	ACCACGGAT.CGCAACCTC	0
1.96351	-5.65105	ACCACGGAT.GAGGTGAGC	0
-2.27659	3.49369	ACCACTAGG.CCGGTTGAG	0
1.85319	3.23327	ACCACTAGG.GTCACAGAG	0
-0.556937	-1.40455	ACCACTAGG.TCAGGTGCA	0
1.14557	0.712098	ACCACTAGG.TTCCATACC	0
0.219005	-1.0884	ACCAGCGTT.ACCAGCGTT	0
-0.317255	10.0619	ACCAGCGTT.AGATCGAGT	1
-0.0487609	-3.91078	ACCAGCGTT.ATTAGCACA	0
-1.92646	-4.16078	ACCAGCGTT.CACCTTCCT	0
-4.13586	9.12929	ACCAGCGTT.CCGCACTCA	1
0.6825	-7.28034	ACCAGCGTT.CGCCATTAC	0
2.73549	-5.04097	ACCAGCGTT.TACGACTTG	0
14.2888	2.88527	ACCAGCGTT.TCAGTAAGC	2
-2.66605	9.2397	ACCAGCGTT.TGCATCGGA	1
1.40305	0.295998	ACCATACTT.AGACCACGC	0
1.40934	-2.68525	ACCATACTT.AGACTTCGT	0
-0.823983	-5.31211	ACCATACTT.CAGCAGTAC	0
-0.777818	0.745928	ACCATACTT.CCAGTCTCA	0
1.15968	9.0282	ACCATACTT.CCATAAGTA	1
-4.28158	8.12045	ACCATACTT.CTATCCATC	1
-0.909981	-0.928192	ACCATACTT.GATGTAAGG	0
-5.2279	8.90935	ACCATACTT.TTACCTCTC	1
-2.06433	10.0115	ACCATCTAA.CCTGCAGAT	1
-4.16549	7.50258	ACCATCTAA.CGTGTATTC	1
-0.0751184	8.49332	ACCATCTAA.CTTATCTCA	1
-0.168662	-3.9981	ACCATCTAA.CTTCGACTG	0
-1.69498	-4.1322	ACCATCTAA.GCCGCCTAA	0
0.533302	-6.64968	ACCATCTAA.GCCTTAGAG	0
-4.61691	7.59386	ACCATCTAA.TGACAAGTT	1
-0.33991	-0.193499	ACCATGTCT.AACTCCATG	0
0.988477	-5.65459	ACCATGTCT.AATTCGGAA	0
-2.16467	-6.37706	ACCATGTCT.ATCCACAGT	0
0.0869746	8.4478	ACCATGTCT.ATCTAGGTT	1
-2.95299	-0.776307	ACCATGTCT.CATCAATAG	0
-1.61722	-6.63092	ACCATGTCT.CGCCACCAT	0
0.791609	11.2526	ACCATGTCT.CTGCATGTT	1
2.6675	-8.45238	ACCATGTCT.GCGACCTGT	0
0.512822	-2.69834	ACCATGTCT.TACCTCACT	0
-2.92446	-4.56386	ACCATGTCT.TGGTTATAC	0
0.0997299	-3.44614	ACCATTCAC.CATCCAGGA	0
-5.3042	8.7875	ACCATTCAC.GTTGCATGG	1
-0.0547887	-7.04596	ACCGACGGT.ACTGTAATC	0
-0.996066	-5.64963	ACCGACGGT.ATGCGCTAC	0
2.15377	0.884624	ACCGACGGT.GACTGCCTG	0
-0.163269	-5.12204	ACCGACGGT.GATAACGTC	0
1.3186	9.20964	ACCGACGGT.GATTGAGTA	1
-0.70622	1.4774	ACCGACGGT.TCACAGGTA	0
-1.8762	-0.707075	ACCGACGGT.TCATCATCT	0
-0.468484	-4.04655	ACCGAGACA.AAGAGAACT	0
14.3492	2.43957	ACCGAGACA.AATACTCCG	2
1.19487	-4.88798	ACCGAGACA.ATCCACAGT	0
-4.24059	7.51357	ACCGAGACA.GAATCACAT	1
1.1763	8.78544	ACCGAGACA.GTCAGACCG	1
-2.93062	2.66126	ACCGAGACA.TGAAGACCA	0
1.97673	-3.95144	ACCGAGTAG.AGTACGAAT	0
0.809517	-6.84	ACCGAGTAG.ATCAGAAGC	0
2.53182	-6.2804	ACCGAGTAG.GAAGAGCAC	0
-1.58599	0.976252	ACCGAGTAG.TCGGACAGT	0
1.86144	-7.3502	ACCGATCGA.AGCGACACC	0
1.0827	-6.30969	ACCGATCGA.CCTCTTGTA	0
2.56107	9.50586	ACCGATCGA.TCGGTATCA	1
-2.83111	3.08204	ACCGCTGTG.ACGTTCAAT	0
0.843948	-8.04929	ACCGCTGTG.ATCAGGATG	0
2.50641	-7.69475	ACCGCTGTG.GCCGAGTCT	0
-4.28679	0.0799319	ACCGCTGTG.TAGTACGTA	0
0.259616	-3.57397	ACCGCTGTG.TGATCGGAA	0
1.02826	-5.47483	ACCGGAAGG.AGAGGACGT	0
-3.53075	-0.586276	ACCGGAAGG.CAAGTACGA	0
-0.0893803	-4.78957	ACCGGAAGG.CTCCAGCGT	0
-3.43911	1.0263	ACCGGAAGG.CTTGTAACG	0
-1.17907	-5.53415	ACCGGAAGG.GGAAGTATG	0
-3.71179	7.41099	ACCGGAAGG.GGATCAGGT	1
0.624137	-6.59004	ACCGGAAGG.GGTGTTCAT	0
-0.0664813	1.04427	ACCGGAAGG.GTAACTCAT	0
1.64527	0.999342	ACCGGAAGG.TCACATACT	0
-4.04828	-0.181802	ACCGGAGTA.ACTCCGTCG	0
3.20748	-4.89528	ACCGGAGTA.TCGCATTCG	0
0.0275774	4.02981	ACCGGTTAC.CCTTATCCG	0
-2.02295	3.76999	ACCGGTTAC.GAGAATCAG	0
14.0129	2.35351	ACCGGTTAC.GCGAGCAAG	2
-2.6296	-1.16881	ACCGGTTAC.TTCTGAATG	0
-1.69493	-5.68877	ACCGGTTAC.TTGTCAACC	0
14.5319	3.14095	ACCGTACGC.ACAATTCGG	2
-1.33545	-7.45303	ACCGTACGC.AGATCGAGT	0
0.0397392	-3.37181	ACCGTACGC.ATGGTTCGA	0
1.23023	-4.40589	ACCGTACGC.GCACGCATT	0
1.0623	10.2796	ACCGTACGC.TATGACCGA	1
0.0590904	-3.1936	ACCGTCACG.ATACTTGCT	0
-0.0474419	-5.96955	ACCGTCACG.CCAAGCGAG	0
-0.827836	-7.55891	ACCGTCACG.GCAGCTCTT	0
2.6577	10.6751	ACCGTCCTA.AAGTAGGAC	1
-1.92983	-4.60075	ACCTAGCAC.CCTTAACAT	0
2.3569	-8.55673	ACCTAGCAC.CTCTGCGGT	0
0.206147	2.07004	ACCTAGCAC.CTTGCGACC	0
-0.962333	-0.60746	ACCTAGCAC.GTCAAGATC	0
0.654043	-2.33409	ACCTAGCAC.TACCTCCTC	0
-0.717046	-5.70757	ACCTAGCAC.TTGGACTTC	0
-2.46896	2.72922	ACCTAGTTA.AGGAAGGTG	0
1.47624	1.07256	ACCTAGTTA.ATCGGTGGT	0
-3.21817	-0.0731994	ACCTAGTTA.CCACATTAG	0
14.3164	3.13081	ACCTAGTTA.CCGCAATGG	2
-4.22472	9.22853	ACCTAGTTA.GGATCGTTC	1
0.0282392	1.08801	ACCTAGTTA.GTCGAGTAC	0
0.399385	10.1465	ACCTAGTTA.TACGTTACC	1
0.502487	-3.60297	ACCTAGTTA.TAGTAGTCT	0
1.56839	-8.45621	ACCTCCTAG.ACTTCTAAC	0
-1.24601	2.83256	ACCTCCTAG.CAGTTACTG	0
-2.84596	7.59045	ACCTGCAGA.ACAGGTATC	1
1.67752	-6.97055	ACCTGCAGA.AGATGAAGA	0
2.18709	-7.65302	ACCTGCAGA.CTAGAGTCG	0
-4.72093	7.43434	ACCTGCAGA.GAAGAGCAC	1
-1.92637	-7.01454	ACCTGCAGA.GTCCTAGTT	0
-0.868281	0.816745	ACCTGTACC.AACCGTGAG	0
-3.92089	-0.642825	ACCTGTACC.AGTCGCCGA	0
-3.41061	-0.0148698	ACCTGTACC.ATACTTGCT	0
-4.29492	8.2978	ACCTGTACC.CCTGACCTC	1
-0.382473	1.75214	ACCTGTACC.GTGCGTTCC	0
-1.00278	1.26647	ACCTGTACC.TGCTGCGTC	0
2.24658	2.24468	ACCTTGAAG.AATCCTCGT	0
1.20095	10.982	ACCTTGAAG.AGCTTGGTG	1
0.995802	-4.21539	ACCTTGAAG.AGTAATGGT	0
-0.276678	-6.95455	ACCTTGAAG.AGTTCAACC	0
0.811803	0.126902	ACCTTGAAG.ATCTCGAAC	0
-1.21377	-3.92082	ACCTTGAAG.CCGGTGGTT	0
-3.21344	1.05346	ACCTTGAAG.CCTCGACCT	0
0.0315913	1.61157	ACCTTGAAG.GAGGACTTA	0
-1.59097	-6.33965	ACCTTGAAG.GAGTCACCA	0
0.629822	8.40445	ACGAATCGC.CATCGAAGC	1
-1.63164	3.11402	ACGAATCGC.CCTCGCGTT	0
-4.67144	7.03133	ACGAATCGC.CTATCTTGA	1
1.39361	-8.01174	ACGAATCGC.CTGATGCAC	0
1.4498	-4.89587	ACGAATCGC.TACGACCAT	0
14.4165	3	ACGACAGTC.CATCCAGGA	2
2.56322	-4.32619	ACGACAGTC.CTGAGTAGC	0
3.36746	-6.64277	ACGACAGTC.GGTTAGATG	0
-2.51934	0.482449	ACGACAGTC.GGTTCAGAC	0
-0.00612201	2.25569	ACGACATCT.AATGCACTT	0
-1.48753	-0.345213	ACGACATCT.ACCTTGAAG	0
0.674327	1.20099	ACGACATCT.GACTATTGA	0
-2.77111	-4.63015	ACGACATCT.GATACACTA	0
-1.88701	-4.53654	ACGACGATT.ACACCGCCA	0
-0.771394	-4.9416	ACGACGATT.AGTGAGAGA	0
-0.143336	-4.99545	ACGACGATT.GGTAGCATC	0
-1.09266	1.56098	ACGACGATT.GTTCCAACA	0
-0.533416	-3.78629	ACGACGATT.TAGGATGCC	0
2.2661	-6.01831	ACGACGATT.TTATTCGAC	0
0.204324	-2.9591	ACGACTGCG.AAGTACAGA	0
-0.938967	1.20827	ACGACTGCG.AGACCAGCT	0
2.60282	-4.95437	ACGACTGCG.AGACTAGTA	0
-0.0630275	-5.03934	ACGACTGCG.ATTAGCGGT	0
-2.24138	2.60503	ACGACTGCG.CGCCACCAT	0
2.34415	-7.54214	ACGACTGCG.GGTAGTGTT	0
-1.57109	0.489548	ACGAGAGCA.ACCAGCGTT	0
-3.90951	0.952185	ACGAGAGCA.AGACATCCA	0
0.558625	-3.08871	ACGAGAGCA.CAGTTGAGT	0
-3.08389	-0.130447	ACGAGAGCA.CCTCGACCT	0
2.03972	-5.23777	ACGAGAGCA.CTGTGCTCA	0
1.32062	-6.92552	ACGAGAGCA.GTAGCATAC	0
1.36919	-4.08238	ACGAGAGCA.TCAGCTCAG	0
-0.201925	-1.83864	ACGAGCTTC.AATCGCCAT	0
-1.23776	-5.40804	ACGAGCTTC.CCACAAGGT	0
1.53381	9.38157	ACGAGCTTC.CCATACGAT	1
1.21464	9.1421	ACGAGCTTC.CTGAGTAGC	1
0.719825	2.23236	ACGAGCTTC.CTGCTGCTT	0
1.90087	-5.30393	ACGAGCTTC.GGAAGGTAT	0
-4.708	8.58543	ACGAGCTTC.GTGACGTAA	1
1.16361	-4.60412	ACGAGCTTC.TACGAGTGA	0
2.82835	10.539	ACGAGCTTC.TGTCAACCT	1
-1.60452	-3.33674	ACGATGACC.AGTCATACT	0
1.48591	-7.29438	ACGATGACC.TGCGTAATC	0
1.85039	-3.62498	ACGATGACC.TTACTAGTC	0
0.595459	10.6284	ACGATGGAA.ACTCCGTCG	1
-0.569978	3.69018	ACGATGGAA.AGTAGAGGA	0
0.0635339	10.4231	ACGATGGAA.ATACCGCTT	1
-2.66847	-0.206627	ACGATGGAA.CTGACGATG	0
0.0807308	2.32184	ACGATGGAA.TATGTACCT	0
-1.40855	1.75028	ACGCAAGAT.AACGTCGAG	0
-0.77544	-6.01111	ACGCAAGAT.CGCCTGCAA	0
-2.38943	9.21229	ACGCAAGAT.CTTAATCGT	1
-3.63793	0.602773	ACGCAAGAT.GACCGTAGT	0
-1.92194	-4.92109	ACGCAAGAT.TAATCACGC	0
0.830443	-4.59702	ACGCAAGAT.TTGCCGTAG	0
2.91146	-5.6004	ACGCACACT.ACGCTATGT	0
2.17675	-6.82554	ACGCACACT.ACGTTCAAT	0
0.833501	-0.142896	ACGCACACT.AGTCCGTGT	0
0.912436	-6.92278	ACGCACACT.AGTGATGCG	0
-3.82176	7.75245	ACGCACACT.CTCTCAGTC	1
-1.902	2.53351	ACGCACACT.GACTCTCAC	0
-0.649586	-1.47073	ACGCACACT.GATAGTTCT	0
-1.77951	2.23786	ACGCACACT.GATATGGAC	0
-2.001	-5.1994	ACGCACACT.GATGCGACG	0
-3.14179	3.45051	ACGCACACT.TCCGATAAC	0
-0.096372	3.23076	ACGCACACT.TGATGGACA	1
-3.00339	0.588117	ACGCACACT.TGCCATCTC	0
-0.233358	-3.86647	ACGCGACAG.ACTCGTCTA	0
-1.78811	-4.83527	ACGCGACAG.CCATATGCC	0
-0.151704	2.47191	ACGCGACAG.GGATACAAT	0
0.322311	-2.81932	ACGCGACAG.GTGTATCTG	0
-2.86427	-4.84118	ACGCGACAG.GTGTTCCAG	0
-0.483724	-6.36366	ACGCGACAG.TCTATGACA	0
0.0299053	-8.25165	ACGCGACAG.TGAGACAGC	0
-0.897164	-0.266813	ACGCGTGAC.AATCTCCTA	0
1.74814	1.70571	ACGCGTGAC.ACAATAGGT	0
0.15854	-4.31472	ACGCGTGAC.AGCTGCACT	0
0.818071	1.31162	ACGCGTGAC.ATGACACAA	0
0.54086	11.1656	ACGCGTGAC.CACATATCA	1
1.54351	-7.27518	ACGCGTGAC.CCACACAGA	0
-1.55051	2.39317	ACGCGTGAC.GCGACAACC	0
-5.28242	8.68579	ACGCGTGAC.GTGACTCTC	1
1.58779	1.99291	ACGCGTGAC.GTGAGGACG	0
-0.654825	3.23316	ACGCGTGAC.GTGGAGGTC	0
-3.7999	7.98693	ACGCTAGTG.AGATATGGA	1
-4.9163	8.87234	ACGCTAGTG.AGCAAGTCC	1
-2.75796	3.0536	ACGCTAGTG.ATAGTCAGT	0
1.42468	-4.79083	ACGCTAGTG.CTTCTATGA	0
-0.305026	3.99713	ACGCTAGTG.GAACATGAC	0
2.73424	-4.96683	ACGCTATGT.AGGTATTCC	0
-0.150734	-0.979977	ACGCTATGT.CGCAGTGTC	0
0.142483	-6.1369	ACGCTATGT.GCCATTAAG	0
-2.36481	2.61245	ACGCTATGT.TATGGTTGG	0
-3.26245	7.70646	ACGCTCTTA.ATCATGTTC	1
-2.66073	-4.55412	ACGCTCTTA.ATCATTACG	0
0.921253	8.28472	ACGCTCTTA.ATCTCGTGA	1
0.569972	-5.20031	ACGCTCTTA.CCAGTCTCA	0
-1.50094	-7.03924	ACGCTCTTA.CGCATAACT	0
2.63067	10.6194	ACGCTCTTA.GCAGCAGTG	1
-2.13533	-0.442179	ACGCTCTTA.TCTCATCGG	0
0.515607	10.9017	ACGGACCAT.AATCGCCAT	1
-3.00647	0.213463	ACGGACCAT.ACCACGCTA	0
14.2822	2.71288	ACGGACCAT.AGACTAGTA	2
1.06245	-5.64504	ACGGACCAT.AGCATTCCA	0
1.73977	-5.62003	ACGGACCAT.CATCGCTGG	0
14.3967	3.0646	ACGGACCAT.CTGCAAGCC	2
-5.27643	8.65252	ACGGACCAT.GAGCAGGAA	1
0.0192278	-7.87831	ACGGACCAT.GATTGGAAG	0
0.8571	-0.123737	ACGGACCAT.GTCAACTGA	0
-1.38545	-5.05432	ACGGACCAT.TAAGTACAC	0
0.134256	4.15666	ACGGACCAT.TGTATCGTG	0
2.04749	9.92142	ACGGTGCCT.CCATGATGT	1
-2.33141	2.98676	ACGGTGCCT.CTATGGATG	0
1.36155	-5.15118	ACGGTGCCT.TATCGGAAC	0
-2.74282	9.20056	ACGGTGCCT.TGAGATCAT	1
0.998361	8.25792	ACGGTGTAC.ATCGAATCG	1
1.9627	1.46373	ACGTACTGC.AGATCGAGT	0
0.91782	-2.58371	ACGTACTGC.AGTCCGTGT	0
-0.675146	3.0061	ACGTACTGC.CGCGCACAT	0
-4.05398	7.14383	ACGTACTGC.GGATACCTA	1
-0.228734	1.00921	ACGTACTGC.GTACGTCTA	0
-1.12856	0.760161	ACGTACTGC.TCACACTGC	0
2.85818	-7.83107	ACGTAGTAT.AACGGTAGC	0
0.588018	8.73877	ACGTAGTAT.AATGCGTGC	1
-1.34852	0.547827	ACGTAGTAT.TATCGAGCC	0
1.51316	1.53341	ACGTATGTC.GATACTGTG	0
-2.10783	3.21262	ACGTATGTC.GGTCTCATG	0
3.25455	-6.10204	ACGTATGTC.GTGCATCAA	0
-1.04396	1.82123	ACGTATGTC.GTGTCACAC	0
-4.64875	7.14626	ACGTATGTC.TCTGCAACA	1
0.00210042	1.12276	ACGTATGTC.TTATCGCAC	0
-3.7164	0.88569	ACGTCGCTC.AGCTATATG	0
-0.887128	0.471862	ACGTCGCTC.CAACGATCG	0
-0.261188	-7.73115	ACGTCGCTC.TCACTACGT	0
-0.828647	0.0927557	ACGTCGCTC.TCAGGACTG	0
0.999997	9.69581	ACGTCGCTC.TCGATTCAG	1
1.6139	-4.31078	ACGTCTATG.AACGTCGAG	0
-4.24213	7.6488	ACGTCTATG.AATGCTGAT	1
2.21329	2.52695	ACGTCTATG.CGGTGAGTC	0
-2.82902	0.2011	ACGTCTATG.GATGCGGTT	0
-0.130953	-3.92022	ACGTCTATG.GCGCTTCTC	0
-1.4779	-7.07019	ACGTCTATG.GTGCATCAA	0
-3.62971	-0.462848	ACGTCTATG.TCCAATCAT	0
-2.51021	-5.04157	ACGTCTATG.TCGATTCAG	0
3.1121	9.68521	ACGTGAATC.AAGCAACTA	1
-4.14991	0.00922196	ACGTGAATC.ACAGCGGTC	0
-1.47126	-5.00222	ACGTGAATC.CGGAGACTT	0
-1.34463	2.82536	ACGTGAATC.GATCTGAAT	0
-1.65475	-6.81929	ACGTGAATC.GATTGGAAG	0
1.53931	-5.21518	ACGTGAATC.GTACCTAAC	0
-2.30729	-4.7787	ACGTGAATC.GTGGACTGG	0
-2.17347	0.926575	ACGTGAATC.TAGCGCAGC	0
-0.546358	-5.10154	ACGTGAATC.TGTTACTGA	0
-1.19601	-5.0004	ACGTGAATC.TTGATCGTA	0
-2.60198	0.715759	ACGTGCTCG.AACTCCATG	0
-1.95712	-0.480554	ACGTGCTCG.ATTCGCTTA	0
-0.362836	8.54147	ACGTGCTCG.GACTCTCAC	1
0.500812	0.781167	ACGTGCTCG.GTGTACCGT	0
-4.63552	0.187897	ACGTGCTCG.TAAGGTGAT	0
-3.60687	-1.27416	ACGTGCTCG.TGCGTCTTA	0
-0.305056	-7.739	ACGTGCTCG.TTGGACTTC	0
1.8664	-4.53345	ACGTGTAGT.ACCGCTGTG	0
0.151067	1.29282	ACGTGTAGT.ATCTCGAAC	0
-0.899928	-5.51761	ACGTGTAGT.ATGACACAA	0
1.90413	-8.46938	ACGTGTAGT.GGATTCGTC	0
-0.456367	-7.46015	ACGTTCAAT.ACAGCGGTC	0
-5.13445	8.91947	ACGTTCAAT.ACGACATCT	1
-1.75251	0.794113	ACGTTCAAT.ACGCTAGTG	0
-4.36913	7.76134	ACGTTCAAT.AGATGAGAT	1
-1.52388	-0.788995	ACGTTCAAT.AGTCGTCCG	0
0.910411	-4.53821	ACGTTCAAT.ATGGACGTT	0
-4.39061	9.18558	ACGTTCAAT.CAATACCAC	1
1.8437	-7.17328	ACGTTCAAT.CCATACGAT	0
-0.346501	9.88826	ACGTTCAAT.CGTTCCATT	1
0.797498	1.01389	ACGTTCAAT.GAGTCACCA	0
-1.43635	-3.81588	ACGTTCAAT.GCACTGGAT	0
-1.60457	-0.837944	ACGTTCAAT.GCTCAGCCA	0
-2.73628	-1.07924	ACTAACCGA.TAGCACACG	0
-0.111266	-1.6503	ACTAACCGA.TCAGAGCGT	0
0.152203	4.03105	ACTAACCGA.TTAGTCGGA	0
-3.69779	-1.41755	ACTAAGTTC.ATCAAGCAT	0
-3.9704	9.35246	ACTAAGTTC.ATCTTACAG	1
2.03049	1.88023	ACTAAGTTC.ATTGCCGAC	0
-1.33032	-0.477547	ACTAAGTTC.CCTTCCTCA	0
2.04698	-5.11538	ACTAAGTTC.CTGATCAAG	0
-1.1956	2.17449	ACTAAGTTC.CTTGGATCA	0
-0.900095	2.0281	ACTAAGTTC.GCACAACTC	0
2.56041	10.472	ACTAAGTTC.GGAAGTATG	1
-1.15043	-6.69989	ACTAAGTTC.GGTAACTAC	0
1.08629	-3.73812	ACTAAGTTC.TATTCAACG	0
-1.87876	-4.88946	ACTAAGTTC.TCGTGCCAC	0
1.63672	-5.73546	ACTAAGTTC.TTCGTGATG	0
-3.39063	7.48229	ACTACCATC.ACTCGAGTC	1
-0.192763	3.91042	ACTACCATC.ATGAGGTAT	0
0.960391	8.60665	ACTACTCAT.AAGCAGCAT	1
-1.55209	-0.53972	ACTACTCAT.CAGCTTCGA	0
2.91531	-5.12645	ACTACTCAT.CTAGTGCTG	0
-1.72803	-3.89773	ACTACTCAT.CTTCTATGA	0
-5.16712	8.51176	ACTACTCAT.GAATCAACC	1
-4.46741	7.73009	ACTACTCAT.GACGGTGCT	1
0.238062	2.42055	ACTACTCAT.GAGTCCAAT	0
-0.38634	-7.15114	ACTACTCAT.GTGCTGACT	0
-1.11967	-3.72718	ACTATCCTG.ACCATTCAC	0
0.450332	-6.20181	ACTATCCTG.AGACATATC	0
-0.547305	-6.20778	ACTATCCTG.AGAGCGCGA	0
-1.58882	-4.88865	ACTATCCTG.ATATCAGCC	0
0.210094	-4.32565	ACTATCCTG.CTGTAGAAG	0
1.66617	3.26076	ACTATCCTG.GAGCTCTCA	0
-1.31374	-1.17625	ACTATCCTG.GCGGAGATT	0
1.1483	8.71801	ACTATCCTG.GGTAAGTGA	1
0.353113	-0.458916	ACTATCCTG.GTGCTAAGC	0
-3.16649	-1.43395	ACTATCCTG.TCATCATCT	0
-0.251907	-6.06282	ACTATCCTG.TGTCCATAG	0
2.33718	-3.51926	ACTATTGTC.ACTCCTGAG	0
1.64674	-6.18768	ACTATTGTC.GGTTAACAG	0
14.3204	2.81225	ACTATTGTC.TTCACTGGA	2
0.625185	2.59181	ACTCACGAA.AGTATGACG	0
-3.0588	0.310387	ACTCACGAA.CTTCACTGT	0
2.63759	-8.20607	ACTCACGAA.GGTTCTATC	0
0.387321	-6.64874	ACTCACGAA.GTTAGAGAC	0
2.48423	-5.46035	ACTCACGAA.TAATGTAGC	0
-0.339709	-4.41249	ACTCACGAA.TTGGTAACT	0
3.1711	9.93188	ACTCATTCA.ATAGACCGA	1
-0.253892	4.08079	ACTCATTCA.ATCTGCGTA	0
-2.83852	3.28111	ACTCATTCA.GAAGAGCAC	0
-1.26132	-0.981606	ACTCATTCA.GGAGACACA	0
-3.49579	8.21177	ACTCATTCA.TAGAGCCAG	1
-2.39691	-0.673109	ACTCCAACT.CCGCAATGG	0
1.43289	-8.28311	ACTCCAACT.GTGGAGGTC	0
-2.54727	0.813282	ACTCCAACT.GTTCCAACA	0
2.06432	-4.9956	ACTCCAACT.TCACACTGC	0
-2.78528	-5.0052	ACTCCGGTT.CACTAGACT	0
0.42006	2.49688	ACTCCGGTT.CCGGTGGTT	0
-2.15874	2.47658	ACTCCGGTT.CGTCAGCAC	0
2.30303	9.27854	ACTCCGGTT.GACTTGATT	1
3.44426	-5.74557	ACTCCGGTT.GTTAATTCG	0
-3.37762	9.4433	ACTCCGGTT.TCATGCAGG	1
3.01869	-4.78623	ACTCCGTCG.AACGGAGAT	0
1.89622	-8.06236	ACTCCGTCG.ACTCCTGAG	0
-2.71426	9.43652	ACTCCGTCG.AGTCGCGAC	1
-0.946119	-1.18567	ACTCCGTCG.CCAACGGAA	0
2.85028	-6.24043	ACTCCGTCG.CGATTGAAC	0
1.56124	-6.88401	ACTCCGTCG.CTAGTCGTC	0
-4.77634	-0.0190509	ACTCCGTCG.GATCTACTT	0
0.0129569	-5.73058	ACTCCGTCG.GCCAATGAA	0
-3.04114	0.224935	ACTCCGTCG.GCCGAACCA	0
1.81248	-4.06015	ACTCCGTCG.GTAGCCTTG	0
2.22567	9.08557	ACTCCGTCG.TATAATCGC	1
-2.07511	-4.24948	ACTCCGTCG.TGTGGTCCT	0
-0.628727	-7.1757	ACTCCTGAG.ACCTGCAGA	0
2.55189	-7.23959	ACTCCTGAG.CATTGCAGA	0
-3.97895	0.957371	ACTCCTGAG.GATACACTA	0
1.09955	0.931654	ACTCCTGAG.GTACCTAAC	0
0.829149	1.84043	ACTCCTGAG.GTAGCATAC	0
1.51498	-3.55726	ACTCCTGAG.TCGCAAGCA	0
3.28439	-4.56056	ACTCGAGTC.AAGACTACC	0
-4.6748	-0.0431916	ACTCGCTGT.AGGATGCGT	0
0.269297	3.67735	ACTCGCTGT.CGTCTGTCC	0
1.30391	10.1626	ACTCGCTGT.GAGATTCCT	1
-2.0549	-6.23933	ACTCGCTGT.GGATACCTA	0
-4.11462	0.55969	ACTCGCTGT.TCGGATGTT	0
1.22553	-5.65367	ACTCGTAGG.CTGATGCAC	0
-1.26881	0.986705	ACTCGTAGG.GATATATCC	0
-2.42348	2.62394	ACTCGTAGG.TACAGGACT	0
-2.89457	0.483844	ACTCGTCTA.CAAGGTGTG	0
-4.33913	8.81828	ACTCGTCTA.CTACGAGAA	1
1.65647	-4.07958	ACTCGTCTA.GGAAGGTAT	0
-4.14229	-1.26666	ACTCGTCTA.GTCACAGAG	0
1.01355	0.832044	ACTCGTCTA.GTCTCCAGG	0
-1.96426	0.267597	ACTCGTCTA.GTTCACTCC	0
0.0160306	-7.75256	ACTCGTCTA.TGCGCTGCA	0
2.71898	-8.35854	ACTCGTCTA.TTGGACTTC	0
14.0453	2.53439	ACTCTAGGA.ACACATCTG	2
1.01903	-8.18269	ACTCTAGGA.GCCATCGCT	0
-2.662	9.49227	ACTCTAGGA.TCCAGAACG	1
0.275733	1.70519	ACTCTCACA.GAGCATACA	0
-4.27004	7.91076	ACTCTCACA.GGTGGAGCT	1
-0.711712	2.77083	ACTCTCACA.GTAGACTCT	0
-2.36237	0.280445	ACTCTCACA.TGTTACTGA	0
-0.212063	-6.00064	ACTCTGCTC.AATGAGTCG	0
-3.61436	8.01488	ACTCTGCTC.ACCACGCTA	1
2.69051	-4.85899	ACTCTGCTC.ATCAAGCAT	0
-0.487469	3.79332	ACTCTGCTC.GATACCGGA	0
-1.76941	0.618242	ACTCTGCTC.GTTGCTCAG	0
-0.495772	1.04294	ACTCTGCTC.TGCGTATCT	0
2.9841	10.1755	ACTCTGCTC.TTCACTCCT	1
-2.73866	2.75003	ACTGACTAC.ACTAAGTTC	0
2.89615	9.58969	ACTGACTAC.ACTCATTCA	1
2.52614	9.34882	ACTGACTAC.ATGGAGAGT	1
0.261425	0.0107636	ACTGACTAC.CTTCACTGT	0
-1.35835	-5.28663	ACTGACTAC.TAACACGAG	0
-1.38726	-6.97401	ACTGACTAC.TCAGACAAG	0
-1.8903	2.01341	ACTGACTAC.TGAACCAAT	0
0.74716	-5.80383	ACTGACTAC.TGGAGAACC	0
0.042007	1.82839	ACTGCTAGT.AAGGAACAG	0
-4.3739	9.35963	ACTGCTAGT.ACCATGTCT	1
-3.11124	8.00771	ACTGCTAGT.ACTAAGTTC	1
1.67387	2.63064	ACTGCTAGT.ACTGGTGCT	0
1.01949	-8.04606	ACTGCTAGT.AGAGGTGAA	0
-1.21329	-4.93592	ACTGCTAGT.AGCTGCACT	0
-0.292891	-6.76624	ACTGCTAGT.CAATACCAC	0
-3.64345	-1.47502	ACTGCTAGT.CAATGTGCT	0
0.212302	-6.95067	ACTGCTAGT.GATCTGTTC	0
3.57388	-6.59606	ACTGCTAGT.GCTCTGTGT	0
-3.84834	7.47576	ACTGCTAGT.GTTGATGCA	1
0.530865	11.0372	ACTGCTAGT.TGGTGGATC	1
-0.116296	8.48087	ACTGGACCA.ACATGGATT	1
2.42889	-7.99485	ACTGGACCA.ACTCTAGGA	0
1.20844	10.3171	ACTGGACCA.CTAGGTACT	1
1.3756	2.51056	ACTGGACCA.GAACTCGTA	0
1.48276	1.62056	ACTGGACCA.GAGCATACA	0
1.30283	1.49904	ACTGGACCA.GGAGTACAG	0
-0.205654	8.6192	ACTGGACCA.TGCATACAT	1
3.0314	-7.66074	ACTGGTCAG.ACAGAGATG	0
-2.09012	-1.45703	ACTGGTCAG.ACTCGCTGT	0
-3.24263	0.442008	ACTGGTCAG.ATAGCACGG	0
1.19515	9.96834	ACTGGTCAG.CTCTCAGTC	1
2.34357	-5.93474	ACTGGTCAG.GAGTCCAAT	0
0.375268	-4.40659	ACTGGTCAG.GCACTGGAT	0
-1.38658	-3.59363	ACTGGTCAG.GTGCATCAA	0
3.05117	10.6336	ACTGGTCAG.TATGTACCT	1
2.95797	-7.98151	ACTGGTCAG.TATGTATGC	0
1.66613	1.00765	ACTGGTGCT.CTGCTTAGG	0
1.02549	9.4678	ACTGGTGCT.GAGCTCTCA	1
-2.35385	9.2746	ACTGGTGCT.GTCAGACCG	1
-1.67219	1.21767	ACTGGTGCT.TAACATTGG	0
-0.460037	0.502549	ACTGGTGCT.TCTACATCC	0
3.2643	-5.30762	ACTGTAATC.CCTATTCAA	0
-1.54778	0.735903	ACTGTAATC.CTTCTCATC	0
-3.73384	0.390326	ACTGTAATC.CTTGTAACG	0
-0.77261	-6.83971	ACTGTAATC.GATTAGTGT	0
1.81767	-7.48422	ACTGTAATC.TAACGTGTC	0
-1.10183	-6.97718	ACTGTAATC.TAGAGACTA	0
-0.657864	-7.86432	ACTGTGTCA.AGAAGTCCT	0
-0.072507	-3.88825	ACTGTGTCA.ATGTGAGAC	0
2.17941	2.03022	ACTGTGTCA.CGGTTGCGA	0
1.35608	-4.69925	ACTGTGTCA.CTGGTCGGT	0
0.0143972	3.94809	ACTGTGTCA.CTTACATGC	0
-0.449605	-5.96248	ACTTAGCTT.ATGAGTGTG	0
2.40156	1.80624	ACTTAGCTT.CCGCATCCT	0
-0.497439	-0.433894	ACTTAGCTT.TACCGATTG	0
-1.74435	2.18431	ACTTCAGTA.AAGCACAAC	0
-2.43674	1.96762	ACTTCAGTA.ACTGTGTCA	0
1.6819	0.800175	ACTTCAGTA.AGCACCGTG	0
0.934149	-8.08374	ACTTCAGTA.GGTCGGTCT	0
0.869026	8.35793	ACTTCAGTA.TCAAGGTCG	1
-0.678427	-1.1439	ACTTCAGTA.TCAATCTAG	0
0.976497	-6.41146	ACTTCAGTA.TCCAGAACG	0
-3.70122	-0.155074	ACTTCAGTA.TGGAATCGT	0
-1.92713	-3.40292	ACTTCGCAG.CTTAAGTTG	0
-2.0093	3.17602	ACTTCGCAG.GAGTCCAAT	0
0.0976356	-3.25393	ACTTCGCAG.TCAATGGAC	0
-4.37659	8.07858	ACTTCGCAG.TGTGGACAA	1
-3.97449	-0.103132	ACTTCTAAC.AAGCATTGC	0
3.38272	9.81039	ACTTCTAAC.CGCCATTAC	1
0.111284	3.3268	ACTTCTAAC.GATCGCACT	0
3.49233	10.0742	ACTTCTAAC.GGTTCAGAC	1
0.904097	1.46575	ACTTCTAAC.GTGTACCGT	0
1.23429	10.7982	ACTTCTAAC.GTGTTCCAG	1
3.08881	10.273	ACTTCTTGG.ACCTGTACC	1
-4.0322	7.70012	ACTTCTTGG.AGTTACAAG	1
-0.0765932	8.47349	ACTTCTTGG.GTGAATGCC	1
1.28982	9.62275	ACTTCTTGG.TGTACACGA	0
-2.18691	0.458249	ACTTGATCT.AAGAGAGAG	0
14.5982	2.99114	ACTTGATCT.ACGCTATGT	2
2.47096	2.46369	ACTTGATCT.CAAGTCACT	0
2.5659	9.64245	ACTTGATCT.CCTATTGGT	1
0.922559	-5.68039	ACTTGATCT.CCTTGCTTG	0
-0.405796	8.89211	ACTTGATCT.TAGTGATCC	1
-2.33484	0.711124	AGAAGAGTC.ATTCACCTC	0
0.596915	11.0811	AGAAGAGTC.CTTAACAGC	1
-0.834902	-0.706221	AGAAGAGTC.GGTAGACAT	0
3.50049	-6.49101	AGAAGAGTC.GTCGACATT	0
-4.08668	7.83873	AGAAGAGTC.TGGATTAGC	1
0.699252	10.4048	AGAAGAGTC.TGGTAACCA	1
1.89431	-5.94501	AGAAGCTGC.ACGGACCAT	0
-0.100902	-6.26595	AGAAGCTGC.ATTAGCCAC	0
0.717776	-4.53248	AGAAGCTGC.CAGTGCCAT	0
0.912001	8.32406	AGAAGCTGC.CGAAGAGGT	1
-2.08618	-5.42733	AGAAGCTGC.CGCTTGTAG	0
3.37183	10.4014	AGAAGCTGC.TATGCCTTC	1
-0.709565	-7.88266	AGAAGCTGC.TTGGTAACT	0
-0.124301	-8.10706	AGAAGTAAC.ACAAGGTAC	0
3.03487	-7.85663	AGAAGTAAC.TGAGACAGC	0
1.12196	0.826304	AGAAGTCCT.AAGGATACG	0
-1.77203	-3.61816	AGAAGTCCT.CAGTTACTG	0
0.910362	-5.4818	AGAAGTCCT.CTCGACTGC	0
0.067277	10.2725	AGAAGTCCT.CTGGACTAA	1
1.68318	9.40042	AGAAGTCCT.GAGCCGTTA	1
-3.01418	-0.174021	AGAAGTCCT.GCAACACCT	0
-1.36465	-7.43174	AGAAGTCCT.TATCTGTCA	0
-2.35143	9.33809	AGAATCAGA.AGTCATACT	1
2.33021	2.5658	AGAATCAGA.CTATGGATG	0
2.52594	-8.33731	AGAATCAGA.CTGATGCAC	0
0.936786	8.93328	AGAATCAGA.TCCAGAACG	1
0.085667	2.88735	AGACATATC.ACTTGATCT	0
2.817	-7.61828	AGACATATC.AGACCAGCT	0
2.04356	2.58031	AGACATATC.AGAGGACGT	0
0.505937	-4.75344	AGACATATC.ATGCTGTCG	0
-4.08415	-1.27188	AGACATATC.CAACGCACA	0
-3.42804	8.02615	AGACATATC.TATGAAGAC	1
-0.548973	10.3382	AGACATATC.TCAGAGTCA	1
1.06296	-0.564211	AGACATCCA.ACACACCGT	0
1.22961	10.7572	AGACATCCA.ATTCCGTAC	1
1.4179	-8.33534	AGACATCCA.CATCCTCTC	0
-2.15451	-6.49143	AGACATCCA.GAGACGATC	0
0.339594	-1.51182	AGACATCCA.TGGTAGCAG	0
1.70517	0.801804	AGACATCCA.TTACGGACC	0
-2.81406	3.61159	AGACCACGC.AGCTTGGTG	0
14.2582	2.09932	AGACCACGC.CAAGAGAGT	2
1.09626	2.31379	AGACCACGC.CGGATTCTC	0
-1.23772	0.479801	AGACCACGC.TCCTGTCCG	0
2.0927	0.815741	AGACCAGCT.AGTAATCAG	0
1.31416	0.470444	AGACCAGCT.CATAGGTGT	0
-2.01705	-0.114857	AGACCAGCT.CCATAGCCA	0
1.13308	-2.52493	AGACCAGCT.CCGGTTGAG	0
0.908459	-6.74152	AGACCAGCT.GCTTACTAG	0
3.25766	10.6279	AGACCAGCT.GGAAGGTAT	1
-4.1977	-0.177354	AGACGCCTG.ACGTGCTCG	0
-5.2113	8.348	AGACGCCTG.TAGGTTAGT	1
-4.02535	-1.1438	AGACGCTAT.ACAGCGTAT	0
2.21811	-6.45698	AGACGCTAT.CGATTCGAG	0
0.152859	2.586	AGACGCTAT.GACGCTTGC	0
-2.07371	-5.4771	AGACGCTAT.TTGGAGAAC	0
-4.58688	0.105673	AGACGGAGG.AACGAGAAT	0
0.931719	-1.57278	AGACGGAGG.AATGAGTCG	0
-1.54864	-0.211709	AGACGGAGG.AGTGACGAT	0
2.60272	-7.40401	AGACGGAGG.CCTCTTGTA	0
1.13074	-4.10286	AGACGGAGG.GAGTATCGC	0
-0.0436019	-5.93215	AGACGGAGG.GCGAAGCTC	0
-2.56859	9.3472	AGACGGAGG.GGAGCTCAA	1
2.23592	2.61393	AGACGGAGG.TACAACACC	0
-0.882089	-0.872721	AGACTAGTA.ATGCGCCGT	0
-3.47401	7.46747	AGACTAGTA.GTATACAGA	1
0.62014	8.98838	AGACTAGTA.GTCGCAGGT	1
-1.59657	-7.25834	AGACTAGTA.TCATGCAGG	0
0.457732	8.91796	AGACTAGTA.TCGATTCAG	1
-0.52417	3.40943	AGACTTCGT.ACTCGTAGG	0
1.74871	-8.44794	AGACTTCGT.AGATCGAGT	0
-3.68541	-0.733795	AGACTTCGT.AGGTCAGCA	0
-2.81529	-0.125695	AGACTTCGT.CATCCAGGA	0
-1.69953	0.0422015	AGACTTCGT.CATTGACAA	0
0.0584902	3.79981	AGACTTCGT.CCAACAACA	0
-3.99442	7.5308	AGACTTCGT.CCGCAATGG	1
-3.09489	3.33569	AGACTTCGT.CCTATTGGT	0
-0.0333515	-7.59376	AGACTTCGT.GCGCTAGAA	0
-0.0581539	-7.83624	AGACTTCGT.GCTCTGTGT	0
3.30991	-5.63247	AGACTTCGT.TGGATAGGT	0
0.185716	0.0891232	AGAGAGTGG.CGACAGACC	0
1.87082	-7.6406	AGAGAGTGG.CTATAGCTC	0
-0.699495	-4.01405	AGAGAGTGG.CTCCAGCGT	0
2.71515	-4.00142	AGAGAGTGG.CTTGCACAA	0
-0.296944	4.27421	AGAGAGTGG.GTACGAACG	0
-1.70719	-0.554225	AGAGAGTGG.TGACCTATG	0
-1.91344	2.72398	AGAGAGTGG.TTCGCATCC	0
-1.50897	-4.64943	AGAGCCGCA.CGCACTCTT	0
-0.385672	-5.26466	AGAGCCGCA.GATATATCC	0
-0.715081	-4.15357	AGAGCCGCA.GCCAATGAA	0
-2.79108	0.667602	AGAGCGCGA.AAGGATACG	0
-0.570876	3.07927	AGAGCGCGA.AGACCACGC	0
-4.86618	8.04863	AGAGCGCGA.CAACCTGGT	1
-2.75079	-0.267108	AGAGCGCGA.CCAACAACA	0
-1.13763	-4.11624	AGAGCGCGA.CCAACGGAA	0
-3.66864	-0.578645	AGAGCGCGA.CGTGCCTAT	0
0.432937	-6.58075	AGAGCGCGA.GCAACTCGC	0
1.90919	-6.67836	AGAGCGGAG.CAGCGACGT	0
-4.92634	8.56474	AGAGCGGAG.CATTGCAGA	1
0.934598	-3.09462	AGAGCGGAG.CCGGTGGTT	0
0.621535	1.99099	AGAGCGGAG.GCGATATGA	0
-2.88704	3.29369	AGAGCGGAG.TCATATCGC	0
1.73503	-8.40618	AGAGGACGT.ACTGTAATC	0
0.743638	-1.90401	AGAGGACGT.ATATCCGAT	0
0.428569	2.26592	AGAGGACGT.CAACTCCAG	0
0.696276	-0.450884	AGAGGACGT.GATTAGTGT	0
0.915603	-4.87642	AGAGGACGT.GGTACTTCC	0
-0.726398	-8.08439	AGAGGACGT.TGAGAGGAC	0
-2.41648	-0.622857	AGAGGTGAA.ACAAGGTAC	0
1.52152	-5.44264	AGAGGTGAA.ACTTCTAAC	0
-0.84011	-4.10067	AGAGGTGAA.CAGCGTAAG	0
1.1241	-6.6498	AGAGGTGAA.CCAGGAGTT	0
-2.04054	-6.86165	AGAGGTGAA.CCGACTGTT	0
1.8699	-6.59744	AGAGGTGAA.GACAATGTT	0
-0.426061	-6.3643	AGAGGTGAA.TATCACCTG	0
2.53776	-7.6839	AGATACGTT.AGGTGTACA	0
-5.33664	8.52013	AGATACGTT.TCGTAATAG	1
0.733229	-7.37255	AGATATGGA.AAGTTCTCT	0
-2.08344	2.27467	AGATATGGA.CATTCCGAG	0
3.37684	-4.81779	AGATATGGA.CCAGCCAAT	0
0.447863	-4.33891	AGATATGGA.GGAAGGTAT	0
-2.02671	9.38047	AGATCGAGT.CACTAGACT	1
-0.24475	8.50469	AGATCGAGT.CTGCGTCAC	1
0.0601438	8.54231	AGATCGAGT.TTCCTTGAC	1
1.86685	-5.26963	AGATCTGAC.ATATTCGCA	0
-4.41353	-0.0223073	AGATCTGAC.CCACGGATC	0
-1.5189	2.4226	AGATCTGAC.CCGAGTACT	0
0.351522	3.093	AGATCTGAC.CGCTTATGA	0
-3.07638	3.43698	AGATCTGAC.TCACATACT	0
1.63939	9.48426	AGATCTTCA.AAGAGAACT	1
0.714677	-7.16807	AGATCTTCA.AGGAAGGTG	0
1.52012	3.30221	AGATCTTCA.GCTTACGTT	0
-3.37387	-1.20191	AGATCTTCA.TAGTACGTA	0
1.74129	-6.56295	AGATCTTCA.TGACCAAGT	0
0.547488	-7.3391	AGATGAAGA.AATCCGCTG	0
0.863637	0.598221	AGATGAAGA.AATTAGAGG	0
0.111109	-0.37889	AGATGAAGA.ATAGCACGG	0
-1.19322	0.307216	AGATGAAGA.GAATCGAGA	0
0.741302	-3.33237	AGATGAAGA.TCACGACAA	0
-4.21069	0.299379	AGATGAGAT.AACGGTAGC	0
0.573915	9.97412	AGATGAGAT.AACTGCGAC	1
-2.17071	-5.82862	AGATGAGAT.ACAGCATCA	0
-0.770466	9.91446	AGATGAGAT.ACAGGAACT	1
2.51069	9.65611	AGATGAGAT.ACTCGAGTC	1
0.98453	2.01103	AGATGAGAT.AGAAGTCCT	0
0.440889	-1.36501	AGATGAGAT.ATAGTCAGT	0
-0.0562608	3.5034	AGATGAGAT.CACGTAGAC	0
-0.479402	-7.38083	AGATGAGAT.CCGGTTGAG	0
-2.94522	3.30853	AGATGAGAT.CGTGCTTGA	0
2.57325	-6.68219	AGATGAGAT.GCAATCACG	0
-0.235717	-1.08859	AGATGAGAT.GCGCTCTAT	0
-0.753112	0.179886	AGATGAGAT.GTGCTCTTG	0
3.08892	-4.60827	AGATGAGAT.TCCGGAGCT	0
0.151143	-5.56719	AGATGAGAT.TTCAGTGCC	0
-4.3299	9.04577	AGATGTTGG.CACTGCTTA	1
1.18875	-3.27741	AGATGTTGG.TATAGTGCG	0
-2.19854	-6.63346	AGATGTTGG.TCAGAGTCA	0
-0.262973	9.63574	AGATGTTGG.TCATGCTCA	1
1.55896	-5.34592	AGATGTTGG.TTGTCAACC	0
-4.35826	8.9158	AGCAACATT.ACTCGTCTA	1
2.46901	-7.34754	AGCAACATT.CCTGTTAGC	0
-1.69063	-6.08902	AGCAACATT.GGATCGTTC	0
-3.7824	7.23976	AGCAACATT.TCGATTCAG	1
-2.21478	-3.81016	AGCAAGTCC.AATCAGGAG	0
-1.12688	-1.42432	AGCAAGTCC.ACCGGAGTA	0
0.0328633	2.48621	AGCAAGTCC.AGATCTTCA	0
-2.99381	-4.56241	AGCAAGTCC.ATCAGTCGA	0
1.58366	3.16137	AGCAAGTCC.CACACTGCC	0
0.562983	-1.34316	AGCAAGTCC.GACTCTCAC	0
1.36169	10.1204	AGCAAGTCC.GTGCATCAA	1
-1.86237	0.23447	AGCACACCT.AAGGATACG	0
1.55615	0.522382	AGCACACCT.AAGTAGGAC	0
0.744509	-0.564811	AGCACACCT.GAAGTGTGA	0
-0.516333	0.996688	AGCACACCT.GTGTTGGAA	0
2.23222	-5.12103	AGCACACCT.TCGGATGTT	0
-1.19768	0.0726033	AGCACCAGC.ACGGTGCCT	0
-0.525448	-0.729848	AGCACCAGC.ACTCGAGTC	0
-4.09558	8.83946	AGCACCAGC.AGCATTCCA	1
2.89283	-6.92397	AGCACCAGC.AGTTATCGC	0
0.716472	11.0896	AGCACCAGC.CGTAATGAC	1
2.47523	-4.86968	AGCACCAGC.CGTACACAC	0
0.332444	1.56913	AGCACCAGC.CTTCTGAGT	0
-0.392225	-4.04746	AGCACCAGC.GCGCTAGAA	0
0.122915	3.5284	AGCACCGTG.AATAACTCC	0
-0.0129997	-7.82299	AGCACCGTG.CACTACAGG	0
-1.44827	0.868419	AGCACCGTG.CTATCTTGA	0
1.72425	-4.63485	AGCACCGTG.GGTTGCTAT	0
1.328	0.442974	AGCAGACAA.AGACCAGCT	0
1.17128	8.81282	AGCAGACAA.AGAGCGGAG	1
3.02243	-7.93093	AGCAGACAA.ATCTCTGCT	0
-0.798559	-1.10646	AGCAGACAA.CTTCCGGTA	0
-2.41993	9.16838	AGCAGACAA.GAAGGATCA	1
-3.56712	-0.616396	AGCAGACAA.GCATGTGGT	0
0.387137	-2.93961	AGCAGACAA.GCCGTTGTT	0
0.771207	9.95664	AGCAGACAA.TCTCGATGC	1
-0.0495108	-1.68737	AGCATATGG.AATCAGGAG	0
-1.59168	-5.35421	AGCATATGG.AATCTGACC	0
-1.70059	-6.20303	AGCATATGG.CCGTCAGGT	0
1.97608	2.28975	AGCATATGG.CCTGCTCCA	0
1.46247	-7.31892	AGCATATGG.CTGTGGTGG	0
-3.07354	8.35681	AGCATATGG.GGTTGCTAT	1
-0.329133	-3.75965	AGCATATGG.GTCACTATG	0
0.414962	8.64925	AGCATATGG.TTCCAATTC	1
0.608295	10.4925	AGCATTCCA.ATTGGTTCC	1
-2.99633	-4.61634	AGCATTCCA.CCACATTAG	0
-3.18001	0.077928	AGCATTCCA.GGTAGTGTT	0
0.327439	8.62932	AGCATTCCA.TCAACACTC	1
-1.81714	-6.55107	AGCATTCCA.TGTAGGTTA	0
-3.45968	1.03145	AGCATTGTT.CAATCAAGT	0
1.55564	-8.40737	AGCATTGTT.CTCCTATCT	0
-1.3229	-5.66243	AGCATTGTT.TACTCGACC	0
-2.55049	3.62803	AGCCACTTC.AGCTTGGTG	0
1.08618	-6.23193	AGCCACTTC.CATCCTCTC	0
0.306838	-7.3774	AGCCACTTC.GAGGTGAGC	0
-2.52537	9.13029	AGCCACTTC.GCACGCATT	1
1.45266	-7.70801	AGCCACTTC.GCGAGCAAG	0
0.913435	-5.02699	AGCCAGGAC.ATAGTCAGT	0
0.4783	3.62985	AGCCAGGAC.CTCGTTCAC	0
-2.96306	0.875288	AGCCAGGAC.GCATGTAAG	0
1.19858	-8.18391	AGCCAGGAC.GCCGTTGTT	0
1.30047	-6.42865	AGCCAGGAC.TATACGGAT	0
1.33072	-3.77281	AGCCAGGAC.TATTGACTG	0
0.220117	2.14865	AGCCAGGAC.TGAACTTGC	0
0.54887	10.3923	AGCCAGGAC.TGTGAGTAT	1
-4.46849	9.24467	AGCCAGGAC.TTCCAATTC	1
2.47088	-6.69114	AGCCGGATC.AGATATGGA	0
-2.54311	-4.8475	AGCCGGATC.CAAGGTGTG	0
-3.65987	0.910102	AGCCGTTCT.ACCTGTACC	0
-2.31506	9.17832	AGCCGTTCT.CATTCGAAT	1
-2.96602	9.66097	AGCCGTTCT.CTCCACGTC	1
2.34112	-7.65786	AGCCTCGCA.AAGGATCGT	0
-0.265398	-7.29247	AGCCTCGCA.CCGCTATCC	0
-0.992544	-3.9728	AGCCTCGCA.CTTAGAAGG	0
-0.300281	1.12661	AGCCTCGCA.GCCATTAAG	0
-1.89043	0.994089	AGCCTCGCA.TCCAAGTAA	0
0.10647	-3.09985	AGCCTCGCA.TGGTAGCAG	0
-2.30359	9.63637	AGCCTCGCA.TTACACCTT	1
2.70162	-3.97847	AGCCTCTAG.GGATCAGGT	0
-3.55805	7.34073	AGCCTCTAG.TCTAGCTGG	1
2.18886	-4.58354	AGCGACACC.CGATCCAGA	0
0.0281486	0.779569	AGCGACACC.CTAGTGCTG	0
-2.30242	-4.16894	AGCGCATGA.ACACCACAT	0
2.78541	-6.94731	AGCGCATGA.ACTTCAGTA	0
-1.9377	-3.81794	AGCGCATGA.CGACCTGTA	0
1.68553	1.42016	AGCGCATGA.CGTACACAC	0
1.17984	-6.34243	AGCGCATGA.GTCTTCTCG	0
0.352154	3.61839	AGCGCATGA.TAAGGTGAT	0
1.8404	0.474645	AGCGCATGA.TAGCTGTTG	0
-1.93472	0.725044	AGCGCATGA.TCTAGCTGG	0
2.90045	-5.06794	AGCGCATGA.TGCAGTTCA	0
-0.578143	-4.42596	AGCGCATGA.TTCCGAGCG	0
1.65762	-5.20159	AGCGGAACA.ATGCGGATT	0
0.0692397	8.57089	AGCGGAACA.ATTAGCACA	1
-0.720509	-4.50852	AGCGGAACA.CTGAGATAG	0
-1.65559	2.16572	AGCGGAACA.GTACCACAA	0
0.408293	-5.13684	AGCGGAACA.TGCATCGGA	0
-3.25581	-0.15474	AGCGGTAAG.ACACCGCCA	0
0.829702	1.86539	AGCGGTAAG.ACTCACGAA	0
-0.380664	3.56918	AGCGGTAAG.AGCGGAACA	0
-2.3699	-3.96954	AGCGGTAAG.ATAGCACGG	0
-0.346411	-5.86253	AGCGGTAAG.GTTGATGCA	0
-1.97303	-4.62709	AGCGGTAAG.TGACCAAGT	0
1.99925	1.57959	AGCGGTCTA.AACTGCGAC	0
0.133719	-0.944335	AGCGGTCTA.ACACCGCCA	0
-0.448445	-1.09406	AGCGGTCTA.ACAGGAACT	0
-4.1839	-1.22314	AGCGGTCTA.AGATATGGA	0
2.13337	-6.15771	AGCGGTCTA.GAACATGAC	0
0.197267	1.26229	AGCGGTCTA.TCCAGCAGC	0
-1.50587	-0.304921	AGCGGTCTA.TTAACGGAG	0
-1.79705	3.14288	AGCGTAGAA.AACACACTC	0
0.260341	3.36001	AGCGTAGAA.CCGCAGAAT	0
-4.22948	0.167678	AGCGTCGTC.CCTCCTTGT	0
1.54653	10.9028	AGCGTCGTC.CGACGTGAT	1
-3.05521	7.90364	AGCGTCGTC.TGCTTACGG	1
0.563922	-3.4521	AGCTACTCA.ACCATACTT	0
1.46815	2.3897	AGCTACTCA.CGTTACACC	0
1.23288	-2.74233	AGCTACTCA.CTTAATCGT	0
0.308688	-6.20489	AGCTACTCA.TAGCACACG	0
1.27015	8.73153	AGCTACTCA.TTATTCGAC	1
-5.26201	8.44901	AGCTACTCA.TTGCAGTCA	1
-1.92296	0.198491	AGCTATATG.ACCGACGGT	0
-4.10986	9.10474	AGCTATATG.AGATGAAGA	1
0.593029	-2.40041	AGCTATATG.ATGACACAA	0
0.427815	0.564283	AGCTATATG.CAATGTGCT	0
0.453076	-6.79214	AGCTATATG.CTTCGACTG	0
0.856921	-2.03105	AGCTATATG.GACAGGTTA	0
2.03172	-5.93892	AGCTATATG.GGACGAGCA	0
0.840087	-0.428517	AGCTCGTCT.AACGCATTG	0
-1.50264	-5.62284	AGCTCGTCT.ACAGGAACT	0
-0.852016	-0.495289	AGCTCGTCT.ACGGTGCCT	0
-2.43772	2.2126	AGCTCGTCT.AGAGGTGAA	0
2.32667	-7.63299	AGCTCGTCT.CAGGTATCG	0
-2.77941	9.60631	AGCTCGTCT.CATCCTCTC	1
-3.30251	-1.33075	AGCTCGTCT.CTCCTGACG	0
3.2702	-6.89547	AGCTCGTCT.CTTATCTCA	0
1.32974	2.38486	AGCTCTCCG.ACCGAGTAG	0
0.749031	-5.74236	AGCTCTCCG.CACATATCA	0
-0.222049	9.72799	AGCTCTCCG.CACGCGTAA	1
-2.06051	-6.48009	AGCTCTCCG.CAGTGCCAT	0
-0.424244	3.55475	AGCTCTCCG.CGGTGTTAC	0
0.543968	0.870208	AGCTCTCCG.GACGTTCAG	0
1.52404	3.53387	AGCTCTCCG.GCAGCGATA	0
-2.36097	-6.39508	AGCTCTCCG.GCTTACTAG	0
-1.62243	-5.53168	AGCTCTCCG.GTGGTTACC	0
-4.02179	1.02316	AGCTGCACT.ATTGATTGG	0
-0.853908	0.49708	AGCTGCACT.CAGTGCTGC	0
-3.91852	-0.254052	AGCTGCACT.CTCATGCCA	0
-2.00116	-4.65394	AGCTGCACT.CTCGAACTG	0
-2.60084	9.22632	AGCTGCACT.GGAGACACA	1
-3.0947	0.0378608	AGCTGCACT.GTTGACCAT	0
-2.59677	-1.17823	AGCTGCACT.TCTCGATGC	0
-1.56727	0.0823909	AGCTGCACT.TGCTCAGCG	0
-4.28765	7.59803	AGCTGCACT.TGGACGAGA	1
0.978234	-6.67864	AGCTTCGAT.ACAACGAGC	0
1.61334	9.81191	AGCTTCGAT.CGTTACACC	1
-2.62296	2.82732	AGCTTCGAT.GAAGTGTGA	0
1.0079	0.334346	AGCTTCGAT.GATGCGACG	0
2.7283	-5.38483	AGCTTGGTG.AGATGAGAT	0
1.62041	-4.5576	AGCTTGGTG.AGTTGTGTA	0
1.35262	-5.07181	AGCTTGGTG.ATCCAGCTG	0
-3.26461	0.621982	AGCTTGGTG.GGATCAGGT	0
-0.0922033	-6.65582	AGCTTGGTG.GGTAAGGAT	0
-0.153417	10.667	AGCTTGGTG.GTTCACTCC	1
-1.05494	-0.578387	AGCTTGGTG.TCTAGGATG	0
-4.85515	8.88661	AGGAAGGTG.CTTAATCGT	1
2.13113	-4.02913	AGGAAGGTG.GGTTCTATC	0
-1.35858	-1.10349	AGGAAGGTG.TCATGCAGG	0
-0.916247	3.81174	AGGAAGGTG.TCCTCGTCG	0
-0.350625	-3.31415	AGGAATTGG.AAGCCAAGT	0
-1.22861	1.67431	AGGAATTGG.AAGTACAGA	0
-5.0165	8.9121	AGGAATTGG.AGGTGCGAG	1
-2.09531	2.43543	AGGAATTGG.ATAGCCTAA	0
-1.79664	-6.46907	AGGAATTGG.ATCTAGGTT	0
-3.42647	0.445807	AGGAATTGG.CACATTCTG	0
-2.28074	9.20318	AGGAATTGG.CCAATGCCT	1
0.255494	-3.11336	AGGAATTGG.GCCATACAA	0
0.502761	-0.96712	AGGAGCAAT.ACCATTCAC	0
-0.496451	3.83149	AGGAGCAAT.CACTTCCTT	0
2.869	10.0322	AGGAGCAAT.CTCGTCTTG	1
-2.48737	9.62829	AGGAGCAAT.CTGCGTCAC	1
-0.731997	0.316078	AGGAGCAAT.GCTCTGTGT	0
3.11181	-7.19241	AGGAGCAAT.GGAGACACA	0
13.8045	2.59706	AGGAGCAAT.TATGATGTG	2
2.8912	-7.85278	AGGAGGTGA.ACGACATCT	0
-1.60252	-1.74287	AGGAGGTGA.ATGACACAA	0
-1.48837	-7.11874	AGGAGGTGA.CGTTCCATT	0
2.13757	-7.2578	AGGATCATG.ACTGGACCA	0
2.411	10.7482	AGGATCATG.AGAGAGTGG	1
-0.460645	1.58053	AGGATCATG.CAGTACATC	0
1.70084	-5.78338	AGGATCATG.CATCAATAG	0
-0.639338	-6.86096	AGGATCATG.CATCCTCTC	0
2.66283	10.2206	AGGATCATG.CCACAAGGT	1
-2.4269	3.48542	AGGATCATG.CGACCATCA	0
0.542108	0.889056	AGGATCTCA.AGAGCGGAG	0
-1.83205	-0.332636	AGGATCTCA.GAACAACCA	0
1.47554	-7.33504	AGGATCTCA.TCCAAGTAA	0
-4.5068	-0.193967	AGGATCTCA.TGGATAGGT	0
-0.440839	-1.22915	AGGATGCGT.AGAAGTCCT	0
14.1608	2.2897	AGGATGCGT.AGATATGGA	2
1.36344	1.47175	AGGATGCGT.ATAGCACGG	0
0.169116	-7.55175	AGGATGCGT.CGCAATCGA	0
0.729886	0.229481	AGGATGCGT.GCACAACTC	0
-2.54144	3.15312	AGGATGCGT.GGTCGGATA	0
0.374777	-2.80114	AGGATGCGT.GGTGGAGCT	0
-1.65533	2.96851	AGGATGCGT.TGTAACAGT	0
-0.453411	-6.9874	AGGATTACT.ACAGTATTG	0
-0.300665	-5.21155	AGGATTACT.CTGATCAAG	0
-1.90146	-4.79127	AGGATTACT.GCCGTCTTC	0
-2.29307	0.470812	AGGATTACT.GCGTTCAGA	0
1.24117	8.23811	AGGATTGAG.TATGAGACC	1
-2.20547	-1.27391	AGGATTGAG.TCAGCGACC	0
-4.11437	8.90276	AGGATTGAG.TGTGCTAAC	1
2.35026	-7.44598	AGGTACCAA.AATACTCCG	0
-0.0618449	10.8605	AGGTACCAA.AGTAACGTA	1
-2.79441	3.32938	AGGTACCAA.CTCGTTCAC	0
0.651244	0.141779	AGGTACCAA.CTGAGTCCA	0
-3.89564	-1.38847	AGGTACCAA.CTTGGTCAT	0
-0.701368	9.14993	AGGTACCAA.TACAACACC	1
3.09137	9.86196	AGGTACCAA.TGTAGGTTA	1
-3.35573	0.244112	AGGTACCAA.TTCCTAAGG	0
1.78321	-6.81036	AGGTATTCC.ACCTAGTTA	0
0.397921	-1.821	AGGTATTCC.ATAACGACA	0
-4.52432	0.129703	AGGTATTCC.CACAACGCT	0
-3.99357	7.07999	AGGTATTCC.GACGCTTGC	0
0.670938	-1.93183	AGGTATTCC.GCCTTGTGA	0
1.16508	-6.02654	AGGTATTCC.GGAGATGAG	0
0.0992793	-2.70498	AGGTATTCC.TGCTCCTCC	0
0.494207	-3.88565	AGGTATTCC.TTCGGAGTC	0
-4.40095	9.1494	AGGTCACGT.ACCTCCTAG	1
-0.484198	10.3045	AGGTCACGT.AGTTAGGTC	1
0.107123	-3.81159	AGGTCACGT.CCGCAATGG	0
-0.328856	0.0141119	AGGTCACGT.CCTCTCTAG	0
1.25605	-7.72757	AGGTCACGT.TCTGCGCTG	0
-2.33762	-4.30291	AGGTCAGCA.CATCTCGAT	0
-1.93193	2.73576	AGGTCAGCA.GATCGTTGA	0
-0.0501909	10.9044	AGGTCCGTC.ACGACGATT	1
0.499907	3.26153	AGGTCCGTC.CCGCTCATG	0
-0.174158	8.4832	AGGTCCGTC.GCACGCATT	1
1.01622	1.62312	AGGTGCGAG.CAAGGTGTG	0
1.92588	-5.48167	AGGTGCGAG.CGCCTGCAA	0
3.54161	-6.49943	AGGTGCGAG.CTCTAGTAA	0
-0.666916	10.0881	AGGTGCGAG.TCACTCGCT	1
-2.64607	8.89937	AGGTGCGAG.TCCGATCTG	1
-2.54252	0.52636	AGGTGTACA.CACGTAGAC	0
14.0592	2.98377	AGGTGTACA.CGAACAGAG	2
-0.212613	-2.15463	AGGTGTACA.TAGAGACTA	0
-4.20583	7.61068	AGGTGTACA.TGCATCGGA	1
-1.37021	-1.41995	AGGTGTACA.TGTCTACAC	0
-0.0570026	-1.09038	AGTAACGTA.ATCCATTAG	0
3.17665	-7.20655	AGTAACGTA.TTACTAGTC	0
-2.25622	-0.6506	AGTAAGCCA.CGACCTAGC	0
-3.68654	7.90979	AGTAAGCCA.GTTCCAACA	1
2.78282	-6.61151	AGTAAGCCA.TAGATAGCC	0
14.2152	2.29129	AGTAAGCCA.TGGATTAGC	2
3.13077	-5.54003	AGTAAGCCA.TGTCCATAG	0
1.04251	0.11968	AGTAATCAG.ACACCACAT	0
-4.42535	0.656822	AGTAATCAG.CCAGCCAAT	0
0.0515862	3.30845	AGTAATCAG.CCATCACGA	0
-1.63624	-4.79355	AGTAATCAG.CCGGATTGC	0
-0.714683	-2.31461	AGTAATCAG.CCGGTGGTT	0
-1.79305	2.38319	AGTAATCAG.CGCCTGCAA	0
0.568661	-5.08613	AGTAATCAG.CTCGTCTTG	0
-0.878622	3.25876	AGTAATCAG.GATGCTCCT	0
-4.26404	8.28153	AGTAATCAG.TAAGGTCCG	1
-3.49389	0.0415522	AGTAATCAG.TCGTCATTC	0
2.68638	-7.72043	AGTAATGGT.ATTAAGACC	0
2.40084	10.6366	AGTAATGGT.CGTTACACC	1
-0.682604	-0.217658	AGTAATGGT.CTAGTGCTG	0
1.65516	2.40569	AGTAATGGT.CTGACGATG	0
-1.07644	-5.74356	AGTAATGGT.GAACAACCA	0
1.64693	10.3553	AGTAATGGT.GCCTGGAAT	1
0.619225	-3.25747	AGTACGAAT.CCTGACCTC	0
0.310123	8.62865	AGTACGAAT.GGTCTCATG	1
-4.73114	7.27637	AGTACTACA.AAGAGAGAG	1
0.754494	10.1426	AGTACTACA.GTGACTCTC	1
0.25469	-5.89976	AGTACTCTC.GAACCTTCA	0
2.99586	-6.4849	AGTACTCTC.TAGGTCAAC	0
1.62381	-8.35581	AGTACTCTC.TCTAGCTGG	0
-2.57045	-4.27718	AGTAGAGGA.ATTAGCACA	0
0.45385	-6.05988	AGTAGAGGA.CAGTCTAAC	0
0.0841241	-1.716	AGTAGAGGA.CTAGTGCTG	0
0.166825	-7.29293	AGTAGAGGA.TACGAACTC	0
1.4227	2.40608	AGTAGAGGA.TAGATCTGT	0
2.49869	-6.22927	AGTATGACG.ATCTCTGCT	0
-0.82095	-4.08721	AGTATGACG.ATGTGAGAC	0
1.23828	9.56368	AGTATGACG.CGCATAACT	1
1.36679	-6.78427	AGTCAGTTG.ACGTTCAAT	0
-2.39778	-4.39841	AGTCAGTTG.CAGCTTACC	0
1.12138	8.86545	AGTCAGTTG.CCATAATCG	1
0.503037	11.0589	AGTCAGTTG.GAAGAGCAC	1
0.546935	3.17005	AGTCAGTTG.GTCAAGATC	0
1.17854	-7.2217	AGTCAGTTG.TAGCCTTGT	0
-0.3239	0.783773	AGTCATACT.ACAATTCGG	0
-2.87621	-4.82445	AGTCATACT.CGCACTGAA	0
1.2022	-7.29347	AGTCATACT.GAGGTCCTT	0
0.523806	0.156101	AGTCATACT.GCGTGAGCT	0
1.21228	8.82349	AGTCATACT.GTCATTCTA	1
1.02734	-1.91344	AGTCATACT.TAGGTCAAC	0
-1.30614	1.78974	AGTCATACT.TCTAGTGAC	0
-1.77228	-4.85007	AGTCATACT.TTACGGACC	0
-0.962279	2.17588	AGTCCAGTG.ACCTGTACC	0
0.785163	11.1788	AGTCCAGTG.CCACAAGGT	1
2.22207	-7.00615	AGTCCAGTG.CGAAGAGGT	0
-0.695542	9.61299	AGTCCAGTG.CGTGTCCGA	1
-1.96448	3.85862	AGTCCAGTG.GTAGAGAGC	0
2.63286	-5.85247	AGTCCAGTG.TCCAGAACG	0
-1.89564	-5.95105	AGTCCGTGT.AGTACTCTC	0
-2.69745	2.8966	AGTCCGTGT.ATGCTTCAG	0
-0.880554	-4.36396	AGTCCGTGT.CACCTCAAC	0
-2.22353	-1.41688	AGTCCGTGT.TCAAGGAGT	0
-2.60659	2.79388	AGTCCGTGT.TCGTGACGT	0
-0.0178796	10.9882	AGTCCGTGT.TGAACGGTT	1
1.40788	10.2089	AGTCCGTGT.TGTCATAGC	1
2.83774	-5.43938	AGTCGATCA.AGACATATC	0
-4.47429	-0.144041	AGTCGATCA.ATGCTCACC	0
2.28927	-5.76178	AGTCGATCA.CCTTCCTCA	0
2.92973	-6.48782	AGTCGATCA.CGAGCTTAC	0
0.830245	-6.75868	AGTCGATCA.GGTACGAGC	0
-0.222908	2.96244	AGTCGATCA.TAAGCACTA	0
0.170961	-3.90462	AGTCGATCA.TACAGTTAG	0
-3.90957	-0.772202	AGTCGATCA.TAGACCGCA	0
-0.552212	4.05623	AGTCGATCA.TAGCTAAGA	0
-5.00755	9.20889	AGTCGATCA.TAGGTCAAC	1
-0.178143	-4.81495	AGTCGATCA.TGAGATCAT	0
-3.70133	8.11338	AGTCGATCA.TGCCGACTA	1
0.51952	11.1466	AGTCGCCGA.ACGCACACT	1
0.880552	-7.21099	AGTCGCCGA.CATAATTGG	0
-4.34355	0.267275	AGTCGCCGA.CCGATCTCT	0
1.24257	2.13773	AGTCGCCGA.CGATAGGTG	0
-2.90867	-0.981455	AGTCGCCGA.CGTGTCCGA	0
-1.24534	1.37035	AGTCGCCGA.CTCGCTACG	0
-1.59561	-5.5588	AGTCGCCGA.GCTGTTCGG	0
-5.24103	8.53155	AGTCGCCGA.TGTATGTAG	1
0.905282	0.810595	AGTCGCCGA.TTAGTCGGA	0
0.798751	-4.74882	AGTCGCCGA.TTCTCCACA	0
2.41729	9.45714	AGTCGCGAC.AGGTCCGTC	1
-4.18647	0.0251402	AGTCGCGAC.CAGTCCTAA	0
-0.856299	-5.60906	AGTCGCGAC.CAGTGCTGC	0
0.352297	2.52998	AGTCGCGAC.CGTGCTTGA	0
-3.99263	0.734706	AGTCGCGAC.CTAACTAAG	0
-3.34974	1.14946	AGTCGCGAC.GCTGGTAAC	0
2.02861	-5.22816	AGTCGCGAC.TCAATCTAG	0
0.940628	10.2631	AGTCGTCCG.AGCGTAGAA	1
2.76246	-5.09447	AGTCGTCCG.GCGTGAGCT	0
0.0550831	-5.89461	AGTCGTCCG.TACCTATCC	0
1.21903	-2.74487	AGTCTAAGC.AATGCGTGC	0
0.201628	-0.13194	AGTCTAAGC.CATAGAGAT	0
0.775392	0.681437	AGTCTAAGC.CCTAAGAAG	0
-1.16597	-4.13727	AGTCTAAGC.CTGATCAAG	0
-4.21378	7.74349	AGTCTAAGC.GGAGACACA	1
2.46205	-6.79105	AGTCTAAGC.TCGTAATAG	0
1.51648	-6.7891	AGTCTGGAA.GACGCCGTA	0
-0.553253	-7.25328	AGTCTGGAA.GTCAGTTGT	0
-4.27133	0.0437305	AGTCTGGAA.TTGATGAGT	0
0.484973	10.8833	AGTGAACGG.AGCAACATT	1
1.0648	-2.17212	AGTGAACGG.AGTCTGGAA	0
1.19916	-5.4749	AGTGAACGG.CTCTGCGGT	0
1.29699	-4.69685	AGTGAACGG.TGAGACAGC	0
0.489178	-4.03461	AGTGAACGG.TGCAACTCT	0
-2.53479	0.756954	AGTGAACGG.TTAGGAAGG	0
2.4515	-5.70343	AGTGACGAT.AACTGCGAC	0
-3.51244	7.62328	AGTGACGAT.AAGCTGAGG	1
0.420977	-4.98039	AGTGACGAT.ACAAGGTAC	0
-1.68792	-4.09317	AGTGACGAT.ATACCGCTT	0
-4.38553	-1.12718	AGTGACGAT.ATGCCTGTC	0
14.3982	2.26092	AGTGACGAT.ATTAGCGGT	2
0.341497	10.5403	AGTGACGAT.GCAATGAGA	1
2.69834	10.0556	AGTGACGAT.TGAGAATCC	1
1.94321	0.766249	AGTGACGAT.TTGCTCTGC	0
2.98204	-5.92671	AGTGAGAGA.AAGCATTGC	0
-2.15421	-3.94661	AGTGAGAGA.AATCGCCAT	0
2.74916	-4.35655	AGTGAGAGA.AGAAGTCCT	0
2.38716	-4.46855	AGTGAGAGA.ATCCTCCGA	0
-2.81944	3.23965	AGTGAGAGA.CACCTAGCG	0
0.0957976	10.9522	AGTGAGAGA.CCATATGCC	1
0.630531	-7.6792	AGTGAGAGA.GTCGACATT	0
-0.998373	-0.48546	AGTGAGAGA.TAACCGTGA	0
-3.71028	7.95991	AGTGAGAGA.TACTCGACC	1
-2.77302	1.06251	AGTGATGCG.AACTTAGCT	0
1.31471	8.48846	AGTGGAATG.ACACTGTGA	1
0.730436	-3.6775	AGTGGAATG.ACGCTAGTG	0
-1.81572	-6.61746	AGTGGAATG.AGGATCATG	0
2.46456	-4.86372	AGTGGAATG.AGGATTGAG	0
-4.27872	9.05288	AGTGGAATG.CTGCTGCTT	1
-3.39823	-0.114732	AGTGGAATG.GGTAAGGAT	0
1.36491	2.76003	AGTGGAATG.GTCAAGATC	0
-1.64596	0.948144	AGTGGAATG.TAACATTGG	0
0.375727	11.1074	AGTGGAATG.TACCTATCC	1
-4.95506	9.12238	AGTGGAATG.TGGTGGATC	1
-2.69663	8.99809	AGTGTCTCT.ACCGCTGTG	1
0.546008	2.93482	AGTGTCTCT.ACGAATCGC	0
1.29409	-3.76247	AGTGTCTCT.AGCATTGTT	0
0.776148	-2.1984	AGTGTCTCT.CAAGAGAGT	0
1.05706	10.3588	AGTGTCTCT.CCTGTCATT	1
-0.392613	-0.478065	AGTGTCTCT.TTACTAGTC	0
0.423692	10.6369	AGTGTGCAC.ACACACGTC	1
1.14638	9.49247	AGTGTGCAC.ACCGTACGC	1
0.573981	-6.45465	AGTGTGCAC.ACGCACACT	0
1.88643	1.21087	AGTGTGCAC.ATAGTCAGT	0
1.22239	0.873758	AGTGTGCAC.CCGATCTCT	0
3.1296	9.97615	AGTGTGCAC.CGCATAACT	1
1.20078	9.81222	AGTGTTCTG.AGCCAGGAC	1
-2.68522	-4.8063	AGTGTTCTG.CATTGTTCA	0
2.47124	-6.66822	AGTGTTCTG.CGCGAGTGT	0
-1.3245	-4.21305	AGTGTTCTG.TGTCCATAG	0
-1.96139	-0.257042	AGTTACAAG.AGCCGGATC	0
0.21093	-2.56966	AGTTACAAG.CAAGTCACT	0
0.459492	-1.90967	AGTTACAAG.CCAAGCGAG	0
1.22049	-6.12322	AGTTACAAG.CTCTACGCA	0
2.72237	9.97256	AGTTACAAG.TGTGGACAA	1
1.39004	0.387488	AGTTAGGTC.AATCCTCGT	0
1.55877	-6.29529	AGTTAGGTC.ATATAGCGT	0
-1.42095	-1.25775	AGTTAGGTC.ATCTCTGCT	0
-1.97389	3.01243	AGTTAGGTC.CGGTCGACA	0
-1.43362	1.65166	AGTTAGGTC.CTGGTGACA	0
1.86124	-7.52169	AGTTAGGTC.CTTAACAGC	0
-0.920737	-0.78331	AGTTATCGC.ACGCTAGTG	0
-2.32399	3.31068	AGTTATCGC.AGTTGCCTT	0
-0.865043	1.63671	AGTTATCGC.ATGCGGATT	0
0.209665	-6.10707	AGTTATCGC.CTCTAAGAG	0
-3.41327	7.52695	AGTTATCGC.CTTGCACAA	1
-0.133111	10.9117	AGTTATCGC.GATCTACTT	1
1.49399	8.67509	AGTTATCGC.TCGGATGTT	1
-2.00716	-3.51874	AGTTCAACC.ACTCTAGGA	0
-0.117712	3.75726	AGTTCAACC.CACCTCAAC	0
1.20928	8.34721	AGTTCAACC.TTAAGTGGT	1
0.258585	10.3433	AGTTCGATA.ATTGCGCTA	1
0.631293	-6.70855	AGTTCGATA.GCGACACAG	0
-0.4731	-4.01415	AGTTCGATA.GGTGCGTAG	0
0.937098	-1.92102	AGTTCGATA.GTCCTTCAT	0
-0.0942393	-4.43255	AGTTGAGCG.AACGGTAGC	0
2.38459	-5.85084	AGTTGAGCG.AGACTTCGT	0
0.610685	-0.390659	AGTTGAGCG.TAAGGTGAT	0
0.315461	3.8543	AGTTGAGCG.TCGTTCTCC	0
-2.15932	0.885468	AGTTGAGCG.TGGTCCTAG	0
-0.578593	9.3689	AGTTGCCTT.AAGCCAAGT	1
-0.206246	2.94404	AGTTGCCTT.CACAACCAG	0
-0.523729	3.43338	AGTTGCCTT.CCTTATCCG	0
0.480857	-2.53322	AGTTGCCTT.GCTTACGTT	0
-2.61377	0.903639	AGTTGCCTT.GTTCCAACA	0
-3.01672	1.27242	AGTTGCCTT.TCTCATCGG	0
-3.48007	0.387814	AGTTGTGTA.CCACTACCA	0
0.63545	1.19568	AGTTGTGTA.GTGTACCGT	0
-4.09608	-0.11074	AGTTGTGTA.TGAGAGGAC	0
-1.58318	-7.04769	AGTTGTGTA.TGTTGTCGA	0
-1.44739	0.759178	ATAACGACA.AATCCGCTG	0
1.35758	-0.0603702	ATAACGACA.ACGGTGCCT	0
-0.919375	-4.876	ATAACGACA.ACTGCTAGT	0
-3.74253	8.4208	ATAACGACA.CCGACTGTT	1
-0.678555	-8.12163	ATAACGACA.CGACAGACC	0
-2.87067	0.976492	ATAACGACA.CGTGTCCGA	0
-4.30605	-0.355266	ATAACGACA.CTCAGCTGG	0
-2.08326	2.39668	ATAACGACA.CTGAGTAGC	0
2.65098	10.4496	ATAACGACA.GTCCACAAC	1
-0.402441	-1.52591	ATAACGACA.TCGTCATTC	0
-0.884634	-7.47749	ATAACGACA.TGCAGTCGG	0
0.313586	-5.81751	ATAAGACAG.AACAGATCG	0
0.397116	3.12391	ATAAGACAG.ATTCGAAGA	0
-3.03825	-1.34251	ATAAGACAG.CAGCTCTTC	0
1.22919	-3.17557	ATAAGACAG.CCACGCCAT	0
2.8742	10.6563	ATAAGACAG.CCTAAGAAG	1
2.32815	-4.86915	ATAAGACAG.GCGGAGATT	0
-4.97314	8.32172	ATAAGACAG.TTGCTCTGC	1
-2.84777	9.30954	ATAAGTTCG.CTAACACTG	1
-0.70656	-4.00197	ATAAGTTCG.CTTATTGAG	0
-1.23007	-3.99187	ATAAGTTCG.GAACTCGTA	0
1.53686	9.89941	ATAAGTTCG.GGTACTTCC	1
0.386806	1.19639	ATAAGTTCG.GTGCATCAA	0
-0.745885	-4.07279	ATAAGTTCG.TGACAAGTT	0
-0.363065	9.13343	ATAAGTTCG.TTCTCCACA	1
0.986876	9.24861	ATAATCGAG.AAGACTACC	1
0.683149	-4.48558	ATAATCGAG.ATAGCCTAA	0
1.15395	-4.63953	ATAATCGAG.ATAGTGGTT	0
0.565976	11.144	ATAATCGAG.ATATCCGAT	1
-2.98178	-0.705128	ATAATCGAG.ATGCTGTCG	0
0.0344765	-3.10841	ATAATCGAG.CTATTAAGG	0
0.467972	-4.72048	ATAATGTGG.AACTGATTC	0
-0.94596	-5.43842	ATAATGTGG.CAGTGCCAT	0
2.47273	9.919	ATAATGTGG.GAGGTGAGC	1
14.1126	2.28215	ATAATGTGG.TCATCATCT	2
2.34897	1.9227	ATAATGTGG.TGCCTGGTT	0
1.65179	-3.37781	ATAATGTGG.TGCGTATCT	0
-1.40638	-0.50876	ATACAACCG.CCGACTTGG	0
-1.48564	3.66572	ATACAACCG.CGTTCGTAC	0
-0.98727	-3.56006	ATACAACCG.GACGTCAAT	0
2.11141	-3.33994	ATACAACCG.GAGAACAGG	0
-3.90215	7.83537	ATACAACCG.GATGTCTAG	1
0.101782	-3.01075	ATACAACCG.GTAATCAGC	0
1.7716	3.18271	ATACCGAAG.GGATAATAC	0
1.91616	-4.92336	ATACCGAAG.TCACATACT	0
-0.763627	0.808711	ATACCGCTT.GCGAACTCG	0
-1.30411	3.07596	ATACCGCTT.TAGTAGTCT	0
14.4317	2.168	ATACGAGGT.CACAGCGAA	2
1.03989	8.38311	ATACGAGGT.CGTTCCATT	1
2.58743	-7.71393	ATACGAGGT.CTCGTGTCC	0
0.0210724	0.206609	ATACGAGGT.GATCTTCGC	0
0.00935057	-4.19499	ATACGAGGT.GCTGACAGA	0
-2.84082	-0.246334	ATACGAGGT.TGCCTGGTT	0
2.15958	2.55902	ATACTTGCT.CCGGTTCTA	0
-0.71183	-6.55066	ATACTTGCT.CCTATTCAA	0
-1.39988	1.01142	ATACTTGCT.GTCCGCTCA	0
-0.286172	-5.71816	ATACTTGCT.GTGGAGGTC	0
-4.30417	7.73005	ATAGACCGA.GACTGCCTG	1
-2.1336	2.59076	ATAGACCGA.GGATACAAT	0
1.20647	-3.60247	ATAGAGCAG.AGGTCCGTC	0
0.500792	-0.717766	ATAGAGCAG.CCATTACAG	0
-1.71589	1.68377	ATAGAGCAG.CCGCAACAC	0
2.38411	10.7856	ATAGAGCAG.CCGGTTCTA	1
1.14371	2.16537	ATAGAGCAG.CGCAGTGTC	0
0.950778	2.22252	ATAGAGCAG.GTTAGTCAA	0
0.368418	9.65549	ATAGAGCAG.TAACGTGTC	1
1.24084	0.207871	ATAGAGCAG.TAGTAACGG	0
1.18814	-7.98344	ATAGCACGG.AGCGGAACA	0
0.00928162	2.69975	ATAGCACGG.AGGAATTGG	0
1.01715	-7.34079	ATAGCACGG.ATACAACCG	0
1.89378	-8.35042	ATAGCACGG.ATGGACGTT	0
1.00061	-7.93423	ATAGCACGG.CGGAATGCA	0
-4.10492	7.79403	ATAGCACGG.GCTCCTAGC	1
0.088297	-6.91695	ATAGCACGG.GTCTTCATA	0
-0.12164	8.3188	ATAGCACGG.TATGTATGC	1
-1.14215	-4.86263	ATAGCACGG.TCTGATGAA	0
-4.59137	-0.302173	ATAGCACGG.TTACAGTGT	0
1.15297	9.55192	ATAGCCTAA.AAGTTCTCT	1
1.76357	3.38404	ATAGCCTAA.ACCGTCCTA	0
1.02518	8.2797	ATAGCCTAA.ACCTGTACC	1
-1.84238	-5.13666	ATAGCCTAA.AGGATTACT	0
-0.138001	0.135819	ATAGCCTAA.ATGCGGATT	0
-0.786671	0.872972	ATAGCCTAA.CCATGCGTC	0
-1.00409	-4.2957	ATAGCCTAA.CGGATTCTC	0
-0.693204	-5.58885	ATAGCCTAA.GCTATGTAA	0
-2.94157	1.21085	ATAGCCTAA.GTCCTAGTT	0
0.206345	0.381219	ATAGCCTAA.GTTCAGAAG	0
14.3506	2.0724	ATAGCCTAA.TAGATCTGT	2
-3.93678	-0.298104	ATAGCCTAA.TATCGAGCC	0
-1.80172	-0.99348	ATAGCCTAA.TCACAGGTA	0
-2.99807	0.845549	ATAGCCTAA.TGAGCAGAT	0
0.0689578	-4.05689	ATAGCTTGC.ACAAGTACA	0
1.54522	3.37534	ATAGCTTGC.CCAGTCTCA	0
-1.71775	0.798317	ATAGCTTGC.GAATCGAGA	0
2.94336	-4.42215	ATAGCTTGC.TCAGAGCGT	0
-4.46409	8.78173	ATAGTCAGT.AACAGCAGT	1
-2.57396	-0.795591	ATAGTCAGT.AAGTCATGA	0
3.26093	-6.13346	ATAGTCAGT.ACAGCATCA	0
-0.454465	1.10985	ATAGTCAGT.ATGCGCCGT	0
1.93029	-7.44073	ATAGTCAGT.CAACGATCG	0
-0.166421	-7.70672	ATAGTCAGT.CCGCATCCT	0
-5.37568	8.60815	ATAGTCAGT.CGCTTGTAG	0
0.683148	11.2252	ATAGTCAGT.GAGATTCCT	1
2.51953	10.7089	ATAGTCAGT.TGTATGTAG	1
-0.238834	-8.3389	ATAGTCTCC.CGTCTGCTG	0
-3.80069	-0.16989	ATAGTCTCC.TCCTTAGGT	0
1.54365	1.93954	ATAGTGGTT.AATTCGGAA	0
0.332036	0.197179	ATAGTGGTT.CATCCACCG	0
1.15273	-5.10615	ATAGTGGTT.CATCTCGAT	0
0.279776	0.646527	ATAGTGGTT.CCTCGGTCA	0
1.51166	0.295157	ATAGTGGTT.CTAGAGTCG	0
0.55945	1.09052	ATAGTGGTT.TAACCGTGA	0
-2.78938	0.73151	ATAGTGGTT.TAGACCATG	0
2.74698	-8.36361	ATAGTGGTT.TGCTCACAC	0
-1.74384	-0.414497	ATATAGCGT.ATTCCTACG	0
1.11958	-7.55346	ATATAGCGT.CAATCAAGT	0
2.94286	9.75367	ATATAGCGT.CATTCAGTT	1
0.472881	10.9552	ATATAGCGT.CGGAATGCA	1
0.905513	8.43639	ATATAGCGT.TGGTGGTAA	1
-0.0772673	10.8031	ATATCAGCC.CATACGCAG	1
0.0287652	-7.07904	ATATCAGCC.CCACGAAGG	0
0.539256	10.3947	ATATCAGCC.CCATAATCG	1
-0.189697	-5.35647	ATATCAGCC.GACCAGAGA	0
-0.281152	1.35011	ATATCAGCC.GTTCCAACA	0
1.56238	-2.50766	ATATCAGCC.TGATCGGAA	0
-3.82938	-0.526892	ATATCCGAT.ACGGACCAT	0
1.95244	2.54644	ATATCCGAT.ATACGAGGT	0
-3.19618	-1.59263	ATATCCGAT.CAGCAGTAC	0
0.841666	-5.26432	ATATCCGAT.CCAAGCGAG	0
2.98377	-5.90911	ATATCCGAT.GGAATTCAC	0
-0.458564	10.5113	ATATCCGAT.TACAGTTAG	1
3.04552	-5.0111	ATATGCAGC.ATTAGCACA	0
-0.670042	0.224435	ATATGCAGC.GAACCTTCA	0
0.427544	0.327421	ATATGCAGC.GACGGACTA	0
-1.74436	-4.66252	ATATGCAGC.GTGTCCGTG	0
0.792149	-7.35786	ATATGCAGC.TAATCACGC	0
-1.78086	-0.555042	ATATGTCCA.AGTTACAAG	0
-4.77375	9.25761	ATATGTCCA.CAACTCCAG	1
-0.0852352	-4.28364	ATATGTCCA.CGAGCTTAC	0
-2.67351	-4.33944	ATATGTCCA.CGGAAGACG	0
-1.36704	-6.21085	ATATGTCCA.GCTTGGTTC	0
-4.64762	-0.140719	ATATGTCCA.GTGCCATGA	0
2.66782	-5.51466	ATATGTCCA.TACAGTTAG	0
1.65185	3.47776	ATATTCGCA.ACTGTAATC	0
3.09976	10.3028	ATATTCGCA.CGATTCGAG	1
0.268853	-6.7518	ATATTCGCA.GCGCTAGAA	0
0.223142	-1.28674	ATATTCGCA.TCCACCTCA	0
2.56924	9.91477	ATCAAGAGA.CAGGTTGTC	1
1.2658	-2.26598	ATCAAGAGA.CATCTCACG	0
-1.56794	-6.2538	ATCAAGAGA.CGCATAACT	0
2.53792	10.5372	ATCAAGAGA.CTATTCCGT	1
0.282739	-3.28584	ATCAAGAGA.CTTCTCATC	0
0.771297	-6.30234	ATCAAGAGA.CTTGGTCAT	0
1.05571	2.9286	ATCAAGAGA.GCCAACAAT	0
0.0308255	-5.83706	ATCAAGAGA.GTAGCCTTG	0
1.98603	-8.31803	ATCAAGAGA.GTCAGTTGT	0
-0.739506	0.178545	ATCAAGAGA.GTGTCACAC	0
-1.74041	-7.28076	ATCAAGAGA.TGCGACGTT	0
-0.30503	3.43306	ATCAAGCAT.CTAGTCGTC	0
-5.14589	8.6987	ATCAAGCAT.GGAGTTAGC	1
-3.72975	-0.77945	ATCAAGCAT.TAGAGCGTC	0
1.7754	-6.04822	ATCACCGCA.AGAGAGTGG	0
3.5326	-6.04541	ATCACCGCA.AGCTTGGTG	0
1.63356	0.621794	ATCACCGCA.GGTTGCTAT	0
-1.96847	-0.60405	ATCACCGCA.TCAGAGTCA	0
1.51426	-3.43649	ATCACCGCA.TCCAACGTG	0
-1.82676	-1.54227	ATCACCGCA.TGTAGGTTA	0
1.99617	1.69587	ATCACTTCC.AGACTTCGT	0
-0.163559	-1.7365	ATCACTTCC.AGAGGTGAA	0
2.61324	-4.10449	ATCACTTCC.ATAGCCTAA	0
0.695439	2.68947	ATCACTTCC.GTGAACCAC	0
1.7439	-3.77506	ATCAGAAGC.CATCCTCTC	0
0.976659	11.2897	ATCAGAAGC.CCAAGTCGA	1
-2.20418	3.16264	ATCAGAAGC.CCACTACCA	0
-3.9664	1.13667	ATCAGAAGC.CTAACACTG	0
-0.44561	-0.538142	ATCAGAAGC.GCTGTTCGG	0
3.54941	-5.88987	ATCAGAAGC.GTAAGTGAG	0
0.754521	-5.98083	ATCAGAAGC.TAGGTTAGT	0
-2.56328	3.07695	ATCAGAAGC.TCCGGAGCT	0
-2.78923	-0.688505	ATCAGGATG.CCTTAACAT	0
-0.692761	-0.446567	ATCAGGATG.GAGGTGAGC	0
14.4784	2.87917	ATCAGGATG.GTTAGTCAA	2
1.16389	-3.68207	ATCAGTCGA.CAGCTAGTT	0
-0.772169	-6.67174	ATCAGTCGA.CCTTGACGG	0
1.09311	0.291422	ATCAGTCGA.GTGGAGGTC	0
3.21709	10.0357	ATCAGTCGA.GTGGATAAG	1
-0.788041	-0.25552	ATCAGTCGA.TCCGATAAC	0
-4.27506	-1.4389	ATCAGTCGA.TGAGAGGAC	0
1.53167	-3.73401	ATCAGTCGA.TTACAGTGT	0
-0.505737	-4.30808	ATCAGTCGA.TTCTGGTGC	0
1.65415	-8.49533	ATCATAGAC.AAGCTGGTC	0
0.0534387	-3.58495	ATCATAGAC.ACCTGCAGA	0
-2.77131	-4.80031	ATCATAGAC.CACGATAGA	0
2.49196	-7.88479	ATCATAGAC.CCGCAACAC	0
-4.77648	8.89298	ATCATAGAC.CCTATTGGT	1
1.86263	-7.88784	ATCATAGAC.CGCGTGAGA	0
-3.39208	0.607814	ATCATAGAC.CTGACAGCA	0
2.58049	-7.76332	ATCATAGAC.TGGTGCCTG	0
0.162215	-2.39056	ATCATAGAC.TGTACACGA	0
2.78518	-6.04354	ATCATAGAC.TGTCCATAG	0
-0.565482	10.3235	ATCATGTTC.ACTCGCTGT	1
1.15392	10.7102	ATCATGTTC.CAGTCCTAA	1
-1.70058	0.107115	ATCATGTTC.CATCTCACG	0
0.604142	2.0263	ATCATGTTC.CTATACTAG	0
-0.509902	8.98484	ATCATGTTC.CTTGGTCAT	1
1.90402	-3.70798	ATCATGTTC.GGAACCTAG	0
-4.20457	9.29057	ATCATTACG.AGATCGAGT	1
-2.03983	-5.17066	ATCATTACG.CACTGCTTA	0
1.47036	-5.85962	ATCATTACG.TTATCCAAG	0
1.62504	1.77704	ATCCAATGA.ATCTTACAG	0
1.26584	-3.67392	ATCCAATGA.CAGCTTACC	0
-0.522433	9.16963	ATCCACAGT.ATCCTCCGA	1
-3.1546	8.04706	ATCCACAGT.CACGTCATA	1
-0.0220987	-6.20015	ATCCACAGT.CGTTCGTAC	0
2.57653	-4.46758	ATCCACAGT.GTACAATGC	0
14.2191	3.12379	ATCCACAGT.GTCGTGTTA	2
-0.0457569	-1.54905	ATCCAGCTG.AGACGGAGG	0
2.19384	-6.77927	ATCCAGCTG.AGGATCTCA	0
0.559441	-6.76284	ATCCAGCTG.CTCGACTGC	0
2.97052	10.3318	ATCCAGCTG.GCGATATGA	1
3.04365	10.8019	ATCCATTAG.GACTAGCAT	1
-2.11071	0.327682	ATCCATTAG.GAGTCACCA	0
-1.59162	-5.88215	ATCCATTAG.GTCTTATGC	0
1.53779	9.6813	ATCCATTAG.TCACCGAGG	1
-0.156334	-0.589264	ATCCATTAG.TGCGACGTT	0
0.0892494	-7.19627	ATCCGACCA.AGCCAGGAC	0
0.00737447	-0.714197	ATCCGACCA.AGCGGTCTA	0
1.09401	2.23209	ATCCGACCA.CACCTTCCT	0
-1.71136	-3.86176	ATCCGACCA.CTCTAAGAG	0
1.91527	-6.7905	ATCCGACCA.CTGTGCTCA	0
1.57766	-4.97057	ATCCGACCA.GACAATGTT	0
14.0087	2.38526	ATCCGGTCC.AGGATGCGT	2
-3.19489	8.3879	ATCCGGTCC.CAAGAGGAG	1
0.673846	10.8446	ATCCGGTCC.CAAGCCTCG	1
0.597051	10.0399	ATCCGGTCC.CACTTGGAT	1
0.705281	-4.4427	ATCCGGTCC.TCAGACAAG	0
-1.83342	2.24696	ATCCGGTCC.TGGAGAACC	0
2.89585	-8.12855	ATCCGTCTC.ACTCGAGTC	0
1.26863	0.186582	ATCCGTCTC.ATATTCGCA	0
2.04933	0.605895	ATCCGTCTC.ATTCGCTTA	0
1.42648	2.46467	ATCCGTCTC.CCGATCTCT	0
0.234642	10.4048	ATCCGTCTC.GACCGGTAG	1
0.0343341	-8.08244	ATCCGTCTC.GTTCACTCC	0
0.964219	2.07271	ATCCGTCTC.TCCAACGTG	0
2.26174	-7.94999	ATCCGTCTC.TCTCGATGC	0
-0.466295	-6.51802	ATCCTCCGA.ACGCTCTTA	0
0.644403	10.5129	ATCCTCCGA.ATAGAGCAG	1
-3.13004	-1.16839	ATCCTCCGA.ATATCCGAT	0
-1.60929	-1.15976	ATCCTCCGA.ATCCAATGA	0
1.68415	-6.37991	ATCCTCCGA.ATGAGATCC	0
-0.500527	9.75703	ATCCTCCGA.CAATGTGCT	1
-2.82764	-5.03798	ATCCTCCGA.GACGTCAAT	0
3.10953	10.3252	ATCCTCCGA.GATCTGAAT	1
-0.270998	-0.106376	ATCCTCCGA.TACGAACTC	0
-0.289486	-5.00509	ATCCTCCGA.TCAAGGTCG	0
1.19896	-7.44621	ATCCTCCGA.TCCACCTCA	0
-0.775843	-7.82774	ATCCTCCGA.TCGTCATTC	0
-3.52399	-0.758253	ATCCTGCCT.AACTGATTC	0
-0.871791	-0.407989	ATCCTGCCT.AAGGATACG	0
[truncated: 6,945 more rows]

## Sheet: Fig1_S2_b
umap_1	umap_2	cell	Type
2.95137	-4.49779	AACAACCTA.AACGATGAC	PFA
0.264465	2.87202	AACAACCTA.ACACTGTGA	Glyoxal
0.481674	0.669398	AACAACCTA.AGGTGTACA	Glyoxal
-1.70912	3.43574	AACAACCTA.AGTGGAATG	Glyoxal
-1.62325	-4.60457	AACAACCTA.GAGATTCCT	PFA
-3.64067	-0.661606	AACAACCTA.GCTACAATG	Glyoxal
3.5384	10.0984	AACAACCTA.GCTATGTAA	PFA
1.85856	-3.17797	AACAACCTA.GGTTGAAGG	PFA
0.450716	-3.95376	AACAACTGG.AGACCACGC	PFA
-3.88832	-0.250021	AACAACTGG.ATAGTCAGT	Glyoxal
-2.01578	-0.0434976	AACAACTGG.ATATGCAGC	Glyoxal
2.37113	2.39415	AACAACTGG.ATGGAGAGT	Glyoxal
-0.670668	-1.17789	AACAACTGG.CACTTCCTT	Glyoxal
-0.96913	-4.69975	AACAACTGG.CGCTTCACG	PFA
-2.39873	2.94444	AACAACTGG.GGTAGACAT	Glyoxal
-0.263633	-4.51145	AACAACTGG.TCACTACGT	PFA
-1.55406	-3.61913	AACAACTGG.TTCTGAATG	PFA
2.11797	-4.71166	AACAATGCA.ACAGAAGAG	PFA
-0.113051	3.76942	AACAATGCA.CAAGCGCAT	Glyoxal
-4.39301	9.28934	AACAATGCA.TATTACTCG	PFA
-2.81467	-0.0388017	AACAATGCA.TGGTCCTAG	Glyoxal
2.2296	-3.85163	AACACACTC.ATAACGACA	Glyoxal
0.600269	11.1678	AACAGATCG.ACCATGTCT	Glyoxal
0.118231	-6.59572	AACAGATCG.ACGTGCTCG	PFA
0.094145	-2.51814	AACAGATCG.AGCCGGATC	PFA
0.540597	-5.84241	AACAGATCG.CCGCAATGG	PFA
-5.44517	8.7144	AACAGATCG.CCTTGTTGC	PFA
0.018055	-3.51757	AACAGATCG.CGCATCTAC	PFA
-3.11504	8.07346	AACAGATCG.TGCCTGGTT	Glyoxal
0.357832	-1.04775	AACAGATCG.TGCGTGCCA	Glyoxal
-2.38916	0.150076	AACAGATCG.TTATGAGGA	Glyoxal
-1.0345	2.25564	AACAGCAGT.CAAGCGCAT	Glyoxal
-0.645766	9.73709	AACAGCAGT.CCGCTATCC	Glyoxal
-1.15141	-6.97345	AACAGCAGT.GTTCAGAAG	PFA
-0.955938	-1.21235	AACAGCAGT.TTCCTCGGT	Glyoxal
2.2364	1.71818	AACCATGGT.ATCGGTGGT	Glyoxal
1.64257	1.03791	AACCATGGT.CAGTCCTAA	Glyoxal
0.439293	0.558009	AACCATGGT.CCTGCTCCA	Glyoxal
2.38026	2.5897	AACCATGGT.CGAATGAGT	Glyoxal
14.4684	2.99798	AACCATGGT.CTACGTTGG	PFA
1.36678	-2.95189	AACCATGGT.CTTGGTCAT	PFA
-0.203344	-6.77653	AACCATGGT.GACGGTGCT	PFA
0.180012	-4.50605	AACCATGGT.GGTGATAGG	PFA
1.46527	-5.44496	AACCATGGT.GTAACGCGA	PFA
14.4309	2.04587	AACCATGGT.TCGCGTCAT	Glyoxal
-0.502335	-5.40276	AACCATGGT.TTACTAGTC	PFA
-2.08147	-6.03969	AACCGCTGA.AGCTATATG	PFA
0.662924	-6.94934	AACCGCTGA.AGTTCAACC	PFA
-0.18067	-3.3389	AACCGCTGA.CGTGGTACC	PFA
0.706622	-4.56087	AACCGCTGA.GAGATTCCT	PFA
1.31062	-5.30809	AACCGTGAG.CAGATCATT	PFA
2.42652	-6.32999	AACCGTGAG.CAGTTACTG	PFA
0.243074	2.27688	AACCGTGAG.TCAGGTGCA	Glyoxal
-2.45799	-4.44594	AACCGTGAG.TGCCAGACG	PFA
-3.94994	7.79426	AACCGTGAG.TGCTCCTCC	Glyoxal
-4.67333	8.06677	AACGAGAAT.AACTCCATG	PFA
14.349	2.10671	AACGAGAAT.ACGTCTATG	Glyoxal
1.41725	-3.77918	AACGAGAAT.CGGTTCGTA	PFA
-0.20527	0.910295	AACGAGAAT.GACCTTGTG	Glyoxal
-0.253275	3.8497	AACGAGAAT.GTCAATACA	Glyoxal
-3.76985	-1.29601	AACGAGGTG.AACGGAGAT	Glyoxal
-2.06972	-0.344158	AACGAGGTG.CAACCTGGT	Glyoxal
-0.375947	-6.6429	AACGAGGTG.CACACCTGT	PFA
-3.00329	-1.38921	AACGAGGTG.GAGATACAC	Glyoxal
2.17923	-4.08045	AACGAGGTG.GGAGTACAG	PFA
-2.17502	-0.759111	AACGAGGTG.TAACGGATA	Glyoxal
3.00439	-7.41305	AACGAGGTG.TCAACACTC	PFA
1.19857	-2.75917	AACGAGGTG.TGAGAATCC	PFA
0.802416	-6.60823	AACGATGAC.ACCGAGTAG	PFA
2.94588	-5.31216	AACGCATTG.ACGCGACAG	PFA
-2.26131	-6.67366	AACGCATTG.AGATATGGA	PFA
-0.125193	1.99296	AACGCATTG.AGCGACACC	Glyoxal
1.78746	1.2362	AACGCATTG.ATTAGCCAC	Glyoxal
1.26346	-2.09118	AACGCATTG.CAATCTCCG	PFA
14.4958	3.03589	AACGCATTG.CTCCGCATT	PFA
1.19104	2.70826	AACGCATTG.CTGTAGAAG	Glyoxal
-1.68814	-0.983333	AACGCATTG.GACGGTGCT	Glyoxal
3.06233	-5.72531	AACGCATTG.GTATGATCT	PFA
1.06646	2.05426	AACGCATTG.TTAACGGAG	Glyoxal
0.559427	2.0593	AACGCCTAC.AGCCACTTC	Glyoxal
0.472891	-3.07486	AACGCCTAC.CAGGAGCCT	PFA
0.0220565	-0.382229	AACGCCTAC.CCTTAATTC	Glyoxal
0.758714	-1.2214	AACGCCTAC.CGAACAGAG	Glyoxal
14.0147	2.42847	AACGCCTAC.GCTGTTCGG	Glyoxal
-4.69919	9.23059	AACGCCTAC.TGATGACAG	PFA
2.42959	-7.02146	AACGCTCAA.ACGACAGTC	PFA
2.38215	10.0778	AACGCTCAA.AGGATCTCA	PFA
-3.64042	0.820668	AACGCTCAA.AGGATTACT	Glyoxal
-4.35802	0.370349	AACGCTCAA.CGTATCGAA	Glyoxal
-2.06256	-0.704693	AACGCTCAA.GATCTGAAT	Glyoxal
3.15421	9.60802	AACGCTCAA.GCATGTAAG	PFA
-5.17464	9.05445	AACGCTCAA.GTAACTCAT	PFA
-0.438046	-8.18585	AACGCTCAA.TCACTCGCT	PFA
-0.350156	9.76651	AACGCTCAA.TGTTAAGCC	Glyoxal
0.714871	-3.07926	AACGGAGAT.AGTTAGGTC	PFA
1.31272	10.0765	AACGGAGAT.CTTCCGTGG	Glyoxal
-0.330691	-6.60603	AACGGAGAT.GATTCTCGG	PFA
-2.55382	3.00098	AACGGAGAT.TACGGTCGT	Glyoxal
-3.69191	0.0492505	AACGGAGAT.TTGCCGTAG	Glyoxal
-1.19914	1.61997	AACGGTAGC.AGACGCCTG	Glyoxal
1.42573	-8.39564	AACGGTAGC.GAACTCGTA	PFA
1.38114	-2.52863	AACGTCGAG.CAAGTACGA	PFA
-1.04882	-1.06196	AACGTCGAG.CTGTACGAC	Glyoxal
-1.58664	-0.936131	AACGTCGAG.GAACAACCA	Glyoxal
-1.49526	-3.52835	AACGTCGAG.GCAGCTCTT	PFA
-2.42392	-4.92923	AACGTCGAG.GCTCTGTGT	PFA
-0.08815	-4.16643	AACGTCGAG.TCAACACTC	Glyoxal
1.0885	-1.13009	AACGTTCTT.CCTCAGGTG	Glyoxal
-4.1767	-0.11358	AACGTTCTT.GCTGAGCAG	Glyoxal
-0.552243	-7.44067	AACGTTCTT.GTCACAGAG	PFA
-4.01793	-0.456415	AACGTTCTT.TAACCGTGA	Glyoxal
0.465788	-4.60527	AACGTTCTT.TAACTCCGA	PFA
0.0914005	4.07611	AACGTTCTT.TATGTATGC	Glyoxal
1.38015	2.97131	AACTAACTG.CAGAGCACC	Glyoxal
-0.374079	10.2177	AACTAACTG.GTAAGTGAG	Glyoxal
2.85993	-8.05836	AACTCCATG.AAGACTACC	PFA
-3.96889	-1.13719	AACTCCATG.CGCATAACT	Glyoxal
-0.344088	-5.02834	AACTCCATG.CGGTTGCGA	PFA
-1.82175	-4.34251	AACTCCATG.GAGCCGTTA	PFA
0.577373	-2.51141	AACTCCATG.TCTTAGCGA	PFA
0.950161	-6.22274	AACTCCATG.TGTCACATA	PFA
0.20687	-7.402	AACTGATTC.CCAGTACTC	PFA
-1.10482	-3.7506	AACTGATTC.CGAACAATC	PFA
0.38996	10.0979	AACTGATTC.GTTCAGAAG	Glyoxal
-1.27187	-5.87561	AACTGATTC.TAATTCGTG	PFA
1.90781	-7.47225	AACTGCGAC.ACAACCGGA	PFA
1.12447	-5.69871	AACTGCGAC.AGGAAGGTG	PFA
1.1827	-4.88659	AACTGCGAC.ATGTCCTCC	PFA
-1.77677	0.459781	AACTGCGAC.CTGGAGCGA	Glyoxal
-1.00497	-4.2112	AACTGCGAC.GCGGAGATT	PFA
-1.17467	-3.92136	AACTGCGAC.GGTCGGATA	PFA
-2.10073	0.704856	AACTGCGAC.TAACGGATA	Glyoxal
1.99988	1.61015	AACTGCGAC.TGAGACAGC	Glyoxal
-0.104165	-4.71232	AACTTAGCT.CTCGAACTG	PFA
-2.76276	0.900471	AACTTAGCT.GCCGCCTAA	Glyoxal
1.10915	-0.378886	AACTTAGCT.GCGGTAAGT	Glyoxal
-0.531233	9.87109	AACTTAGCT.TCCAGAACG	Glyoxal
1.02606	-6.94426	AACTTAGCT.TGCTCACAC	PFA
1.62521	-5.34187	AACTTAGCT.TTACTTACG	PFA
2.2818	-4.08329	AACTTCTGC.AGAGGTGAA	PFA
0.714846	0.919947	AACTTCTGC.AGCCTCTAG	Glyoxal
-2.5018	-5.02424	AACTTCTGC.CAGCTGGAG	PFA
-1.39991	2.74668	AACTTCTGC.CCTAAGTCT	Glyoxal
0.247046	-7.59866	AACTTCTGC.GTCATTCTA	PFA
-0.00413641	-8.25236	AACTTCTGC.GTTGCTCAG	PFA
-0.100092	1.62505	AACTTCTGC.TGCGTGCCA	Glyoxal
1.25356	8.90558	AACTTGTCG.ATGAGATCC	Glyoxal
-4.12875	7.73124	AACTTGTCG.CATCCGACA	Glyoxal
1.23919	-4.8546	AACTTGTCG.CTATTCCGT	PFA
2.58605	-4.78381	AACTTGTCG.CTCGAACTG	PFA
3.34589	-7.15825	AACTTGTCG.CTGCATGTT	PFA
2.87541	-5.45014	AACTTGTCG.CTTAGGACT	PFA
-2.14094	-5.29768	AACTTGTCG.TAGCCAGTG	PFA
-4.51894	9.14266	AACTTGTCG.TATACGTGG	PFA
1.35945	-5.98627	AAGACGAAG.CGAGTAGCA	PFA
0.547865	10.4865	AAGACGAAG.GTGAATGCC	Glyoxal
0.07771	-6.65737	AAGACGAAG.TTCGTGATG	PFA
1.1276	-4.96302	AAGACTACC.ACGTCTATG	PFA
-2.45313	2.79507	AAGACTACC.CAGAAGTGA	Glyoxal
-3.2459	7.71109	AAGACTACC.CCATATCTT	Glyoxal
2.45376	-7.70528	AAGACTACC.TAAGTACAC	PFA
1.01983	10.5584	AAGACTGGT.AAGCTGAGG	Glyoxal
-2.97533	2.46767	AAGACTGGT.AAGTTGCCA	Glyoxal
2.79591	10.6501	AAGACTGGT.CAATACCAC	PFA
1.58289	1.95782	AAGACTGGT.CGCGTGAGA	Glyoxal
0.66362	9.8792	AAGACTGGT.GATACTGTG	Glyoxal
-3.66963	-0.0579607	AAGACTGGT.GCACGCATT	Glyoxal
0.617836	-5.36867	AAGACTGGT.TAAGCACTA	PFA
-2.54237	-3.64456	AAGAGAACT.ATAGCCTAA	PFA
-3.84589	-0.796458	AAGAGAACT.CGAATCCTG	Glyoxal
0.824714	11.0341	AAGAGAACT.CTCCTATCT	Glyoxal
-0.312749	-5.92812	AAGAGAACT.CTCTGTCAA	PFA
-2.8444	2.38543	AAGAGAACT.CTGATGCAC	Glyoxal
0.340949	-3.02308	AAGAGAACT.GACAATGTT	PFA
2.2714	1.50866	AAGAGAACT.GCAGCTTGA	Glyoxal
1.79639	-7.34782	AAGAGAACT.GCGACACAG	PFA
-2.44922	2.67378	AAGAGAACT.TTAACGTTC	Glyoxal
1.66349	9.66474	AAGAGAGAG.CTCTGTCAA	Glyoxal
1.93557	-6.9096	AAGAGAGAG.GCTAGTGGA	PFA
-0.710653	-1.59943	AAGAGAGAG.TGCATCGGA	Glyoxal
-0.406987	-0.317243	AAGCAACTA.AAGTAGGAC	Glyoxal
0.810352	11.2285	AAGCAACTA.ACACGTTGC	Glyoxal
0.987149	8.87937	AAGCAACTA.ACCTTGAAG	Glyoxal
-2.1751	-6.84754	AAGCAACTA.ATACGAGGT	PFA
-3.99925	0.948453	AAGCAACTA.GCCATTAAG	Glyoxal
-2.21198	-5.08724	AAGCAACTA.GTCGACATT	PFA
0.173257	9.83181	AAGCAACTA.TCAAGCGTA	Glyoxal
-2.58416	-5.48015	AAGCAACTA.TCGGTATCA	PFA
-4.14637	6.88135	AAGCAACTA.TTAAGTGGT	Glyoxal
-1.81345	3.31465	AAGCAATCG.AGCTCGTCT	Glyoxal
2.30043	-6.04607	AAGCAATCG.TAGACACGT	PFA
0.783922	11.0136	AAGCACAAC.ACATTGACA	Glyoxal
2.90623	-4.80516	AAGCACAAC.ACGCTATGT	PFA
0.0748436	-7.61432	AAGCACAAC.AGATCTTCA	PFA
-0.257587	-7.68616	AAGCACAAC.CATAGGTGT	PFA
-2.02431	-4.9834	AAGCACAAC.GACATAACG	PFA
-3.7818	8.16785	AAGCACAAC.GCCTTGTGA	Glyoxal
1.9964	-8.51645	AAGCACAAC.GTCAATACA	PFA
0.802683	9.75196	AAGCACAAC.TGTAGCAAG	Glyoxal
0.0425257	-4.44055	AAGCAGCAT.CACTACAGG	PFA
0.207827	-7.51026	AAGCAGCAT.CAGTGAGGA	PFA
1.17611	0.370067	AAGCAGCAT.CTGACAGCA	Glyoxal
-1.61879	-5.58579	AAGCAGCAT.GCTAGTGGA	PFA
1.992	-3.64886	AAGCAGCAT.GTGGAGGTC	PFA
-2.19486	2.51298	AAGCAGCAT.TACTTCCAG	Glyoxal
3.08822	-6.99467	AAGCAGCAT.TCCAAGTAA	PFA
1.88922	1.54253	AAGCATTGC.ACAAGTACA	Glyoxal
-0.897959	-0.146849	AAGCATTGC.AGGTGTACA	Glyoxal
2.17842	1.26312	AAGCATTGC.ATTGATCAC	Glyoxal
2.88899	-5.78656	AAGCATTGC.CAGAGCACC	PFA
0.983581	-4.83931	AAGCATTGC.CCAAGTCGA	PFA
-0.203711	-5.61835	AAGCATTGC.CCAATATAC	PFA
2.74005	10.1533	AAGCATTGC.GACACCGAT	PFA
-2.03878	3.30285	AAGCATTGC.GTAAGTGAG	Glyoxal
0.289337	11.0155	AAGCATTGC.TAGATAGCC	Glyoxal
-3.00008	-0.493965	AAGCATTGC.TTCCAATTC	Glyoxal
-2.26874	3.78429	AAGCCAAGT.ATGGAGGAA	Glyoxal
2.87652	9.34627	AAGCCAAGT.CAATACCAC	PFA
1.48114	1.94297	AAGCCAAGT.CCACTACCA	Glyoxal
1.829	-5.94591	AAGCCAAGT.TATGAAGAC	PFA
-0.0385618	1.10075	AAGCCAAGT.TATGCCTTC	Glyoxal
1.15483	-4.9737	AAGCCAAGT.TTATCGCAC	PFA
1.65287	-4.55973	AAGCCAAGT.TTCGGAGTC	PFA
-1.19953	-0.38127	AAGCCACAC.CCTATTCAA	Glyoxal
3.2708	9.51184	AAGCCACAC.CTGATCCGA	PFA
1.00928	0.929177	AAGCCACAC.GAGTCACCA	Glyoxal
2.03876	0.774515	AAGCCACAC.GCCGAGTCT	Glyoxal
-0.914567	-5.97495	AAGCCACAC.TAAGGTGAT	PFA
-1.51919	-0.564715	AAGCCACAC.TGGTCCTAG	Glyoxal
0.893423	2.51412	AAGCTGAGG.ATGCCTTCA	Glyoxal
-2.02721	-3.89511	AAGCTGGTC.ACCGACGGT	PFA
-1.3053	-5.69496	AAGCTGGTC.AGATGTTGG	PFA
2.09563	1.31478	AAGCTGGTC.GATAAGCTG	Glyoxal
2.19193	-5.59574	AAGCTGGTC.TGATTGTGC	PFA
1.91979	-7.77111	AAGCTGGTC.TTATCGCAC	PFA
2.29129	-4.19078	AAGCTTGCA.AGACATCCA	PFA
2.27382	-6.87764	AAGCTTGCA.ATGAACTAG	PFA
-2.87849	9.45475	AAGCTTGCA.GATTGAGTA	Glyoxal
1.25968	-5.21205	AAGCTTGCA.TCAGAGCGT	PFA
-3.80564	-1.10329	AAGGAACAG.CATTATGTC	Glyoxal
0.499976	-5.06692	AAGGAAGTC.AACTGATTC	PFA
1.64758	-5.12482	AAGGATACG.AATACTCCG	PFA
1.23719	-0.166107	AAGGATACG.AATGCTGAT	Glyoxal
-3.16013	2.17718	AAGGATACG.ATAGTCAGT	Glyoxal
2.40577	-7.99968	AAGGATACG.CACACCTGT	PFA
-0.378229	1.83901	AAGGATACG.CACATATCA	Glyoxal
0.0862632	3.49032	AAGGATACG.CCTTCGAGC	Glyoxal
-2.0399	1.26758	AAGGATACG.CTTCGTGCA	Glyoxal
1.72747	0.948977	AAGGATACG.TAAGTACAC	Glyoxal
-0.608252	0.508825	AAGGATACG.TATCAGTGC	Glyoxal
-1.293	-5.97081	AAGGATACG.TCCTGTGGA	PFA
-5.21531	8.58516	AAGGATCGT.GGATTCGTC	PFA
2.08418	-8.56069	AAGGATCGT.GTCCTTCAT	PFA
0.33762	0.478807	AAGGTCTGA.AATATCAGC	Glyoxal
-2.35882	-0.638318	AAGGTCTGA.AGTGAACGG	Glyoxal
1.99845	-4.84702	AAGGTCTGA.CCGACTGTT	PFA
0.771488	1.64334	AAGGTCTGA.CCTTCCTCA	Glyoxal
-1.89074	-6.70189	AAGGTCTGA.CCTTGCTTG	PFA
-2.96652	-4.57174	AAGGTCTGA.GCCTGCATC	PFA
-2.38815	0.554727	AAGGTGCTG.AAGTTCTCT	Glyoxal
14.1629	2.2675	AAGGTGCTG.AGCGGTAAG	Glyoxal
-4.11109	-0.953499	AAGGTGCTG.CATCCAGGA	Glyoxal
-1.55906	0.455751	AAGGTGCTG.CGGAAGACG	Glyoxal
-1.84505	0.300673	AAGGTGCTG.GGATCGTTC	Glyoxal
0.915732	10.2413	AAGGTGCTG.TCATATCGC	Glyoxal
2.4072	2.47458	AAGGTGCTG.TCATGCTCA	Glyoxal
-2.72078	-1.84886	AAGTACAGA.ACTCGAGTC	Glyoxal
1.31495	-2.84521	AAGTACAGA.AGCAAGTCC	PFA
-2.19089	-0.989054	AAGTACAGA.ATTGCGCTA	Glyoxal
-2.53274	-0.763084	AAGTACAGA.CAAGCGCAT	Glyoxal
-1.74264	-3.94822	AAGTACAGA.CATAGGTGT	PFA
-0.0447567	9.68776	AAGTACAGA.CCGGATTGC	Glyoxal
-1.27626	0.398891	AAGTACAGA.CGGTAGCTT	Glyoxal
-0.87577	-6.44489	AAGTACAGA.CGTATTCCT	PFA
-1.07769	2.07112	AAGTACAGA.CTACGGTAT	Glyoxal
0.647982	-4.79031	AAGTACAGA.CTGAGTCCA	PFA
1.35754	-5.16329	AAGTACAGA.TAACATTGG	PFA
2.7982	-3.86329	AAGTACAGA.TCGCATTCG	PFA
-2.06731	-4.06207	AAGTACAGA.TGACAAGTT	PFA
-1.04116	-0.804758	AAGTAGGAC.ACAAGTACA	Glyoxal
1.75848	-3.84602	AAGTAGGAC.ACTCGAGTC	PFA
1.99884	9.57092	AAGTAGGAC.AGCAGACAA	PFA
-4.35309	-0.326077	AAGTAGGAC.ATCCTGCCT	Glyoxal
-5.43458	8.74141	AAGTAGGAC.GTCCACAAC	PFA
-1.52698	0.38336	AAGTAGGAC.TATGTACCT	Glyoxal
-4.22892	7.00681	AAGTAGGAC.TGCGATACT	Glyoxal
3.13916	-5.89421	AAGTCATGA.CTATCTTGA	PFA
1.25034	-6.26963	AAGTCATGA.GACGTAGCA	PFA
-3.95989	-1.00512	AAGTCATGA.GCTACCGAG	Glyoxal
-4.85702	7.69319	AAGTCATGA.GGAGCATCT	Glyoxal
1.41231	-2.58805	AAGTCATGA.GTCACAGAG	PFA
-2.02836	-6.77347	AAGTCATGA.TACGAACTC	PFA
0.703066	-5.59609	AAGTTCTCT.GAGCCGTTA	PFA
-0.426481	3.95863	AAGTTCTCT.TGGAATCGT	Glyoxal
1.88639	-6.01743	AAGTTGCCA.AAGCACAAC	PFA
-2.0382	1.27551	AAGTTGCCA.GAGATGTAT	Glyoxal
-1.34852	-3.45897	AAGTTGCCA.GTCAGTTGT	PFA
1.57372	-5.12152	AATAACTCC.AAGGATCGT	PFA
-4.44875	9.23784	AATAACTCC.AGACCAGCT	PFA
0.450903	-1.03508	AATAACTCC.CAAGCTGCA	Glyoxal
-1.69823	1.80946	AATAACTCC.CGCTTATGA	Glyoxal
2.65369	-7.99697	AATAACTCC.CTCGAACTG	PFA
0.466453	8.76255	AATAACTCC.CTTGATCTA	Glyoxal
-0.7582	-1.27187	AATAACTCC.GCAACCAAC	Glyoxal
-0.174912	-8.14734	AATACCTTG.AATTAGAGG	PFA
-3.53128	9.61234	AATACCTTG.CCAGATCAC	PFA
0.99353	9.06414	AATACCTTG.CGACGTACG	Glyoxal
2.38501	2.6656	AATACCTTG.GACTAGCAT	Glyoxal
1.2581	-4.46657	AATACCTTG.TCACACTGC	PFA
0.531161	-6.80828	AATACCTTG.TTGCCAGAT	PFA
-2.33626	3.74733	AATACGTCT.ATATGTCCA	Glyoxal
3.11427	-6.91388	AATACGTCT.ATCCAATGA	PFA
-1.84633	-3.7053	AATACGTCT.GATTCCTCT	PFA
-4.33558	-0.313265	AATACGTCT.TCGAACGCT	Glyoxal
2.12663	-7.5131	AATACGTCT.TTAACGGAG	PFA
-0.0249315	1.43542	AATACGTCT.TTAGATCGG	Glyoxal
-0.744904	-6.58387	AATACTCCG.AATACGTCT	PFA
-2.79778	0.832783	AATACTCCG.ACACATCTG	Glyoxal
-2.17368	-0.7274	AATACTCCG.AGCCTCTAG	Glyoxal
-3.8706	8.07249	AATACTCCG.AGTCAGTTG	Glyoxal
2.38412	-7.78541	AATACTCCG.CAATCATAC	PFA
14.4199	2.97075	AATACTCCG.CAGATCATT	PFA
-0.398781	-6.63212	AATACTCCG.CCATACGAT	PFA
2.46305	-4.93479	AATACTCCG.GTGCTCTTG	PFA
2.78795	-5.49888	AATACTCCG.TGACCTCCT	PFA
1.27484	-2.12208	AATAGACGC.AAGGATCGT	Glyoxal
-1.7984	-3.45422	AATAGACGC.AGTGTCTCT	PFA
-3.03472	7.88525	AATAGACGC.GATCTAGAG	Glyoxal
1.74895	-5.4568	AATAGACGC.GATTAGTGT	PFA
0.0576693	-1.28241	AATAGACGC.GTAACAGTC	Glyoxal
2.08858	10.7647	AATAGACGC.GTGCATCAA	PFA
1.64275	-4.82913	AATAGACGC.TACCGATTG	PFA
0.0472072	3.59464	AATAGACGC.TGACCTATG	Glyoxal
1.50634	-8.41589	AATATCAGC.ACAGGAACT	PFA
1.98909	-5.63134	AATATCAGC.AGATGTTGG	PFA
-2.94493	7.99607	AATATCAGC.ATAACGACA	Glyoxal
0.574575	10.6224	AATATCAGC.CTGCAAGCC	Glyoxal
-2.9816	3.32192	AATATCAGC.TTGATGAGT	Glyoxal
-2.86001	9.51728	AATATCGCT.ACGTCTATG	Glyoxal
-3.69601	-1.26887	AATATCGCT.AGCCGGATC	Glyoxal
2.49432	-4.52029	AATATCGCT.ATCATGTTC	PFA
2.609	10.2033	AATATCGCT.ATGCGCCGT	PFA
0.424174	-2.57378	AATATCGCT.TGACGGTTG	Glyoxal
0.904405	0.37453	AATCAGGAG.AACTGCGAC	Glyoxal
1.43807	-5.86621	AATCAGGAG.ACCACGGAT	PFA
-1.35065	-0.791097	AATCAGGAG.ACCGTCCTA	Glyoxal
-0.576787	-3.19186	AATCAGGAG.CGCGCACAT	PFA
-2.35255	-0.485343	AATCAGGAG.CGGACAAGT	Glyoxal
-2.9829	3.59692	AATCAGGAG.CTCTTCAGC	Glyoxal
2.62164	9.72028	AATCAGGAG.GTATGCCTT	PFA
-1.4442	1.07533	AATCAGGAG.TAGCACTAT	Glyoxal
2.69981	-8.14406	AATCCGCTG.CAGCCGCAA	PFA
1.30359	-6.2871	AATCCGCTG.GCCATACAA	PFA
2.06693	-8.44159	AATCCGCTG.TAGACCATG	PFA
-3.25583	-0.0129748	AATCCGCTG.TGCAGATGC	Glyoxal
-1.79617	-0.0139398	AATCCGCTG.TGCCATCTC	Glyoxal
-0.577778	-6.3583	AATCCTCGT.ATATGTCCA	PFA
1.25416	-8.2785	AATCCTCGT.CAACCTGGT	PFA
-0.391861	-6.28082	AATCCTCGT.CACGGATAG	PFA
1.05897	-5.61809	AATCCTCGT.CGAAGAGGT	PFA
1.34001	1.87564	AATCCTCGT.CGTACATCT	Glyoxal
0.872479	9.56587	AATCCTCGT.GAGAACAGG	Glyoxal
0.761419	1.56965	AATCCTCGT.GTTGACGTG	Glyoxal
-1.20754	0.578639	AATCCTCGT.TAACATTGG	Glyoxal
-1.10983	-5.14397	AATCCTCGT.TACAACACC	PFA
2.2863	-6.19744	AATCGCCAT.CAGCACGTG	PFA
-0.386812	-5.28009	AATCGCCAT.CCGGTTGAG	PFA
2.081	-4.80966	AATCGCCAT.CGACCTGTA	PFA
2.7297	-6.34628	AATCGCCAT.CGGATTCTC	PFA
0.556739	10.8065	AATCGCCAT.CTTCCGTGG	Glyoxal
-4.37612	7.99193	AATCGCCAT.GACTCTGGT	Glyoxal
-1.73601	2.8615	AATCGCCAT.TACCGCGTT	Glyoxal
0.1965	-6.74605	AATCGTGTT.AGCACCAGC	PFA
-4.07408	0.388679	AATCGTGTT.ATCATAGAC	Glyoxal
3.10182	-7.7734	AATCGTGTT.ATCTCGAAC	PFA
-2.81823	3.67706	AATCGTGTT.CACACTGCC	Glyoxal
1.07735	-5.7868	AATCGTGTT.CGTGCTTGA	PFA
-3.26758	-0.790833	AATCGTGTT.GCAGCTCTT	Glyoxal
3.34107	10.0526	AATCGTGTT.GCGACCTGT	PFA
1.86101	-7.37839	AATCGTGTT.TGTAACAGT	PFA
0.0900734	-7.52588	AATCGTGTT.TTACTTACG	PFA
-1.31192	-0.852279	AATCTCCTA.AGACTTCGT	Glyoxal
-4.77948	9.01339	AATCTCCTA.CAGCAGTAC	PFA
0.42473	3.86018	AATCTCCTA.CCGACTTGG	Glyoxal
1.8888	-5.67859	AATCTCCTA.GCGTTCAGA	PFA
2.40206	-7.59829	AATCTCCTA.GCTTACGTT	PFA
2.40481	-4.43577	AATCTCCTA.TAGCTGTTG	PFA
-2.16753	9.41771	AATCTCCTA.TGTTAAGCC	Glyoxal
1.00605	8.99567	AATCTGACC.CACAATAAC	Glyoxal
-2.16912	-0.913928	AATCTGACC.GCTGTTCGG	Glyoxal
-3.88164	8.9915	AATCTGACC.GTAACTCAT	PFA
1.74608	-7.39535	AATCTGACC.GTAAGTGAG	PFA
-0.459129	2.44192	AATCTGACC.TAGCCAGTG	Glyoxal
-2.04488	-4.00907	AATCTGACC.TCAAGGTCG	PFA
2.07993	-4.64896	AATCTGACC.TGATGGACA	PFA
0.200533	-5.2439	AATGAGTCG.ATCCGACCA	PFA
2.3488	-7.60267	AATGAGTCG.CCATATCTT	PFA
-1.87808	-4.75429	AATGAGTCG.CCGTTCCAA	PFA
2.16447	-5.17924	AATGAGTCG.GCGTTCAGA	PFA
3.55267	-6.54727	AATGAGTCG.GTGTCCGTG	PFA
3.02021	-5.48166	AATGAGTCG.TAAGGTCCG	PFA
0.907417	-6.17577	AATGAGTCG.TGTGCCATG	PFA
0.797146	-3.14633	AATGAGTCG.TTAACGGAG	PFA
1.19859	-7.46004	AATGCACTT.AATCCTCGT	PFA
0.818928	8.40634	AATGCACTT.AGATGAGAT	Glyoxal
1.73922	-8.32645	AATGCACTT.AGCACACCT	PFA
-0.164873	-5.56092	AATGCACTT.CATACGCAG	PFA
-3.70695	-0.363187	AATGCACTT.GTAACTCAT	Glyoxal
-0.110317	0.419833	AATGCAGCG.ACAAGGTAC	Glyoxal
0.213241	3.17421	AATGCAGCG.GCACGCATT	Glyoxal
2.16459	-7.11665	AATGCAGCG.GCTTGTCCT	PFA
-4.18976	-1.2396	AATGCAGCG.TCAAGGAGT	Glyoxal
3.25916	9.99613	AATGCCTCA.CGTTGATCC	PFA
-4.24195	7.95392	AATGCCTCA.GAGACATTG	Glyoxal
2.70327	-7.82152	AATGCCTCA.GTACCTAAC	PFA
-2.58474	-4.0423	AATGCCTCA.TGGAAGATT	PFA
2.01931	3.07347	AATGCCTCA.TTGTCAACC	Glyoxal
-2.25049	-4.05214	AATGCGTGC.AAGCAACTA	PFA
-2.40808	9.56937	AATGCGTGC.ACGCGACAG	Glyoxal
-1.40711	0.221936	AATGCGTGC.ACTACCATC	Glyoxal
2.11913	2.28092	AATGCGTGC.CCTAGCAAT	Glyoxal
-0.529573	-1.50386	AATGCGTGC.TCTGCAACA	Glyoxal
-1.39274	-6.68194	AATGCGTGC.TTGCAGTCA	PFA
3.23177	10.4412	AATGCTATC.AAGCAATCG	PFA
1.80933	-6.27127	AATGCTATC.AAGCTGAGG	PFA
2.95837	10.3586	AATGCTATC.AATCGTGTT	PFA
-4.68591	0.142434	AATGCTATC.AGGATCTCA	Glyoxal
-0.375331	-8.2979	AATGCTATC.AGTCGCCGA	PFA
-0.964091	-4.43609	AATGCTATC.AGTTGTGTA	PFA
-3.67996	8.07602	AATGCTATC.CCTTAACAT	Glyoxal
0.425194	-3.38899	AATGCTATC.GAGCCGTTA	PFA
2.42888	10.3672	AATGCTATC.GGTGATAGG	PFA
0.362531	10.4349	AATGCTATC.TATTGACTG	Glyoxal
-1.26753	-3.78492	AATGCTATC.TTGTCAACC	PFA
-0.390842	1.70445	AATGCTGAT.AGCACCAGC	Glyoxal
1.3425	-7.23541	AATGCTGAT.ATCGAATCG	PFA
14.5529	2.29503	AATGCTGAT.CATTGTTCA	Glyoxal
-2.80258	9.71551	AATGCTGAT.CGTGTCCGA	Glyoxal
-2.68167	-4.41196	AATGCTGAT.CTCCGCATT	PFA
0.916603	-4.2915	AATGCTGAT.GGTGTGACC	PFA
2.81659	-5.2894	AATGCTGAT.TAGCACACG	PFA
1.14942	-0.649342	AATGCTGAT.TCCTATTCC	PFA
0.899858	10.8094	AATGTGCGT.ATAGCTTGC	Glyoxal
2.89517	-4.24721	AATGTGCGT.CAAGTCACT	PFA
1.72732	10.2154	AATGTGCGT.CTGTCACTT	PFA
-2.37582	3.11012	AATGTGCGT.GCATGTGGT	Glyoxal
0.00729998	3.29598	AATGTGCGT.TGAGCAGAT	Glyoxal
-4.0586	8.03033	AATTAGAGG.AAGGATCGT	Glyoxal
1.48069	2.78501	AATTAGAGG.ATTAGCGGT	Glyoxal
-4.28525	9.04737	AATTAGAGG.GGATCAGGT	PFA
-2.5278	3.5711	AATTAGAGG.GTGCGTTCC	Glyoxal
0.982228	-4.51239	AATTCGGAA.ATACAACCG	PFA
2.66563	-4.9998	AATTCGGAA.CCTGACCTC	PFA
-0.00195711	3.57195	AATTCGGAA.GAGTTAACT	Glyoxal
0.589586	-2.48208	AATTCGGAA.GTTAGATTG	Glyoxal
0.914867	8.35865	AATTGGATC.CTGGACACT	Glyoxal
-0.7598	-4.42191	AATTGGATC.TAGATAGCC	PFA
-1.88467	2.60824	AATTGGATC.TGATCGGAA	Glyoxal
-0.0248302	2.34709	AATTGGTGA.ACACATCTG	Glyoxal
-2.8433	-1.16723	AATTGGTGA.AGCTTGGTG	Glyoxal
0.44937	-1.77468	AATTGGTGA.CACTACAGG	PFA
2.82701	9.88348	AATTGGTGA.GAAGAGCAC	PFA
-0.923258	1.76885	AATTGGTGA.GCATGTGGT	Glyoxal
0.151079	2.99803	AATTGGTGA.GCTTCACTC	PFA
-3.85959	7.90619	AATTGGTGA.TAGCGCAGC	Glyoxal
-1.9548	2.45687	AATTGGTGA.TCACTACGT	Glyoxal
-4.19214	-0.228853	AATTGGTGA.TCTAATACC	Glyoxal
2.50138	2.55046	ACAACCGGA.TCAAGGTCG	Glyoxal
-0.404103	-1.60673	ACAACCGGA.TGGATTAGC	Glyoxal
-1.84744	-0.249442	ACAACGAGC.ACACATCTG	Glyoxal
0.359535	-4.3619	ACAACGAGC.AGAGCCGCA	PFA
-0.0675301	1.1428	ACAACGAGC.ATTCCTACG	Glyoxal
0.506625	-6.92225	ACAACGAGC.TAACATTGG	PFA
-1.55281	-5.11446	ACAACGAGC.TAGTTGACG	PFA
-1.92543	0.508257	ACAAGAATG.AGGAAGGTG	Glyoxal
0.441137	-3.17247	ACAAGAATG.CATAGAGAT	PFA
1.18491	9.32641	ACAAGAATG.GCTACCGAG	Glyoxal
-3.51784	8.16709	ACAAGAATG.TGATGGACA	Glyoxal
-2.78108	-4.51086	ACAAGGTAC.AACCGTGAG	PFA
-2.57685	-1.10365	ACAAGGTAC.AATAACTCC	Glyoxal
1.05682	0.330929	ACAAGGTAC.AATCTGACC	Glyoxal
-1.67009	1.04798	ACAAGGTAC.ACAGAAGAG	Glyoxal
-2.3875	-0.166558	ACAAGGTAC.ACGACATCT	Glyoxal
-0.131767	10.3194	ACAAGGTAC.ACGCACACT	Glyoxal
-4.776	8.26365	ACAAGGTAC.AGTGAACGG	PFA
-0.40363	-7.96482	ACAAGGTAC.ATGGACGTT	PFA
-1.28818	2.19716	ACAAGGTAC.CACACCACA	Glyoxal
-2.16514	-4.90481	ACAAGGTAC.CCGGTTGAG	PFA
1.58079	-8.47122	ACAAGTACA.AAGGATCGT	PFA
14.1616	2.23005	ACAAGTACA.AGGAAGGTG	Glyoxal
2.87184	10.3583	ACAAGTACA.TGAGAGGAC	PFA
-3.05954	3.44101	ACAAGTACA.TGTAACAGT	Glyoxal
0.768829	0.542401	ACAATAGGT.AACAACCTA	Glyoxal
1.88187	-6.66845	ACAATAGGT.CACAGCGAA	PFA
-3.94498	1.09195	ACAATAGGT.CAGCTGGAG	Glyoxal
3.06393	10.398	ACAATAGGT.GATCGATAC	PFA
1.00544	10.1466	ACAATAGGT.GCTGAGCAG	Glyoxal
-1.06615	1.18061	ACAATAGGT.GGAGCATCT	Glyoxal
3.57676	-6.60439	ACAATAGGT.TCGTGACGT	PFA
-2.58692	9.1384	ACAATAGGT.TGCTCACAC	Glyoxal
-3.30785	0.335826	ACAATAGGT.TGGTGCCTG	Glyoxal
-0.770013	0.853425	ACAATAGGT.TTCACTCCT	Glyoxal
2.04026	-4.90369	ACAATTCGG.CATTCAGTT	PFA
-0.269915	-7.94946	ACAATTCGG.CCGGTGGTT	PFA
-3.49288	-1.34979	ACAATTCGG.CTCTACGCA	Glyoxal
2.79133	-7.54975	ACAATTCGG.CTTGTAACG	PFA
1.84289	1.74788	ACAATTCGG.GTCACTATG	Glyoxal
1.18089	10.067	ACACACCGT.AATTAGAGG	Glyoxal
1.11207	9.59761	ACACACCGT.ACGTGTAGT	Glyoxal
-1.86314	2.23954	ACACACCGT.CCAATATAC	Glyoxal
2.53036	-8.41436	ACACACCGT.CCATAGCCA	PFA
14.4546	3.08612	ACACACCGT.CGACGTGAT	PFA
14.3783	2.73822	ACACACCGT.CGGTCGACA	PFA
0.769859	-4.04463	ACACACCGT.TCAACACTC	PFA
1.08997	10.6994	ACACACCGT.TGCGTCTTA	Glyoxal
-2.61064	0.841455	ACACACGTC.AGTACTCTC	Glyoxal
1.40012	9.41646	ACACACGTC.GATGCTCCT	Glyoxal
1.72268	-4.86681	ACACACGTC.TAGTGATCC	PFA
-0.194965	1.15893	ACACACGTC.TCACAGGTA	Glyoxal
-1.79938	-4.41905	ACACATCTG.AAGCTGGTC	PFA
1.91717	-7.07751	ACACATCTG.AGTAAGCCA	PFA
3.64033	-6.17492	ACACATCTG.CTTGGATCA	PFA
-0.870483	-5.58918	ACACCACAT.ACGATGGAA	PFA
1.83443	-5.06901	ACACCACAT.ACGGACCAT	PFA
-1.77241	2.74594	ACACCACAT.CATGGTCGA	Glyoxal
0.766855	2.65157	ACACCACAT.CGTATAGCG	Glyoxal
-4.63318	0.0258923	ACACCACAT.CTGAGTCCA	Glyoxal
1.43237	-7.63388	ACACCACAT.GCTGAGCAG	PFA
3.2056	-4.75658	ACACCACAT.GGATCAATG	PFA
-1.77158	-1.03034	ACACCACAT.GTAATCAGC	PFA
-3.81445	0.0485579	ACACCACAT.GTTCACTCC	Glyoxal
1.45401	9.9221	ACACCACAT.TTCCGCCAG	Glyoxal
0.0563887	-5.30827	ACACCGCCA.AAGAGAGAG	PFA
1.66688	-4.92739	ACACCGCCA.AGGTCCGTC	PFA
-1.75021	-3.96879	ACACCGCCA.AGTCATACT	PFA
-0.118192	-3.37403	ACACCGCCA.ATGTGACGA	PFA
-0.0982148	-6.42282	ACACCGCCA.CCACGGATC	PFA
-1.6094	-6.38374	ACACCGCCA.GCACGCATT	PFA
2.61514	-8.14397	ACACCGCCA.TGATACCGT	PFA
2.59549	-8.38629	ACACGTTGC.ACCACTAGG	PFA
-4.3924	8.65188	ACACGTTGC.ACCATTCAC	PFA
1.08354	8.7945	ACACGTTGC.AGAGCCGCA	Glyoxal
-2.07802	-4.73201	ACACGTTGC.CATGACGTT	PFA
-0.481641	-4.50752	ACACGTTGC.CATGGTCGA	PFA
13.8587	2.60574	ACACGTTGC.GGTTCTATC	Glyoxal
1.11203	1.84124	ACACTAACG.ACAACCGGA	Glyoxal
-1.46211	-6.14782	ACACTAACG.GTGACGTAA	PFA
-2.04036	-0.249147	ACACTAACG.TCGACGTTG	Glyoxal
-0.385719	-6.27239	ACACTGTGA.AAGCACAAC	PFA
2.64993	10.4594	ACACTGTGA.CCACCATGC	PFA
-3.79001	7.1861	ACACTGTGA.CCGAGTACT	Glyoxal
1.21211	-4.57456	ACACTGTGA.CGATTCGAG	PFA
0.914667	-7.97751	ACACTGTGA.TCAATGGAC	PFA
-1.77863	2.33212	ACAGAAGAG.ACACACCGT	Glyoxal
1.22745	8.61199	ACAGAAGAG.CCTCGCGTT	Glyoxal
2.63023	-4.16969	ACAGAAGAG.GACCAGAGA	PFA
-1.84309	1.05463	ACAGAAGAG.TGATGGACA	Glyoxal
-1.03167	1.52033	ACAGAGATG.AAGCTTGCA	Glyoxal
1.48375	8.5316	ACAGAGATG.ATATCAGCC	Glyoxal
-0.454621	-7.88833	ACAGAGATG.ATGCAGTTC	PFA
-2.45484	-3.86307	ACAGAGATG.CCACGTTCT	PFA
2.46232	-6.39721	ACAGAGATG.CCATTACAG	PFA
-1.87679	-5.94913	ACAGAGATG.CCGGTTCTA	PFA
-4.45114	0.217826	ACAGAGATG.GCACGTAGA	Glyoxal
1.26356	10.1892	ACAGAGATG.GGACACTGG	Glyoxal
0.451751	1.7333	ACAGCGGTC.AACCGCTGA	Glyoxal
2.3729	-5.54676	ACAGCGGTC.ATTAGCGGT	PFA
-1.6602	2.45189	ACAGCGGTC.CTCCTGACG	Glyoxal
-1.39263	-6.25952	ACAGCGGTC.TAGCACTAT	PFA
-4.32331	7.63935	ACAGCGTAT.CGGTCGACA	Glyoxal
0.348156	-0.129737	ACAGCGTAT.GGAAGTATG	Glyoxal
-3.00394	-0.864035	ACAGCGTAT.TGAGATCAT	Glyoxal
-0.968681	-1.28059	ACAGGAACT.ACACACCGT	PFA
-2.25966	2.82907	ACAGGAACT.ACCGCTGTG	Glyoxal
2.40552	9.45772	ACAGGAACT.AGACTAGTA	PFA
0.409061	-6.29265	ACAGGAACT.CAAGTCGAA	PFA
0.594339	11.1037	ACAGGAACT.CCTCAGGTG	Glyoxal
2.29565	2.43943	ACAGGAACT.GGAAGTATG	Glyoxal
-4.30003	7.86617	ACAGGAACT.GTTAGTCAA	Glyoxal
2.06138	-7.17395	ACAGGTATC.ATAGCACGG	PFA
-5.22254	8.72494	ACAGGTATC.CAATGCATT	PFA
-1.97055	-4.20661	ACAGGTATC.CCAGTACTC	PFA
2.15763	-7.12694	ACAGGTATC.CCGCAACAC	PFA
0.775243	-2.96424	ACAGGTATC.GCACCATCG	Glyoxal
-2.68807	-0.474664	ACAGGTATC.GGAAGAAGC	Glyoxal
0.0118737	2.54602	ACAGTATTG.ACTACCATC	Glyoxal
1.08302	0.937358	ACAGTATTG.AGGTCCGTC	Glyoxal
-1.36305	-5.46362	ACAGTATTG.CGCATAACT	PFA
0.155502	-2.56067	ACAGTATTG.CTAGAGGTA	PFA
-3.48417	0.476907	ACAGTATTG.GTTGCTCAG	Glyoxal
-2.20916	0.569166	ACAGTATTG.TCGGACAGT	Glyoxal
-4.52627	9.19859	ACATCGTCC.ACGGTGTAC	PFA
-4.17516	8.51497	ACATCGTCC.AGTGAACGG	Glyoxal
0.124684	3.09718	ACATCGTCC.GCTCTGTGT	Glyoxal
2.01001	-7.00561	ACATCGTCC.GGTAATCTA	PFA
1.0808	0.076628	ACATCGTCC.GTACAATGC	Glyoxal
-1.83177	-4.01525	ACATCGTCC.TCGTACCTT	PFA
14.1373	3.0005	ACATCGTCC.TTGTTAGAG	PFA
1.98883	-8.55788	ACATGACTA.ACCGTCACG	PFA
-0.981389	-7.8786	ACATGACTA.CCACTACCA	PFA
1.6305	2.31487	ACATGACTA.CGTACACAC	Glyoxal
-2.73351	8.86572	ACATGACTA.GAGTTAACT	Glyoxal
-4.09224	7.80427	ACATGACTA.TATCATGCT	Glyoxal
-0.660685	-8.19048	ACATGACTA.TCGGACAGT	PFA
2.94422	-7.5493	ACATGGATT.ACAAGAATG	PFA
0.567512	-4.61474	ACATGGATT.ATTATGCAG	PFA
-1.01914	-1.36557	ACATGGATT.CAAGTCACT	PFA
2.75485	-4.12592	ACATGGATT.CCAACAACA	PFA
13.9396	2.50526	ACATTCCAC.ACATGGATT	Glyoxal
1.54106	-5.18887	ACATTCCAC.ATTCGAAGA	PFA
1.74746	0.227573	ACATTCCAC.CAAGTCGAA	Glyoxal
0.724916	-7.06985	ACATTCCAC.CACAGCGAA	PFA
-1.78725	-6.20012	ACATTCCAC.CGACCATCA	PFA
1.34132	10.4033	ACATTCCAC.CTTACATGC	Glyoxal
3.37958	-6.59185	ACATTCCAC.CTTCTGAGT	PFA
-0.309911	-3.41414	ACATTCCAC.TCCGTATAC	PFA
1.9214	1.00044	ACATTCCAC.TGAGAATCC	Glyoxal
0.75949	-5.85639	ACATTGACA.AATGCTATC	PFA
3.57257	-6.22741	ACATTGACA.AGCTCGTCT	PFA
0.776733	8.82922	ACATTGACA.CAATCATAC	Glyoxal
-4.16855	-0.351337	ACATTGACA.CCGCTATCC	Glyoxal
-2.72021	0.480155	ACATTGACA.GCCGAGTCT	Glyoxal
2.0851	-7.43921	ACATTGACA.GTTGCTCAG	PFA
-0.675725	-7.16891	ACATTGACA.TCCTCTAGT	PFA
-0.259611	-2.03462	ACATTGACA.TGAGTGACT	Glyoxal
-1.16539	-4.62111	ACCACGCTA.AAGTTGCCA	PFA
-2.08142	-4.59985	ACCACGCTA.ACCGGTTAC	PFA
1.42399	-6.0777	ACCACGCTA.ATCGATCCT	PFA
2.15525	-3.62263	ACCACGCTA.ATGCTTCAG	PFA
-3.54427	8.63063	ACCACGCTA.CCTAAGTCT	PFA
-4.01756	7.55519	ACCACGCTA.CTTCCGTGG	Glyoxal
-1.44073	-4.94672	ACCACGCTA.GAATTCAGT	PFA
-2.42213	-5.70405	ACCACGCTA.GACCGTAGT	PFA
1.96778	-7.39772	ACCACGCTA.GCCATACAA	PFA
-0.784313	-8.12317	ACCACGCTA.GGTAGTGTT	PFA
1.68614	2.77796	ACCACGCTA.GTCTTCTCG	Glyoxal
-2.70062	2.23936	ACCACGGAT.ACTAAGTTC	PFA
-0.811988	2.28552	ACCACGGAT.ATCCAATGA	Glyoxal
-2.94403	-0.7831	ACCACGGAT.CAGCTCTTC	Glyoxal
1.10399	2.20556	ACCACGGAT.CGCAACCTC	Glyoxal
1.96351	-5.65105	ACCACGGAT.GAGGTGAGC	PFA
-2.27659	3.49369	ACCACTAGG.CCGGTTGAG	Glyoxal
1.85319	3.23327	ACCACTAGG.GTCACAGAG	Glyoxal
-0.556937	-1.40455	ACCACTAGG.TCAGGTGCA	Glyoxal
1.14557	0.712098	ACCACTAGG.TTCCATACC	Glyoxal
0.219005	-1.0884	ACCAGCGTT.ACCAGCGTT	Glyoxal
-0.317255	10.0619	ACCAGCGTT.AGATCGAGT	Glyoxal
-0.0487609	-3.91078	ACCAGCGTT.ATTAGCACA	PFA
-1.92646	-4.16078	ACCAGCGTT.CACCTTCCT	PFA
-4.13586	9.12929	ACCAGCGTT.CCGCACTCA	PFA
0.6825	-7.28034	ACCAGCGTT.CGCCATTAC	PFA
2.73549	-5.04097	ACCAGCGTT.TACGACTTG	PFA
14.2888	2.88527	ACCAGCGTT.TCAGTAAGC	PFA
-2.66605	9.2397	ACCAGCGTT.TGCATCGGA	Glyoxal
1.40305	0.295998	ACCATACTT.AGACCACGC	Glyoxal
1.40934	-2.68525	ACCATACTT.AGACTTCGT	PFA
-0.823983	-5.31211	ACCATACTT.CAGCAGTAC	PFA
-0.777818	0.745928	ACCATACTT.CCAGTCTCA	Glyoxal
1.15968	9.0282	ACCATACTT.CCATAAGTA	Glyoxal
-4.28158	8.12045	ACCATACTT.CTATCCATC	Glyoxal
-0.909981	-0.928192	ACCATACTT.GATGTAAGG	Glyoxal
-5.2279	8.90935	ACCATACTT.TTACCTCTC	PFA
-2.06433	10.0115	ACCATCTAA.CCTGCAGAT	Glyoxal
-4.16549	7.50258	ACCATCTAA.CGTGTATTC	Glyoxal
-0.0751184	8.49332	ACCATCTAA.CTTATCTCA	Glyoxal
-0.168662	-3.9981	ACCATCTAA.CTTCGACTG	PFA
-1.69498	-4.1322	ACCATCTAA.GCCGCCTAA	PFA
0.533302	-6.64968	ACCATCTAA.GCCTTAGAG	PFA
-4.61691	7.59386	ACCATCTAA.TGACAAGTT	Glyoxal
-0.33991	-0.193499	ACCATGTCT.AACTCCATG	PFA
0.988477	-5.65459	ACCATGTCT.AATTCGGAA	PFA
-2.16467	-6.37706	ACCATGTCT.ATCCACAGT	PFA
0.0869746	8.4478	ACCATGTCT.ATCTAGGTT	Glyoxal
-2.95299	-0.776307	ACCATGTCT.CATCAATAG	Glyoxal
-1.61722	-6.63092	ACCATGTCT.CGCCACCAT	PFA
0.791609	11.2526	ACCATGTCT.CTGCATGTT	Glyoxal
2.6675	-8.45238	ACCATGTCT.GCGACCTGT	Glyoxal
0.512822	-2.69834	ACCATGTCT.TACCTCACT	PFA
-2.92446	-4.56386	ACCATGTCT.TGGTTATAC	PFA
0.0997299	-3.44614	ACCATTCAC.CATCCAGGA	PFA
-5.3042	8.7875	ACCATTCAC.GTTGCATGG	PFA
-0.0547887	-7.04596	ACCGACGGT.ACTGTAATC	PFA
-0.996066	-5.64963	ACCGACGGT.ATGCGCTAC	PFA
2.15377	0.884624	ACCGACGGT.GACTGCCTG	Glyoxal
-0.163269	-5.12204	ACCGACGGT.GATAACGTC	PFA
1.3186	9.20964	ACCGACGGT.GATTGAGTA	Glyoxal
-0.70622	1.4774	ACCGACGGT.TCACAGGTA	Glyoxal
-1.8762	-0.707075	ACCGACGGT.TCATCATCT	Glyoxal
-0.468484	-4.04655	ACCGAGACA.AAGAGAACT	PFA
14.3492	2.43957	ACCGAGACA.AATACTCCG	Glyoxal
1.19487	-4.88798	ACCGAGACA.ATCCACAGT	PFA
-4.24059	7.51357	ACCGAGACA.GAATCACAT	Glyoxal
1.1763	8.78544	ACCGAGACA.GTCAGACCG	Glyoxal
-2.93062	2.66126	ACCGAGACA.TGAAGACCA	Glyoxal
1.97673	-3.95144	ACCGAGTAG.AGTACGAAT	PFA
0.809517	-6.84	ACCGAGTAG.ATCAGAAGC	PFA
2.53182	-6.2804	ACCGAGTAG.GAAGAGCAC	PFA
-1.58599	0.976252	ACCGAGTAG.TCGGACAGT	Glyoxal
1.86144	-7.3502	ACCGATCGA.AGCGACACC	PFA
1.0827	-6.30969	ACCGATCGA.CCTCTTGTA	PFA
2.56107	9.50586	ACCGATCGA.TCGGTATCA	PFA
-2.83111	3.08204	ACCGCTGTG.ACGTTCAAT	Glyoxal
0.843948	-8.04929	ACCGCTGTG.ATCAGGATG	PFA
2.50641	-7.69475	ACCGCTGTG.GCCGAGTCT	PFA
-4.28679	0.0799319	ACCGCTGTG.TAGTACGTA	Glyoxal
0.259616	-3.57397	ACCGCTGTG.TGATCGGAA	PFA
1.02826	-5.47483	ACCGGAAGG.AGAGGACGT	PFA
-3.53075	-0.586276	ACCGGAAGG.CAAGTACGA	Glyoxal
-0.0893803	-4.78957	ACCGGAAGG.CTCCAGCGT	PFA
-3.43911	1.0263	ACCGGAAGG.CTTGTAACG	Glyoxal
-1.17907	-5.53415	ACCGGAAGG.GGAAGTATG	PFA
-3.71179	7.41099	ACCGGAAGG.GGATCAGGT	Glyoxal
0.624137	-6.59004	ACCGGAAGG.GGTGTTCAT	PFA
-0.0664813	1.04427	ACCGGAAGG.GTAACTCAT	Glyoxal
1.64527	0.999342	ACCGGAAGG.TCACATACT	Glyoxal
-4.04828	-0.181802	ACCGGAGTA.ACTCCGTCG	Glyoxal
3.20748	-4.89528	ACCGGAGTA.TCGCATTCG	PFA
0.0275774	4.02981	ACCGGTTAC.CCTTATCCG	Glyoxal
-2.02295	3.76999	ACCGGTTAC.GAGAATCAG	Glyoxal
14.0129	2.35351	ACCGGTTAC.GCGAGCAAG	Glyoxal
-2.6296	-1.16881	ACCGGTTAC.TTCTGAATG	Glyoxal
-1.69493	-5.68877	ACCGGTTAC.TTGTCAACC	PFA
14.5319	3.14095	ACCGTACGC.ACAATTCGG	PFA
-1.33545	-7.45303	ACCGTACGC.AGATCGAGT	PFA
0.0397392	-3.37181	ACCGTACGC.ATGGTTCGA	PFA
1.23023	-4.40589	ACCGTACGC.GCACGCATT	PFA
1.0623	10.2796	ACCGTACGC.TATGACCGA	Glyoxal
0.0590904	-3.1936	ACCGTCACG.ATACTTGCT	PFA
-0.0474419	-5.96955	ACCGTCACG.CCAAGCGAG	PFA
-0.827836	-7.55891	ACCGTCACG.GCAGCTCTT	PFA
2.6577	10.6751	ACCGTCCTA.AAGTAGGAC	PFA
-1.92983	-4.60075	ACCTAGCAC.CCTTAACAT	PFA
2.3569	-8.55673	ACCTAGCAC.CTCTGCGGT	PFA
0.206147	2.07004	ACCTAGCAC.CTTGCGACC	Glyoxal
-0.962333	-0.60746	ACCTAGCAC.GTCAAGATC	Glyoxal
0.654043	-2.33409	ACCTAGCAC.TACCTCCTC	PFA
-0.717046	-5.70757	ACCTAGCAC.TTGGACTTC	PFA
-2.46896	2.72922	ACCTAGTTA.AGGAAGGTG	Glyoxal
1.47624	1.07256	ACCTAGTTA.ATCGGTGGT	Glyoxal
-3.21817	-0.0731994	ACCTAGTTA.CCACATTAG	Glyoxal
14.3164	3.13081	ACCTAGTTA.CCGCAATGG	PFA
-4.22472	9.22853	ACCTAGTTA.GGATCGTTC	PFA
0.0282392	1.08801	ACCTAGTTA.GTCGAGTAC	Glyoxal
0.399385	10.1465	ACCTAGTTA.TACGTTACC	Glyoxal
0.502487	-3.60297	ACCTAGTTA.TAGTAGTCT	PFA
1.56839	-8.45621	ACCTCCTAG.ACTTCTAAC	PFA
-1.24601	2.83256	ACCTCCTAG.CAGTTACTG	Glyoxal
-2.84596	7.59045	ACCTGCAGA.ACAGGTATC	Glyoxal
1.67752	-6.97055	ACCTGCAGA.AGATGAAGA	PFA
2.18709	-7.65302	ACCTGCAGA.CTAGAGTCG	PFA
-4.72093	7.43434	ACCTGCAGA.GAAGAGCAC	Glyoxal
-1.92637	-7.01454	ACCTGCAGA.GTCCTAGTT	PFA
-0.868281	0.816745	ACCTGTACC.AACCGTGAG	Glyoxal
-3.92089	-0.642825	ACCTGTACC.AGTCGCCGA	Glyoxal
-3.41061	-0.0148698	ACCTGTACC.ATACTTGCT	Glyoxal
-4.29492	8.2978	ACCTGTACC.CCTGACCTC	Glyoxal
-0.382473	1.75214	ACCTGTACC.GTGCGTTCC	Glyoxal
-1.00278	1.26647	ACCTGTACC.TGCTGCGTC	Glyoxal
2.24658	2.24468	ACCTTGAAG.AATCCTCGT	Glyoxal
1.20095	10.982	ACCTTGAAG.AGCTTGGTG	Glyoxal
0.995802	-4.21539	ACCTTGAAG.AGTAATGGT	PFA
-0.276678	-6.95455	ACCTTGAAG.AGTTCAACC	PFA
0.811803	0.126902	ACCTTGAAG.ATCTCGAAC	Glyoxal
-1.21377	-3.92082	ACCTTGAAG.CCGGTGGTT	PFA
-3.21344	1.05346	ACCTTGAAG.CCTCGACCT	Glyoxal
0.0315913	1.61157	ACCTTGAAG.GAGGACTTA	Glyoxal
-1.59097	-6.33965	ACCTTGAAG.GAGTCACCA	PFA
0.629822	8.40445	ACGAATCGC.CATCGAAGC	Glyoxal
-1.63164	3.11402	ACGAATCGC.CCTCGCGTT	Glyoxal
-4.67144	7.03133	ACGAATCGC.CTATCTTGA	Glyoxal
1.39361	-8.01174	ACGAATCGC.CTGATGCAC	PFA
1.4498	-4.89587	ACGAATCGC.TACGACCAT	PFA
14.4165	3	ACGACAGTC.CATCCAGGA	PFA
2.56322	-4.32619	ACGACAGTC.CTGAGTAGC	PFA
3.36746	-6.64277	ACGACAGTC.GGTTAGATG	PFA
-2.51934	0.482449	ACGACAGTC.GGTTCAGAC	Glyoxal
-0.00612201	2.25569	ACGACATCT.AATGCACTT	Glyoxal
-1.48753	-0.345213	ACGACATCT.ACCTTGAAG	Glyoxal
0.674327	1.20099	ACGACATCT.GACTATTGA	Glyoxal
-2.77111	-4.63015	ACGACATCT.GATACACTA	PFA
-1.88701	-4.53654	ACGACGATT.ACACCGCCA	PFA
-0.771394	-4.9416	ACGACGATT.AGTGAGAGA	PFA
-0.143336	-4.99545	ACGACGATT.GGTAGCATC	PFA
-1.09266	1.56098	ACGACGATT.GTTCCAACA	Glyoxal
-0.533416	-3.78629	ACGACGATT.TAGGATGCC	PFA
2.2661	-6.01831	ACGACGATT.TTATTCGAC	PFA
0.204324	-2.9591	ACGACTGCG.AAGTACAGA	PFA
-0.938967	1.20827	ACGACTGCG.AGACCAGCT	Glyoxal
2.60282	-4.95437	ACGACTGCG.AGACTAGTA	PFA
-0.0630275	-5.03934	ACGACTGCG.ATTAGCGGT	PFA
-2.24138	2.60503	ACGACTGCG.CGCCACCAT	PFA
2.34415	-7.54214	ACGACTGCG.GGTAGTGTT	PFA
-1.57109	0.489548	ACGAGAGCA.ACCAGCGTT	Glyoxal
-3.90951	0.952185	ACGAGAGCA.AGACATCCA	Glyoxal
0.558625	-3.08871	ACGAGAGCA.CAGTTGAGT	PFA
-3.08389	-0.130447	ACGAGAGCA.CCTCGACCT	Glyoxal
2.03972	-5.23777	ACGAGAGCA.CTGTGCTCA	PFA
1.32062	-6.92552	ACGAGAGCA.GTAGCATAC	PFA
1.36919	-4.08238	ACGAGAGCA.TCAGCTCAG	PFA
-0.201925	-1.83864	ACGAGCTTC.AATCGCCAT	Glyoxal
-1.23776	-5.40804	ACGAGCTTC.CCACAAGGT	PFA
1.53381	9.38157	ACGAGCTTC.CCATACGAT	Glyoxal
1.21464	9.1421	ACGAGCTTC.CTGAGTAGC	Glyoxal
0.719825	2.23236	ACGAGCTTC.CTGCTGCTT	Glyoxal
1.90087	-5.30393	ACGAGCTTC.GGAAGGTAT	PFA
-4.708	8.58543	ACGAGCTTC.GTGACGTAA	PFA
1.16361	-4.60412	ACGAGCTTC.TACGAGTGA	PFA
2.82835	10.539	ACGAGCTTC.TGTCAACCT	PFA
-1.60452	-3.33674	ACGATGACC.AGTCATACT	PFA
1.48591	-7.29438	ACGATGACC.TGCGTAATC	PFA
1.85039	-3.62498	ACGATGACC.TTACTAGTC	PFA
0.595459	10.6284	ACGATGGAA.ACTCCGTCG	Glyoxal
-0.569978	3.69018	ACGATGGAA.AGTAGAGGA	Glyoxal
0.0635339	10.4231	ACGATGGAA.ATACCGCTT	Glyoxal
-2.66847	-0.206627	ACGATGGAA.CTGACGATG	Glyoxal
0.0807308	2.32184	ACGATGGAA.TATGTACCT	Glyoxal
-1.40855	1.75028	ACGCAAGAT.AACGTCGAG	Glyoxal
-0.77544	-6.01111	ACGCAAGAT.CGCCTGCAA	PFA
-2.38943	9.21229	ACGCAAGAT.CTTAATCGT	Glyoxal
-3.63793	0.602773	ACGCAAGAT.GACCGTAGT	Glyoxal
-1.92194	-4.92109	ACGCAAGAT.TAATCACGC	PFA
0.830443	-4.59702	ACGCAAGAT.TTGCCGTAG	PFA
2.91146	-5.6004	ACGCACACT.ACGCTATGT	PFA
2.17675	-6.82554	ACGCACACT.ACGTTCAAT	PFA
0.833501	-0.142896	ACGCACACT.AGTCCGTGT	Glyoxal
0.912436	-6.92278	ACGCACACT.AGTGATGCG	PFA
-3.82176	7.75245	ACGCACACT.CTCTCAGTC	Glyoxal
-1.902	2.53351	ACGCACACT.GACTCTCAC	Glyoxal
-0.649586	-1.47073	ACGCACACT.GATAGTTCT	Glyoxal
-1.77951	2.23786	ACGCACACT.GATATGGAC	Glyoxal
-2.001	-5.1994	ACGCACACT.GATGCGACG	PFA
-3.14179	3.45051	ACGCACACT.TCCGATAAC	Glyoxal
-0.096372	3.23076	ACGCACACT.TGATGGACA	Glyoxal
-3.00339	0.588117	ACGCACACT.TGCCATCTC	Glyoxal
-0.233358	-3.86647	ACGCGACAG.ACTCGTCTA	PFA
-1.78811	-4.83527	ACGCGACAG.CCATATGCC	PFA
-0.151704	2.47191	ACGCGACAG.GGATACAAT	Glyoxal
0.322311	-2.81932	ACGCGACAG.GTGTATCTG	PFA
-2.86427	-4.84118	ACGCGACAG.GTGTTCCAG	PFA
-0.483724	-6.36366	ACGCGACAG.TCTATGACA	PFA
0.0299053	-8.25165	ACGCGACAG.TGAGACAGC	PFA
-0.897164	-0.266813	ACGCGTGAC.AATCTCCTA	Glyoxal
1.74814	1.70571	ACGCGTGAC.ACAATAGGT	Glyoxal
0.15854	-4.31472	ACGCGTGAC.AGCTGCACT	PFA
0.818071	1.31162	ACGCGTGAC.ATGACACAA	Glyoxal
0.54086	11.1656	ACGCGTGAC.CACATATCA	Glyoxal
1.54351	-7.27518	ACGCGTGAC.CCACACAGA	PFA
-1.55051	2.39317	ACGCGTGAC.GCGACAACC	Glyoxal
-5.28242	8.68579	ACGCGTGAC.GTGACTCTC	PFA
1.58779	1.99291	ACGCGTGAC.GTGAGGACG	Glyoxal
-0.654825	3.23316	ACGCGTGAC.GTGGAGGTC	Glyoxal
-3.7999	7.98693	ACGCTAGTG.AGATATGGA	Glyoxal
-4.9163	8.87234	ACGCTAGTG.AGCAAGTCC	PFA
-2.75796	3.0536	ACGCTAGTG.ATAGTCAGT	Glyoxal
1.42468	-4.79083	ACGCTAGTG.CTTCTATGA	PFA
-0.305026	3.99713	ACGCTAGTG.GAACATGAC	Glyoxal
2.73424	-4.96683	ACGCTATGT.AGGTATTCC	PFA
-0.150734	-0.979977	ACGCTATGT.CGCAGTGTC	Glyoxal
0.142483	-6.1369	ACGCTATGT.GCCATTAAG	PFA
-2.36481	2.61245	ACGCTATGT.TATGGTTGG	Glyoxal
-3.26245	7.70646	ACGCTCTTA.ATCATGTTC	Glyoxal
-2.66073	-4.55412	ACGCTCTTA.ATCATTACG	PFA
0.921253	8.28472	ACGCTCTTA.ATCTCGTGA	Glyoxal
0.569972	-5.20031	ACGCTCTTA.CCAGTCTCA	PFA
-1.50094	-7.03924	ACGCTCTTA.CGCATAACT	PFA
2.63067	10.6194	ACGCTCTTA.GCAGCAGTG	PFA
-2.13533	-0.442179	ACGCTCTTA.TCTCATCGG	Glyoxal
0.515607	10.9017	ACGGACCAT.AATCGCCAT	Glyoxal
-3.00647	0.213463	ACGGACCAT.ACCACGCTA	Glyoxal
14.2822	2.71288	ACGGACCAT.AGACTAGTA	Glyoxal
1.06245	-5.64504	ACGGACCAT.AGCATTCCA	PFA
1.73977	-5.62003	ACGGACCAT.CATCGCTGG	PFA
14.3967	3.0646	ACGGACCAT.CTGCAAGCC	PFA
-5.27643	8.65252	ACGGACCAT.GAGCAGGAA	PFA
0.0192278	-7.87831	ACGGACCAT.GATTGGAAG	PFA
0.8571	-0.123737	ACGGACCAT.GTCAACTGA	Glyoxal
-1.38545	-5.05432	ACGGACCAT.TAAGTACAC	PFA
0.134256	4.15666	ACGGACCAT.TGTATCGTG	Glyoxal
2.04749	9.92142	ACGGTGCCT.CCATGATGT	PFA
-2.33141	2.98676	ACGGTGCCT.CTATGGATG	Glyoxal
1.36155	-5.15118	ACGGTGCCT.TATCGGAAC	PFA
-2.74282	9.20056	ACGGTGCCT.TGAGATCAT	Glyoxal
0.998361	8.25792	ACGGTGTAC.ATCGAATCG	Glyoxal
1.9627	1.46373	ACGTACTGC.AGATCGAGT	Glyoxal
0.91782	-2.58371	ACGTACTGC.AGTCCGTGT	PFA
-0.675146	3.0061	ACGTACTGC.CGCGCACAT	Glyoxal
-4.05398	7.14383	ACGTACTGC.GGATACCTA	Glyoxal
-0.228734	1.00921	ACGTACTGC.GTACGTCTA	Glyoxal
-1.12856	0.760161	ACGTACTGC.TCACACTGC	Glyoxal
2.85818	-7.83107	ACGTAGTAT.AACGGTAGC	PFA
0.588018	8.73877	ACGTAGTAT.AATGCGTGC	Glyoxal
-1.34852	0.547827	ACGTAGTAT.TATCGAGCC	Glyoxal
1.51316	1.53341	ACGTATGTC.GATACTGTG	PFA
-2.10783	3.21262	ACGTATGTC.GGTCTCATG	Glyoxal
3.25455	-6.10204	ACGTATGTC.GTGCATCAA	PFA
-1.04396	1.82123	ACGTATGTC.GTGTCACAC	Glyoxal
-4.64875	7.14626	ACGTATGTC.TCTGCAACA	Glyoxal
0.00210042	1.12276	ACGTATGTC.TTATCGCAC	Glyoxal
-3.7164	0.88569	ACGTCGCTC.AGCTATATG	Glyoxal
-0.887128	0.471862	ACGTCGCTC.CAACGATCG	Glyoxal
-0.261188	-7.73115	ACGTCGCTC.TCACTACGT	PFA
-0.828647	0.0927557	ACGTCGCTC.TCAGGACTG	Glyoxal
0.999997	9.69581	ACGTCGCTC.TCGATTCAG	Glyoxal
1.6139	-4.31078	ACGTCTATG.AACGTCGAG	PFA
-4.24213	7.6488	ACGTCTATG.AATGCTGAT	Glyoxal
2.21329	2.52695	ACGTCTATG.CGGTGAGTC	Glyoxal
-2.82902	0.2011	ACGTCTATG.GATGCGGTT	Glyoxal
-0.130953	-3.92022	ACGTCTATG.GCGCTTCTC	PFA
-1.4779	-7.07019	ACGTCTATG.GTGCATCAA	PFA
-3.62971	-0.462848	ACGTCTATG.TCCAATCAT	Glyoxal
-2.51021	-5.04157	ACGTCTATG.TCGATTCAG	PFA
3.1121	9.68521	ACGTGAATC.AAGCAACTA	PFA
-4.14991	0.00922196	ACGTGAATC.ACAGCGGTC	Glyoxal
-1.47126	-5.00222	ACGTGAATC.CGGAGACTT	PFA
-1.34463	2.82536	ACGTGAATC.GATCTGAAT	Glyoxal
-1.65475	-6.81929	ACGTGAATC.GATTGGAAG	PFA
1.53931	-5.21518	ACGTGAATC.GTACCTAAC	PFA
-2.30729	-4.7787	ACGTGAATC.GTGGACTGG	PFA
-2.17347	0.926575	ACGTGAATC.TAGCGCAGC	Glyoxal
-0.546358	-5.10154	ACGTGAATC.TGTTACTGA	PFA
-1.19601	-5.0004	ACGTGAATC.TTGATCGTA	PFA
-2.60198	0.715759	ACGTGCTCG.AACTCCATG	Glyoxal
-1.95712	-0.480554	ACGTGCTCG.ATTCGCTTA	Glyoxal
-0.362836	8.54147	ACGTGCTCG.GACTCTCAC	Glyoxal
0.500812	0.781167	ACGTGCTCG.GTGTACCGT	Glyoxal
-4.63552	0.187897	ACGTGCTCG.TAAGGTGAT	Glyoxal
-3.60687	-1.27416	ACGTGCTCG.TGCGTCTTA	Glyoxal
-0.305056	-7.739	ACGTGCTCG.TTGGACTTC	PFA
1.8664	-4.53345	ACGTGTAGT.ACCGCTGTG	PFA
0.151067	1.29282	ACGTGTAGT.ATCTCGAAC	Glyoxal
-0.899928	-5.51761	ACGTGTAGT.ATGACACAA	PFA
1.90413	-8.46938	ACGTGTAGT.GGATTCGTC	PFA
-0.456367	-7.46015	ACGTTCAAT.ACAGCGGTC	PFA
-5.13445	8.91947	ACGTTCAAT.ACGACATCT	PFA
-1.75251	0.794113	ACGTTCAAT.ACGCTAGTG	Glyoxal
-4.36913	7.76134	ACGTTCAAT.AGATGAGAT	Glyoxal
-1.52388	-0.788995	ACGTTCAAT.AGTCGTCCG	Glyoxal
0.910411	-4.53821	ACGTTCAAT.ATGGACGTT	PFA
-4.39061	9.18558	ACGTTCAAT.CAATACCAC	PFA
1.8437	-7.17328	ACGTTCAAT.CCATACGAT	PFA
-0.346501	9.88826	ACGTTCAAT.CGTTCCATT	Glyoxal
0.797498	1.01389	ACGTTCAAT.GAGTCACCA	Glyoxal
-1.43635	-3.81588	ACGTTCAAT.GCACTGGAT	PFA
-1.60457	-0.837944	ACGTTCAAT.GCTCAGCCA	Glyoxal
-2.73628	-1.07924	ACTAACCGA.TAGCACACG	Glyoxal
-0.111266	-1.6503	ACTAACCGA.TCAGAGCGT	Glyoxal
0.152203	4.03105	ACTAACCGA.TTAGTCGGA	Glyoxal
-3.69779	-1.41755	ACTAAGTTC.ATCAAGCAT	Glyoxal
-3.9704	9.35246	ACTAAGTTC.ATCTTACAG	PFA
2.03049	1.88023	ACTAAGTTC.ATTGCCGAC	Glyoxal
-1.33032	-0.477547	ACTAAGTTC.CCTTCCTCA	Glyoxal
2.04698	-5.11538	ACTAAGTTC.CTGATCAAG	PFA
-1.1956	2.17449	ACTAAGTTC.CTTGGATCA	Glyoxal
-0.900095	2.0281	ACTAAGTTC.GCACAACTC	Glyoxal
2.56041	10.472	ACTAAGTTC.GGAAGTATG	PFA
-1.15043	-6.69989	ACTAAGTTC.GGTAACTAC	PFA
1.08629	-3.73812	ACTAAGTTC.TATTCAACG	PFA
-1.87876	-4.88946	ACTAAGTTC.TCGTGCCAC	PFA
1.63672	-5.73546	ACTAAGTTC.TTCGTGATG	PFA
-3.39063	7.48229	ACTACCATC.ACTCGAGTC	Glyoxal
-0.192763	3.91042	ACTACCATC.ATGAGGTAT	Glyoxal
0.960391	8.60665	ACTACTCAT.AAGCAGCAT	Glyoxal
-1.55209	-0.53972	ACTACTCAT.CAGCTTCGA	Glyoxal
2.91531	-5.12645	ACTACTCAT.CTAGTGCTG	PFA
-1.72803	-3.89773	ACTACTCAT.CTTCTATGA	PFA
-5.16712	8.51176	ACTACTCAT.GAATCAACC	PFA
-4.46741	7.73009	ACTACTCAT.GACGGTGCT	Glyoxal
0.238062	2.42055	ACTACTCAT.GAGTCCAAT	Glyoxal
-0.38634	-7.15114	ACTACTCAT.GTGCTGACT	PFA
-1.11967	-3.72718	ACTATCCTG.ACCATTCAC	PFA
0.450332	-6.20181	ACTATCCTG.AGACATATC	PFA
-0.547305	-6.20778	ACTATCCTG.AGAGCGCGA	PFA
-1.58882	-4.88865	ACTATCCTG.ATATCAGCC	PFA
0.210094	-4.32565	ACTATCCTG.CTGTAGAAG	PFA
1.66617	3.26076	ACTATCCTG.GAGCTCTCA	Glyoxal
-1.31374	-1.17625	ACTATCCTG.GCGGAGATT	Glyoxal
1.1483	8.71801	ACTATCCTG.GGTAAGTGA	Glyoxal
0.353113	-0.458916	ACTATCCTG.GTGCTAAGC	Glyoxal
-3.16649	-1.43395	ACTATCCTG.TCATCATCT	PFA
-0.251907	-6.06282	ACTATCCTG.TGTCCATAG	PFA
2.33718	-3.51926	ACTATTGTC.ACTCCTGAG	PFA
1.64674	-6.18768	ACTATTGTC.GGTTAACAG	PFA
14.3204	2.81225	ACTATTGTC.TTCACTGGA	PFA
0.625185	2.59181	ACTCACGAA.AGTATGACG	Glyoxal
-3.0588	0.310387	ACTCACGAA.CTTCACTGT	Glyoxal
2.63759	-8.20607	ACTCACGAA.GGTTCTATC	PFA
0.387321	-6.64874	ACTCACGAA.GTTAGAGAC	PFA
2.48423	-5.46035	ACTCACGAA.TAATGTAGC	PFA
-0.339709	-4.41249	ACTCACGAA.TTGGTAACT	PFA
3.1711	9.93188	ACTCATTCA.ATAGACCGA	PFA
-0.253892	4.08079	ACTCATTCA.ATCTGCGTA	Glyoxal
-2.83852	3.28111	ACTCATTCA.GAAGAGCAC	Glyoxal
-1.26132	-0.981606	ACTCATTCA.GGAGACACA	Glyoxal
-3.49579	8.21177	ACTCATTCA.TAGAGCCAG	Glyoxal
-2.39691	-0.673109	ACTCCAACT.CCGCAATGG	Glyoxal
1.43289	-8.28311	ACTCCAACT.GTGGAGGTC	PFA
-2.54727	0.813282	ACTCCAACT.GTTCCAACA	Glyoxal
2.06432	-4.9956	ACTCCAACT.TCACACTGC	PFA
-2.78528	-5.0052	ACTCCGGTT.CACTAGACT	PFA
0.42006	2.49688	ACTCCGGTT.CCGGTGGTT	Glyoxal
-2.15874	2.47658	ACTCCGGTT.CGTCAGCAC	Glyoxal
2.30303	9.27854	ACTCCGGTT.GACTTGATT	PFA
3.44426	-5.74557	ACTCCGGTT.GTTAATTCG	PFA
-3.37762	9.4433	ACTCCGGTT.TCATGCAGG	PFA
3.01869	-4.78623	ACTCCGTCG.AACGGAGAT	PFA
1.89622	-8.06236	ACTCCGTCG.ACTCCTGAG	PFA
-2.71426	9.43652	ACTCCGTCG.AGTCGCGAC	Glyoxal
-0.946119	-1.18567	ACTCCGTCG.CCAACGGAA	Glyoxal
2.85028	-6.24043	ACTCCGTCG.CGATTGAAC	PFA
1.56124	-6.88401	ACTCCGTCG.CTAGTCGTC	PFA
-4.77634	-0.0190509	ACTCCGTCG.GATCTACTT	Glyoxal
0.0129569	-5.73058	ACTCCGTCG.GCCAATGAA	PFA
-3.04114	0.224935	ACTCCGTCG.GCCGAACCA	Glyoxal
1.81248	-4.06015	ACTCCGTCG.GTAGCCTTG	PFA
2.22567	9.08557	ACTCCGTCG.TATAATCGC	PFA
-2.07511	-4.24948	ACTCCGTCG.TGTGGTCCT	PFA
-0.628727	-7.1757	ACTCCTGAG.ACCTGCAGA	PFA
2.55189	-7.23959	ACTCCTGAG.CATTGCAGA	PFA
-3.97895	0.957371	ACTCCTGAG.GATACACTA	Glyoxal
1.09955	0.931654	ACTCCTGAG.GTACCTAAC	Glyoxal
0.829149	1.84043	ACTCCTGAG.GTAGCATAC	PFA
1.51498	-3.55726	ACTCCTGAG.TCGCAAGCA	PFA
3.28439	-4.56056	ACTCGAGTC.AAGACTACC	PFA
-4.6748	-0.0431916	ACTCGCTGT.AGGATGCGT	Glyoxal
0.269297	3.67735	ACTCGCTGT.CGTCTGTCC	Glyoxal
1.30391	10.1626	ACTCGCTGT.GAGATTCCT	Glyoxal
-2.0549	-6.23933	ACTCGCTGT.GGATACCTA	PFA
-4.11462	0.55969	ACTCGCTGT.TCGGATGTT	Glyoxal
1.22553	-5.65367	ACTCGTAGG.CTGATGCAC	PFA
-1.26881	0.986705	ACTCGTAGG.GATATATCC	Glyoxal
-2.42348	2.62394	ACTCGTAGG.TACAGGACT	Glyoxal
-2.89457	0.483844	ACTCGTCTA.CAAGGTGTG	Glyoxal
-4.33913	8.81828	ACTCGTCTA.CTACGAGAA	PFA
1.65647	-4.07958	ACTCGTCTA.GGAAGGTAT	PFA
-4.14229	-1.26666	ACTCGTCTA.GTCACAGAG	PFA
1.01355	0.832044	ACTCGTCTA.GTCTCCAGG	Glyoxal
-1.96426	0.267597	ACTCGTCTA.GTTCACTCC	Glyoxal
0.0160306	-7.75256	ACTCGTCTA.TGCGCTGCA	PFA
2.71898	-8.35854	ACTCGTCTA.TTGGACTTC	PFA
14.0453	2.53439	ACTCTAGGA.ACACATCTG	Glyoxal
1.01903	-8.18269	ACTCTAGGA.GCCATCGCT	PFA
-2.662	9.49227	ACTCTAGGA.TCCAGAACG	Glyoxal
0.275733	1.70519	ACTCTCACA.GAGCATACA	Glyoxal
-4.27004	7.91076	ACTCTCACA.GGTGGAGCT	Glyoxal
-0.711712	2.77083	ACTCTCACA.GTAGACTCT	Glyoxal
-2.36237	0.280445	ACTCTCACA.TGTTACTGA	Glyoxal
-0.212063	-6.00064	ACTCTGCTC.AATGAGTCG	PFA
-3.61436	8.01488	ACTCTGCTC.ACCACGCTA	Glyoxal
2.69051	-4.85899	ACTCTGCTC.ATCAAGCAT	PFA
-0.487469	3.79332	ACTCTGCTC.GATACCGGA	Glyoxal
-1.76941	0.618242	ACTCTGCTC.GTTGCTCAG	Glyoxal
-0.495772	1.04294	ACTCTGCTC.TGCGTATCT	Glyoxal
2.9841	10.1755	ACTCTGCTC.TTCACTCCT	PFA
-2.73866	2.75003	ACTGACTAC.ACTAAGTTC	Glyoxal
2.89615	9.58969	ACTGACTAC.ACTCATTCA	PFA
2.52614	9.34882	ACTGACTAC.ATGGAGAGT	PFA
0.261425	0.0107636	ACTGACTAC.CTTCACTGT	Glyoxal
-1.35835	-5.28663	ACTGACTAC.TAACACGAG	PFA
-1.38726	-6.97401	ACTGACTAC.TCAGACAAG	PFA
-1.8903	2.01341	ACTGACTAC.TGAACCAAT	Glyoxal
0.74716	-5.80383	ACTGACTAC.TGGAGAACC	PFA
0.042007	1.82839	ACTGCTAGT.AAGGAACAG	Glyoxal
-4.3739	9.35963	ACTGCTAGT.ACCATGTCT	PFA
-3.11124	8.00771	ACTGCTAGT.ACTAAGTTC	Glyoxal
1.67387	2.63064	ACTGCTAGT.ACTGGTGCT	Glyoxal
1.01949	-8.04606	ACTGCTAGT.AGAGGTGAA	PFA
-1.21329	-4.93592	ACTGCTAGT.AGCTGCACT	PFA
-0.292891	-6.76624	ACTGCTAGT.CAATACCAC	PFA
-3.64345	-1.47502	ACTGCTAGT.CAATGTGCT	Glyoxal
0.212302	-6.95067	ACTGCTAGT.GATCTGTTC	PFA
3.57388	-6.59606	ACTGCTAGT.GCTCTGTGT	PFA
-3.84834	7.47576	ACTGCTAGT.GTTGATGCA	Glyoxal
0.530865	11.0372	ACTGCTAGT.TGGTGGATC	Glyoxal
-0.116296	8.48087	ACTGGACCA.ACATGGATT	Glyoxal
2.42889	-7.99485	ACTGGACCA.ACTCTAGGA	Glyoxal
1.20844	10.3171	ACTGGACCA.CTAGGTACT	Glyoxal
1.3756	2.51056	ACTGGACCA.GAACTCGTA	Glyoxal
1.48276	1.62056	ACTGGACCA.GAGCATACA	Glyoxal
1.30283	1.49904	ACTGGACCA.GGAGTACAG	Glyoxal
-0.205654	8.6192	ACTGGACCA.TGCATACAT	Glyoxal
3.0314	-7.66074	ACTGGTCAG.ACAGAGATG	PFA
-2.09012	-1.45703	ACTGGTCAG.ACTCGCTGT	Glyoxal
-3.24263	0.442008	ACTGGTCAG.ATAGCACGG	Glyoxal
1.19515	9.96834	ACTGGTCAG.CTCTCAGTC	Glyoxal
2.34357	-5.93474	ACTGGTCAG.GAGTCCAAT	PFA
0.375268	-4.40659	ACTGGTCAG.GCACTGGAT	PFA
-1.38658	-3.59363	ACTGGTCAG.GTGCATCAA	PFA
3.05117	10.6336	ACTGGTCAG.TATGTACCT	PFA
2.95797	-7.98151	ACTGGTCAG.TATGTATGC	PFA
1.66613	1.00765	ACTGGTGCT.CTGCTTAGG	Glyoxal
1.02549	9.4678	ACTGGTGCT.GAGCTCTCA	Glyoxal
-2.35385	9.2746	ACTGGTGCT.GTCAGACCG	Glyoxal
-1.67219	1.21767	ACTGGTGCT.TAACATTGG	Glyoxal
-0.460037	0.502549	ACTGGTGCT.TCTACATCC	Glyoxal
3.2643	-5.30762	ACTGTAATC.CCTATTCAA	PFA
-1.54778	0.735903	ACTGTAATC.CTTCTCATC	Glyoxal
-3.73384	0.390326	ACTGTAATC.CTTGTAACG	Glyoxal
-0.77261	-6.83971	ACTGTAATC.GATTAGTGT	PFA
1.81767	-7.48422	ACTGTAATC.TAACGTGTC	PFA
-1.10183	-6.97718	ACTGTAATC.TAGAGACTA	PFA
-0.657864	-7.86432	ACTGTGTCA.AGAAGTCCT	PFA
-0.072507	-3.88825	ACTGTGTCA.ATGTGAGAC	PFA
2.17941	2.03022	ACTGTGTCA.CGGTTGCGA	Glyoxal
1.35608	-4.69925	ACTGTGTCA.CTGGTCGGT	PFA
0.0143972	3.94809	ACTGTGTCA.CTTACATGC	Glyoxal
-0.449605	-5.96248	ACTTAGCTT.ATGAGTGTG	PFA
2.40156	1.80624	ACTTAGCTT.CCGCATCCT	Glyoxal
-0.497439	-0.433894	ACTTAGCTT.TACCGATTG	Glyoxal
-1.74435	2.18431	ACTTCAGTA.AAGCACAAC	Glyoxal
-2.43674	1.96762	ACTTCAGTA.ACTGTGTCA	Glyoxal
1.6819	0.800175	ACTTCAGTA.AGCACCGTG	Glyoxal
0.934149	-8.08374	ACTTCAGTA.GGTCGGTCT	PFA
0.869026	8.35793	ACTTCAGTA.TCAAGGTCG	Glyoxal
-0.678427	-1.1439	ACTTCAGTA.TCAATCTAG	PFA
0.976497	-6.41146	ACTTCAGTA.TCCAGAACG	PFA
-3.70122	-0.155074	ACTTCAGTA.TGGAATCGT	Glyoxal
-1.92713	-3.40292	ACTTCGCAG.CTTAAGTTG	PFA
-2.0093	3.17602	ACTTCGCAG.GAGTCCAAT	Glyoxal
0.0976356	-3.25393	ACTTCGCAG.TCAATGGAC	PFA
-4.37659	8.07858	ACTTCGCAG.TGTGGACAA	Glyoxal
-3.97449	-0.103132	ACTTCTAAC.AAGCATTGC	Glyoxal
3.38272	9.81039	ACTTCTAAC.CGCCATTAC	PFA
0.111284	3.3268	ACTTCTAAC.GATCGCACT	Glyoxal
3.49233	10.0742	ACTTCTAAC.GGTTCAGAC	PFA
0.904097	1.46575	ACTTCTAAC.GTGTACCGT	Glyoxal
1.23429	10.7982	ACTTCTAAC.GTGTTCCAG	Glyoxal
3.08881	10.273	ACTTCTTGG.ACCTGTACC	PFA
-4.0322	7.70012	ACTTCTTGG.AGTTACAAG	Glyoxal
-0.0765932	8.47349	ACTTCTTGG.GTGAATGCC	Glyoxal
1.28982	9.62275	ACTTCTTGG.TGTACACGA	Glyoxal
-2.18691	0.458249	ACTTGATCT.AAGAGAGAG	Glyoxal
14.5982	2.99114	ACTTGATCT.ACGCTATGT	PFA
2.47096	2.46369	ACTTGATCT.CAAGTCACT	Glyoxal
2.5659	9.64245	ACTTGATCT.CCTATTGGT	PFA
0.922559	-5.68039	ACTTGATCT.CCTTGCTTG	PFA
-0.405796	8.89211	ACTTGATCT.TAGTGATCC	Glyoxal
-2.33484	0.711124	AGAAGAGTC.ATTCACCTC	Glyoxal
0.596915	11.0811	AGAAGAGTC.CTTAACAGC	Glyoxal
-0.834902	-0.706221	AGAAGAGTC.GGTAGACAT	PFA
3.50049	-6.49101	AGAAGAGTC.GTCGACATT	PFA
-4.08668	7.83873	AGAAGAGTC.TGGATTAGC	Glyoxal
0.699252	10.4048	AGAAGAGTC.TGGTAACCA	Glyoxal
1.89431	-5.94501	AGAAGCTGC.ACGGACCAT	PFA
-0.100902	-6.26595	AGAAGCTGC.ATTAGCCAC	PFA
0.717776	-4.53248	AGAAGCTGC.CAGTGCCAT	PFA
0.912001	8.32406	AGAAGCTGC.CGAAGAGGT	Glyoxal
-2.08618	-5.42733	AGAAGCTGC.CGCTTGTAG	PFA
3.37183	10.4014	AGAAGCTGC.TATGCCTTC	PFA
-0.709565	-7.88266	AGAAGCTGC.TTGGTAACT	PFA
-0.124301	-8.10706	AGAAGTAAC.ACAAGGTAC	PFA
3.03487	-7.85663	AGAAGTAAC.TGAGACAGC	PFA
1.12196	0.826304	AGAAGTCCT.AAGGATACG	Glyoxal
-1.77203	-3.61816	AGAAGTCCT.CAGTTACTG	PFA
0.910362	-5.4818	AGAAGTCCT.CTCGACTGC	PFA
0.067277	10.2725	AGAAGTCCT.CTGGACTAA	Glyoxal
1.68318	9.40042	AGAAGTCCT.GAGCCGTTA	Glyoxal
-3.01418	-0.174021	AGAAGTCCT.GCAACACCT	Glyoxal
-1.36465	-7.43174	AGAAGTCCT.TATCTGTCA	PFA
-2.35143	9.33809	AGAATCAGA.AGTCATACT	Glyoxal
2.33021	2.5658	AGAATCAGA.CTATGGATG	Glyoxal
2.52594	-8.33731	AGAATCAGA.CTGATGCAC	PFA
0.936786	8.93328	AGAATCAGA.TCCAGAACG	Glyoxal
0.085667	2.88735	AGACATATC.ACTTGATCT	Glyoxal
2.817	-7.61828	AGACATATC.AGACCAGCT	PFA
2.04356	2.58031	AGACATATC.AGAGGACGT	Glyoxal
0.505937	-4.75344	AGACATATC.ATGCTGTCG	PFA
-4.08415	-1.27188	AGACATATC.CAACGCACA	Glyoxal
-3.42804	8.02615	AGACATATC.TATGAAGAC	Glyoxal
-0.548973	10.3382	AGACATATC.TCAGAGTCA	Glyoxal
1.06296	-0.564211	AGACATCCA.ACACACCGT	Glyoxal
1.22961	10.7572	AGACATCCA.ATTCCGTAC	Glyoxal
1.4179	-8.33534	AGACATCCA.CATCCTCTC	PFA
-2.15451	-6.49143	AGACATCCA.GAGACGATC	PFA
0.339594	-1.51182	AGACATCCA.TGGTAGCAG	Glyoxal
1.70517	0.801804	AGACATCCA.TTACGGACC	Glyoxal
-2.81406	3.61159	AGACCACGC.AGCTTGGTG	Glyoxal
14.2582	2.09932	AGACCACGC.CAAGAGAGT	Glyoxal
1.09626	2.31379	AGACCACGC.CGGATTCTC	Glyoxal
-1.23772	0.479801	AGACCACGC.TCCTGTCCG	Glyoxal
2.0927	0.815741	AGACCAGCT.AGTAATCAG	Glyoxal
1.31416	0.470444	AGACCAGCT.CATAGGTGT	PFA
-2.01705	-0.114857	AGACCAGCT.CCATAGCCA	Glyoxal
1.13308	-2.52493	AGACCAGCT.CCGGTTGAG	PFA
0.908459	-6.74152	AGACCAGCT.GCTTACTAG	PFA
3.25766	10.6279	AGACCAGCT.GGAAGGTAT	PFA
-4.1977	-0.177354	AGACGCCTG.ACGTGCTCG	Glyoxal
-5.2113	8.348	AGACGCCTG.TAGGTTAGT	PFA
-4.02535	-1.1438	AGACGCTAT.ACAGCGTAT	Glyoxal
2.21811	-6.45698	AGACGCTAT.CGATTCGAG	PFA
0.152859	2.586	AGACGCTAT.GACGCTTGC	Glyoxal
-2.07371	-5.4771	AGACGCTAT.TTGGAGAAC	PFA
-4.58688	0.105673	AGACGGAGG.AACGAGAAT	Glyoxal
0.931719	-1.57278	AGACGGAGG.AATGAGTCG	Glyoxal
-1.54864	-0.211709	AGACGGAGG.AGTGACGAT	Glyoxal
2.60272	-7.40401	AGACGGAGG.CCTCTTGTA	PFA
1.13074	-4.10286	AGACGGAGG.GAGTATCGC	PFA
-0.0436019	-5.93215	AGACGGAGG.GCGAAGCTC	PFA
-2.56859	9.3472	AGACGGAGG.GGAGCTCAA	Glyoxal
2.23592	2.61393	AGACGGAGG.TACAACACC	Glyoxal
-0.882089	-0.872721	AGACTAGTA.ATGCGCCGT	Glyoxal
-3.47401	7.46747	AGACTAGTA.GTATACAGA	Glyoxal
0.62014	8.98838	AGACTAGTA.GTCGCAGGT	Glyoxal
-1.59657	-7.25834	AGACTAGTA.TCATGCAGG	PFA
0.457732	8.91796	AGACTAGTA.TCGATTCAG	Glyoxal
-0.52417	3.40943	AGACTTCGT.ACTCGTAGG	Glyoxal
1.74871	-8.44794	AGACTTCGT.AGATCGAGT	PFA
-3.68541	-0.733795	AGACTTCGT.AGGTCAGCA	Glyoxal
-2.81529	-0.125695	AGACTTCGT.CATCCAGGA	Glyoxal
-1.69953	0.0422015	AGACTTCGT.CATTGACAA	Glyoxal
0.0584902	3.79981	AGACTTCGT.CCAACAACA	Glyoxal
-3.99442	7.5308	AGACTTCGT.CCGCAATGG	Glyoxal
-3.09489	3.33569	AGACTTCGT.CCTATTGGT	Glyoxal
-0.0333515	-7.59376	AGACTTCGT.GCGCTAGAA	PFA
-0.0581539	-7.83624	AGACTTCGT.GCTCTGTGT	PFA
3.30991	-5.63247	AGACTTCGT.TGGATAGGT	PFA
0.185716	0.0891232	AGAGAGTGG.CGACAGACC	Glyoxal
1.87082	-7.6406	AGAGAGTGG.CTATAGCTC	PFA
-0.699495	-4.01405	AGAGAGTGG.CTCCAGCGT	PFA
2.71515	-4.00142	AGAGAGTGG.CTTGCACAA	PFA
-0.296944	4.27421	AGAGAGTGG.GTACGAACG	Glyoxal
-1.70719	-0.554225	AGAGAGTGG.TGACCTATG	Glyoxal
-1.91344	2.72398	AGAGAGTGG.TTCGCATCC	Glyoxal
-1.50897	-4.64943	AGAGCCGCA.CGCACTCTT	PFA
-0.385672	-5.26466	AGAGCCGCA.GATATATCC	PFA
-0.715081	-4.15357	AGAGCCGCA.GCCAATGAA	PFA
-2.79108	0.667602	AGAGCGCGA.AAGGATACG	Glyoxal
-0.570876	3.07927	AGAGCGCGA.AGACCACGC	Glyoxal
-4.86618	8.04863	AGAGCGCGA.CAACCTGGT	Glyoxal
-2.75079	-0.267108	AGAGCGCGA.CCAACAACA	Glyoxal
-1.13763	-4.11624	AGAGCGCGA.CCAACGGAA	PFA
-3.66864	-0.578645	AGAGCGCGA.CGTGCCTAT	Glyoxal
0.432937	-6.58075	AGAGCGCGA.GCAACTCGC	PFA
1.90919	-6.67836	AGAGCGGAG.CAGCGACGT	PFA
-4.92634	8.56474	AGAGCGGAG.CATTGCAGA	PFA
0.934598	-3.09462	AGAGCGGAG.CCGGTGGTT	PFA
0.621535	1.99099	AGAGCGGAG.GCGATATGA	Glyoxal
-2.88704	3.29369	AGAGCGGAG.TCATATCGC	Glyoxal
1.73503	-8.40618	AGAGGACGT.ACTGTAATC	PFA
0.743638	-1.90401	AGAGGACGT.ATATCCGAT	Glyoxal
0.428569	2.26592	AGAGGACGT.CAACTCCAG	Glyoxal
0.696276	-0.450884	AGAGGACGT.GATTAGTGT	Glyoxal
0.915603	-4.87642	AGAGGACGT.GGTACTTCC	PFA
-0.726398	-8.08439	AGAGGACGT.TGAGAGGAC	PFA
-2.41648	-0.622857	AGAGGTGAA.ACAAGGTAC	Glyoxal
1.52152	-5.44264	AGAGGTGAA.ACTTCTAAC	PFA
-0.84011	-4.10067	AGAGGTGAA.CAGCGTAAG	PFA
1.1241	-6.6498	AGAGGTGAA.CCAGGAGTT	PFA
-2.04054	-6.86165	AGAGGTGAA.CCGACTGTT	PFA
1.8699	-6.59744	AGAGGTGAA.GACAATGTT	PFA
-0.426061	-6.3643	AGAGGTGAA.TATCACCTG	PFA
2.53776	-7.6839	AGATACGTT.AGGTGTACA	PFA
-5.33664	8.52013	AGATACGTT.TCGTAATAG	PFA
0.733229	-7.37255	AGATATGGA.AAGTTCTCT	PFA
-2.08344	2.27467	AGATATGGA.CATTCCGAG	Glyoxal
3.37684	-4.81779	AGATATGGA.CCAGCCAAT	PFA
0.447863	-4.33891	AGATATGGA.GGAAGGTAT	PFA
-2.02671	9.38047	AGATCGAGT.CACTAGACT	Glyoxal
-0.24475	8.50469	AGATCGAGT.CTGCGTCAC	Glyoxal
0.0601438	8.54231	AGATCGAGT.TTCCTTGAC	Glyoxal
1.86685	-5.26963	AGATCTGAC.ATATTCGCA	PFA
-4.41353	-0.0223073	AGATCTGAC.CCACGGATC	Glyoxal
-1.5189	2.4226	AGATCTGAC.CCGAGTACT	Glyoxal
0.351522	3.093	AGATCTGAC.CGCTTATGA	Glyoxal
-3.07638	3.43698	AGATCTGAC.TCACATACT	Glyoxal
1.63939	9.48426	AGATCTTCA.AAGAGAACT	Glyoxal
0.714677	-7.16807	AGATCTTCA.AGGAAGGTG	PFA
1.52012	3.30221	AGATCTTCA.GCTTACGTT	PFA
-3.37387	-1.20191	AGATCTTCA.TAGTACGTA	Glyoxal
1.74129	-6.56295	AGATCTTCA.TGACCAAGT	PFA
0.547488	-7.3391	AGATGAAGA.AATCCGCTG	PFA
0.863637	0.598221	AGATGAAGA.AATTAGAGG	Glyoxal
0.111109	-0.37889	AGATGAAGA.ATAGCACGG	Glyoxal
-1.19322	0.307216	AGATGAAGA.GAATCGAGA	Glyoxal
0.741302	-3.33237	AGATGAAGA.TCACGACAA	PFA
-4.21069	0.299379	AGATGAGAT.AACGGTAGC	Glyoxal
0.573915	9.97412	AGATGAGAT.AACTGCGAC	Glyoxal
-2.17071	-5.82862	AGATGAGAT.ACAGCATCA	PFA
-0.770466	9.91446	AGATGAGAT.ACAGGAACT	Glyoxal
2.51069	9.65611	AGATGAGAT.ACTCGAGTC	PFA
0.98453	2.01103	AGATGAGAT.AGAAGTCCT	Glyoxal
0.440889	-1.36501	AGATGAGAT.ATAGTCAGT	Glyoxal
-0.0562608	3.5034	AGATGAGAT.CACGTAGAC	Glyoxal
-0.479402	-7.38083	AGATGAGAT.CCGGTTGAG	PFA
-2.94522	3.30853	AGATGAGAT.CGTGCTTGA	Glyoxal
2.57325	-6.68219	AGATGAGAT.GCAATCACG	PFA
-0.235717	-1.08859	AGATGAGAT.GCGCTCTAT	Glyoxal
-0.753112	0.179886	AGATGAGAT.GTGCTCTTG	Glyoxal
3.08892	-4.60827	AGATGAGAT.TCCGGAGCT	PFA
0.151143	-5.56719	AGATGAGAT.TTCAGTGCC	PFA
-4.3299	9.04577	AGATGTTGG.CACTGCTTA	PFA
1.18875	-3.27741	AGATGTTGG.TATAGTGCG	PFA
-2.19854	-6.63346	AGATGTTGG.TCAGAGTCA	PFA
-0.262973	9.63574	AGATGTTGG.TCATGCTCA	Glyoxal
1.55896	-5.34592	AGATGTTGG.TTGTCAACC	PFA
-4.35826	8.9158	AGCAACATT.ACTCGTCTA	PFA
2.46901	-7.34754	AGCAACATT.CCTGTTAGC	PFA
-1.69063	-6.08902	AGCAACATT.GGATCGTTC	PFA
-3.7824	7.23976	AGCAACATT.TCGATTCAG	Glyoxal
-2.21478	-3.81016	AGCAAGTCC.AATCAGGAG	PFA
-1.12688	-1.42432	AGCAAGTCC.ACCGGAGTA	Glyoxal
0.0328633	2.48621	AGCAAGTCC.AGATCTTCA	Glyoxal
-2.99381	-4.56241	AGCAAGTCC.ATCAGTCGA	PFA
1.58366	3.16137	AGCAAGTCC.CACACTGCC	Glyoxal
0.562983	-1.34316	AGCAAGTCC.GACTCTCAC	PFA
1.36169	10.1204	AGCAAGTCC.GTGCATCAA	Glyoxal
-1.86237	0.23447	AGCACACCT.AAGGATACG	Glyoxal
1.55615	0.522382	AGCACACCT.AAGTAGGAC	Glyoxal
0.744509	-0.564811	AGCACACCT.GAAGTGTGA	Glyoxal
-0.516333	0.996688	AGCACACCT.GTGTTGGAA	Glyoxal
2.23222	-5.12103	AGCACACCT.TCGGATGTT	PFA
-1.19768	0.0726033	AGCACCAGC.ACGGTGCCT	Glyoxal
-0.525448	-0.729848	AGCACCAGC.ACTCGAGTC	Glyoxal
-4.09558	8.83946	AGCACCAGC.AGCATTCCA	PFA
2.89283	-6.92397	AGCACCAGC.AGTTATCGC	PFA
0.716472	11.0896	AGCACCAGC.CGTAATGAC	Glyoxal
2.47523	-4.86968	AGCACCAGC.CGTACACAC	PFA
0.332444	1.56913	AGCACCAGC.CTTCTGAGT	Glyoxal
-0.392225	-4.04746	AGCACCAGC.GCGCTAGAA	PFA
0.122915	3.5284	AGCACCGTG.AATAACTCC	Glyoxal
-0.0129997	-7.82299	AGCACCGTG.CACTACAGG	PFA
-1.44827	0.868419	AGCACCGTG.CTATCTTGA	Glyoxal
1.72425	-4.63485	AGCACCGTG.GGTTGCTAT	PFA
1.328	0.442974	AGCAGACAA.AGACCAGCT	Glyoxal
1.17128	8.81282	AGCAGACAA.AGAGCGGAG	Glyoxal
3.02243	-7.93093	AGCAGACAA.ATCTCTGCT	PFA
-0.798559	-1.10646	AGCAGACAA.CTTCCGGTA	Glyoxal
-2.41993	9.16838	AGCAGACAA.GAAGGATCA	Glyoxal
-3.56712	-0.616396	AGCAGACAA.GCATGTGGT	Glyoxal
0.387137	-2.93961	AGCAGACAA.GCCGTTGTT	PFA
0.771207	9.95664	AGCAGACAA.TCTCGATGC	Glyoxal
-0.0495108	-1.68737	AGCATATGG.AATCAGGAG	Glyoxal
-1.59168	-5.35421	AGCATATGG.AATCTGACC	PFA
-1.70059	-6.20303	AGCATATGG.CCGTCAGGT	PFA
1.97608	2.28975	AGCATATGG.CCTGCTCCA	Glyoxal
1.46247	-7.31892	AGCATATGG.CTGTGGTGG	PFA
-3.07354	8.35681	AGCATATGG.GGTTGCTAT	Glyoxal
-0.329133	-3.75965	AGCATATGG.GTCACTATG	PFA
0.414962	8.64925	AGCATATGG.TTCCAATTC	Glyoxal
0.608295	10.4925	AGCATTCCA.ATTGGTTCC	Glyoxal
-2.99633	-4.61634	AGCATTCCA.CCACATTAG	PFA
-3.18001	0.077928	AGCATTCCA.GGTAGTGTT	Glyoxal
0.327439	8.62932	AGCATTCCA.TCAACACTC	Glyoxal
-1.81714	-6.55107	AGCATTCCA.TGTAGGTTA	PFA
-3.45968	1.03145	AGCATTGTT.CAATCAAGT	Glyoxal
1.55564	-8.40737	AGCATTGTT.CTCCTATCT	PFA
-1.3229	-5.66243	AGCATTGTT.TACTCGACC	PFA
-2.55049	3.62803	AGCCACTTC.AGCTTGGTG	Glyoxal
1.08618	-6.23193	AGCCACTTC.CATCCTCTC	PFA
0.306838	-7.3774	AGCCACTTC.GAGGTGAGC	PFA
-2.52537	9.13029	AGCCACTTC.GCACGCATT	Glyoxal
1.45266	-7.70801	AGCCACTTC.GCGAGCAAG	PFA
0.913435	-5.02699	AGCCAGGAC.ATAGTCAGT	PFA
0.4783	3.62985	AGCCAGGAC.CTCGTTCAC	Glyoxal
-2.96306	0.875288	AGCCAGGAC.GCATGTAAG	Glyoxal
1.19858	-8.18391	AGCCAGGAC.GCCGTTGTT	PFA
1.30047	-6.42865	AGCCAGGAC.TATACGGAT	PFA
1.33072	-3.77281	AGCCAGGAC.TATTGACTG	PFA
0.220117	2.14865	AGCCAGGAC.TGAACTTGC	Glyoxal
0.54887	10.3923	AGCCAGGAC.TGTGAGTAT	Glyoxal
-4.46849	9.24467	AGCCAGGAC.TTCCAATTC	PFA
2.47088	-6.69114	AGCCGGATC.AGATATGGA	PFA
-2.54311	-4.8475	AGCCGGATC.CAAGGTGTG	PFA
-3.65987	0.910102	AGCCGTTCT.ACCTGTACC	Glyoxal
-2.31506	9.17832	AGCCGTTCT.CATTCGAAT	Glyoxal
-2.96602	9.66097	AGCCGTTCT.CTCCACGTC	Glyoxal
2.34112	-7.65786	AGCCTCGCA.AAGGATCGT	PFA
-0.265398	-7.29247	AGCCTCGCA.CCGCTATCC	PFA
-0.992544	-3.9728	AGCCTCGCA.CTTAGAAGG	PFA
-0.300281	1.12661	AGCCTCGCA.GCCATTAAG	Glyoxal
-1.89043	0.994089	AGCCTCGCA.TCCAAGTAA	Glyoxal
0.10647	-3.09985	AGCCTCGCA.TGGTAGCAG	PFA
-2.30359	9.63637	AGCCTCGCA.TTACACCTT	Glyoxal
2.70162	-3.97847	AGCCTCTAG.GGATCAGGT	PFA
-3.55805	7.34073	AGCCTCTAG.TCTAGCTGG	Glyoxal
2.18886	-4.58354	AGCGACACC.CGATCCAGA	PFA
0.0281486	0.779569	AGCGACACC.CTAGTGCTG	Glyoxal
-2.30242	-4.16894	AGCGCATGA.ACACCACAT	PFA
2.78541	-6.94731	AGCGCATGA.ACTTCAGTA	PFA
-1.9377	-3.81794	AGCGCATGA.CGACCTGTA	PFA
1.68553	1.42016	AGCGCATGA.CGTACACAC	Glyoxal
1.17984	-6.34243	AGCGCATGA.GTCTTCTCG	PFA
0.352154	3.61839	AGCGCATGA.TAAGGTGAT	Glyoxal
1.8404	0.474645	AGCGCATGA.TAGCTGTTG	Glyoxal
-1.93472	0.725044	AGCGCATGA.TCTAGCTGG	Glyoxal
2.90045	-5.06794	AGCGCATGA.TGCAGTTCA	PFA
-0.578143	-4.42596	AGCGCATGA.TTCCGAGCG	PFA
1.65762	-5.20159	AGCGGAACA.ATGCGGATT	PFA
0.0692397	8.57089	AGCGGAACA.ATTAGCACA	Glyoxal
-0.720509	-4.50852	AGCGGAACA.CTGAGATAG	PFA
-1.65559	2.16572	AGCGGAACA.GTACCACAA	Glyoxal
0.408293	-5.13684	AGCGGAACA.TGCATCGGA	PFA
-3.25581	-0.15474	AGCGGTAAG.ACACCGCCA	Glyoxal
0.829702	1.86539	AGCGGTAAG.ACTCACGAA	Glyoxal
-0.380664	3.56918	AGCGGTAAG.AGCGGAACA	Glyoxal
-2.3699	-3.96954	AGCGGTAAG.ATAGCACGG	PFA
-0.346411	-5.86253	AGCGGTAAG.GTTGATGCA	PFA
-1.97303	-4.62709	AGCGGTAAG.TGACCAAGT	PFA
1.99925	1.57959	AGCGGTCTA.AACTGCGAC	Glyoxal
0.133719	-0.944335	AGCGGTCTA.ACACCGCCA	PFA
-0.448445	-1.09406	AGCGGTCTA.ACAGGAACT	Glyoxal
-4.1839	-1.22314	AGCGGTCTA.AGATATGGA	Glyoxal
2.13337	-6.15771	AGCGGTCTA.GAACATGAC	PFA
0.197267	1.26229	AGCGGTCTA.TCCAGCAGC	Glyoxal
-1.50587	-0.304921	AGCGGTCTA.TTAACGGAG	Glyoxal
-1.79705	3.14288	AGCGTAGAA.AACACACTC	Glyoxal
0.260341	3.36001	AGCGTAGAA.CCGCAGAAT	Glyoxal
-4.22948	0.167678	AGCGTCGTC.CCTCCTTGT	Glyoxal
1.54653	10.9028	AGCGTCGTC.CGACGTGAT	Glyoxal
-3.05521	7.90364	AGCGTCGTC.TGCTTACGG	Glyoxal
0.563922	-3.4521	AGCTACTCA.ACCATACTT	PFA
1.46815	2.3897	AGCTACTCA.CGTTACACC	Glyoxal
1.23288	-2.74233	AGCTACTCA.CTTAATCGT	PFA
0.308688	-6.20489	AGCTACTCA.TAGCACACG	PFA
1.27015	8.73153	AGCTACTCA.TTATTCGAC	Glyoxal
-5.26201	8.44901	AGCTACTCA.TTGCAGTCA	PFA
-1.92296	0.198491	AGCTATATG.ACCGACGGT	PFA
-4.10986	9.10474	AGCTATATG.AGATGAAGA	PFA
0.593029	-2.40041	AGCTATATG.ATGACACAA	PFA
0.427815	0.564283	AGCTATATG.CAATGTGCT	PFA
0.453076	-6.79214	AGCTATATG.CTTCGACTG	PFA
0.856921	-2.03105	AGCTATATG.GACAGGTTA	PFA
2.03172	-5.93892	AGCTATATG.GGACGAGCA	PFA
0.840087	-0.428517	AGCTCGTCT.AACGCATTG	PFA
-1.50264	-5.62284	AGCTCGTCT.ACAGGAACT	Glyoxal
-0.852016	-0.495289	AGCTCGTCT.ACGGTGCCT	Glyoxal
-2.43772	2.2126	AGCTCGTCT.AGAGGTGAA	Glyoxal
2.32667	-7.63299	AGCTCGTCT.CAGGTATCG	PFA
-2.77941	9.60631	AGCTCGTCT.CATCCTCTC	Glyoxal
-3.30251	-1.33075	AGCTCGTCT.CTCCTGACG	Glyoxal
3.2702	-6.89547	AGCTCGTCT.CTTATCTCA	PFA
1.32974	2.38486	AGCTCTCCG.ACCGAGTAG	Glyoxal
0.749031	-5.74236	AGCTCTCCG.CACATATCA	PFA
-0.222049	9.72799	AGCTCTCCG.CACGCGTAA	Glyoxal
-2.06051	-6.48009	AGCTCTCCG.CAGTGCCAT	PFA
-0.424244	3.55475	AGCTCTCCG.CGGTGTTAC	Glyoxal
0.543968	0.870208	AGCTCTCCG.GACGTTCAG	Glyoxal
1.52404	3.53387	AGCTCTCCG.GCAGCGATA	Glyoxal
-2.36097	-6.39508	AGCTCTCCG.GCTTACTAG	PFA
-1.62243	-5.53168	AGCTCTCCG.GTGGTTACC	PFA
-4.02179	1.02316	AGCTGCACT.ATTGATTGG	Glyoxal
-0.853908	0.49708	AGCTGCACT.CAGTGCTGC	Glyoxal
-3.91852	-0.254052	AGCTGCACT.CTCATGCCA	Glyoxal
-2.00116	-4.65394	AGCTGCACT.CTCGAACTG	PFA
-2.60084	9.22632	AGCTGCACT.GGAGACACA	Glyoxal
-3.0947	0.0378608	AGCTGCACT.GTTGACCAT	Glyoxal
-2.59677	-1.17823	AGCTGCACT.TCTCGATGC	Glyoxal
-1.56727	0.0823909	AGCTGCACT.TGCTCAGCG	Glyoxal
-4.28765	7.59803	AGCTGCACT.TGGACGAGA	Glyoxal
0.978234	-6.67864	AGCTTCGAT.ACAACGAGC	PFA
1.61334	9.81191	AGCTTCGAT.CGTTACACC	Glyoxal
-2.62296	2.82732	AGCTTCGAT.GAAGTGTGA	Glyoxal
1.0079	0.334346	AGCTTCGAT.GATGCGACG	Glyoxal
2.7283	-5.38483	AGCTTGGTG.AGATGAGAT	PFA
1.62041	-4.5576	AGCTTGGTG.AGTTGTGTA	PFA
1.35262	-5.07181	AGCTTGGTG.ATCCAGCTG	PFA
-3.26461	0.621982	AGCTTGGTG.GGATCAGGT	Glyoxal
-0.0922033	-6.65582	AGCTTGGTG.GGTAAGGAT	PFA
-0.153417	10.667	AGCTTGGTG.GTTCACTCC	Glyoxal
-1.05494	-0.578387	AGCTTGGTG.TCTAGGATG	Glyoxal
-4.85515	8.88661	AGGAAGGTG.CTTAATCGT	PFA
2.13113	-4.02913	AGGAAGGTG.GGTTCTATC	PFA
-1.35858	-1.10349	AGGAAGGTG.TCATGCAGG	Glyoxal
-0.916247	3.81174	AGGAAGGTG.TCCTCGTCG	Glyoxal
-0.350625	-3.31415	AGGAATTGG.AAGCCAAGT	PFA
-1.22861	1.67431	AGGAATTGG.AAGTACAGA	Glyoxal
-5.0165	8.9121	AGGAATTGG.AGGTGCGAG	PFA
-2.09531	2.43543	AGGAATTGG.ATAGCCTAA	Glyoxal
-1.79664	-6.46907	AGGAATTGG.ATCTAGGTT	PFA
-3.42647	0.445807	AGGAATTGG.CACATTCTG	Glyoxal
-2.28074	9.20318	AGGAATTGG.CCAATGCCT	Glyoxal
0.255494	-3.11336	AGGAATTGG.GCCATACAA	PFA
0.502761	-0.96712	AGGAGCAAT.ACCATTCAC	Glyoxal
-0.496451	3.83149	AGGAGCAAT.CACTTCCTT	PFA
2.869	10.0322	AGGAGCAAT.CTCGTCTTG	PFA
-2.48737	9.62829	AGGAGCAAT.CTGCGTCAC	Glyoxal
-0.731997	0.316078	AGGAGCAAT.GCTCTGTGT	Glyoxal
3.11181	-7.19241	AGGAGCAAT.GGAGACACA	PFA
13.8045	2.59706	AGGAGCAAT.TATGATGTG	Glyoxal
2.8912	-7.85278	AGGAGGTGA.ACGACATCT	PFA
-1.60252	-1.74287	AGGAGGTGA.ATGACACAA	Glyoxal
-1.48837	-7.11874	AGGAGGTGA.CGTTCCATT	PFA
2.13757	-7.2578	AGGATCATG.ACTGGACCA	PFA
2.411	10.7482	AGGATCATG.AGAGAGTGG	PFA
-0.460645	1.58053	AGGATCATG.CAGTACATC	Glyoxal
1.70084	-5.78338	AGGATCATG.CATCAATAG	PFA
-0.639338	-6.86096	AGGATCATG.CATCCTCTC	PFA
2.66283	10.2206	AGGATCATG.CCACAAGGT	PFA
-2.4269	3.48542	AGGATCATG.CGACCATCA	Glyoxal
0.542108	0.889056	AGGATCTCA.AGAGCGGAG	Glyoxal
-1.83205	-0.332636	AGGATCTCA.GAACAACCA	Glyoxal
1.47554	-7.33504	AGGATCTCA.TCCAAGTAA	PFA
-4.5068	-0.193967	AGGATCTCA.TGGATAGGT	Glyoxal
-0.440839	-1.22915	AGGATGCGT.AGAAGTCCT	Glyoxal
14.1608	2.2897	AGGATGCGT.AGATATGGA	Glyoxal
1.36344	1.47175	AGGATGCGT.ATAGCACGG	Glyoxal
0.169116	-7.55175	AGGATGCGT.CGCAATCGA	PFA
0.729886	0.229481	AGGATGCGT.GCACAACTC	Glyoxal
-2.54144	3.15312	AGGATGCGT.GGTCGGATA	Glyoxal
0.374777	-2.80114	AGGATGCGT.GGTGGAGCT	PFA
-1.65533	2.96851	AGGATGCGT.TGTAACAGT	Glyoxal
-0.453411	-6.9874	AGGATTACT.ACAGTATTG	PFA
-0.300665	-5.21155	AGGATTACT.CTGATCAAG	PFA
-1.90146	-4.79127	AGGATTACT.GCCGTCTTC	PFA
-2.29307	0.470812	AGGATTACT.GCGTTCAGA	Glyoxal
1.24117	8.23811	AGGATTGAG.TATGAGACC	Glyoxal
-2.20547	-1.27391	AGGATTGAG.TCAGCGACC	Glyoxal
-4.11437	8.90276	AGGATTGAG.TGTGCTAAC	PFA
2.35026	-7.44598	AGGTACCAA.AATACTCCG	PFA
-0.0618449	10.8605	AGGTACCAA.AGTAACGTA	Glyoxal
-2.79441	3.32938	AGGTACCAA.CTCGTTCAC	Glyoxal
0.651244	0.141779	AGGTACCAA.CTGAGTCCA	Glyoxal
-3.89564	-1.38847	AGGTACCAA.CTTGGTCAT	Glyoxal
-0.701368	9.14993	AGGTACCAA.TACAACACC	Glyoxal
3.09137	9.86196	AGGTACCAA.TGTAGGTTA	PFA
-3.35573	0.244112	AGGTACCAA.TTCCTAAGG	Glyoxal
1.78321	-6.81036	AGGTATTCC.ACCTAGTTA	PFA
0.397921	-1.821	AGGTATTCC.ATAACGACA	Glyoxal
-4.52432	0.129703	AGGTATTCC.CACAACGCT	Glyoxal
-3.99357	7.07999	AGGTATTCC.GACGCTTGC	Glyoxal
0.670938	-1.93183	AGGTATTCC.GCCTTGTGA	PFA
1.16508	-6.02654	AGGTATTCC.GGAGATGAG	PFA
0.0992793	-2.70498	AGGTATTCC.TGCTCCTCC	Glyoxal
0.494207	-3.88565	AGGTATTCC.TTCGGAGTC	PFA
-4.40095	9.1494	AGGTCACGT.ACCTCCTAG	PFA
-0.484198	10.3045	AGGTCACGT.AGTTAGGTC	Glyoxal
0.107123	-3.81159	AGGTCACGT.CCGCAATGG	PFA
-0.328856	0.0141119	AGGTCACGT.CCTCTCTAG	Glyoxal
1.25605	-7.72757	AGGTCACGT.TCTGCGCTG	PFA
-2.33762	-4.30291	AGGTCAGCA.CATCTCGAT	PFA
-1.93193	2.73576	AGGTCAGCA.GATCGTTGA	Glyoxal
-0.0501909	10.9044	AGGTCCGTC.ACGACGATT	Glyoxal
0.499907	3.26153	AGGTCCGTC.CCGCTCATG	Glyoxal
-0.174158	8.4832	AGGTCCGTC.GCACGCATT	Glyoxal
1.01622	1.62312	AGGTGCGAG.CAAGGTGTG	Glyoxal
1.92588	-5.48167	AGGTGCGAG.CGCCTGCAA	PFA
3.54161	-6.49943	AGGTGCGAG.CTCTAGTAA	PFA
-0.666916	10.0881	AGGTGCGAG.TCACTCGCT	Glyoxal
-2.64607	8.89937	AGGTGCGAG.TCCGATCTG	Glyoxal
-2.54252	0.52636	AGGTGTACA.CACGTAGAC	PFA
14.0592	2.98377	AGGTGTACA.CGAACAGAG	PFA
-0.212613	-2.15463	AGGTGTACA.TAGAGACTA	PFA
-4.20583	7.61068	AGGTGTACA.TGCATCGGA	Glyoxal
-1.37021	-1.41995	AGGTGTACA.TGTCTACAC	Glyoxal
-0.0570026	-1.09038	AGTAACGTA.ATCCATTAG	Glyoxal
3.17665	-7.20655	AGTAACGTA.TTACTAGTC	PFA
-2.25622	-0.6506	AGTAAGCCA.CGACCTAGC	Glyoxal
-3.68654	7.90979	AGTAAGCCA.GTTCCAACA	Glyoxal
2.78282	-6.61151	AGTAAGCCA.TAGATAGCC	PFA
14.2152	2.29129	AGTAAGCCA.TGGATTAGC	Glyoxal
3.13077	-5.54003	AGTAAGCCA.TGTCCATAG	PFA
1.04251	0.11968	AGTAATCAG.ACACCACAT	Glyoxal
-4.42535	0.656822	AGTAATCAG.CCAGCCAAT	PFA
0.0515862	3.30845	AGTAATCAG.CCATCACGA	Glyoxal
-1.63624	-4.79355	AGTAATCAG.CCGGATTGC	PFA
-0.714683	-2.31461	AGTAATCAG.CCGGTGGTT	Glyoxal
-1.79305	2.38319	AGTAATCAG.CGCCTGCAA	Glyoxal
0.568661	-5.08613	AGTAATCAG.CTCGTCTTG	PFA
-0.878622	3.25876	AGTAATCAG.GATGCTCCT	Glyoxal
-4.26404	8.28153	AGTAATCAG.TAAGGTCCG	Glyoxal
-3.49389	0.0415522	AGTAATCAG.TCGTCATTC	Glyoxal
2.68638	-7.72043	AGTAATGGT.ATTAAGACC	PFA
2.40084	10.6366	AGTAATGGT.CGTTACACC	PFA
-0.682604	-0.217658	AGTAATGGT.CTAGTGCTG	Glyoxal
1.65516	2.40569	AGTAATGGT.CTGACGATG	Glyoxal
-1.07644	-5.74356	AGTAATGGT.GAACAACCA	PFA
1.64693	10.3553	AGTAATGGT.GCCTGGAAT	Glyoxal
0.619225	-3.25747	AGTACGAAT.CCTGACCTC	PFA
0.310123	8.62865	AGTACGAAT.GGTCTCATG	Glyoxal
-4.73114	7.27637	AGTACTACA.AAGAGAGAG	Glyoxal
0.754494	10.1426	AGTACTACA.GTGACTCTC	Glyoxal
0.25469	-5.89976	AGTACTCTC.GAACCTTCA	PFA
2.99586	-6.4849	AGTACTCTC.TAGGTCAAC	PFA
1.62381	-8.35581	AGTACTCTC.TCTAGCTGG	PFA
-2.57045	-4.27718	AGTAGAGGA.ATTAGCACA	PFA
0.45385	-6.05988	AGTAGAGGA.CAGTCTAAC	PFA
0.0841241	-1.716	AGTAGAGGA.CTAGTGCTG	PFA
0.166825	-7.29293	AGTAGAGGA.TACGAACTC	PFA
1.4227	2.40608	AGTAGAGGA.TAGATCTGT	Glyoxal
2.49869	-6.22927	AGTATGACG.ATCTCTGCT	PFA
-0.82095	-4.08721	AGTATGACG.ATGTGAGAC	PFA
1.23828	9.56368	AGTATGACG.CGCATAACT	Glyoxal
1.36679	-6.78427	AGTCAGTTG.ACGTTCAAT	PFA
-2.39778	-4.39841	AGTCAGTTG.CAGCTTACC	PFA
1.12138	8.86545	AGTCAGTTG.CCATAATCG	Glyoxal
0.503037	11.0589	AGTCAGTTG.GAAGAGCAC	Glyoxal
0.546935	3.17005	AGTCAGTTG.GTCAAGATC	Glyoxal
1.17854	-7.2217	AGTCAGTTG.TAGCCTTGT	PFA
-0.3239	0.783773	AGTCATACT.ACAATTCGG	Glyoxal
-2.87621	-4.82445	AGTCATACT.CGCACTGAA	PFA
1.2022	-7.29347	AGTCATACT.GAGGTCCTT	PFA
0.523806	0.156101	AGTCATACT.GCGTGAGCT	Glyoxal
1.21228	8.82349	AGTCATACT.GTCATTCTA	Glyoxal
1.02734	-1.91344	AGTCATACT.TAGGTCAAC	Glyoxal
-1.30614	1.78974	AGTCATACT.TCTAGTGAC	Glyoxal
-1.77228	-4.85007	AGTCATACT.TTACGGACC	PFA
-0.962279	2.17588	AGTCCAGTG.ACCTGTACC	Glyoxal
0.785163	11.1788	AGTCCAGTG.CCACAAGGT	Glyoxal
2.22207	-7.00615	AGTCCAGTG.CGAAGAGGT	PFA
-0.695542	9.61299	AGTCCAGTG.CGTGTCCGA	Glyoxal
-1.96448	3.85862	AGTCCAGTG.GTAGAGAGC	Glyoxal
2.63286	-5.85247	AGTCCAGTG.TCCAGAACG	PFA
-1.89564	-5.95105	AGTCCGTGT.AGTACTCTC	PFA
-2.69745	2.8966	AGTCCGTGT.ATGCTTCAG	Glyoxal
-0.880554	-4.36396	AGTCCGTGT.CACCTCAAC	PFA
-2.22353	-1.41688	AGTCCGTGT.TCAAGGAGT	Glyoxal
-2.60659	2.79388	AGTCCGTGT.TCGTGACGT	Glyoxal
-0.0178796	10.9882	AGTCCGTGT.TGAACGGTT	Glyoxal
1.40788	10.2089	AGTCCGTGT.TGTCATAGC	Glyoxal
2.83774	-5.43938	AGTCGATCA.AGACATATC	PFA
-4.47429	-0.144041	AGTCGATCA.ATGCTCACC	Glyoxal
2.28927	-5.76178	AGTCGATCA.CCTTCCTCA	PFA
2.92973	-6.48782	AGTCGATCA.CGAGCTTAC	PFA
0.830245	-6.75868	AGTCGATCA.GGTACGAGC	PFA
-0.222908	2.96244	AGTCGATCA.TAAGCACTA	Glyoxal
0.170961	-3.90462	AGTCGATCA.TACAGTTAG	PFA
-3.90957	-0.772202	AGTCGATCA.TAGACCGCA	Glyoxal
-0.552212	4.05623	AGTCGATCA.TAGCTAAGA	Glyoxal
-5.00755	9.20889	AGTCGATCA.TAGGTCAAC	PFA
-0.178143	-4.81495	AGTCGATCA.TGAGATCAT	PFA
-3.70133	8.11338	AGTCGATCA.TGCCGACTA	Glyoxal
0.51952	11.1466	AGTCGCCGA.ACGCACACT	Glyoxal
0.880552	-7.21099	AGTCGCCGA.CATAATTGG	PFA
-4.34355	0.267275	AGTCGCCGA.CCGATCTCT	Glyoxal
1.24257	2.13773	AGTCGCCGA.CGATAGGTG	Glyoxal
-2.90867	-0.981455	AGTCGCCGA.CGTGTCCGA	Glyoxal
-1.24534	1.37035	AGTCGCCGA.CTCGCTACG	Glyoxal
-1.59561	-5.5588	AGTCGCCGA.GCTGTTCGG	PFA
-5.24103	8.53155	AGTCGCCGA.TGTATGTAG	PFA
0.905282	0.810595	AGTCGCCGA.TTAGTCGGA	Glyoxal
0.798751	-4.74882	AGTCGCCGA.TTCTCCACA	PFA
2.41729	9.45714	AGTCGCGAC.AGGTCCGTC	PFA
-4.18647	0.0251402	AGTCGCGAC.CAGTCCTAA	Glyoxal
-0.856299	-5.60906	AGTCGCGAC.CAGTGCTGC	PFA
0.352297	2.52998	AGTCGCGAC.CGTGCTTGA	Glyoxal
-3.99263	0.734706	AGTCGCGAC.CTAACTAAG	Glyoxal
-3.34974	1.14946	AGTCGCGAC.GCTGGTAAC	Glyoxal
2.02861	-5.22816	AGTCGCGAC.TCAATCTAG	PFA
0.940628	10.2631	AGTCGTCCG.AGCGTAGAA	Glyoxal
2.76246	-5.09447	AGTCGTCCG.GCGTGAGCT	PFA
0.0550831	-5.89461	AGTCGTCCG.TACCTATCC	PFA
1.21903	-2.74487	AGTCTAAGC.AATGCGTGC	PFA
0.201628	-0.13194	AGTCTAAGC.CATAGAGAT	Glyoxal
0.775392	0.681437	AGTCTAAGC.CCTAAGAAG	Glyoxal
-1.16597	-4.13727	AGTCTAAGC.CTGATCAAG	PFA
-4.21378	7.74349	AGTCTAAGC.GGAGACACA	Glyoxal
2.46205	-6.79105	AGTCTAAGC.TCGTAATAG	PFA
1.51648	-6.7891	AGTCTGGAA.GACGCCGTA	PFA
-0.553253	-7.25328	AGTCTGGAA.GTCAGTTGT	PFA
-4.27133	0.0437305	AGTCTGGAA.TTGATGAGT	Glyoxal
0.484973	10.8833	AGTGAACGG.AGCAACATT	Glyoxal
1.0648	-2.17212	AGTGAACGG.AGTCTGGAA	PFA
1.19916	-5.4749	AGTGAACGG.CTCTGCGGT	PFA
1.29699	-4.69685	AGTGAACGG.TGAGACAGC	PFA
0.489178	-4.03461	AGTGAACGG.TGCAACTCT	PFA
-2.53479	0.756954	AGTGAACGG.TTAGGAAGG	Glyoxal
2.4515	-5.70343	AGTGACGAT.AACTGCGAC	PFA
-3.51244	7.62328	AGTGACGAT.AAGCTGAGG	Glyoxal
0.420977	-4.98039	AGTGACGAT.ACAAGGTAC	PFA
-1.68792	-4.09317	AGTGACGAT.ATACCGCTT	PFA
-4.38553	-1.12718	AGTGACGAT.ATGCCTGTC	Glyoxal
14.3982	2.26092	AGTGACGAT.ATTAGCGGT	PFA
0.341497	10.5403	AGTGACGAT.GCAATGAGA	Glyoxal
2.69834	10.0556	AGTGACGAT.TGAGAATCC	PFA
1.94321	0.766249	AGTGACGAT.TTGCTCTGC	Glyoxal
2.98204	-5.92671	AGTGAGAGA.AAGCATTGC	PFA
-2.15421	-3.94661	AGTGAGAGA.AATCGCCAT	PFA
2.74916	-4.35655	AGTGAGAGA.AGAAGTCCT	PFA
2.38716	-4.46855	AGTGAGAGA.ATCCTCCGA	PFA
-2.81944	3.23965	AGTGAGAGA.CACCTAGCG	Glyoxal
0.0957976	10.9522	AGTGAGAGA.CCATATGCC	Glyoxal
0.630531	-7.6792	AGTGAGAGA.GTCGACATT	PFA
-0.998373	-0.48546	AGTGAGAGA.TAACCGTGA	Glyoxal
-3.71028	7.95991	AGTGAGAGA.TACTCGACC	Glyoxal
-2.77302	1.06251	AGTGATGCG.AACTTAGCT	Glyoxal
1.31471	8.48846	AGTGGAATG.ACACTGTGA	Glyoxal
0.730436	-3.6775	AGTGGAATG.ACGCTAGTG	PFA
-1.81572	-6.61746	AGTGGAATG.AGGATCATG	PFA
2.46456	-4.86372	AGTGGAATG.AGGATTGAG	PFA
-4.27872	9.05288	AGTGGAATG.CTGCTGCTT	PFA
-3.39823	-0.114732	AGTGGAATG.GGTAAGGAT	Glyoxal
1.36491	2.76003	AGTGGAATG.GTCAAGATC	Glyoxal
-1.64596	0.948144	AGTGGAATG.TAACATTGG	Glyoxal
0.375727	11.1074	AGTGGAATG.TACCTATCC	Glyoxal
-4.95506	9.12238	AGTGGAATG.TGGTGGATC	PFA
-2.69663	8.99809	AGTGTCTCT.ACCGCTGTG	Glyoxal
0.546008	2.93482	AGTGTCTCT.ACGAATCGC	Glyoxal
1.29409	-3.76247	AGTGTCTCT.AGCATTGTT	Glyoxal
0.776148	-2.1984	AGTGTCTCT.CAAGAGAGT	PFA
1.05706	10.3588	AGTGTCTCT.CCTGTCATT	Glyoxal
-0.392613	-0.478065	AGTGTCTCT.TTACTAGTC	Glyoxal
0.423692	10.6369	AGTGTGCAC.ACACACGTC	Glyoxal
1.14638	9.49247	AGTGTGCAC.ACCGTACGC	Glyoxal
0.573981	-6.45465	AGTGTGCAC.ACGCACACT	PFA
1.88643	1.21087	AGTGTGCAC.ATAGTCAGT	Glyoxal
1.22239	0.873758	AGTGTGCAC.CCGATCTCT	Glyoxal
3.1296	9.97615	AGTGTGCAC.CGCATAACT	PFA
1.20078	9.81222	AGTGTTCTG.AGCCAGGAC	Glyoxal
-2.68522	-4.8063	AGTGTTCTG.CATTGTTCA	PFA
2.47124	-6.66822	AGTGTTCTG.CGCGAGTGT	PFA
-1.3245	-4.21305	AGTGTTCTG.TGTCCATAG	PFA
-1.96139	-0.257042	AGTTACAAG.AGCCGGATC	Glyoxal
0.21093	-2.56966	AGTTACAAG.CAAGTCACT	PFA
0.459492	-1.90967	AGTTACAAG.CCAAGCGAG	PFA
1.22049	-6.12322	AGTTACAAG.CTCTACGCA	PFA
2.72237	9.97256	AGTTACAAG.TGTGGACAA	PFA
1.39004	0.387488	AGTTAGGTC.AATCCTCGT	Glyoxal
1.55877	-6.29529	AGTTAGGTC.ATATAGCGT	PFA
-1.42095	-1.25775	AGTTAGGTC.ATCTCTGCT	Glyoxal
-1.97389	3.01243	AGTTAGGTC.CGGTCGACA	Glyoxal
-1.43362	1.65166	AGTTAGGTC.CTGGTGACA	Glyoxal
1.86124	-7.52169	AGTTAGGTC.CTTAACAGC	PFA
-0.920737	-0.78331	AGTTATCGC.ACGCTAGTG	Glyoxal
-2.32399	3.31068	AGTTATCGC.AGTTGCCTT	Glyoxal
-0.865043	1.63671	AGTTATCGC.ATGCGGATT	Glyoxal
0.209665	-6.10707	AGTTATCGC.CTCTAAGAG	PFA
-3.41327	7.52695	AGTTATCGC.CTTGCACAA	Glyoxal
-0.133111	10.9117	AGTTATCGC.GATCTACTT	Glyoxal
1.49399	8.67509	AGTTATCGC.TCGGATGTT	Glyoxal
-2.00716	-3.51874	AGTTCAACC.ACTCTAGGA	PFA
-0.117712	3.75726	AGTTCAACC.CACCTCAAC	Glyoxal
1.20928	8.34721	AGTTCAACC.TTAAGTGGT	Glyoxal
0.258585	10.3433	AGTTCGATA.ATTGCGCTA	Glyoxal
0.631293	-6.70855	AGTTCGATA.GCGACACAG	PFA
-0.4731	-4.01415	AGTTCGATA.GGTGCGTAG	PFA
0.937098	-1.92102	AGTTCGATA.GTCCTTCAT	Glyoxal
-0.0942393	-4.43255	AGTTGAGCG.AACGGTAGC	PFA
2.38459	-5.85084	AGTTGAGCG.AGACTTCGT	PFA
0.610685	-0.390659	AGTTGAGCG.TAAGGTGAT	Glyoxal
0.315461	3.8543	AGTTGAGCG.TCGTTCTCC	Glyoxal
-2.15932	0.885468	AGTTGAGCG.TGGTCCTAG	Glyoxal
-0.578593	9.3689	AGTTGCCTT.AAGCCAAGT	Glyoxal
-0.206246	2.94404	AGTTGCCTT.CACAACCAG	Glyoxal
-0.523729	3.43338	AGTTGCCTT.CCTTATCCG	Glyoxal
0.480857	-2.53322	AGTTGCCTT.GCTTACGTT	Glyoxal
-2.61377	0.903639	AGTTGCCTT.GTTCCAACA	Glyoxal
-3.01672	1.27242	AGTTGCCTT.TCTCATCGG	Glyoxal
-3.48007	0.387814	AGTTGTGTA.CCACTACCA	Glyoxal
0.63545	1.19568	AGTTGTGTA.GTGTACCGT	Glyoxal
-4.09608	-0.11074	AGTTGTGTA.TGAGAGGAC	Glyoxal
-1.58318	-7.04769	AGTTGTGTA.TGTTGTCGA	PFA
-1.44739	0.759178	ATAACGACA.AATCCGCTG	Glyoxal
1.35758	-0.0603702	ATAACGACA.ACGGTGCCT	PFA
-0.919375	-4.876	ATAACGACA.ACTGCTAGT	PFA
-3.74253	8.4208	ATAACGACA.CCGACTGTT	Glyoxal
-0.678555	-8.12163	ATAACGACA.CGACAGACC	PFA
-2.87067	0.976492	ATAACGACA.CGTGTCCGA	Glyoxal
-4.30605	-0.355266	ATAACGACA.CTCAGCTGG	Glyoxal
-2.08326	2.39668	ATAACGACA.CTGAGTAGC	Glyoxal
2.65098	10.4496	ATAACGACA.GTCCACAAC	PFA
-0.402441	-1.52591	ATAACGACA.TCGTCATTC	Glyoxal
-0.884634	-7.47749	ATAACGACA.TGCAGTCGG	PFA
0.313586	-5.81751	ATAAGACAG.AACAGATCG	PFA
0.397116	3.12391	ATAAGACAG.ATTCGAAGA	Glyoxal
-3.03825	-1.34251	ATAAGACAG.CAGCTCTTC	Glyoxal
1.22919	-3.17557	ATAAGACAG.CCACGCCAT	PFA
2.8742	10.6563	ATAAGACAG.CCTAAGAAG	PFA
2.32815	-4.86915	ATAAGACAG.GCGGAGATT	PFA
-4.97314	8.32172	ATAAGACAG.TTGCTCTGC	PFA
-2.84777	9.30954	ATAAGTTCG.CTAACACTG	Glyoxal
-0.70656	-4.00197	ATAAGTTCG.CTTATTGAG	PFA
-1.23007	-3.99187	ATAAGTTCG.GAACTCGTA	PFA
1.53686	9.89941	ATAAGTTCG.GGTACTTCC	Glyoxal
0.386806	1.19639	ATAAGTTCG.GTGCATCAA	Glyoxal
-0.745885	-4.07279	ATAAGTTCG.TGACAAGTT	PFA
-0.363065	9.13343	ATAAGTTCG.TTCTCCACA	PFA
0.986876	9.24861	ATAATCGAG.AAGACTACC	Glyoxal
0.683149	-4.48558	ATAATCGAG.ATAGCCTAA	PFA
1.15395	-4.63953	ATAATCGAG.ATAGTGGTT	PFA
0.565976	11.144	ATAATCGAG.ATATCCGAT	Glyoxal
-2.98178	-0.705128	ATAATCGAG.ATGCTGTCG	Glyoxal
0.0344765	-3.10841	ATAATCGAG.CTATTAAGG	PFA
0.467972	-4.72048	ATAATGTGG.AACTGATTC	PFA
-0.94596	-5.43842	ATAATGTGG.CAGTGCCAT	PFA
2.47273	9.919	ATAATGTGG.GAGGTGAGC	PFA
14.1126	2.28215	ATAATGTGG.TCATCATCT	Glyoxal
2.34897	1.9227	ATAATGTGG.TGCCTGGTT	Glyoxal
1.65179	-3.37781	ATAATGTGG.TGCGTATCT	PFA
-1.40638	-0.50876	ATACAACCG.CCGACTTGG	Glyoxal
-1.48564	3.66572	ATACAACCG.CGTTCGTAC	Glyoxal
-0.98727	-3.56006	ATACAACCG.GACGTCAAT	PFA
2.11141	-3.33994	ATACAACCG.GAGAACAGG	Glyoxal
-3.90215	7.83537	ATACAACCG.GATGTCTAG	Glyoxal
0.101782	-3.01075	ATACAACCG.GTAATCAGC	PFA
1.7716	3.18271	ATACCGAAG.GGATAATAC	Glyoxal
1.91616	-4.92336	ATACCGAAG.TCACATACT	PFA
-0.763627	0.808711	ATACCGCTT.GCGAACTCG	Glyoxal
-1.30411	3.07596	ATACCGCTT.TAGTAGTCT	Glyoxal
14.4317	2.168	ATACGAGGT.CACAGCGAA	Glyoxal
1.03989	8.38311	ATACGAGGT.CGTTCCATT	Glyoxal
2.58743	-7.71393	ATACGAGGT.CTCGTGTCC	PFA
0.0210724	0.206609	ATACGAGGT.GATCTTCGC	Glyoxal
0.00935057	-4.19499	ATACGAGGT.GCTGACAGA	PFA
-2.84082	-0.246334	ATACGAGGT.TGCCTGGTT	Glyoxal
2.15958	2.55902	ATACTTGCT.CCGGTTCTA	Glyoxal
-0.71183	-6.55066	ATACTTGCT.CCTATTCAA	PFA
-1.39988	1.01142	ATACTTGCT.GTCCGCTCA	Glyoxal
-0.286172	-5.71816	ATACTTGCT.GTGGAGGTC	PFA
-4.30417	7.73005	ATAGACCGA.GACTGCCTG	Glyoxal
-2.1336	2.59076	ATAGACCGA.GGATACAAT	Glyoxal
1.20647	-3.60247	ATAGAGCAG.AGGTCCGTC	PFA
0.500792	-0.717766	ATAGAGCAG.CCATTACAG	Glyoxal
-1.71589	1.68377	ATAGAGCAG.CCGCAACAC	Glyoxal
2.38411	10.7856	ATAGAGCAG.CCGGTTCTA	PFA
1.14371	2.16537	ATAGAGCAG.CGCAGTGTC	Glyoxal
0.950778	2.22252	ATAGAGCAG.GTTAGTCAA	Glyoxal
0.368418	9.65549	ATAGAGCAG.TAACGTGTC	Glyoxal
1.24084	0.207871	ATAGAGCAG.TAGTAACGG	Glyoxal
1.18814	-7.98344	ATAGCACGG.AGCGGAACA	PFA
0.00928162	2.69975	ATAGCACGG.AGGAATTGG	Glyoxal
1.01715	-7.34079	ATAGCACGG.ATACAACCG	PFA
1.89378	-8.35042	ATAGCACGG.ATGGACGTT	PFA
1.00061	-7.93423	ATAGCACGG.CGGAATGCA	PFA
-4.10492	7.79403	ATAGCACGG.GCTCCTAGC	Glyoxal
0.088297	-6.91695	ATAGCACGG.GTCTTCATA	PFA
-0.12164	8.3188	ATAGCACGG.TATGTATGC	Glyoxal
-1.14215	-4.86263	ATAGCACGG.TCTGATGAA	PFA
-4.59137	-0.302173	ATAGCACGG.TTACAGTGT	Glyoxal
1.15297	9.55192	ATAGCCTAA.AAGTTCTCT	Glyoxal
1.76357	3.38404	ATAGCCTAA.ACCGTCCTA	Glyoxal
1.02518	8.2797	ATAGCCTAA.ACCTGTACC	Glyoxal
-1.84238	-5.13666	ATAGCCTAA.AGGATTACT	PFA
-0.138001	0.135819	ATAGCCTAA.ATGCGGATT	Glyoxal
-0.786671	0.872972	ATAGCCTAA.CCATGCGTC	Glyoxal
-1.00409	-4.2957	ATAGCCTAA.CGGATTCTC	PFA
-0.693204	-5.58885	ATAGCCTAA.GCTATGTAA	Glyoxal
-2.94157	1.21085	ATAGCCTAA.GTCCTAGTT	Glyoxal
0.206345	0.381219	ATAGCCTAA.GTTCAGAAG	Glyoxal
14.3506	2.0724	ATAGCCTAA.TAGATCTGT	Glyoxal
-3.93678	-0.298104	ATAGCCTAA.TATCGAGCC	Glyoxal
-1.80172	-0.99348	ATAGCCTAA.TCACAGGTA	Glyoxal
-2.99807	0.845549	ATAGCCTAA.TGAGCAGAT	Glyoxal
0.0689578	-4.05689	ATAGCTTGC.ACAAGTACA	PFA
1.54522	3.37534	ATAGCTTGC.CCAGTCTCA	Glyoxal
-1.71775	0.798317	ATAGCTTGC.GAATCGAGA	Glyoxal
2.94336	-4.42215	ATAGCTTGC.TCAGAGCGT	PFA
-4.46409	8.78173	ATAGTCAGT.AACAGCAGT	PFA
-2.57396	-0.795591	ATAGTCAGT.AAGTCATGA	Glyoxal
3.26093	-6.13346	ATAGTCAGT.ACAGCATCA	PFA
-0.454465	1.10985	ATAGTCAGT.ATGCGCCGT	Glyoxal
1.93029	-7.44073	ATAGTCAGT.CAACGATCG	PFA
-0.166421	-7.70672	ATAGTCAGT.CCGCATCCT	PFA
-5.37568	8.60815	ATAGTCAGT.CGCTTGTAG	PFA
0.683148	11.2252	ATAGTCAGT.GAGATTCCT	Glyoxal
2.51953	10.7089	ATAGTCAGT.TGTATGTAG	PFA
-0.238834	-8.3389	ATAGTCTCC.CGTCTGCTG	PFA
-3.80069	-0.16989	ATAGTCTCC.TCCTTAGGT	Glyoxal
1.54365	1.93954	ATAGTGGTT.AATTCGGAA	Glyoxal
0.332036	0.197179	ATAGTGGTT.CATCCACCG	Glyoxal
1.15273	-5.10615	ATAGTGGTT.CATCTCGAT	PFA
0.279776	0.646527	ATAGTGGTT.CCTCGGTCA	Glyoxal
1.51166	0.295157	ATAGTGGTT.CTAGAGTCG	Glyoxal
0.55945	1.09052	ATAGTGGTT.TAACCGTGA	Glyoxal
-2.78938	0.73151	ATAGTGGTT.TAGACCATG	Glyoxal
2.74698	-8.36361	ATAGTGGTT.TGCTCACAC	PFA
-1.74384	-0.414497	ATATAGCGT.ATTCCTACG	Glyoxal
1.11958	-7.55346	ATATAGCGT.CAATCAAGT	PFA
2.94286	9.75367	ATATAGCGT.CATTCAGTT	PFA
0.472881	10.9552	ATATAGCGT.CGGAATGCA	Glyoxal
0.905513	8.43639	ATATAGCGT.TGGTGGTAA	Glyoxal
-0.0772673	10.8031	ATATCAGCC.CATACGCAG	Glyoxal
0.0287652	-7.07904	ATATCAGCC.CCACGAAGG	PFA
0.539256	10.3947	ATATCAGCC.CCATAATCG	Glyoxal
-0.189697	-5.35647	ATATCAGCC.GACCAGAGA	PFA
-0.281152	1.35011	ATATCAGCC.GTTCCAACA	Glyoxal
1.56238	-2.50766	ATATCAGCC.TGATCGGAA	PFA
-3.82938	-0.526892	ATATCCGAT.ACGGACCAT	Glyoxal
1.95244	2.54644	ATATCCGAT.ATACGAGGT	Glyoxal
-3.19618	-1.59263	ATATCCGAT.CAGCAGTAC	PFA
0.841666	-5.26432	ATATCCGAT.CCAAGCGAG	PFA
2.98377	-5.90911	ATATCCGAT.GGAATTCAC	PFA
-0.458564	10.5113	ATATCCGAT.TACAGTTAG	Glyoxal
3.04552	-5.0111	ATATGCAGC.ATTAGCACA	PFA
-0.670042	0.224435	ATATGCAGC.GAACCTTCA	Glyoxal
0.427544	0.327421	ATATGCAGC.GACGGACTA	Glyoxal
-1.74436	-4.66252	ATATGCAGC.GTGTCCGTG	PFA
0.792149	-7.35786	ATATGCAGC.TAATCACGC	PFA
-1.78086	-0.555042	ATATGTCCA.AGTTACAAG	Glyoxal
-4.77375	9.25761	ATATGTCCA.CAACTCCAG	PFA
-0.0852352	-4.28364	ATATGTCCA.CGAGCTTAC	PFA
-2.67351	-4.33944	ATATGTCCA.CGGAAGACG	PFA
-1.36704	-6.21085	ATATGTCCA.GCTTGGTTC	PFA
-4.64762	-0.140719	ATATGTCCA.GTGCCATGA	Glyoxal
2.66782	-5.51466	ATATGTCCA.TACAGTTAG	PFA
1.65185	3.47776	ATATTCGCA.ACTGTAATC	Glyoxal
3.09976	10.3028	ATATTCGCA.CGATTCGAG	PFA
0.268853	-6.7518	ATATTCGCA.GCGCTAGAA	PFA
0.223142	-1.28674	ATATTCGCA.TCCACCTCA	Glyoxal
2.56924	9.91477	ATCAAGAGA.CAGGTTGTC	PFA
1.2658	-2.26598	ATCAAGAGA.CATCTCACG	Glyoxal
-1.56794	-6.2538	ATCAAGAGA.CGCATAACT	PFA
2.53792	10.5372	ATCAAGAGA.CTATTCCGT	PFA
0.282739	-3.28584	ATCAAGAGA.CTTCTCATC	PFA
0.771297	-6.30234	ATCAAGAGA.CTTGGTCAT	PFA
1.05571	2.9286	ATCAAGAGA.GCCAACAAT	Glyoxal
0.0308255	-5.83706	ATCAAGAGA.GTAGCCTTG	PFA
1.98603	-8.31803	ATCAAGAGA.GTCAGTTGT	PFA
-0.739506	0.178545	ATCAAGAGA.GTGTCACAC	Glyoxal
-1.74041	-7.28076	ATCAAGAGA.TGCGACGTT	PFA
-0.30503	3.43306	ATCAAGCAT.CTAGTCGTC	Glyoxal
-5.14589	8.6987	ATCAAGCAT.GGAGTTAGC	PFA
-3.72975	-0.77945	ATCAAGCAT.TAGAGCGTC	Glyoxal
1.7754	-6.04822	ATCACCGCA.AGAGAGTGG	Glyoxal
3.5326	-6.04541	ATCACCGCA.AGCTTGGTG	PFA
1.63356	0.621794	ATCACCGCA.GGTTGCTAT	Glyoxal
-1.96847	-0.60405	ATCACCGCA.TCAGAGTCA	Glyoxal
1.51426	-3.43649	ATCACCGCA.TCCAACGTG	PFA
-1.82676	-1.54227	ATCACCGCA.TGTAGGTTA	Glyoxal
1.99617	1.69587	ATCACTTCC.AGACTTCGT	Glyoxal
-0.163559	-1.7365	ATCACTTCC.AGAGGTGAA	PFA
2.61324	-4.10449	ATCACTTCC.ATAGCCTAA	PFA
0.695439	2.68947	ATCACTTCC.GTGAACCAC	Glyoxal
1.7439	-3.77506	ATCAGAAGC.CATCCTCTC	PFA
0.976659	11.2897	ATCAGAAGC.CCAAGTCGA	Glyoxal
-2.20418	3.16264	ATCAGAAGC.CCACTACCA	Glyoxal
-3.9664	1.13667	ATCAGAAGC.CTAACACTG	Glyoxal
-0.44561	-0.538142	ATCAGAAGC.GCTGTTCGG	Glyoxal
3.54941	-5.88987	ATCAGAAGC.GTAAGTGAG	PFA
0.754521	-5.98083	ATCAGAAGC.TAGGTTAGT	PFA
-2.56328	3.07695	ATCAGAAGC.TCCGGAGCT	Glyoxal
-2.78923	-0.688505	ATCAGGATG.CCTTAACAT	Glyoxal
-0.692761	-0.446567	ATCAGGATG.GAGGTGAGC	Glyoxal
14.4784	2.87917	ATCAGGATG.GTTAGTCAA	PFA
1.16389	-3.68207	ATCAGTCGA.CAGCTAGTT	PFA
-0.772169	-6.67174	ATCAGTCGA.CCTTGACGG	Glyoxal
1.09311	0.291422	ATCAGTCGA.GTGGAGGTC	Glyoxal
3.21709	10.0357	ATCAGTCGA.GTGGATAAG	PFA
-0.788041	-0.25552	ATCAGTCGA.TCCGATAAC	Glyoxal
-4.27506	-1.4389	ATCAGTCGA.TGAGAGGAC	PFA
1.53167	-3.73401	ATCAGTCGA.TTACAGTGT	PFA
-0.505737	-4.30808	ATCAGTCGA.TTCTGGTGC	PFA
1.65415	-8.49533	ATCATAGAC.AAGCTGGTC	PFA
0.0534387	-3.58495	ATCATAGAC.ACCTGCAGA	PFA
-2.77131	-4.80031	ATCATAGAC.CACGATAGA	PFA
2.49196	-7.88479	ATCATAGAC.CCGCAACAC	PFA
-4.77648	8.89298	ATCATAGAC.CCTATTGGT	PFA
1.86263	-7.88784	ATCATAGAC.CGCGTGAGA	PFA
-3.39208	0.607814	ATCATAGAC.CTGACAGCA	Glyoxal
2.58049	-7.76332	ATCATAGAC.TGGTGCCTG	PFA
0.162215	-2.39056	ATCATAGAC.TGTACACGA	Glyoxal
2.78518	-6.04354	ATCATAGAC.TGTCCATAG	PFA
-0.565482	10.3235	ATCATGTTC.ACTCGCTGT	Glyoxal
1.15392	10.7102	ATCATGTTC.CAGTCCTAA	Glyoxal
-1.70058	0.107115	ATCATGTTC.CATCTCACG	Glyoxal
0.604142	2.0263	ATCATGTTC.CTATACTAG	Glyoxal
-0.509902	8.98484	ATCATGTTC.CTTGGTCAT	Glyoxal
1.90402	-3.70798	ATCATGTTC.GGAACCTAG	PFA
-4.20457	9.29057	ATCATTACG.AGATCGAGT	PFA
-2.03983	-5.17066	ATCATTACG.CACTGCTTA	PFA
1.47036	-5.85962	ATCATTACG.TTATCCAAG	PFA
1.62504	1.77704	ATCCAATGA.ATCTTACAG	Glyoxal
1.26584	-3.67392	ATCCAATGA.CAGCTTACC	PFA
-0.522433	9.16963	ATCCACAGT.ATCCTCCGA	Glyoxal
-3.1546	8.04706	ATCCACAGT.CACGTCATA	Glyoxal
-0.0220987	-6.20015	ATCCACAGT.CGTTCGTAC	PFA
2.57653	-4.46758	ATCCACAGT.GTACAATGC	PFA
14.2191	3.12379	ATCCACAGT.GTCGTGTTA	PFA
-0.0457569	-1.54905	ATCCAGCTG.AGACGGAGG	Glyoxal
2.19384	-6.77927	ATCCAGCTG.AGGATCTCA	PFA
0.559441	-6.76284	ATCCAGCTG.CTCGACTGC	PFA
2.97052	10.3318	ATCCAGCTG.GCGATATGA	PFA
3.04365	10.8019	ATCCATTAG.GACTAGCAT	PFA
-2.11071	0.327682	ATCCATTAG.GAGTCACCA	Glyoxal
-1.59162	-5.88215	ATCCATTAG.GTCTTATGC	PFA
1.53779	9.6813	ATCCATTAG.TCACCGAGG	Glyoxal
-0.156334	-0.589264	ATCCATTAG.TGCGACGTT	Glyoxal
0.0892494	-7.19627	ATCCGACCA.AGCCAGGAC	PFA
0.00737447	-0.714197	ATCCGACCA.AGCGGTCTA	PFA
1.09401	2.23209	ATCCGACCA.CACCTTCCT	Glyoxal
-1.71136	-3.86176	ATCCGACCA.CTCTAAGAG	PFA
1.91527	-6.7905	ATCCGACCA.CTGTGCTCA	PFA
1.57766	-4.97057	ATCCGACCA.GACAATGTT	PFA
14.0087	2.38526	ATCCGGTCC.AGGATGCGT	Glyoxal
-3.19489	8.3879	ATCCGGTCC.CAAGAGGAG	Glyoxal
0.673846	10.8446	ATCCGGTCC.CAAGCCTCG	Glyoxal
0.597051	10.0399	ATCCGGTCC.CACTTGGAT	Glyoxal
0.705281	-4.4427	ATCCGGTCC.TCAGACAAG	PFA
-1.83342	2.24696	ATCCGGTCC.TGGAGAACC	Glyoxal
2.89585	-8.12855	ATCCGTCTC.ACTCGAGTC	PFA
1.26863	0.186582	ATCCGTCTC.ATATTCGCA	Glyoxal
2.04933	0.605895	ATCCGTCTC.ATTCGCTTA	Glyoxal
1.42648	2.46467	ATCCGTCTC.CCGATCTCT	Glyoxal
0.234642	10.4048	ATCCGTCTC.GACCGGTAG	Glyoxal
0.0343341	-8.08244	ATCCGTCTC.GTTCACTCC	PFA
0.964219	2.07271	ATCCGTCTC.TCCAACGTG	Glyoxal
2.26174	-7.94999	ATCCGTCTC.TCTCGATGC	PFA
-0.466295	-6.51802	ATCCTCCGA.ACGCTCTTA	PFA
0.644403	10.5129	ATCCTCCGA.ATAGAGCAG	Glyoxal
-3.13004	-1.16839	ATCCTCCGA.ATATCCGAT	Glyoxal
-1.60929	-1.15976	ATCCTCCGA.ATCCAATGA	Glyoxal
1.68415	-6.37991	ATCCTCCGA.ATGAGATCC	PFA
-0.500527	9.75703	ATCCTCCGA.CAATGTGCT	Glyoxal
-2.82764	-5.03798	ATCCTCCGA.GACGTCAAT	PFA
3.10953	10.3252	ATCCTCCGA.GATCTGAAT	PFA
-0.270998	-0.106376	ATCCTCCGA.TACGAACTC	Glyoxal
-0.289486	-5.00509	ATCCTCCGA.TCAAGGTCG	PFA
1.19896	-7.44621	ATCCTCCGA.TCCACCTCA	PFA
-0.775843	-7.82774	ATCCTCCGA.TCGTCATTC	PFA
-3.52399	-0.758253	ATCCTGCCT.AACTGATTC	Glyoxal
-0.871791	-0.407989	ATCCTGCCT.AAGGATACG	Glyoxal
[truncated: 6,945 more rows]

## Sheet: Fig1_S2_c
umap_1	umap_2	cell	GAPDH	POU5F1	SOX2
2.95137	-4.49779	AACAACCTA.AACGATGAC	8.27581	6.8495	6.03989
0.264465	2.87202	AACAACCTA.ACACTGTGA	8.00731	7.54849	6.52562
0.481674	0.669398	AACAACCTA.AGGTGTACA	8.25802	7.65842	5.68528
-1.70912	3.43574	AACAACCTA.AGTGGAATG	8.10081	7.47344	6.02349
-1.62325	-4.60457	AACAACCTA.GAGATTCCT	7.84755	7.34944	6.85657
-3.64067	-0.661606	AACAACCTA.GCTACAATG	8.03044	7.29598	6.28024
3.5384	10.0984	AACAACCTA.GCTATGTAA	7.96979	7.11836	6.08374
1.85856	-3.17797	AACAACCTA.GGTTGAAGG	8.53339	6.40661	5.77945
0.450716	-3.95376	AACAACTGG.AGACCACGC	8.0769	7.31756	6.34089
-3.88832	-0.250021	AACAACTGG.ATAGTCAGT	7.94306	7.58707	6.18616
-2.01578	-0.0434976	AACAACTGG.ATATGCAGC	8.19329	7.44307	6.26377
2.37113	2.39415	AACAACTGG.ATGGAGAGT	7.74191	7.55774	6.44379
-0.670668	-1.17789	AACAACTGG.CACTTCCTT	8.36004	7.80626	5.34255
-0.96913	-4.69975	AACAACTGG.CGCTTCACG	8.17453	7.52783	5.50599
-2.39873	2.94444	AACAACTGG.GGTAGACAT	7.99749	7.63455	5.7127
-0.263633	-4.51145	AACAACTGG.TCACTACGT	8.08333	7.62317	3.47959
-1.55406	-3.61913	AACAACTGG.TTCTGAATG	8.02711	7.7466	4.99437
2.11797	-4.71166	AACAATGCA.ACAGAAGAG	8.16682	7.23416	5.46274
-0.113051	3.76942	AACAATGCA.CAAGCGCAT	7.84199	7.68404	6.64433
-4.39301	9.28934	AACAATGCA.TATTACTCG	8.00124	7.24727	5.75051
-2.81467	-0.0388017	AACAATGCA.TGGTCCTAG	8.00293	7.64253	6.8351
2.2296	-3.85163	AACACACTC.ATAACGACA	8.4273	7.28888	5.56651
0.600269	11.1678	AACAGATCG.ACCATGTCT	7.77437	7.34446	6.45482
0.118231	-6.59572	AACAGATCG.ACGTGCTCG	7.83154	7.06039	6.53645
0.094145	-2.51814	AACAGATCG.AGCCGGATC	8.14673	7.67217	4.91903
0.540597	-5.84241	AACAGATCG.CCGCAATGG	7.70908	7.41443	6.69294
-5.44517	8.7144	AACAGATCG.CCTTGTTGC	8.12048	7.48644	6.12993
0.018055	-3.51757	AACAGATCG.CGCATCTAC	8.14002	7.23006	6.74867
-3.11504	8.07346	AACAGATCG.TGCCTGGTT	7.87101	7.6014	6.43007
0.357832	-1.04775	AACAGATCG.TGCGTGCCA	8.45769	7.61578	5.73325
-2.38916	0.150076	AACAGATCG.TTATGAGGA	8.41237	7.47725	5.14715
-1.0345	2.25564	AACAGCAGT.CAAGCGCAT	8.14502	7.62687	5.39524
-0.645766	9.73709	AACAGCAGT.CCGCTATCC	7.90069	7.62954	5.791
-1.15141	-6.97345	AACAGCAGT.GTTCAGAAG	7.87809	7.2861	5.47432
-0.955938	-1.21235	AACAGCAGT.TTCCTCGGT	8.25509	7.80077	4.21788
2.2364	1.71818	AACCATGGT.ATCGGTGGT	7.99014	7.75272	6.99641
1.64257	1.03791	AACCATGGT.CAGTCCTAA	8.06626	7.5823	6.49776
0.439293	0.558009	AACCATGGT.CCTGCTCCA	8.2223	7.66181	3.49496
2.38026	2.5897	AACCATGGT.CGAATGAGT	7.78208	7.59985	5.80799
14.4684	2.99798	AACCATGGT.CTACGTTGG	7.96976	7.19108	5.60987
1.36678	-2.95189	AACCATGGT.CTTGGTCAT	8.1842	7.71735	3.99776
-0.203344	-6.77653	AACCATGGT.GACGGTGCT	7.61528	7.48018	5.98462
0.180012	-4.50605	AACCATGGT.GGTGATAGG	7.81409	7.65653	0
1.46527	-5.44496	AACCATGGT.GTAACGCGA	8.07892	6.57593	6.66282
14.4309	2.04587	AACCATGGT.TCGCGTCAT	7.81572	7.56666	5.67992
-0.502335	-5.40276	AACCATGGT.TTACTAGTC	7.98345	7.37515	6.25044
-2.08147	-6.03969	AACCGCTGA.AGCTATATG	7.68641	7.68002	6.63834
0.662924	-6.94934	AACCGCTGA.AGTTCAACC	7.92026	7.2592	6.60752
-0.18067	-3.3389	AACCGCTGA.CGTGGTACC	8.09994	7.42874	6.47703
0.706622	-4.56087	AACCGCTGA.GAGATTCCT	8.01442	7.58316	3.28989
1.31062	-5.30809	AACCGTGAG.CAGATCATT	8.19165	7.29237	2.90532
2.42652	-6.32999	AACCGTGAG.CAGTTACTG	8.05999	6.87439	6.07714
0.243074	2.27688	AACCGTGAG.TCAGGTGCA	7.98449	7.60418	6.14258
-2.45799	-4.44594	AACCGTGAG.TGCCAGACG	7.9744	7.40756	5.61883
-3.94994	7.79426	AACCGTGAG.TGCTCCTCC	7.94566	7.639	6.34989
-4.67333	8.06677	AACGAGAAT.AACTCCATG	8.16228	7.44962	5.62009
14.349	2.10671	AACGAGAAT.ACGTCTATG	7.98888	7.4536	6.74
1.41725	-3.77918	AACGAGAAT.CGGTTCGTA	7.91142	7.47441	6.3442
-0.20527	0.910295	AACGAGAAT.GACCTTGTG	8.2045	7.70781	5.2945
-0.253275	3.8497	AACGAGAAT.GTCAATACA	8.00373	7.60382	6.11745
-3.76985	-1.29601	AACGAGGTG.AACGGAGAT	7.84471	7.57373	6.47615
-2.06972	-0.344158	AACGAGGTG.CAACCTGGT	8.19128	7.65176	5.34483
-0.375947	-6.6429	AACGAGGTG.CACACCTGT	7.98483	7.54034	6.47714
-3.00329	-1.38921	AACGAGGTG.GAGATACAC	8.15151	7.62988	6.24928
2.17923	-4.08045	AACGAGGTG.GGAGTACAG	8.14867	7.54277	6.74028
-2.17502	-0.759111	AACGAGGTG.TAACGGATA	8.0567	7.71818	6.32177
3.00439	-7.41305	AACGAGGTG.TCAACACTC	8.02062	7.66712	4.58586
1.19857	-2.75917	AACGAGGTG.TGAGAATCC	7.90238	7.33468	7.06661
0.802416	-6.60823	AACGATGAC.ACCGAGTAG	8.07513	6.92313	6.13109
2.94588	-5.31216	AACGCATTG.ACGCGACAG	7.91885	7.22606	7.02038
-2.26131	-6.67366	AACGCATTG.AGATATGGA	7.559	7.33599	6.35625
-0.125193	1.99296	AACGCATTG.AGCGACACC	8.16413	7.80088	6.52594
1.78746	1.2362	AACGCATTG.ATTAGCCAC	8.02973	7.6269	6.38638
1.26346	-2.09118	AACGCATTG.CAATCTCCG	8.24668	7.82908	6.03931
14.4958	3.03589	AACGCATTG.CTCCGCATT	7.92858	7.50168	5.10111
1.19104	2.70826	AACGCATTG.CTGTAGAAG	7.9575	7.64067	6.30373
-1.68814	-0.983333	AACGCATTG.GACGGTGCT	8.10167	7.8941	5.93106
3.06233	-5.72531	AACGCATTG.GTATGATCT	7.96106	7.30408	6.30066
1.06646	2.05426	AACGCATTG.TTAACGGAG	8.0206	7.5228	5.8451
0.559427	2.0593	AACGCCTAC.AGCCACTTC	8.15021	7.57011	5.90253
0.472891	-3.07486	AACGCCTAC.CAGGAGCCT	8.27664	7.2455	6.49599
0.0220565	-0.382229	AACGCCTAC.CCTTAATTC	7.94967	7.84076	6.57085
0.758714	-1.2214	AACGCCTAC.CGAACAGAG	8.34848	7.78904	5.85515
14.0147	2.42847	AACGCCTAC.GCTGTTCGG	8.12057	7.50614	5.98018
-4.69919	9.23059	AACGCCTAC.TGATGACAG	8.11203	7.03462	4.75996
2.42959	-7.02146	AACGCTCAA.ACGACAGTC	8.08498	7.2423	5.42439
2.38215	10.0778	AACGCTCAA.AGGATCTCA	7.67599	7.46413	6.15942
-3.64042	0.820668	AACGCTCAA.AGGATTACT	8.10739	7.45214	5.34278
-4.35802	0.370349	AACGCTCAA.CGTATCGAA	7.93474	7.57037	6.09465
-2.06256	-0.704693	AACGCTCAA.GATCTGAAT	7.9451	7.82524	4.28652
3.15421	9.60802	AACGCTCAA.GCATGTAAG	7.91142	7.21864	5.79384
-5.17464	9.05445	AACGCTCAA.GTAACTCAT	7.97445	7.27617	6.6779
-0.438046	-8.18585	AACGCTCAA.TCACTCGCT	7.81686	7.19744	5.9698
-0.350156	9.76651	AACGCTCAA.TGTTAAGCC	8.03342	7.47151	6.00943
0.714871	-3.07926	AACGGAGAT.AGTTAGGTC	8.07791	7.66213	4.50519
1.31272	10.0765	AACGGAGAT.CTTCCGTGG	8.12407	7.79369	6.26578
-0.330691	-6.60603	AACGGAGAT.GATTCTCGG	7.92355	7.3462	5.28919
-2.55382	3.00098	AACGGAGAT.TACGGTCGT	8.02807	7.59352	6.44522
-3.69191	0.0492505	AACGGAGAT.TTGCCGTAG	8.04882	7.66161	6.80205
-1.19914	1.61997	AACGGTAGC.AGACGCCTG	8.03989	7.97673	5.85536
1.42573	-8.39564	AACGGTAGC.GAACTCGTA	7.97168	7.32141	4.84375
1.38114	-2.52863	AACGTCGAG.CAAGTACGA	8.15165	7.48898	6.05569
-1.04882	-1.06196	AACGTCGAG.CTGTACGAC	8.13286	7.63587	6.16265
-1.58664	-0.936131	AACGTCGAG.GAACAACCA	7.98972	7.73529	6.36467
-1.49526	-3.52835	AACGTCGAG.GCAGCTCTT	7.90957	7.55886	6.46129
-2.42392	-4.92923	AACGTCGAG.GCTCTGTGT	7.89973	7.27145	6.47052
-0.08815	-4.16643	AACGTCGAG.TCAACACTC	7.49563	7.77735	6.77954
1.0885	-1.13009	AACGTTCTT.CCTCAGGTG	7.91566	8.00458	7.09936
-4.1767	-0.11358	AACGTTCTT.GCTGAGCAG	7.9352	7.54302	6.40568
-0.552243	-7.44067	AACGTTCTT.GTCACAGAG	8.09321	7.39518	5.8289
-4.01793	-0.456415	AACGTTCTT.TAACCGTGA	7.85159	7.42735	6.87391
0.465788	-4.60527	AACGTTCTT.TAACTCCGA	7.99785	7.43664	0
0.0914005	4.07611	AACGTTCTT.TATGTATGC	7.83468	7.6014	6.57268
1.38015	2.97131	AACTAACTG.CAGAGCACC	7.98549	7.57778	5.74427
-0.374079	10.2177	AACTAACTG.GTAAGTGAG	7.95025	7.49283	6.55251
2.85993	-8.05836	AACTCCATG.AAGACTACC	8.11618	7.45389	5.74572
-3.96889	-1.13719	AACTCCATG.CGCATAACT	7.86931	7.60273	5.84925
-0.344088	-5.02834	AACTCCATG.CGGTTGCGA	8.03725	7.4971	3.43496
-1.82175	-4.34251	AACTCCATG.GAGCCGTTA	7.97047	7.53106	5.1691
0.577373	-2.51141	AACTCCATG.TCTTAGCGA	8.20916	7.71686	4.13075
0.950161	-6.22274	AACTCCATG.TGTCACATA	8.18169	6.67378	5.73747
0.20687	-7.402	AACTGATTC.CCAGTACTC	8.01091	7.34298	4.62758
-1.10482	-3.7506	AACTGATTC.CGAACAATC	8.05961	7.57353	5.92501
0.38996	10.0979	AACTGATTC.GTTCAGAAG	8.04212	7.38087	5.73005
-1.27187	-5.87561	AACTGATTC.TAATTCGTG	7.85499	7.31627	5.42816
1.90781	-7.47225	AACTGCGAC.ACAACCGGA	7.94409	7.61505	6.48299
1.12447	-5.69871	AACTGCGAC.AGGAAGGTG	7.81262	7.47631	6.23599
1.1827	-4.88659	AACTGCGAC.ATGTCCTCC	7.83229	7.84778	3.69809
-1.77677	0.459781	AACTGCGAC.CTGGAGCGA	8.15824	7.57998	6.32014
-1.00497	-4.2112	AACTGCGAC.GCGGAGATT	7.71099	7.54402	7.056
-1.17467	-3.92136	AACTGCGAC.GGTCGGATA	7.93839	7.59208	5.78713
-2.10073	0.704856	AACTGCGAC.TAACGGATA	8.25673	7.47494	6.15764
1.99988	1.61015	AACTGCGAC.TGAGACAGC	7.86307	7.65525	6.31801
-0.104165	-4.71232	AACTTAGCT.CTCGAACTG	7.94652	7.35544	4.33941
-2.76276	0.900471	AACTTAGCT.GCCGCCTAA	7.98894	7.42011	6.1
1.10915	-0.378886	AACTTAGCT.GCGGTAAGT	8.20372	7.8565	6.41333
-0.531233	9.87109	AACTTAGCT.TCCAGAACG	7.98293	7.56234	5.96908
1.02606	-6.94426	AACTTAGCT.TGCTCACAC	7.94543	7.1605	6.21075
1.62521	-5.34187	AACTTAGCT.TTACTTACG	8.25934	7.17344	4.78318
2.2818	-4.08329	AACTTCTGC.AGAGGTGAA	8.15865	7.47295	6.5212
0.714846	0.919947	AACTTCTGC.AGCCTCTAG	8.25326	7.79665	5.54885
-2.5018	-5.02424	AACTTCTGC.CAGCTGGAG	8.02631	7.21864	6.2643
-1.39991	2.74668	AACTTCTGC.CCTAAGTCT	8.19474	7.73842	3.87936
0.247046	-7.59866	AACTTCTGC.GTCATTCTA	8.20831	7.11621	6.08805
-0.00413641	-8.25236	AACTTCTGC.GTTGCTCAG	7.78272	7.49671	5.80661
-0.100092	1.62505	AACTTCTGC.TGCGTGCCA	8.27781	7.57816	5.36224
1.25356	8.90558	AACTTGTCG.ATGAGATCC	7.82955	7.78534	6.7981
-4.12875	7.73124	AACTTGTCG.CATCCGACA	7.90684	7.54957	6.54267
1.23919	-4.8546	AACTTGTCG.CTATTCCGT	8.07282	7.55103	0
2.58605	-4.78381	AACTTGTCG.CTCGAACTG	8.12684	7.64518	5.29834
3.34589	-7.15825	AACTTGTCG.CTGCATGTT	7.91734	7.52496	5.80977
2.87541	-5.45014	AACTTGTCG.CTTAGGACT	8.11341	7.49992	6.31486
-2.14094	-5.29768	AACTTGTCG.TAGCCAGTG	7.92259	7.39145	6.2678
-4.51894	9.14266	AACTTGTCG.TATACGTGG	7.8407	7.40977	5.83065
1.35945	-5.98627	AAGACGAAG.CGAGTAGCA	8.09508	7.40224	5.82048
0.547865	10.4865	AAGACGAAG.GTGAATGCC	8.02783	7.50086	6.14487
0.07771	-6.65737	AAGACGAAG.TTCGTGATG	7.95582	7.22796	5.28639
1.1276	-4.96302	AAGACTACC.ACGTCTATG	7.77317	7.71913	0
-2.45313	2.79507	AAGACTACC.CAGAAGTGA	8.14232	7.44448	6.73174
-3.2459	7.71109	AAGACTACC.CCATATCTT	8.11056	7.76091	6.25676
2.45376	-7.70528	AAGACTACC.TAAGTACAC	7.90474	7.4961	6.30345
1.01983	10.5584	AAGACTGGT.AAGCTGAGG	7.96137	7.62455	6.27602
-2.97533	2.46767	AAGACTGGT.AAGTTGCCA	7.99675	7.56935	6.48759
2.79591	10.6501	AAGACTGGT.CAATACCAC	8.03593	7.47018	6.26256
1.58289	1.95782	AAGACTGGT.CGCGTGAGA	7.91878	7.81406	6.07935
0.66362	9.8792	AAGACTGGT.GATACTGTG	8.2237	7.58422	6.1215
-3.66963	-0.0579607	AAGACTGGT.GCACGCATT	7.86627	7.71534	6.14289
0.617836	-5.36867	AAGACTGGT.TAAGCACTA	8.09896	7.37946	5.02726
-2.54237	-3.64456	AAGAGAACT.ATAGCCTAA	7.9645	7.45543	6.10824
-3.84589	-0.796458	AAGAGAACT.CGAATCCTG	7.99581	7.26106	5.94123
0.824714	11.0341	AAGAGAACT.CTCCTATCT	7.95968	7.59293	6.2152
-0.312749	-5.92812	AAGAGAACT.CTCTGTCAA	8.04246	7.18881	5.93794
-2.8444	2.38543	AAGAGAACT.CTGATGCAC	8.0607	7.48539	6.26885
0.340949	-3.02308	AAGAGAACT.GACAATGTT	7.93808	7.73456	6.38128
2.2714	1.50866	AAGAGAACT.GCAGCTTGA	7.96767	7.72512	6.23
1.79639	-7.34782	AAGAGAACT.GCGACACAG	8.00286	7.46136	6.06851
-2.44922	2.67378	AAGAGAACT.TTAACGTTC	7.94357	7.57463	5.9849
1.66349	9.66474	AAGAGAGAG.CTCTGTCAA	8.37292	7.75288	5.67644
1.93557	-6.9096	AAGAGAGAG.GCTAGTGGA	7.93503	7.62009	4.33692
-0.710653	-1.59943	AAGAGAGAG.TGCATCGGA	8.23292	7.71048	6.43746
-0.406987	-0.317243	AAGCAACTA.AAGTAGGAC	8.25014	7.87654	5.66665
0.810352	11.2285	AAGCAACTA.ACACGTTGC	7.91032	7.60085	6.21328
0.987149	8.87937	AAGCAACTA.ACCTTGAAG	7.95648	7.72491	6.38172
-2.1751	-6.84754	AAGCAACTA.ATACGAGGT	7.92977	7.46567	6.28547
-3.99925	0.948453	AAGCAACTA.GCCATTAAG	7.95628	7.46665	5.89643
-2.21198	-5.08724	AAGCAACTA.GTCGACATT	7.74558	7.53919	5.98533
0.173257	9.83181	AAGCAACTA.TCAAGCGTA	7.91712	7.63352	6.44504
-2.58416	-5.48015	AAGCAACTA.TCGGTATCA	7.89247	7.19384	5.8887
-4.14637	6.88135	AAGCAACTA.TTAAGTGGT	8.17373	7.90995	5.82004
-1.81345	3.31465	AAGCAATCG.AGCTCGTCT	8.0099	7.53544	6.73447
2.30043	-6.04607	AAGCAATCG.TAGACACGT	7.84019	7.40319	5.5818
0.783922	11.0136	AAGCACAAC.ACATTGACA	7.88298	7.55185	6.18346
2.90623	-4.80516	AAGCACAAC.ACGCTATGT	8.03815	7.615	6.40314
0.0748436	-7.61432	AAGCACAAC.AGATCTTCA	7.98967	7.05019	6.63512
-0.257587	-7.68616	AAGCACAAC.CATAGGTGT	8.08262	7.21057	5.49119
-2.02431	-4.9834	AAGCACAAC.GACATAACG	8.09127	7.60596	5.61667
-3.7818	8.16785	AAGCACAAC.GCCTTGTGA	8.03088	7.41464	5.67373
1.9964	-8.51645	AAGCACAAC.GTCAATACA	7.77721	7.58199	5.59928
0.802683	9.75196	AAGCACAAC.TGTAGCAAG	8.42243	7.52974	5.20521
0.0425257	-4.44055	AAGCAGCAT.CACTACAGG	8.05459	7.2237	3.94665
0.207827	-7.51026	AAGCAGCAT.CAGTGAGGA	7.79901	6.83588	6.36111
1.17611	0.370067	AAGCAGCAT.CTGACAGCA	7.98356	7.79623	6.982
-1.61879	-5.58579	AAGCAGCAT.GCTAGTGGA	7.58631	7.6078	6.06208
1.992	-3.64886	AAGCAGCAT.GTGGAGGTC	8.24981	7.47428	6.64669
-2.19486	2.51298	AAGCAGCAT.TACTTCCAG	8.08257	7.5639	5.85228
3.08822	-6.99467	AAGCAGCAT.TCCAAGTAA	8.07527	7.14246	6.11427
1.88922	1.54253	AAGCATTGC.ACAAGTACA	7.79807	7.70974	6.87115
-0.897959	-0.146849	AAGCATTGC.AGGTGTACA	8.24829	7.64351	5.70668
2.17842	1.26312	AAGCATTGC.ATTGATCAC	7.92783	7.82686	6.12029
2.88899	-5.78656	AAGCATTGC.CAGAGCACC	7.97782	7.64321	5.02226
0.983581	-4.83931	AAGCATTGC.CCAAGTCGA	8.09357	7.53418	0
-0.203711	-5.61835	AAGCATTGC.CCAATATAC	8.07761	7.38816	5.4392
2.74005	10.1533	AAGCATTGC.GACACCGAT	7.85912	7.43749	7.01233
-2.03878	3.30285	AAGCATTGC.GTAAGTGAG	8.09296	7.418	6.20832
0.289337	11.0155	AAGCATTGC.TAGATAGCC	7.78257	7.50036	6.5598
-3.00008	-0.493965	AAGCATTGC.TTCCAATTC	8.00722	7.77178	6.14753
-2.26874	3.78429	AAGCCAAGT.ATGGAGGAA	7.87126	7.52773	5.9112
2.87652	9.34627	AAGCCAAGT.CAATACCAC	7.79988	7.33311	5.99517
1.48114	1.94297	AAGCCAAGT.CCACTACCA	8.10153	7.6014	3.82376
1.829	-5.94591	AAGCCAAGT.TATGAAGAC	8.00443	7.4913	5.20623
-0.0385618	1.10075	AAGCCAAGT.TATGCCTTC	8.06083	7.81031	5.96875
1.15483	-4.9737	AAGCCAAGT.TTATCGCAC	8.21662	7.44815	0
1.65287	-4.55973	AAGCCAAGT.TTCGGAGTC	8.29275	7.14705	0
-1.19953	-0.38127	AAGCCACAC.CCTATTCAA	8.41495	7.50555	5.65612
3.2708	9.51184	AAGCCACAC.CTGATCCGA	7.86386	7.23107	6.87332
1.00928	0.929177	AAGCCACAC.GAGTCACCA	8.10679	7.58695	6.06798
2.03876	0.774515	AAGCCACAC.GCCGAGTCT	7.96193	7.66265	5.9192
-0.914567	-5.97495	AAGCCACAC.TAAGGTGAT	8.0933	7.15235	5.34623
-1.51919	-0.564715	AAGCCACAC.TGGTCCTAG	8.21089	7.56038	5.36337
0.893423	2.51412	AAGCTGAGG.ATGCCTTCA	7.98291	7.63975	6.31562
-2.02721	-3.89511	AAGCTGGTC.ACCGACGGT	7.93441	7.22058	4.76456
-1.3053	-5.69496	AAGCTGGTC.AGATGTTGG	8.02173	7.56281	5.28811
2.09563	1.31478	AAGCTGGTC.GATAAGCTG	7.94845	7.65481	6.55715
2.19193	-5.59574	AAGCTGGTC.TGATTGTGC	8.03634	7.18572	6.25735
1.91979	-7.77111	AAGCTGGTC.TTATCGCAC	7.89807	7.11242	6.10225
2.29129	-4.19078	AAGCTTGCA.AGACATCCA	8.11591	7.533	5.86134
2.27382	-6.87764	AAGCTTGCA.ATGAACTAG	7.79394	7.50914	6.46503
-2.87849	9.45475	AAGCTTGCA.GATTGAGTA	8.17575	7.63951	5.685
1.25968	-5.21205	AAGCTTGCA.TCAGAGCGT	8.03929	5.17297	0
-3.80564	-1.10329	AAGGAACAG.CATTATGTC	7.71783	7.52925	6.54018
0.499976	-5.06692	AAGGAAGTC.AACTGATTC	7.3872	6.50771	7.62474
1.64758	-5.12482	AAGGATACG.AATACTCCG	8.08402	7.41364	0
1.23719	-0.166107	AAGGATACG.AATGCTGAT	8.14614	7.78689	5.85241
-3.16013	2.17718	AAGGATACG.ATAGTCAGT	8.0067	7.52779	6.45226
2.40577	-7.99968	AAGGATACG.CACACCTGT	7.91746	7.2888	6.22482
-0.378229	1.83901	AAGGATACG.CACATATCA	8.04219	7.5869	6.72739
0.0862632	3.49032	AAGGATACG.CCTTCGAGC	7.93724	7.57373	5.74893
-2.0399	1.26758	AAGGATACG.CTTCGTGCA	8.25416	7.54916	5.85284
1.72747	0.948977	AAGGATACG.TAAGTACAC	7.95179	7.87438	6.17346
-0.608252	0.508825	AAGGATACG.TATCAGTGC	8.27859	7.78267	5.74585
-1.293	-5.97081	AAGGATACG.TCCTGTGGA	7.92914	7.14111	5.85221
-5.21531	8.58516	AAGGATCGT.GGATTCGTC	8.13095	7.62032	6.14866
2.08418	-8.56069	AAGGATCGT.GTCCTTCAT	7.69809	7.44081	5.9703
0.33762	0.478807	AAGGTCTGA.AATATCAGC	8.08265	8.07737	6.05654
-2.35882	-0.638318	AAGGTCTGA.AGTGAACGG	8.12327	7.53997	6.24392
1.99845	-4.84702	AAGGTCTGA.CCGACTGTT	7.86317	7.40453	6.17206
0.771488	1.64334	AAGGTCTGA.CCTTCCTCA	8.1741	7.31032	5.77233
-1.89074	-6.70189	AAGGTCTGA.CCTTGCTTG	8.02265	7.37893	6.03468
-2.96652	-4.57174	AAGGTCTGA.GCCTGCATC	7.85142	7.3565	5.21151
-2.38815	0.554727	AAGGTGCTG.AAGTTCTCT	8.03004	7.52605	6.71344
14.1629	2.2675	AAGGTGCTG.AGCGGTAAG	8.02686	7.54133	6.57601
-4.11109	-0.953499	AAGGTGCTG.CATCCAGGA	7.95793	7.54413	6.36667
-1.55906	0.455751	AAGGTGCTG.CGGAAGACG	8.20596	7.69362	6.14351
-1.84505	0.300673	AAGGTGCTG.GGATCGTTC	8.06467	7.74167	6.64906
0.915732	10.2413	AAGGTGCTG.TCATATCGC	8.03982	7.64984	5.66454
2.4072	2.47458	AAGGTGCTG.TCATGCTCA	7.78035	7.53353	6.47448
-2.72078	-1.84886	AAGTACAGA.ACTCGAGTC	8.14305	7.32622	6.7064
1.31495	-2.84521	AAGTACAGA.AGCAAGTCC	8.08876	7.50879	6.58846
-2.19089	-0.989054	AAGTACAGA.ATTGCGCTA	7.98625	7.65103	6.35561
-2.53274	-0.763084	AAGTACAGA.CAAGCGCAT	8.02131	7.77599	6.42348
-1.74264	-3.94822	AAGTACAGA.CATAGGTGT	7.86315	7.38575	5.79893
-0.0447567	9.68776	AAGTACAGA.CCGGATTGC	8.06672	7.72074	5.17449
-1.27626	0.398891	AAGTACAGA.CGGTAGCTT	8.15207	7.46878	5.97379
-0.87577	-6.44489	AAGTACAGA.CGTATTCCT	7.92523	7.08414	6.30859
-1.07769	2.07112	AAGTACAGA.CTACGGTAT	8.28045	7.60038	5.79056
0.647982	-4.79031	AAGTACAGA.CTGAGTCCA	8.12465	7.24313	2.95224
1.35754	-5.16329	AAGTACAGA.TAACATTGG	7.94746	7.26513	0
2.7982	-3.86329	AAGTACAGA.TCGCATTCG	8.17032	7.40289	6.60669
-2.06731	-4.06207	AAGTACAGA.TGACAAGTT	8.02629	7.66119	5.83909
-1.04116	-0.804758	AAGTAGGAC.ACAAGTACA	8.20814	7.9788	5.31239
1.75848	-3.84602	AAGTAGGAC.ACTCGAGTC	8.27629	7.04758	5.51925
1.99884	9.57092	AAGTAGGAC.AGCAGACAA	7.93549	7.23332	6.2846
-4.35309	-0.326077	AAGTAGGAC.ATCCTGCCT	7.79596	7.50311	6.47872
-5.43458	8.74141	AAGTAGGAC.GTCCACAAC	8.12329	7.15132	5.98545
-1.52698	0.38336	AAGTAGGAC.TATGTACCT	8.09035	7.59992	5.87501
-4.22892	7.00681	AAGTAGGAC.TGCGATACT	8.45576	7.80248	6.01276
3.13916	-5.89421	AAGTCATGA.CTATCTTGA	8.06808	7.47152	5.8845
1.25034	-6.26963	AAGTCATGA.GACGTAGCA	8.01219	6.90046	5.11373
-3.95989	-1.00512	AAGTCATGA.GCTACCGAG	8.02827	7.47171	6.22687
-4.85702	7.69319	AAGTCATGA.GGAGCATCT	8.11326	7.85356	5.80968
1.41231	-2.58805	AAGTCATGA.GTCACAGAG	8.33785	7.36286	6.62596
-2.02836	-6.77347	AAGTCATGA.TACGAACTC	7.89737	7.34927	5.90226
0.703066	-5.59609	AAGTTCTCT.GAGCCGTTA	7.99037	7.21168	6.54455
-0.426481	3.95863	AAGTTCTCT.TGGAATCGT	7.96786	7.73928	6.35034
1.88639	-6.01743	AAGTTGCCA.AAGCACAAC	7.85064	7.37395	6.78667
-2.0382	1.27551	AAGTTGCCA.GAGATGTAT	8.33431	7.57899	5.64636
-1.34852	-3.45897	AAGTTGCCA.GTCAGTTGT	8.01284	7.5552	5.10759
1.57372	-5.12152	AATAACTCC.AAGGATCGT	8.01521	7.50272	5.61497
-4.44875	9.23784	AATAACTCC.AGACCAGCT	7.80427	7.18986	6.63081
0.450903	-1.03508	AATAACTCC.CAAGCTGCA	8.41722	7.60039	5.21252
-1.69823	1.80946	AATAACTCC.CGCTTATGA	8.12181	7.64466	6.33879
2.65369	-7.99697	AATAACTCC.CTCGAACTG	7.89699	7.30308	5.47042
0.466453	8.76255	AATAACTCC.CTTGATCTA	8.1849	7.61177	5.9716
-0.7582	-1.27187	AATAACTCC.GCAACCAAC	8.26689	7.84791	5.57917
-0.174912	-8.14734	AATACCTTG.AATTAGAGG	7.80727	7.36677	6.05629
-3.53128	9.61234	AATACCTTG.CCAGATCAC	7.9153	7.31712	6.01315
0.99353	9.06414	AATACCTTG.CGACGTACG	8.16149	7.6014	6.15252
2.38501	2.6656	AATACCTTG.GACTAGCAT	7.88312	7.41666	6.10502
1.2581	-4.46657	AATACCTTG.TCACACTGC	8.04523	7.13549	6.20516
0.531161	-6.80828	AATACCTTG.TTGCCAGAT	7.36068	6.76914	6.72997
-2.33626	3.74733	AATACGTCT.ATATGTCCA	7.87324	7.558	6.15059
3.11427	-6.91388	AATACGTCT.ATCCAATGA	8.02948	7.26849	4.22616
-1.84633	-3.7053	AATACGTCT.GATTCCTCT	7.96884	7.46214	5.9649
-4.33558	-0.313265	AATACGTCT.TCGAACGCT	7.89266	7.53314	6.37934
2.12663	-7.5131	AATACGTCT.TTAACGGAG	8.08191	7.36119	5.79121
-0.0249315	1.43542	AATACGTCT.TTAGATCGG	8.02953	7.75971	6.49385
-0.744904	-6.58387	AATACTCCG.AATACGTCT	7.84294	7.38641	6.57099
-2.79778	0.832783	AATACTCCG.ACACATCTG	8.07041	7.54029	6.4026
-2.17368	-0.7274	AATACTCCG.AGCCTCTAG	8.181	7.5369	5.05784
-3.8706	8.07249	AATACTCCG.AGTCAGTTG	7.79757	7.45327	6.51393
2.38412	-7.78541	AATACTCCG.CAATCATAC	7.74829	7.49352	6.32945
14.4199	2.97075	AATACTCCG.CAGATCATT	7.75164	7.22618	5.77221
-0.398781	-6.63212	AATACTCCG.CCATACGAT	7.92459	7.46766	6.1699
2.46305	-4.93479	AATACTCCG.GTGCTCTTG	7.79935	7.55057	6.20832
2.78795	-5.49888	AATACTCCG.TGACCTCCT	8.0683	7.29953	5.61084
1.27484	-2.12208	AATAGACGC.AAGGATCGT	8.26094	7.8733	5.62524
-1.7984	-3.45422	AATAGACGC.AGTGTCTCT	7.98821	7.4244	6.66739
-3.03472	7.88525	AATAGACGC.GATCTAGAG	8.02363	7.44771	6.14998
1.74895	-5.4568	AATAGACGC.GATTAGTGT	8.13596	7.48725	5.86767
0.0576693	-1.28241	AATAGACGC.GTAACAGTC	8.31764	7.62474	0
2.08858	10.7647	AATAGACGC.GTGCATCAA	7.9645	7.70407	5.84066
1.64275	-4.82913	AATAGACGC.TACCGATTG	8.01497	7.44377	5.5219
0.0472072	3.59464	AATAGACGC.TGACCTATG	8.01257	7.52127	5.69693
1.50634	-8.41589	AATATCAGC.ACAGGAACT	7.88191	7.28995	6.22249
1.98909	-5.63134	AATATCAGC.AGATGTTGG	8.14627	7.16255	5.85631
-2.94493	7.99607	AATATCAGC.ATAACGACA	7.99101	7.66912	6.29721
0.574575	10.6224	AATATCAGC.CTGCAAGCC	7.90362	7.61222	5.27506
-2.9816	3.32192	AATATCAGC.TTGATGAGT	7.90901	7.553	6.3116
-2.86001	9.51728	AATATCGCT.ACGTCTATG	7.92302	7.47973	6.25885
-3.69601	-1.26887	AATATCGCT.AGCCGGATC	8.04059	7.69806	5.99968
2.49432	-4.52029	AATATCGCT.ATCATGTTC	8.23667	7.12754	5.33979
2.609	10.2033	AATATCGCT.ATGCGCCGT	7.55925	7.41918	6.27659
0.424174	-2.57378	AATATCGCT.TGACGGTTG	8.21825	7.73543	6.20309
0.904405	0.37453	AATCAGGAG.AACTGCGAC	7.95302	7.81789	6.48402
1.43807	-5.86621	AATCAGGAG.ACCACGGAT	7.90429	7.69492	5.83525
-1.35065	-0.791097	AATCAGGAG.ACCGTCCTA	8.18662	7.79588	5.17647
-0.576787	-3.19186	AATCAGGAG.CGCGCACAT	7.69281	7.4885	6.49826
-2.35255	-0.485343	AATCAGGAG.CGGACAAGT	7.9869	7.7481	5.50573
-2.9829	3.59692	AATCAGGAG.CTCTTCAGC	7.98123	7.34164	6.10499
2.62164	9.72028	AATCAGGAG.GTATGCCTT	7.66661	7.94094	6.19009
-1.4442	1.07533	AATCAGGAG.TAGCACTAT	8.29998	7.68116	4.74499
2.69981	-8.14406	AATCCGCTG.CAGCCGCAA	7.83547	7.4302	5.66729
1.30359	-6.2871	AATCCGCTG.GCCATACAA	7.95625	7.32057	6.55919
2.06693	-8.44159	AATCCGCTG.TAGACCATG	7.91255	7.43035	5.71825
-3.25583	-0.0129748	AATCCGCTG.TGCAGATGC	8.01546	7.77696	5.5801
-1.79617	-0.0139398	AATCCGCTG.TGCCATCTC	8.19435	7.80461	6.05207
-0.577778	-6.3583	AATCCTCGT.ATATGTCCA	7.64638	7.44803	6.44352
1.25416	-8.2785	AATCCTCGT.CAACCTGGT	7.99793	7.20156	6.03315
-0.391861	-6.28082	AATCCTCGT.CACGGATAG	8.15271	7.33253	6.24601
1.05897	-5.61809	AATCCTCGT.CGAAGAGGT	7.66518	7.0922	6.60318
1.34001	1.87564	AATCCTCGT.CGTACATCT	8.03733	7.75231	4.47762
0.872479	9.56587	AATCCTCGT.GAGAACAGG	8.43189	7.67339	5.47141
0.761419	1.56965	AATCCTCGT.GTTGACGTG	8.05329	7.63093	6.03275
-1.20754	0.578639	AATCCTCGT.TAACATTGG	8.26396	7.70378	6.6218
-1.10983	-5.14397	AATCCTCGT.TACAACACC	8.07701	7.59103	6.31314
2.2863	-6.19744	AATCGCCAT.CAGCACGTG	7.90576	7.57566	6.80789
-0.386812	-5.28009	AATCGCCAT.CCGGTTGAG	8.09358	7.18332	5.99942
2.081	-4.80966	AATCGCCAT.CGACCTGTA	8.15527	7.32669	5.11647
2.7297	-6.34628	AATCGCCAT.CGGATTCTC	8.17807	7.35371	4.99275
0.556739	10.8065	AATCGCCAT.CTTCCGTGG	7.95297	7.48549	6.54191
-4.37612	7.99193	AATCGCCAT.GACTCTGGT	8.10718	7.47863	5.74565
-1.73601	2.8615	AATCGCCAT.TACCGCGTT	8.07321	7.76159	5.85007
0.1965	-6.74605	AATCGTGTT.AGCACCAGC	8.06977	7.21422	6.17614
-4.07408	0.388679	AATCGTGTT.ATCATAGAC	8.0464	7.59933	6.38843
3.10182	-7.7734	AATCGTGTT.ATCTCGAAC	7.93281	7.55454	5.9472
-2.81823	3.67706	AATCGTGTT.CACACTGCC	8.08236	7.45965	5.72407
1.07735	-5.7868	AATCGTGTT.CGTGCTTGA	7.36111	7.56863	0
-3.26758	-0.790833	AATCGTGTT.GCAGCTCTT	7.95825	7.58595	6.48184
3.34107	10.0526	AATCGTGTT.GCGACCTGT	7.66389	7.34561	6.0411
1.86101	-7.37839	AATCGTGTT.TGTAACAGT	7.9034	7.44619	6.308
0.0900734	-7.52588	AATCGTGTT.TTACTTACG	8.01081	7.17751	5.69473
-1.31192	-0.852279	AATCTCCTA.AGACTTCGT	8.22794	7.94686	5.5525
-4.77948	9.01339	AATCTCCTA.CAGCAGTAC	8.01112	7.35675	5.002
0.42473	3.86018	AATCTCCTA.CCGACTTGG	7.85961	7.49716	6.63951
1.8888	-5.67859	AATCTCCTA.GCGTTCAGA	8.01362	7.24939	5.7478
2.40206	-7.59829	AATCTCCTA.GCTTACGTT	7.90138	7.42714	5.0814
2.40481	-4.43577	AATCTCCTA.TAGCTGTTG	7.92669	7.28314	7.20315
-2.16753	9.41771	AATCTCCTA.TGTTAAGCC	8.10155	7.62857	6.01745
1.00605	8.99567	AATCTGACC.CACAATAAC	8.04289	7.83362	5.33933
-2.16912	-0.913928	AATCTGACC.GCTGTTCGG	7.94548	7.7218	6.41215
-3.88164	8.9915	AATCTGACC.GTAACTCAT	7.73885	7.49238	6.0907
1.74608	-7.39535	AATCTGACC.GTAAGTGAG	7.96226	7.37476	6.47442
-0.459129	2.44192	AATCTGACC.TAGCCAGTG	8.19721	7.5622	5.58133
-2.04488	-4.00907	AATCTGACC.TCAAGGTCG	7.99446	7.19253	2.74718
2.07993	-4.64896	AATCTGACC.TGATGGACA	8.22853	7.28734	5.82328
0.200533	-5.2439	AATGAGTCG.ATCCGACCA	8.03929	7.28824	4.77034
2.3488	-7.60267	AATGAGTCG.CCATATCTT	7.66114	7.49556	6.50055
-1.87808	-4.75429	AATGAGTCG.CCGTTCCAA	7.99544	7.42034	6.08978
2.16447	-5.17924	AATGAGTCG.GCGTTCAGA	8.42398	6.98547	5.10788
3.55267	-6.54727	AATGAGTCG.GTGTCCGTG	8.08572	7.35208	5.45859
3.02021	-5.48166	AATGAGTCG.TAAGGTCCG	8.24085	7.51104	6.1156
0.907417	-6.17577	AATGAGTCG.TGTGCCATG	7.91744	7.75826	5.63319
0.797146	-3.14633	AATGAGTCG.TTAACGGAG	8.181	7.57943	6.27089
1.19859	-7.46004	AATGCACTT.AATCCTCGT	7.77174	7.38247	6.66935
0.818928	8.40634	AATGCACTT.AGATGAGAT	7.92392	7.72865	5.63173
1.73922	-8.32645	AATGCACTT.AGCACACCT	7.87656	7.43316	6.11303
-0.164873	-5.56092	AATGCACTT.CATACGCAG	8.05423	7.41355	4.95194
-3.70695	-0.363187	AATGCACTT.GTAACTCAT	7.77626	7.65731	6.19254
-0.110317	0.419833	AATGCAGCG.ACAAGGTAC	8.46781	7.54759	5.08939
0.213241	3.17421	AATGCAGCG.GCACGCATT	8.18258	7.69379	6.31781
2.16459	-7.11665	AATGCAGCG.GCTTGTCCT	7.94296	7.4365	5.75475
-4.18976	-1.2396	AATGCAGCG.TCAAGGAGT	7.8347	7.40882	5.94658
3.25916	9.99613	AATGCCTCA.CGTTGATCC	7.75875	7.47121	7.04407
-4.24195	7.95392	AATGCCTCA.GAGACATTG	7.86837	7.54552	6.64551
2.70327	-7.82152	AATGCCTCA.GTACCTAAC	7.83374	7.62253	6.50512
-2.58474	-4.0423	AATGCCTCA.TGGAAGATT	7.73043	7.59302	6.88981
2.01931	3.07347	AATGCCTCA.TTGTCAACC	7.71658	7.61494	6.69326
-2.25049	-4.05214	AATGCGTGC.AAGCAACTA	8.02492	7.44442	6.21257
-2.40808	9.56937	AATGCGTGC.ACGCGACAG	7.8565	7.51553	6.86855
-1.40711	0.221936	AATGCGTGC.ACTACCATC	8.03118	7.90535	4.20642
2.11913	2.28092	AATGCGTGC.CCTAGCAAT	7.72703	7.75037	6.49483
-0.529573	-1.50386	AATGCGTGC.TCTGCAACA	8.26425	7.86945	5.51226
-1.39274	-6.68194	AATGCGTGC.TTGCAGTCA	8.14118	7.28995	5.26428
3.23177	10.4412	AATGCTATC.AAGCAATCG	7.92416	7.24394	5.06476
1.80933	-6.27127	AATGCTATC.AAGCTGAGG	7.82642	7.6073	7.02577
2.95837	10.3586	AATGCTATC.AATCGTGTT	7.66591	7.10317	6.16347
-4.68591	0.142434	AATGCTATC.AGGATCTCA	8.03341	7.54279	5.92555
-0.375331	-8.2979	AATGCTATC.AGTCGCCGA	7.88371	7.30864	6.13876
-0.964091	-4.43609	AATGCTATC.AGTTGTGTA	8.0714	7.47925	4.89592
-3.67996	8.07602	AATGCTATC.CCTTAACAT	7.84699	7.59176	6.20091
0.425194	-3.38899	AATGCTATC.GAGCCGTTA	8.16466	7.64759	5.60312
2.42888	10.3672	AATGCTATC.GGTGATAGG	8.1162	7.39805	5.6832
0.362531	10.4349	AATGCTATC.TATTGACTG	8.09156	7.63316	5.84744
-1.26753	-3.78492	AATGCTATC.TTGTCAACC	8.1978	7.26513	5.58854
-0.390842	1.70445	AATGCTGAT.AGCACCAGC	8.13905	7.57965	4.92715
1.3425	-7.23541	AATGCTGAT.ATCGAATCG	7.98821	7.26382	5.8328
14.5529	2.29503	AATGCTGAT.CATTGTTCA	7.7752	7.18774	6.67742
-2.80258	9.71551	AATGCTGAT.CGTGTCCGA	7.83954	7.4332	6.59946
-2.68167	-4.41196	AATGCTGAT.CTCCGCATT	7.72078	7.57958	6.1598
0.916603	-4.2915	AATGCTGAT.GGTGTGACC	8.27372	7.3776	5.06095
2.81659	-5.2894	AATGCTGAT.TAGCACACG	7.93852	7.18515	4.92988
1.14942	-0.649342	AATGCTGAT.TCCTATTCC	8.05027	7.49456	6.27468
0.899858	10.8094	AATGTGCGT.ATAGCTTGC	7.89194	7.69516	5.35846
2.89517	-4.24721	AATGTGCGT.CAAGTCACT	7.97562	7.51629	5.88093
1.72732	10.2154	AATGTGCGT.CTGTCACTT	7.89737	7.4891	5.08779
-2.37582	3.11012	AATGTGCGT.GCATGTGGT	7.76593	7.56798	6.49034
0.00729998	3.29598	AATGTGCGT.TGAGCAGAT	7.84125	7.85595	6.58761
-4.0586	8.03033	AATTAGAGG.AAGGATCGT	7.66701	7.41162	6.27819
1.48069	2.78501	AATTAGAGG.ATTAGCGGT	7.92046	7.27596	6.71843
-4.28525	9.04737	AATTAGAGG.GGATCAGGT	7.71913	7.47342	6.60852
-2.5278	3.5711	AATTAGAGG.GTGCGTTCC	7.77231	7.48158	6.59508
0.982228	-4.51239	AATTCGGAA.ATACAACCG	8.08426	7.66119	5.43508
2.66563	-4.9998	AATTCGGAA.CCTGACCTC	8.03874	7.04268	6.77329
-0.00195711	3.57195	AATTCGGAA.GAGTTAACT	8.2149	7.75461	5.89242
0.589586	-2.48208	AATTCGGAA.GTTAGATTG	8.24279	8.24279	5.39063
0.914867	8.35865	AATTGGATC.CTGGACACT	7.81858	7.70538	6.20646
-0.7598	-4.42191	AATTGGATC.TAGATAGCC	7.92247	7.55491	5.02726
-1.88467	2.60824	AATTGGATC.TGATCGGAA	8.06787	7.34227	6.16174
-0.0248302	2.34709	AATTGGTGA.ACACATCTG	8.083	7.43459	5.47278
-2.8433	-1.16723	AATTGGTGA.AGCTTGGTG	8.08197	7.55412	6.40567
0.44937	-1.77468	AATTGGTGA.CACTACAGG	8.14631	7.68319	5.85747
2.82701	9.88348	AATTGGTGA.GAAGAGCAC	7.89687	7.74636	6.25619
-0.923258	1.76885	AATTGGTGA.GCATGTGGT	8.23107	7.60819	5.37067
0.151079	2.99803	AATTGGTGA.GCTTCACTC	8.04194	7.45998	6.25735
-3.85959	7.90619	AATTGGTGA.TAGCGCAGC	8.24165	7.3672	6.42818
-1.9548	2.45687	AATTGGTGA.TCACTACGT	8.05037	7.71885	5.56896
-4.19214	-0.228853	AATTGGTGA.TCTAATACC	7.81515	7.59385	6.07541
2.50138	2.55046	ACAACCGGA.TCAAGGTCG	7.76797	7.52384	6.62407
-0.404103	-1.60673	ACAACCGGA.TGGATTAGC	8.19815	7.8023	6.75054
-1.84744	-0.249442	ACAACGAGC.ACACATCTG	8.26747	7.46482	6.00631
0.359535	-4.3619	ACAACGAGC.AGAGCCGCA	7.99713	7.26513	0
-0.0675301	1.1428	ACAACGAGC.ATTCCTACG	8.09053	7.9755	4.96175
0.506625	-6.92225	ACAACGAGC.TAACATTGG	7.5728	7.29598	4.55434
-1.55281	-5.11446	ACAACGAGC.TAGTTGACG	7.91635	7.30147	6.09907
-1.92543	0.508257	ACAAGAATG.AGGAAGGTG	8.31284	7.47484	6.64889
0.441137	-3.17247	ACAAGAATG.CATAGAGAT	8.12777	7.67036	5.5818
1.18491	9.32641	ACAAGAATG.GCTACCGAG	8.23639	7.49211	6.21262
-3.51784	8.16709	ACAAGAATG.TGATGGACA	8.11203	7.52998	5.81214
-2.78108	-4.51086	ACAAGGTAC.AACCGTGAG	7.80317	7.52648	5.67632
-2.57685	-1.10365	ACAAGGTAC.AATAACTCC	8.10131	7.55596	6.03734
1.05682	0.330929	ACAAGGTAC.AATCTGACC	8.1785	7.64932	6.66787
-1.67009	1.04798	ACAAGGTAC.ACAGAAGAG	8.0199	7.98657	5.64683
-2.3875	-0.166558	ACAAGGTAC.ACGACATCT	8.07867	7.81019	5.99139
-0.131767	10.3194	ACAAGGTAC.ACGCACACT	8.06395	7.73137	6.19545
-4.776	8.26365	ACAAGGTAC.AGTGAACGG	7.98381	7.76076	6.5665
-0.40363	-7.96482	ACAAGGTAC.ATGGACGTT	8.0247	7.36049	5.48816
-1.28818	2.19716	ACAAGGTAC.CACACCACA	8.19901	7.72525	4.83451
-2.16514	-4.90481	ACAAGGTAC.CCGGTTGAG	7.82445	7.28187	5.47011
1.58079	-8.47122	ACAAGTACA.AAGGATCGT	7.85173	7.07899	6.35284
14.1616	2.23005	ACAAGTACA.AGGAAGGTG	8.22575	7.38737	6.04663
2.87184	10.3583	ACAAGTACA.TGAGAGGAC	7.86875	7.13471	5.85344
-3.05954	3.44101	ACAAGTACA.TGTAACAGT	7.94695	7.28459	6.47576
0.768829	0.542401	ACAATAGGT.AACAACCTA	8.23652	7.67441	6.21796
1.88187	-6.66845	ACAATAGGT.CACAGCGAA	7.9724	7.19961	5.48537
-3.94498	1.09195	ACAATAGGT.CAGCTGGAG	8.1299	7.42432	6.41504
3.06393	10.398	ACAATAGGT.GATCGATAC	7.92795	7.31389	5.76576
1.00544	10.1466	ACAATAGGT.GCTGAGCAG	8.13441	7.64566	5.77011
-1.06615	1.18061	ACAATAGGT.GGAGCATCT	8.19269	7.69934	5.99186
3.57676	-6.60439	ACAATAGGT.TCGTGACGT	7.91836	7.43104	5.19354
-2.58692	9.1384	ACAATAGGT.TGCTCACAC	7.88594	7.7258	6.60659
-3.30785	0.335826	ACAATAGGT.TGGTGCCTG	7.89394	7.45306	6.48365
-0.770013	0.853425	ACAATAGGT.TTCACTCCT	8.252	7.88607	4.75881
2.04026	-4.90369	ACAATTCGG.CATTCAGTT	8.04291	7.7381	6.49076
-0.269915	-7.94946	ACAATTCGG.CCGGTGGTT	7.84994	7.45895	5.31788
-3.49288	-1.34979	ACAATTCGG.CTCTACGCA	7.91839	7.59311	6.24599
2.79133	-7.54975	ACAATTCGG.CTTGTAACG	7.99652	7.3037	6.14444
1.84289	1.74788	ACAATTCGG.GTCACTATG	7.83845	7.60008	5.80419
1.18089	10.067	ACACACCGT.AATTAGAGG	8.14279	7.85521	5.92959
1.11207	9.59761	ACACACCGT.ACGTGTAGT	8.20569	8.00868	5.88093
-1.86314	2.23954	ACACACCGT.CCAATATAC	8.25266	7.46992	5.7478
2.53036	-8.41436	ACACACCGT.CCATAGCCA	7.86348	7.33142	5.90275
14.4546	3.08612	ACACACCGT.CGACGTGAT	7.9196	7.07112	6.01956
14.3783	2.73822	ACACACCGT.CGGTCGACA	8.01577	7.40344	5.17491
0.769859	-4.04463	ACACACCGT.TCAACACTC	7.99484	7.72207	4.49419
1.08997	10.6994	ACACACCGT.TGCGTCTTA	7.99756	7.73462	6.18691
-2.61064	0.841455	ACACACGTC.AGTACTCTC	8.11905	7.36562	5.94494
1.40012	9.41646	ACACACGTC.GATGCTCCT	8.10378	7.91279	5.85815
1.72268	-4.86681	ACACACGTC.TAGTGATCC	8.18817	7.2078	6.02748
-0.194965	1.15893	ACACACGTC.TCACAGGTA	8.23039	7.67956	5.69289
-1.79938	-4.41905	ACACATCTG.AAGCTGGTC	7.88342	7.80774	6.26504
1.91717	-7.07751	ACACATCTG.AGTAAGCCA	8.19589	7.15149	4.83628
3.64033	-6.17492	ACACATCTG.CTTGGATCA	8.11709	7.27773	5.72217
-0.870483	-5.58918	ACACCACAT.ACGATGGAA	7.79086	7.51995	6.49507
1.83443	-5.06901	ACACCACAT.ACGGACCAT	8.10539	6.92407	6.09244
-1.77241	2.74594	ACACCACAT.CATGGTCGA	8.11745	7.61329	6.02706
0.766855	2.65157	ACACCACAT.CGTATAGCG	7.98503	7.68006	6.39274
-4.63318	0.0258923	ACACCACAT.CTGAGTCCA	8.00193	7.57246	5.95375
1.43237	-7.63388	ACACCACAT.GCTGAGCAG	8.01181	7.21144	5.51001
3.2056	-4.75658	ACACCACAT.GGATCAATG	8.14742	6.73559	7.04066
-1.77158	-1.03034	ACACCACAT.GTAATCAGC	8.31064	7.53323	4.70854
-3.81445	0.0485579	ACACCACAT.GTTCACTCC	7.96805	7.58798	6.50449
1.45401	9.9221	ACACCACAT.TTCCGCCAG	7.98211	7.55718	6.44162
0.0563887	-5.30827	ACACCGCCA.AAGAGAGAG	7.44733	7.32066	6.4832
1.66688	-4.92739	ACACCGCCA.AGGTCCGTC	8.31064	6.64669	5.39717
-1.75021	-3.96879	ACACCGCCA.AGTCATACT	8.02711	7.61112	5.19381
-0.118192	-3.37403	ACACCGCCA.ATGTGACGA	8.08322	7.6169	6.36885
-0.0982148	-6.42282	ACACCGCCA.CCACGGATC	8.00071	7.18831	6.5127
-1.6094	-6.38374	ACACCGCCA.GCACGCATT	7.73389	7.25723	6.36031
2.61514	-8.14397	ACACCGCCA.TGATACCGT	7.96441	7.42494	5.96915
2.59549	-8.38629	ACACGTTGC.ACCACTAGG	7.84168	7.06895	6.76914
-4.3924	8.65188	ACACGTTGC.ACCATTCAC	7.79869	7.38239	7.10596
1.08354	8.7945	ACACGTTGC.AGAGCCGCA	8.0173	7.75249	5.04571
-2.07802	-4.73201	ACACGTTGC.CATGACGTT	7.842	7.5917	6.44416
-0.481641	-4.50752	ACACGTTGC.CATGGTCGA	7.97335	7.72085	5.05268
13.8587	2.60574	ACACGTTGC.GGTTCTATC	8.26054	7.79271	6.55696
1.11203	1.84124	ACACTAACG.ACAACCGGA	8.01057	7.59849	6.20493
-1.46211	-6.14782	ACACTAACG.GTGACGTAA	8.03346	7.44782	5.57074
-2.04036	-0.249147	ACACTAACG.TCGACGTTG	8.21082	7.61364	6.27131
-0.385719	-6.27239	ACACTGTGA.AAGCACAAC	7.68369	7.02273	6.67088
2.64993	10.4594	ACACTGTGA.CCACCATGC	7.85521	7.44993	5.9703
-3.79001	7.1861	ACACTGTGA.CCGAGTACT	8.20804	7.67706	5.71512
1.21211	-4.57456	ACACTGTGA.CGATTCGAG	8.11203	7.6014	0
0.914667	-7.97751	ACACTGTGA.TCAATGGAC	7.49005	6.35625	5.95165
-1.77863	2.33212	ACAGAAGAG.ACACACCGT	8.08498	7.67173	5.94248
1.22745	8.61199	ACAGAAGAG.CCTCGCGTT	7.96865	7.72235	5.37883
2.63023	-4.16969	ACAGAAGAG.GACCAGAGA	8.19205	6.96277	5.63041
-1.84309	1.05463	ACAGAAGAG.TGATGGACA	8.2537	7.60485	4.65211
-1.03167	1.52033	ACAGAGATG.AAGCTTGCA	8.17625	7.77093	4.9641
1.48375	8.5316	ACAGAGATG.ATATCAGCC	7.79286	7.74742	6.20942
-0.454621	-7.88833	ACAGAGATG.ATGCAGTTC	7.5929	7.66697	6.05145
-2.45484	-3.86307	ACAGAGATG.CCACGTTCT	7.82884	7.37875	5.73454
2.46232	-6.39721	ACAGAGATG.CCATTACAG	8.15284	7.01402	6.40167
-1.87679	-5.94913	ACAGAGATG.CCGGTTCTA	7.62969	7.36515	3.21581
-4.45114	0.217826	ACAGAGATG.GCACGTAGA	7.94796	7.40469	6.43189
1.26356	10.1892	ACAGAGATG.GGACACTGG	8.05161	7.77049	6.23692
0.451751	1.7333	ACAGCGGTC.AACCGCTGA	8.18762	7.72615	5.49179
2.3729	-5.54676	ACAGCGGTC.ATTAGCGGT	8.16266	7.20265	6.1215
-1.6602	2.45189	ACAGCGGTC.CTCCTGACG	8.07951	7.62194	5.82414
-1.39263	-6.25952	ACAGCGGTC.TAGCACTAT	7.71508	7.39366	6.19684
-4.32331	7.63935	ACAGCGTAT.CGGTCGACA	8.1151	7.51458	6.18695
0.348156	-0.129737	ACAGCGTAT.GGAAGTATG	8.33413	7.91838	5.97911
-3.00394	-0.864035	ACAGCGTAT.TGAGATCAT	7.95852	7.70612	5.7682
-0.968681	-1.28059	ACAGGAACT.ACACACCGT	8.21636	7.5761	6.16542
-2.25966	2.82907	ACAGGAACT.ACCGCTGTG	8.13684	7.64721	6.31674
2.40552	9.45772	ACAGGAACT.AGACTAGTA	7.9687	7.7688	5.53618
0.409061	-6.29265	ACAGGAACT.CAAGTCGAA	8.17305	7.22715	5.1009
0.594339	11.1037	ACAGGAACT.CCTCAGGTG	7.93645	7.49349	5.95818
2.29565	2.43943	ACAGGAACT.GGAAGTATG	7.76002	7.64804	5.86169
-4.30003	7.86617	ACAGGAACT.GTTAGTCAA	7.95505	7.49807	6.50322
2.06138	-7.17395	ACAGGTATC.ATAGCACGG	8.07706	7.37447	5.64279
-5.22254	8.72494	ACAGGTATC.CAATGCATT	8.00084	7.39253	5.57655
-1.97055	-4.20661	ACAGGTATC.CCAGTACTC	7.75922	7.67701	5.78252
2.15763	-7.12694	ACAGGTATC.CCGCAACAC	8.11742	7.65402	5.60312
0.775243	-2.96424	ACAGGTATC.GCACCATCG	8.09388	7.78783	3.61014
-2.68807	-0.474664	ACAGGTATC.GGAAGAAGC	8.14885	7.61135	6.21723
0.0118737	2.54602	ACAGTATTG.ACTACCATC	8.07357	7.45012	6.9558
1.08302	0.937358	ACAGTATTG.AGGTCCGTC	8.08108	7.96097	6.05872
-1.36305	-5.46362	ACAGTATTG.CGCATAACT	7.859	7.42917	5.71211
0.155502	-2.56067	ACAGTATTG.CTAGAGGTA	7.9255	7.55794	6.55121
-3.48417	0.476907	ACAGTATTG.GTTGCTCAG	7.99	7.49674	6.14379
-2.20916	0.569166	ACAGTATTG.TCGGACAGT	8.23333	7.62012	5.97993
-4.52627	9.19859	ACATCGTCC.ACGGTGTAC	8.02064	7.22104	6.09342
-4.17516	8.51497	ACATCGTCC.AGTGAACGG	7.89007	7.46803	6.63587
0.124684	3.09718	ACATCGTCC.GCTCTGTGT	7.91463	7.80696	5.68641
2.01001	-7.00561	ACATCGTCC.GGTAATCTA	7.81155	7.05172	6.17747
1.0808	0.076628	ACATCGTCC.GTACAATGC	8.23321	7.95921	5.65075
-1.83177	-4.01525	ACATCGTCC.TCGTACCTT	7.92686	7.43356	6.6721
14.1373	3.0005	ACATCGTCC.TTGTTAGAG	8.2463	6.96932	0
1.98883	-8.55788	ACATGACTA.ACCGTCACG	7.89274	7.57325	5.63041
-0.981389	-7.8786	ACATGACTA.CCACTACCA	7.70479	7.32239	6.13673
1.6305	2.31487	ACATGACTA.CGTACACAC	8.10781	7.68811	5.65428
-2.73351	8.86572	ACATGACTA.GAGTTAACT	8.01761	7.61517	6.03295
-4.09224	7.80427	ACATGACTA.TATCATGCT	7.96471	7.59094	6.48928
-0.660685	-8.19048	ACATGACTA.TCGGACAGT	7.87183	7.40205	4.30157
2.94422	-7.5493	ACATGGATT.ACAAGAATG	7.83557	7.25163	5.50973
0.567512	-4.61474	ACATGGATT.ATTATGCAG	7.98248	7.53874	3.63317
-1.01914	-1.36557	ACATGGATT.CAAGTCACT	7.88351	7.9773	6.54629
2.75485	-4.12592	ACATGGATT.CCAACAACA	8.30672	7.28001	5.58974
13.9396	2.50526	ACATTCCAC.ACATGGATT	8.13578	7.83876	5.85667
1.54106	-5.18887	ACATTCCAC.ATTCGAAGA	8.17902	6.79357	5.69719
1.74746	0.227573	ACATTCCAC.CAAGTCGAA	7.95793	7.84259	5.70427
0.724916	-7.06985	ACATTCCAC.CACAGCGAA	7.50614	7.44164	6.27533
-1.78725	-6.20012	ACATTCCAC.CGACCATCA	7.46443	7.21774	6.50515
1.34132	10.4033	ACATTCCAC.CTTACATGC	8.08019	7.78937	6.28024
3.37958	-6.59185	ACATTCCAC.CTTCTGAGT	8.04821	7.39199	6.24304
-0.309911	-3.41414	ACATTCCAC.TCCGTATAC	8.15764	7.3918	6.60408
1.9214	1.00044	ACATTCCAC.TGAGAATCC	7.99953	7.95793	6.32461
0.75949	-5.85639	ACATTGACA.AATGCTATC	7.7382	7.37838	6.22983
3.57257	-6.22741	ACATTGACA.AGCTCGTCT	8.12133	7.22382	5.83971
0.776733	8.82922	ACATTGACA.CAATCATAC	8.05818	7.50912	6.50498
-4.16855	-0.351337	ACATTGACA.CCGCTATCC	7.88544	7.66365	6.34554
-2.72021	0.480155	ACATTGACA.GCCGAGTCT	8.06052	7.73787	5.33957
2.0851	-7.43921	ACATTGACA.GTTGCTCAG	7.97099	7.30382	6.64857
-0.675725	-7.16891	ACATTGACA.TCCTCTAGT	7.79602	7.62904	6.05968
-0.259611	-2.03462	ACATTGACA.TGAGTGACT	7.9865	8.06495	6.46303
-1.16539	-4.62111	ACCACGCTA.AAGTTGCCA	7.99371	7.37496	5.96163
-2.08142	-4.59985	ACCACGCTA.ACCGGTTAC	8.09223	7.53034	6.05406
1.42399	-6.0777	ACCACGCTA.ATCGATCCT	7.99405	7.29485	6.57644
2.15525	-3.62263	ACCACGCTA.ATGCTTCAG	8.237	7.25421	5.25341
-3.54427	8.63063	ACCACGCTA.CCTAAGTCT	7.91385	7.49515	6.13713
-4.01756	7.55519	ACCACGCTA.CTTCCGTGG	8.27307	7.66643	4.44305
-1.44073	-4.94672	ACCACGCTA.GAATTCAGT	7.8462	7.38302	5.82721
-2.42213	-5.70405	ACCACGCTA.GACCGTAGT	7.82005	7.51271	5.25403
1.96778	-7.39772	ACCACGCTA.GCCATACAA	7.76349	7.23077	5.97981
-0.784313	-8.12317	ACCACGCTA.GGTAGTGTT	7.87665	6.97846	5.71713
1.68614	2.77796	ACCACGCTA.GTCTTCTCG	7.90867	7.12756	6.73192
-2.70062	2.23936	ACCACGGAT.ACTAAGTTC	8.14397	7.48206	6.2955
-0.811988	2.28552	ACCACGGAT.ATCCAATGA	8.21736	7.66228	5.9172
-2.94403	-0.7831	ACCACGGAT.CAGCTCTTC	8.0163	7.54947	6.19287
1.10399	2.20556	ACCACGGAT.CGCAACCTC	7.99901	7.44638	6.48642
1.96351	-5.65105	ACCACGGAT.GAGGTGAGC	8.18799	7.51921	5.17297
-2.27659	3.49369	ACCACTAGG.CCGGTTGAG	8.01385	7.44047	6.56187
1.85319	3.23327	ACCACTAGG.GTCACAGAG	7.8714	7.56263	6.31674
-0.556937	-1.40455	ACCACTAGG.TCAGGTGCA	8.28407	7.68384	6.55444
1.14557	0.712098	ACCACTAGG.TTCCATACC	8.10014	7.79295	7.07554
0.219005	-1.0884	ACCAGCGTT.ACCAGCGTT	8.21919	7.76027	6.29391
-0.317255	10.0619	ACCAGCGTT.AGATCGAGT	7.86699	7.59137	6.3369
-0.0487609	-3.91078	ACCAGCGTT.ATTAGCACA	8.24489	7.39349	6.76151
-1.92646	-4.16078	ACCAGCGTT.CACCTTCCT	7.7589	7.69037	6.28594
-4.13586	9.12929	ACCAGCGTT.CCGCACTCA	7.70708	7.39619	6.02068
0.6825	-7.28034	ACCAGCGTT.CGCCATTAC	7.96655	7.32172	7.00612
2.73549	-5.04097	ACCAGCGTT.TACGACTTG	8.23257	7.26513	6.04303
14.2888	2.88527	ACCAGCGTT.TCAGTAAGC	8.1855	6.93101	5.89976
-2.66605	9.2397	ACCAGCGTT.TGCATCGGA	8.00761	7.69468	5.36147
1.40305	0.295998	ACCATACTT.AGACCACGC	8.04474	7.82037	5.90577
1.40934	-2.68525	ACCATACTT.AGACTTCGT	7.84933	7.56723	4.44305
-0.823983	-5.31211	ACCATACTT.CAGCAGTAC	8.01507	7.47631	3.76159
-0.777818	0.745928	ACCATACTT.CCAGTCTCA	8.2643	7.82701	5.26684
1.15968	9.0282	ACCATACTT.CCATAAGTA	8.12375	7.627	6.29794
-4.28158	8.12045	ACCATACTT.CTATCCATC	7.68995	7.47364	6.93163
-0.909981	-0.928192	ACCATACTT.GATGTAAGG	8.27269	7.63693	6.7716
-5.2279	8.90935	ACCATACTT.TTACCTCTC	7.92199	7.13397	5.43281
-2.06433	10.0115	ACCATCTAA.CCTGCAGAT	7.6922	7.42604	6.24037
-4.16549	7.50258	ACCATCTAA.CGTGTATTC	8.09116	7.68584	5.46027
-0.0751184	8.49332	ACCATCTAA.CTTATCTCA	7.89556	7.85463	5.94571
-0.168662	-3.9981	ACCATCTAA.CTTCGACTG	8.08897	7.3128	5.78914
-1.69498	-4.1322	ACCATCTAA.GCCGCCTAA	7.88209	7.23424	6.8181
0.533302	-6.64968	ACCATCTAA.GCCTTAGAG	8.0762	6.94794	5.34233
-4.61691	7.59386	ACCATCTAA.TGACAAGTT	8.124	7.70972	6.44175
-0.33991	-0.193499	ACCATGTCT.AACTCCATG	8.38482	7.51265	5.57001
0.988477	-5.65459	ACCATGTCT.AATTCGGAA	7.56778	6.49614	0
-2.16467	-6.37706	ACCATGTCT.ATCCACAGT	7.84019	7.36129	4.9788
0.0869746	8.4478	ACCATGTCT.ATCTAGGTT	7.8139	7.54112	6.35484
-2.95299	-0.776307	ACCATGTCT.CATCAATAG	8.06615	7.52295	5.61503
-1.61722	-6.63092	ACCATGTCT.CGCCACCAT	7.91235	7.45473	5.81491
0.791609	11.2526	ACCATGTCT.CTGCATGTT	7.9554	7.50164	6.09823
2.6675	-8.45238	ACCATGTCT.GCGACCTGT	7.81053	7.52816	6.66493
0.512822	-2.69834	ACCATGTCT.TACCTCACT	8.0067	7.41918	6.17894
-2.92446	-4.56386	ACCATGTCT.TGGTTATAC	7.96739	7.46409	4.96725
0.0997299	-3.44614	ACCATTCAC.CATCCAGGA	8.19048	7.65437	5.60987
-5.3042	8.7875	ACCATTCAC.GTTGCATGG	7.93384	7.53463	4.92038
-0.0547887	-7.04596	ACCGACGGT.ACTGTAATC	7.61053	6.79738	6.27009
-0.996066	-5.64963	ACCGACGGT.ATGCGCTAC	8.1667	7.51497	4.49711
2.15377	0.884624	ACCGACGGT.GACTGCCTG	7.94315	7.66969	5.61501
-0.163269	-5.12204	ACCGACGGT.GATAACGTC	8.10539	7.21422	5.90055
1.3186	9.20964	ACCGACGGT.GATTGAGTA	8.16719	7.55	5.29275
-0.70622	1.4774	ACCGACGGT.TCACAGGTA	8.11608	7.38614	5.78752
-1.8762	-0.707075	ACCGACGGT.TCATCATCT	8.20882	7.82859	5.60105
-0.468484	-4.04655	ACCGAGACA.AAGAGAACT	7.82445	7.71628	4.8614
14.3492	2.43957	ACCGAGACA.AATACTCCG	8.01076	7.37304	6.42463
1.19487	-4.88798	ACCGAGACA.ATCCACAGT	8.0836	7.61378	4.54815
-4.24059	7.51357	ACCGAGACA.GAATCACAT	8.08873	7.6014	6.22182
1.1763	8.78544	ACCGAGACA.GTCAGACCG	8.12982	7.70198	5.42866
-2.93062	2.66126	ACCGAGACA.TGAAGACCA	7.89739	7.45094	6.63766
1.97673	-3.95144	ACCGAGTAG.AGTACGAAT	8.15266	7.46607	6.30418
0.809517	-6.84	ACCGAGTAG.ATCAGAAGC	7.82059	7.45075	7.01913
2.53182	-6.2804	ACCGAGTAG.GAAGAGCAC	8.08287	7.43568	6.1527
-1.58599	0.976252	ACCGAGTAG.TCGGACAGT	8.07934	7.78528	5.62774
1.86144	-7.3502	ACCGATCGA.AGCGACACC	7.85454	7.39488	6.43498
1.0827	-6.30969	ACCGATCGA.CCTCTTGTA	8.10232	7.01402	6.41823
2.56107	9.50586	ACCGATCGA.TCGGTATCA	7.60558	7.65632	6.5685
-2.83111	3.08204	ACCGCTGTG.ACGTTCAAT	7.90173	7.43141	6.18653
0.843948	-8.04929	ACCGCTGTG.ATCAGGATG	7.77266	7.33758	5.84272
2.50641	-7.69475	ACCGCTGTG.GCCGAGTCT	8.13838	7.15966	5.99563
-4.28679	0.0799319	ACCGCTGTG.TAGTACGTA	7.9068	7.65922	6.60935
0.259616	-3.57397	ACCGCTGTG.TGATCGGAA	8.0067	7.63347	6.74385
1.02826	-5.47483	ACCGGAAGG.AGAGGACGT	8.11392	7.5976	3.6623
-3.53075	-0.586276	ACCGGAAGG.CAAGTACGA	8.14335	7.48887	6.11782
-0.0893803	-4.78957	ACCGGAAGG.CTCCAGCGT	7.93304	7.60322	0
-3.43911	1.0263	ACCGGAAGG.CTTGTAACG	8.12635	7.54851	6.56856
-1.17907	-5.53415	ACCGGAAGG.GGAAGTATG	7.76515	7.42959	6.47192
-3.71179	7.41099	ACCGGAAGG.GGATCAGGT	8.05321	7.73487	5.9453
0.624137	-6.59004	ACCGGAAGG.GGTGTTCAT	8.17442	7.41064	5.90132
-0.0664813	1.04427	ACCGGAAGG.GTAACTCAT	8.20916	7.70926	3.95164
1.64527	0.999342	ACCGGAAGG.TCACATACT	8.08638	7.7225	6.00687
-4.04828	-0.181802	ACCGGAGTA.ACTCCGTCG	7.91402	7.57406	6.72379
3.20748	-4.89528	ACCGGAGTA.TCGCATTCG	8.14976	6.92263	6.1215
0.0275774	4.02981	ACCGGTTAC.CCTTATCCG	7.8838	7.58853	6.21772
-2.02295	3.76999	ACCGGTTAC.GAGAATCAG	8.03858	7.54166	6.13271
14.0129	2.35351	ACCGGTTAC.GCGAGCAAG	8.15906	7.74495	5.75084
-2.6296	-1.16881	ACCGGTTAC.TTCTGAATG	7.98189	7.55962	6.78044
-1.69493	-5.68877	ACCGGTTAC.TTGTCAACC	7.98659	7.41918	6.08962
14.5319	3.14095	ACCGTACGC.ACAATTCGG	7.48122	7.3635	4.60038
-1.33545	-7.45303	ACCGTACGC.AGATCGAGT	7.84292	7.44083	6.51346
0.0397392	-3.37181	ACCGTACGC.ATGGTTCGA	8.13362	7.41481	6.08149
1.23023	-4.40589	ACCGTACGC.GCACGCATT	8.48291	7.59716	3.76983
1.0623	10.2796	ACCGTACGC.TATGACCGA	8.13353	7.53621	6.18938
0.0590904	-3.1936	ACCGTCACG.ATACTTGCT	7.89137	7.56702	6.609
-0.0474419	-5.96955	ACCGTCACG.CCAAGCGAG	7.89421	7.06962	5.89287
-0.827836	-7.55891	ACCGTCACG.GCAGCTCTT	8.04848	7.10378	3.90444
2.6577	10.6751	ACCGTCCTA.AAGTAGGAC	7.78546	7.67339	5.79566
-1.92983	-4.60075	ACCTAGCAC.CCTTAACAT	7.54058	7.21987	6.05292
2.3569	-8.55673	ACCTAGCAC.CTCTGCGGT	7.70083	7.61788	6.76963
0.206147	2.07004	ACCTAGCAC.CTTGCGACC	8.30535	7.55596	5.50307
-0.962333	-0.60746	ACCTAGCAC.GTCAAGATC	8.47021	7.58321	5.64035
0.654043	-2.33409	ACCTAGCAC.TACCTCCTC	7.87503	7.91373	4.25141
-0.717046	-5.70757	ACCTAGCAC.TTGGACTTC	7.10009	7.37318	6.31831
-2.46896	2.72922	ACCTAGTTA.AGGAAGGTG	7.92061	7.59487	6.21008
1.47624	1.07256	ACCTAGTTA.ATCGGTGGT	8.03794	7.68179	5.57491
-3.21817	-0.0731994	ACCTAGTTA.CCACATTAG	7.98376	7.56046	6.8495
14.3164	3.13081	ACCTAGTTA.CCGCAATGG	8.20662	7.07683	5.59164
-4.22472	9.22853	ACCTAGTTA.GGATCGTTC	8.00286	7.40763	5.80831
0.0282392	1.08801	ACCTAGTTA.GTCGAGTAC	8.35392	7.56443	5.63597
0.399385	10.1465	ACCTAGTTA.TACGTTACC	7.98317	7.55676	6.16365
0.502487	-3.60297	ACCTAGTTA.TAGTAGTCT	8.03309	7.49634	6.63361
1.56839	-8.45621	ACCTCCTAG.ACTTCTAAC	7.81959	7.17745	5.96286
-1.24601	2.83256	ACCTCCTAG.CAGTTACTG	8.21543	7.50752	6.33951
-2.84596	7.59045	ACCTGCAGA.ACAGGTATC	7.96788	7.55618	6.1959
1.67752	-6.97055	ACCTGCAGA.AGATGAAGA	7.8363	7.42868	6.43218
2.18709	-7.65302	ACCTGCAGA.CTAGAGTCG	7.88237	7.408	6.42614
-4.72093	7.43434	ACCTGCAGA.GAAGAGCAC	8.24512	7.5774	6.16468
-1.92637	-7.01454	ACCTGCAGA.GTCCTAGTT	7.8941	7.44562	4.826
-0.868281	0.816745	ACCTGTACC.AACCGTGAG	8.38152	7.49364	3.35426
-3.92089	-0.642825	ACCTGTACC.AGTCGCCGA	7.93431	7.48226	6.27858
-3.41061	-0.0148698	ACCTGTACC.ATACTTGCT	8.07233	7.79854	5.35822
-4.29492	8.2978	ACCTGTACC.CCTGACCTC	8.04907	7.41918	6.70291
-0.382473	1.75214	ACCTGTACC.GTGCGTTCC	8.09904	7.97392	5.77945
-1.00278	1.26647	ACCTGTACC.TGCTGCGTC	8.35913	7.44609	5.92214
2.24658	2.24468	ACCTTGAAG.AATCCTCGT	7.88832	7.67804	6.08226
1.20095	10.982	ACCTTGAAG.AGCTTGGTG	7.99139	7.67178	6.17637
0.995802	-4.21539	ACCTTGAAG.AGTAATGGT	7.88985	7.88985	6.13909
-0.276678	-6.95455	ACCTTGAAG.AGTTCAACC	7.96848	7.45051	6.05357
0.811803	0.126902	ACCTTGAAG.ATCTCGAAC	8.2206	7.81117	5.21353
-1.21377	-3.92082	ACCTTGAAG.CCGGTGGTT	7.86938	7.60713	5.75919
-3.21344	1.05346	ACCTTGAAG.CCTCGACCT	7.86348	7.53464	6.70002
0.0315913	1.61157	ACCTTGAAG.GAGGACTTA	8.2134	7.58948	5.06955
-1.59097	-6.33965	ACCTTGAAG.GAGTCACCA	7.76914	7.54909	6.26355
0.629822	8.40445	ACGAATCGC.CATCGAAGC	7.85021	7.5486	6.5175
-1.63164	3.11402	ACGAATCGC.CCTCGCGTT	8.09018	7.4563	5.88988
-4.67144	7.03133	ACGAATCGC.CTATCTTGA	8.12182	7.80547	3.60578
1.39361	-8.01174	ACGAATCGC.CTGATGCAC	7.95357	7.10529	5.35744
1.4498	-4.89587	ACGAATCGC.TACGACCAT	8.27997	7.00176	3.72931
14.4165	3	ACGACAGTC.CATCCAGGA	8.11671	7.3462	5.46274
2.56322	-4.32619	ACGACAGTC.CTGAGTAGC	7.94553	7.55946	4.02168
3.36746	-6.64277	ACGACAGTC.GGTTAGATG	8.06942	7.19978	6.06994
-2.51934	0.482449	ACGACAGTC.GGTTCAGAC	8.16309	7.58379	4.766
-0.00612201	2.25569	ACGACATCT.AATGCACTT	8.15458	7.76525	6.01061
-1.48753	-0.345213	ACGACATCT.ACCTTGAAG	8.22636	7.49154	5.78454
0.674327	1.20099	ACGACATCT.GACTATTGA	8.23921	7.60794	5.3928
-2.77111	-4.63015	ACGACATCT.GATACACTA	8.0885	7.42382	5.34855
-1.88701	-4.53654	ACGACGATT.ACACCGCCA	7.93278	7.57294	6.21012
-0.771394	-4.9416	ACGACGATT.AGTGAGAGA	8.10518	7.21978	4.92376
-0.143336	-4.99545	ACGACGATT.GGTAGCATC	7.64422	7.25498	0
-1.09266	1.56098	ACGACGATT.GTTCCAACA	8.03147	7.9207	5.77945
-0.533416	-3.78629	ACGACGATT.TAGGATGCC	8.14929	7.29831	6.22916
2.2661	-6.01831	ACGACGATT.TTATTCGAC	8.18956	7.40293	5.93316
0.204324	-2.9591	ACGACTGCG.AAGTACAGA	8.13222	7.55264	5.72725
-0.938967	1.20827	ACGACTGCG.AGACCAGCT	8.32739	7.77375	4.42386
2.60282	-4.95437	ACGACTGCG.AGACTAGTA	8.2608	6.93976	6.24758
-0.0630275	-5.03934	ACGACTGCG.ATTAGCGGT	8.22137	7.51945	6.18778
-2.24138	2.60503	ACGACTGCG.CGCCACCAT	8.14764	7.4927	5.66039
2.34415	-7.54214	ACGACTGCG.GGTAGTGTT	8.00347	7.16735	6.30224
-1.57109	0.489548	ACGAGAGCA.ACCAGCGTT	8.14777	7.53932	4.84217
-3.90951	0.952185	ACGAGAGCA.AGACATCCA	8.06441	7.57391	6.05762
0.558625	-3.08871	ACGAGAGCA.CAGTTGAGT	8.11481	7.69692	6.82461
-3.08389	-0.130447	ACGAGAGCA.CCTCGACCT	7.89371	7.65092	6.57711
2.03972	-5.23777	ACGAGAGCA.CTGTGCTCA	8.2237	7.68837	5.8989
1.32062	-6.92552	ACGAGAGCA.GTAGCATAC	8.13563	7.35945	6.30459
1.36919	-4.08238	ACGAGAGCA.TCAGCTCAG	8.2958	7.2977	4.51482
-0.201925	-1.83864	ACGAGCTTC.AATCGCCAT	8.52191	7.58545	6.25644
-1.23776	-5.40804	ACGAGCTTC.CCACAAGGT	7.69667	7.37838	5.99396
1.53381	9.38157	ACGAGCTTC.CCATACGAT	8.4076	7.93057	5.63835
1.21464	9.1421	ACGAGCTTC.CTGAGTAGC	8.13081	7.53919	5.33704
0.719825	2.23236	ACGAGCTTC.CTGCTGCTT	7.96734	7.47657	5.73117
1.90087	-5.30393	ACGAGCTTC.GGAAGGTAT	7.84279	7.23698	0
-4.708	8.58543	ACGAGCTTC.GTGACGTAA	7.96547	7.54694	4.6734
1.16361	-4.60412	ACGAGCTTC.TACGAGTGA	8.27978	7.1317	0
2.82835	10.539	ACGAGCTTC.TGTCAACCT	7.65365	7.08347	6.42354
-1.60452	-3.33674	ACGATGACC.AGTCATACT	8.11685	7.35436	6.46944
1.48591	-7.29438	ACGATGACC.TGCGTAATC	8.02403	7.26672	4.16811
1.85039	-3.62498	ACGATGACC.TTACTAGTC	7.96671	7.45385	6.69074
0.595459	10.6284	ACGATGGAA.ACTCCGTCG	7.95121	7.6252	6.09304
-0.569978	3.69018	ACGATGGAA.AGTAGAGGA	7.99623	7.6169	5.72681
0.0635339	10.4231	ACGATGGAA.ATACCGCTT	8.02498	7.62203	5.63968
-2.66847	-0.206627	ACGATGGAA.CTGACGATG	8.13498	7.50396	6.52671
0.0807308	2.32184	ACGATGGAA.TATGTACCT	8.13933	7.60408	6.35033
-1.40855	1.75028	ACGCAAGAT.AACGTCGAG	8.08346	7.3462	5.69297
-0.77544	-6.01111	ACGCAAGAT.CGCCTGCAA	8.05681	7.4145	4.54815
-2.38943	9.21229	ACGCAAGAT.CTTAATCGT	7.83615	7.4974	6.53251
-3.63793	0.602773	ACGCAAGAT.GACCGTAGT	8.03882	7.701	5.83681
-1.92194	-4.92109	ACGCAAGAT.TAATCACGC	7.85867	7.5517	6.5652
0.830443	-4.59702	ACGCAAGAT.TTGCCGTAG	8.01408	7.83769	0
2.91146	-5.6004	ACGCACACT.ACGCTATGT	8.06881	7.65746	4.7569
2.17675	-6.82554	ACGCACACT.ACGTTCAAT	7.75461	7.29532	6.49301
0.833501	-0.142896	ACGCACACT.AGTCCGTGT	7.8782	7.8327	6.69581
0.912436	-6.92278	ACGCACACT.AGTGATGCG	7.60571	7.42992	6.11934
-3.82176	7.75245	ACGCACACT.CTCTCAGTC	7.95109	7.57059	6.16977
-1.902	2.53351	ACGCACACT.GACTCTCAC	8.05573	7.60524	6.32464
-0.649586	-1.47073	ACGCACACT.GATAGTTCT	8.12972	8.01853	5.37197
-1.77951	2.23786	ACGCACACT.GATATGGAC	8.15471	7.63794	5.92249
-2.001	-5.1994	ACGCACACT.GATGCGACG	7.91656	7.37983	6.09811
-3.14179	3.45051	ACGCACACT.TCCGATAAC	7.79063	7.36584	6.43727
-0.096372	3.23076	ACGCACACT.TGATGGACA	8.15968	7.58554	5.59366
-3.00339	0.588117	ACGCACACT.TGCCATCTC	8.19474	7.51908	6.5145
-0.233358	-3.86647	ACGCGACAG.ACTCGTCTA	8.06203	7.38995	6.31955
-1.78811	-4.83527	ACGCGACAG.CCATATGCC	8.03985	7.63146	5.03482
-0.151704	2.47191	ACGCGACAG.GGATACAAT	8.07303	7.62357	6.58837
0.322311	-2.81932	ACGCGACAG.GTGTATCTG	8.22718	7.47717	4.87421
-2.86427	-4.84118	ACGCGACAG.GTGTTCCAG	7.66866	7.26343	6.23507
-0.483724	-6.36366	ACGCGACAG.TCTATGACA	7.94054	7.34777	6.57268
0.0299053	-8.25165	ACGCGACAG.TGAGACAGC	7.69073	7.2931	6.45424
-0.897164	-0.266813	ACGCGTGAC.AATCTCCTA	8.31443	7.36252	5.97813
1.74814	1.70571	ACGCGTGAC.ACAATAGGT	7.97051	7.84815	6.42054
0.15854	-4.31472	ACGCGTGAC.AGCTGCACT	8.0441	7.72479	6.18953
0.818071	1.31162	ACGCGTGAC.ATGACACAA	8.24968	7.35023	5.85852
0.54086	11.1656	ACGCGTGAC.CACATATCA	8.00833	7.52583	6.29075
1.54351	-7.27518	ACGCGTGAC.CCACACAGA	7.73427	7.6987	6.35625
-1.55051	2.39317	ACGCGTGAC.GCGACAACC	8.13921	7.7843	5.35173
-5.28242	8.68579	ACGCGTGAC.GTGACTCTC	7.84125	6.71447	4.80456
1.58779	1.99291	ACGCGTGAC.GTGAGGACG	7.88132	7.46338	6.60495
-0.654825	3.23316	ACGCGTGAC.GTGGAGGTC	8.0443	7.72328	5.85391
-3.7999	7.98693	ACGCTAGTG.AGATATGGA	8.18832	7.44064	6.09448
-4.9163	8.87234	ACGCTAGTG.AGCAAGTCC	8.0264	7.25764	6.26032
-2.75796	3.0536	ACGCTAGTG.ATAGTCAGT	7.96726	7.45769	5.85569
1.42468	-4.79083	ACGCTAGTG.CTTCTATGA	8.2943	7.36973	0
-0.305026	3.99713	ACGCTAGTG.GAACATGAC	8.0046	7.49299	6.27854
2.73424	-4.96683	ACGCTATGT.AGGTATTCC	8.08284	7.46486	4.97594
-0.150734	-0.979977	ACGCTATGT.CGCAGTGTC	8.30582	7.73309	6.31641
0.142483	-6.1369	ACGCTATGT.GCCATTAAG	7.92285	7.33762	6.21973
-2.36481	2.61245	ACGCTATGT.TATGGTTGG	7.88058	7.64962	6.64797
-3.26245	7.70646	ACGCTCTTA.ATCATGTTC	7.92911	7.62555	5.69851
-2.66073	-4.55412	ACGCTCTTA.ATCATTACG	7.68947	7.2962	6.8266
0.921253	8.28472	ACGCTCTTA.ATCTCGTGA	7.90503	7.62578	6.50379
0.569972	-5.20031	ACGCTCTTA.CCAGTCTCA	8.00422	7.11295	0
-1.50094	-7.03924	ACGCTCTTA.CGCATAACT	7.9375	7.31712	5.2739
2.63067	10.6194	ACGCTCTTA.GCAGCAGTG	8.06476	7.47275	5.18526
-2.13533	-0.442179	ACGCTCTTA.TCTCATCGG	8.22411	7.57566	5.68276
0.515607	10.9017	ACGGACCAT.AATCGCCAT	7.95386	7.51959	6.39226
-3.00647	0.213463	ACGGACCAT.ACCACGCTA	8.05142	7.53034	6.50379
14.2822	2.71288	ACGGACCAT.AGACTAGTA	8.13134	7.3268	6.52006
1.06245	-5.64504	ACGGACCAT.AGCATTCCA	7.85912	7.30733	6.06929
1.73977	-5.62003	ACGGACCAT.CATCGCTGG	7.96933	7.48997	6.13061
14.3967	3.0646	ACGGACCAT.CTGCAAGCC	7.99597	7.18261	6.56423
-5.27643	8.65252	ACGGACCAT.GAGCAGGAA	8.11687	7.14135	6.52299
0.0192278	-7.87831	ACGGACCAT.GATTGGAAG	7.82715	7.24184	6.61507
0.8571	-0.123737	ACGGACCAT.GTCAACTGA	8.08688	7.80985	3.07749
-1.38545	-5.05432	ACGGACCAT.TAAGTACAC	7.88824	7.5147	6.4479
0.134256	4.15666	ACGGACCAT.TGTATCGTG	7.84986	7.61525	6.03896
2.04749	9.92142	ACGGTGCCT.CCATGATGT	7.9978	7.56419	6.2777
-2.33141	2.98676	ACGGTGCCT.CTATGGATG	8.1053	7.49659	6.00063
1.36155	-5.15118	ACGGTGCCT.TATCGGAAC	7.86615	6.88596	7.5394
-2.74282	9.20056	ACGGTGCCT.TGAGATCAT	7.91021	7.69821	5.96206
0.998361	8.25792	ACGGTGTAC.ATCGAATCG	7.857	7.62921	6.50487
1.9627	1.46373	ACGTACTGC.AGATCGAGT	8.00229	7.84277	5.70565
0.91782	-2.58371	ACGTACTGC.AGTCCGTGT	8.24007	7.62593	5.92338
-0.675146	3.0061	ACGTACTGC.CGCGCACAT	8.14473	7.83039	5.88348
-4.05398	7.14383	ACGTACTGC.GGATACCTA	8.18566	7.80948	5.25793
-0.228734	1.00921	ACGTACTGC.GTACGTCTA	8.45781	7.67311	5.59692
-1.12856	0.760161	ACGTACTGC.TCACACTGC	8.34643	7.78969	6.01865
2.85818	-7.83107	ACGTAGTAT.AACGGTAGC	7.87784	7.76429	6.56381
0.588018	8.73877	ACGTAGTAT.AATGCGTGC	8.07738	7.73607	5.93717
-1.34852	0.547827	ACGTAGTAT.TATCGAGCC	8.24674	7.69425	5.55155
1.51316	1.53341	ACGTATGTC.GATACTGTG	8.10776	7.44022	6.15078
-2.10783	3.21262	ACGTATGTC.GGTCTCATG	8.00084	7.59973	5.93209
3.25455	-6.10204	ACGTATGTC.GTGCATCAA	8.12284	7.43801	4.56548
-1.04396	1.82123	ACGTATGTC.GTGTCACAC	8.32596	7.61999	5.77677
-4.64875	7.14626	ACGTATGTC.TCTGCAACA	8.40778	7.6594	5.65422
0.00210042	1.12276	ACGTATGTC.TTATCGCAC	8.31755	7.79339	4.55511
-3.7164	0.88569	ACGTCGCTC.AGCTATATG	8.01055	7.50951	5.73619
-0.887128	0.471862	ACGTCGCTC.CAACGATCG	8.20312	7.75642	6.23611
-0.261188	-7.73115	ACGTCGCTC.TCACTACGT	7.54832	7.48583	6.84556
-0.828647	0.0927557	ACGTCGCTC.TCAGGACTG	8.39467	7.70175	5.98404
0.999997	9.69581	ACGTCGCTC.TCGATTCAG	8.39594	7.7277	5.558
1.6139	-4.31078	ACGTCTATG.AACGTCGAG	8.20208	7.24025	4.81988
-4.24213	7.6488	ACGTCTATG.AATGCTGAT	8.12889	7.73438	6.21434
2.21329	2.52695	ACGTCTATG.CGGTGAGTC	7.7747	7.5809	5.7363
-2.82902	0.2011	ACGTCTATG.GATGCGGTT	8.04137	7.78612	6.12237
-0.130953	-3.92022	ACGTCTATG.GCGCTTCTC	8.15352	7.64559	5.4249
-1.4779	-7.07019	ACGTCTATG.GTGCATCAA	7.72013	7.33468	3.82962
-3.62971	-0.462848	ACGTCTATG.TCCAATCAT	8.01153	7.53664	6.78957
-2.51021	-5.04157	ACGTCTATG.TCGATTCAG	8.00884	6.93725	5.82488
3.1121	9.68521	ACGTGAATC.AAGCAACTA	7.8429	7.17422	6.83806
-4.14991	0.00922196	ACGTGAATC.ACAGCGGTC	7.86779	7.45944	6.81194
-1.47126	-5.00222	ACGTGAATC.CGGAGACTT	7.74273	7.84136	5.73064
-1.34463	2.82536	ACGTGAATC.GATCTGAAT	8.07295	7.52947	5.90718
-1.65475	-6.81929	ACGTGAATC.GATTGGAAG	8.00613	7.21808	5.40477
1.53931	-5.21518	ACGTGAATC.GTACCTAAC	7.92759	7.17422	0
-2.30729	-4.7787	ACGTGAATC.GTGGACTGG	7.89214	7.35748	6.79427
-2.17347	0.926575	ACGTGAATC.TAGCGCAGC	8.27997	7.58708	6.38085
-0.546358	-5.10154	ACGTGAATC.TGTTACTGA	7.94681	7.46478	3.24142
-1.19601	-5.0004	ACGTGAATC.TTGATCGTA	8.05945	7.16298	5.96536
-2.60198	0.715759	ACGTGCTCG.AACTCCATG	8.17818	7.61736	5.64435
-1.95712	-0.480554	ACGTGCTCG.ATTCGCTTA	8.11692	7.49814	6.38005
-0.362836	8.54147	ACGTGCTCG.GACTCTCAC	7.75178	7.50001	6.78106
0.500812	0.781167	ACGTGCTCG.GTGTACCGT	8.3695	7.70515	5.88715
-4.63552	0.187897	ACGTGCTCG.TAAGGTGAT	7.83542	7.6095	6.29413
-3.60687	-1.27416	ACGTGCTCG.TGCGTCTTA	7.96922	7.64996	6.67335
-0.305056	-7.739	ACGTGCTCG.TTGGACTTC	8.10404	7.40084	6.04371
1.8664	-4.53345	ACGTGTAGT.ACCGCTGTG	8.28787	6.80066	5.26428
0.151067	1.29282	ACGTGTAGT.ATCTCGAAC	8.21405	7.8272	4.93261
-0.899928	-5.51761	ACGTGTAGT.ATGACACAA	7.76136	7.5678	6.47022
1.90413	-8.46938	ACGTGTAGT.GGATTCGTC	7.96609	7.47161	5.55533
-0.456367	-7.46015	ACGTTCAAT.ACAGCGGTC	7.70671	7.40962	5.60153
-5.13445	8.91947	ACGTTCAAT.ACGACATCT	7.59932	7.23988	6.29442
-1.75251	0.794113	ACGTTCAAT.ACGCTAGTG	8.40376	7.56495	4.42658
-4.36913	7.76134	ACGTTCAAT.AGATGAGAT	8.01489	7.67855	5.8174
-1.52388	-0.788995	ACGTTCAAT.AGTCGTCCG	8.19539	7.82154	6.25908
0.910411	-4.53821	ACGTTCAAT.ATGGACGTT	8.21242	6.89458	0
-4.39061	9.18558	ACGTTCAAT.CAATACCAC	7.9064	7.08772	6.21456
1.8437	-7.17328	ACGTTCAAT.CCATACGAT	7.90138	7.43054	4.96882
-0.346501	9.88826	ACGTTCAAT.CGTTCCATT	8.06663	7.54316	6.17013
0.797498	1.01389	ACGTTCAAT.GAGTCACCA	8.1576	7.76291	6.89751
-1.43635	-3.81588	ACGTTCAAT.GCACTGGAT	7.8077	7.24162	6.21328
-1.60457	-0.837944	ACGTTCAAT.GCTCAGCCA	8.1847	7.71899	5.65355
-2.73628	-1.07924	ACTAACCGA.TAGCACACG	8.00433	7.62591	6.25138
-0.111266	-1.6503	ACTAACCGA.TCAGAGCGT	8.23071	7.83281	6.86001
0.152203	4.03105	ACTAACCGA.TTAGTCGGA	7.84183	7.53606	6.2678
-3.69779	-1.41755	ACTAAGTTC.ATCAAGCAT	7.9527	7.52422	6.37622
-3.9704	9.35246	ACTAAGTTC.ATCTTACAG	7.966	7.06738	5.52297
2.03049	1.88023	ACTAAGTTC.ATTGCCGAC	7.99959	7.96175	5.51266
-1.33032	-0.477547	ACTAAGTTC.CCTTCCTCA	8.31817	7.58517	5.66534
2.04698	-5.11538	ACTAAGTTC.CTGATCAAG	8.16016	7.4281	4.5074
-1.1956	2.17449	ACTAAGTTC.CTTGGATCA	8.35537	7.45777	5.19837
-0.900095	2.0281	ACTAAGTTC.GCACAACTC	8.24946	7.50964	5.86328
2.56041	10.472	ACTAAGTTC.GGAAGTATG	7.82445	7.41325	6.1927
-1.15043	-6.69989	ACTAAGTTC.GGTAACTAC	6.90401	7.49662	4.56212
1.08629	-3.73812	ACTAAGTTC.TATTCAACG	8.11907	7.51668	5.51484
-1.87876	-4.88946	ACTAAGTTC.TCGTGCCAC	7.76332	7.60773	5.76455
1.63672	-5.73546	ACTAAGTTC.TTCGTGATG	7.99805	7.1317	3.11581
-3.39063	7.48229	ACTACCATC.ACTCGAGTC	8.11331	7.45818	6.2678
-0.192763	3.91042	ACTACCATC.ATGAGGTAT	7.9384	7.65501	5.84886
0.960391	8.60665	ACTACTCAT.AAGCAGCAT	8.08576	7.72126	6.03581
-1.55209	-0.53972	ACTACTCAT.CAGCTTCGA	8.27592	7.87572	5.31532
2.91531	-5.12645	ACTACTCAT.CTAGTGCTG	8.19901	7.38558	4.82805
-1.72803	-3.89773	ACTACTCAT.CTTCTATGA	7.90111	7.50251	6.11787
-5.16712	8.51176	ACTACTCAT.GAATCAACC	8.03542	6.8641	6.74287
-4.46741	7.73009	ACTACTCAT.GACGGTGCT	8.20902	7.57973	5.00027
0.238062	2.42055	ACTACTCAT.GAGTCCAAT	8.03201	7.98648	5.19371
-0.38634	-7.15114	ACTACTCAT.GTGCTGACT	7.68411	7.47204	6.29919
-1.11967	-3.72718	ACTATCCTG.ACCATTCAC	7.87791	7.17117	6.12878
0.450332	-6.20181	ACTATCCTG.AGACATATC	8.13321	7.31317	5.14927
-0.547305	-6.20778	ACTATCCTG.AGAGCGCGA	8.19448	7.25757	5.02276
-1.58882	-4.88865	ACTATCCTG.ATATCAGCC	7.97725	7.52987	6.39959
0.210094	-4.32565	ACTATCCTG.CTGTAGAAG	8.06759	7.31228	6.23097
1.66617	3.26076	ACTATCCTG.GAGCTCTCA	7.84617	7.55452	6.20843
-1.31374	-1.17625	ACTATCCTG.GCGGAGATT	8.09244	7.87393	5.27315
1.1483	8.71801	ACTATCCTG.GGTAAGTGA	7.94291	7.79362	5.96987
0.353113	-0.458916	ACTATCCTG.GTGCTAAGC	8.13116	7.81637	4.18071
-3.16649	-1.43395	ACTATCCTG.TCATCATCT	7.97277	7.40645	5.94213
-0.251907	-6.06282	ACTATCCTG.TGTCCATAG	7.94395	7.4427	6.54455
2.33718	-3.51926	ACTATTGTC.ACTCCTGAG	8.17538	6.88991	6.41096
1.64674	-6.18768	ACTATTGTC.GGTTAACAG	7.76986	7.40459	6.18227
14.3204	2.81225	ACTATTGTC.TTCACTGGA	7.9888	7.13549	6.08282
0.625185	2.59181	ACTCACGAA.AGTATGACG	7.92935	7.5051	7.00984
-3.0588	0.310387	ACTCACGAA.CTTCACTGT	8.12802	7.55465	6.00197
2.63759	-8.20607	ACTCACGAA.GGTTCTATC	7.93855	7.34968	5.84785
0.387321	-6.64874	ACTCACGAA.GTTAGAGAC	7.56978	6.84082	5.84938
2.48423	-5.46035	ACTCACGAA.TAATGTAGC	8.04216	7.01715	6.15689
-0.339709	-4.41249	ACTCACGAA.TTGGTAACT	7.60809	7.46506	6.45925
3.1711	9.93188	ACTCATTCA.ATAGACCGA	7.6725	7.59497	6.24187
-0.253892	4.08079	ACTCATTCA.ATCTGCGTA	7.84054	7.69542	6.13756
-2.83852	3.28111	ACTCATTCA.GAAGAGCAC	7.97063	7.45075	6.05744
-1.26132	-0.981606	ACTCATTCA.GGAGACACA	8.06131	7.71138	5.37019
-3.49579	8.21177	ACTCATTCA.TAGAGCCAG	8.00257	7.65999	5.45189
-2.39691	-0.673109	ACTCCAACT.CCGCAATGG	8.26197	7.72115	5.61213
1.43289	-8.28311	ACTCCAACT.GTGGAGGTC	7.87741	7.0681	6.66819
-2.54727	0.813282	ACTCCAACT.GTTCCAACA	8.16025	7.60912	5.11035
2.06432	-4.9956	ACTCCAACT.TCACACTGC	8.16631	6.7562	5.55494
-2.78528	-5.0052	ACTCCGGTT.CACTAGACT	7.85618	7.3981	6.52812
0.42006	2.49688	ACTCCGGTT.CCGGTGGTT	8.0377	7.86213	6.23407
-2.15874	2.47658	ACTCCGGTT.CGTCAGCAC	8.02478	7.53594	5.80638
2.30303	9.27854	ACTCCGGTT.GACTTGATT	7.83897	7.4337	6.55135
3.44426	-5.74557	ACTCCGGTT.GTTAATTCG	7.93134	7.50942	6.44718
-3.37762	9.4433	ACTCCGGTT.TCATGCAGG	8.12777	7.18822	5.64611
3.01869	-4.78623	ACTCCGTCG.AACGGAGAT	8.13766	7.23438	5.96771
1.89622	-8.06236	ACTCCGTCG.ACTCCTGAG	8.04011	7.23655	5.71929
-2.71426	9.43652	ACTCCGTCG.AGTCGCGAC	8.16633	7.54655	6.36909
-0.946119	-1.18567	ACTCCGTCG.CCAACGGAA	8.37865	7.62917	6.47526
2.85028	-6.24043	ACTCCGTCG.CGATTGAAC	8.00458	7.29027	6.27624
1.56124	-6.88401	ACTCCGTCG.CTAGTCGTC	7.96247	7.64811	6.26324
-4.77634	-0.0190509	ACTCCGTCG.GATCTACTT	7.77558	7.4314	6.98762
0.0129569	-5.73058	ACTCCGTCG.GCCAATGAA	8.18864	7.31683	5.33508
-3.04114	0.224935	ACTCCGTCG.GCCGAACCA	8.15891	7.52285	5.37298
1.81248	-4.06015	ACTCCGTCG.GTAGCCTTG	8.09969	7.07926	6.27795
2.22567	9.08557	ACTCCGTCG.TATAATCGC	7.84256	7.70037	5.59184
-2.07511	-4.24948	ACTCCGTCG.TGTGGTCCT	7.95069	7.40952	5.61107
-0.628727	-7.1757	ACTCCTGAG.ACCTGCAGA	7.87679	7.46641	6.23784
2.55189	-7.23959	ACTCCTGAG.CATTGCAGA	8.06803	7.20882	6.71286
-3.97895	0.957371	ACTCCTGAG.GATACACTA	8.04573	7.45503	6.48086
1.09955	0.931654	ACTCCTGAG.GTACCTAAC	8.27105	7.56036	6.20507
0.829149	1.84043	ACTCCTGAG.GTAGCATAC	8.13755	7.56335	5.55922
1.51498	-3.55726	ACTCCTGAG.TCGCAAGCA	8.36485	7.28842	6.25357
3.28439	-4.56056	ACTCGAGTC.AAGACTACC	8.04751	7.36886	6.71768
-4.6748	-0.0431916	ACTCGCTGT.AGGATGCGT	7.74825	7.34399	6.45209
0.269297	3.67735	ACTCGCTGT.CGTCTGTCC	7.83514	7.62004	6.23784
1.30391	10.1626	ACTCGCTGT.GAGATTCCT	8.09203	7.65074	5.69719
-2.0549	-6.23933	ACTCGCTGT.GGATACCTA	7.81587	7.44448	5.83738
-4.11462	0.55969	ACTCGCTGT.TCGGATGTT	7.89858	7.39099	6.28614
1.22553	-5.65367	ACTCGTAGG.CTGATGCAC	7.55392	7.43958	0
-1.26881	0.986705	ACTCGTAGG.GATATATCC	8.32455	7.54643	4.3856
-2.42348	2.62394	ACTCGTAGG.TACAGGACT	7.89049	7.72999	5.66256
-2.89457	0.483844	ACTCGTCTA.CAAGGTGTG	8.22168	7.59939	6.58866
-4.33913	8.81828	ACTCGTCTA.CTACGAGAA	7.98345	7.26081	6.33034
1.65647	-4.07958	ACTCGTCTA.GGAAGGTAT	7.97242	7.37557	6.94187
-4.14229	-1.26666	ACTCGTCTA.GTCACAGAG	7.89019	7.4496	6.72044
1.01355	0.832044	ACTCGTCTA.GTCTCCAGG	8.24607	7.57943	6.20204
-1.96426	0.267597	ACTCGTCTA.GTTCACTCC	8.28225	7.48293	5.99197
0.0160306	-7.75256	ACTCGTCTA.TGCGCTGCA	8.09953	7.08728	5.38629
2.71898	-8.35854	ACTCGTCTA.TTGGACTTC	7.79029	7.4497	6.49211
14.0453	2.53439	ACTCTAGGA.ACACATCTG	8.15875	7.31866	5.95006
1.01903	-8.18269	ACTCTAGGA.GCCATCGCT	7.89571	7.379	5.94744
-2.662	9.49227	ACTCTAGGA.TCCAGAACG	8.01008	7.51237	5.8436
0.275733	1.70519	ACTCTCACA.GAGCATACA	8.10552	7.93495	5.64327
-4.27004	7.91076	ACTCTCACA.GGTGGAGCT	7.97465	7.63638	6.83393
-0.711712	2.77083	ACTCTCACA.GTAGACTCT	8.25029	7.81483	5.95006
-2.36237	0.280445	ACTCTCACA.TGTTACTGA	8.1468	7.56309	6.49936
-0.212063	-6.00064	ACTCTGCTC.AATGAGTCG	7.85187	7.53998	7.13829
-3.61436	8.01488	ACTCTGCTC.ACCACGCTA	7.82445	7.50671	6.05054
2.69051	-4.85899	ACTCTGCTC.ATCAAGCAT	8.22978	7.36206	6.32177
-0.487469	3.79332	ACTCTGCTC.GATACCGGA	7.92312	7.49576	5.78031
-1.76941	0.618242	ACTCTGCTC.GTTGCTCAG	8.17082	7.62702	5.15936
-0.495772	1.04294	ACTCTGCTC.TGCGTATCT	8.49204	7.77773	3.81071
2.9841	10.1755	ACTCTGCTC.TTCACTCCT	8.09451	7.28962	7.08344
-2.73866	2.75003	ACTGACTAC.ACTAAGTTC	8.00746	7.69605	6.21736
2.89615	9.58969	ACTGACTAC.ACTCATTCA	8.02731	6.9395	5.52545
2.52614	9.34882	ACTGACTAC.ATGGAGAGT	8.0014	7.6479	6.06279
0.261425	0.0107636	ACTGACTAC.CTTCACTGT	8.07781	7.90446	4.17596
-1.35835	-5.28663	ACTGACTAC.TAACACGAG	7.81032	7.55214	6.1354
-1.38726	-6.97401	ACTGACTAC.TCAGACAAG	8.15006	7.15089	5.72263
-1.8903	2.01341	ACTGACTAC.TGAACCAAT	8.09789	7.67968	5.23786
0.74716	-5.80383	ACTGACTAC.TGGAGAACC	7.83357	7.65496	5.77486
0.042007	1.82839	ACTGCTAGT.AAGGAACAG	8.1326	7.83759	5.88657
-4.3739	9.35963	ACTGCTAGT.ACCATGTCT	7.83438	7.3029	5.79637
-3.11124	8.00771	ACTGCTAGT.ACTAAGTTC	7.92707	7.66695	6.05434
1.67387	2.63064	ACTGCTAGT.ACTGGTGCT	7.87785	7.47546	5.56124
1.01949	-8.04606	ACTGCTAGT.AGAGGTGAA	7.69388	7.21637	6.2695
-1.21329	-4.93592	ACTGCTAGT.AGCTGCACT	7.94566	7.63732	6.26082
-0.292891	-6.76624	ACTGCTAGT.CAATACCAC	8.13626	7.2234	5.58668
-3.64345	-1.47502	ACTGCTAGT.CAATGTGCT	7.86451	7.67308	5.44451
0.212302	-6.95067	ACTGCTAGT.GATCTGTTC	7.84246	7.35023	6.09907
3.57388	-6.59606	ACTGCTAGT.GCTCTGTGT	7.9176	7.38128	6.23955
-3.84834	7.47576	ACTGCTAGT.GTTGATGCA	8.18978	7.71038	6.24554
0.530865	11.0372	ACTGCTAGT.TGGTGGATC	7.84905	7.53881	5.98435
-0.116296	8.48087	ACTGGACCA.ACATGGATT	7.9694	7.76061	6.47289
2.42889	-7.99485	ACTGGACCA.ACTCTAGGA	7.87811	7.63926	6.6854
1.20844	10.3171	ACTGGACCA.CTAGGTACT	7.95726	7.68049	5.45277
1.3756	2.51056	ACTGGACCA.GAACTCGTA	8.06754	7.68082	6.26017
1.48276	1.62056	ACTGGACCA.GAGCATACA	8.21361	7.56327	6.37883
1.30283	1.49904	ACTGGACCA.GGAGTACAG	8.02441	7.70846	6.55151
-0.205654	8.6192	ACTGGACCA.TGCATACAT	8.03669	7.56135	5.64478
3.0314	-7.66074	ACTGGTCAG.ACAGAGATG	7.9032	7.62568	6.11328
-2.09012	-1.45703	ACTGGTCAG.ACTCGCTGT	8.11343	7.67176	6.40372
-3.24263	0.442008	ACTGGTCAG.ATAGCACGG	7.98212	7.72798	4.57037
1.19515	9.96834	ACTGGTCAG.CTCTCAGTC	8.06574	7.71123	6.32627
2.34357	-5.93474	ACTGGTCAG.GAGTCCAAT	7.93367	7.6978	5.65316
0.375268	-4.40659	ACTGGTCAG.GCACTGGAT	8.08782	7.45211	5.57655
-1.38658	-3.59363	ACTGGTCAG.GTGCATCAA	7.70342	7.77961	5.17297
3.05117	10.6336	ACTGGTCAG.TATGTACCT	7.98486	7.35945	5.3268
2.95797	-7.98151	ACTGGTCAG.TATGTATGC	8.00957	7.52989	5.46077
1.66613	1.00765	ACTGGTGCT.CTGCTTAGG	8.03654	7.74053	6.06279
1.02549	9.4678	ACTGGTGCT.GAGCTCTCA	8.27265	7.66295	5.40522
-2.35385	9.2746	ACTGGTGCT.GTCAGACCG	8.21208	7.5657	6.29515
-1.67219	1.21767	ACTGGTGCT.TAACATTGG	8.18626	7.5953	6.18994
-0.460037	0.502549	ACTGGTGCT.TCTACATCC	8.35622	7.5497	5.89832
3.2643	-5.30762	ACTGTAATC.CCTATTCAA	8.00911	7.17422	6.80992
-1.54778	0.735903	ACTGTAATC.CTTCTCATC	8.02479	7.8217	6.17473
-3.73384	0.390326	ACTGTAATC.CTTGTAACG	7.91037	7.48908	6.25515
-0.77261	-6.83971	ACTGTAATC.GATTAGTGT	7.75499	7.37383	6.63756
1.81767	-7.48422	ACTGTAATC.TAACGTGTC	7.87015	7.41038	6.29515
-1.10183	-6.97718	ACTGTAATC.TAGAGACTA	7.78255	7.26513	5.84594
-0.657864	-7.86432	ACTGTGTCA.AGAAGTCCT	8.07083	7.40669	5.38629
-0.072507	-3.88825	ACTGTGTCA.ATGTGAGAC	7.94522	7.73881	5.61562
2.17941	2.03022	ACTGTGTCA.CGGTTGCGA	8.09249	7.56863	6.96107
1.35608	-4.69925	ACTGTGTCA.CTGGTCGGT	8.00145	7.69619	6.44456
0.0143972	3.94809	ACTGTGTCA.CTTACATGC	7.74267	7.65611	6.57586
-0.449605	-5.96248	ACTTAGCTT.ATGAGTGTG	6.23139	7.03468	7.68713
2.40156	1.80624	ACTTAGCTT.CCGCATCCT	7.87921	7.71542	6.31575
-0.497439	-0.433894	ACTTAGCTT.TACCGATTG	8.36868	7.76588	6.01005
-1.74435	2.18431	ACTTCAGTA.AAGCACAAC	8.16317	7.53268	6.14444
-2.43674	1.96762	ACTTCAGTA.ACTGTGTCA	7.98801	7.46794	6.77537
1.6819	0.800175	ACTTCAGTA.AGCACCGTG	8.07337	7.79884	6.10764
0.934149	-8.08374	ACTTCAGTA.GGTCGGTCT	7.90723	7.20866	6.31074
0.869026	8.35793	ACTTCAGTA.TCAAGGTCG	7.92814	7.63153	5.39187
-0.678427	-1.1439	ACTTCAGTA.TCAATCTAG	8.29866	7.58379	5.16862
0.976497	-6.41146	ACTTCAGTA.TCCAGAACG	8.20417	7.06767	6.35561
-3.70122	-0.155074	ACTTCAGTA.TGGAATCGT	7.93025	7.55624	6.49169
-1.92713	-3.40292	ACTTCGCAG.CTTAAGTTG	7.93304	7.35889	6.29091
-2.0093	3.17602	ACTTCGCAG.GAGTCCAAT	8.07925	7.48798	6.09495
0.0976356	-3.25393	ACTTCGCAG.TCAATGGAC	7.91794	7.68977	6.27892
-4.37659	8.07858	ACTTCGCAG.TGTGGACAA	8.14235	7.59816	6.47589
-3.97449	-0.103132	ACTTCTAAC.AAGCATTGC	7.96379	7.5873	6.49536
3.38272	9.81039	ACTTCTAAC.CGCCATTAC	8.07346	6.92455	6.45904
0.111284	3.3268	ACTTCTAAC.GATCGCACT	7.93387	7.71884	6.40542
3.49233	10.0742	ACTTCTAAC.GGTTCAGAC	7.78531	7.2931	5.12364
0.904097	1.46575	ACTTCTAAC.GTGTACCGT	8.08808	7.62911	6.13031
1.23429	10.7982	ACTTCTAAC.GTGTTCCAG	7.98855	7.59086	6.81952
3.08881	10.273	ACTTCTTGG.ACCTGTACC	7.62888	6.98577	5.16602
-4.0322	7.70012	ACTTCTTGG.AGTTACAAG	7.89486	7.60969	6.3801
-0.0765932	8.47349	ACTTCTTGG.GTGAATGCC	7.9476	7.71131	6.44851
1.28982	9.62275	ACTTCTTGG.TGTACACGA	8.09944	7.88583	6.33495
-2.18691	0.458249	ACTTGATCT.AAGAGAGAG	8.24937	7.53769	5.94292
14.5982	2.99114	ACTTGATCT.ACGCTATGT	7.56415	7.3692	6.08683
2.47096	2.46369	ACTTGATCT.CAAGTCACT	7.77364	7.65939	5.7246
2.5659	9.64245	ACTTGATCT.CCTATTGGT	7.93657	7.6095	6.22469
0.922559	-5.68039	ACTTGATCT.CCTTGCTTG	7.89911	7.54906	6.38492
-0.405796	8.89211	ACTTGATCT.TAGTGATCC	7.7847	7.66031	6.3224
-2.33484	0.711124	AGAAGAGTC.ATTCACCTC	8.29903	7.52416	5.33125
0.596915	11.0811	AGAAGAGTC.CTTAACAGC	7.95532	7.55458	6.19404
-0.834902	-0.706221	AGAAGAGTC.GGTAGACAT	8.19901	7.7186	5.54589
3.50049	-6.49101	AGAAGAGTC.GTCGACATT	7.96649	6.89795	6.65311
-4.08668	7.83873	AGAAGAGTC.TGGATTAGC	7.85477	7.58168	6.0081
0.699252	10.4048	AGAAGAGTC.TGGTAACCA	7.96218	7.50301	5.85103
1.89431	-5.94501	AGAAGCTGC.ACGGACCAT	7.98154	7.5664	5.89795
-0.100902	-6.26595	AGAAGCTGC.ATTAGCCAC	8.09699	7.22558	6.39362
0.717776	-4.53248	AGAAGCTGC.CAGTGCCAT	7.67767	7.61453	6.18535
0.912001	8.32406	AGAAGCTGC.CGAAGAGGT	7.76476	7.69596	6.45846
-2.08618	-5.42733	AGAAGCTGC.CGCTTGTAG	8.02025	7.61013	6.05203
3.37183	10.4014	AGAAGCTGC.TATGCCTTC	7.72838	7.53557	6.77707
-0.709565	-7.88266	AGAAGCTGC.TTGGTAACT	7.33454	7.56359	4.76225
-0.124301	-8.10706	AGAAGTAAC.ACAAGGTAC	7.78895	7.05944	6.17514
3.03487	-7.85663	AGAAGTAAC.TGAGACAGC	8.01427	7.50911	5.00838
1.12196	0.826304	AGAAGTCCT.AAGGATACG	8.0787	7.72699	5.87547
-1.77203	-3.61816	AGAAGTCCT.CAGTTACTG	8.00335	7.60641	6.78037
0.910362	-5.4818	AGAAGTCCT.CTCGACTGC	7.93135	7.29948	0
0.067277	10.2725	AGAAGTCCT.CTGGACTAA	7.78205	7.46375	6.68143
1.68318	9.40042	AGAAGTCCT.GAGCCGTTA	8.27325	7.79056	4.83628
-3.01418	-0.174021	AGAAGTCCT.GCAACACCT	7.96237	7.77077	6.81687
-1.36465	-7.43174	AGAAGTCCT.TATCTGTCA	7.86203	7.19742	4.47194
-2.35143	9.33809	AGAATCAGA.AGTCATACT	7.96458	7.30495	5.77642
2.33021	2.5658	AGAATCAGA.CTATGGATG	7.79102	7.44022	5.01664
2.52594	-8.33731	AGAATCAGA.CTGATGCAC	7.82445	7.74078	6.23822
0.936786	8.93328	AGAATCAGA.TCCAGAACG	8.14726	7.69544	6.15667
0.085667	2.88735	AGACATATC.ACTTGATCT	8.0007	7.82564	6.71822
2.817	-7.61828	AGACATATC.AGACCAGCT	7.85166	7.41279	6.61218
2.04356	2.58031	AGACATATC.AGAGGACGT	7.78394	7.46846	6.75857
0.505937	-4.75344	AGACATATC.ATGCTGTCG	8.03772	7.68646	0
-4.08415	-1.27188	AGACATATC.CAACGCACA	7.85321	7.62278	6.6585
-3.42804	8.02615	AGACATATC.TATGAAGAC	7.7324	7.50822	6.44712
-0.548973	10.3382	AGACATATC.TCAGAGTCA	7.85502	7.45186	5.43757
1.06296	-0.564211	AGACATCCA.ACACACCGT	8.10246	7.85261	5.85852
1.22961	10.7572	AGACATCCA.ATTCCGTAC	8.04631	7.72037	6.50978
1.4179	-8.33534	AGACATCCA.CATCCTCTC	6.86531	6.8199	5.76879
-2.15451	-6.49143	AGACATCCA.GAGACGATC	7.77117	7.39468	6.25389
0.339594	-1.51182	AGACATCCA.TGGTAGCAG	8.2341	7.72345	5.96771
1.70517	0.801804	AGACATCCA.TTACGGACC	7.93464	7.68775	4.81365
-2.81406	3.61159	AGACCACGC.AGCTTGGTG	8.07343	7.45488	5.87081
14.2582	2.09932	AGACCACGC.CAAGAGAGT	7.98138	7.54661	6.18933
1.09626	2.31379	AGACCACGC.CGGATTCTC	7.85968	7.64416	5.59266
-1.23772	0.479801	AGACCACGC.TCCTGTCCG	8.15763	7.73545	5.6792
2.0927	0.815741	AGACCAGCT.AGTAATCAG	8.01041	7.57695	6.23862
1.31416	0.470444	AGACCAGCT.CATAGGTGT	8.0716	7.62251	6.30952
-2.01705	-0.114857	AGACCAGCT.CCATAGCCA	8.02953	7.69427	6.02476
1.13308	-2.52493	AGACCAGCT.CCGGTTGAG	8.04751	7.4961	5.92959
0.908459	-6.74152	AGACCAGCT.GCTTACTAG	8.04672	7.27038	6.69046
3.25766	10.6279	AGACCAGCT.GGAAGGTAT	7.83389	7.3981	5.89035
-4.1977	-0.177354	AGACGCCTG.ACGTGCTCG	7.88561	7.71764	5.99777
-5.2113	8.348	AGACGCCTG.TAGGTTAGT	8.12339	7.36038	6.44504
-4.02535	-1.1438	AGACGCTAT.ACAGCGTAT	7.90982	7.64845	5.91479
2.21811	-6.45698	AGACGCTAT.CGATTCGAG	7.94559	7.41303	5.32544
0.152859	2.586	AGACGCTAT.GACGCTTGC	8.25846	7.67498	5.63041
-2.07371	-5.4771	AGACGCTAT.TTGGAGAAC	7.75216	7.42055	6.28136
-4.58688	0.105673	AGACGGAGG.AACGAGAAT	7.92353	7.5667	6.40406
0.931719	-1.57278	AGACGGAGG.AATGAGTCG	8.40872	7.70997	5.78979
-1.54864	-0.211709	AGACGGAGG.AGTGACGAT	8.1482	7.84183	6.57967
2.60272	-7.40401	AGACGGAGG.CCTCTTGTA	7.81545	7.67334	4.50593
1.13074	-4.10286	AGACGGAGG.GAGTATCGC	8.12153	7.51682	6.30978
-0.0436019	-5.93215	AGACGGAGG.GCGAAGCTC	8.17637	7.37186	5.44766
-2.56859	9.3472	AGACGGAGG.GGAGCTCAA	8.17731	7.50997	5.67816
2.23592	2.61393	AGACGGAGG.TACAACACC	7.8608	7.40406	6.2176
-0.882089	-0.872721	AGACTAGTA.ATGCGCCGT	8.17523	7.72341	3.09343
-3.47401	7.46747	AGACTAGTA.GTATACAGA	8.13161	7.42779	5.08569
0.62014	8.98838	AGACTAGTA.GTCGCAGGT	7.88896	7.53723	6.02571
-1.59657	-7.25834	AGACTAGTA.TCATGCAGG	7.85919	7.24402	5.9156
0.457732	8.91796	AGACTAGTA.TCGATTCAG	8.04587	7.45781	5.0562
-0.52417	3.40943	AGACTTCGT.ACTCGTAGG	7.96935	7.61526	6.26616
1.74871	-8.44794	AGACTTCGT.AGATCGAGT	7.94288	7.55968	6.51782
-3.68541	-0.733795	AGACTTCGT.AGGTCAGCA	7.92817	7.40973	6.64452
-2.81529	-0.125695	AGACTTCGT.CATCCAGGA	8.17727	7.7817	6.30538
-1.69953	0.0422015	AGACTTCGT.CATTGACAA	8.45464	7.36451	4.89844
0.0584902	3.79981	AGACTTCGT.CCAACAACA	7.81138	7.61035	6.04164
-3.99442	7.5308	AGACTTCGT.CCGCAATGG	8.16146	7.52981	5.98473
-3.09489	3.33569	AGACTTCGT.CCTATTGGT	7.89254	7.5373	6.3638
-0.0333515	-7.59376	AGACTTCGT.GCGCTAGAA	7.86238	7.58189	5.96034
-0.0581539	-7.83624	AGACTTCGT.GCTCTGTGT	8.15832	7.03741	6.25829
3.30991	-5.63247	AGACTTCGT.TGGATAGGT	8.14251	7.60757	5.92028
0.185716	0.0891232	AGAGAGTGG.CGACAGACC	7.96612	7.68488	6.11738
1.87082	-7.6406	AGAGAGTGG.CTATAGCTC	7.9282	7.30998	6.10973
-0.699495	-4.01405	AGAGAGTGG.CTCCAGCGT	7.75338	7.78446	6.19684
2.71515	-4.00142	AGAGAGTGG.CTTGCACAA	8.16045	7.55573	6.6784
-0.296944	4.27421	AGAGAGTGG.GTACGAACG	7.79853	7.52765	6.65787
-1.70719	-0.554225	AGAGAGTGG.TGACCTATG	8.3164	7.70506	5.45013
-1.91344	2.72398	AGAGAGTGG.TTCGCATCC	7.95663	7.56633	4.728
-1.50897	-4.64943	AGAGCCGCA.CGCACTCTT	7.86989	7.05944	6.54918
-0.385672	-5.26466	AGAGCCGCA.GATATATCC	7.94387	7.61651	3.94665
-0.715081	-4.15357	AGAGCCGCA.GCCAATGAA	7.7883	7.40602	6.45601
-2.79108	0.667602	AGAGCGCGA.AAGGATACG	8.09027	7.76115	6.11611
-0.570876	3.07927	AGAGCGCGA.AGACCACGC	8.07436	7.5585	5.86913
-4.86618	8.04863	AGAGCGCGA.CAACCTGGT	8.21323	7.65518	6.31674
-2.75079	-0.267108	AGAGCGCGA.CCAACAACA	8.10396	7.53924	5.71211
-1.13763	-4.11624	AGAGCGCGA.CCAACGGAA	8.13969	7.04166	6.43333
-3.66864	-0.578645	AGAGCGCGA.CGTGCCTAT	7.87914	7.70671	5.82031
0.432937	-6.58075	AGAGCGCGA.GCAACTCGC	7.94375	7.51316	6.51775
1.90919	-6.67836	AGAGCGGAG.CAGCGACGT	8.0324	7.47683	6.27711
-4.92634	8.56474	AGAGCGGAG.CATTGCAGA	7.9798	7.40133	6.18975
0.934598	-3.09462	AGAGCGGAG.CCGGTGGTT	8.29769	7.35604	0
0.621535	1.99099	AGAGCGGAG.GCGATATGA	8.11347	7.57959	5.3791
-2.88704	3.29369	AGAGCGGAG.TCATATCGC	7.96614	7.41664	6.43427
1.73503	-8.40618	AGAGGACGT.ACTGTAATC	7.80373	7.19135	6.71085
0.743638	-1.90401	AGAGGACGT.ATATCCGAT	8.12729	7.88896	6.33701
0.428569	2.26592	AGAGGACGT.CAACTCCAG	8.12012	7.44326	6.39226
0.696276	-0.450884	AGAGGACGT.GATTAGTGT	8.02369	7.92077	6.88698
0.915603	-4.87642	AGAGGACGT.GGTACTTCC	7.90058	7.64364	7.04932
-0.726398	-8.08439	AGAGGACGT.TGAGAGGAC	7.90706	7.17509	5.06043
-2.41648	-0.622857	AGAGGTGAA.ACAAGGTAC	8.09211	7.69464	6.60471
1.52152	-5.44264	AGAGGTGAA.ACTTCTAAC	8.03306	6.92132	6.8344
-0.84011	-4.10067	AGAGGTGAA.CAGCGTAAG	8.10558	7.46011	6.60739
1.1241	-6.6498	AGAGGTGAA.CCAGGAGTT	7.95793	7.24573	5.80112
-2.04054	-6.86165	AGAGGTGAA.CCGACTGTT	7.93675	7.39408	6.06079
1.8699	-6.59744	AGAGGTGAA.GACAATGTT	7.87183	7.63245	4.98792
-0.426061	-6.3643	AGAGGTGAA.TATCACCTG	7.91361	7.33853	5.94562
2.53776	-7.6839	AGATACGTT.AGGTGTACA	8.13256	7.04061	4.14695
-5.33664	8.52013	AGATACGTT.TCGTAATAG	8.08726	7.16604	5.16949
0.733229	-7.37255	AGATATGGA.AAGTTCTCT	7.89823	7.76695	5.4326
-2.08344	2.27467	AGATATGGA.CATTCCGAG	8.18394	7.62179	5.6196
3.37684	-4.81779	AGATATGGA.CCAGCCAAT	8.12729	7.39472	5.73235
0.447863	-4.33891	AGATATGGA.GGAAGGTAT	8.03476	7.74719	0
-2.02671	9.38047	AGATCGAGT.CACTAGACT	7.96305	7.46037	5.93413
-0.24475	8.50469	AGATCGAGT.CTGCGTCAC	7.83812	7.58147	6.66126
0.0601438	8.54231	AGATCGAGT.TTCCTTGAC	7.69619	7.427	5.753
1.86685	-5.26963	AGATCTGAC.ATATTCGCA	8.10385	7.47305	5.50248
-4.41353	-0.0223073	AGATCTGAC.CCACGGATC	7.94852	7.59776	6.43831
-1.5189	2.4226	AGATCTGAC.CCGAGTACT	8.18407	7.8152	5.46559
0.351522	3.093	AGATCTGAC.CGCTTATGA	7.93875	7.55746	5.71068
-3.07638	3.43698	AGATCTGAC.TCACATACT	7.94238	7.47572	6.02939
1.63939	9.48426	AGATCTTCA.AAGAGAACT	8.25509	7.6972	5.69325
0.714677	-7.16807	AGATCTTCA.AGGAAGGTG	7.77623	7.40805	6.52161
1.52012	3.30221	AGATCTTCA.GCTTACGTT	7.94744	7.28763	5.77945
-3.37387	-1.20191	AGATCTTCA.TAGTACGTA	7.963	7.6491	6.34785
1.74129	-6.56295	AGATCTTCA.TGACCAAGT	7.9233	7.24341	6.06636
0.547488	-7.3391	AGATGAAGA.AATCCGCTG	7.88313	7.32926	4.76456
0.863637	0.598221	AGATGAAGA.AATTAGAGG	8.06781	7.92784	4.17596
0.111109	-0.37889	AGATGAAGA.ATAGCACGG	8.40841	7.60893	5.71461
-1.19322	0.307216	AGATGAAGA.GAATCGAGA	8.2407	7.80969	5.77304
0.741302	-3.33237	AGATGAAGA.TCACGACAA	7.8347	7.72711	6.98793
-4.21069	0.299379	AGATGAGAT.AACGGTAGC	7.97542	7.48736	6.1099
0.573915	9.97412	AGATGAGAT.AACTGCGAC	7.98246	7.66934	6.5998
-2.17071	-5.82862	AGATGAGAT.ACAGCATCA	7.96968	7.10912	6.21529
-0.770466	9.91446	AGATGAGAT.ACAGGAACT	7.95493	7.72527	6.66008
2.51069	9.65611	AGATGAGAT.ACTCGAGTC	8.1622	7.5563	3.23906
0.98453	2.01103	AGATGAGAT.AGAAGTCCT	8.12874	7.8207	5.13308
0.440889	-1.36501	AGATGAGAT.ATAGTCAGT	8.28506	7.94107	0
-0.0562608	3.5034	AGATGAGAT.CACGTAGAC	8.00552	7.57173	6.82761
-0.479402	-7.38083	AGATGAGAT.CCGGTTGAG	7.98757	7.38172	5.99729
-2.94522	3.30853	AGATGAGAT.CGTGCTTGA	7.9716	7.51934	6.29584
2.57325	-6.68219	AGATGAGAT.GCAATCACG	7.95517	7.43377	6.3144
-0.235717	-1.08859	AGATGAGAT.GCGCTCTAT	8.19097	7.78564	6.17787
-0.753112	0.179886	AGATGAGAT.GTGCTCTTG	8.3139	7.63066	6.03271
3.08892	-4.60827	AGATGAGAT.TCCGGAGCT	8.00053	7.70407	5.76086
0.151143	-5.56719	AGATGAGAT.TTCAGTGCC	7.99985	7.44671	6.32733
-4.3299	9.04577	AGATGTTGG.CACTGCTTA	7.92473	7.05339	5.42553
1.18875	-3.27741	AGATGTTGG.TATAGTGCG	8.3341	7.48305	5.54051
-2.19854	-6.63346	AGATGTTGG.TCAGAGTCA	7.36199	7.21667	6.49786
-0.262973	9.63574	AGATGTTGG.TCATGCTCA	8.08478	7.57156	5.98131
1.55896	-5.34592	AGATGTTGG.TTGTCAACC	7.91059	7.11151	0
-4.35826	8.9158	AGCAACATT.ACTCGTCTA	7.6831	7.7019	6.20558
2.46901	-7.34754	AGCAACATT.CCTGTTAGC	7.82445	7.55582	4.56997
-1.69063	-6.08902	AGCAACATT.GGATCGTTC	7.96475	7.47767	5.98711
-3.7824	7.23976	AGCAACATT.TCGATTCAG	8.21673	7.39763	5.42428
-2.21478	-3.81016	AGCAAGTCC.AATCAGGAG	8.0589	7.27432	5.48602
-1.12688	-1.42432	AGCAAGTCC.ACCGGAGTA	8.04964	7.56149	6.28191
0.0328633	2.48621	AGCAAGTCC.AGATCTTCA	8.07334	7.64917	5.80112
-2.99381	-4.56241	AGCAAGTCC.ATCAGTCGA	7.7817	7.4376	5.85747
1.58366	3.16137	AGCAAGTCC.CACACTGCC	7.90726	7.60637	5.83344
0.562983	-1.34316	AGCAAGTCC.GACTCTCAC	8.24087	7.7432	5.69843
1.36169	10.1204	AGCAAGTCC.GTGCATCAA	8.14731	7.83022	5.78521
-1.86237	0.23447	AGCACACCT.AAGGATACG	8.28482	7.41918	5.84907
1.55615	0.522382	AGCACACCT.AAGTAGGAC	7.87618	7.90215	6.47335
0.744509	-0.564811	AGCACACCT.GAAGTGTGA	8.15186	8.08734	5.94123
-0.516333	0.996688	AGCACACCT.GTGTTGGAA	8.28541	7.73026	3.73462
2.23222	-5.12103	AGCACACCT.TCGGATGTT	8.14279	7.23698	5.63041
-1.19768	0.0726033	AGCACCAGC.ACGGTGCCT	8.17735	7.66671	5.7405
-0.525448	-0.729848	AGCACCAGC.ACTCGAGTC	8.34929	7.90446	5.19057
-4.09558	8.83946	AGCACCAGC.AGCATTCCA	8.07366	7.04286	5.52961
2.89283	-6.92397	AGCACCAGC.AGTTATCGC	8.01126	7.37367	6.24358
0.716472	11.0896	AGCACCAGC.CGTAATGAC	7.86329	7.58174	6.31301
2.47523	-4.86968	AGCACCAGC.CGTACACAC	8.1382	7.58267	5.67941
0.332444	1.56913	AGCACCAGC.CTTCTGAGT	8.20319	7.58554	5.06563
-0.392225	-4.04746	AGCACCAGC.GCGCTAGAA	7.92341	7.51403	5.20398
0.122915	3.5284	AGCACCGTG.AATAACTCC	7.87414	7.47691	5.8663
-0.0129997	-7.82299	AGCACCGTG.CACTACAGG	8.04436	7.04998	5.8328
-1.44827	0.868419	AGCACCGTG.CTATCTTGA	8.38188	7.48719	4.55279
1.72425	-4.63485	AGCACCGTG.GGTTGCTAT	8.13949	7.38808	6.41969
1.328	0.442974	AGCAGACAA.AGACCAGCT	7.87977	7.77957	6.15813
1.17128	8.81282	AGCAGACAA.AGAGCGGAG	8.12675	7.53393	6.92736
3.02243	-7.93093	AGCAGACAA.ATCTCTGCT	7.83039	7.50486	6.62169
-0.798559	-1.10646	AGCAGACAA.CTTCCGGTA	8.24817	7.72119	5.42259
-2.41993	9.16838	AGCAGACAA.GAAGGATCA	7.82878	7.52867	6.89272
-3.56712	-0.616396	AGCAGACAA.GCATGTGGT	8.06305	7.52975	5.87788
0.387137	-2.93961	AGCAGACAA.GCCGTTGTT	7.93893	8.02466	6.03885
0.771207	9.95664	AGCAGACAA.TCTCGATGC	8.06026	7.58571	6.06589
-0.0495108	-1.68737	AGCATATGG.AATCAGGAG	8.29551	7.85314	5.2739
-1.59168	-5.35421	AGCATATGG.AATCTGACC	7.98614	7.59374	6.12908
-1.70059	-6.20303	AGCATATGG.CCGTCAGGT	7.58755	7.41918	6.06177
1.97608	2.28975	AGCATATGG.CCTGCTCCA	7.94705	7.52448	6.29584
1.46247	-7.31892	AGCATATGG.CTGTGGTGG	8.07195	7.36998	5.81648
-3.07354	8.35681	AGCATATGG.GGTTGCTAT	7.87698	7.56066	6.02696
-0.329133	-3.75965	AGCATATGG.GTCACTATG	7.91936	7.45823	6.57665
0.414962	8.64925	AGCATATGG.TTCCAATTC	8.0083	7.63449	5.77304
0.608295	10.4925	AGCATTCCA.ATTGGTTCC	7.99934	7.51606	5.84319
-2.99633	-4.61634	AGCATTCCA.CCACATTAG	7.90145	7.36763	5.01047
-3.18001	0.077928	AGCATTCCA.GGTAGTGTT	7.99976	7.64204	6.35196
0.327439	8.62932	AGCATTCCA.TCAACACTC	7.92089	7.82871	5.95626
-1.81714	-6.55107	AGCATTCCA.TGTAGGTTA	7.77829	7.28386	6.26343
-3.45968	1.03145	AGCATTGTT.CAATCAAGT	7.98131	7.69512	5.96448
1.55564	-8.40737	AGCATTGTT.CTCCTATCT	7.69947	7.27538	6.20626
-1.3229	-5.66243	AGCATTGTT.TACTCGACC	8.03267	7.16276	6.16265
-2.55049	3.62803	AGCCACTTC.AGCTTGGTG	8.05411	7.39235	6.3051
1.08618	-6.23193	AGCCACTTC.CATCCTCTC	8.18407	7.16835	5.49207
0.306838	-7.3774	AGCCACTTC.GAGGTGAGC	7.99428	7.0548	6.72663
-2.52537	9.13029	AGCCACTTC.GCACGCATT	7.89465	7.48825	5.87431
1.45266	-7.70801	AGCCACTTC.GCGAGCAAG	8.0035	7.38997	5.45616
0.913435	-5.02699	AGCCAGGAC.ATAGTCAGT	8.07076	7.63038	3.63137
0.4783	3.62985	AGCCAGGAC.CTCGTTCAC	7.91955	7.52167	6.68405
-2.96306	0.875288	AGCCAGGAC.GCATGTAAG	7.99389	7.68424	6.40047
1.19858	-8.18391	AGCCAGGAC.GCCGTTGTT	7.85177	7.33793	5.86829
1.30047	-6.42865	AGCCAGGAC.TATACGGAT	7.69046	7.69046	5.19413
1.33072	-3.77281	AGCCAGGAC.TATTGACTG	8.48122	7.26004	6.32682
0.220117	2.14865	AGCCAGGAC.TGAACTTGC	8.22857	7.70079	6.26961
0.54887	10.3923	AGCCAGGAC.TGTGAGTAT	7.81059	7.70075	6.38939
-4.46849	9.24467	AGCCAGGAC.TTCCAATTC	7.81298	6.85811	5.25287
2.47088	-6.69114	AGCCGGATC.AGATATGGA	8.14232	7.54879	5.44574
-2.54311	-4.8475	AGCCGGATC.CAAGGTGTG	8.02828	7.41918	5.59418
-3.65987	0.910102	AGCCGTTCT.ACCTGTACC	8.06233	7.61488	5.91235
-2.31506	9.17832	AGCCGTTCT.CATTCGAAT	7.91005	7.60398	6.12201
-2.96602	9.66097	AGCCGTTCT.CTCCACGTC	7.97289	7.48277	5.19877
2.34112	-7.65786	AGCCTCGCA.AAGGATCGT	8.05897	7.43299	4.78986
-0.265398	-7.29247	AGCCTCGCA.CCGCTATCC	7.8773	7.49534	5.76124
-0.992544	-3.9728	AGCCTCGCA.CTTAGAAGG	8.02211	7.65714	6.14622
-0.300281	1.12661	AGCCTCGCA.GCCATTAAG	7.97715	7.7949	6.11826
-1.89043	0.994089	AGCCTCGCA.TCCAAGTAA	8.24105	7.51629	4.45474
0.10647	-3.09985	AGCCTCGCA.TGGTAGCAG	7.6975	7.92055	5.62123
-2.30359	9.63637	AGCCTCGCA.TTACACCTT	7.97132	7.85402	6.39094
2.70162	-3.97847	AGCCTCTAG.GGATCAGGT	7.96575	7.49958	6.10038
-3.55805	7.34073	AGCCTCTAG.TCTAGCTGG	8.24649	7.5692	4.46234
2.18886	-4.58354	AGCGACACC.CGATCCAGA	8.17842	7.22577	6.24615
0.0281486	0.779569	AGCGACACC.CTAGTGCTG	8.21663	7.75693	5.81358
-2.30242	-4.16894	AGCGCATGA.ACACCACAT	8.03942	7.64255	5.0665
2.78541	-6.94731	AGCGCATGA.ACTTCAGTA	8.04368	7.16081	5.63215
-1.9377	-3.81794	AGCGCATGA.CGACCTGTA	7.95313	7.47204	6.03149
1.68553	1.42016	AGCGCATGA.CGTACACAC	8.15624	7.80264	5.9435
1.17984	-6.34243	AGCGCATGA.GTCTTCTCG	8.04751	7.41335	6.36715
0.352154	3.61839	AGCGCATGA.TAAGGTGAT	7.86518	7.63211	6.05352
1.8404	0.474645	AGCGCATGA.TAGCTGTTG	8.06552	7.60002	6.31348
-1.93472	0.725044	AGCGCATGA.TCTAGCTGG	8.11088	7.58287	5.38971
2.90045	-5.06794	AGCGCATGA.TGCAGTTCA	8.1551	7.17073	6.18039
-0.578143	-4.42596	AGCGCATGA.TTCCGAGCG	8.06037	7.13886	5.78303
1.65762	-5.20159	AGCGGAACA.ATGCGGATT	8.13013	7.42179	6.09777
0.0692397	8.57089	AGCGGAACA.ATTAGCACA	7.99977	7.77126	5.6559
-0.720509	-4.50852	AGCGGAACA.CTGAGATAG	8.02973	7.32696	7.19922
-1.65559	2.16572	AGCGGAACA.GTACCACAA	8.16614	7.68595	6.02133
0.408293	-5.13684	AGCGGAACA.TGCATCGGA	7.91814	7.21479	5.66994
-3.25581	-0.15474	AGCGGTAAG.ACACCGCCA	8.06031	7.61323	5.24742
0.829702	1.86539	AGCGGTAAG.ACTCACGAA	8.04805	7.71943	6.59135
-0.380664	3.56918	AGCGGTAAG.AGCGGAACA	8.00934	7.41441	5.07349
-2.3699	-3.96954	AGCGGTAAG.ATAGCACGG	7.97693	7.55994	5.95259
-0.346411	-5.86253	AGCGGTAAG.GTTGATGCA	7.97153	7.59944	6.80372
-1.97303	-4.62709	AGCGGTAAG.TGACCAAGT	7.89853	7.50688	5.47095
1.99925	1.57959	AGCGGTCTA.AACTGCGAC	8.0477	7.73876	6.53717
0.133719	-0.944335	AGCGGTCTA.ACACCGCCA	8.34986	7.6014	5.65849
-0.448445	-1.09406	AGCGGTCTA.ACAGGAACT	8.42615	7.71981	4.96276
-4.1839	-1.22314	AGCGGTCTA.AGATATGGA	7.91601	7.33762	6.44248
2.13337	-6.15771	AGCGGTCTA.GAACATGAC	7.81352	7.68474	5.94394
0.197267	1.26229	AGCGGTCTA.TCCAGCAGC	8.12463	7.74528	5.63546
-1.50587	-0.304921	AGCGGTCTA.TTAACGGAG	8.12364	7.50176	6.0844
-1.79705	3.14288	AGCGTAGAA.AACACACTC	8.07637	7.52728	6.27962
0.260341	3.36001	AGCGTAGAA.CCGCAGAAT	8.06942	7.68085	5.53259
-4.22948	0.167678	AGCGTCGTC.CCTCCTTGT	8.03374	7.62056	6.25251
1.54653	10.9028	AGCGTCGTC.CGACGTGAT	7.91937	7.61998	6.66398
-3.05521	7.90364	AGCGTCGTC.TGCTTACGG	7.89378	7.57246	6.47013
0.563922	-3.4521	AGCTACTCA.ACCATACTT	8.06635	7.36126	5.6089
1.46815	2.3897	AGCTACTCA.CGTTACACC	7.92757	7.52532	6.06531
1.23288	-2.74233	AGCTACTCA.CTTAATCGT	8.0529	7.8511	5.13532
0.308688	-6.20489	AGCTACTCA.TAGCACACG	8.21449	7.11642	5.96322
1.27015	8.73153	AGCTACTCA.TTATTCGAC	7.89879	7.73181	5.74215
-5.26201	8.44901	AGCTACTCA.TTGCAGTCA	8.10403	7.32313	5.07744
-1.92296	0.198491	AGCTATATG.ACCGACGGT	8.08696	7.59985	6.50224
-4.10986	9.10474	AGCTATATG.AGATGAAGA	7.67838	7.09793	5.71411
0.593029	-2.40041	AGCTATATG.ATGACACAA	7.94183	7.93041	5.66483
0.427815	0.564283	AGCTATATG.CAATGTGCT	8.35002	7.46172	5.87698
0.453076	-6.79214	AGCTATATG.CTTCGACTG	8.07228	7.44592	5.3997
0.856921	-2.03105	AGCTATATG.GACAGGTTA	8.24795	7.44787	3.50743
2.03172	-5.93892	AGCTATATG.GGACGAGCA	8.04021	7.02777	6.86088
0.840087	-0.428517	AGCTCGTCT.AACGCATTG	7.86386	7.46372	4.39973
-1.50264	-5.62284	AGCTCGTCT.ACAGGAACT	7.464	7.63299	6.82267
-0.852016	-0.495289	AGCTCGTCT.ACGGTGCCT	8.06856	8.09918	4.96175
-2.43772	2.2126	AGCTCGTCT.AGAGGTGAA	8.09889	7.49697	6.13615
2.32667	-7.63299	AGCTCGTCT.CAGGTATCG	8.08305	7.41918	6.21661
-2.77941	9.60631	AGCTCGTCT.CATCCTCTC	7.80662	7.48344	6.36972
-3.30251	-1.33075	AGCTCGTCT.CTCCTGACG	8.11067	7.67441	6.43529
3.2702	-6.89547	AGCTCGTCT.CTTATCTCA	8.07171	6.87666	5.87698
1.32974	2.38486	AGCTCTCCG.ACCGAGTAG	7.97571	7.55972	6.47813
0.749031	-5.74236	AGCTCTCCG.CACATATCA	8.01853	7.33104	5.27712
-0.222049	9.72799	AGCTCTCCG.CACGCGTAA	7.98202	7.64707	6.4312
-2.06051	-6.48009	AGCTCTCCG.CAGTGCCAT	7.66835	7.37612	6.4026
-0.424244	3.55475	AGCTCTCCG.CGGTGTTAC	7.94942	7.6182	5.52626
0.543968	0.870208	AGCTCTCCG.GACGTTCAG	8.18051	7.83659	4.99518
1.52404	3.53387	AGCTCTCCG.GCAGCGATA	7.59735	7.5601	6.35593
-2.36097	-6.39508	AGCTCTCCG.GCTTACTAG	7.93441	7.44216	6.0756
-1.62243	-5.53168	AGCTCTCCG.GTGGTTACC	8.08566	7.4054	6.2568
-4.02179	1.02316	AGCTGCACT.ATTGATTGG	8.00883	7.2909	6.21873
-0.853908	0.49708	AGCTGCACT.CAGTGCTGC	8.29773	7.57586	5.62123
-3.91852	-0.254052	AGCTGCACT.CTCATGCCA	7.92096	7.64432	6.05115
-2.00116	-4.65394	AGCTGCACT.CTCGAACTG	7.97785	7.32296	5.72671
-2.60084	9.22632	AGCTGCACT.GGAGACACA	7.83777	7.38507	6.32595
-3.0947	0.0378608	AGCTGCACT.GTTGACCAT	8.06887	7.48719	6.82566
-2.59677	-1.17823	AGCTGCACT.TCTCGATGC	7.96641	7.6159	6.02818
-1.56727	0.0823909	AGCTGCACT.TGCTCAGCG	8.2002	7.62936	5.46977
-4.28765	7.59803	AGCTGCACT.TGGACGAGA	8.05658	7.63343	5.84408
0.978234	-6.67864	AGCTTCGAT.ACAACGAGC	8.07494	7.29608	5.29669
1.61334	9.81191	AGCTTCGAT.CGTTACACC	8.19436	7.61636	6.53008
-2.62296	2.82732	AGCTTCGAT.GAAGTGTGA	8.04011	7.36803	6.25692
1.0079	0.334346	AGCTTCGAT.GATGCGACG	8.27799	7.77738	5.83398
2.7283	-5.38483	AGCTTGGTG.AGATGAGAT	8.04511	7.4545	5.74541
1.62041	-4.5576	AGCTTGGTG.AGTTGTGTA	8.222	7.01865	5.45343
1.35262	-5.07181	AGCTTGGTG.ATCCAGCTG	8.12572	7.09664	5.33704
-3.26461	0.621982	AGCTTGGTG.GGATCAGGT	7.90127	7.58124	5.78826
-0.0922033	-6.65582	AGCTTGGTG.GGTAAGGAT	7.95934	7.17328	4.96035
-0.153417	10.667	AGCTTGGTG.GTTCACTCC	7.84134	7.43607	6.28993
-1.05494	-0.578387	AGCTTGGTG.TCTAGGATG	8.08079	8.02288	5.8989
-4.85515	8.88661	AGGAAGGTG.CTTAATCGT	7.84424	7.34666	6.9575
2.13113	-4.02913	AGGAAGGTG.GGTTCTATC	8.16214	7.24627	4.95008
-1.35858	-1.10349	AGGAAGGTG.TCATGCAGG	8.13251	7.78083	6.11762
-0.916247	3.81174	AGGAAGGTG.TCCTCGTCG	8.01359	7.54598	5.94736
-0.350625	-3.31415	AGGAATTGG.AAGCCAAGT	8.00956	7.62545	6.03182
-1.22861	1.67431	AGGAATTGG.AAGTACAGA	8.16901	7.56719	6.4844
-5.0165	8.9121	AGGAATTGG.AGGTGCGAG	8.18068	6.89412	6.39482
-2.09531	2.43543	AGGAATTGG.ATAGCCTAA	8.06094	7.60229	6.43579
-1.79664	-6.46907	AGGAATTGG.ATCTAGGTT	7.91668	7.44176	5.81389
-3.42647	0.445807	AGGAATTGG.CACATTCTG	8.10321	7.65377	6.45781
-2.28074	9.20318	AGGAATTGG.CCAATGCCT	7.83562	7.38488	6.006
0.255494	-3.11336	AGGAATTGG.GCCATACAA	8.31376	7.34531	6.42203
0.502761	-0.96712	AGGAGCAAT.ACCATTCAC	8.17437	7.7551	4.28348
-0.496451	3.83149	AGGAGCAAT.CACTTCCTT	8.04487	7.41205	5.87586
2.869	10.0322	AGGAGCAAT.CTCGTCTTG	7.9191	7.31162	5.65849
-2.48737	9.62829	AGGAGCAAT.CTGCGTCAC	8.01824	7.61294	4.89537
-0.731997	0.316078	AGGAGCAAT.GCTCTGTGT	8.25767	7.71131	6.09538
3.11181	-7.19241	AGGAGCAAT.GGAGACACA	7.95031	7.48051	5.63293
13.8045	2.59706	AGGAGCAAT.TATGATGTG	8.3469	7.86699	5.94825
2.8912	-7.85278	AGGAGGTGA.ACGACATCT	7.96973	7.36844	5.82196
-1.60252	-1.74287	AGGAGGTGA.ATGACACAA	8.11796	7.75037	6.42338
-1.48837	-7.11874	AGGAGGTGA.CGTTCCATT	7.96431	7.12803	4.52802
2.13757	-7.2578	AGGATCATG.ACTGGACCA	8.12422	7.1854	5.72928
2.411	10.7482	AGGATCATG.AGAGAGTGG	8.04803	7.56992	5.89373
-0.460645	1.58053	AGGATCATG.CAGTACATC	8.32475	7.71339	5.94658
1.70084	-5.78338	AGGATCATG.CATCAATAG	8.19125	7.3771	5.55579
-0.639338	-6.86096	AGGATCATG.CATCCTCTC	7.84113	7.18093	5.82216
2.66283	10.2206	AGGATCATG.CCACAAGGT	8.09241	7.41564	6.24099
-2.4269	3.48542	AGGATCATG.CGACCATCA	7.97585	7.48577	4.892
0.542108	0.889056	AGGATCTCA.AGAGCGGAG	8.28983	7.46134	6.61196
-1.83205	-0.332636	AGGATCTCA.GAACAACCA	8.0012	7.95896	4.97696
1.47554	-7.33504	AGGATCTCA.TCCAAGTAA	8.0067	7.29143	6.07381
-4.5068	-0.193967	AGGATCTCA.TGGATAGGT	7.74153	7.50643	6.19254
-0.440839	-1.22915	AGGATGCGT.AGAAGTCCT	8.1376	7.68578	6.65699
14.1608	2.2897	AGGATGCGT.AGATATGGA	8.26997	7.64022	5.42631
1.36344	1.47175	AGGATGCGT.ATAGCACGG	8.01233	7.57131	5.47348
0.169116	-7.55175	AGGATGCGT.CGCAATCGA	7.90885	7.18141	5.78559
0.729886	0.229481	AGGATGCGT.GCACAACTC	8.24103	7.80541	5.5803
-2.54144	3.15312	AGGATGCGT.GGTCGGATA	7.91993	7.46249	6.56254
0.374777	-2.80114	AGGATGCGT.GGTGGAGCT	8.05004	7.65976	6.22916
-1.65533	2.96851	AGGATGCGT.TGTAACAGT	8.12092	7.55061	5.46629
-0.453411	-6.9874	AGGATTACT.ACAGTATTG	7.81548	7.09536	5.7478
-0.300665	-5.21155	AGGATTACT.CTGATCAAG	8.12584	7.05106	5.47884
-1.90146	-4.79127	AGGATTACT.GCCGTCTTC	8.06749	6.96229	6.5998
-2.29307	0.470812	AGGATTACT.GCGTTCAGA	8.31371	7.50908	3.69426
1.24117	8.23811	AGGATTGAG.TATGAGACC	7.72972	7.58205	7.04898
-2.20547	-1.27391	AGGATTGAG.TCAGCGACC	8.06325	7.66841	6.01703
-4.11437	8.90276	AGGATTGAG.TGTGCTAAC	8.04724	7.32846	5.63968
2.35026	-7.44598	AGGTACCAA.AATACTCCG	7.89948	7.42804	6.26223
-0.0618449	10.8605	AGGTACCAA.AGTAACGTA	7.99371	7.47273	5.87991
-2.79441	3.32938	AGGTACCAA.CTCGTTCAC	8.04473	7.40133	5.87207
0.651244	0.141779	AGGTACCAA.CTGAGTCCA	8.31076	7.66759	5.97937
-3.89564	-1.38847	AGGTACCAA.CTTGGTCAT	7.85344	7.54627	6.04556
-0.701368	9.14993	AGGTACCAA.TACAACACC	7.68921	7.42879	6.82836
3.09137	9.86196	AGGTACCAA.TGTAGGTTA	7.90238	7.35792	6.18926
-3.35573	0.244112	AGGTACCAA.TTCCTAAGG	8.10786	7.5787	6.12811
1.78321	-6.81036	AGGTATTCC.ACCTAGTTA	7.93368	7.15961	5.9172
0.397921	-1.821	AGGTATTCC.ATAACGACA	8.36263	7.83982	5.27197
-4.52432	0.129703	AGGTATTCC.CACAACGCT	7.86301	7.68712	6.19994
-3.99357	7.07999	AGGTATTCC.GACGCTTGC	8.36901	7.82445	5.35941
0.670938	-1.93183	AGGTATTCC.GCCTTGTGA	8.07266	7.43829	4.76072
1.16508	-6.02654	AGGTATTCC.GGAGATGAG	7.93734	6.76914	6.07714
0.0992793	-2.70498	AGGTATTCC.TGCTCCTCC	7.95983	8.27698	6.41622
0.494207	-3.88565	AGGTATTCC.TTCGGAGTC	8.29236	7.41918	6.22431
-4.40095	9.1494	AGGTCACGT.ACCTCCTAG	7.90576	7.35265	5.54219
-0.484198	10.3045	AGGTCACGT.AGTTAGGTC	7.79853	7.27522	6.59792
0.107123	-3.81159	AGGTCACGT.CCGCAATGG	8.14481	7.6422	5.52545
-0.328856	0.0141119	AGGTCACGT.CCTCTCTAG	8.30408	7.67288	6.1527
1.25605	-7.72757	AGGTCACGT.TCTGCGCTG	7.93864	7.57234	5.6047
-2.33762	-4.30291	AGGTCAGCA.CATCTCGAT	7.9047	7.40319	6.55024
-1.93193	2.73576	AGGTCAGCA.GATCGTTGA	8.27071	7.41626	6.31885
-0.0501909	10.9044	AGGTCCGTC.ACGACGATT	7.8024	7.48078	6.64205
0.499907	3.26153	AGGTCCGTC.CCGCTCATG	8.06117	7.52898	5.684
-0.174158	8.4832	AGGTCCGTC.GCACGCATT	7.86664	7.52434	5.4256
1.01622	1.62312	AGGTGCGAG.CAAGGTGTG	8.09246	7.47484	5.84242
1.92588	-5.48167	AGGTGCGAG.CGCCTGCAA	8.2113	7.18515	5.88093
3.54161	-6.49943	AGGTGCGAG.CTCTAGTAA	7.97042	7.26889	4.93709
-0.666916	10.0881	AGGTGCGAG.TCACTCGCT	7.92621	7.48024	6.41265
-2.64607	8.89937	AGGTGCGAG.TCCGATCTG	8.17215	7.55779	6.1215
-2.54252	0.52636	AGGTGTACA.CACGTAGAC	8.15834	7.46548	5.9634
14.0592	2.98377	AGGTGTACA.CGAACAGAG	8.28766	7.28479	4.60854
-0.212613	-2.15463	AGGTGTACA.TAGAGACTA	7.94778	7.72918	5.31331
-4.20583	7.61068	AGGTGTACA.TGCATCGGA	8.23312	7.45085	6.42111
-1.37021	-1.41995	AGGTGTACA.TGTCTACAC	8.11852	7.68491	6.37557
-0.0570026	-1.09038	AGTAACGTA.ATCCATTAG	8.17667	7.78233	6.59018
3.17665	-7.20655	AGTAACGTA.TTACTAGTC	7.73562	7.34337	6.47344
-2.25622	-0.6506	AGTAAGCCA.CGACCTAGC	7.97231	7.62671	6.55584
-3.68654	7.90979	AGTAAGCCA.GTTCCAACA	7.89606	7.58463	6.16614
2.78282	-6.61151	AGTAAGCCA.TAGATAGCC	7.82975	7.16209	6.21767
14.2152	2.29129	AGTAAGCCA.TGGATTAGC	8.09841	7.51906	5.90046
3.13077	-5.54003	AGTAAGCCA.TGTCCATAG	8.00161	7.41263	6.54846
1.04251	0.11968	AGTAATCAG.ACACCACAT	8.01772	7.74973	6.87068
-4.42535	0.656822	AGTAATCAG.CCAGCCAAT	8.08319	7.46997	6.1959
0.0515862	3.30845	AGTAATCAG.CCATCACGA	7.94181	7.5058	6.33861
-1.63624	-4.79355	AGTAATCAG.CCGGATTGC	7.86281	7.17005	6.18648
-0.714683	-2.31461	AGTAATCAG.CCGGTGGTT	8.06459	7.54642	6.53143
-1.79305	2.38319	AGTAATCAG.CGCCTGCAA	7.89366	7.56296	6.53623
0.568661	-5.08613	AGTAATCAG.CTCGTCTTG	8.17862	7.49899	5.47449
-0.878622	3.25876	AGTAATCAG.GATGCTCCT	7.97769	7.59992	5.95484
-4.26404	8.28153	AGTAATCAG.TAAGGTCCG	7.93185	7.52754	6.24624
-3.49389	0.0415522	AGTAATCAG.TCGTCATTC	7.97801	7.54449	6.67288
2.68638	-7.72043	AGTAATGGT.ATTAAGACC	7.93311	7.39498	6.14741
2.40084	10.6366	AGTAATGGT.CGTTACACC	7.80452	7.69846	5.57655
-0.682604	-0.217658	AGTAATGGT.CTAGTGCTG	8.43906	7.5253	4.81381
1.65516	2.40569	AGTAATGGT.CTGACGATG	7.96968	7.42665	6.45479
-1.07644	-5.74356	AGTAATGGT.GAACAACCA	7.81615	7.29162	5.51719
1.64693	10.3553	AGTAATGGT.GCCTGGAAT	8.17085	7.71961	7.13601
0.619225	-3.25747	AGTACGAAT.CCTGACCTC	8.18477	7.59193	3.87473
0.310123	8.62865	AGTACGAAT.GGTCTCATG	8.1144	7.49359	5.7747
-4.73114	7.27637	AGTACTACA.AAGAGAGAG	8.27984	7.64481	5.90409
0.754494	10.1426	AGTACTACA.GTGACTCTC	8.17543	7.68725	5.33406
0.25469	-5.89976	AGTACTCTC.GAACCTTCA	7.98961	7.43598	5.47348
2.99586	-6.4849	AGTACTCTC.TAGGTCAAC	8.32232	7.44231	5.81547
1.62381	-8.35581	AGTACTCTC.TCTAGCTGG	7.95483	7.25111	6.17561
-2.57045	-4.27718	AGTAGAGGA.ATTAGCACA	7.88136	7.66969	6.37478
0.45385	-6.05988	AGTAGAGGA.CAGTCTAAC	7.97612	7.57566	5.292
0.0841241	-1.716	AGTAGAGGA.CTAGTGCTG	8.32938	8.03022	0
0.166825	-7.29293	AGTAGAGGA.TACGAACTC	7.75037	7.34162	5.96771
1.4227	2.40608	AGTAGAGGA.TAGATCTGT	8.05198	7.63663	5.75226
2.49869	-6.22927	AGTATGACG.ATCTCTGCT	8.13037	7.25894	6.16174
-0.82095	-4.08721	AGTATGACG.ATGTGAGAC	8.05489	7.30147	6.1398
1.23828	9.56368	AGTATGACG.CGCATAACT	8.16052	7.80234	6.1055
1.36679	-6.78427	AGTCAGTTG.ACGTTCAAT	8.06627	7.34835	5.57655
-2.39778	-4.39841	AGTCAGTTG.CAGCTTACC	7.94256	7.42256	5.13869
1.12138	8.86545	AGTCAGTTG.CCATAATCG	8.02699	7.80828	3.3228
0.503037	11.0589	AGTCAGTTG.GAAGAGCAC	7.84811	7.51878	6.34539
0.546935	3.17005	AGTCAGTTG.GTCAAGATC	7.82157	7.53306	5.80351
1.17854	-7.2217	AGTCAGTTG.TAGCCTTGT	7.84125	7.46413	4.80456
-0.3239	0.783773	AGTCATACT.ACAATTCGG	8.30044	7.77609	5.91515
-2.87621	-4.82445	AGTCATACT.CGCACTGAA	7.98369	7.2771	5.92914
1.2022	-7.29347	AGTCATACT.GAGGTCCTT	8.075	7.53082	6.01638
0.523806	0.156101	AGTCATACT.GCGTGAGCT	8.15782	7.8034	3.97186
1.21228	8.82349	AGTCATACT.GTCATTCTA	8.08387	7.66899	6.09444
1.02734	-1.91344	AGTCATACT.TAGGTCAAC	8.42047	7.9078	6.07714
-1.30614	1.78974	AGTCATACT.TCTAGTGAC	8.21688	7.58199	4.5763
-1.77228	-4.85007	AGTCATACT.TTACGGACC	7.93189	7.44022	5.71181
-0.962279	2.17588	AGTCCAGTG.ACCTGTACC	8.36717	7.68899	5.31489
0.785163	11.1788	AGTCCAGTG.CCACAAGGT	7.86102	7.37648	6.41242
2.22207	-7.00615	AGTCCAGTG.CGAAGAGGT	8.07532	7.34777	6.25044
-0.695542	9.61299	AGTCCAGTG.CGTGTCCGA	7.80997	7.49141	6.20216
-1.96448	3.85862	AGTCCAGTG.GTAGAGAGC	7.95326	7.4545	6.13617
2.63286	-5.85247	AGTCCAGTG.TCCAGAACG	7.98187	7.20601	6.10888
-1.89564	-5.95105	AGTCCGTGT.AGTACTCTC	8.1223	7.6537	4.14287
-2.69745	2.8966	AGTCCGTGT.ATGCTTCAG	8.00833	7.53146	6.21008
-0.880554	-4.36396	AGTCCGTGT.CACCTCAAC	7.86631	7.39654	6.59878
-2.22353	-1.41688	AGTCCGTGT.TCAAGGAGT	7.99288	7.48649	6.22034
-2.60659	2.79388	AGTCCGTGT.TCGTGACGT	8.05167	7.72029	6.09517
-0.0178796	10.9882	AGTCCGTGT.TGAACGGTT	7.57939	7.38121	6.59297
1.40788	10.2089	AGTCCGTGT.TGTCATAGC	8.05535	7.63905	6.52229
2.83774	-5.43938	AGTCGATCA.AGACATATC	8.13353	7.37476	5.20488
-4.47429	-0.144041	AGTCGATCA.ATGCTCACC	7.92363	7.47088	6.62907
2.28927	-5.76178	AGTCGATCA.CCTTCCTCA	8.07925	7.20421	6.95596
2.92973	-6.48782	AGTCGATCA.CGAGCTTAC	8.10006	7.0317	5.55658
0.830245	-6.75868	AGTCGATCA.GGTACGAGC	7.83436	7.18029	5.70379
-0.222908	2.96244	AGTCGATCA.TAAGCACTA	8.01675	7.8608	5.67951
0.170961	-3.90462	AGTCGATCA.TACAGTTAG	8.27288	7.32791	5.52297
-3.90957	-0.772202	AGTCGATCA.TAGACCGCA	8.01713	7.39837	6.26726
-0.552212	4.05623	AGTCGATCA.TAGCTAAGA	7.95124	7.4693	6.22607
-5.00755	9.20889	AGTCGATCA.TAGGTCAAC	8.07597	6.63849	5.79294
-0.178143	-4.81495	AGTCGATCA.TGAGATCAT	7.82269	7.42094	0
-3.70133	8.11338	AGTCGATCA.TGCCGACTA	7.9495	7.4678	6.69672
0.51952	11.1466	AGTCGCCGA.ACGCACACT	7.80513	7.45902	7.02057
0.880552	-7.21099	AGTCGCCGA.CATAATTGG	8.00051	7.3853	6.09907
-4.34355	0.267275	AGTCGCCGA.CCGATCTCT	7.88477	7.50614	6.17268
1.24257	2.13773	AGTCGCCGA.CGATAGGTG	7.98924	7.54346	6.1193
-2.90867	-0.981455	AGTCGCCGA.CGTGTCCGA	8.02229	7.5904	5.96153
-1.24534	1.37035	AGTCGCCGA.CTCGCTACG	8.18	7.51489	4.62008
-1.59561	-5.5588	AGTCGCCGA.GCTGTTCGG	7.72115	7.23188	6.53945
-5.24103	8.53155	AGTCGCCGA.TGTATGTAG	7.95252	7.43346	4.97594
0.905282	0.810595	AGTCGCCGA.TTAGTCGGA	8.16496	7.73288	5.72372
0.798751	-4.74882	AGTCGCCGA.TTCTCCACA	7.81642	7.84815	5.99396
2.41729	9.45714	AGTCGCGAC.AGGTCCGTC	7.91628	7.4057	5.54824
-4.18647	0.0251402	AGTCGCGAC.CAGTCCTAA	8.03171	7.43665	6.2611
-0.856299	-5.60906	AGTCGCGAC.CAGTGCTGC	8.15748	7.12392	6.26198
0.352297	2.52998	AGTCGCGAC.CGTGCTTGA	8.05383	7.52397	5.55323
-3.99263	0.734706	AGTCGCGAC.CTAACTAAG	7.92074	7.42617	6.07854
-3.34974	1.14946	AGTCGCGAC.GCTGGTAAC	8.15295	7.50707	5.84223
2.02861	-5.22816	AGTCGCGAC.TCAATCTAG	8.04797	7.4663	4.5321
0.940628	10.2631	AGTCGTCCG.AGCGTAGAA	8.17967	7.50836	5.90718
2.76246	-5.09447	AGTCGTCCG.GCGTGAGCT	8.02908	7.53612	5.86445
0.0550831	-5.89461	AGTCGTCCG.TACCTATCC	7.96749	7.0791	5.77304
1.21903	-2.74487	AGTCTAAGC.AATGCGTGC	8.29288	7.54909	4.05452
0.201628	-0.13194	AGTCTAAGC.CATAGAGAT	8.12165	7.69895	5.96061
0.775392	0.681437	AGTCTAAGC.CCTAAGAAG	8.17613	7.47704	6.31513
-1.16597	-4.13727	AGTCTAAGC.CTGATCAAG	8.15513	7.43664	5.86767
-4.21378	7.74349	AGTCTAAGC.GGAGACACA	8.15661	7.27967	6.19359
2.46205	-6.79105	AGTCTAAGC.TCGTAATAG	8.08787	7.40415	5.01233
1.51648	-6.7891	AGTCTGGAA.GACGCCGTA	7.86217	7.43822	5.17774
-0.553253	-7.25328	AGTCTGGAA.GTCAGTTGT	7.78911	7.36087	6.30891
-4.27133	0.0437305	AGTCTGGAA.TTGATGAGT	7.80345	7.5096	6.57499
0.484973	10.8833	AGTGAACGG.AGCAACATT	7.86525	7.68415	6.41529
1.0648	-2.17212	AGTGAACGG.AGTCTGGAA	8.24489	7.43927	6.28039
1.19916	-5.4749	AGTGAACGG.CTCTGCGGT	8.05535	7.46682	6.16003
1.29699	-4.69685	AGTGAACGG.TGAGACAGC	8.05798	7.41707	6.22706
0.489178	-4.03461	AGTGAACGG.TGCAACTCT	8.21904	7.55454	4.52832
-2.53479	0.756954	AGTGAACGG.TTAGGAAGG	8.25285	7.35859	5.82048
2.4515	-5.70343	AGTGACGAT.AACTGCGAC	7.94479	7.75137	6.20876
-3.51244	7.62328	AGTGACGAT.AAGCTGAGG	7.95733	7.56339	6.13791
0.420977	-4.98039	AGTGACGAT.ACAAGGTAC	8.05444	7.31237	0
-1.68792	-4.09317	AGTGACGAT.ATACCGCTT	7.77309	7.49232	6.6955
-4.38553	-1.12718	AGTGACGAT.ATGCCTGTC	7.85669	7.40266	6.12829
14.3982	2.26092	AGTGACGAT.ATTAGCGGT	7.94277	7.51396	6.28721
0.341497	10.5403	AGTGACGAT.GCAATGAGA	7.83248	7.60485	6.7092
2.69834	10.0556	AGTGACGAT.TGAGAATCC	7.79271	7.5369	5.61472
1.94321	0.766249	AGTGACGAT.TTGCTCTGC	8.01858	7.64587	5.90932
2.98204	-5.92671	AGTGAGAGA.AAGCATTGC	7.92226	7.62904	6.81588
-2.15421	-3.94661	AGTGAGAGA.AATCGCCAT	7.71739	7.30342	6.34108
2.74916	-4.35655	AGTGAGAGA.AGAAGTCCT	8.17098	7.0481	6.07498
2.38716	-4.46855	AGTGAGAGA.ATCCTCCGA	7.98223	7.79821	6.3473
-2.81944	3.23965	AGTGAGAGA.CACCTAGCG	8.07049	7.4497	5.92873
0.0957976	10.9522	AGTGAGAGA.CCATATGCC	7.78134	7.36642	6.31639
0.630531	-7.6792	AGTGAGAGA.GTCGACATT	7.99827	7.11609	6.73818
-0.998373	-0.48546	AGTGAGAGA.TAACCGTGA	8.22099	7.50614	5.74981
-3.71028	7.95991	AGTGAGAGA.TACTCGACC	7.90865	7.60238	6.59772
-2.77302	1.06251	AGTGATGCG.AACTTAGCT	8.13437	7.67224	6.25169
1.31471	8.48846	AGTGGAATG.ACACTGTGA	7.95439	7.6812	6.73455
0.730436	-3.6775	AGTGGAATG.ACGCTAGTG	8.33823	7.5369	5.7478
-1.81572	-6.61746	AGTGGAATG.AGGATCATG	8.00988	7.21119	6.17109
2.46456	-4.86372	AGTGGAATG.AGGATTGAG	8.19026	7.24162	3.68285
-4.27872	9.05288	AGTGGAATG.CTGCTGCTT	7.9513	7.38295	5.5816
-3.39823	-0.114732	AGTGGAATG.GGTAAGGAT	7.90079	7.5228	5.60497
1.36491	2.76003	AGTGGAATG.GTCAAGATC	7.99088	7.55247	6.22518
-1.64596	0.948144	AGTGGAATG.TAACATTGG	8.33535	7.26026	6.23701
0.375727	11.1074	AGTGGAATG.TACCTATCC	7.85779	7.57749	6.31145
-4.95506	9.12238	AGTGGAATG.TGGTGGATC	7.994	7.42804	4.50077
-2.69663	8.99809	AGTGTCTCT.ACCGCTGTG	7.96872	7.55589	6.57593
0.546008	2.93482	AGTGTCTCT.ACGAATCGC	7.97731	7.84664	6.26319
1.29409	-3.76247	AGTGTCTCT.AGCATTGTT	8.5216	7.50403	3.7657
0.776148	-2.1984	AGTGTCTCT.CAAGAGAGT	7.90284	7.99341	6.40863
1.05706	10.3588	AGTGTCTCT.CCTGTCATT	8.13182	7.57096	5.3033
-0.392613	-0.478065	AGTGTCTCT.TTACTAGTC	8.42037	7.91814	5.16141
0.423692	10.6369	AGTGTGCAC.ACACACGTC	7.93528	7.57606	6.26911
1.14638	9.49247	AGTGTGCAC.ACCGTACGC	8.07969	7.65347	5.9965
0.573981	-6.45465	AGTGTGCAC.ACGCACACT	7.78816	7.61153	6.54692
1.88643	1.21087	AGTGTGCAC.ATAGTCAGT	8.04047	7.69846	5.29013
1.22239	0.873758	AGTGTGCAC.CCGATCTCT	8.17645	7.80459	5.4933
3.1296	9.97615	AGTGTGCAC.CGCATAACT	7.67164	7.7406	6.35561
1.20078	9.81222	AGTGTTCTG.AGCCAGGAC	8.24371	7.80318	6.13454
-2.68522	-4.8063	AGTGTTCTG.CATTGTTCA	7.85749	7.05312	4.44305
2.47124	-6.66822	AGTGTTCTG.CGCGAGTGT	7.94471	7.29445	4.9495
-1.3245	-4.21305	AGTGTTCTG.TGTCCATAG	7.9255	7.49771	5.46452
-1.96139	-0.257042	AGTTACAAG.AGCCGGATC	8.03115	7.6818	5.84766
0.21093	-2.56966	AGTTACAAG.CAAGTCACT	8.10735	7.48251	6.84117
0.459492	-1.90967	AGTTACAAG.CCAAGCGAG	8.22021	7.41918	5.47686
1.22049	-6.12322	AGTTACAAG.CTCTACGCA	8.13357	7.36844	5.62844
2.72237	9.97256	AGTTACAAG.TGTGGACAA	8.19167	7.06624	6.08683
1.39004	0.387488	AGTTAGGTC.AATCCTCGT	7.98359	7.81415	6.49668
1.55877	-6.29529	AGTTAGGTC.ATATAGCGT	7.97511	7.57439	6.46303
-1.42095	-1.25775	AGTTAGGTC.ATCTCTGCT	7.85824	7.80361	6.53489
-1.97389	3.01243	AGTTAGGTC.CGGTCGACA	8.14082	7.5571	5.82984
-1.43362	1.65166	AGTTAGGTC.CTGGTGACA	8.22463	7.40201	4.8734
1.86124	-7.52169	AGTTAGGTC.CTTAACAGC	7.80642	7.44608	6.43275
-0.920737	-0.78331	AGTTATCGC.ACGCTAGTG	8.34787	7.55607	5.98784
-2.32399	3.31068	AGTTATCGC.AGTTGCCTT	7.9965	7.39349	6.42197
-0.865043	1.63671	AGTTATCGC.ATGCGGATT	8.4343	7.55913	5.374
0.209665	-6.10707	AGTTATCGC.CTCTAAGAG	7.99197	7.28342	6.08632
-3.41327	7.52695	AGTTATCGC.CTTGCACAA	8.05456	7.46603	6.80009
-0.133111	10.9117	AGTTATCGC.GATCTACTT	7.87346	7.54634	6.33917
1.49399	8.67509	AGTTATCGC.TCGGATGTT	8.0953	7.72235	5.61626
-2.00716	-3.51874	AGTTCAACC.ACTCTAGGA	8.07592	7.24272	5.87428
-0.117712	3.75726	AGTTCAACC.CACCTCAAC	7.86995	7.67718	6.47956
1.20928	8.34721	AGTTCAACC.TTAAGTGGT	7.74056	7.52303	6.6365
0.258585	10.3433	AGTTCGATA.ATTGCGCTA	7.93226	7.55524	5.4974
0.631293	-6.70855	AGTTCGATA.GCGACACAG	7.98299	7.30342	5.86523
-0.4731	-4.01415	AGTTCGATA.GGTGCGTAG	7.42395	7.6971	6.43456
0.937098	-1.92102	AGTTCGATA.GTCCTTCAT	8.36182	8.0536	5.57219
-0.0942393	-4.43255	AGTTGAGCG.AACGGTAGC	8.18525	7.61947	5.90193
2.38459	-5.85084	AGTTGAGCG.AGACTTCGT	8.15932	7.45651	6.78372
0.610685	-0.390659	AGTTGAGCG.TAAGGTGAT	8.03634	7.90446	6.23492
0.315461	3.8543	AGTTGAGCG.TCGTTCTCC	7.93234	7.60239	6.4143
-2.15932	0.885468	AGTTGAGCG.TGGTCCTAG	8.09087	7.38187	6.64495
-0.578593	9.3689	AGTTGCCTT.AAGCCAAGT	7.94845	7.54316	6.36895
-0.206246	2.94404	AGTTGCCTT.CACAACCAG	8.0874	7.66148	6.23412
-0.523729	3.43338	AGTTGCCTT.CCTTATCCG	8.06138	7.47991	5.53738
0.480857	-2.53322	AGTTGCCTT.GCTTACGTT	8.22487	7.81707	6.7627
-2.61377	0.903639	AGTTGCCTT.GTTCCAACA	8.19901	7.57305	5.73235
-3.01672	1.27242	AGTTGCCTT.TCTCATCGG	8.15124	7.47596	6.01922
-3.48007	0.387814	AGTTGTGTA.CCACTACCA	8.20011	7.67328	5.32631
0.63545	1.19568	AGTTGTGTA.GTGTACCGT	7.92669	7.69476	6.46825
-4.09608	-0.11074	AGTTGTGTA.TGAGAGGAC	7.94054	7.62572	6.65843
-1.58318	-7.04769	AGTTGTGTA.TGTTGTCGA	7.78681	7.16146	5.78612
-1.44739	0.759178	ATAACGACA.AATCCGCTG	8.38329	7.7233	5.60935
1.35758	-0.0603702	ATAACGACA.ACGGTGCCT	8.04685	7.6146	6.36715
-0.919375	-4.876	ATAACGACA.ACTGCTAGT	7.96505	7.55422	6.26462
-3.74253	8.4208	ATAACGACA.CCGACTGTT	7.81004	7.39016	6.65824
-0.678555	-8.12163	ATAACGACA.CGACAGACC	8.05531	7.27398	5.77233
-2.87067	0.976492	ATAACGACA.CGTGTCCGA	8.14768	7.42903	6.49385
-4.30605	-0.355266	ATAACGACA.CTCAGCTGG	7.82024	7.43066	6.78965
-2.08326	2.39668	ATAACGACA.CTGAGTAGC	7.93729	7.69954	6.36858
2.65098	10.4496	ATAACGACA.GTCCACAAC	8.01297	7.15038	6.10727
-0.402441	-1.52591	ATAACGACA.TCGTCATTC	8.25899	8.05531	6.01677
-0.884634	-7.47749	ATAACGACA.TGCAGTCGG	7.91758	7.0728	6.25936
0.313586	-5.81751	ATAAGACAG.AACAGATCG	7.7807	6.75393	6.17293
0.397116	3.12391	ATAAGACAG.ATTCGAAGA	8.06381	7.43293	5.83669
-3.03825	-1.34251	ATAAGACAG.CAGCTCTTC	7.96273	7.62237	5.9056
1.22919	-3.17557	ATAAGACAG.CCACGCCAT	8.1751	7.54526	5.99186
2.8742	10.6563	ATAAGACAG.CCTAAGAAG	8.11348	7.26077	6.23241
2.32815	-4.86915	ATAAGACAG.GCGGAGATT	7.94218	7.6422	5.34393
-4.97314	8.32172	ATAAGACAG.TTGCTCTGC	7.97174	7.48715	7.11355
-2.84777	9.30954	ATAAGTTCG.CTAACACTG	7.94801	7.58148	6.3165
-0.70656	-4.00197	ATAAGTTCG.CTTATTGAG	8.01459	7.45522	6.29334
-1.23007	-3.99187	ATAAGTTCG.GAACTCGTA	8.16727	7.27267	6.52623
1.53686	9.89941	ATAAGTTCG.GGTACTTCC	8.25692	7.7383	5.33476
0.386806	1.19639	ATAAGTTCG.GTGCATCAA	8.15266	7.75673	6.03032
-0.745885	-4.07279	ATAAGTTCG.TGACAAGTT	8.12382	7.57566	5.87755
-0.363065	9.13343	ATAAGTTCG.TTCTCCACA	7.61909	7.30592	5.65849
0.986876	9.24861	ATAATCGAG.AAGACTACC	8.17916	7.69954	5.2196
0.683149	-4.48558	ATAATCGAG.ATAGCCTAA	8.05459	7.69651	6.29611
1.15395	-4.63953	ATAATCGAG.ATAGTGGTT	8.07296	7.32428	4.65899
0.565976	11.144	ATAATCGAG.ATATCCGAT	7.87866	7.56156	6.32496
-2.98178	-0.705128	ATAATCGAG.ATGCTGTCG	7.80276	7.60639	6.76449
0.0344765	-3.10841	ATAATCGAG.CTATTAAGG	7.72271	7.75086	7.16342
0.467972	-4.72048	ATAATGTGG.AACTGATTC	8.16498	7.51101	2.70451
-0.94596	-5.43842	ATAATGTGG.CAGTGCCAT	8.04851	7.52182	6.14609
2.47273	9.919	ATAATGTGG.GAGGTGAGC	7.99446	7.47728	5.57509
14.1126	2.28215	ATAATGTGG.TCATCATCT	7.84686	7.9219	6.58292
2.34897	1.9227	ATAATGTGG.TGCCTGGTT	7.90083	7.63027	6.83939
1.65179	-3.37781	ATAATGTGG.TGCGTATCT	7.95356	7.44501	3.97699
-1.40638	-0.50876	ATACAACCG.CCGACTTGG	8.20629	7.64534	5.06451
-1.48564	3.66572	ATACAACCG.CGTTCGTAC	7.95682	7.50393	6.37551
-0.98727	-3.56006	ATACAACCG.GACGTCAAT	7.87188	7.23374	6.49789
2.11141	-3.33994	ATACAACCG.GAGAACAGG	8.17293	7.59384	5.42553
-3.90215	7.83537	ATACAACCG.GATGTCTAG	7.91665	7.59765	6.46955
0.101782	-3.01075	ATACAACCG.GTAATCAGC	8.17532	7.78219	5.9172
1.7716	3.18271	ATACCGAAG.GGATAATAC	7.74761	7.59782	6.17029
1.91616	-4.92336	ATACCGAAG.TCACATACT	8.36328	7.58652	5.28849
-0.763627	0.808711	ATACCGCTT.GCGAACTCG	8.26296	7.57641	5.60802
-1.30411	3.07596	ATACCGCTT.TAGTAGTCT	8.09405	7.73981	6.13783
14.4317	2.168	ATACGAGGT.CACAGCGAA	7.86866	7.33814	6.45758
1.03989	8.38311	ATACGAGGT.CGTTCCATT	7.89355	7.73691	5.94733
2.58743	-7.71393	ATACGAGGT.CTCGTGTCC	7.89853	7.47264	6.28547
0.0210724	0.206609	ATACGAGGT.GATCTTCGC	8.09961	8.13641	5.22674
0.00935057	-4.19499	ATACGAGGT.GCTGACAGA	8.30128	7.43825	5.86153
-2.84082	-0.246334	ATACGAGGT.TGCCTGGTT	7.99031	7.67576	5.85963
2.15958	2.55902	ATACTTGCT.CCGGTTCTA	7.78331	7.48202	6.21955
-0.71183	-6.55066	ATACTTGCT.CCTATTCAA	7.87496	7.20123	5.3749
-1.39988	1.01142	ATACTTGCT.GTCCGCTCA	8.15942	7.77979	5.2097
-0.286172	-5.71816	ATACTTGCT.GTGGAGGTC	7.87791	7.27786	6.40588
-4.30417	7.73005	ATAGACCGA.GACTGCCTG	8.02728	7.77539	6.28788
-2.1336	2.59076	ATAGACCGA.GGATACAAT	7.95306	7.70184	6.17577
1.20647	-3.60247	ATAGAGCAG.AGGTCCGTC	8.11203	7.405	6.15376
0.500792	-0.717766	ATAGAGCAG.CCATTACAG	8.41853	7.7002	3.51058
-1.71589	1.68377	ATAGAGCAG.CCGCAACAC	8.20771	7.7283	6.3174
2.38411	10.7856	ATAGAGCAG.CCGGTTCTA	7.93947	7.54037	6.07888
1.14371	2.16537	ATAGAGCAG.CGCAGTGTC	8.04738	7.57297	6.16792
0.950778	2.22252	ATAGAGCAG.GTTAGTCAA	8.10134	7.45151	5.73811
0.368418	9.65549	ATAGAGCAG.TAACGTGTC	8.29619	7.68474	5.34204
1.24084	0.207871	ATAGAGCAG.TAGTAACGG	8.08541	7.68271	5.6669
1.18814	-7.98344	ATAGCACGG.AGCGGAACA	7.88556	7.5713	5.77574
0.00928162	2.69975	ATAGCACGG.AGGAATTGG	8.14732	7.85135	6.22783
1.01715	-7.34079	ATAGCACGG.ATACAACCG	7.80704	7.61065	5.92117
1.89378	-8.35042	ATAGCACGG.ATGGACGTT	7.85565	7.51467	5.76222
1.00061	-7.93423	ATAGCACGG.CGGAATGCA	7.99236	7.10223	6.42387
-4.10492	7.79403	ATAGCACGG.GCTCCTAGC	8.10885	7.55184	6.52649
0.088297	-6.91695	ATAGCACGG.GTCTTCATA	8.04201	6.85819	6.49093
-0.12164	8.3188	ATAGCACGG.TATGTATGC	7.76838	7.7175	6.24829
-1.14215	-4.86263	ATAGCACGG.TCTGATGAA	7.11295	7.94672	6.32547
-4.59137	-0.302173	ATAGCACGG.TTACAGTGT	7.61397	7.41284	6.33744
1.15297	9.55192	ATAGCCTAA.AAGTTCTCT	7.99886	7.85555	6.21559
1.76357	3.38404	ATAGCCTAA.ACCGTCCTA	7.7137	7.3465	6.654
1.02518	8.2797	ATAGCCTAA.ACCTGTACC	7.58293	7.48505	6.50379
-1.84238	-5.13666	ATAGCCTAA.AGGATTACT	7.74161	7.40384	6.08889
-0.138001	0.135819	ATAGCCTAA.ATGCGGATT	8.05428	7.66987	6.38324
-0.786671	0.872972	ATAGCCTAA.CCATGCGTC	8.16118	7.78937	6.57533
-1.00409	-4.2957	ATAGCCTAA.CGGATTCTC	7.80808	7.61064	5.63272
-0.693204	-5.58885	ATAGCCTAA.GCTATGTAA	8.05531	7.76207	6.43579
-2.94157	1.21085	ATAGCCTAA.GTCCTAGTT	8.08035	7.62854	5.26611
0.206345	0.381219	ATAGCCTAA.GTTCAGAAG	8.19454	7.78921	6.28658
14.3506	2.0724	ATAGCCTAA.TAGATCTGT	7.86094	7.64728	6.40961
-3.93678	-0.298104	ATAGCCTAA.TATCGAGCC	7.90245	7.64825	6.24644
-1.80172	-0.99348	ATAGCCTAA.TCACAGGTA	8.27561	7.80198	5.22674
-2.99807	0.845549	ATAGCCTAA.TGAGCAGAT	7.96053	7.58717	6.47439
0.0689578	-4.05689	ATAGCTTGC.ACAAGTACA	7.77459	7.94158	4.69234
1.54522	3.37534	ATAGCTTGC.CCAGTCTCA	7.91516	7.40047	6.07265
-1.71775	0.798317	ATAGCTTGC.GAATCGAGA	8.07122	7.82336	3.11891
2.94336	-4.42215	ATAGCTTGC.TCAGAGCGT	8.21987	7.05172	6.02876
-4.46409	8.78173	ATAGTCAGT.AACAGCAGT	7.92477	7.50436	5.47331
-2.57396	-0.795591	ATAGTCAGT.AAGTCATGA	8.15481	7.67747	5.94646
3.26093	-6.13346	ATAGTCAGT.ACAGCATCA	7.973	7.30835	6.21108
-0.454465	1.10985	ATAGTCAGT.ATGCGCCGT	8.29812	7.72189	4.90411
1.93029	-7.44073	ATAGTCAGT.CAACGATCG	7.88421	7.56031	5.25004
-0.166421	-7.70672	ATAGTCAGT.CCGCATCCT	7.848	6.98476	6.26905
-5.37568	8.60815	ATAGTCAGT.CGCTTGTAG	7.55794	7.03505	6.34278
0.683148	11.2252	ATAGTCAGT.GAGATTCCT	7.92469	7.56725	5.51543
2.51953	10.7089	ATAGTCAGT.TGTATGTAG	8.00792	7.38568	6.37516
-0.238834	-8.3389	ATAGTCTCC.CGTCTGCTG	7.864	7.31538	5.82104
-3.80069	-0.16989	ATAGTCTCC.TCCTTAGGT	7.99552	7.63694	6.49382
1.54365	1.93954	ATAGTGGTT.AATTCGGAA	8.0691	7.72207	6.23412
0.332036	0.197179	ATAGTGGTT.CATCCACCG	8.42114	7.81961	3.22504
1.15273	-5.10615	ATAGTGGTT.CATCTCGAT	8.2159	7.2529	6.88165
0.279776	0.646527	ATAGTGGTT.CCTCGGTCA	8.46895	7.61482	5.92056
1.51166	0.295157	ATAGTGGTT.CTAGAGTCG	8.07087	7.99411	5.89334
0.55945	1.09052	ATAGTGGTT.TAACCGTGA	8.16045	7.72271	5.4131
-2.78938	0.73151	ATAGTGGTT.TAGACCATG	8.09215	7.60533	5.95288
2.74698	-8.36361	ATAGTGGTT.TGCTCACAC	7.91899	7.43249	6.56731
-1.74384	-0.414497	ATATAGCGT.ATTCCTACG	8.1636	7.82052	5.86913
1.11958	-7.55346	ATATAGCGT.CAATCAAGT	7.85618	7.67394	5.73702
2.94286	9.75367	ATATAGCGT.CATTCAGTT	7.91101	7.47341	4.92222
0.472881	10.9552	ATATAGCGT.CGGAATGCA	7.98107	7.5492	5.87609
0.905513	8.43639	ATATAGCGT.TGGTGGTAA	7.97039	7.49014	5.49501
-0.0772673	10.8031	ATATCAGCC.CATACGCAG	7.96463	7.45404	6.31318
0.0287652	-7.07904	ATATCAGCC.CCACGAAGG	7.93475	6.6754	4.83628
0.539256	10.3947	ATATCAGCC.CCATAATCG	8.12108	7.56841	6.30345
-0.189697	-5.35647	ATATCAGCC.GACCAGAGA	8.05367	7.70413	4.64528
-0.281152	1.35011	ATATCAGCC.GTTCCAACA	8.20659	7.82445	5.63041
1.56238	-2.50766	ATATCAGCC.TGATCGGAA	8.25986	7.44667	6.68187
-3.82938	-0.526892	ATATCCGAT.ACGGACCAT	7.80843	7.67786	6.48268
1.95244	2.54644	ATATCCGAT.ATACGAGGT	7.8554	7.54316	6.75756
-3.19618	-1.59263	ATATCCGAT.CAGCAGTAC	8.10306	7.80643	6.05234
0.841666	-5.26432	ATATCCGAT.CCAAGCGAG	7.94919	7.34706	0
2.98377	-5.90911	ATATCCGAT.GGAATTCAC	7.91991	7.21935	6.58748
-0.458564	10.5113	ATATCCGAT.TACAGTTAG	7.61038	7.34695	6.4881
3.04552	-5.0111	ATATGCAGC.ATTAGCACA	8.18949	7.2769	4.78318
-0.670042	0.224435	ATATGCAGC.GAACCTTCA	8.12652	7.88805	5.14351
0.427544	0.327421	ATATGCAGC.GACGGACTA	8.10827	7.83749	5.33455
-1.74436	-4.66252	ATATGCAGC.GTGTCCGTG	8.02108	7.52231	6.11787
0.792149	-7.35786	ATATGCAGC.TAATCACGC	8.02557	7.37751	5.02842
-1.78086	-0.555042	ATATGTCCA.AGTTACAAG	8.14749	7.73074	4.84094
-4.77375	9.25761	ATATGTCCA.CAACTCCAG	8.10849	6.91579	5.91896
-0.0852352	-4.28364	ATATGTCCA.CGAGCTTAC	8.1033	6.76914	4.87851
-2.67351	-4.33944	ATATGTCCA.CGGAAGACG	7.93686	7.39811	6.06483
-1.36704	-6.21085	ATATGTCCA.GCTTGGTTC	7.84549	7.39224	5.68206
-4.64762	-0.140719	ATATGTCCA.GTGCCATGA	7.76509	7.4312	6.6823
2.66782	-5.51466	ATATGTCCA.TACAGTTAG	8.17655	6.93613	5.52545
1.65185	3.47776	ATATTCGCA.ACTGTAATC	7.77406	7.32627	6.44883
3.09976	10.3028	ATATTCGCA.CGATTCGAG	8.05192	7.47965	5.9488
0.268853	-6.7518	ATATTCGCA.GCGCTAGAA	8.17077	7.29492	5.51582
0.223142	-1.28674	ATATTCGCA.TCCACCTCA	8.13572	7.92496	5.59465
2.56924	9.91477	ATCAAGAGA.CAGGTTGTC	7.9801	7.44295	6.00589
1.2658	-2.26598	ATCAAGAGA.CATCTCACG	8.25285	7.76385	6.10742
-1.56794	-6.2538	ATCAAGAGA.CGCATAACT	7.63616	7.12776	6.90482
2.53792	10.5372	ATCAAGAGA.CTATTCCGT	7.74558	7.32531	5.4905
0.282739	-3.28584	ATCAAGAGA.CTTCTCATC	7.97943	7.38765	6.27089
0.771297	-6.30234	ATCAAGAGA.CTTGGTCAT	7.88741	7.39412	6.5252
1.05571	2.9286	ATCAAGAGA.GCCAACAAT	8.01406	7.73034	6.14792
0.0308255	-5.83706	ATCAAGAGA.GTAGCCTTG	8.10588	7.43137	4.53286
1.98603	-8.31803	ATCAAGAGA.GTCAGTTGT	7.90199	7.35443	5.64435
-0.739506	0.178545	ATCAAGAGA.GTGTCACAC	8.32127	7.81741	4.04482
-1.74041	-7.28076	ATCAAGAGA.TGCGACGTT	7.67679	7.53475	6.26596
-0.30503	3.43306	ATCAAGCAT.CTAGTCGTC	7.98149	7.848	5.29696
-5.14589	8.6987	ATCAAGCAT.GGAGTTAGC	8.08726	7.19269	6.38924
-3.72975	-0.77945	ATCAAGCAT.TAGAGCGTC	8.05458	7.37366	5.93584
1.7754	-6.04822	ATCACCGCA.AGAGAGTGG	8.13537	7.58108	6.83345
3.5326	-6.04541	ATCACCGCA.AGCTTGGTG	7.8647	7.4699	6.1458
1.63356	0.621794	ATCACCGCA.GGTTGCTAT	7.98486	7.86784	5.5152
-1.96847	-0.60405	ATCACCGCA.TCAGAGTCA	8.05006	7.80049	6.40041
1.51426	-3.43649	ATCACCGCA.TCCAACGTG	8.10188	7.66021	6.84987
-1.82676	-1.54227	ATCACCGCA.TGTAGGTTA	8.21423	7.56445	6.63916
1.99617	1.69587	ATCACTTCC.AGACTTCGT	7.97543	7.76475	6.58705
-0.163559	-1.7365	ATCACTTCC.AGAGGTGAA	8.12218	7.93992	5.03735
2.61324	-4.10449	ATCACTTCC.ATAGCCTAA	8.2317	7.17133	6.83072
0.695439	2.68947	ATCACTTCC.GTGAACCAC	8.10981	7.44326	6.19196
1.7439	-3.77506	ATCAGAAGC.CATCCTCTC	7.88734	7.5751	6.81354
0.976659	11.2897	ATCAGAAGC.CCAAGTCGA	7.82024	7.35288	6.68316
-2.20418	3.16264	ATCAGAAGC.CCACTACCA	8.09104	7.42694	6.01109
-3.9664	1.13667	ATCAGAAGC.CTAACACTG	8.01085	7.58614	6.31641
-0.44561	-0.538142	ATCAGAAGC.GCTGTTCGG	8.33613	7.41407	5.98244
3.54941	-5.88987	ATCAGAAGC.GTAAGTGAG	7.88961	7.45977	5.45601
0.754521	-5.98083	ATCAGAAGC.TAGGTTAGT	8.01999	7.04597	6.82305
-2.56328	3.07695	ATCAGAAGC.TCCGGAGCT	7.91328	7.66788	6.61271
-2.78923	-0.688505	ATCAGGATG.CCTTAACAT	8.06203	7.54095	5.43659
-0.692761	-0.446567	ATCAGGATG.GAGGTGAGC	8.22688	7.9673	6.10986
14.4784	2.87917	ATCAGGATG.GTTAGTCAA	8.03176	7.41205	6.28985
1.16389	-3.68207	ATCAGTCGA.CAGCTAGTT	8.03794	7.5101	4.10304
-0.772169	-6.67174	ATCAGTCGA.CCTTGACGG	8.00033	7.39641	5.74607
1.09311	0.291422	ATCAGTCGA.GTGGAGGTC	8.03294	7.60513	6.26281
3.21709	10.0357	ATCAGTCGA.GTGGATAAG	7.75427	7.21298	6.35094
-0.788041	-0.25552	ATCAGTCGA.TCCGATAAC	8.32765	7.73143	6.15166
-4.27506	-1.4389	ATCAGTCGA.TGAGAGGAC	7.89901	7.3567	6.15778
1.53167	-3.73401	ATCAGTCGA.TTACAGTGT	7.88421	7.62017	6.63239
-0.505737	-4.30808	ATCAGTCGA.TTCTGGTGC	8.07357	7.37418	6.08962
1.65415	-8.49533	ATCATAGAC.AAGCTGGTC	7.77895	7.69731	5.4604
0.0534387	-3.58495	ATCATAGAC.ACCTGCAGA	7.87001	7.1673	5.74262
-2.77131	-4.80031	ATCATAGAC.CACGATAGA	7.82323	7.49758	6.80499
2.49196	-7.88479	ATCATAGAC.CCGCAACAC	7.88189	7.27074	6.43088
-4.77648	8.89298	ATCATAGAC.CCTATTGGT	7.84308	7.16499	6.26905
1.86263	-7.88784	ATCATAGAC.CGCGTGAGA	7.95886	7.34756	6.33105
-3.39208	0.607814	ATCATAGAC.CTGACAGCA	8.04223	7.68811	5.06929
2.58049	-7.76332	ATCATAGAC.TGGTGCCTG	7.74759	7.08711	6.73981
0.162215	-2.39056	ATCATAGAC.TGTACACGA	7.99083	7.52369	6.69467
2.78518	-6.04354	ATCATAGAC.TGTCCATAG	8.07653	7.269	5.20334
-0.565482	10.3235	ATCATGTTC.ACTCGCTGT	7.79402	7.44769	6.1283
1.15392	10.7102	ATCATGTTC.CAGTCCTAA	8.15048	7.50669	6.10395
-1.70058	0.107115	ATCATGTTC.CATCTCACG	8.16854	7.46499	6.33479
0.604142	2.0263	ATCATGTTC.CTATACTAG	8.06634	7.30661	5.77372
-0.509902	8.98484	ATCATGTTC.CTTGGTCAT	7.9703	7.61803	6.05923
1.90402	-3.70798	ATCATGTTC.GGAACCTAG	8.17681	7.28991	5.93375
-4.20457	9.29057	ATCATTACG.AGATCGAGT	7.71913	7.15985	5.9453
-2.03983	-5.17066	ATCATTACG.CACTGCTTA	7.7633	7.24964	6.64669
1.47036	-5.85962	ATCATTACG.TTATCCAAG	7.99534	7.16501	6.00028
1.62504	1.77704	ATCCAATGA.ATCTTACAG	8.00498	7.67306	6.27439
1.26584	-3.67392	ATCCAATGA.CAGCTTACC	7.9869	7.50614	5.7741
-0.522433	9.16963	ATCCACAGT.ATCCTCCGA	7.95885	7.47222	6.45813
-3.1546	8.04706	ATCCACAGT.CACGTCATA	7.72762	7.55823	6.45389
-0.0220987	-6.20015	ATCCACAGT.CGTTCGTAC	7.91052	7.38314	6.14035
2.57653	-4.46758	ATCCACAGT.GTACAATGC	8.03705	7.58392	4.47398
14.2191	3.12379	ATCCACAGT.GTCGTGTTA	8.04574	7.35997	5.40375
-0.0457569	-1.54905	ATCCAGCTG.AGACGGAGG	8.36871	7.64072	3.42484
2.19384	-6.77927	ATCCAGCTG.AGGATCTCA	8.02054	7.56068	5.99206
0.559441	-6.76284	ATCCAGCTG.CTCGACTGC	8.03434	7.48251	5.74469
2.97052	10.3318	ATCCAGCTG.GCGATATGA	8.19495	7.03539	6.07174
3.04365	10.8019	ATCCATTAG.GACTAGCAT	7.91142	7.41294	6.26157
-2.11071	0.327682	ATCCATTAG.GAGTCACCA	8.02877	7.58946	6.37016
-1.59162	-5.88215	ATCCATTAG.GTCTTATGC	7.81262	7.62465	6.62531
1.53779	9.6813	ATCCATTAG.TCACCGAGG	8.33037	7.6815	5.82079
-0.156334	-0.589264	ATCCATTAG.TGCGACGTT	8.24749	7.91771	2.81976
0.0892494	-7.19627	ATCCGACCA.AGCCAGGAC	7.74172	7.81832	6.15152
0.00737447	-0.714197	ATCCGACCA.AGCGGTCTA	8.39606	7.2979	5.81214
1.09401	2.23209	ATCCGACCA.CACCTTCCT	7.9567	7.7112	6.0355
-1.71136	-3.86176	ATCCGACCA.CTCTAAGAG	8.15422	7.38411	6.53764
1.91527	-6.7905	ATCCGACCA.CTGTGCTCA	7.98102	7.21731	6.50512
1.57766	-4.97057	ATCCGACCA.GACAATGTT	7.61227	7.38586	0
14.0087	2.38526	ATCCGGTCC.AGGATGCGT	8.13504	7.81917	5.73347
-3.19489	8.3879	ATCCGGTCC.CAAGAGGAG	7.68336	7.63989	7.01171
0.673846	10.8446	ATCCGGTCC.CAAGCCTCG	7.84439	7.53796	6.63229
0.597051	10.0399	ATCCGGTCC.CACTTGGAT	8.14178	7.63423	5.66007
0.705281	-4.4427	ATCCGGTCC.TCAGACAAG	7.58193	7.61418	5.95804
-1.83342	2.24696	ATCCGGTCC.TGGAGAACC	8.19869	7.70474	6.54612
2.89585	-8.12855	ATCCGTCTC.ACTCGAGTC	7.96386	7.46891	6.18558
1.26863	0.186582	ATCCGTCTC.ATATTCGCA	7.91635	8.06658	5.8484
2.04933	0.605895	ATCCGTCTC.ATTCGCTTA	7.94353	7.64748	6.23148
1.42648	2.46467	ATCCGTCTC.CCGATCTCT	7.90648	7.55314	4.95874
0.234642	10.4048	ATCCGTCTC.GACCGGTAG	8.20607	7.48344	6.2127
0.0343341	-8.08244	ATCCGTCTC.GTTCACTCC	7.82336	7.17314	5.09905
0.964219	2.07271	ATCCGTCTC.TCCAACGTG	8.07037	7.59751	5.36971
2.26174	-7.94999	ATCCGTCTC.TCTCGATGC	7.87213	7.49138	5.68412
-0.466295	-6.51802	ATCCTCCGA.ACGCTCTTA	7.93816	7.33768	5.20248
0.644403	10.5129	ATCCTCCGA.ATAGAGCAG	8.18026	7.52819	5.88709
-3.13004	-1.16839	ATCCTCCGA.ATATCCGAT	7.80792	7.62931	5.92313
-1.60929	-1.15976	ATCCTCCGA.ATCCAATGA	8.22131	7.46251	6.16475
1.68415	-6.37991	ATCCTCCGA.ATGAGATCC	8.18353	7.2777	5.78842
-0.500527	9.75703	ATCCTCCGA.CAATGTGCT	7.88802	7.54724	5.797
-2.82764	-5.03798	ATCCTCCGA.GACGTCAAT	7.66806	7.27882	5.95896
3.10953	10.3252	ATCCTCCGA.GATCTGAAT	7.88896	6.98505	6.63713
-0.270998	-0.106376	ATCCTCCGA.TACGAACTC	8.31946	7.96879	5.75743
-0.289486	-5.00509	ATCCTCCGA.TCAAGGTCG	7.91941	7.72711	4.93056
1.19896	-7.44621	ATCCTCCGA.TCCACCTCA	7.84962	7.20287	6.44869
-0.775843	-7.82774	ATCCTCCGA.TCGTCATTC	8.03891	7.53101	6.11898
-3.52399	-0.758253	ATCCTGCCT.AACTGATTC	7.9783	7.58872	6.30485
-0.871791	-0.407989	ATCCTGCCT.AAGGATACG	8.20181	7.35881	6.82808
[truncated: 6,945 more rows]

## Sheet: Fig1_S2_d
umap_1	umap_2	cell	KLF5	SALL4	ESRRB
2.95137	-4.49779	AACAACCTA.AACGATGAC	0	0	0
0.264465	2.87202	AACAACCTA.ACACTGTGA	0	0	0
0.481674	0.669398	AACAACCTA.AGGTGTACA	0	0	0
-1.70912	3.43574	AACAACCTA.AGTGGAATG	0	0	0
-1.62325	-4.60457	AACAACCTA.GAGATTCCT	0	0	0
-3.64067	-0.661606	AACAACCTA.GCTACAATG	0	0	0
3.5384	10.0984	AACAACCTA.GCTATGTAA	0	2.65764	0
1.85856	-3.17797	AACAACCTA.GGTTGAAGG	0	0	0
0.450716	-3.95376	AACAACTGG.AGACCACGC	0	0	0
-3.88832	-0.250021	AACAACTGG.ATAGTCAGT	0	0	0
-2.01578	-0.0434976	AACAACTGG.ATATGCAGC	0	0	0
2.37113	2.39415	AACAACTGG.ATGGAGAGT	0	0	0
-0.670668	-1.17789	AACAACTGG.CACTTCCTT	0	0	0
-0.96913	-4.69975	AACAACTGG.CGCTTCACG	0	0	0
-2.39873	2.94444	AACAACTGG.GGTAGACAT	0	0	0
-0.263633	-4.51145	AACAACTGG.TCACTACGT	0	0	0
-1.55406	-3.61913	AACAACTGG.TTCTGAATG	0	0	0
2.11797	-4.71166	AACAATGCA.ACAGAAGAG	0	0	0
-0.113051	3.76942	AACAATGCA.CAAGCGCAT	0	0	0
-4.39301	9.28934	AACAATGCA.TATTACTCG	2.68266	0	0
-2.81467	-0.0388017	AACAATGCA.TGGTCCTAG	0	0	0
2.2296	-3.85163	AACACACTC.ATAACGACA	0	0	0
0.600269	11.1678	AACAGATCG.ACCATGTCT	0	1.79804	0
0.118231	-6.59572	AACAGATCG.ACGTGCTCG	0	0	0
0.094145	-2.51814	AACAGATCG.AGCCGGATC	0	0	0
0.540597	-5.84241	AACAGATCG.CCGCAATGG	0	0	0
-5.44517	8.7144	AACAGATCG.CCTTGTTGC	4.45306	0	0
0.018055	-3.51757	AACAGATCG.CGCATCTAC	0	0	0
-3.11504	8.07346	AACAGATCG.TGCCTGGTT	4.37313	0	0
0.357832	-1.04775	AACAGATCG.TGCGTGCCA	0	0	0
-2.38916	0.150076	AACAGATCG.TTATGAGGA	0	0	0
-1.0345	2.25564	AACAGCAGT.CAAGCGCAT	0	0	0
-0.645766	9.73709	AACAGCAGT.CCGCTATCC	0	2.53805	0
-1.15141	-6.97345	AACAGCAGT.GTTCAGAAG	0	0	0
-0.955938	-1.21235	AACAGCAGT.TTCCTCGGT	0	0	0
2.2364	1.71818	AACCATGGT.ATCGGTGGT	0	0	0
1.64257	1.03791	AACCATGGT.CAGTCCTAA	0	0	0
0.439293	0.558009	AACCATGGT.CCTGCTCCA	0	0	0
2.38026	2.5897	AACCATGGT.CGAATGAGT	0	0	0
14.4684	2.99798	AACCATGGT.CTACGTTGG	0	0	3.55574
1.36678	-2.95189	AACCATGGT.CTTGGTCAT	0	0	0
-0.203344	-6.77653	AACCATGGT.GACGGTGCT	0	0	0
0.180012	-4.50605	AACCATGGT.GGTGATAGG	0	0	0
1.46527	-5.44496	AACCATGGT.GTAACGCGA	0	0	0
14.4309	2.04587	AACCATGGT.TCGCGTCAT	0	1.97563	3.25211
-0.502335	-5.40276	AACCATGGT.TTACTAGTC	0	0	0
-2.08147	-6.03969	AACCGCTGA.AGCTATATG	0	0	0
0.662924	-6.94934	AACCGCTGA.AGTTCAACC	0	0	0
-0.18067	-3.3389	AACCGCTGA.CGTGGTACC	0	0	0
0.706622	-4.56087	AACCGCTGA.GAGATTCCT	0	0	0
1.31062	-5.30809	AACCGTGAG.CAGATCATT	0	0	0
2.42652	-6.32999	AACCGTGAG.CAGTTACTG	0	0	0
0.243074	2.27688	AACCGTGAG.TCAGGTGCA	0	0	0
-2.45799	-4.44594	AACCGTGAG.TGCCAGACG	0	0	0
-3.94994	7.79426	AACCGTGAG.TGCTCCTCC	3.08676	0	0
-4.67333	8.06677	AACGAGAAT.AACTCCATG	4.93056	0	0
14.349	2.10671	AACGAGAAT.ACGTCTATG	3.60927	2.30106	3.60927
1.41725	-3.77918	AACGAGAAT.CGGTTCGTA	0	0	0
-0.20527	0.910295	AACGAGAAT.GACCTTGTG	0	0	0
-0.253275	3.8497	AACGAGAAT.GTCAATACA	0	0	0
-3.76985	-1.29601	AACGAGGTG.AACGGAGAT	0	0	0
-2.06972	-0.344158	AACGAGGTG.CAACCTGGT	0	0	0
-0.375947	-6.6429	AACGAGGTG.CACACCTGT	0	0	0
-3.00329	-1.38921	AACGAGGTG.GAGATACAC	0	0	0
2.17923	-4.08045	AACGAGGTG.GGAGTACAG	0	0	0
-2.17502	-0.759111	AACGAGGTG.TAACGGATA	0	0	0
3.00439	-7.41305	AACGAGGTG.TCAACACTC	0	0	0
1.19857	-2.75917	AACGAGGTG.TGAGAATCC	0	0	0
0.802416	-6.60823	AACGATGAC.ACCGAGTAG	0	0	0
2.94588	-5.31216	AACGCATTG.ACGCGACAG	0	0	0
-2.26131	-6.67366	AACGCATTG.AGATATGGA	0	0	0
-0.125193	1.99296	AACGCATTG.AGCGACACC	0	0	0
1.78746	1.2362	AACGCATTG.ATTAGCCAC	0	0	0
1.26346	-2.09118	AACGCATTG.CAATCTCCG	0	0	0
14.4958	3.03589	AACGCATTG.CTCCGCATT	0	0	3.4234
1.19104	2.70826	AACGCATTG.CTGTAGAAG	0	0	0
-1.68814	-0.983333	AACGCATTG.GACGGTGCT	2.12391	0	0
3.06233	-5.72531	AACGCATTG.GTATGATCT	0	0	0
1.06646	2.05426	AACGCATTG.TTAACGGAG	0	0	0
0.559427	2.0593	AACGCCTAC.AGCCACTTC	0	0	0
0.472891	-3.07486	AACGCCTAC.CAGGAGCCT	0	0	0
0.0220565	-0.382229	AACGCCTAC.CCTTAATTC	0	0	0
0.758714	-1.2214	AACGCCTAC.CGAACAGAG	0	0	0
14.0147	2.42847	AACGCCTAC.GCTGTTCGG	0	0	2.89882
-4.69919	9.23059	AACGCCTAC.TGATGACAG	4.25482	0	0
2.42959	-7.02146	AACGCTCAA.ACGACAGTC	0	0	0
2.38215	10.0778	AACGCTCAA.AGGATCTCA	0	2.57311	0
-3.64042	0.820668	AACGCTCAA.AGGATTACT	0	0	0
-4.35802	0.370349	AACGCTCAA.CGTATCGAA	0	0	0
-2.06256	-0.704693	AACGCTCAA.GATCTGAAT	0	0	0
3.15421	9.60802	AACGCTCAA.GCATGTAAG	0	4.0172	0
-5.17464	9.05445	AACGCTCAA.GTAACTCAT	4.56683	0	0
-0.438046	-8.18585	AACGCTCAA.TCACTCGCT	0	0	0
-0.350156	9.76651	AACGCTCAA.TGTTAAGCC	0	1.981	0
0.714871	-3.07926	AACGGAGAT.AGTTAGGTC	0	0	0
1.31272	10.0765	AACGGAGAT.CTTCCGTGG	0	3.0541	0
-0.330691	-6.60603	AACGGAGAT.GATTCTCGG	0	0	0
-2.55382	3.00098	AACGGAGAT.TACGGTCGT	0	0	0
-3.69191	0.0492505	AACGGAGAT.TTGCCGTAG	0	0	0
-1.19914	1.61997	AACGGTAGC.AGACGCCTG	0	0	0
1.42573	-8.39564	AACGGTAGC.GAACTCGTA	0	0	0
1.38114	-2.52863	AACGTCGAG.CAAGTACGA	0	0	0
-1.04882	-1.06196	AACGTCGAG.CTGTACGAC	0	0	0
-1.58664	-0.936131	AACGTCGAG.GAACAACCA	0	0	0
-1.49526	-3.52835	AACGTCGAG.GCAGCTCTT	0	0	0
-2.42392	-4.92923	AACGTCGAG.GCTCTGTGT	0	0	0
-0.08815	-4.16643	AACGTCGAG.TCAACACTC	0	0	0
1.0885	-1.13009	AACGTTCTT.CCTCAGGTG	4.16967	0	0
-4.1767	-0.11358	AACGTTCTT.GCTGAGCAG	0	0	0
-0.552243	-7.44067	AACGTTCTT.GTCACAGAG	0	0	0
-4.01793	-0.456415	AACGTTCTT.TAACCGTGA	0	0	0
0.465788	-4.60527	AACGTTCTT.TAACTCCGA	0	0	0
0.0914005	4.07611	AACGTTCTT.TATGTATGC	0	0	0
1.38015	2.97131	AACTAACTG.CAGAGCACC	0	0	0
-0.374079	10.2177	AACTAACTG.GTAAGTGAG	0	2.92569	0
2.85993	-8.05836	AACTCCATG.AAGACTACC	0	0	0
-3.96889	-1.13719	AACTCCATG.CGCATAACT	0	0	0
-0.344088	-5.02834	AACTCCATG.CGGTTGCGA	0	0	0
-1.82175	-4.34251	AACTCCATG.GAGCCGTTA	0	0	0
0.577373	-2.51141	AACTCCATG.TCTTAGCGA	0	0	0
0.950161	-6.22274	AACTCCATG.TGTCACATA	0	0	0
0.20687	-7.402	AACTGATTC.CCAGTACTC	0	0	0
-1.10482	-3.7506	AACTGATTC.CGAACAATC	0	0	0
0.38996	10.0979	AACTGATTC.GTTCAGAAG	0	2.1604	0
-1.27187	-5.87561	AACTGATTC.TAATTCGTG	0	0	0
1.90781	-7.47225	AACTGCGAC.ACAACCGGA	0	0	0
1.12447	-5.69871	AACTGCGAC.AGGAAGGTG	0	0	0
1.1827	-4.88659	AACTGCGAC.ATGTCCTCC	0	0	0
-1.77677	0.459781	AACTGCGAC.CTGGAGCGA	0	0	0
-1.00497	-4.2112	AACTGCGAC.GCGGAGATT	0	0	0
-1.17467	-3.92136	AACTGCGAC.GGTCGGATA	0	0	0
-2.10073	0.704856	AACTGCGAC.TAACGGATA	0	0	0
1.99988	1.61015	AACTGCGAC.TGAGACAGC	0	0	0
-0.104165	-4.71232	AACTTAGCT.CTCGAACTG	0	0	0
-2.76276	0.900471	AACTTAGCT.GCCGCCTAA	0	0	0
1.10915	-0.378886	AACTTAGCT.GCGGTAAGT	0	0	0
-0.531233	9.87109	AACTTAGCT.TCCAGAACG	0	3.06963	0
1.02606	-6.94426	AACTTAGCT.TGCTCACAC	0	0	0
1.62521	-5.34187	AACTTAGCT.TTACTTACG	0	0	0
2.2818	-4.08329	AACTTCTGC.AGAGGTGAA	0	0	0
0.714846	0.919947	AACTTCTGC.AGCCTCTAG	0	0	0
-2.5018	-5.02424	AACTTCTGC.CAGCTGGAG	0	0	0
-1.39991	2.74668	AACTTCTGC.CCTAAGTCT	0	0	0
0.247046	-7.59866	AACTTCTGC.GTCATTCTA	0	0	0
-0.00413641	-8.25236	AACTTCTGC.GTTGCTCAG	0	0	0
-0.100092	1.62505	AACTTCTGC.TGCGTGCCA	0	0	0
1.25356	8.90558	AACTTGTCG.ATGAGATCC	0	2.00065	0
-4.12875	7.73124	AACTTGTCG.CATCCGACA	3.61365	0	0
1.23919	-4.8546	AACTTGTCG.CTATTCCGT	0	0	0
2.58605	-4.78381	AACTTGTCG.CTCGAACTG	0	0	0
3.34589	-7.15825	AACTTGTCG.CTGCATGTT	0	0	0
2.87541	-5.45014	AACTTGTCG.CTTAGGACT	0	0	0
-2.14094	-5.29768	AACTTGTCG.TAGCCAGTG	0	0	0
-4.51894	9.14266	AACTTGTCG.TATACGTGG	4.55047	0	0
1.35945	-5.98627	AAGACGAAG.CGAGTAGCA	0	0	0
0.547865	10.4865	AAGACGAAG.GTGAATGCC	0	2.2803	0
0.07771	-6.65737	AAGACGAAG.TTCGTGATG	0	0	0
1.1276	-4.96302	AAGACTACC.ACGTCTATG	0	0	0
-2.45313	2.79507	AAGACTACC.CAGAAGTGA	0	0	0
-3.2459	7.71109	AAGACTACC.CCATATCTT	4.08851	0	0
2.45376	-7.70528	AAGACTACC.TAAGTACAC	0	0	0
1.01983	10.5584	AAGACTGGT.AAGCTGAGG	0	2.06582	0
-2.97533	2.46767	AAGACTGGT.AAGTTGCCA	0	0	0
2.79591	10.6501	AAGACTGGT.CAATACCAC	0	3.30241	0
1.58289	1.95782	AAGACTGGT.CGCGTGAGA	0	0	0
0.66362	9.8792	AAGACTGGT.GATACTGTG	0	2.51476	0
-3.66963	-0.0579607	AAGACTGGT.GCACGCATT	0	0	0
0.617836	-5.36867	AAGACTGGT.TAAGCACTA	0	0	0
-2.54237	-3.64456	AAGAGAACT.ATAGCCTAA	0	0	0
-3.84589	-0.796458	AAGAGAACT.CGAATCCTG	0	0	0
0.824714	11.0341	AAGAGAACT.CTCCTATCT	0	2.08348	0
-0.312749	-5.92812	AAGAGAACT.CTCTGTCAA	0	0	0
-2.8444	2.38543	AAGAGAACT.CTGATGCAC	0	0	0
0.340949	-3.02308	AAGAGAACT.GACAATGTT	0	0	0
2.2714	1.50866	AAGAGAACT.GCAGCTTGA	0	0	0
1.79639	-7.34782	AAGAGAACT.GCGACACAG	0	0	0
-2.44922	2.67378	AAGAGAACT.TTAACGTTC	0	0	0
1.66349	9.66474	AAGAGAGAG.CTCTGTCAA	0	3.6207	0
1.93557	-6.9096	AAGAGAGAG.GCTAGTGGA	0	0	0
-0.710653	-1.59943	AAGAGAGAG.TGCATCGGA	0	0	0
-0.406987	-0.317243	AAGCAACTA.AAGTAGGAC	0	0	0
0.810352	11.2285	AAGCAACTA.ACACGTTGC	0	2.49107	0
0.987149	8.87937	AAGCAACTA.ACCTTGAAG	0	2.36755	0
-2.1751	-6.84754	AAGCAACTA.ATACGAGGT	0	0	0
-3.99925	0.948453	AAGCAACTA.GCCATTAAG	0	0	0
-2.21198	-5.08724	AAGCAACTA.GTCGACATT	0	0	0
0.173257	9.83181	AAGCAACTA.TCAAGCGTA	0	2.85224	0
-2.58416	-5.48015	AAGCAACTA.TCGGTATCA	0	0	0
-4.14637	6.88135	AAGCAACTA.TTAAGTGGT	2.28663	0	0
-1.81345	3.31465	AAGCAATCG.AGCTCGTCT	0	0	0
2.30043	-6.04607	AAGCAATCG.TAGACACGT	0	0	0
0.783922	11.0136	AAGCACAAC.ACATTGACA	0	2.60733	0
2.90623	-4.80516	AAGCACAAC.ACGCTATGT	0	0	0
0.0748436	-7.61432	AAGCACAAC.AGATCTTCA	0	0	0
-0.257587	-7.68616	AAGCACAAC.CATAGGTGT	0	0	0
-2.02431	-4.9834	AAGCACAAC.GACATAACG	0	0	0
-3.7818	8.16785	AAGCACAAC.GCCTTGTGA	3.33927	0	0
1.9964	-8.51645	AAGCACAAC.GTCAATACA	0	0	0
0.802683	9.75196	AAGCACAAC.TGTAGCAAG	0	2.86074	0
0.0425257	-4.44055	AAGCAGCAT.CACTACAGG	0	0	0
0.207827	-7.51026	AAGCAGCAT.CAGTGAGGA	0	0	0
1.17611	0.370067	AAGCAGCAT.CTGACAGCA	0	0	0
-1.61879	-5.58579	AAGCAGCAT.GCTAGTGGA	0	0	0
1.992	-3.64886	AAGCAGCAT.GTGGAGGTC	0	0	0
-2.19486	2.51298	AAGCAGCAT.TACTTCCAG	0	0	0
3.08822	-6.99467	AAGCAGCAT.TCCAAGTAA	0	0	0
1.88922	1.54253	AAGCATTGC.ACAAGTACA	0	0	0
-0.897959	-0.146849	AAGCATTGC.AGGTGTACA	0	0	0
2.17842	1.26312	AAGCATTGC.ATTGATCAC	0	0	0
2.88899	-5.78656	AAGCATTGC.CAGAGCACC	0	0	0
0.983581	-4.83931	AAGCATTGC.CCAAGTCGA	0	0	0
-0.203711	-5.61835	AAGCATTGC.CCAATATAC	0	0	0
2.74005	10.1533	AAGCATTGC.GACACCGAT	0	2.87958	0
-2.03878	3.30285	AAGCATTGC.GTAAGTGAG	0	0	0
0.289337	11.0155	AAGCATTGC.TAGATAGCC	0	2.00287	0
-3.00008	-0.493965	AAGCATTGC.TTCCAATTC	0	0	0
-2.26874	3.78429	AAGCCAAGT.ATGGAGGAA	0	0	0
2.87652	9.34627	AAGCCAAGT.CAATACCAC	0	2.57535	0
1.48114	1.94297	AAGCCAAGT.CCACTACCA	0	0	0
1.829	-5.94591	AAGCCAAGT.TATGAAGAC	0	0	0
-0.0385618	1.10075	AAGCCAAGT.TATGCCTTC	0	0	0
1.15483	-4.9737	AAGCCAAGT.TTATCGCAC	0	0	0
1.65287	-4.55973	AAGCCAAGT.TTCGGAGTC	0	0	0
-1.19953	-0.38127	AAGCCACAC.CCTATTCAA	0	0	0
3.2708	9.51184	AAGCCACAC.CTGATCCGA	0	2.66756	0
1.00928	0.929177	AAGCCACAC.GAGTCACCA	0	0	0
2.03876	0.774515	AAGCCACAC.GCCGAGTCT	0	0	0
-0.914567	-5.97495	AAGCCACAC.TAAGGTGAT	0	0	0
-1.51919	-0.564715	AAGCCACAC.TGGTCCTAG	0	0	0
0.893423	2.51412	AAGCTGAGG.ATGCCTTCA	0	0	0
-2.02721	-3.89511	AAGCTGGTC.ACCGACGGT	0	0	0
-1.3053	-5.69496	AAGCTGGTC.AGATGTTGG	0	0	0
2.09563	1.31478	AAGCTGGTC.GATAAGCTG	0	0	0
2.19193	-5.59574	AAGCTGGTC.TGATTGTGC	0	0	0
1.91979	-7.77111	AAGCTGGTC.TTATCGCAC	0	0	0
2.29129	-4.19078	AAGCTTGCA.AGACATCCA	0	0	0
2.27382	-6.87764	AAGCTTGCA.ATGAACTAG	0	0	0
-2.87849	9.45475	AAGCTTGCA.GATTGAGTA	3.21047	2.18944	0
1.25968	-5.21205	AAGCTTGCA.TCAGAGCGT	0	0	0
-3.80564	-1.10329	AAGGAACAG.CATTATGTC	0	0	0
0.499976	-5.06692	AAGGAAGTC.AACTGATTC	0	3.69809	0
1.64758	-5.12482	AAGGATACG.AATACTCCG	0	0	0
1.23719	-0.166107	AAGGATACG.AATGCTGAT	0	0	0
-3.16013	2.17718	AAGGATACG.ATAGTCAGT	0	0	0
2.40577	-7.99968	AAGGATACG.CACACCTGT	0	0	0
-0.378229	1.83901	AAGGATACG.CACATATCA	0	0	0
0.0862632	3.49032	AAGGATACG.CCTTCGAGC	0	0	0
-2.0399	1.26758	AAGGATACG.CTTCGTGCA	0	0	0
1.72747	0.948977	AAGGATACG.TAAGTACAC	0	0	0
-0.608252	0.508825	AAGGATACG.TATCAGTGC	0	0	0
-1.293	-5.97081	AAGGATACG.TCCTGTGGA	0	0	0
-5.21531	8.58516	AAGGATCGT.GGATTCGTC	4.16967	0	0
2.08418	-8.56069	AAGGATCGT.GTCCTTCAT	0	0	0
0.33762	0.478807	AAGGTCTGA.AATATCAGC	0	0	0
-2.35882	-0.638318	AAGGTCTGA.AGTGAACGG	0	0	0
1.99845	-4.84702	AAGGTCTGA.CCGACTGTT	0	0	0
0.771488	1.64334	AAGGTCTGA.CCTTCCTCA	0	0	0
-1.89074	-6.70189	AAGGTCTGA.CCTTGCTTG	0	0	0
-2.96652	-4.57174	AAGGTCTGA.GCCTGCATC	0	0	0
-2.38815	0.554727	AAGGTGCTG.AAGTTCTCT	0	0	0
14.1629	2.2675	AAGGTGCTG.AGCGGTAAG	0	0	3.3596
-4.11109	-0.953499	AAGGTGCTG.CATCCAGGA	0	0	0
-1.55906	0.455751	AAGGTGCTG.CGGAAGACG	0	0	0
-1.84505	0.300673	AAGGTGCTG.GGATCGTTC	0	0	0
0.915732	10.2413	AAGGTGCTG.TCATATCGC	0	2.27324	0
2.4072	2.47458	AAGGTGCTG.TCATGCTCA	0	0	0
-2.72078	-1.84886	AAGTACAGA.ACTCGAGTC	0	0	0
1.31495	-2.84521	AAGTACAGA.AGCAAGTCC	0	0	0
-2.19089	-0.989054	AAGTACAGA.ATTGCGCTA	0	0	0
-2.53274	-0.763084	AAGTACAGA.CAAGCGCAT	0	0	0
-1.74264	-3.94822	AAGTACAGA.CATAGGTGT	0	0	0
-0.0447567	9.68776	AAGTACAGA.CCGGATTGC	0	2.15634	0
-1.27626	0.398891	AAGTACAGA.CGGTAGCTT	0	0	0
-0.87577	-6.44489	AAGTACAGA.CGTATTCCT	0	0	0
-1.07769	2.07112	AAGTACAGA.CTACGGTAT	0	0	0
0.647982	-4.79031	AAGTACAGA.CTGAGTCCA	0	0	0
1.35754	-5.16329	AAGTACAGA.TAACATTGG	0	0	0
2.7982	-3.86329	AAGTACAGA.TCGCATTCG	0	0	0
-2.06731	-4.06207	AAGTACAGA.TGACAAGTT	0	0	0
-1.04116	-0.804758	AAGTAGGAC.ACAAGTACA	0	0	0
1.75848	-3.84602	AAGTAGGAC.ACTCGAGTC	0	0	0
1.99884	9.57092	AAGTAGGAC.AGCAGACAA	0	3.69298	0
-4.35309	-0.326077	AAGTAGGAC.ATCCTGCCT	0	0	0
-5.43458	8.74141	AAGTAGGAC.GTCCACAAC	5.29481	0	0
-1.52698	0.38336	AAGTAGGAC.TATGTACCT	0	0	0
-4.22892	7.00681	AAGTAGGAC.TGCGATACT	3.3384	0	0
3.13916	-5.89421	AAGTCATGA.CTATCTTGA	0	0	0
1.25034	-6.26963	AAGTCATGA.GACGTAGCA	0	0	0
-3.95989	-1.00512	AAGTCATGA.GCTACCGAG	0	0	0
-4.85702	7.69319	AAGTCATGA.GGAGCATCT	3.91723	0	0
1.41231	-2.58805	AAGTCATGA.GTCACAGAG	0	0	0
-2.02836	-6.77347	AAGTCATGA.TACGAACTC	0	0	0
0.703066	-5.59609	AAGTTCTCT.GAGCCGTTA	0	0	0
-0.426481	3.95863	AAGTTCTCT.TGGAATCGT	0	0	0
1.88639	-6.01743	AAGTTGCCA.AAGCACAAC	0	0	0
-2.0382	1.27551	AAGTTGCCA.GAGATGTAT	0	0	0
-1.34852	-3.45897	AAGTTGCCA.GTCAGTTGT	0	0	0
1.57372	-5.12152	AATAACTCC.AAGGATCGT	0	0	0
-4.44875	9.23784	AATAACTCC.AGACCAGCT	3.76262	0	0
0.450903	-1.03508	AATAACTCC.CAAGCTGCA	0	0	0
-1.69823	1.80946	AATAACTCC.CGCTTATGA	0	0	0
2.65369	-7.99697	AATAACTCC.CTCGAACTG	0	0	0
0.466453	8.76255	AATAACTCC.CTTGATCTA	0	2.64175	0
-0.7582	-1.27187	AATAACTCC.GCAACCAAC	0	0	0
-0.174912	-8.14734	AATACCTTG.AATTAGAGG	0	0	0
-3.53128	9.61234	AATACCTTG.CCAGATCAC	4.58586	2.37106	0
0.99353	9.06414	AATACCTTG.CGACGTACG	0	2.35796	0
2.38501	2.6656	AATACCTTG.GACTAGCAT	0	0	0
1.2581	-4.46657	AATACCTTG.TCACACTGC	0	0	0
0.531161	-6.80828	AATACCTTG.TTGCCAGAT	0	0	0
-2.33626	3.74733	AATACGTCT.ATATGTCCA	0	0	0
3.11427	-6.91388	AATACGTCT.ATCCAATGA	0	0	0
-1.84633	-3.7053	AATACGTCT.GATTCCTCT	0	0	0
-4.33558	-0.313265	AATACGTCT.TCGAACGCT	0	0	0
2.12663	-7.5131	AATACGTCT.TTAACGGAG	0	0	0
-0.0249315	1.43542	AATACGTCT.TTAGATCGG	0	0	0
-0.744904	-6.58387	AATACTCCG.AATACGTCT	0	0	0
-2.79778	0.832783	AATACTCCG.ACACATCTG	0	0	0
-2.17368	-0.7274	AATACTCCG.AGCCTCTAG	0	0	0
-3.8706	8.07249	AATACTCCG.AGTCAGTTG	3.60317	0	0
2.38412	-7.78541	AATACTCCG.CAATCATAC	0	0	0
14.4199	2.97075	AATACTCCG.CAGATCATT	0	0	4.29475
-0.398781	-6.63212	AATACTCCG.CCATACGAT	0	0	0
2.46305	-4.93479	AATACTCCG.GTGCTCTTG	0	0	0
2.78795	-5.49888	AATACTCCG.TGACCTCCT	0	0	0
1.27484	-2.12208	AATAGACGC.AAGGATCGT	0	0	0
-1.7984	-3.45422	AATAGACGC.AGTGTCTCT	0	0	0
-3.03472	7.88525	AATAGACGC.GATCTAGAG	2.29341	0	0
1.74895	-5.4568	AATAGACGC.GATTAGTGT	0	0	0
0.0576693	-1.28241	AATAGACGC.GTAACAGTC	0	0	0
2.08858	10.7647	AATAGACGC.GTGCATCAA	0	2.65272	0
1.64275	-4.82913	AATAGACGC.TACCGATTG	0	0	0
0.0472072	3.59464	AATAGACGC.TGACCTATG	0	0	0
1.50634	-8.41589	AATATCAGC.ACAGGAACT	0	0	0
1.98909	-5.63134	AATATCAGC.AGATGTTGG	0	0	0
-2.94493	7.99607	AATATCAGC.ATAACGACA	3.36858	0	0
0.574575	10.6224	AATATCAGC.CTGCAAGCC	0	2.17203	0
-2.9816	3.32192	AATATCAGC.TTGATGAGT	0	0	0
-2.86001	9.51728	AATATCGCT.ACGTCTATG	4.13949	2.06222	0
-3.69601	-1.26887	AATATCGCT.AGCCGGATC	0	0	0
2.49432	-4.52029	AATATCGCT.ATCATGTTC	0	0	0
2.609	10.2033	AATATCGCT.ATGCGCCGT	0	2.75679	0
0.424174	-2.57378	AATATCGCT.TGACGGTTG	0	0	0
0.904405	0.37453	AATCAGGAG.AACTGCGAC	0	0	0
1.43807	-5.86621	AATCAGGAG.ACCACGGAT	0	0	0
-1.35065	-0.791097	AATCAGGAG.ACCGTCCTA	0	0	0
-0.576787	-3.19186	AATCAGGAG.CGCGCACAT	0	0	0
-2.35255	-0.485343	AATCAGGAG.CGGACAAGT	0	0	0
-2.9829	3.59692	AATCAGGAG.CTCTTCAGC	0	0	0
2.62164	9.72028	AATCAGGAG.GTATGCCTT	0	3.64944	0
-1.4442	1.07533	AATCAGGAG.TAGCACTAT	0	0	0
2.69981	-8.14406	AATCCGCTG.CAGCCGCAA	0	0	0
1.30359	-6.2871	AATCCGCTG.GCCATACAA	0	0	0
2.06693	-8.44159	AATCCGCTG.TAGACCATG	0	0	0
-3.25583	-0.0129748	AATCCGCTG.TGCAGATGC	0	0	0
-1.79617	-0.0139398	AATCCGCTG.TGCCATCTC	0	0	0
-0.577778	-6.3583	AATCCTCGT.ATATGTCCA	0	0	0
1.25416	-8.2785	AATCCTCGT.CAACCTGGT	0	0	0
-0.391861	-6.28082	AATCCTCGT.CACGGATAG	0	0	0
1.05897	-5.61809	AATCCTCGT.CGAAGAGGT	0	0	0
1.34001	1.87564	AATCCTCGT.CGTACATCT	0	0	0
0.872479	9.56587	AATCCTCGT.GAGAACAGG	0	2.95569	0
0.761419	1.56965	AATCCTCGT.GTTGACGTG	0	0	0
-1.20754	0.578639	AATCCTCGT.TAACATTGG	0	0	0
-1.10983	-5.14397	AATCCTCGT.TACAACACC	0	0	0
2.2863	-6.19744	AATCGCCAT.CAGCACGTG	0	0	0
-0.386812	-5.28009	AATCGCCAT.CCGGTTGAG	0	0	0
2.081	-4.80966	AATCGCCAT.CGACCTGTA	0	0	0
2.7297	-6.34628	AATCGCCAT.CGGATTCTC	0	0	0
0.556739	10.8065	AATCGCCAT.CTTCCGTGG	0	2.65272	0
-4.37612	7.99193	AATCGCCAT.GACTCTGGT	3.78443	0	0
-1.73601	2.8615	AATCGCCAT.TACCGCGTT	0	0	0
0.1965	-6.74605	AATCGTGTT.AGCACCAGC	0	0	0
-4.07408	0.388679	AATCGTGTT.ATCATAGAC	0	0	0
3.10182	-7.7734	AATCGTGTT.ATCTCGAAC	0	0	0
-2.81823	3.67706	AATCGTGTT.CACACTGCC	0	0	0
1.07735	-5.7868	AATCGTGTT.CGTGCTTGA	0	0	0
-3.26758	-0.790833	AATCGTGTT.GCAGCTCTT	0	0	0
3.34107	10.0526	AATCGTGTT.GCGACCTGT	0	3.5043	0
1.86101	-7.37839	AATCGTGTT.TGTAACAGT	0	0	0
0.0900734	-7.52588	AATCGTGTT.TTACTTACG	0	0	0
-1.31192	-0.852279	AATCTCCTA.AGACTTCGT	0	0	0
-4.77948	9.01339	AATCTCCTA.CAGCAGTAC	4.31556	0	0
0.42473	3.86018	AATCTCCTA.CCGACTTGG	0	0	0
1.8888	-5.67859	AATCTCCTA.GCGTTCAGA	0	0	0
2.40206	-7.59829	AATCTCCTA.GCTTACGTT	0	0	0
2.40481	-4.43577	AATCTCCTA.TAGCTGTTG	0	0	0
-2.16753	9.41771	AATCTCCTA.TGTTAAGCC	2.13369	2.13369	0
1.00605	8.99567	AATCTGACC.CACAATAAC	0	2.52739	0
-2.16912	-0.913928	AATCTGACC.GCTGTTCGG	0	0	0
-3.88164	8.9915	AATCTGACC.GTAACTCAT	4.34365	0	0
1.74608	-7.39535	AATCTGACC.GTAAGTGAG	0	0	0
-0.459129	2.44192	AATCTGACC.TAGCCAGTG	0	0	0
-2.04488	-4.00907	AATCTGACC.TCAAGGTCG	0	0	0
2.07993	-4.64896	AATCTGACC.TGATGGACA	0	0	0
0.200533	-5.2439	AATGAGTCG.ATCCGACCA	0	0	0
2.3488	-7.60267	AATGAGTCG.CCATATCTT	0	0	0
-1.87808	-4.75429	AATGAGTCG.CCGTTCCAA	0	0	0
2.16447	-5.17924	AATGAGTCG.GCGTTCAGA	0	0	0
3.55267	-6.54727	AATGAGTCG.GTGTCCGTG	0	0	0
3.02021	-5.48166	AATGAGTCG.TAAGGTCCG	0	0	0
0.907417	-6.17577	AATGAGTCG.TGTGCCATG	0	0	0
0.797146	-3.14633	AATGAGTCG.TTAACGGAG	0	0	0
1.19859	-7.46004	AATGCACTT.AATCCTCGT	0	0	0
0.818928	8.40634	AATGCACTT.AGATGAGAT	0	2.03111	0
1.73922	-8.32645	AATGCACTT.AGCACACCT	0	0	0
-0.164873	-5.56092	AATGCACTT.CATACGCAG	0	0	0
-3.70695	-0.363187	AATGCACTT.GTAACTCAT	0	0	0
-0.110317	0.419833	AATGCAGCG.ACAAGGTAC	0	0	0
0.213241	3.17421	AATGCAGCG.GCACGCATT	0	0	0
2.16459	-7.11665	AATGCAGCG.GCTTGTCCT	0	0	0
-4.18976	-1.2396	AATGCAGCG.TCAAGGAGT	0	0	0
3.25916	9.99613	AATGCCTCA.CGTTGATCC	0	3.27508	0
-4.24195	7.95392	AATGCCTCA.GAGACATTG	3.59624	0	0
2.70327	-7.82152	AATGCCTCA.GTACCTAAC	0	0	0
-2.58474	-4.0423	AATGCCTCA.TGGAAGATT	0	0	0
2.01931	3.07347	AATGCCTCA.TTGTCAACC	0	0	0
-2.25049	-4.05214	AATGCGTGC.AAGCAACTA	0	0	0
-2.40808	9.56937	AATGCGTGC.ACGCGACAG	4.11144	2.25929	0
-1.40711	0.221936	AATGCGTGC.ACTACCATC	0	0	0
2.11913	2.28092	AATGCGTGC.CCTAGCAAT	0	0	0
-0.529573	-1.50386	AATGCGTGC.TCTGCAACA	0	0	0
-1.39274	-6.68194	AATGCGTGC.TTGCAGTCA	0	0	0
3.23177	10.4412	AATGCTATC.AAGCAATCG	0	2.91683	0
1.80933	-6.27127	AATGCTATC.AAGCTGAGG	0	0	0
2.95837	10.3586	AATGCTATC.AATCGTGTT	0	2.76095	0
-4.68591	0.142434	AATGCTATC.AGGATCTCA	0	0	0
-0.375331	-8.2979	AATGCTATC.AGTCGCCGA	0	0	0
-0.964091	-4.43609	AATGCTATC.AGTTGTGTA	0	0	0
-3.67996	8.07602	AATGCTATC.CCTTAACAT	4.29085	0	0
0.425194	-3.38899	AATGCTATC.GAGCCGTTA	0	0	0
2.42888	10.3672	AATGCTATC.GGTGATAGG	0	3.08742	0
0.362531	10.4349	AATGCTATC.TATTGACTG	0	2.14095	0
-1.26753	-3.78492	AATGCTATC.TTGTCAACC	0	0	0
-0.390842	1.70445	AATGCTGAT.AGCACCAGC	0	0	0
1.3425	-7.23541	AATGCTGAT.ATCGAATCG	0	0	0
14.5529	2.29503	AATGCTGAT.CATTGTTCA	0	0	2.56643
-2.80258	9.71551	AATGCTGAT.CGTGTCCGA	3.3384	1.86172	0
-2.68167	-4.41196	AATGCTGAT.CTCCGCATT	0	0	0
0.916603	-4.2915	AATGCTGAT.GGTGTGACC	0	0	0
2.81659	-5.2894	AATGCTGAT.TAGCACACG	0	0	0
1.14942	-0.649342	AATGCTGAT.TCCTATTCC	0	0	0
0.899858	10.8094	AATGTGCGT.ATAGCTTGC	0	2.32152	0
2.89517	-4.24721	AATGTGCGT.CAAGTCACT	0	0	0
1.72732	10.2154	AATGTGCGT.CTGTCACTT	0	2.83926	0
-2.37582	3.11012	AATGTGCGT.GCATGTGGT	0	0	0
0.00729998	3.29598	AATGTGCGT.TGAGCAGAT	0	0	0
-4.0586	8.03033	AATTAGAGG.AAGGATCGT	4.21953	0	0
1.48069	2.78501	AATTAGAGG.ATTAGCGGT	0	0	0
-4.28525	9.04737	AATTAGAGG.GGATCAGGT	3.89339	0	0
-2.5278	3.5711	AATTAGAGG.GTGCGTTCC	0	0	0
0.982228	-4.51239	AATTCGGAA.ATACAACCG	0	0	0
2.66563	-4.9998	AATTCGGAA.CCTGACCTC	0	0	0
-0.00195711	3.57195	AATTCGGAA.GAGTTAACT	0	0	0
0.589586	-2.48208	AATTCGGAA.GTTAGATTG	0	3.79926	0
0.914867	8.35865	AATTGGATC.CTGGACACT	0	2.45479	0
-0.7598	-4.42191	AATTGGATC.TAGATAGCC	0	0	0
-1.88467	2.60824	AATTGGATC.TGATCGGAA	0	0	0
-0.0248302	2.34709	AATTGGTGA.ACACATCTG	0	0	0
-2.8433	-1.16723	AATTGGTGA.AGCTTGGTG	0	0	0
0.44937	-1.77468	AATTGGTGA.CACTACAGG	0	0	0
2.82701	9.88348	AATTGGTGA.GAAGAGCAC	0	3.39792	0
-0.923258	1.76885	AATTGGTGA.GCATGTGGT	0	0	0
0.151079	2.99803	AATTGGTGA.GCTTCACTC	0	0	0
-3.85959	7.90619	AATTGGTGA.TAGCGCAGC	3.63976	0	0
-1.9548	2.45687	AATTGGTGA.TCACTACGT	0	0	0
-4.19214	-0.228853	AATTGGTGA.TCTAATACC	0	0	0
2.50138	2.55046	ACAACCGGA.TCAAGGTCG	0	0	0
-0.404103	-1.60673	ACAACCGGA.TGGATTAGC	0	0	0
-1.84744	-0.249442	ACAACGAGC.ACACATCTG	0	0	0
0.359535	-4.3619	ACAACGAGC.AGAGCCGCA	0	0	0
-0.0675301	1.1428	ACAACGAGC.ATTCCTACG	0	0	0
0.506625	-6.92225	ACAACGAGC.TAACATTGG	0	0	0
-1.55281	-5.11446	ACAACGAGC.TAGTTGACG	0	0	0
-1.92543	0.508257	ACAAGAATG.AGGAAGGTG	0	0	0
0.441137	-3.17247	ACAAGAATG.CATAGAGAT	0	0	0
1.18491	9.32641	ACAAGAATG.GCTACCGAG	0	2.39427	0
-3.51784	8.16709	ACAAGAATG.TGATGGACA	2.52527	0	0
-2.78108	-4.51086	ACAAGGTAC.AACCGTGAG	0	0	0
-2.57685	-1.10365	ACAAGGTAC.AATAACTCC	0	0	0
1.05682	0.330929	ACAAGGTAC.AATCTGACC	0	0	0
-1.67009	1.04798	ACAAGGTAC.ACAGAAGAG	0	0	0
-2.3875	-0.166558	ACAAGGTAC.ACGACATCT	0	0	0
-0.131767	10.3194	ACAAGGTAC.ACGCACACT	0	2.39699	0
-4.776	8.26365	ACAAGGTAC.AGTGAACGG	5.04549	0	0
-0.40363	-7.96482	ACAAGGTAC.ATGGACGTT	0	0	0
-1.28818	2.19716	ACAAGGTAC.CACACCACA	0	0	0
-2.16514	-4.90481	ACAAGGTAC.CCGGTTGAG	0	0	0
1.58079	-8.47122	ACAAGTACA.AAGGATCGT	0	0	0
14.1616	2.23005	ACAAGTACA.AGGAAGGTG	0	0	2.56865
2.87184	10.3583	ACAAGTACA.TGAGAGGAC	0	2.77918	0
-3.05954	3.44101	ACAAGTACA.TGTAACAGT	0	0	0
0.768829	0.542401	ACAATAGGT.AACAACCTA	0	0	0
1.88187	-6.66845	ACAATAGGT.CACAGCGAA	0	0	0
-3.94498	1.09195	ACAATAGGT.CAGCTGGAG	0	0	0
3.06393	10.398	ACAATAGGT.GATCGATAC	0	3.83847	0
1.00544	10.1466	ACAATAGGT.GCTGAGCAG	0	2.66135	0
-1.06615	1.18061	ACAATAGGT.GGAGCATCT	0	0	0
3.57676	-6.60439	ACAATAGGT.TCGTGACGT	0	0	0
-2.58692	9.1384	ACAATAGGT.TGCTCACAC	4.17833	2.20079	0
-3.30785	0.335826	ACAATAGGT.TGGTGCCTG	0	0	0
-0.770013	0.853425	ACAATAGGT.TTCACTCCT	0	0	0
2.04026	-4.90369	ACAATTCGG.CATTCAGTT	0	0	0
-0.269915	-7.94946	ACAATTCGG.CCGGTGGTT	0	0	0
-3.49288	-1.34979	ACAATTCGG.CTCTACGCA	0	0	0
2.79133	-7.54975	ACAATTCGG.CTTGTAACG	0	0	0
1.84289	1.74788	ACAATTCGG.GTCACTATG	0	0	0
1.18089	10.067	ACACACCGT.AATTAGAGG	0	2.81091	0
1.11207	9.59761	ACACACCGT.ACGTGTAGT	0	3.42628	0
-1.86314	2.23954	ACACACCGT.CCAATATAC	0	0	0
2.53036	-8.41436	ACACACCGT.CCATAGCCA	0	0	0
14.4546	3.08612	ACACACCGT.CGACGTGAT	0	0	4.57223
14.3783	2.73822	ACACACCGT.CGGTCGACA	0	0	3.69044
0.769859	-4.04463	ACACACCGT.TCAACACTC	0	0	0
1.08997	10.6994	ACACACCGT.TGCGTCTTA	0	2.40796	0
-2.61064	0.841455	ACACACGTC.AGTACTCTC	0	0	0
1.40012	9.41646	ACACACGTC.GATGCTCCT	0	3.06963	0
1.72268	-4.86681	ACACACGTC.TAGTGATCC	0	0	0
-0.194965	1.15893	ACACACGTC.TCACAGGTA	0	0	0
-1.79938	-4.41905	ACACATCTG.AAGCTGGTC	0	0	0
1.91717	-7.07751	ACACATCTG.AGTAAGCCA	0	0	0
3.64033	-6.17492	ACACATCTG.CTTGGATCA	0	0	0
-0.870483	-5.58918	ACACCACAT.ACGATGGAA	0	0	0
1.83443	-5.06901	ACACCACAT.ACGGACCAT	0	0	0
-1.77241	2.74594	ACACCACAT.CATGGTCGA	0	0	0
0.766855	2.65157	ACACCACAT.CGTATAGCG	0	0	0
-4.63318	0.0258923	ACACCACAT.CTGAGTCCA	0	0	0
1.43237	-7.63388	ACACCACAT.GCTGAGCAG	0	0	0
3.2056	-4.75658	ACACCACAT.GGATCAATG	0	0	0
-1.77158	-1.03034	ACACCACAT.GTAATCAGC	0	0	0
-3.81445	0.0485579	ACACCACAT.GTTCACTCC	0	0	0
1.45401	9.9221	ACACCACAT.TTCCGCCAG	0	2.51685	0
0.0563887	-5.30827	ACACCGCCA.AAGAGAGAG	0	0	0
1.66688	-4.92739	ACACCGCCA.AGGTCCGTC	0	0	0
-1.75021	-3.96879	ACACCGCCA.AGTCATACT	0	0	0
-0.118192	-3.37403	ACACCGCCA.ATGTGACGA	0	0	0
-0.0982148	-6.42282	ACACCGCCA.CCACGGATC	0	0	0
-1.6094	-6.38374	ACACCGCCA.GCACGCATT	0	0	0
2.61514	-8.14397	ACACCGCCA.TGATACCGT	0	0	0
2.59549	-8.38629	ACACGTTGC.ACCACTAGG	0	0	0
-4.3924	8.65188	ACACGTTGC.ACCATTCAC	3.71748	0	0
1.08354	8.7945	ACACGTTGC.AGAGCCGCA	0	2.48702	0
-2.07802	-4.73201	ACACGTTGC.CATGACGTT	0	0	0
-0.481641	-4.50752	ACACGTTGC.CATGGTCGA	0	0	0
13.8587	2.60574	ACACGTTGC.GGTTCTATC	0	0	3.02195
1.11203	1.84124	ACACTAACG.ACAACCGGA	0	0	0
-1.46211	-6.14782	ACACTAACG.GTGACGTAA	0	0	0
-2.04036	-0.249147	ACACTAACG.TCGACGTTG	0	0	0
-0.385719	-6.27239	ACACTGTGA.AAGCACAAC	0	0	0
2.64993	10.4594	ACACTGTGA.CCACCATGC	0	3.02195	0
-3.79001	7.1861	ACACTGTGA.CCGAGTACT	4.40238	0	0
1.21211	-4.57456	ACACTGTGA.CGATTCGAG	0	0	0
0.914667	-7.97751	ACACTGTGA.TCAATGGAC	0	0	0
-1.77863	2.33212	ACAGAAGAG.ACACACCGT	0	0	0
1.22745	8.61199	ACAGAAGAG.CCTCGCGTT	0	2.22988	0
2.63023	-4.16969	ACAGAAGAG.GACCAGAGA	0	0	0
-1.84309	1.05463	ACAGAAGAG.TGATGGACA	0	0	0
-1.03167	1.52033	ACAGAGATG.AAGCTTGCA	0	0	0
1.48375	8.5316	ACAGAGATG.ATATCAGCC	0	1.94317	0
-0.454621	-7.88833	ACAGAGATG.ATGCAGTTC	0	0	0
-2.45484	-3.86307	ACAGAGATG.CCACGTTCT	0	0	0
2.46232	-6.39721	ACAGAGATG.CCATTACAG	0	0	0
-1.87679	-5.94913	ACAGAGATG.CCGGTTCTA	0	0	0
-4.45114	0.217826	ACAGAGATG.GCACGTAGA	0	0	0
1.26356	10.1892	ACAGAGATG.GGACACTGG	0	2.15364	0
0.451751	1.7333	ACAGCGGTC.AACCGCTGA	0	0	0
2.3729	-5.54676	ACAGCGGTC.ATTAGCGGT	0	0	0
-1.6602	2.45189	ACAGCGGTC.CTCCTGACG	0	0	0
-1.39263	-6.25952	ACAGCGGTC.TAGCACTAT	0	0	0
-4.32331	7.63935	ACAGCGTAT.CGGTCGACA	3.18273	0	0
0.348156	-0.129737	ACAGCGTAT.GGAAGTATG	0	0	0
-3.00394	-0.864035	ACAGCGTAT.TGAGATCAT	0	0	0
-0.968681	-1.28059	ACAGGAACT.ACACACCGT	0	0	0
-2.25966	2.82907	ACAGGAACT.ACCGCTGTG	0	0	0
2.40552	9.45772	ACAGGAACT.AGACTAGTA	0	2.9471	0
0.409061	-6.29265	ACAGGAACT.CAAGTCGAA	0	0	0
0.594339	11.1037	ACAGGAACT.CCTCAGGTG	0	1.88598	0
2.29565	2.43943	ACAGGAACT.GGAAGTATG	0	0	0
-4.30003	7.86617	ACAGGAACT.GTTAGTCAA	4.24744	0	0
2.06138	-7.17395	ACAGGTATC.ATAGCACGG	0	0	0
-5.22254	8.72494	ACAGGTATC.CAATGCATT	5.04025	0	0
-1.97055	-4.20661	ACAGGTATC.CCAGTACTC	0	0	0
2.15763	-7.12694	ACAGGTATC.CCGCAACAC	0	0	0
0.775243	-2.96424	ACAGGTATC.GCACCATCG	0	0	0
-2.68807	-0.474664	ACAGGTATC.GGAAGAAGC	0	0	0
0.0118737	2.54602	ACAGTATTG.ACTACCATC	0	0	0
1.08302	0.937358	ACAGTATTG.AGGTCCGTC	0	0	0
-1.36305	-5.46362	ACAGTATTG.CGCATAACT	0	0	0
0.155502	-2.56067	ACAGTATTG.CTAGAGGTA	0	0	0
-3.48417	0.476907	ACAGTATTG.GTTGCTCAG	0	0	0
-2.20916	0.569166	ACAGTATTG.TCGGACAGT	0	0	0
-4.52627	9.19859	ACATCGTCC.ACGGTGTAC	3.74028	0	0
-4.17516	8.51497	ACATCGTCC.AGTGAACGG	3.81525	0	0
0.124684	3.09718	ACATCGTCC.GCTCTGTGT	0	0	0
2.01001	-7.00561	ACATCGTCC.GGTAATCTA	0	0	0
1.0808	0.076628	ACATCGTCC.GTACAATGC	0	0	0
-1.83177	-4.01525	ACATCGTCC.TCGTACCTT	0	0	0
14.1373	3.0005	ACATCGTCC.TTGTTAGAG	0	0	4.15104
1.98883	-8.55788	ACATGACTA.ACCGTCACG	0	0	0
-0.981389	-7.8786	ACATGACTA.CCACTACCA	0	0	0
1.6305	2.31487	ACATGACTA.CGTACACAC	0	0	0
-2.73351	8.86572	ACATGACTA.GAGTTAACT	2.90859	2.26856	0
-4.09224	7.80427	ACATGACTA.TATCATGCT	3.71513	0	0
-0.660685	-8.19048	ACATGACTA.TCGGACAGT	0	0	0
2.94422	-7.5493	ACATGGATT.ACAAGAATG	0	0	0
0.567512	-4.61474	ACATGGATT.ATTATGCAG	0	0	0
-1.01914	-1.36557	ACATGGATT.CAAGTCACT	0	0	0
2.75485	-4.12592	ACATGGATT.CCAACAACA	0	0	0
13.9396	2.50526	ACATTCCAC.ACATGGATT	0	0	4.11245
1.54106	-5.18887	ACATTCCAC.ATTCGAAGA	0	0	0
1.74746	0.227573	ACATTCCAC.CAAGTCGAA	0	0	0
0.724916	-7.06985	ACATTCCAC.CACAGCGAA	0	0	0
-1.78725	-6.20012	ACATTCCAC.CGACCATCA	0	0	0
1.34132	10.4033	ACATTCCAC.CTTACATGC	0	2.43793	0
3.37958	-6.59185	ACATTCCAC.CTTCTGAGT	0	0	0
-0.309911	-3.41414	ACATTCCAC.TCCGTATAC	0	0	0
1.9214	1.00044	ACATTCCAC.TGAGAATCC	0	0	0
0.75949	-5.85639	ACATTGACA.AATGCTATC	0	0	0
3.57257	-6.22741	ACATTGACA.AGCTCGTCT	0	0	0
0.776733	8.82922	ACATTGACA.CAATCATAC	0	3.21237	0
-4.16855	-0.351337	ACATTGACA.CCGCTATCC	0	0	0
-2.72021	0.480155	ACATTGACA.GCCGAGTCT	0	0	0
2.0851	-7.43921	ACATTGACA.GTTGCTCAG	0	0	0
-0.675725	-7.16891	ACATTGACA.TCCTCTAGT	0	0	0
-0.259611	-2.03462	ACATTGACA.TGAGTGACT	0	0	0
-1.16539	-4.62111	ACCACGCTA.AAGTTGCCA	0	0	0
-2.08142	-4.59985	ACCACGCTA.ACCGGTTAC	0	0	0
1.42399	-6.0777	ACCACGCTA.ATCGATCCT	0	0	0
2.15525	-3.62263	ACCACGCTA.ATGCTTCAG	0	0	0
-3.54427	8.63063	ACCACGCTA.CCTAAGTCT	4.12315	0	0
-4.01756	7.55519	ACCACGCTA.CTTCCGTGG	3.94003	0	0
-1.44073	-4.94672	ACCACGCTA.GAATTCAGT	0	0	0
-2.42213	-5.70405	ACCACGCTA.GACCGTAGT	0	0	0
1.96778	-7.39772	ACCACGCTA.GCCATACAA	0	0	0
-0.784313	-8.12317	ACCACGCTA.GGTAGTGTT	0	0	0
1.68614	2.77796	ACCACGCTA.GTCTTCTCG	0	0	0
-2.70062	2.23936	ACCACGGAT.ACTAAGTTC	0	0	0
-0.811988	2.28552	ACCACGGAT.ATCCAATGA	0	0	0
-2.94403	-0.7831	ACCACGGAT.CAGCTCTTC	0	0	0
1.10399	2.20556	ACCACGGAT.CGCAACCTC	0	0	0
1.96351	-5.65105	ACCACGGAT.GAGGTGAGC	0	0	0
-2.27659	3.49369	ACCACTAGG.CCGGTTGAG	0	0	0
1.85319	3.23327	ACCACTAGG.GTCACAGAG	0	0	0
-0.556937	-1.40455	ACCACTAGG.TCAGGTGCA	0	0	0
1.14557	0.712098	ACCACTAGG.TTCCATACC	0	0	0
0.219005	-1.0884	ACCAGCGTT.ACCAGCGTT	0	0	0
-0.317255	10.0619	ACCAGCGTT.AGATCGAGT	0	2.5456	0
-0.0487609	-3.91078	ACCAGCGTT.ATTAGCACA	0	0	0
-1.92646	-4.16078	ACCAGCGTT.CACCTTCCT	0	0	0
-4.13586	9.12929	ACCAGCGTT.CCGCACTCA	3.13594	0	0
0.6825	-7.28034	ACCAGCGTT.CGCCATTAC	0	0	0
2.73549	-5.04097	ACCAGCGTT.TACGACTTG	0	0	0
14.2888	2.88527	ACCAGCGTT.TCAGTAAGC	0	2.90859	4.65383
-2.66605	9.2397	ACCAGCGTT.TGCATCGGA	2.05923	2.05923	0
1.40305	0.295998	ACCATACTT.AGACCACGC	0	0	0
1.40934	-2.68525	ACCATACTT.AGACTTCGT	0	0	0
-0.823983	-5.31211	ACCATACTT.CAGCAGTAC	0	0	0
-0.777818	0.745928	ACCATACTT.CCAGTCTCA	0	0	0
1.15968	9.0282	ACCATACTT.CCATAAGTA	0	3.20213	0
-4.28158	8.12045	ACCATACTT.CTATCCATC	3.26817	0	0
-0.909981	-0.928192	ACCATACTT.GATGTAAGG	0	0	0
-5.2279	8.90935	ACCATACTT.TTACCTCTC	3.8407	0	0
-2.06433	10.0115	ACCATCTAA.CCTGCAGAT	2.26237	2.90206	0
-4.16549	7.50258	ACCATCTAA.CGTGTATTC	2.69288	0	0
-0.0751184	8.49332	ACCATCTAA.CTTATCTCA	0	2.2284	0
-0.168662	-3.9981	ACCATCTAA.CTTCGACTG	0	0	0
-1.69498	-4.1322	ACCATCTAA.GCCGCCTAA	0	0	0
0.533302	-6.64968	ACCATCTAA.GCCTTAGAG	0	0	0
-4.61691	7.59386	ACCATCTAA.TGACAAGTT	4.11482	0	0
-0.33991	-0.193499	ACCATGTCT.AACTCCATG	0	0	0
0.988477	-5.65459	ACCATGTCT.AATTCGGAA	0	0	0
-2.16467	-6.37706	ACCATGTCT.ATCCACAGT	0	0	0
0.0869746	8.4478	ACCATGTCT.ATCTAGGTT	0	3.81053	0
-2.95299	-0.776307	ACCATGTCT.CATCAATAG	0	0	0
-1.61722	-6.63092	ACCATGTCT.CGCCACCAT	0	0	0
0.791609	11.2526	ACCATGTCT.CTGCATGTT	0	1.89027	0
2.6675	-8.45238	ACCATGTCT.GCGACCTGT	0	0	0
0.512822	-2.69834	ACCATGTCT.TACCTCACT	0	0	0
-2.92446	-4.56386	ACCATGTCT.TGGTTATAC	0	0	0
0.0997299	-3.44614	ACCATTCAC.CATCCAGGA	0	0	0
-5.3042	8.7875	ACCATTCAC.GTTGCATGG	5.47686	0	0
-0.0547887	-7.04596	ACCGACGGT.ACTGTAATC	0	0	0
-0.996066	-5.64963	ACCGACGGT.ATGCGCTAC	0	0	0
2.15377	0.884624	ACCGACGGT.GACTGCCTG	0	0	0
-0.163269	-5.12204	ACCGACGGT.GATAACGTC	0	0	0
1.3186	9.20964	ACCGACGGT.GATTGAGTA	0	2.65272	0
-0.70622	1.4774	ACCGACGGT.TCACAGGTA	0	0	0
-1.8762	-0.707075	ACCGACGGT.TCATCATCT	0	0	0
-0.468484	-4.04655	ACCGAGACA.AAGAGAACT	0	0	0
14.3492	2.43957	ACCGAGACA.AATACTCCG	0	0	1.95975
1.19487	-4.88798	ACCGAGACA.ATCCACAGT	0	0	0
-4.24059	7.51357	ACCGAGACA.GAATCACAT	3.75852	0	0
1.1763	8.78544	ACCGAGACA.GTCAGACCG	0	2.34677	0
-2.93062	2.66126	ACCGAGACA.TGAAGACCA	0	0	0
1.97673	-3.95144	ACCGAGTAG.AGTACGAAT	0	0	0
0.809517	-6.84	ACCGAGTAG.ATCAGAAGC	0	0	0
2.53182	-6.2804	ACCGAGTAG.GAAGAGCAC	0	0	0
-1.58599	0.976252	ACCGAGTAG.TCGGACAGT	0	0	0
1.86144	-7.3502	ACCGATCGA.AGCGACACC	0	0	0
1.0827	-6.30969	ACCGATCGA.CCTCTTGTA	0	0	0
2.56107	9.50586	ACCGATCGA.TCGGTATCA	0	3.08742	0
-2.83111	3.08204	ACCGCTGTG.ACGTTCAAT	0	0	0
0.843948	-8.04929	ACCGCTGTG.ATCAGGATG	0	0	0
2.50641	-7.69475	ACCGCTGTG.GCCGAGTCT	0	0	0
-4.28679	0.0799319	ACCGCTGTG.TAGTACGTA	0	0	0
0.259616	-3.57397	ACCGCTGTG.TGATCGGAA	0	0	0
1.02826	-5.47483	ACCGGAAGG.AGAGGACGT	0	0	0
-3.53075	-0.586276	ACCGGAAGG.CAAGTACGA	0	0	0
-0.0893803	-4.78957	ACCGGAAGG.CTCCAGCGT	0	0	0
-3.43911	1.0263	ACCGGAAGG.CTTGTAACG	0	0	0
-1.17907	-5.53415	ACCGGAAGG.GGAAGTATG	0	0	0
-3.71179	7.41099	ACCGGAAGG.GGATCAGGT	3.666	0	0
0.624137	-6.59004	ACCGGAAGG.GGTGTTCAT	0	0	0
-0.0664813	1.04427	ACCGGAAGG.GTAACTCAT	0	0	0
1.64527	0.999342	ACCGGAAGG.TCACATACT	0	0	0
-4.04828	-0.181802	ACCGGAGTA.ACTCCGTCG	0	0	0
3.20748	-4.89528	ACCGGAGTA.TCGCATTCG	0	0	0
0.0275774	4.02981	ACCGGTTAC.CCTTATCCG	0	0	0
-2.02295	3.76999	ACCGGTTAC.GAGAATCAG	0	0	0
14.0129	2.35351	ACCGGTTAC.GCGAGCAAG	0	0	3.84741
-2.6296	-1.16881	ACCGGTTAC.TTCTGAATG	0	0	0
-1.69493	-5.68877	ACCGGTTAC.TTGTCAACC	0	0	0
14.5319	3.14095	ACCGTACGC.ACAATTCGG	0	0	3.91723
-1.33545	-7.45303	ACCGTACGC.AGATCGAGT	0	0	0
0.0397392	-3.37181	ACCGTACGC.ATGGTTCGA	0	0	0
1.23023	-4.40589	ACCGTACGC.GCACGCATT	0	0	0
1.0623	10.2796	ACCGTACGC.TATGACCGA	0	2.42939	0
0.0590904	-3.1936	ACCGTCACG.ATACTTGCT	0	0	0
-0.0474419	-5.96955	ACCGTCACG.CCAAGCGAG	0	0	0
-0.827836	-7.55891	ACCGTCACG.GCAGCTCTT	0	0	0
2.6577	10.6751	ACCGTCCTA.AAGTAGGAC	0	2.95569	0
-1.92983	-4.60075	ACCTAGCAC.CCTTAACAT	0	0	0
2.3569	-8.55673	ACCTAGCAC.CTCTGCGGT	0	0	0
0.206147	2.07004	ACCTAGCAC.CTTGCGACC	0	0	0
-0.962333	-0.60746	ACCTAGCAC.GTCAAGATC	0	0	0
0.654043	-2.33409	ACCTAGCAC.TACCTCCTC	0	0	0
-0.717046	-5.70757	ACCTAGCAC.TTGGACTTC	0	0	0
-2.46896	2.72922	ACCTAGTTA.AGGAAGGTG	0	0	0
1.47624	1.07256	ACCTAGTTA.ATCGGTGGT	0	0	0
-3.21817	-0.0731994	ACCTAGTTA.CCACATTAG	0	0	0
14.3164	3.13081	ACCTAGTTA.CCGCAATGG	0	0	3.66786
-4.22472	9.22853	ACCTAGTTA.GGATCGTTC	3.67159	0	0
0.0282392	1.08801	ACCTAGTTA.GTCGAGTAC	0	0	0
0.399385	10.1465	ACCTAGTTA.TACGTTACC	0	1.84493	0
0.502487	-3.60297	ACCTAGTTA.TAGTAGTCT	0	0	0
1.56839	-8.45621	ACCTCCTAG.ACTTCTAAC	0	0	0
-1.24601	2.83256	ACCTCCTAG.CAGTTACTG	0	0	0
-2.84596	7.59045	ACCTGCAGA.ACAGGTATC	1.83513	0	0
1.67752	-6.97055	ACCTGCAGA.AGATGAAGA	0	0	0
2.18709	-7.65302	ACCTGCAGA.CTAGAGTCG	0	0	0
-4.72093	7.43434	ACCTGCAGA.GAAGAGCAC	4.33745	0	0
-1.92637	-7.01454	ACCTGCAGA.GTCCTAGTT	0	0	0
-0.868281	0.816745	ACCTGTACC.AACCGTGAG	0	0	0
-3.92089	-0.642825	ACCTGTACC.AGTCGCCGA	0	0	0
-3.41061	-0.0148698	ACCTGTACC.ATACTTGCT	0	0	0
-4.29492	8.2978	ACCTGTACC.CCTGACCTC	2.81238	0	0
-0.382473	1.75214	ACCTGTACC.GTGCGTTCC	0	0	0
-1.00278	1.26647	ACCTGTACC.TGCTGCGTC	0	0	0
2.24658	2.24468	ACCTTGAAG.AATCCTCGT	0	0	0
1.20095	10.982	ACCTTGAAG.AGCTTGGTG	0	1.95714	0
0.995802	-4.21539	ACCTTGAAG.AGTAATGGT	0	0	0
-0.276678	-6.95455	ACCTTGAAG.AGTTCAACC	0	0	0
0.811803	0.126902	ACCTTGAAG.ATCTCGAAC	0	0	0
-1.21377	-3.92082	ACCTTGAAG.CCGGTGGTT	0	0	0
-3.21344	1.05346	ACCTTGAAG.CCTCGACCT	0	0	0
0.0315913	1.61157	ACCTTGAAG.GAGGACTTA	0	0	0
-1.59097	-6.33965	ACCTTGAAG.GAGTCACCA	0	0	0
0.629822	8.40445	ACGAATCGC.CATCGAAGC	0	2.16108	0
-1.63164	3.11402	ACGAATCGC.CCTCGCGTT	0	0	0
-4.67144	7.03133	ACGAATCGC.CTATCTTGA	2.29783	0	0
1.39361	-8.01174	ACGAATCGC.CTGATGCAC	0	0	0
1.4498	-4.89587	ACGAATCGC.TACGACCAT	0	0	0
14.4165	3	ACGACAGTC.CATCCAGGA	0	0	3.47503
2.56322	-4.32619	ACGACAGTC.CTGAGTAGC	0	0	0
3.36746	-6.64277	ACGACAGTC.GGTTAGATG	0	0	0
-2.51934	0.482449	ACGACAGTC.GGTTCAGAC	0	0	0
-0.00612201	2.25569	ACGACATCT.AATGCACTT	0	0	0
-1.48753	-0.345213	ACGACATCT.ACCTTGAAG	0	0	0
0.674327	1.20099	ACGACATCT.GACTATTGA	0	0	0
-2.77111	-4.63015	ACGACATCT.GATACACTA	0	0	0
-1.88701	-4.53654	ACGACGATT.ACACCGCCA	0	0	0
-0.771394	-4.9416	ACGACGATT.AGTGAGAGA	0	0	0
-0.143336	-4.99545	ACGACGATT.GGTAGCATC	0	0	0
-1.09266	1.56098	ACGACGATT.GTTCCAACA	0	0	0
-0.533416	-3.78629	ACGACGATT.TAGGATGCC	0	0	0
2.2661	-6.01831	ACGACGATT.TTATTCGAC	0	0	0
0.204324	-2.9591	ACGACTGCG.AAGTACAGA	0	0	0
-0.938967	1.20827	ACGACTGCG.AGACCAGCT	0	0	0
2.60282	-4.95437	ACGACTGCG.AGACTAGTA	0	0	0
-0.0630275	-5.03934	ACGACTGCG.ATTAGCGGT	0	0	0
-2.24138	2.60503	ACGACTGCG.CGCCACCAT	0	0	0
2.34415	-7.54214	ACGACTGCG.GGTAGTGTT	0	0	0
-1.57109	0.489548	ACGAGAGCA.ACCAGCGTT	0	0	0
-3.90951	0.952185	ACGAGAGCA.AGACATCCA	0	0	0
0.558625	-3.08871	ACGAGAGCA.CAGTTGAGT	0	0	0
-3.08389	-0.130447	ACGAGAGCA.CCTCGACCT	0	0	0
2.03972	-5.23777	ACGAGAGCA.CTGTGCTCA	0	0	0
1.32062	-6.92552	ACGAGAGCA.GTAGCATAC	0	0	0
1.36919	-4.08238	ACGAGAGCA.TCAGCTCAG	0	0	0
-0.201925	-1.83864	ACGAGCTTC.AATCGCCAT	0	0	0
-1.23776	-5.40804	ACGAGCTTC.CCACAAGGT	0	0	0
1.53381	9.38157	ACGAGCTTC.CCATACGAT	3.04452	3.04452	0
1.21464	9.1421	ACGAGCTTC.CTGAGTAGC	0	2.90369	0
0.719825	2.23236	ACGAGCTTC.CTGCTGCTT	0	0	0
1.90087	-5.30393	ACGAGCTTC.GGAAGGTAT	0	0	0
-4.708	8.58543	ACGAGCTTC.GTGACGTAA	4.12076	0	0
1.16361	-4.60412	ACGAGCTTC.TACGAGTGA	0	0	0
2.82835	10.539	ACGAGCTTC.TGTCAACCT	0	2.64539	0
-1.60452	-3.33674	ACGATGACC.AGTCATACT	0	0	0
1.48591	-7.29438	ACGATGACC.TGCGTAATC	0	0	0
1.85039	-3.62498	ACGATGACC.TTACTAGTC	0	0	0
0.595459	10.6284	ACGATGGAA.ACTCCGTCG	0	2.66632	0
-0.569978	3.69018	ACGATGGAA.AGTAGAGGA	0	0	0
0.0635339	10.4231	ACGATGGAA.ATACCGCTT	0	2.1028	0
-2.66847	-0.206627	ACGATGGAA.CTGACGATG	0	0	0
0.0807308	2.32184	ACGATGGAA.TATGTACCT	0	0	0
-1.40855	1.75028	ACGCAAGAT.AACGTCGAG	0	0	0
-0.77544	-6.01111	ACGCAAGAT.CGCCTGCAA	0	0	0
-2.38943	9.21229	ACGCAAGAT.CTTAATCGT	3.85191	2.41954	0
-3.63793	0.602773	ACGCAAGAT.GACCGTAGT	0	0	0
-1.92194	-4.92109	ACGCAAGAT.TAATCACGC	0	0	0
0.830443	-4.59702	ACGCAAGAT.TTGCCGTAG	0	0	0
2.91146	-5.6004	ACGCACACT.ACGCTATGT	0	0	0
2.17675	-6.82554	ACGCACACT.ACGTTCAAT	0	0	0
0.833501	-0.142896	ACGCACACT.AGTCCGTGT	0	0	0
0.912436	-6.92278	ACGCACACT.AGTGATGCG	0	0	0
-3.82176	7.75245	ACGCACACT.CTCTCAGTC	2.97488	0	0
-1.902	2.53351	ACGCACACT.GACTCTCAC	0	0	0
-0.649586	-1.47073	ACGCACACT.GATAGTTCT	0	0	0
-1.77951	2.23786	ACGCACACT.GATATGGAC	0	0	0
-2.001	-5.1994	ACGCACACT.GATGCGACG	0	0	0
-3.14179	3.45051	ACGCACACT.TCCGATAAC	0	0	0
-0.096372	3.23076	ACGCACACT.TGATGGACA	2.81828	0	0
-3.00339	0.588117	ACGCACACT.TGCCATCTC	0	0	0
-0.233358	-3.86647	ACGCGACAG.ACTCGTCTA	0	0	0
-1.78811	-4.83527	ACGCGACAG.CCATATGCC	0	0	0
-0.151704	2.47191	ACGCGACAG.GGATACAAT	0	0	0
0.322311	-2.81932	ACGCGACAG.GTGTATCTG	0	0	0
-2.86427	-4.84118	ACGCGACAG.GTGTTCCAG	0	0	0
-0.483724	-6.36366	ACGCGACAG.TCTATGACA	0	0	0
0.0299053	-8.25165	ACGCGACAG.TGAGACAGC	0	0	0
-0.897164	-0.266813	ACGCGTGAC.AATCTCCTA	0	0	0
1.74814	1.70571	ACGCGTGAC.ACAATAGGT	0	0	0
0.15854	-4.31472	ACGCGTGAC.AGCTGCACT	0	0	0
0.818071	1.31162	ACGCGTGAC.ATGACACAA	0	0	0
0.54086	11.1656	ACGCGTGAC.CACATATCA	0	1.9629	0
1.54351	-7.27518	ACGCGTGAC.CCACACAGA	0	0	0
-1.55051	2.39317	ACGCGTGAC.GCGACAACC	0	0	0
-5.28242	8.68579	ACGCGTGAC.GTGACTCTC	4.80456	0	0
1.58779	1.99291	ACGCGTGAC.GTGAGGACG	0	0	0
-0.654825	3.23316	ACGCGTGAC.GTGGAGGTC	0	0	0
-3.7999	7.98693	ACGCTAGTG.AGATATGGA	2.87325	0	0
-4.9163	8.87234	ACGCTAGTG.AGCAAGTCC	3.92694	0	0
-2.75796	3.0536	ACGCTAGTG.ATAGTCAGT	0	0	0
1.42468	-4.79083	ACGCTAGTG.CTTCTATGA	0	0	0
-0.305026	3.99713	ACGCTAGTG.GAACATGAC	0	0	0
2.73424	-4.96683	ACGCTATGT.AGGTATTCC	0	0	0
-0.150734	-0.979977	ACGCTATGT.CGCAGTGTC	0	0	0
0.142483	-6.1369	ACGCTATGT.GCCATTAAG	0	0	0
-2.36481	2.61245	ACGCTATGT.TATGGTTGG	0	0	0
-3.26245	7.70646	ACGCTCTTA.ATCATGTTC	4.60658	0	0
-2.66073	-4.55412	ACGCTCTTA.ATCATTACG	0	0	0
0.921253	8.28472	ACGCTCTTA.ATCTCGTGA	0	1.9703	0
0.569972	-5.20031	ACGCTCTTA.CCAGTCTCA	0	0	0
-1.50094	-7.03924	ACGCTCTTA.CGCATAACT	0	0	0
2.63067	10.6194	ACGCTCTTA.GCAGCAGTG	0	2.93183	0
-2.13533	-0.442179	ACGCTCTTA.TCTCATCGG	0	0	0
0.515607	10.9017	ACGGACCAT.AATCGCCAT	0	2.30592	0
-3.00647	0.213463	ACGGACCAT.ACCACGCTA	0	0	0
14.2822	2.71288	ACGGACCAT.AGACTAGTA	0	0	3.06963
1.06245	-5.64504	ACGGACCAT.AGCATTCCA	0	0	0
1.73977	-5.62003	ACGGACCAT.CATCGCTGG	0	0	0
14.3967	3.0646	ACGGACCAT.CTGCAAGCC	0	0	5.31498
-5.27643	8.65252	ACGGACCAT.GAGCAGGAA	3.90285	0	0
0.0192278	-7.87831	ACGGACCAT.GATTGGAAG	0	0	0
0.8571	-0.123737	ACGGACCAT.GTCAACTGA	0	0	0
-1.38545	-5.05432	ACGGACCAT.TAAGTACAC	0	0	0
0.134256	4.15666	ACGGACCAT.TGTATCGTG	0	0	0
2.04749	9.92142	ACGGTGCCT.CCATGATGT	0	2.86854	0
-2.33141	2.98676	ACGGTGCCT.CTATGGATG	0	0	0
1.36155	-5.15118	ACGGTGCCT.TATCGGAAC	0	0	0
-2.74282	9.20056	ACGGTGCCT.TGAGATCAT	4.11957	2.57311	0
0.998361	8.25792	ACGGTGTAC.ATCGAATCG	0	1.86034	0
1.9627	1.46373	ACGTACTGC.AGATCGAGT	0	0	0
0.91782	-2.58371	ACGTACTGC.AGTCCGTGT	0	0	0
-0.675146	3.0061	ACGTACTGC.CGCGCACAT	0	0	0
-4.05398	7.14383	ACGTACTGC.GGATACCTA	3.10151	0	0
-0.228734	1.00921	ACGTACTGC.GTACGTCTA	0	0	0
-1.12856	0.760161	ACGTACTGC.TCACACTGC	0	0	0
2.85818	-7.83107	ACGTAGTAT.AACGGTAGC	0	0	0
0.588018	8.73877	ACGTAGTAT.AATGCGTGC	0	1.84403	0
-1.34852	0.547827	ACGTAGTAT.TATCGAGCC	0	0	0
1.51316	1.53341	ACGTATGTC.GATACTGTG	0	0	0
-2.10783	3.21262	ACGTATGTC.GGTCTCATG	0	0	0
3.25455	-6.10204	ACGTATGTC.GTGCATCAA	0	0	0
-1.04396	1.82123	ACGTATGTC.GTGTCACAC	0	0	0
-4.64875	7.14626	ACGTATGTC.TCTGCAACA	2.72292	0	0
0.00210042	1.12276	ACGTATGTC.TTATCGCAC	0	0	0
-3.7164	0.88569	ACGTCGCTC.AGCTATATG	0	0	0
-0.887128	0.471862	ACGTCGCTC.CAACGATCG	0	0	0
-0.261188	-7.73115	ACGTCGCTC.TCACTACGT	0	0	0
-0.828647	0.0927557	ACGTCGCTC.TCAGGACTG	0	0	0
0.999997	9.69581	ACGTCGCTC.TCGATTCAG	0	2.96786	0
1.6139	-4.31078	ACGTCTATG.AACGTCGAG	0	0	0
-4.24213	7.6488	ACGTCTATG.AATGCTGAT	1.89746	0	0
2.21329	2.52695	ACGTCTATG.CGGTGAGTC	0	0	0
-2.82902	0.2011	ACGTCTATG.GATGCGGTT	0	0	0
-0.130953	-3.92022	ACGTCTATG.GCGCTTCTC	0	0	0
-1.4779	-7.07019	ACGTCTATG.GTGCATCAA	0	0	0
-3.62971	-0.462848	ACGTCTATG.TCCAATCAT	0	0	0
-2.51021	-5.04157	ACGTCTATG.TCGATTCAG	0	0	0
3.1121	9.68521	ACGTGAATC.AAGCAACTA	0	3.07749	0
-4.14991	0.00922196	ACGTGAATC.ACAGCGGTC	0	0	0
-1.47126	-5.00222	ACGTGAATC.CGGAGACTT	0	0	0
-1.34463	2.82536	ACGTGAATC.GATCTGAAT	0	0	0
-1.65475	-6.81929	ACGTGAATC.GATTGGAAG	0	0	0
1.53931	-5.21518	ACGTGAATC.GTACCTAAC	0	0	0
-2.30729	-4.7787	ACGTGAATC.GTGGACTGG	0	0	0
-2.17347	0.926575	ACGTGAATC.TAGCGCAGC	0	0	0
-0.546358	-5.10154	ACGTGAATC.TGTTACTGA	0	0	0
-1.19601	-5.0004	ACGTGAATC.TTGATCGTA	0	0	0
-2.60198	0.715759	ACGTGCTCG.AACTCCATG	0	0	0
-1.95712	-0.480554	ACGTGCTCG.ATTCGCTTA	0	0	0
-0.362836	8.54147	ACGTGCTCG.GACTCTCAC	0	1.7415	0
0.500812	0.781167	ACGTGCTCG.GTGTACCGT	0	0	0
-4.63552	0.187897	ACGTGCTCG.TAAGGTGAT	0	0	0
-3.60687	-1.27416	ACGTGCTCG.TGCGTCTTA	0	0	0
-0.305056	-7.739	ACGTGCTCG.TTGGACTTC	0	0	0
1.8664	-4.53345	ACGTGTAGT.ACCGCTGTG	0	0	0
0.151067	1.29282	ACGTGTAGT.ATCTCGAAC	0	0	0
-0.899928	-5.51761	ACGTGTAGT.ATGACACAA	0	0	0
1.90413	-8.46938	ACGTGTAGT.GGATTCGTC	0	0	0
-0.456367	-7.46015	ACGTTCAAT.ACAGCGGTC	0	0	0
-5.13445	8.91947	ACGTTCAAT.ACGACATCT	4.14899	0	0
-1.75251	0.794113	ACGTTCAAT.ACGCTAGTG	0	0	0
-4.36913	7.76134	ACGTTCAAT.AGATGAGAT	4.13881	0	0
-1.52388	-0.788995	ACGTTCAAT.AGTCGTCCG	0	0	0
0.910411	-4.53821	ACGTTCAAT.ATGGACGTT	0	0	0
-4.39061	9.18558	ACGTTCAAT.CAATACCAC	3.73795	0	0
1.8437	-7.17328	ACGTTCAAT.CCATACGAT	0	0	0
-0.346501	9.88826	ACGTTCAAT.CGTTCCATT	0	2.4931	0
0.797498	1.01389	ACGTTCAAT.GAGTCACCA	0	0	0
-1.43635	-3.81588	ACGTTCAAT.GCACTGGAT	0	0	0
-1.60457	-0.837944	ACGTTCAAT.GCTCAGCCA	0	0	0
-2.73628	-1.07924	ACTAACCGA.TAGCACACG	0	0	0
-0.111266	-1.6503	ACTAACCGA.TCAGAGCGT	0	0	0
0.152203	4.03105	ACTAACCGA.TTAGTCGGA	0	0	0
-3.69779	-1.41755	ACTAAGTTC.ATCAAGCAT	0	0	0
-3.9704	9.35246	ACTAAGTTC.ATCTTACAG	3.64823	2.60038	0
2.03049	1.88023	ACTAAGTTC.ATTGCCGAC	0	0	0
-1.33032	-0.477547	ACTAAGTTC.CCTTCCTCA	0	0	0
2.04698	-5.11538	ACTAAGTTC.CTGATCAAG	0	0	0
-1.1956	2.17449	ACTAAGTTC.CTTGGATCA	0	0	0
-0.900095	2.0281	ACTAAGTTC.GCACAACTC	0	0	0
2.56041	10.472	ACTAAGTTC.GGAAGTATG	0	2.75956	0
-1.15043	-6.69989	ACTAAGTTC.GGTAACTAC	0	0	0
1.08629	-3.73812	ACTAAGTTC.TATTCAACG	0	0	0
-1.87876	-4.88946	ACTAAGTTC.TCGTGCCAC	0	0	0
1.63672	-5.73546	ACTAAGTTC.TTCGTGATG	0	0	0
-3.39063	7.48229	ACTACCATC.ACTCGAGTC	4.35699	0	0
-0.192763	3.91042	ACTACCATC.ATGAGGTAT	0	0	0
0.960391	8.60665	ACTACTCAT.AAGCAGCAT	0	2.50748	0
-1.55209	-0.53972	ACTACTCAT.CAGCTTCGA	0	0	0
2.91531	-5.12645	ACTACTCAT.CTAGTGCTG	0	0	0
-1.72803	-3.89773	ACTACTCAT.CTTCTATGA	0	0	0
-5.16712	8.51176	ACTACTCAT.GAATCAACC	4.01899	0	0
-4.46741	7.73009	ACTACTCAT.GACGGTGCT	4.00039	0	0
0.238062	2.42055	ACTACTCAT.GAGTCCAAT	0	0	0
-0.38634	-7.15114	ACTACTCAT.GTGCTGACT	0	0	0
-1.11967	-3.72718	ACTATCCTG.ACCATTCAC	0	0	0
0.450332	-6.20181	ACTATCCTG.AGACATATC	0	0	0
-0.547305	-6.20778	ACTATCCTG.AGAGCGCGA	0	0	0
-1.58882	-4.88865	ACTATCCTG.ATATCAGCC	0	0	0
0.210094	-4.32565	ACTATCCTG.CTGTAGAAG	0	0	0
1.66617	3.26076	ACTATCCTG.GAGCTCTCA	0	0	0
-1.31374	-1.17625	ACTATCCTG.GCGGAGATT	0	0	0
1.1483	8.71801	ACTATCCTG.GGTAAGTGA	0	3.12201	0
0.353113	-0.458916	ACTATCCTG.GTGCTAAGC	0	0	0
-3.16649	-1.43395	ACTATCCTG.TCATCATCT	0	0	0
-0.251907	-6.06282	ACTATCCTG.TGTCCATAG	0	0	0
2.33718	-3.51926	ACTATTGTC.ACTCCTGAG	0	0	0
1.64674	-6.18768	ACTATTGTC.GGTTAACAG	0	0	0
14.3204	2.81225	ACTATTGTC.TTCACTGGA	0	0	4.74553
0.625185	2.59181	ACTCACGAA.AGTATGACG	0	0	0
-3.0588	0.310387	ACTCACGAA.CTTCACTGT	0	0	0
2.63759	-8.20607	ACTCACGAA.GGTTCTATC	0	0	0
0.387321	-6.64874	ACTCACGAA.GTTAGAGAC	0	0	0
2.48423	-5.46035	ACTCACGAA.TAATGTAGC	0	0	0
-0.339709	-4.41249	ACTCACGAA.TTGGTAACT	0	0	0
3.1711	9.93188	ACTCATTCA.ATAGACCGA	0	3.49806	0
-0.253892	4.08079	ACTCATTCA.ATCTGCGTA	0	0	0
-2.83852	3.28111	ACTCATTCA.GAAGAGCAC	0	0	0
-1.26132	-0.981606	ACTCATTCA.GGAGACACA	0	0	0
-3.49579	8.21177	ACTCATTCA.TAGAGCCAG	4.01059	0	0
-2.39691	-0.673109	ACTCCAACT.CCGCAATGG	0	0	0
1.43289	-8.28311	ACTCCAACT.GTGGAGGTC	0	0	0
-2.54727	0.813282	ACTCCAACT.GTTCCAACA	0	0	0
2.06432	-4.9956	ACTCCAACT.TCACACTGC	0	0	0
-2.78528	-5.0052	ACTCCGGTT.CACTAGACT	0	0	0
0.42006	2.49688	ACTCCGGTT.CCGGTGGTT	0	0	0
-2.15874	2.47658	ACTCCGGTT.CGTCAGCAC	0	0	0
2.30303	9.27854	ACTCCGGTT.GACTTGATT	0	3.51215	0
3.44426	-5.74557	ACTCCGGTT.GTTAATTCG	0	0	0
-3.37762	9.4433	ACTCCGGTT.TCATGCAGG	4.27035	2.92513	0
3.01869	-4.78623	ACTCCGTCG.AACGGAGAT	0	0	0
1.89622	-8.06236	ACTCCGTCG.ACTCCTGAG	0	0	0
-2.71426	9.43652	ACTCCGTCG.AGTCGCGAC	2.57535	2.57535	0
-0.946119	-1.18567	ACTCCGTCG.CCAACGGAA	0	0	0
2.85028	-6.24043	ACTCCGTCG.CGATTGAAC	0	0	0
1.56124	-6.88401	ACTCCGTCG.CTAGTCGTC	0	0	0
-4.77634	-0.0190509	ACTCCGTCG.GATCTACTT	0	0	0
0.0129569	-5.73058	ACTCCGTCG.GCCAATGAA	0	0	0
-3.04114	0.224935	ACTCCGTCG.GCCGAACCA	0	0	0
1.81248	-4.06015	ACTCCGTCG.GTAGCCTTG	0	0	0
2.22567	9.08557	ACTCCGTCG.TATAATCGC	0	2.71235	0
-2.07511	-4.24948	ACTCCGTCG.TGTGGTCCT	0	0	0
-0.628727	-7.1757	ACTCCTGAG.ACCTGCAGA	0	0	0
2.55189	-7.23959	ACTCCTGAG.CATTGCAGA	0	0	0
-3.97895	0.957371	ACTCCTGAG.GATACACTA	0	0	0
1.09955	0.931654	ACTCCTGAG.GTACCTAAC	0	0	0
0.829149	1.84043	ACTCCTGAG.GTAGCATAC	0	0	0
1.51498	-3.55726	ACTCCTGAG.TCGCAAGCA	0	0	0
3.28439	-4.56056	ACTCGAGTC.AAGACTACC	0	0	0
-4.6748	-0.0431916	ACTCGCTGT.AGGATGCGT	0	0	0
0.269297	3.67735	ACTCGCTGT.CGTCTGTCC	0	0	0
1.30391	10.1626	ACTCGCTGT.GAGATTCCT	0	3.13559	0
-2.0549	-6.23933	ACTCGCTGT.GGATACCTA	0	0	0
-4.11462	0.55969	ACTCGCTGT.TCGGATGTT	0	0	0
1.22553	-5.65367	ACTCGTAGG.CTGATGCAC	0	0	0
-1.26881	0.986705	ACTCGTAGG.GATATATCC	0	0	0
-2.42348	2.62394	ACTCGTAGG.TACAGGACT	0	0	0
-2.89457	0.483844	ACTCGTCTA.CAAGGTGTG	0	0	0
-4.33913	8.81828	ACTCGTCTA.CTACGAGAA	4.18442	0	0
1.65647	-4.07958	ACTCGTCTA.GGAAGGTAT	0	0	0
-4.14229	-1.26666	ACTCGTCTA.GTCACAGAG	0	0	0
1.01355	0.832044	ACTCGTCTA.GTCTCCAGG	0	0	0
-1.96426	0.267597	ACTCGTCTA.GTTCACTCC	0	0	0
0.0160306	-7.75256	ACTCGTCTA.TGCGCTGCA	0	0	0
2.71898	-8.35854	ACTCGTCTA.TTGGACTTC	0	0	0
14.0453	2.53439	ACTCTAGGA.ACACATCTG	0	0	3.21581
1.01903	-8.18269	ACTCTAGGA.GCCATCGCT	0	0	0
-2.662	9.49227	ACTCTAGGA.TCCAGAACG	2.81164	2.17686	0
0.275733	1.70519	ACTCTCACA.GAGCATACA	0	0	0
-4.27004	7.91076	ACTCTCACA.GGTGGAGCT	3.65035	0	0
-0.711712	2.77083	ACTCTCACA.GTAGACTCT	0	0	0
-2.36237	0.280445	ACTCTCACA.TGTTACTGA	0	0	0
-0.212063	-6.00064	ACTCTGCTC.AATGAGTCG	0	0	0
-3.61436	8.01488	ACTCTGCTC.ACCACGCTA	2.89936	0	0
2.69051	-4.85899	ACTCTGCTC.ATCAAGCAT	0	0	0
-0.487469	3.79332	ACTCTGCTC.GATACCGGA	0	0	0
-1.76941	0.618242	ACTCTGCTC.GTTGCTCAG	0	0	0
-0.495772	1.04294	ACTCTGCTC.TGCGTATCT	0	0	0
2.9841	10.1755	ACTCTGCTC.TTCACTCCT	0	3.25091	0
-2.73866	2.75003	ACTGACTAC.ACTAAGTTC	0	0	0
2.89615	9.58969	ACTGACTAC.ACTCATTCA	0	3.47352	0
2.52614	9.34882	ACTGACTAC.ATGGAGAGT	0	2.82572	0
0.261425	0.0107636	ACTGACTAC.CTTCACTGT	0	0	0
-1.35835	-5.28663	ACTGACTAC.TAACACGAG	0	0	0
-1.38726	-6.97401	ACTGACTAC.TCAGACAAG	0	0	0
-1.8903	2.01341	ACTGACTAC.TGAACCAAT	0	0	0
0.74716	-5.80383	ACTGACTAC.TGGAGAACC	0	0	0
0.042007	1.82839	ACTGCTAGT.AAGGAACAG	0	0	0
-4.3739	9.35963	ACTGCTAGT.ACCATGTCT	2.72558	0	0
-3.11124	8.00771	ACTGCTAGT.ACTAAGTTC	2.46457	0	0
1.67387	2.63064	ACTGCTAGT.ACTGGTGCT	0	0	0
1.01949	-8.04606	ACTGCTAGT.AGAGGTGAA	0	0	0
-1.21329	-4.93592	ACTGCTAGT.AGCTGCACT	0	0	0
-0.292891	-6.76624	ACTGCTAGT.CAATACCAC	0	0	0
-3.64345	-1.47502	ACTGCTAGT.CAATGTGCT	0	0	0
0.212302	-6.95067	ACTGCTAGT.GATCTGTTC	0	0	0
3.57388	-6.59606	ACTGCTAGT.GCTCTGTGT	0	0	0
-3.84834	7.47576	ACTGCTAGT.GTTGATGCA	4.31119	0	0
0.530865	11.0372	ACTGCTAGT.TGGTGGATC	0	2.62319	0
-0.116296	8.48087	ACTGGACCA.ACATGGATT	0	2.32568	0
2.42889	-7.99485	ACTGGACCA.ACTCTAGGA	0	0	0
1.20844	10.3171	ACTGGACCA.CTAGGTACT	0	2.03341	0
1.3756	2.51056	ACTGGACCA.GAACTCGTA	0	0	0
1.48276	1.62056	ACTGGACCA.GAGCATACA	0	0	0
1.30283	1.49904	ACTGGACCA.GGAGTACAG	0	0	0
-0.205654	8.6192	ACTGGACCA.TGCATACAT	0	2.25546	0
3.0314	-7.66074	ACTGGTCAG.ACAGAGATG	0	0	0
-2.09012	-1.45703	ACTGGTCAG.ACTCGCTGT	0	0	0
-3.24263	0.442008	ACTGGTCAG.ATAGCACGG	0	0	0
1.19515	9.96834	ACTGGTCAG.CTCTCAGTC	0	2.77776	0
2.34357	-5.93474	ACTGGTCAG.GAGTCCAAT	0	0	0
0.375268	-4.40659	ACTGGTCAG.GCACTGGAT	0	0	0
-1.38658	-3.59363	ACTGGTCAG.GTGCATCAA	0	0	0
3.05117	10.6336	ACTGGTCAG.TATGTACCT	0	2.89397	0
2.95797	-7.98151	ACTGGTCAG.TATGTATGC	0	0	0
1.66613	1.00765	ACTGGTGCT.CTGCTTAGG	0	0	0
1.02549	9.4678	ACTGGTGCT.GAGCTCTCA	0	2.75818	0
-2.35385	9.2746	ACTGGTGCT.GTCAGACCG	2.74854	2.74854	0
-1.67219	1.21767	ACTGGTGCT.TAACATTGG	0	0	0
-0.460037	0.502549	ACTGGTGCT.TCTACATCC	0	0	0
3.2643	-5.30762	ACTGTAATC.CCTATTCAA	0	0	0
-1.54778	0.735903	ACTGTAATC.CTTCTCATC	0	0	0
-3.73384	0.390326	ACTGTAATC.CTTGTAACG	0	0	0
-0.77261	-6.83971	ACTGTAATC.GATTAGTGT	0	0	0
1.81767	-7.48422	ACTGTAATC.TAACGTGTC	0	0	0
-1.10183	-6.97718	ACTGTAATC.TAGAGACTA	0	0	0
-0.657864	-7.86432	ACTGTGTCA.AGAAGTCCT	0	0	0
-0.072507	-3.88825	ACTGTGTCA.ATGTGAGAC	0	0	0
2.17941	2.03022	ACTGTGTCA.CGGTTGCGA	0	0	0
1.35608	-4.69925	ACTGTGTCA.CTGGTCGGT	0	0	0
0.0143972	3.94809	ACTGTGTCA.CTTACATGC	0	0	0
-0.449605	-5.96248	ACTTAGCTT.ATGAGTGTG	0	0	0
2.40156	1.80624	ACTTAGCTT.CCGCATCCT	0	0	0
-0.497439	-0.433894	ACTTAGCTT.TACCGATTG	0	0	0
-1.74435	2.18431	ACTTCAGTA.AAGCACAAC	0	0	0
-2.43674	1.96762	ACTTCAGTA.ACTGTGTCA	0	0	0
1.6819	0.800175	ACTTCAGTA.AGCACCGTG	0	0	0
0.934149	-8.08374	ACTTCAGTA.GGTCGGTCT	0	0	0
0.869026	8.35793	ACTTCAGTA.TCAAGGTCG	0	1.98046	0
-0.678427	-1.1439	ACTTCAGTA.TCAATCTAG	0	0	0
0.976497	-6.41146	ACTTCAGTA.TCCAGAACG	0	0	0
-3.70122	-0.155074	ACTTCAGTA.TGGAATCGT	0	0	0
-1.92713	-3.40292	ACTTCGCAG.CTTAAGTTG	0	0	0
-2.0093	3.17602	ACTTCGCAG.GAGTCCAAT	0	0	0
0.0976356	-3.25393	ACTTCGCAG.TCAATGGAC	0	0	0
-4.37659	8.07858	ACTTCGCAG.TGTGGACAA	2.84534	0	0
-3.97449	-0.103132	ACTTCTAAC.AAGCATTGC	0	0	0
3.38272	9.81039	ACTTCTAAC.CGCCATTAC	0	3.04072	0
0.111284	3.3268	ACTTCTAAC.GATCGCACT	0	0	0
3.49233	10.0742	ACTTCTAAC.GGTTCAGAC	0	3.93346	0
0.904097	1.46575	ACTTCTAAC.GTGTACCGT	0	0	0
1.23429	10.7982	ACTTCTAAC.GTGTTCCAG	0	2.13963	0
3.08881	10.273	ACTTCTTGG.ACCTGTACC	0	3.57915	0
-4.0322	7.70012	ACTTCTTGG.AGTTACAAG	2.62497	0	0
-0.0765932	8.47349	ACTTCTTGG.GTGAATGCC	0	2.09028	0
1.28982	9.62275	ACTTCTTGG.TGTACACGA	0	2.17686	0
-2.18691	0.458249	ACTTGATCT.AAGAGAGAG	0	0	0
14.5982	2.99114	ACTTGATCT.ACGCTATGT	0	0	4.59068
2.47096	2.46369	ACTTGATCT.CAAGTCACT	0	0	0
2.5659	9.64245	ACTTGATCT.CCTATTGGT	0	2.8484	0
0.922559	-5.68039	ACTTGATCT.CCTTGCTTG	0	0	0
-0.405796	8.89211	ACTTGATCT.TAGTGATCC	0	2.62319	0
-2.33484	0.711124	AGAAGAGTC.ATTCACCTC	0	0	0
0.596915	11.0811	AGAAGAGTC.CTTAACAGC	0	1.82458	0
-0.834902	-0.706221	AGAAGAGTC.GGTAGACAT	0	0	0
3.50049	-6.49101	AGAAGAGTC.GTCGACATT	0	0	0
-4.08668	7.83873	AGAAGAGTC.TGGATTAGC	4.1126	0	0
0.699252	10.4048	AGAAGAGTC.TGGTAACCA	0	2.51476	0
1.89431	-5.94501	AGAAGCTGC.ACGGACCAT	0	0	0
-0.100902	-6.26595	AGAAGCTGC.ATTAGCCAC	0	0	0
0.717776	-4.53248	AGAAGCTGC.CAGTGCCAT	0	0	0
0.912001	8.32406	AGAAGCTGC.CGAAGAGGT	0	1.82808	0
-2.08618	-5.42733	AGAAGCTGC.CGCTTGTAG	0	0	0
3.37183	10.4014	AGAAGCTGC.TATGCCTTC	0	2.65887	0
-0.709565	-7.88266	AGAAGCTGC.TTGGTAACT	0	0	0
-0.124301	-8.10706	AGAAGTAAC.ACAAGGTAC	0	0	0
3.03487	-7.85663	AGAAGTAAC.TGAGACAGC	0	0	0
1.12196	0.826304	AGAAGTCCT.AAGGATACG	0	0	0
-1.77203	-3.61816	AGAAGTCCT.CAGTTACTG	0	0	0
0.910362	-5.4818	AGAAGTCCT.CTCGACTGC	0	0	0
0.067277	10.2725	AGAAGTCCT.CTGGACTAA	0	2.05507	0
1.68318	9.40042	AGAAGTCCT.GAGCCGTTA	0	3.75342	0
-3.01418	-0.174021	AGAAGTCCT.GCAACACCT	0	0	0
-1.36465	-7.43174	AGAAGTCCT.TATCTGTCA	0	0	0
-2.35143	9.33809	AGAATCAGA.AGTCATACT	3.90285	1.95557	0
2.33021	2.5658	AGAATCAGA.CTATGGATG	0	0	0
2.52594	-8.33731	AGAATCAGA.CTGATGCAC	0	0	0
0.936786	8.93328	AGAATCAGA.TCCAGAACG	0	3.15366	0
0.085667	2.88735	AGACATATC.ACTTGATCT	0	0	0
2.817	-7.61828	AGACATATC.AGACCAGCT	0	0	0
2.04356	2.58031	AGACATATC.AGAGGACGT	0	0	0
0.505937	-4.75344	AGACATATC.ATGCTGTCG	0	0	0
-4.08415	-1.27188	AGACATATC.CAACGCACA	0	0	0
-3.42804	8.02615	AGACATATC.TATGAAGAC	3.08294	0	0
-0.548973	10.3382	AGACATATC.TCAGAGTCA	0	2.47647	0
1.06296	-0.564211	AGACATCCA.ACACACCGT	0	0	0
1.22961	10.7572	AGACATCCA.ATTCCGTAC	0	2.2616	0
1.4179	-8.33534	AGACATCCA.CATCCTCTC	0	0	0
-2.15451	-6.49143	AGACATCCA.GAGACGATC	0	0	0
0.339594	-1.51182	AGACATCCA.TGGTAGCAG	0	0	0
1.70517	0.801804	AGACATCCA.TTACGGACC	0	0	0
-2.81406	3.61159	AGACCACGC.AGCTTGGTG	0	0	0
14.2582	2.09932	AGACCACGC.CAAGAGAGT	1.92595	0	2.54344
1.09626	2.31379	AGACCACGC.CGGATTCTC	0	0	0
-1.23772	0.479801	AGACCACGC.TCCTGTCCG	0	0	0
2.0927	0.815741	AGACCAGCT.AGTAATCAG	0	0	0
1.31416	0.470444	AGACCAGCT.CATAGGTGT	0	0	0
-2.01705	-0.114857	AGACCAGCT.CCATAGCCA	0	0	0
1.13308	-2.52493	AGACCAGCT.CCGGTTGAG	0	0	0
0.908459	-6.74152	AGACCAGCT.GCTTACTAG	0	0	0
3.25766	10.6279	AGACCAGCT.GGAAGGTAT	0	2.9945	0
-4.1977	-0.177354	AGACGCCTG.ACGTGCTCG	0	0	0
-5.2113	8.348	AGACGCCTG.TAGGTTAGT	3.38681	0	0
-4.02535	-1.1438	AGACGCTAT.ACAGCGTAT	0	0	0
2.21811	-6.45698	AGACGCTAT.CGATTCGAG	0	0	0
0.152859	2.586	AGACGCTAT.GACGCTTGC	0	0	0
-2.07371	-5.4771	AGACGCTAT.TTGGAGAAC	0	0	0
-4.58688	0.105673	AGACGGAGG.AACGAGAAT	0	0	0
0.931719	-1.57278	AGACGGAGG.AATGAGTCG	0	0	0
-1.54864	-0.211709	AGACGGAGG.AGTGACGAT	0	0	0
2.60272	-7.40401	AGACGGAGG.CCTCTTGTA	0	0	0
1.13074	-4.10286	AGACGGAGG.GAGTATCGC	0	0	0
-0.0436019	-5.93215	AGACGGAGG.GCGAAGCTC	0	0	0
-2.56859	9.3472	AGACGGAGG.GGAGCTCAA	4.35269	2.79346	0
2.23592	2.61393	AGACGGAGG.TACAACACC	0	0	0
-0.882089	-0.872721	AGACTAGTA.ATGCGCCGT	0	0	0
-3.47401	7.46747	AGACTAGTA.GTATACAGA	4.31969	0	0
0.62014	8.98838	AGACTAGTA.GTCGCAGGT	0	2.76791	0
-1.59657	-7.25834	AGACTAGTA.TCATGCAGG	0	0	0
0.457732	8.91796	AGACTAGTA.TCGATTCAG	0	2.22031	0
-0.52417	3.40943	AGACTTCGT.ACTCGTAGG	0	0	0
1.74871	-8.44794	AGACTTCGT.AGATCGAGT	0	0	0
-3.68541	-0.733795	AGACTTCGT.AGGTCAGCA	0	0	0
-2.81529	-0.125695	AGACTTCGT.CATCCAGGA	0	0	0
-1.69953	0.0422015	AGACTTCGT.CATTGACAA	0	0	0
0.0584902	3.79981	AGACTTCGT.CCAACAACA	0	0	0
-3.99442	7.5308	AGACTTCGT.CCGCAATGG	3.35515	0	0
-3.09489	3.33569	AGACTTCGT.CCTATTGGT	0	0	0
-0.0333515	-7.59376	AGACTTCGT.GCGCTAGAA	0	0	0
-0.0581539	-7.83624	AGACTTCGT.GCTCTGTGT	0	0	0
3.30991	-5.63247	AGACTTCGT.TGGATAGGT	0	0	0
0.185716	0.0891232	AGAGAGTGG.CGACAGACC	0	0	0
1.87082	-7.6406	AGAGAGTGG.CTATAGCTC	0	0	0
-0.699495	-4.01405	AGAGAGTGG.CTCCAGCGT	0	0	0
2.71515	-4.00142	AGAGAGTGG.CTTGCACAA	0	0	0
-0.296944	4.27421	AGAGAGTGG.GTACGAACG	0	0	0
-1.70719	-0.554225	AGAGAGTGG.TGACCTATG	0	0	0
-1.91344	2.72398	AGAGAGTGG.TTCGCATCC	0	0	0
-1.50897	-4.64943	AGAGCCGCA.CGCACTCTT	0	0	0
-0.385672	-5.26466	AGAGCCGCA.GATATATCC	0	0	0
-0.715081	-4.15357	AGAGCCGCA.GCCAATGAA	0	0	0
-2.79108	0.667602	AGAGCGCGA.AAGGATACG	0	0	0
-0.570876	3.07927	AGAGCGCGA.AGACCACGC	0	0	0
-4.86618	8.04863	AGAGCGCGA.CAACCTGGT	3.93674	0	0
-2.75079	-0.267108	AGAGCGCGA.CCAACAACA	0	0	0
-1.13763	-4.11624	AGAGCGCGA.CCAACGGAA	0	0	0
-3.66864	-0.578645	AGAGCGCGA.CGTGCCTAT	0	0	0
0.432937	-6.58075	AGAGCGCGA.GCAACTCGC	0	0	0
1.90919	-6.67836	AGAGCGGAG.CAGCGACGT	0	0	0
-4.92634	8.56474	AGAGCGGAG.CATTGCAGA	3.81215	0	0
0.934598	-3.09462	AGAGCGGAG.CCGGTGGTT	0	0	0
0.621535	1.99099	AGAGCGGAG.GCGATATGA	0	0	0
-2.88704	3.29369	AGAGCGGAG.TCATATCGC	0	0	0
1.73503	-8.40618	AGAGGACGT.ACTGTAATC	0	0	0
0.743638	-1.90401	AGAGGACGT.ATATCCGAT	0	0	0
0.428569	2.26592	AGAGGACGT.CAACTCCAG	0	0	0
0.696276	-0.450884	AGAGGACGT.GATTAGTGT	0	0	0
0.915603	-4.87642	AGAGGACGT.GGTACTTCC	0	0	0
-0.726398	-8.08439	AGAGGACGT.TGAGAGGAC	0	0	0
-2.41648	-0.622857	AGAGGTGAA.ACAAGGTAC	0	0	0
1.52152	-5.44264	AGAGGTGAA.ACTTCTAAC	0	0	0
-0.84011	-4.10067	AGAGGTGAA.CAGCGTAAG	0	0	0
1.1241	-6.6498	AGAGGTGAA.CCAGGAGTT	0	0	0
-2.04054	-6.86165	AGAGGTGAA.CCGACTGTT	0	0	0
1.8699	-6.59744	AGAGGTGAA.GACAATGTT	0	0	0
-0.426061	-6.3643	AGAGGTGAA.TATCACCTG	0	0	0
2.53776	-7.6839	AGATACGTT.AGGTGTACA	0	0	0
-5.33664	8.52013	AGATACGTT.TCGTAATAG	3.58255	0	0
0.733229	-7.37255	AGATATGGA.AAGTTCTCT	0	0	0
-2.08344	2.27467	AGATATGGA.CATTCCGAG	0	0	0
3.37684	-4.81779	AGATATGGA.CCAGCCAAT	0	0	0
0.447863	-4.33891	AGATATGGA.GGAAGGTAT	0	0	0
-2.02671	9.38047	AGATCGAGT.CACTAGACT	1.77366	2.37813	0
-0.24475	8.50469	AGATCGAGT.CTGCGTCAC	0	1.72122	0
0.0601438	8.54231	AGATCGAGT.TTCCTTGAC	0	3.12742	0
1.86685	-5.26963	AGATCTGAC.ATATTCGCA	0	0	0
-4.41353	-0.0223073	AGATCTGAC.CCACGGATC	0	0	0
-1.5189	2.4226	AGATCTGAC.CCGAGTACT	0	0	0
0.351522	3.093	AGATCTGAC.CGCTTATGA	0	0	0
-3.07638	3.43698	AGATCTGAC.TCACATACT	0	0	0
1.63939	9.48426	AGATCTTCA.AAGAGAACT	0	2.55212	0
0.714677	-7.16807	AGATCTTCA.AGGAAGGTG	0	0	0
1.52012	3.30221	AGATCTTCA.GCTTACGTT	0	0	0
-3.37387	-1.20191	AGATCTTCA.TAGTACGTA	0	0	0
1.74129	-6.56295	AGATCTTCA.TGACCAAGT	0	0	0
0.547488	-7.3391	AGATGAAGA.AATCCGCTG	0	0	0
0.863637	0.598221	AGATGAAGA.AATTAGAGG	0	0	0
0.111109	-0.37889	AGATGAAGA.ATAGCACGG	0	0	0
-1.19322	0.307216	AGATGAAGA.GAATCGAGA	0	0	0
0.741302	-3.33237	AGATGAAGA.TCACGACAA	0	0	0
-4.21069	0.299379	AGATGAGAT.AACGGTAGC	0	0	0
0.573915	9.97412	AGATGAGAT.AACTGCGAC	0	3.45256	0
-2.17071	-5.82862	AGATGAGAT.ACAGCATCA	0	0	0
-0.770466	9.91446	AGATGAGAT.ACAGGAACT	0	2.13963	0
2.51069	9.65611	AGATGAGAT.ACTCGAGTC	0	3.23906	0
0.98453	2.01103	AGATGAGAT.AGAAGTCCT	0	0	0
0.440889	-1.36501	AGATGAGAT.ATAGTCAGT	0	0	0
-0.0562608	3.5034	AGATGAGAT.CACGTAGAC	0	0	0
-0.479402	-7.38083	AGATGAGAT.CCGGTTGAG	0	0	0
-2.94522	3.30853	AGATGAGAT.CGTGCTTGA	0	0	0
2.57325	-6.68219	AGATGAGAT.GCAATCACG	0	0	0
-0.235717	-1.08859	AGATGAGAT.GCGCTCTAT	0	0	0
-0.753112	0.179886	AGATGAGAT.GTGCTCTTG	0	0	0
3.08892	-4.60827	AGATGAGAT.TCCGGAGCT	0	0	0
0.151143	-5.56719	AGATGAGAT.TTCAGTGCC	0	0	0
-4.3299	9.04577	AGATGTTGG.CACTGCTTA	3.93674	0	0
1.18875	-3.27741	AGATGTTGG.TATAGTGCG	0	0	0
-2.19854	-6.63346	AGATGTTGG.TCAGAGTCA	0	0	0
-0.262973	9.63574	AGATGTTGG.TCATGCTCA	0	2.24107	0
1.55896	-5.34592	AGATGTTGG.TTGTCAACC	0	0	0
-4.35826	8.9158	AGCAACATT.ACTCGTCTA	4.02437	0	0
2.46901	-7.34754	AGCAACATT.CCTGTTAGC	0	0	0
-1.69063	-6.08902	AGCAACATT.GGATCGTTC	0	0	0
-3.7824	7.23976	AGCAACATT.TCGATTCAG	3.26171	0	0
-2.21478	-3.81016	AGCAAGTCC.AATCAGGAG	0	0	0
-1.12688	-1.42432	AGCAAGTCC.ACCGGAGTA	0	0	0
0.0328633	2.48621	AGCAAGTCC.AGATCTTCA	0	0	0
-2.99381	-4.56241	AGCAAGTCC.ATCAGTCGA	0	0	0
1.58366	3.16137	AGCAAGTCC.CACACTGCC	0	0	0
0.562983	-1.34316	AGCAAGTCC.GACTCTCAC	0	0	0
1.36169	10.1204	AGCAAGTCC.GTGCATCAA	0	2.5327	0
-1.86237	0.23447	AGCACACCT.AAGGATACG	0	0	0
1.55615	0.522382	AGCACACCT.AAGTAGGAC	0	0	0
0.744509	-0.564811	AGCACACCT.GAAGTGTGA	0	0	0
-0.516333	0.996688	AGCACACCT.GTGTTGGAA	0	0	0
2.23222	-5.12103	AGCACACCT.TCGGATGTT	0	0	0
-1.19768	0.0726033	AGCACCAGC.ACGGTGCCT	0	0	0
-0.525448	-0.729848	AGCACCAGC.ACTCGAGTC	0	0	0
-4.09558	8.83946	AGCACCAGC.AGCATTCCA	2.70451	0	0
2.89283	-6.92397	AGCACCAGC.AGTTATCGC	0	0	0
0.716472	11.0896	AGCACCAGC.CGTAATGAC	0	2.66944	0
2.47523	-4.86968	AGCACCAGC.CGTACACAC	0	0	0
0.332444	1.56913	AGCACCAGC.CTTCTGAGT	0	0	0
-0.392225	-4.04746	AGCACCAGC.GCGCTAGAA	0	0	0
0.122915	3.5284	AGCACCGTG.AATAACTCC	0	0	0
-0.0129997	-7.82299	AGCACCGTG.CACTACAGG	0	0	0
-1.44827	0.868419	AGCACCGTG.CTATCTTGA	0	0	0
1.72425	-4.63485	AGCACCGTG.GGTTGCTAT	0	0	0
1.328	0.442974	AGCAGACAA.AGACCAGCT	0	0	0
1.17128	8.81282	AGCAGACAA.AGAGCGGAG	0	2.38795	0
3.02243	-7.93093	AGCAGACAA.ATCTCTGCT	0	0	0
-0.798559	-1.10646	AGCAGACAA.CTTCCGGTA	0	0	0
-2.41993	9.16838	AGCAGACAA.GAAGGATCA	3.61576	2.1085	0
-3.56712	-0.616396	AGCAGACAA.GCATGTGGT	0	0	0
0.387137	-2.93961	AGCAGACAA.GCCGTTGTT	0	0	0
0.771207	9.95664	AGCAGACAA.TCTCGATGC	0	1.97831	0
-0.0495108	-1.68737	AGCATATGG.AATCAGGAG	0	0	0
-1.59168	-5.35421	AGCATATGG.AATCTGACC	0	0	0
-1.70059	-6.20303	AGCATATGG.CCGTCAGGT	0	0	0
1.97608	2.28975	AGCATATGG.CCTGCTCCA	0	0	0
1.46247	-7.31892	AGCATATGG.CTGTGGTGG	0	0	0
-3.07354	8.35681	AGCATATGG.GGTTGCTAT	3.36836	0	0
-0.329133	-3.75965	AGCATATGG.GTCACTATG	0	0	0
0.414962	8.64925	AGCATATGG.TTCCAATTC	0	2.19865	0
0.608295	10.4925	AGCATTCCA.ATTGGTTCC	0	2.06402	0
-2.99633	-4.61634	AGCATTCCA.CCACATTAG	0	0	0
-3.18001	0.077928	AGCATTCCA.GGTAGTGTT	0	0	0
0.327439	8.62932	AGCATTCCA.TCAACACTC	0	2.72558	0
-1.81714	-6.55107	AGCATTCCA.TGTAGGTTA	0	0	0
-3.45968	1.03145	AGCATTGTT.CAATCAAGT	0	0	0
1.55564	-8.40737	AGCATTGTT.CTCCTATCT	0	0	0
-1.3229	-5.66243	AGCATTGTT.TACTCGACC	0	0	0
-2.55049	3.62803	AGCCACTTC.AGCTTGGTG	0	0	0
1.08618	-6.23193	AGCCACTTC.CATCCTCTC	0	0	0
0.306838	-7.3774	AGCCACTTC.GAGGTGAGC	0	0	0
-2.52537	9.13029	AGCCACTTC.GCACGCATT	3.61306	1.9478	0
1.45266	-7.70801	AGCCACTTC.GCGAGCAAG	0	0	0
0.913435	-5.02699	AGCCAGGAC.ATAGTCAGT	0	0	0
0.4783	3.62985	AGCCAGGAC.CTCGTTCAC	0	0	0
-2.96306	0.875288	AGCCAGGAC.GCATGTAAG	0	0	0
1.19858	-8.18391	AGCCAGGAC.GCCGTTGTT	0	0	0
1.30047	-6.42865	AGCCAGGAC.TATACGGAT	0	0	0
1.33072	-3.77281	AGCCAGGAC.TATTGACTG	0	0	0
0.220117	2.14865	AGCCAGGAC.TGAACTTGC	0	0	0
0.54887	10.3923	AGCCAGGAC.TGTGAGTAT	0	1.98208	0
-4.46849	9.24467	AGCCAGGAC.TTCCAATTC	2.9963	0	0
2.47088	-6.69114	AGCCGGATC.AGATATGGA	0	0	0
-2.54311	-4.8475	AGCCGGATC.CAAGGTGTG	0	0	0
-3.65987	0.910102	AGCCGTTCT.ACCTGTACC	0	0	0
-2.31506	9.17832	AGCCGTTCT.CATTCGAAT	3.28989	1.81937	0
-2.96602	9.66097	AGCCGTTCT.CTCCACGTC	3.40775	1.7692	0
2.34112	-7.65786	AGCCTCGCA.AAGGATCGT	0	0	0
-0.265398	-7.29247	AGCCTCGCA.CCGCTATCC	0	0	0
-0.992544	-3.9728	AGCCTCGCA.CTTAGAAGG	0	0	0
-0.300281	1.12661	AGCCTCGCA.GCCATTAAG	0	0	0
-1.89043	0.994089	AGCCTCGCA.TCCAAGTAA	0	0	0
0.10647	-3.09985	AGCCTCGCA.TGGTAGCAG	0	0	0
-2.30359	9.63637	AGCCTCGCA.TTACACCTT	3.84592	3.06134	0
2.70162	-3.97847	AGCCTCTAG.GGATCAGGT	0	0	0
-3.55805	7.34073	AGCCTCTAG.TCTAGCTGG	3.95917	0	0
2.18886	-4.58354	AGCGACACC.CGATCCAGA	0	0	0
0.0281486	0.779569	AGCGACACC.CTAGTGCTG	0	0	0
-2.30242	-4.16894	AGCGCATGA.ACACCACAT	0	0	0
2.78541	-6.94731	AGCGCATGA.ACTTCAGTA	0	0	0
-1.9377	-3.81794	AGCGCATGA.CGACCTGTA	0	0	0
1.68553	1.42016	AGCGCATGA.CGTACACAC	0	0	0
1.17984	-6.34243	AGCGCATGA.GTCTTCTCG	0	0	0
0.352154	3.61839	AGCGCATGA.TAAGGTGAT	0	0	0
1.8404	0.474645	AGCGCATGA.TAGCTGTTG	0	0	0
-1.93472	0.725044	AGCGCATGA.TCTAGCTGG	0	0	0
2.90045	-5.06794	AGCGCATGA.TGCAGTTCA	0	0	0
-0.578143	-4.42596	AGCGCATGA.TTCCGAGCG	0	0	0
1.65762	-5.20159	AGCGGAACA.ATGCGGATT	0	0	0
0.0692397	8.57089	AGCGGAACA.ATTAGCACA	0	3.29238	0
-0.720509	-4.50852	AGCGGAACA.CTGAGATAG	0	0	0
-1.65559	2.16572	AGCGGAACA.GTACCACAA	0	0	0
0.408293	-5.13684	AGCGGAACA.TGCATCGGA	0	0	0
-3.25581	-0.15474	AGCGGTAAG.ACACCGCCA	0	0	0
0.829702	1.86539	AGCGGTAAG.ACTCACGAA	0	0	0
-0.380664	3.56918	AGCGGTAAG.AGCGGAACA	0	0	0
-2.3699	-3.96954	AGCGGTAAG.ATAGCACGG	0	0	0
-0.346411	-5.86253	AGCGGTAAG.GTTGATGCA	0	0	0
-1.97303	-4.62709	AGCGGTAAG.TGACCAAGT	0	0	0
1.99925	1.57959	AGCGGTCTA.AACTGCGAC	0	0	0
0.133719	-0.944335	AGCGGTCTA.ACACCGCCA	0	0	0
-0.448445	-1.09406	AGCGGTCTA.ACAGGAACT	0	0	0
-4.1839	-1.22314	AGCGGTCTA.AGATATGGA	0	0	0
2.13337	-6.15771	AGCGGTCTA.GAACATGAC	0	0	0
0.197267	1.26229	AGCGGTCTA.TCCAGCAGC	0	0	0
-1.50587	-0.304921	AGCGGTCTA.TTAACGGAG	0	0	0
-1.79705	3.14288	AGCGTAGAA.AACACACTC	0	0	0
0.260341	3.36001	AGCGTAGAA.CCGCAGAAT	0	0	0
-4.22948	0.167678	AGCGTCGTC.CCTCCTTGT	0	0	0
1.54653	10.9028	AGCGTCGTC.CGACGTGAT	0	2.01067	0
-3.05521	7.90364	AGCGTCGTC.TGCTTACGG	3.35426	0	0
0.563922	-3.4521	AGCTACTCA.ACCATACTT	0	0	0
1.46815	2.3897	AGCTACTCA.CGTTACACC	0	0	0
1.23288	-2.74233	AGCTACTCA.CTTAATCGT	0	0	0
0.308688	-6.20489	AGCTACTCA.TAGCACACG	0	0	0
1.27015	8.73153	AGCTACTCA.TTATTCGAC	0	2.98732	0
-5.26201	8.44901	AGCTACTCA.TTGCAGTCA	3.70968	0	0
-1.92296	0.198491	AGCTATATG.ACCGACGGT	0	0	0
-4.10986	9.10474	AGCTATATG.AGATGAAGA	4.11778	0	0
0.593029	-2.40041	AGCTATATG.ATGACACAA	0	0	0
0.427815	0.564283	AGCTATATG.CAATGTGCT	0	0	0
0.453076	-6.79214	AGCTATATG.CTTCGACTG	0	0	0
0.856921	-2.03105	AGCTATATG.GACAGGTTA	0	0	0
2.03172	-5.93892	AGCTATATG.GGACGAGCA	0	0	0
0.840087	-0.428517	AGCTCGTCT.AACGCATTG	0	0	0
-1.50264	-5.62284	AGCTCGTCT.ACAGGAACT	0	0	0
-0.852016	-0.495289	AGCTCGTCT.ACGGTGCCT	0	0	0
-2.43772	2.2126	AGCTCGTCT.AGAGGTGAA	0	0	0
2.32667	-7.63299	AGCTCGTCT.CAGGTATCG	0	0	0
-2.77941	9.60631	AGCTCGTCT.CATCCTCTC	3.53936	1.75403	0
-3.30251	-1.33075	AGCTCGTCT.CTCCTGACG	0	0	0
3.2702	-6.89547	AGCTCGTCT.CTTATCTCA	0	0	0
1.32974	2.38486	AGCTCTCCG.ACCGAGTAG	0	0	0
0.749031	-5.74236	AGCTCTCCG.CACATATCA	0	0	0
-0.222049	9.72799	AGCTCTCCG.CACGCGTAA	0	2.41257	0
-2.06051	-6.48009	AGCTCTCCG.CAGTGCCAT	0	0	0
-0.424244	3.55475	AGCTCTCCG.CGGTGTTAC	0	0	0
0.543968	0.870208	AGCTCTCCG.GACGTTCAG	0	0	0
1.52404	3.53387	AGCTCTCCG.GCAGCGATA	0	0	0
-2.36097	-6.39508	AGCTCTCCG.GCTTACTAG	0	0	0
-1.62243	-5.53168	AGCTCTCCG.GTGGTTACC	0	0	0
-4.02179	1.02316	AGCTGCACT.ATTGATTGG	0	0	0
-0.853908	0.49708	AGCTGCACT.CAGTGCTGC	0	0	0
-3.91852	-0.254052	AGCTGCACT.CTCATGCCA	0	0	0
-2.00116	-4.65394	AGCTGCACT.CTCGAACTG	0	0	0
-2.60084	9.22632	AGCTGCACT.GGAGACACA	4.01693	2.60888	0
-3.0947	0.0378608	AGCTGCACT.GTTGACCAT	0	0	0
-2.59677	-1.17823	AGCTGCACT.TCTCGATGC	0	0	0
-1.56727	0.0823909	AGCTGCACT.TGCTCAGCG	0	0	0
-4.28765	7.59803	AGCTGCACT.TGGACGAGA	2.33237	0	0
0.978234	-6.67864	AGCTTCGAT.ACAACGAGC	0	0	0
1.61334	9.81191	AGCTTCGAT.CGTTACACC	0	2.53377	0
-2.62296	2.82732	AGCTTCGAT.GAAGTGTGA	0	0	0
1.0079	0.334346	AGCTTCGAT.GATGCGACG	0	0	0
2.7283	-5.38483	AGCTTGGTG.AGATGAGAT	0	0	0
1.62041	-4.5576	AGCTTGGTG.AGTTGTGTA	0	0	0
1.35262	-5.07181	AGCTTGGTG.ATCCAGCTG	0	0	0
-3.26461	0.621982	AGCTTGGTG.GGATCAGGT	0	0	0
-0.0922033	-6.65582	AGCTTGGTG.GGTAAGGAT	0	0	0
-0.153417	10.667	AGCTTGGTG.GTTCACTCC	0	1.70189	0
-1.05494	-0.578387	AGCTTGGTG.TCTAGGATG	0	0	0
-4.85515	8.88661	AGGAAGGTG.CTTAATCGT	4.21459	0	0
2.13113	-4.02913	AGGAAGGTG.GGTTCTATC	0	0	0
-1.35858	-1.10349	AGGAAGGTG.TCATGCAGG	0	0	0
-0.916247	3.81174	AGGAAGGTG.TCCTCGTCG	0	0	0
-0.350625	-3.31415	AGGAATTGG.AAGCCAAGT	0	0	0
-1.22861	1.67431	AGGAATTGG.AAGTACAGA	0	0	0
-5.0165	8.9121	AGGAATTGG.AGGTGCGAG	4.73695	0	0
-2.09531	2.43543	AGGAATTGG.ATAGCCTAA	0	0	0
-1.79664	-6.46907	AGGAATTGG.ATCTAGGTT	0	0	0
-3.42647	0.445807	AGGAATTGG.CACATTCTG	0	0	0
-2.28074	9.20318	AGGAATTGG.CCAATGCCT	4.00699	2.30227	0
0.255494	-3.11336	AGGAATTGG.GCCATACAA	0	0	0
0.502761	-0.96712	AGGAGCAAT.ACCATTCAC	0	0	0
-0.496451	3.83149	AGGAGCAAT.CACTTCCTT	0	0	0
2.869	10.0322	AGGAGCAAT.CTCGTCTTG	0	2.68139	0
-2.48737	9.62829	AGGAGCAAT.CTGCGTCAC	3.53127	2.86698	0
-0.731997	0.316078	AGGAGCAAT.GCTCTGTGT	0	0	0
3.11181	-7.19241	AGGAGCAAT.GGAGACACA	0	0	0
13.8045	2.59706	AGGAGCAAT.TATGATGTG	0	0	3.30873
2.8912	-7.85278	AGGAGGTGA.ACGACATCT	0	0	0
-1.60252	-1.74287	AGGAGGTGA.ATGACACAA	0	0	0
-1.48837	-7.11874	AGGAGGTGA.CGTTCCATT	0	0	0
2.13757	-7.2578	AGGATCATG.ACTGGACCA	0	0	0
2.411	10.7482	AGGATCATG.AGAGAGTGG	0	3.28989	0
-0.460645	1.58053	AGGATCATG.CAGTACATC	0	0	0
1.70084	-5.78338	AGGATCATG.CATCAATAG	0	0	0
-0.639338	-6.86096	AGGATCATG.CATCCTCTC	0	0	0
2.66283	10.2206	AGGATCATG.CCACAAGGT	0	2.9268	0
-2.4269	3.48542	AGGATCATG.CGACCATCA	0	0	0
0.542108	0.889056	AGGATCTCA.AGAGCGGAG	0	0	0
-1.83205	-0.332636	AGGATCTCA.GAACAACCA	0	0	0
1.47554	-7.33504	AGGATCTCA.TCCAAGTAA	0	0	0
-4.5068	-0.193967	AGGATCTCA.TGGATAGGT	0	0	0
-0.440839	-1.22915	AGGATGCGT.AGAAGTCCT	0	0	0
14.1608	2.2897	AGGATGCGT.AGATATGGA	4.05312	0	4.05312
1.36344	1.47175	AGGATGCGT.ATAGCACGG	0	0	0
0.169116	-7.55175	AGGATGCGT.CGCAATCGA	0	0	0
0.729886	0.229481	AGGATGCGT.GCACAACTC	0	0	0
-2.54144	3.15312	AGGATGCGT.GGTCGGATA	0	0	0
0.374777	-2.80114	AGGATGCGT.GGTGGAGCT	0	0	0
-1.65533	2.96851	AGGATGCGT.TGTAACAGT	0	0	0
-0.453411	-6.9874	AGGATTACT.ACAGTATTG	0	0	0
-0.300665	-5.21155	AGGATTACT.CTGATCAAG	0	0	0
-1.90146	-4.79127	AGGATTACT.GCCGTCTTC	0	0	0
-2.29307	0.470812	AGGATTACT.GCGTTCAGA	0	0	0
1.24117	8.23811	AGGATTGAG.TATGAGACC	0	1.86864	0
-2.20547	-1.27391	AGGATTGAG.TCAGCGACC	0	0	0
-4.11437	8.90276	AGGATTGAG.TGTGCTAAC	4.68036	0	0
2.35026	-7.44598	AGGTACCAA.AATACTCCG	0	0	0
-0.0618449	10.8605	AGGTACCAA.AGTAACGTA	0	1.80777	0
-2.79441	3.32938	AGGTACCAA.CTCGTTCAC	0	0	0
0.651244	0.141779	AGGTACCAA.CTGAGTCCA	0	0	0
-3.89564	-1.38847	AGGTACCAA.CTTGGTCAT	0	0	0
-0.701368	9.14993	AGGTACCAA.TACAACACC	0	1.68523	0
3.09137	9.86196	AGGTACCAA.TGTAGGTTA	0	4.00832	0
-3.35573	0.244112	AGGTACCAA.TTCCTAAGG	0	0	0
1.78321	-6.81036	AGGTATTCC.ACCTAGTTA	0	0	0
0.397921	-1.821	AGGTATTCC.ATAACGACA	0	0	0
-4.52432	0.129703	AGGTATTCC.CACAACGCT	0	0	0
-3.99357	7.07999	AGGTATTCC.GACGCTTGC	2.17895	0	0
0.670938	-1.93183	AGGTATTCC.GCCTTGTGA	0	0	0
1.16508	-6.02654	AGGTATTCC.GGAGATGAG	0	0	0
0.0992793	-2.70498	AGGTATTCC.TGCTCCTCC	0	0	0
0.494207	-3.88565	AGGTATTCC.TTCGGAGTC	0	0	0
-4.40095	9.1494	AGGTCACGT.ACCTCCTAG	2.88754	0	0
-0.484198	10.3045	AGGTCACGT.AGTTAGGTC	0	1.68882	0
0.107123	-3.81159	AGGTCACGT.CCGCAATGG	0	0	0
-0.328856	0.0141119	AGGTCACGT.CCTCTCTAG	0	0	0
1.25605	-7.72757	AGGTCACGT.TCTGCGCTG	0	0	0
-2.33762	-4.30291	AGGTCAGCA.CATCTCGAT	0	0	0
-1.93193	2.73576	AGGTCAGCA.GATCGTTGA	0	0	0
-0.0501909	10.9044	AGGTCCGTC.ACGACGATT	0	2.33027	0
0.499907	3.26153	AGGTCCGTC.CCGCTCATG	0	0	0
-0.174158	8.4832	AGGTCCGTC.GCACGCATT	0	2.0878	0
1.01622	1.62312	AGGTGCGAG.CAAGGTGTG	0	0	0
1.92588	-5.48167	AGGTGCGAG.CGCCTGCAA	0	0	0
3.54161	-6.49943	AGGTGCGAG.CTCTAGTAA	0	0	0
-0.666916	10.0881	AGGTGCGAG.TCACTCGCT	0	1.85396	0
-2.64607	8.89937	AGGTGCGAG.TCCGATCTG	3.35159	2.69288	0
-2.54252	0.52636	AGGTGTACA.CACGTAGAC	0	0	0
14.0592	2.98377	AGGTGTACA.CGAACAGAG	0	0	3.52967
-0.212613	-2.15463	AGGTGTACA.TAGAGACTA	0	0	0
-4.20583	7.61068	AGGTGTACA.TGCATCGGA	3.71944	0	0
-1.37021	-1.41995	AGGTGTACA.TGTCTACAC	0	0	0
-0.0570026	-1.09038	AGTAACGTA.ATCCATTAG	0	0	0
3.17665	-7.20655	AGTAACGTA.TTACTAGTC	0	0	0
-2.25622	-0.6506	AGTAAGCCA.CGACCTAGC	0	0	0
-3.68654	7.90979	AGTAAGCCA.GTTCCAACA	2.9352	0	0
2.78282	-6.61151	AGTAAGCCA.TAGATAGCC	0	0	0
14.2152	2.29129	AGTAAGCCA.TGGATTAGC	0	0	3.97084
3.13077	-5.54003	AGTAAGCCA.TGTCCATAG	0	0	0
1.04251	0.11968	AGTAATCAG.ACACCACAT	0	0	0
-4.42535	0.656822	AGTAATCAG.CCAGCCAAT	0	0	0
0.0515862	3.30845	AGTAATCAG.CCATCACGA	0	0	0
-1.63624	-4.79355	AGTAATCAG.CCGGATTGC	0	0	0
-0.714683	-2.31461	AGTAATCAG.CCGGTGGTT	0	0	0
-1.79305	2.38319	AGTAATCAG.CGCCTGCAA	0	0	0
0.568661	-5.08613	AGTAATCAG.CTCGTCTTG	0	0	0
-0.878622	3.25876	AGTAATCAG.GATGCTCCT	0	0	0
-4.26404	8.28153	AGTAATCAG.TAAGGTCCG	2.85867	0	0
-3.49389	0.0415522	AGTAATCAG.TCGTCATTC	0	0	0
2.68638	-7.72043	AGTAATGGT.ATTAAGACC	0	0	0
2.40084	10.6366	AGTAATGGT.CGTTACACC	0	3.52326	0
-0.682604	-0.217658	AGTAATGGT.CTAGTGCTG	0	0	0
1.65516	2.40569	AGTAATGGT.CTGACGATG	0	0	0
-1.07644	-5.74356	AGTAATGGT.GAACAACCA	0	0	0
1.64693	10.3553	AGTAATGGT.GCCTGGAAT	0	2.73631	0
0.619225	-3.25747	AGTACGAAT.CCTGACCTC	0	0	0
0.310123	8.62865	AGTACGAAT.GGTCTCATG	0	2.5565	0
-4.73114	7.27637	AGTACTACA.AAGAGAGAG	4.3736	0	0
0.754494	10.1426	AGTACTACA.GTGACTCTC	0	2.94113	0
0.25469	-5.89976	AGTACTCTC.GAACCTTCA	0	0	0
2.99586	-6.4849	AGTACTCTC.TAGGTCAAC	0	0	0
1.62381	-8.35581	AGTACTCTC.TCTAGCTGG	0	0	0
-2.57045	-4.27718	AGTAGAGGA.ATTAGCACA	0	0	0
0.45385	-6.05988	AGTAGAGGA.CAGTCTAAC	0	0	0
0.0841241	-1.716	AGTAGAGGA.CTAGTGCTG	0	0	0
0.166825	-7.29293	AGTAGAGGA.TACGAACTC	0	0	0
1.4227	2.40608	AGTAGAGGA.TAGATCTGT	0	0	0
2.49869	-6.22927	AGTATGACG.ATCTCTGCT	0	0	0
-0.82095	-4.08721	AGTATGACG.ATGTGAGAC	0	0	0
1.23828	9.56368	AGTATGACG.CGCATAACT	0	3.03883	0
1.36679	-6.78427	AGTCAGTTG.ACGTTCAAT	0	0	0
-2.39778	-4.39841	AGTCAGTTG.CAGCTTACC	0	0	0
1.12138	8.86545	AGTCAGTTG.CCATAATCG	0	2.66507	0
0.503037	11.0589	AGTCAGTTG.GAAGAGCAC	0	2.1383	0
0.546935	3.17005	AGTCAGTTG.GTCAAGATC	0	0	0
1.17854	-7.2217	AGTCAGTTG.TAGCCTTGT	0	0	0
-0.3239	0.783773	AGTCATACT.ACAATTCGG	0	0	0
-2.87621	-4.82445	AGTCATACT.CGCACTGAA	0	0	0
1.2022	-7.29347	AGTCATACT.GAGGTCCTT	0	0	0
0.523806	0.156101	AGTCATACT.GCGTGAGCT	0	0	0
1.21228	8.82349	AGTCATACT.GTCATTCTA	0	2.42375	0
1.02734	-1.91344	AGTCATACT.TAGGTCAAC	0	0	0
-1.30614	1.78974	AGTCATACT.TCTAGTGAC	0	0	0
-1.77228	-4.85007	AGTCATACT.TTACGGACC	0	0	0
-0.962279	2.17588	AGTCCAGTG.ACCTGTACC	0	0	0
0.785163	11.1788	AGTCCAGTG.CCACAAGGT	0	2.15229	0
2.22207	-7.00615	AGTCCAGTG.CGAAGAGGT	0	0	0
-0.695542	9.61299	AGTCCAGTG.CGTGTCCGA	0	1.81376	0
-1.96448	3.85862	AGTCCAGTG.GTAGAGAGC	0	0	0
2.63286	-5.85247	AGTCCAGTG.TCCAGAACG	0	0	0
-1.89564	-5.95105	AGTCCGTGT.AGTACTCTC	0	0	0
-2.69745	2.8966	AGTCCGTGT.ATGCTTCAG	0	0	0
-0.880554	-4.36396	AGTCCGTGT.CACCTCAAC	0	0	0
-2.22353	-1.41688	AGTCCGTGT.TCAAGGAGT	0	0	0
-2.60659	2.79388	AGTCCGTGT.TCGTGACGT	0	0	0
-0.0178796	10.9882	AGTCCGTGT.TGAACGGTT	0	1.64661	0
1.40788	10.2089	AGTCCGTGT.TGTCATAGC	0	3.02941	0
2.83774	-5.43938	AGTCGATCA.AGACATATC	0	0	0
-4.47429	-0.144041	AGTCGATCA.ATGCTCACC	0	0	0
2.28927	-5.76178	AGTCGATCA.CCTTCCTCA	0	0	0
2.92973	-6.48782	AGTCGATCA.CGAGCTTAC	0	0	0
0.830245	-6.75868	AGTCGATCA.GGTACGAGC	0	0	0
-0.222908	2.96244	AGTCGATCA.TAAGCACTA	0	0	0
0.170961	-3.90462	AGTCGATCA.TACAGTTAG	0	0	0
-3.90957	-0.772202	AGTCGATCA.TAGACCGCA	0	0	0
-0.552212	4.05623	AGTCGATCA.TAGCTAAGA	0	0	0
-5.00755	9.20889	AGTCGATCA.TAGGTCAAC	3.34102	0	0
-0.178143	-4.81495	AGTCGATCA.TGAGATCAT	0	0	0
-3.70133	8.11338	AGTCGATCA.TGCCGACTA	3.7303	0	0
0.51952	11.1466	AGTCGCCGA.ACGCACACT	0	2.562	0
0.880552	-7.21099	AGTCGCCGA.CATAATTGG	0	0	0
-4.34355	0.267275	AGTCGCCGA.CCGATCTCT	0	0	0
1.24257	2.13773	AGTCGCCGA.CGATAGGTG	0	0	0
-2.90867	-0.981455	AGTCGCCGA.CGTGTCCGA	0	0	0
-1.24534	1.37035	AGTCGCCGA.CTCGCTACG	0	0	0
-1.59561	-5.5588	AGTCGCCGA.GCTGTTCGG	0	0	0
-5.24103	8.53155	AGTCGCCGA.TGTATGTAG	4.28967	0	0
0.905282	0.810595	AGTCGCCGA.TTAGTCGGA	0	0	0
0.798751	-4.74882	AGTCGCCGA.TTCTCCACA	0	0	0
2.41729	9.45714	AGTCGCGAC.AGGTCCGTC	0	2.57872	0
-4.18647	0.0251402	AGTCGCGAC.CAGTCCTAA	0	0	0
-0.856299	-5.60906	AGTCGCGAC.CAGTGCTGC	0	0	0
0.352297	2.52998	AGTCGCGAC.CGTGCTTGA	0	0	0
-3.99263	0.734706	AGTCGCGAC.CTAACTAAG	0	0	0
-3.34974	1.14946	AGTCGCGAC.GCTGGTAAC	0	0	0
2.02861	-5.22816	AGTCGCGAC.TCAATCTAG	0	0	0
0.940628	10.2631	AGTCGTCCG.AGCGTAGAA	0	3.14511	0
2.76246	-5.09447	AGTCGTCCG.GCGTGAGCT	0	0	0
0.0550831	-5.89461	AGTCGTCCG.TACCTATCC	0	0	0
1.21903	-2.74487	AGTCTAAGC.AATGCGTGC	0	0	0
0.201628	-0.13194	AGTCTAAGC.CATAGAGAT	0	0	0
0.775392	0.681437	AGTCTAAGC.CCTAAGAAG	0	0	0
-1.16597	-4.13727	AGTCTAAGC.CTGATCAAG	0	0	0
-4.21378	7.74349	AGTCTAAGC.GGAGACACA	2.84993	0	0
2.46205	-6.79105	AGTCTAAGC.TCGTAATAG	0	0	0
1.51648	-6.7891	AGTCTGGAA.GACGCCGTA	0	0	0
-0.553253	-7.25328	AGTCTGGAA.GTCAGTTGT	0	0	0
-4.27133	0.0437305	AGTCTGGAA.TTGATGAGT	0	0	0
0.484973	10.8833	AGTGAACGG.AGCAACATT	0	2.76512	0
1.0648	-2.17212	AGTGAACGG.AGTCTGGAA	0	0	0
1.19916	-5.4749	AGTGAACGG.CTCTGCGGT	0	0	0
1.29699	-4.69685	AGTGAACGG.TGAGACAGC	0	0	0
0.489178	-4.03461	AGTGAACGG.TGCAACTCT	0	0	0
-2.53479	0.756954	AGTGAACGG.TTAGGAAGG	0	0	0
2.4515	-5.70343	AGTGACGAT.AACTGCGAC	0	0	0
-3.51244	7.62328	AGTGACGAT.AAGCTGAGG	3.42168	0	0
0.420977	-4.98039	AGTGACGAT.ACAAGGTAC	0	0	0
-1.68792	-4.09317	AGTGACGAT.ATACCGCTT	0	0	0
-4.38553	-1.12718	AGTGACGAT.ATGCCTGTC	0	0	0
14.3982	2.26092	AGTGACGAT.ATTAGCGGT	0	2.64539	3.69553
0.341497	10.5403	AGTGACGAT.GCAATGAGA	0	2.52845	0
2.69834	10.0556	AGTGACGAT.TGAGAATCC	0	3.02195	0
1.94321	0.766249	AGTGACGAT.TTGCTCTGC	0	0	0
2.98204	-5.92671	AGTGAGAGA.AAGCATTGC	0	0	0
-2.15421	-3.94661	AGTGAGAGA.AATCGCCAT	0	0	0
2.74916	-4.35655	AGTGAGAGA.AGAAGTCCT	0	0	0
2.38716	-4.46855	AGTGAGAGA.ATCCTCCGA	0	0	0
-2.81944	3.23965	AGTGAGAGA.CACCTAGCG	0	0	0
0.0957976	10.9522	AGTGAGAGA.CCATATGCC	0	2.1604	0
0.630531	-7.6792	AGTGAGAGA.GTCGACATT	0	0	0
-0.998373	-0.48546	AGTGAGAGA.TAACCGTGA	0	0	0
-3.71028	7.95991	AGTGAGAGA.TACTCGACC	1.77203	0	0
-2.77302	1.06251	AGTGATGCG.AACTTAGCT	0	0	0
1.31471	8.48846	AGTGGAATG.ACACTGTGA	0	2.28663	0
0.730436	-3.6775	AGTGGAATG.ACGCTAGTG	0	0	0
-1.81572	-6.61746	AGTGGAATG.AGGATCATG	0	0	0
2.46456	-4.86372	AGTGGAATG.AGGATTGAG	0	0	0
-4.27872	9.05288	AGTGGAATG.CTGCTGCTT	4.27959	0	0
-3.39823	-0.114732	AGTGGAATG.GGTAAGGAT	0	0	0
1.36491	2.76003	AGTGGAATG.GTCAAGATC	0	0	0
-1.64596	0.948144	AGTGGAATG.TAACATTGG	0	0	0
0.375727	11.1074	AGTGGAATG.TACCTATCC	0	1.81462	0
-4.95506	9.12238	AGTGGAATG.TGGTGGATC	4.7217	0	0
-2.69663	8.99809	AGTGTCTCT.ACCGCTGTG	3.12305	2.47298	0
0.546008	2.93482	AGTGTCTCT.ACGAATCGC	0	0	0
1.29409	-3.76247	AGTGTCTCT.AGCATTGTT	0	3.7657	0
0.776148	-2.1984	AGTGTCTCT.CAAGAGAGT	0	0	0
1.05706	10.3588	AGTGTCTCT.CCTGTCATT	0	2.03688	0
-0.392613	-0.478065	AGTGTCTCT.TTACTAGTC	0	0	0
0.423692	10.6369	AGTGTGCAC.ACACACGTC	0	2.6515	0
1.14638	9.49247	AGTGTGCAC.ACCGTACGC	0	2.61964	0
0.573981	-6.45465	AGTGTGCAC.ACGCACACT	0	0	0
1.88643	1.21087	AGTGTGCAC.ATAGTCAGT	0	0	0
1.22239	0.873758	AGTGTGCAC.CCGATCTCT	0	0	0
3.1296	9.97615	AGTGTGCAC.CGCATAACT	0	3.67159	0
1.20078	9.81222	AGTGTTCTG.AGCCAGGAC	0	2.65027	0
-2.68522	-4.8063	AGTGTTCTG.CATTGTTCA	0	0	0
2.47124	-6.66822	AGTGTTCTG.CGCGAGTGT	0	0	0
-1.3245	-4.21305	AGTGTTCTG.TGTCCATAG	0	0	0
-1.96139	-0.257042	AGTTACAAG.AGCCGGATC	0	0	0
0.21093	-2.56966	AGTTACAAG.CAAGTCACT	0	0	0
0.459492	-1.90967	AGTTACAAG.CCAAGCGAG	0	0	0
1.22049	-6.12322	AGTTACAAG.CTCTACGCA	0	0	0
2.72237	9.97256	AGTTACAAG.TGTGGACAA	0	3.90762	0
1.39004	0.387488	AGTTAGGTC.AATCCTCGT	0	0	0
1.55877	-6.29529	AGTTAGGTC.ATATAGCGT	0	0	0
-1.42095	-1.25775	AGTTAGGTC.ATCTCTGCT	0	0	0
-1.97389	3.01243	AGTTAGGTC.CGGTCGACA	0	0	0
-1.43362	1.65166	AGTTAGGTC.CTGGTGACA	0	0	0
1.86124	-7.52169	AGTTAGGTC.CTTAACAGC	0	0	0
-0.920737	-0.78331	AGTTATCGC.ACGCTAGTG	0	0	0
-2.32399	3.31068	AGTTATCGC.AGTTGCCTT	0	0	0
-0.865043	1.63671	AGTTATCGC.ATGCGGATT	0	0	0
0.209665	-6.10707	AGTTATCGC.CTCTAAGAG	0	0	0
-3.41327	7.52695	AGTTATCGC.CTTGCACAA	2.18243	0	0
-0.133111	10.9117	AGTTATCGC.GATCTACTT	0	1.64627	0
1.49399	8.67509	AGTTATCGC.TCGGATGTT	0	2.22988	0
-2.00716	-3.51874	AGTTCAACC.ACTCTAGGA	0	0	0
-0.117712	3.75726	AGTTCAACC.CACCTCAAC	0	0	0
1.20928	8.34721	AGTTCAACC.TTAAGTGGT	0	2.74105	0
0.258585	10.3433	AGTTCGATA.ATTGCGCTA	0	2.07247	0
0.631293	-6.70855	AGTTCGATA.GCGACACAG	0	0	0
-0.4731	-4.01415	AGTTCGATA.GGTGCGTAG	0	0	0
0.937098	-1.92102	AGTTCGATA.GTCCTTCAT	0	3.79926	0
-0.0942393	-4.43255	AGTTGAGCG.AACGGTAGC	0	0	0
2.38459	-5.85084	AGTTGAGCG.AGACTTCGT	0	0	0
0.610685	-0.390659	AGTTGAGCG.TAAGGTGAT	0	0	0
0.315461	3.8543	AGTTGAGCG.TCGTTCTCC	0	0	0
-2.15932	0.885468	AGTTGAGCG.TGGTCCTAG	0	0	0
-0.578593	9.3689	AGTTGCCTT.AAGCCAAGT	0	2.21958	0
-0.206246	2.94404	AGTTGCCTT.CACAACCAG	0	0	0
-0.523729	3.43338	AGTTGCCTT.CCTTATCCG	0	0	0
0.480857	-2.53322	AGTTGCCTT.GCTTACGTT	0	0	0
-2.61377	0.903639	AGTTGCCTT.GTTCCAACA	0	0	0
-3.01672	1.27242	AGTTGCCTT.TCTCATCGG	0	0	0
-3.48007	0.387814	AGTTGTGTA.CCACTACCA	0	0	0
0.63545	1.19568	AGTTGTGTA.GTGTACCGT	0	0	0
-4.09608	-0.11074	AGTTGTGTA.TGAGAGGAC	0	0	0
-1.58318	-7.04769	AGTTGTGTA.TGTTGTCGA	0	0	0
-1.44739	0.759178	ATAACGACA.AATCCGCTG	0	0	0
1.35758	-0.0603702	ATAACGACA.ACGGTGCCT	0	0	0
-0.919375	-4.876	ATAACGACA.ACTGCTAGT	0	0	0
-3.74253	8.4208	ATAACGACA.CCGACTGTT	3.6049	0	0
-0.678555	-8.12163	ATAACGACA.CGACAGACC	0	0	0
-2.87067	0.976492	ATAACGACA.CGTGTCCGA	0	0	0
-4.30605	-0.355266	ATAACGACA.CTCAGCTGG	0	0	0
-2.08326	2.39668	ATAACGACA.CTGAGTAGC	0	0	0
2.65098	10.4496	ATAACGACA.GTCCACAAC	0	3.87473	0
-0.402441	-1.52591	ATAACGACA.TCGTCATTC	0	0	0
-0.884634	-7.47749	ATAACGACA.TGCAGTCGG	0	0	0
0.313586	-5.81751	ATAAGACAG.AACAGATCG	0	0	0
0.397116	3.12391	ATAAGACAG.ATTCGAAGA	0	0	0
-3.03825	-1.34251	ATAAGACAG.CAGCTCTTC	0	0	0
1.22919	-3.17557	ATAAGACAG.CCACGCCAT	0	0	0
2.8742	10.6563	ATAAGACAG.CCTAAGAAG	0	2.74173	0
2.32815	-4.86915	ATAAGACAG.GCGGAGATT	0	0	0
-4.97314	8.32172	ATAAGACAG.TTGCTCTGC	3.91402	0	0
-2.84777	9.30954	ATAAGTTCG.CTAACACTG	4.09785	2.02537	0
-0.70656	-4.00197	ATAAGTTCG.CTTATTGAG	0	0	0
-1.23007	-3.99187	ATAAGTTCG.GAACTCGTA	0	0	0
1.53686	9.89941	ATAAGTTCG.GGTACTTCC	0	3.17537	0
0.386806	1.19639	ATAAGTTCG.GTGCATCAA	0	0	0
-0.745885	-4.07279	ATAAGTTCG.TGACAAGTT	0	0	0
-0.363065	9.13343	ATAAGTTCG.TTCTCCACA	0	2.5576	0
0.986876	9.24861	ATAATCGAG.AAGACTACC	0	2.41721	0
0.683149	-4.48558	ATAATCGAG.ATAGCCTAA	0	0	0
1.15395	-4.63953	ATAATCGAG.ATAGTGGTT	0	0	0
0.565976	11.144	ATAATCGAG.ATATCCGAT	0	2.00231	0
-2.98178	-0.705128	ATAATCGAG.ATGCTGTCG	0	0	0
0.0344765	-3.10841	ATAATCGAG.CTATTAAGG	0	0	0
0.467972	-4.72048	ATAATGTGG.AACTGATTC	0	0	0
-0.94596	-5.43842	ATAATGTGG.CAGTGCCAT	0	0	0
2.47273	9.919	ATAATGTGG.GAGGTGAGC	0	2.74718	0
14.1126	2.28215	ATAATGTGG.TCATCATCT	0	2.69095	3.5657
2.34897	1.9227	ATAATGTGG.TGCCTGGTT	0	0	0
1.65179	-3.37781	ATAATGTGG.TGCGTATCT	0	0	0
-1.40638	-0.50876	ATACAACCG.CCGACTTGG	0	0	0
-1.48564	3.66572	ATACAACCG.CGTTCGTAC	0	0	0
-0.98727	-3.56006	ATACAACCG.GACGTCAAT	0	0	0
2.11141	-3.33994	ATACAACCG.GAGAACAGG	0	0	0
-3.90215	7.83537	ATACAACCG.GATGTCTAG	3.97846	0	0
0.101782	-3.01075	ATACAACCG.GTAATCAGC	0	0	0
1.7716	3.18271	ATACCGAAG.GGATAATAC	0	0	0
1.91616	-4.92336	ATACCGAAG.TCACATACT	0	0	0
-0.763627	0.808711	ATACCGCTT.GCGAACTCG	0	0	0
-1.30411	3.07596	ATACCGCTT.TAGTAGTCT	0	0	0
14.4317	2.168	ATACGAGGT.CACAGCGAA	1.64627	1.64627	2.23807
1.03989	8.38311	ATACGAGGT.CGTTCCATT	0	2.05625	0
2.58743	-7.71393	ATACGAGGT.CTCGTGTCC	0	0	0
0.0210724	0.206609	ATACGAGGT.GATCTTCGC	0	0	0
0.00935057	-4.19499	ATACGAGGT.GCTGACAGA	0	0	0
-2.84082	-0.246334	ATACGAGGT.TGCCTGGTT	0	0	0
2.15958	2.55902	ATACTTGCT.CCGGTTCTA	0	0	0
-0.71183	-6.55066	ATACTTGCT.CCTATTCAA	0	0	0
-1.39988	1.01142	ATACTTGCT.GTCCGCTCA	0	0	0
-0.286172	-5.71816	ATACTTGCT.GTGGAGGTC	0	0	0
-4.30417	7.73005	ATAGACCGA.GACTGCCTG	2.74173	0	0
-2.1336	2.59076	ATAGACCGA.GGATACAAT	0	0	0
1.20647	-3.60247	ATAGAGCAG.AGGTCCGTC	0	0	0
0.500792	-0.717766	ATAGAGCAG.CCATTACAG	0	0	0
-1.71589	1.68377	ATAGAGCAG.CCGCAACAC	0	0	0
2.38411	10.7856	ATAGAGCAG.CCGGTTCTA	0	2.91352	0
1.14371	2.16537	ATAGAGCAG.CGCAGTGTC	0	0	0
0.950778	2.22252	ATAGAGCAG.GTTAGTCAA	0	0	0
0.368418	9.65549	ATAGAGCAG.TAACGTGTC	0	2.9909	0
1.24084	0.207871	ATAGAGCAG.TAGTAACGG	0	0	0
1.18814	-7.98344	ATAGCACGG.AGCGGAACA	0	0	0
0.00928162	2.69975	ATAGCACGG.AGGAATTGG	0	0	0
1.01715	-7.34079	ATAGCACGG.ATACAACCG	0	0	0
1.89378	-8.35042	ATAGCACGG.ATGGACGTT	0	0	0
1.00061	-7.93423	ATAGCACGG.CGGAATGCA	0	0	0
-4.10492	7.79403	ATAGCACGG.GCTCCTAGC	3.48801	0	0
0.088297	-6.91695	ATAGCACGG.GTCTTCATA	0	0	0
-0.12164	8.3188	ATAGCACGG.TATGTATGC	0	1.92645	0
-1.14215	-4.86263	ATAGCACGG.TCTGATGAA	0	0	0
-4.59137	-0.302173	ATAGCACGG.TTACAGTGT	0	0	0
1.15297	9.55192	ATAGCCTAA.AAGTTCTCT	0	3.0628	0
1.76357	3.38404	ATAGCCTAA.ACCGTCCTA	0	0	0
1.02518	8.2797	ATAGCCTAA.ACCTGTACC	0	2.11938	0
-1.84238	-5.13666	ATAGCCTAA.AGGATTACT	0	0	0
-0.138001	0.135819	ATAGCCTAA.ATGCGGATT	0	0	0
-0.786671	0.872972	ATAGCCTAA.CCATGCGTC	0	0	0
-1.00409	-4.2957	ATAGCCTAA.CGGATTCTC	0	0	0
-0.693204	-5.58885	ATAGCCTAA.GCTATGTAA	0	0	0
-2.94157	1.21085	ATAGCCTAA.GTCCTAGTT	0	0	0
0.206345	0.381219	ATAGCCTAA.GTTCAGAAG	0	0	0
14.3506	2.0724	ATAGCCTAA.TAGATCTGT	4.48934	0	3.41294
-3.93678	-0.298104	ATAGCCTAA.TATCGAGCC	0	0	0
-1.80172	-0.99348	ATAGCCTAA.TCACAGGTA	0	0	0
-2.99807	0.845549	ATAGCCTAA.TGAGCAGAT	0	0	0
0.0689578	-4.05689	ATAGCTTGC.ACAAGTACA	0	0	0
1.54522	3.37534	ATAGCTTGC.CCAGTCTCA	0	0	0
-1.71775	0.798317	ATAGCTTGC.GAATCGAGA	0	0	0
2.94336	-4.42215	ATAGCTTGC.TCAGAGCGT	0	0	0
-4.46409	8.78173	ATAGTCAGT.AACAGCAGT	3.20781	0	0
-2.57396	-0.795591	ATAGTCAGT.AAGTCATGA	0	0	0
3.26093	-6.13346	ATAGTCAGT.ACAGCATCA	0	0	0
-0.454465	1.10985	ATAGTCAGT.ATGCGCCGT	0	0	0
1.93029	-7.44073	ATAGTCAGT.CAACGATCG	0	0	0
-0.166421	-7.70672	ATAGTCAGT.CCGCATCCT	0	0	0
-5.37568	8.60815	ATAGTCAGT.CGCTTGTAG	5.36488	0	0
0.683148	11.2252	ATAGTCAGT.GAGATTCCT	0	1.93047	0
2.51953	10.7089	ATAGTCAGT.TGTATGTAG	0	3.6278	0
-0.238834	-8.3389	ATAGTCTCC.CGTCTGCTG	0	0	0
-3.80069	-0.16989	ATAGTCTCC.TCCTTAGGT	0	0	0
1.54365	1.93954	ATAGTGGTT.AATTCGGAA	0	0	0
0.332036	0.197179	ATAGTGGTT.CATCCACCG	0	0	0
1.15273	-5.10615	ATAGTGGTT.CATCTCGAT	0	0	0
0.279776	0.646527	ATAGTGGTT.CCTCGGTCA	0	0	0
1.51166	0.295157	ATAGTGGTT.CTAGAGTCG	0	0	0
0.55945	1.09052	ATAGTGGTT.TAACCGTGA	0	0	0
-2.78938	0.73151	ATAGTGGTT.TAGACCATG	0	0	0
2.74698	-8.36361	ATAGTGGTT.TGCTCACAC	0	0	0
-1.74384	-0.414497	ATATAGCGT.ATTCCTACG	0	0	0
1.11958	-7.55346	ATATAGCGT.CAATCAAGT	0	0	0
2.94286	9.75367	ATATAGCGT.CATTCAGTT	0	2.59463	0
0.472881	10.9552	ATATAGCGT.CGGAATGCA	0	2.2058	0
0.905513	8.43639	ATATAGCGT.TGGTGGTAA	0	2.23657	0
-0.0772673	10.8031	ATATCAGCC.CATACGCAG	0	1.9629	0
0.0287652	-7.07904	ATATCAGCC.CCACGAAGG	0	0	0
0.539256	10.3947	ATATCAGCC.CCATAATCG	0	2.63813	0
-0.189697	-5.35647	ATATCAGCC.GACCAGAGA	0	0	0
-0.281152	1.35011	ATATCAGCC.GTTCCAACA	0	0	0
1.56238	-2.50766	ATATCAGCC.TGATCGGAA	0	0	0
-3.82938	-0.526892	ATATCCGAT.ACGGACCAT	0	0	0
1.95244	2.54644	ATATCCGAT.ATACGAGGT	0	0	0
-3.19618	-1.59263	ATATCCGAT.CAGCAGTAC	0	0	0
0.841666	-5.26432	ATATCCGAT.CCAAGCGAG	0	0	0
2.98377	-5.90911	ATATCCGAT.GGAATTCAC	0	0	0
-0.458564	10.5113	ATATCCGAT.TACAGTTAG	0	2.85687	0
3.04552	-5.0111	ATATGCAGC.ATTAGCACA	0	0	0
-0.670042	0.224435	ATATGCAGC.GAACCTTCA	0	0	0
0.427544	0.327421	ATATGCAGC.GACGGACTA	0	0	0
-1.74436	-4.66252	ATATGCAGC.GTGTCCGTG	0	0	0
0.792149	-7.35786	ATATGCAGC.TAATCACGC	0	0	0
-1.78086	-0.555042	ATATGTCCA.AGTTACAAG	0	0	0
-4.77375	9.25761	ATATGTCCA.CAACTCCAG	4.67289	0	0
-0.0852352	-4.28364	ATATGTCCA.CGAGCTTAC	0	0	0
-2.67351	-4.33944	ATATGTCCA.CGGAAGACG	0	0	0
-1.36704	-6.21085	ATATGTCCA.GCTTGGTTC	0	0	0
-4.64762	-0.140719	ATATGTCCA.GTGCCATGA	0	0	0
2.66782	-5.51466	ATATGTCCA.TACAGTTAG	0	0	0
1.65185	3.47776	ATATTCGCA.ACTGTAATC	0	0	0
3.09976	10.3028	ATATTCGCA.CGATTCGAG	0	3.05025	0
0.268853	-6.7518	ATATTCGCA.GCGCTAGAA	0	0	0
0.223142	-1.28674	ATATTCGCA.TCCACCTCA	0	0	0
2.56924	9.91477	ATCAAGAGA.CAGGTTGTC	0	3.52113	0
1.2658	-2.26598	ATCAAGAGA.CATCTCACG	0	0	0
-1.56794	-6.2538	ATCAAGAGA.CGCATAACT	0	0	0
2.53792	10.5372	ATCAAGAGA.CTATTCCGT	0	2.52527	0
0.282739	-3.28584	ATCAAGAGA.CTTCTCATC	0	0	0
0.771297	-6.30234	ATCAAGAGA.CTTGGTCAT	0	0	0
1.05571	2.9286	ATCAAGAGA.GCCAACAAT	0	0	0
0.0308255	-5.83706	ATCAAGAGA.GTAGCCTTG	0	0	0
1.98603	-8.31803	ATCAAGAGA.GTCAGTTGT	0	0	0
-0.739506	0.178545	ATCAAGAGA.GTGTCACAC	0	0	0
-1.74041	-7.28076	ATCAAGAGA.TGCGACGTT	0	0	0
-0.30503	3.43306	ATCAAGCAT.CTAGTCGTC	0	0	0
-5.14589	8.6987	ATCAAGCAT.GGAGTTAGC	4.26169	0	0
-3.72975	-0.77945	ATCAAGCAT.TAGAGCGTC	0	0	0
1.7754	-6.04822	ATCACCGCA.AGAGAGTGG	0	0	0
3.5326	-6.04541	ATCACCGCA.AGCTTGGTG	0	0	0
1.63356	0.621794	ATCACCGCA.GGTTGCTAT	0	0	0
-1.96847	-0.60405	ATCACCGCA.TCAGAGTCA	0	0	0
1.51426	-3.43649	ATCACCGCA.TCCAACGTG	0	0	0
-1.82676	-1.54227	ATCACCGCA.TGTAGGTTA	0	0	0
1.99617	1.69587	ATCACTTCC.AGACTTCGT	0	0	0
-0.163559	-1.7365	ATCACTTCC.AGAGGTGAA	0	0	0
2.61324	-4.10449	ATCACTTCC.ATAGCCTAA	0	0	0
0.695439	2.68947	ATCACTTCC.GTGAACCAC	0	0	0
1.7439	-3.77506	ATCAGAAGC.CATCCTCTC	0	0	0
0.976659	11.2897	ATCAGAAGC.CCAAGTCGA	0	1.94574	0
-2.20418	3.16264	ATCAGAAGC.CCACTACCA	0	0	0
-3.9664	1.13667	ATCAGAAGC.CTAACACTG	0	0	0
-0.44561	-0.538142	ATCAGAAGC.GCTGTTCGG	0	0	0
3.54941	-5.88987	ATCAGAAGC.GTAAGTGAG	0	0	0
0.754521	-5.98083	ATCAGAAGC.TAGGTTAGT	0	0	0
-2.56328	3.07695	ATCAGAAGC.TCCGGAGCT	0	0	0
-2.78923	-0.688505	ATCAGGATG.CCTTAACAT	0	0	0
-0.692761	-0.446567	ATCAGGATG.GAGGTGAGC	0	0	0
14.4784	2.87917	ATCAGGATG.GTTAGTCAA	0	0	4.40938
1.16389	-3.68207	ATCAGTCGA.CAGCTAGTT	0	0	0
-0.772169	-6.67174	ATCAGTCGA.CCTTGACGG	0	0	0
1.09311	0.291422	ATCAGTCGA.GTGGAGGTC	0	0	0
3.21709	10.0357	ATCAGTCGA.GTGGATAAG	0	3.76983	0
-0.788041	-0.25552	ATCAGTCGA.TCCGATAAC	0	0	0
-4.27506	-1.4389	ATCAGTCGA.TGAGAGGAC	0	0	0
1.53167	-3.73401	ATCAGTCGA.TTACAGTGT	0	0	0
-0.505737	-4.30808	ATCAGTCGA.TTCTGGTGC	0	0	0
1.65415	-8.49533	ATCATAGAC.AAGCTGGTC	0	0	0
0.0534387	-3.58495	ATCATAGAC.ACCTGCAGA	3.29238	0	0
-2.77131	-4.80031	ATCATAGAC.CACGATAGA	0	0	0
2.49196	-7.88479	ATCATAGAC.CCGCAACAC	0	0	0
-4.77648	8.89298	ATCATAGAC.CCTATTGGT	3.93551	0	0
1.86263	-7.88784	ATCATAGAC.CGCGTGAGA	0	0	0
-3.39208	0.607814	ATCATAGAC.CTGACAGCA	0	0	0
2.58049	-7.76332	ATCATAGAC.TGGTGCCTG	0	0	0
0.162215	-2.39056	ATCATAGAC.TGTACACGA	0	0	0
2.78518	-6.04354	ATCATAGAC.TGTCCATAG	0	0	0
-0.565482	10.3235	ATCATGTTC.ACTCGCTGT	0	1.83424	0
1.15392	10.7102	ATCATGTTC.CAGTCCTAA	0	2.47597	0
-1.70058	0.107115	ATCATGTTC.CATCTCACG	0	0	0
0.604142	2.0263	ATCATGTTC.CTATACTAG	0	0	0
-0.509902	8.98484	ATCATGTTC.CTTGGTCAT	0	1.80564	0
1.90402	-3.70798	ATCATGTTC.GGAACCTAG	0	0	0
-4.20457	9.29057	ATCATTACG.AGATCGAGT	3.60317	0	0
-2.03983	-5.17066	ATCATTACG.CACTGCTTA	0	0	0
1.47036	-5.85962	ATCATTACG.TTATCCAAG	0	0	0
1.62504	1.77704	ATCCAATGA.ATCTTACAG	0	0	0
1.26584	-3.67392	ATCCAATGA.CAGCTTACC	0	0	0
-0.522433	9.16963	ATCCACAGT.ATCCTCCGA	0	2.5838	0
-3.1546	8.04706	ATCCACAGT.CACGTCATA	2.63492	0	0
-0.0220987	-6.20015	ATCCACAGT.CGTTCGTAC	0	0	0
2.57653	-4.46758	ATCCACAGT.GTACAATGC	0	0	0
14.2191	3.12379	ATCCACAGT.GTCGTGTTA	0	0	4.89592
-0.0457569	-1.54905	ATCCAGCTG.AGACGGAGG	0	0	0
2.19384	-6.77927	ATCCAGCTG.AGGATCTCA	0	0	0
0.559441	-6.76284	ATCCAGCTG.CTCGACTGC	0	0	0
2.97052	10.3318	ATCCAGCTG.GCGATATGA	0	4.00832	0
3.04365	10.8019	ATCCATTAG.GACTAGCAT	0	2.59922	0
-2.11071	0.327682	ATCCATTAG.GAGTCACCA	0	0	0
-1.59162	-5.88215	ATCCATTAG.GTCTTATGC	0	0	0
1.53779	9.6813	ATCCATTAG.TCACCGAGG	0	2.59922	0
-0.156334	-0.589264	ATCCATTAG.TGCGACGTT	0	0	0
0.0892494	-7.19627	ATCCGACCA.AGCCAGGAC	0	0	0
0.00737447	-0.714197	ATCCGACCA.AGCGGTCTA	0	0	0
1.09401	2.23209	ATCCGACCA.CACCTTCCT	0	0	0
-1.71136	-3.86176	ATCCGACCA.CTCTAAGAG	0	0	0
1.91527	-6.7905	ATCCGACCA.CTGTGCTCA	0	0	0
1.57766	-4.97057	ATCCGACCA.GACAATGTT	0	0	0
14.0087	2.38526	ATCCGGTCC.AGGATGCGT	0	0	3.65236
-3.19489	8.3879	ATCCGGTCC.CAAGAGGAG	4.25255	0	0
0.673846	10.8446	ATCCGGTCC.CAAGCCTCG	0	1.8409	0
0.597051	10.0399	ATCCGGTCC.CACTTGGAT	0	3.49032	0
0.705281	-4.4427	ATCCGGTCC.TCAGACAAG	0	0	0
-1.83342	2.24696	ATCCGGTCC.TGGAGAACC	0	0	0
2.89585	-8.12855	ATCCGTCTC.ACTCGAGTC	0	0	0
1.26863	0.186582	ATCCGTCTC.ATATTCGCA	0	0	0
2.04933	0.605895	ATCCGTCTC.ATTCGCTTA	0	0	0
1.42648	2.46467	ATCCGTCTC.CCGATCTCT	0	0	0
0.234642	10.4048	ATCCGTCTC.GACCGGTAG	0	2.37636	0
0.0343341	-8.08244	ATCCGTCTC.GTTCACTCC	0	0	0
0.964219	2.07271	ATCCGTCTC.TCCAACGTG	0	0	0
2.26174	-7.94999	ATCCGTCTC.TCTCGATGC	0	0	0
-0.466295	-6.51802	ATCCTCCGA.ACGCTCTTA	0	0	0
0.644403	10.5129	ATCCTCCGA.ATAGAGCAG	0	2.59463	0
-3.13004	-1.16839	ATCCTCCGA.ATATCCGAT	0	0	0
-1.60929	-1.15976	ATCCTCCGA.ATCCAATGA	0	0	0
1.68415	-6.37991	ATCCTCCGA.ATGAGATCC	0	0	0
-0.500527	9.75703	ATCCTCCGA.CAATGTGCT	0	2.84179	0
-2.82764	-5.03798	ATCCTCCGA.GACGTCAAT	0	0	0
3.10953	10.3252	ATCCTCCGA.GATCTGAAT	0	3.48878	0
-0.270998	-0.106376	ATCCTCCGA.TACGAACTC	0	0	0
-0.289486	-5.00509	ATCCTCCGA.TCAAGGTCG	0	0	0
1.19896	-7.44621	ATCCTCCGA.TCCACCTCA	0	0	0
-0.775843	-7.82774	ATCCTCCGA.TCGTCATTC	0	0	0
-3.52399	-0.758253	ATCCTGCCT.AACTGATTC	0	0	0
-0.871791	-0.407989	ATCCTGCCT.AAGGATACG	0	0	0
[truncated: 6,945 more rows]

## Sheet: Fig1_S2_e
Cell1	Cell2	Correlation	Type
AACGCCTAC.CGAACAGAG	AATAACTCC.GCAACCAAC	0.702796	Glyoxal
AACGCCTAC.CGAACAGAG	AATATCAGC.TTGATGAGT	0.799959	Glyoxal
AACGCCTAC.CGAACAGAG	AATTCGGAA.GTTAGATTG	0.564551	Glyoxal
AACGCCTAC.CGAACAGAG	ACAGCGTAT.GGAAGTATG	0.824627	Glyoxal
AACGCCTAC.CGAACAGAG	ACATGACTA.TATCATGCT	0.779641	Glyoxal
AACGCCTAC.CGAACAGAG	ACCATACTT.CCAGTCTCA	0.794409	Glyoxal
AACGCCTAC.CGAACAGAG	ACCATGTCT.CTGCATGTT	0.767836	Glyoxal
AACGCCTAC.CGAACAGAG	ACGACAGTC.GGTTCAGAC	0.777226	Glyoxal
AACGCCTAC.CGAACAGAG	ACTGGACCA.CTAGGTACT	0.783213	Glyoxal
AACGCCTAC.CGAACAGAG	ACTTCTAAC.GTGTTCCAG	0.737033	Glyoxal
AACGCCTAC.CGAACAGAG	AGACCAGCT.CCATAGCCA	0.735603	Glyoxal
AACGCCTAC.CGAACAGAG	AGCCTCGCA.TTACACCTT	0.668282	Glyoxal
AACGCCTAC.CGAACAGAG	AGGATGCGT.ATAGCACGG	0.801305	Glyoxal
AACGCCTAC.CGAACAGAG	AGGATGCGT.TGTAACAGT	0.795347	Glyoxal
AACGCCTAC.CGAACAGAG	AGTGGAATG.ACACTGTGA	0.747741	Glyoxal
AACGCCTAC.CGAACAGAG	ATACAACCG.CCGACTTGG	0.843493	Glyoxal
AACGCCTAC.CGAACAGAG	ATAGTGGTT.TAGACCATG	0.81984	Glyoxal
AACGCCTAC.CGAACAGAG	ATCAGAAGC.GCTGTTCGG	0.808851	Glyoxal
AACGCCTAC.CGAACAGAG	ATCCGGTCC.CAAGAGGAG	0.762752	Glyoxal
AACGCCTAC.CGAACAGAG	ATCCTCCGA.ATCCAATGA	0.818524	Glyoxal
AACGCCTAC.CGAACAGAG	ATCGCCTCT.TCGTACCTT	0.783116	Glyoxal
AACGCCTAC.CGAACAGAG	ATCTGGTAG.AGACGGAGG	0.753756	Glyoxal
AACGCCTAC.CGAACAGAG	ATGCAGTTC.GACCAGAGA	0.74946	Glyoxal
AACGCCTAC.CGAACAGAG	ATGGTTCGA.TCACAGGTA	0.84667	Glyoxal
AACGCCTAC.CGAACAGAG	ATTAGCGGT.TCAGGACTG	0.819185	Glyoxal
AACGCCTAC.CGAACAGAG	ATTCCTACG.AGCCGTTCT	0.736288	Glyoxal
AACGCCTAC.CGAACAGAG	ATTGCGCTA.CACGTCATA	0.751762	Glyoxal
AACGCCTAC.CGAACAGAG	CAACCTGGT.CGCGTACTA	0.776442	Glyoxal
AACGCCTAC.CGAACAGAG	CACCTAGCG.ACGTCGCTC	0.724733	Glyoxal
AACGCCTAC.CGAACAGAG	CAGATCATT.TCGCAAGCA	0.724256	Glyoxal
AACGCCTAC.CGAACAGAG	CAGTCGGTA.TATGATGTG	0.677736	Glyoxal
AACGCCTAC.CGAACAGAG	CAGTCTAAC.CCTTGTTGC	0.850042	Glyoxal
AACGCCTAC.CGAACAGAG	CATCCGACA.TGAGATCAT	0.831531	Glyoxal
AACGCCTAC.CGAACAGAG	CCACTGAAG.AACGATGAC	0.826017	Glyoxal
AACGCCTAC.CGAACAGAG	CCAGCCAAT.CCTCCAATC	0.823977	Glyoxal
AACGCCTAC.CGAACAGAG	CCATAAGTA.AGCGACACC	0.626083	Glyoxal
AACGCCTAC.CGAACAGAG	CCATATCTT.ACGCTATGT	0.777498	Glyoxal
AACGCCTAC.CGAACAGAG	CCTCGAGAG.GACACGCAA	0.748809	Glyoxal
AACGCCTAC.CGAACAGAG	CCTCTGCAT.AATTGGTGA	0.804869	Glyoxal
AACGCCTAC.CGAACAGAG	CCTTCCTCA.AGTACTCTC	0.672541	Glyoxal
AACGCCTAC.CGAACAGAG	CGCAATCGA.GAGATTCCT	0.766359	Glyoxal
AACGCCTAC.CGAACAGAG	CGCCATTAC.TTCCTCGGT	0.704483	Glyoxal
AACGCCTAC.CGAACAGAG	CGCTTATGA.TGTCATAGC	0.800371	Glyoxal
AACGCCTAC.CGAACAGAG	CGTATCGAA.ATCCAGCTG	0.808762	Glyoxal
AACGCCTAC.CGAACAGAG	CTAACCGGT.GCTGGTTCG	0.751695	Glyoxal
AACGCCTAC.CGAACAGAG	CTAGTATAG.GACGCCGTA	0.824655	Glyoxal
AACGCCTAC.CGAACAGAG	CTCTAAGAG.TATGTACCT	0.744023	Glyoxal
AACGCCTAC.CGAACAGAG	CTCTGTCAA.GATCCGCAC	0.790766	Glyoxal
AACGCCTAC.CGAACAGAG	CTGATCCGA.GCTGACAGA	0.785722	Glyoxal
AACGCCTAC.CGAACAGAG	CTGGACTAA.CAGCTGGAG	0.800521	Glyoxal
AACGCCTAC.CGAACAGAG	CTTACATGC.GTCTTATGC	0.876366	Glyoxal
AACGCCTAC.CGAACAGAG	CTTCTGAGT.AACTTGTCG	0.733986	Glyoxal
AACGCCTAC.CGAACAGAG	GACAGGTTA.CTTAGAAGG	0.81527	Glyoxal
AACGCCTAC.CGAACAGAG	GACCAGAGA.GCTATGTAA	0.758094	Glyoxal
AACGCCTAC.CGAACAGAG	GACGTCAAT.ACAATTCGG	0.803046	Glyoxal
AACGCCTAC.CGAACAGAG	GACGTGGTC.ATCAGTCGA	0.619607	Glyoxal
AACGCCTAC.CGAACAGAG	GACTTGATT.CACCTCAAC	0.761286	Glyoxal
AACGCCTAC.CGAACAGAG	GAGCAGGAA.CGATCCAGA	0.79399	Glyoxal
AACGCCTAC.CGAACAGAG	GAGGTCACG.TGGATAGGT	0.808779	Glyoxal
AACGCCTAC.CGAACAGAG	GAGGTGAGC.GGTCGGATA	0.790006	Glyoxal
AACGCCTAC.CGAACAGAG	GATAGTTCT.TGATGGACA	0.818257	Glyoxal
AACGCCTAC.CGAACAGAG	GCATACATG.GGACAGATT	0.791688	Glyoxal
AACGCCTAC.CGAACAGAG	GCCGTGAAC.AACAGCAGT	0.783493	Glyoxal
AACGCCTAC.CGAACAGAG	GCCTTATCT.CGTTCCATT	0.728179	Glyoxal
AACGCCTAC.CGAACAGAG	GCGACAACC.AACGCCTAC	0.735342	Glyoxal
AACGCCTAC.CGAACAGAG	GCGTATAGG.GATGTCTAG	0.747485	Glyoxal
AACGCCTAC.CGAACAGAG	GCTACAATG.GTTGCATGG	0.756563	Glyoxal
AACGCCTAC.CGAACAGAG	GCTTCTGAA.GGAGAATGA	0.796592	Glyoxal
AACGCCTAC.CGAACAGAG	GCTTGTCCT.CATCCAGGA	0.723908	Glyoxal
AACGCCTAC.CGAACAGAG	GGACAGATT.CGACCATCA	0.863424	Glyoxal
AACGCCTAC.CGAACAGAG	GGTTAGATG.TACCTCACT	0.716888	Glyoxal
AACGCCTAC.CGAACAGAG	GTACGCGAT.GGAATTCAC	0.804848	Glyoxal
AACGCCTAC.CGAACAGAG	GTAGTGGAG.TAACATTGG	0.808587	Glyoxal
AACGCCTAC.CGAACAGAG	GTCGAGTAC.TGGTCCTAG	0.8073	Glyoxal
AACGCCTAC.CGAACAGAG	GTGCTAAGC.GCTTACTAG	0.85753	Glyoxal
AACGCCTAC.CGAACAGAG	GTGGATAAG.CGTAATGAC	0.705968	Glyoxal
AACGCCTAC.CGAACAGAG	TAACACGAG.AATTAGAGG	0.881329	Glyoxal
AACGCCTAC.CGAACAGAG	TATTCAACG.TCTCGATGC	0.8278	Glyoxal
AACGCCTAC.CGAACAGAG	TCAGAGCGT.CATCGAAGC	0.826123	Glyoxal
AACGCCTAC.CGAACAGAG	TCAGAGCGT.CGCTTCACG	0.693498	Glyoxal
AACGCCTAC.CGAACAGAG	TCCGTATAC.ATCATTACG	0.840615	Glyoxal
AACGCCTAC.CGAACAGAG	TCCTCGTCG.TCAGCTCAG	0.758065	Glyoxal
AACGCCTAC.CGAACAGAG	TCCTTAGGT.CACTTCCTT	0.736997	Glyoxal
AACGCCTAC.CGAACAGAG	TCGCGTCAT.CAAGCTGCA	0.820642	Glyoxal
AACGCCTAC.CGAACAGAG	TCGCTTAAC.TATCACCTG	0.713265	Glyoxal
AACGCCTAC.CGAACAGAG	TCTAGCTGG.ACGGTGCCT	0.818722	Glyoxal
AACGCCTAC.CGAACAGAG	TGAACGTCA.TCGAACGCT	0.75985	Glyoxal
AACGCCTAC.CGAACAGAG	TGAAGACCA.ACACCACAT	0.781355	Glyoxal
AACGCCTAC.CGAACAGAG	TGACGATGA.CCTTAACAT	0.804514	Glyoxal
AACGCCTAC.CGAACAGAG	TGCGACGTT.GACGTGGTC	0.798552	Glyoxal
AACGCCTAC.CGAACAGAG	TGCGTAATC.GTAGTGGAG	0.807733	Glyoxal
AACGCCTAC.CGAACAGAG	TGCTATGAA.GCCTGGAAT	0.790141	Glyoxal
AACGCCTAC.CGAACAGAG	TGCTGCGTC.TGAGAGGAC	0.785461	Glyoxal
AACGCCTAC.CGAACAGAG	TGGATTAGC.GGAGTACAG	0.817966	Glyoxal
AACGCCTAC.CGAACAGAG	TGGTGGATC.ACTAACCGA	0.78689	Glyoxal
AACGCCTAC.CGAACAGAG	TTACGGACC.ATCTCTGCT	0.765188	Glyoxal
AACGCCTAC.CGAACAGAG	TTCAGTGCC.CGTCATGGA	0.805289	Glyoxal
AACGCCTAC.CGAACAGAG	TTCCTGCTA.ATCTGGTAG	0.737973	Glyoxal
AACGCCTAC.CGAACAGAG	TTGTATCAC.CTCAGCTGG	0.740388	Glyoxal
AATAACTCC.GCAACCAAC	AATATCAGC.TTGATGAGT	0.843348	Glyoxal
AATAACTCC.GCAACCAAC	AATTCGGAA.GTTAGATTG	0.711021	Glyoxal
AATAACTCC.GCAACCAAC	ACAGCGTAT.GGAAGTATG	0.825563	Glyoxal
AATAACTCC.GCAACCAAC	ACATGACTA.TATCATGCT	0.814909	Glyoxal
AATAACTCC.GCAACCAAC	ACCATACTT.CCAGTCTCA	0.825973	Glyoxal
AATAACTCC.GCAACCAAC	ACCATGTCT.CTGCATGTT	0.854255	Glyoxal
AATAACTCC.GCAACCAAC	ACGACAGTC.GGTTCAGAC	0.801098	Glyoxal
AATAACTCC.GCAACCAAC	ACTGGACCA.CTAGGTACT	0.820107	Glyoxal
AATAACTCC.GCAACCAAC	ACTTCTAAC.GTGTTCCAG	0.835707	Glyoxal
AATAACTCC.GCAACCAAC	AGACCAGCT.CCATAGCCA	0.817544	Glyoxal
AATAACTCC.GCAACCAAC	AGCCTCGCA.TTACACCTT	0.732412	Glyoxal
AATAACTCC.GCAACCAAC	AGGATGCGT.ATAGCACGG	0.737155	Glyoxal
AATAACTCC.GCAACCAAC	AGGATGCGT.TGTAACAGT	0.830669	Glyoxal
AATAACTCC.GCAACCAAC	AGTGGAATG.ACACTGTGA	0.657183	Glyoxal
AATAACTCC.GCAACCAAC	ATACAACCG.CCGACTTGG	0.788344	Glyoxal
AATAACTCC.GCAACCAAC	ATAGTGGTT.TAGACCATG	0.862496	Glyoxal
AATAACTCC.GCAACCAAC	ATCAGAAGC.GCTGTTCGG	0.815814	Glyoxal
AATAACTCC.GCAACCAAC	ATCCGGTCC.CAAGAGGAG	0.62729	Glyoxal
AATAACTCC.GCAACCAAC	ATCCTCCGA.ATCCAATGA	0.788242	Glyoxal
AATAACTCC.GCAACCAAC	ATCGCCTCT.TCGTACCTT	0.884752	Glyoxal
AATAACTCC.GCAACCAAC	ATCTGGTAG.AGACGGAGG	0.779297	Glyoxal
AATAACTCC.GCAACCAAC	ATGCAGTTC.GACCAGAGA	0.844922	Glyoxal
AATAACTCC.GCAACCAAC	ATGGTTCGA.TCACAGGTA	0.809955	Glyoxal
AATAACTCC.GCAACCAAC	ATTAGCGGT.TCAGGACTG	0.698911	Glyoxal
AATAACTCC.GCAACCAAC	ATTCCTACG.AGCCGTTCT	0.552656	Glyoxal
AATAACTCC.GCAACCAAC	ATTGCGCTA.CACGTCATA	0.828113	Glyoxal
AATAACTCC.GCAACCAAC	CAACCTGGT.CGCGTACTA	0.854635	Glyoxal
AATAACTCC.GCAACCAAC	CACCTAGCG.ACGTCGCTC	0.801404	Glyoxal
AATAACTCC.GCAACCAAC	CAGATCATT.TCGCAAGCA	0.783725	Glyoxal
AATAACTCC.GCAACCAAC	CAGTCGGTA.TATGATGTG	0.654942	Glyoxal
AATAACTCC.GCAACCAAC	CAGTCTAAC.CCTTGTTGC	0.797533	Glyoxal
AATAACTCC.GCAACCAAC	CATCCGACA.TGAGATCAT	0.842876	Glyoxal
AATAACTCC.GCAACCAAC	CCACTGAAG.AACGATGAC	0.843706	Glyoxal
AATAACTCC.GCAACCAAC	CCAGCCAAT.CCTCCAATC	0.864297	Glyoxal
AATAACTCC.GCAACCAAC	CCATAAGTA.AGCGACACC	0.835954	Glyoxal
AATAACTCC.GCAACCAAC	CCATATCTT.ACGCTATGT	0.719404	Glyoxal
AATAACTCC.GCAACCAAC	CCTCGAGAG.GACACGCAA	0.871554	Glyoxal
AATAACTCC.GCAACCAAC	CCTCTGCAT.AATTGGTGA	0.716448	Glyoxal
AATAACTCC.GCAACCAAC	CCTTCCTCA.AGTACTCTC	0.881444	Glyoxal
AATAACTCC.GCAACCAAC	CGCAATCGA.GAGATTCCT	0.800188	Glyoxal
AATAACTCC.GCAACCAAC	CGCCATTAC.TTCCTCGGT	0.75444	Glyoxal
AATAACTCC.GCAACCAAC	CGCTTATGA.TGTCATAGC	0.631356	Glyoxal
AATAACTCC.GCAACCAAC	CGTATCGAA.ATCCAGCTG	0.855436	Glyoxal
AATAACTCC.GCAACCAAC	CTAACCGGT.GCTGGTTCG	0.789992	Glyoxal
AATAACTCC.GCAACCAAC	CTAGTATAG.GACGCCGTA	0.876877	Glyoxal
AATAACTCC.GCAACCAAC	CTCTAAGAG.TATGTACCT	0.749237	Glyoxal
AATAACTCC.GCAACCAAC	CTCTGTCAA.GATCCGCAC	0.867472	Glyoxal
AATAACTCC.GCAACCAAC	CTGATCCGA.GCTGACAGA	0.855262	Glyoxal
AATAACTCC.GCAACCAAC	CTGGACTAA.CAGCTGGAG	0.848998	Glyoxal
AATAACTCC.GCAACCAAC	CTTACATGC.GTCTTATGC	0.833671	Glyoxal
AATAACTCC.GCAACCAAC	CTTCTGAGT.AACTTGTCG	0.835894	Glyoxal
AATAACTCC.GCAACCAAC	GACAGGTTA.CTTAGAAGG	0.795806	Glyoxal
AATAACTCC.GCAACCAAC	GACCAGAGA.GCTATGTAA	0.751758	Glyoxal
AATAACTCC.GCAACCAAC	GACGTCAAT.ACAATTCGG	0.794411	Glyoxal
AATAACTCC.GCAACCAAC	GACGTGGTC.ATCAGTCGA	0.556818	Glyoxal
AATAACTCC.GCAACCAAC	GACTTGATT.CACCTCAAC	0.739396	Glyoxal
AATAACTCC.GCAACCAAC	GAGCAGGAA.CGATCCAGA	0.880982	Glyoxal
AATAACTCC.GCAACCAAC	GAGGTCACG.TGGATAGGT	0.77514	Glyoxal
AATAACTCC.GCAACCAAC	GAGGTGAGC.GGTCGGATA	0.931484	Glyoxal
AATAACTCC.GCAACCAAC	GATAGTTCT.TGATGGACA	0.763249	Glyoxal
AATAACTCC.GCAACCAAC	GCATACATG.GGACAGATT	0.827466	Glyoxal
AATAACTCC.GCAACCAAC	GCCGTGAAC.AACAGCAGT	0.864559	Glyoxal
AATAACTCC.GCAACCAAC	GCCTTATCT.CGTTCCATT	0.690357	Glyoxal
AATAACTCC.GCAACCAAC	GCGACAACC.AACGCCTAC	0.670436	Glyoxal
AATAACTCC.GCAACCAAC	GCGTATAGG.GATGTCTAG	0.806148	Glyoxal
AATAACTCC.GCAACCAAC	GCTACAATG.GTTGCATGG	0.666066	Glyoxal
AATAACTCC.GCAACCAAC	GCTTCTGAA.GGAGAATGA	0.884815	Glyoxal
AATAACTCC.GCAACCAAC	GCTTGTCCT.CATCCAGGA	0.762665	Glyoxal
AATAACTCC.GCAACCAAC	GGACAGATT.CGACCATCA	0.781333	Glyoxal
AATAACTCC.GCAACCAAC	GGTTAGATG.TACCTCACT	0.667404	Glyoxal
AATAACTCC.GCAACCAAC	GTACGCGAT.GGAATTCAC	0.838857	Glyoxal
AATAACTCC.GCAACCAAC	GTAGTGGAG.TAACATTGG	0.768748	Glyoxal
AATAACTCC.GCAACCAAC	GTCGAGTAC.TGGTCCTAG	0.846927	Glyoxal
AATAACTCC.GCAACCAAC	GTGCTAAGC.GCTTACTAG	0.785511	Glyoxal
AATAACTCC.GCAACCAAC	GTGGATAAG.CGTAATGAC	0.651074	Glyoxal
AATAACTCC.GCAACCAAC	TAACACGAG.AATTAGAGG	0.801506	Glyoxal
AATAACTCC.GCAACCAAC	TATTCAACG.TCTCGATGC	0.88542	Glyoxal
AATAACTCC.GCAACCAAC	TCAGAGCGT.CATCGAAGC	0.867942	Glyoxal
AATAACTCC.GCAACCAAC	TCAGAGCGT.CGCTTCACG	0.819644	Glyoxal
AATAACTCC.GCAACCAAC	TCCGTATAC.ATCATTACG	0.826096	Glyoxal
AATAACTCC.GCAACCAAC	TCCTCGTCG.TCAGCTCAG	0.829329	Glyoxal
AATAACTCC.GCAACCAAC	TCCTTAGGT.CACTTCCTT	0.807024	Glyoxal
AATAACTCC.GCAACCAAC	TCGCGTCAT.CAAGCTGCA	0.741483	Glyoxal
AATAACTCC.GCAACCAAC	TCGCTTAAC.TATCACCTG	0.618432	Glyoxal
AATAACTCC.GCAACCAAC	TCTAGCTGG.ACGGTGCCT	0.679289	Glyoxal
AATAACTCC.GCAACCAAC	TGAACGTCA.TCGAACGCT	0.819094	Glyoxal
AATAACTCC.GCAACCAAC	TGAAGACCA.ACACCACAT	0.818076	Glyoxal
AATAACTCC.GCAACCAAC	TGACGATGA.CCTTAACAT	0.724576	Glyoxal
AATAACTCC.GCAACCAAC	TGCGACGTT.GACGTGGTC	0.832144	Glyoxal
AATAACTCC.GCAACCAAC	TGCGTAATC.GTAGTGGAG	0.869043	Glyoxal
AATAACTCC.GCAACCAAC	TGCTATGAA.GCCTGGAAT	0.748798	Glyoxal
AATAACTCC.GCAACCAAC	TGCTGCGTC.TGAGAGGAC	0.829428	Glyoxal
AATAACTCC.GCAACCAAC	TGGATTAGC.GGAGTACAG	0.671371	Glyoxal
AATAACTCC.GCAACCAAC	TGGTGGATC.ACTAACCGA	0.619633	Glyoxal
AATAACTCC.GCAACCAAC	TTACGGACC.ATCTCTGCT	0.830585	Glyoxal
AATAACTCC.GCAACCAAC	TTCAGTGCC.CGTCATGGA	0.762089	Glyoxal
AATAACTCC.GCAACCAAC	TTCCTGCTA.ATCTGGTAG	0.761151	Glyoxal
AATAACTCC.GCAACCAAC	TTGTATCAC.CTCAGCTGG	0.764589	Glyoxal
AATATCAGC.TTGATGAGT	AATTCGGAA.GTTAGATTG	0.626993	Glyoxal
AATATCAGC.TTGATGAGT	ACAGCGTAT.GGAAGTATG	0.814738	Glyoxal
AATATCAGC.TTGATGAGT	ACATGACTA.TATCATGCT	0.817246	Glyoxal
AATATCAGC.TTGATGAGT	ACCATACTT.CCAGTCTCA	0.879233	Glyoxal
AATATCAGC.TTGATGAGT	ACCATGTCT.CTGCATGTT	0.856011	Glyoxal
AATATCAGC.TTGATGAGT	ACGACAGTC.GGTTCAGAC	0.883599	Glyoxal
AATATCAGC.TTGATGAGT	ACTGGACCA.CTAGGTACT	0.826172	Glyoxal
AATATCAGC.TTGATGAGT	ACTTCTAAC.GTGTTCCAG	0.851897	Glyoxal
AATATCAGC.TTGATGAGT	AGACCAGCT.CCATAGCCA	0.817478	Glyoxal
AATATCAGC.TTGATGAGT	AGCCTCGCA.TTACACCTT	0.741428	Glyoxal
AATATCAGC.TTGATGAGT	AGGATGCGT.ATAGCACGG	0.746697	Glyoxal
AATATCAGC.TTGATGAGT	AGGATGCGT.TGTAACAGT	0.921781	Glyoxal
AATATCAGC.TTGATGAGT	AGTGGAATG.ACACTGTGA	0.690517	Glyoxal
AATATCAGC.TTGATGAGT	ATACAACCG.CCGACTTGG	0.881783	Glyoxal
AATATCAGC.TTGATGAGT	ATAGTGGTT.TAGACCATG	0.926063	Glyoxal
AATATCAGC.TTGATGAGT	ATCAGAAGC.GCTGTTCGG	0.877244	Glyoxal
AATATCAGC.TTGATGAGT	ATCCGGTCC.CAAGAGGAG	0.657824	Glyoxal
AATATCAGC.TTGATGAGT	ATCCTCCGA.ATCCAATGA	0.866711	Glyoxal
AATATCAGC.TTGATGAGT	ATCGCCTCT.TCGTACCTT	0.8739	Glyoxal
AATATCAGC.TTGATGAGT	ATCTGGTAG.AGACGGAGG	0.736565	Glyoxal
AATATCAGC.TTGATGAGT	ATGCAGTTC.GACCAGAGA	0.9267	Glyoxal
AATATCAGC.TTGATGAGT	ATGGTTCGA.TCACAGGTA	0.847325	Glyoxal
AATATCAGC.TTGATGAGT	ATTAGCGGT.TCAGGACTG	0.747574	Glyoxal
AATATCAGC.TTGATGAGT	ATTCCTACG.AGCCGTTCT	0.629039	Glyoxal
AATATCAGC.TTGATGAGT	ATTGCGCTA.CACGTCATA	0.849254	Glyoxal
AATATCAGC.TTGATGAGT	CAACCTGGT.CGCGTACTA	0.933248	Glyoxal
AATATCAGC.TTGATGAGT	CACCTAGCG.ACGTCGCTC	0.761064	Glyoxal
AATATCAGC.TTGATGAGT	CAGATCATT.TCGCAAGCA	0.861362	Glyoxal
AATATCAGC.TTGATGAGT	CAGTCGGTA.TATGATGTG	0.689029	Glyoxal
AATATCAGC.TTGATGAGT	CAGTCTAAC.CCTTGTTGC	0.852688	Glyoxal
AATATCAGC.TTGATGAGT	CATCCGACA.TGAGATCAT	0.910376	Glyoxal
AATATCAGC.TTGATGAGT	CCACTGAAG.AACGATGAC	0.891109	Glyoxal
AATATCAGC.TTGATGAGT	CCAGCCAAT.CCTCCAATC	0.908892	Glyoxal
AATATCAGC.TTGATGAGT	CCATAAGTA.AGCGACACC	0.764305	Glyoxal
AATATCAGC.TTGATGAGT	CCATATCTT.ACGCTATGT	0.78909	Glyoxal
AATATCAGC.TTGATGAGT	CCTCGAGAG.GACACGCAA	0.850773	Glyoxal
AATATCAGC.TTGATGAGT	CCTCTGCAT.AATTGGTGA	0.836813	Glyoxal
AATATCAGC.TTGATGAGT	CCTTCCTCA.AGTACTCTC	0.805221	Glyoxal
AATATCAGC.TTGATGAGT	CGCAATCGA.GAGATTCCT	0.873899	Glyoxal
AATATCAGC.TTGATGAGT	CGCCATTAC.TTCCTCGGT	0.757819	Glyoxal
AATATCAGC.TTGATGAGT	CGCTTATGA.TGTCATAGC	0.754775	Glyoxal
AATATCAGC.TTGATGAGT	CGTATCGAA.ATCCAGCTG	0.934161	Glyoxal
AATATCAGC.TTGATGAGT	CTAACCGGT.GCTGGTTCG	0.84202	Glyoxal
AATATCAGC.TTGATGAGT	CTAGTATAG.GACGCCGTA	0.869552	Glyoxal
AATATCAGC.TTGATGAGT	CTCTAAGAG.TATGTACCT	0.776575	Glyoxal
AATATCAGC.TTGATGAGT	CTCTGTCAA.GATCCGCAC	0.885706	Glyoxal
AATATCAGC.TTGATGAGT	CTGATCCGA.GCTGACAGA	0.888881	Glyoxal
AATATCAGC.TTGATGAGT	CTGGACTAA.CAGCTGGAG	0.926923	Glyoxal
AATATCAGC.TTGATGAGT	CTTACATGC.GTCTTATGC	0.87057	Glyoxal
AATATCAGC.TTGATGAGT	CTTCTGAGT.AACTTGTCG	0.90677	Glyoxal
AATATCAGC.TTGATGAGT	GACAGGTTA.CTTAGAAGG	0.825795	Glyoxal
AATATCAGC.TTGATGAGT	GACCAGAGA.GCTATGTAA	0.759954	Glyoxal
AATATCAGC.TTGATGAGT	GACGTCAAT.ACAATTCGG	0.880147	Glyoxal
AATATCAGC.TTGATGAGT	GACGTGGTC.ATCAGTCGA	0.627188	Glyoxal
AATATCAGC.TTGATGAGT	GACTTGATT.CACCTCAAC	0.846505	Glyoxal
AATATCAGC.TTGATGAGT	GAGCAGGAA.CGATCCAGA	0.928782	Glyoxal
AATATCAGC.TTGATGAGT	GAGGTCACG.TGGATAGGT	0.853814	Glyoxal
AATATCAGC.TTGATGAGT	GAGGTGAGC.GGTCGGATA	0.910757	Glyoxal
AATATCAGC.TTGATGAGT	GATAGTTCT.TGATGGACA	0.788237	Glyoxal
AATATCAGC.TTGATGAGT	GCATACATG.GGACAGATT	0.936076	Glyoxal
AATATCAGC.TTGATGAGT	GCCGTGAAC.AACAGCAGT	0.919612	Glyoxal
AATATCAGC.TTGATGAGT	GCCTTATCT.CGTTCCATT	0.699283	Glyoxal
AATATCAGC.TTGATGAGT	GCGACAACC.AACGCCTAC	0.742697	Glyoxal
AATATCAGC.TTGATGAGT	GCGTATAGG.GATGTCTAG	0.768265	Glyoxal
AATATCAGC.TTGATGAGT	GCTACAATG.GTTGCATGG	0.740121	Glyoxal
AATATCAGC.TTGATGAGT	GCTTCTGAA.GGAGAATGA	0.930274	Glyoxal
AATATCAGC.TTGATGAGT	GCTTGTCCT.CATCCAGGA	0.782795	Glyoxal
AATATCAGC.TTGATGAGT	GGACAGATT.CGACCATCA	0.81141	Glyoxal
AATATCAGC.TTGATGAGT	GGTTAGATG.TACCTCACT	0.718811	Glyoxal
AATATCAGC.TTGATGAGT	GTACGCGAT.GGAATTCAC	0.873258	Glyoxal
AATATCAGC.TTGATGAGT	GTAGTGGAG.TAACATTGG	0.818191	Glyoxal
AATATCAGC.TTGATGAGT	GTCGAGTAC.TGGTCCTAG	0.906487	Glyoxal
AATATCAGC.TTGATGAGT	GTGCTAAGC.GCTTACTAG	0.860428	Glyoxal
AATATCAGC.TTGATGAGT	GTGGATAAG.CGTAATGAC	0.727283	Glyoxal
AATATCAGC.TTGATGAGT	TAACACGAG.AATTAGAGG	0.903024	Glyoxal
AATATCAGC.TTGATGAGT	TATTCAACG.TCTCGATGC	0.962898	Glyoxal
AATATCAGC.TTGATGAGT	TCAGAGCGT.CATCGAAGC	0.912682	Glyoxal
AATATCAGC.TTGATGAGT	TCAGAGCGT.CGCTTCACG	0.824523	Glyoxal
AATATCAGC.TTGATGAGT	TCCGTATAC.ATCATTACG	0.917867	Glyoxal
AATATCAGC.TTGATGAGT	TCCTCGTCG.TCAGCTCAG	0.831395	Glyoxal
AATATCAGC.TTGATGAGT	TCCTTAGGT.CACTTCCTT	0.781519	Glyoxal
AATATCAGC.TTGATGAGT	TCGCGTCAT.CAAGCTGCA	0.785847	Glyoxal
AATATCAGC.TTGATGAGT	TCGCTTAAC.TATCACCTG	0.752243	Glyoxal
AATATCAGC.TTGATGAGT	TCTAGCTGG.ACGGTGCCT	0.719135	Glyoxal
AATATCAGC.TTGATGAGT	TGAACGTCA.TCGAACGCT	0.918999	Glyoxal
AATATCAGC.TTGATGAGT	TGAAGACCA.ACACCACAT	0.934572	Glyoxal
AATATCAGC.TTGATGAGT	TGACGATGA.CCTTAACAT	0.831994	Glyoxal
AATATCAGC.TTGATGAGT	TGCGACGTT.GACGTGGTC	0.882767	Glyoxal
AATATCAGC.TTGATGAGT	TGCGTAATC.GTAGTGGAG	0.951673	Glyoxal
AATATCAGC.TTGATGAGT	TGCTATGAA.GCCTGGAAT	0.764274	Glyoxal
AATATCAGC.TTGATGAGT	TGCTGCGTC.TGAGAGGAC	0.904756	Glyoxal
AATATCAGC.TTGATGAGT	TGGATTAGC.GGAGTACAG	0.725621	Glyoxal
AATATCAGC.TTGATGAGT	TGGTGGATC.ACTAACCGA	0.724472	Glyoxal
AATATCAGC.TTGATGAGT	TTACGGACC.ATCTCTGCT	0.931509	Glyoxal
AATATCAGC.TTGATGAGT	TTCAGTGCC.CGTCATGGA	0.811577	Glyoxal
AATATCAGC.TTGATGAGT	TTCCTGCTA.ATCTGGTAG	0.834639	Glyoxal
AATATCAGC.TTGATGAGT	TTGTATCAC.CTCAGCTGG	0.771957	Glyoxal
AATTCGGAA.GTTAGATTG	ACAGCGTAT.GGAAGTATG	0.619554	Glyoxal
AATTCGGAA.GTTAGATTG	ACATGACTA.TATCATGCT	0.593347	Glyoxal
AATTCGGAA.GTTAGATTG	ACCATACTT.CCAGTCTCA	0.586117	Glyoxal
AATTCGGAA.GTTAGATTG	ACCATGTCT.CTGCATGTT	0.622716	Glyoxal
AATTCGGAA.GTTAGATTG	ACGACAGTC.GGTTCAGAC	0.589201	Glyoxal
AATTCGGAA.GTTAGATTG	ACTGGACCA.CTAGGTACT	0.598211	Glyoxal
AATTCGGAA.GTTAGATTG	ACTTCTAAC.GTGTTCCAG	0.701992	Glyoxal
AATTCGGAA.GTTAGATTG	AGACCAGCT.CCATAGCCA	0.633479	Glyoxal
AATTCGGAA.GTTAGATTG	AGCCTCGCA.TTACACCTT	0.586549	Glyoxal
AATTCGGAA.GTTAGATTG	AGGATGCGT.ATAGCACGG	0.60235	Glyoxal
AATTCGGAA.GTTAGATTG	AGGATGCGT.TGTAACAGT	0.574553	Glyoxal
AATTCGGAA.GTTAGATTG	AGTGGAATG.ACACTGTGA	0.666055	Glyoxal
AATTCGGAA.GTTAGATTG	ATACAACCG.CCGACTTGG	0.601181	Glyoxal
AATTCGGAA.GTTAGATTG	ATAGTGGTT.TAGACCATG	0.571269	Glyoxal
AATTCGGAA.GTTAGATTG	ATCAGAAGC.GCTGTTCGG	0.617483	Glyoxal
AATTCGGAA.GTTAGATTG	ATCCGGTCC.CAAGAGGAG	0.549098	Glyoxal
AATTCGGAA.GTTAGATTG	ATCCTCCGA.ATCCAATGA	0.604092	Glyoxal
AATTCGGAA.GTTAGATTG	ATCGCCTCT.TCGTACCTT	0.624433	Glyoxal
AATTCGGAA.GTTAGATTG	ATCTGGTAG.AGACGGAGG	0.66753	Glyoxal
AATTCGGAA.GTTAGATTG	ATGCAGTTC.GACCAGAGA	0.596461	Glyoxal
AATTCGGAA.GTTAGATTG	ATGGTTCGA.TCACAGGTA	0.600001	Glyoxal
AATTCGGAA.GTTAGATTG	ATTAGCGGT.TCAGGACTG	0.556427	Glyoxal
AATTCGGAA.GTTAGATTG	ATTCCTACG.AGCCGTTCT	0.363015	Glyoxal
AATTCGGAA.GTTAGATTG	ATTGCGCTA.CACGTCATA	0.564649	Glyoxal
AATTCGGAA.GTTAGATTG	CAACCTGGT.CGCGTACTA	0.635043	Glyoxal
AATTCGGAA.GTTAGATTG	CACCTAGCG.ACGTCGCTC	0.658341	Glyoxal
AATTCGGAA.GTTAGATTG	CAGATCATT.TCGCAAGCA	0.59894	Glyoxal
AATTCGGAA.GTTAGATTG	CAGTCGGTA.TATGATGTG	0.557358	Glyoxal
AATTCGGAA.GTTAGATTG	CAGTCTAAC.CCTTGTTGC	0.581225	Glyoxal
AATTCGGAA.GTTAGATTG	CATCCGACA.TGAGATCAT	0.573198	Glyoxal
AATTCGGAA.GTTAGATTG	CCACTGAAG.AACGATGAC	0.660166	Glyoxal
AATTCGGAA.GTTAGATTG	CCAGCCAAT.CCTCCAATC	0.632253	Glyoxal
AATTCGGAA.GTTAGATTG	CCATAAGTA.AGCGACACC	0.636558	Glyoxal
AATTCGGAA.GTTAGATTG	CCATATCTT.ACGCTATGT	0.645629	Glyoxal
AATTCGGAA.GTTAGATTG	CCTCGAGAG.GACACGCAA	0.686723	Glyoxal
AATTCGGAA.GTTAGATTG	CCTCTGCAT.AATTGGTGA	0.590561	Glyoxal
AATTCGGAA.GTTAGATTG	CCTTCCTCA.AGTACTCTC	0.795264	Glyoxal
AATTCGGAA.GTTAGATTG	CGCAATCGA.GAGATTCCT	0.674369	Glyoxal
AATTCGGAA.GTTAGATTG	CGCCATTAC.TTCCTCGGT	0.495864	Glyoxal
[truncated: 19,467 more rows]

## Sheet: Fig1_S2_g
cell	Type	Cell_annot
[truncated: 18,644 more rows]

## Sheet: Fig1_S2_h
cell	Type	Cell_annot
[truncated: 16,103 more rows]

[truncated: 6 more sheets: Fig1_S2_i, Fig1_S2_j, Fig1_S2_k, Fig1_S2_l, Fig1_S2_m, Fig1_S2_n]
