# Supplementary material for: Functional phenotyping of genomic variants using joint multiomic single-cell DNA–RNA sequencing
Source: Nat Methods. 2025 Sep 1;22(10):2032–41. doi: 10.1038/s41592-025-02805-0 (PMC12510883; doi:10.1038/s41592-025-02805-0)
Supplement: Supplementary file 10 — Source data for all tables. [file 41592_2025_2805_MOESM10_ESM.xlsx]

## Sheet: Fig2_S3_a
cell	nReads_gDNA	Sample
AACAACCTA.GACATATGT	4984	SDR002_120
AACAACCTA.TGCGCTGCA	804	SDR002_120
AACAACCTA.TTGCAGTCA	9392	SDR002_120
AACAACTGG.AATCTCCTA	4271	SDR002_120
AACAACTGG.CGTACATCT	4389	SDR002_120
AACAACTGG.TACAAGAGG	3703	SDR002_120
AACAACTGG.TTGGACTTC	4826	SDR002_120
AACAATGCA.AAGCCAAGT	3832	SDR002_120
AACAATGCA.AAGCTGGTC	7107	SDR002_120
AACAATGCA.CGTTACACC	7643	SDR002_120
AACAATGCA.GGTACTTCC	6742	SDR002_120
AACAATGCA.GGTTAACAG	7580	SDR002_120
AACAATGCA.GTTACTACT	2954	SDR002_120
AACAATGCA.TGCCAGACG	5455	SDR002_120
AACACACTC.AAGCTGGTC	9334	SDR002_120
AACACACTC.CCTAGAGTA	6217	SDR002_120
AACAGATCG.CACAATAAC	1884	SDR002_120
AACAGATCG.CCGAATATG	4980	SDR002_120
AACAGATCG.CCTGACCTC	411	SDR002_120
AACAGATCG.CGACCATCA	6791	SDR002_120
AACAGATCG.GATACTGTG	5660	SDR002_120
AACAGATCG.GCGGTAGTC	1685	SDR002_120
AACAGATCG.TAGTCGCAT	5430	SDR002_120
AACAGATCG.TCTACAGTT	4244	SDR002_120
AACAGATCG.TTGTTAGAG	10832	SDR002_120
AACAGCAGT.AGAGGTGAA	10257	SDR002_120
AACAGCAGT.AGCCACTTC	10318	SDR002_120
AACAGCAGT.CTTAGGACT	3992	SDR002_120
AACAGCAGT.GTACCTAAC	5274	SDR002_120
AACAGCAGT.GTGCGAGTA	1379	SDR002_120
AACAGCAGT.TACCGATTG	8726	SDR002_120
AACCATGGT.ATGATAGCT	1338	SDR002_120
AACCATGGT.CACCAGAAG	8479	SDR002_120
AACCATGGT.CGATCCAGA	3666	SDR002_120
AACCATGGT.GGTTGAAGG	9426	SDR002_120
AACCGCTGA.AATCTCCTA	4836	SDR002_120
AACCGCTGA.ATTCATGTG	6634	SDR002_120
AACCGCTGA.CTGTCACTT	7321	SDR002_120
AACCGCTGA.GAGGTGAGC	3503	SDR002_120
AACCGTGAG.ATGAGTGTG	5443	SDR002_120
AACCGTGAG.GGATCGTTC	5942	SDR002_120
AACCGTGAG.GTACAATGC	1868	SDR002_120
AACGAGAAT.ACGCTCTTA	2765	SDR002_120
AACGAGAAT.AGTGAACGG	7134	SDR002_120
AACGAGAAT.CAAGTCGAA	11399	SDR002_120
AACGAGAAT.CCATACGAT	6152	SDR002_120
AACGAGAAT.CGCGTACTA	6955	SDR002_120
AACGAGAAT.TCGGATGTT	4172	SDR002_120
AACGAGGTG.ACTATCCTG	2256	SDR002_120
AACGAGGTG.AGCCAGGAC	9194	SDR002_120
AACGAGGTG.CCACGGATC	3283	SDR002_120
AACGAGGTG.GTCGACATT	10219	SDR002_120
AACGAGGTG.GTGGAGGTC	8810	SDR002_120
AACGATGAC.ACGCACACT	6695	SDR002_120
AACGATGAC.ACTCCGTCG	4727	SDR002_120
AACGATGAC.ATCCTCCGA	1275	SDR002_120
AACGATGAC.CTGAGTAGC	6029	SDR002_120
AACGATGAC.CTGGTCGGT	10641	SDR002_120
AACGATGAC.CTTGCGACC	5124	SDR002_120
AACGATGAC.TTCCTAAGG	4803	SDR002_120
AACGCATTG.AGAAGTCCT	13061	SDR002_120
AACGCATTG.CATGCCAGT	7087	SDR002_120
AACGCATTG.CCAACGGAA	7357	SDR002_120
AACGCATTG.CCACGTTCT	5414	SDR002_120
AACGCATTG.CCATTACAG	3446	SDR002_120
AACGCATTG.TACCATGTA	1315	SDR002_120
AACGCATTG.TCTGTGAAG	8753	SDR002_120
AACGCATTG.TTACACCTT	3376	SDR002_120
AACGCCTAC.ATCGTAGTG	3069	SDR002_120
AACGCCTAC.ATGCGTGGA	2690	SDR002_120
AACGCCTAC.CATCCTCTC	4586	SDR002_120
AACGCCTAC.CGACAGACC	3082	SDR002_120
AACGCCTAC.CTACCTGCG	3560	SDR002_120
AACGCCTAC.GTCAACTGA	4959	SDR002_120
AACGCTCAA.AAGAGAGAG	4626	SDR002_120
AACGCTCAA.ACATTCCAC	6280	SDR002_120
AACGCTCAA.ATGCCTTCA	3592	SDR002_120
AACGCTCAA.CCACTTCGC	4312	SDR002_120
AACGCTCAA.CGAGCTTAC	10459	SDR002_120
AACGCTCAA.CTGCTGCTT	4903	SDR002_120
AACGCTCAA.GTGCCATGA	7670	SDR002_120
AACGCTCAA.TCAGGACTG	7647	SDR002_120
AACGCTCAA.TGACCTCCT	8402	SDR002_120
AACGGAGAT.AGAGAGTGG	10319	SDR002_120
AACGGAGAT.CAGTCTAAC	4292	SDR002_120
AACGGAGAT.CGAGTAGCA	6221	SDR002_120
AACGGAGAT.CTACGTTGG	6028	SDR002_120
AACGGAGAT.GGAGTTAGC	9867	SDR002_120
AACGGAGAT.GGTGTTCAT	679	SDR002_120
AACGGAGAT.GTCTTCTCG	7835	SDR002_120
AACGGTAGC.ATGCTGTCG	9641	SDR002_120
AACGGTAGC.CCTTAATTC	3433	SDR002_120
AACGGTAGC.GTCAAGATC	5432	SDR002_120
AACGGTAGC.TAACACATC	5109	SDR002_120
AACGTCGAG.ACGCTAGTG	5132	SDR002_120
AACGTCGAG.ATTGGTTCC	1999	SDR002_120
AACGTCGAG.CGATACTCT	7651	SDR002_120
AACGTCGAG.CGTCTGCTG	6881	SDR002_120
AACGTCGAG.TGCCACCGA	6496	SDR002_120
AACGTTCTT.AAGTCATGA	7541	SDR002_120
AACGTTCTT.CTTCCGTGG	8550	SDR002_120
AACGTTCTT.GATGTTACA	2526	SDR002_120
AACGTTCTT.TGTGAGTAT	8138	SDR002_120
AACGTTCTT.TGTGTCTAC	6216	SDR002_120
AACTAACTG.ACTAAGTTC	5631	SDR002_120
AACTAACTG.TGTGTCTAC	4637	SDR002_120
AACTCCATG.CCATAGCCA	4810	SDR002_120
AACTCCATG.CTCAGGTAC	1498	SDR002_120
AACTCCATG.TCGCGTCAT	8512	SDR002_120
AACTCCATG.TTAAGTGGT	1895	SDR002_120
AACTGATTC.AAGCTGGTC	4236	SDR002_120
AACTGATTC.AGCACCAGC	2148	SDR002_120
AACTGATTC.AGCATATGG	6036	SDR002_120
AACTGATTC.CACTCACTA	2167	SDR002_120
AACTGATTC.GTGCACGAG	5664	SDR002_120
AACTGATTC.TCGTAATAG	5543	SDR002_120
AACTGCGAC.ACTCGTAGG	1289	SDR002_120
AACTGCGAC.AGTAATGGT	8281	SDR002_120
AACTGCGAC.ATGTGAGAC	1267	SDR002_120
AACTGCGAC.GATACTGTG	4974	SDR002_120
AACTGCGAC.TGCAGTTCA	3919	SDR002_120
AACTTAGCT.AACCATGGT	10651	SDR002_120
AACTTAGCT.AACGGAGAT	6281	SDR002_120
AACTTAGCT.CCGCTATCC	15315	SDR002_120
AACTTAGCT.CCTCGAGAG	6620	SDR002_120
AACTTAGCT.CGTAATGAC	7869	SDR002_120
AACTTAGCT.GTGACTCTC	5189	SDR002_120
AACTTAGCT.GTGGACTGG	5526	SDR002_120
AACTTAGCT.TCGTGACGT	4378	SDR002_120
AACTTCTGC.GCGATGGTG	6329	SDR002_120
AACTTCTGC.TATCATGCT	2748	SDR002_120
AACTTGTCG.ACCGACGGT	10410	SDR002_120
AACTTGTCG.CGAGCCGTT	7465	SDR002_120
AACTTGTCG.CTCTCGATA	5157	SDR002_120
AACTTGTCG.GAGCATACA	8638	SDR002_120
AACTTGTCG.TAGACACGT	5609	SDR002_120
AAGACGAAG.AGATCTTCA	7378	SDR002_120
AAGACGAAG.AGCGCATGA	10308	SDR002_120
AAGACGAAG.ATATCCGAT	4544	SDR002_120
AAGACGAAG.CACCTAGCG	5041	SDR002_120
AAGACGAAG.CCATACGAT	6341	SDR002_120
AAGACGAAG.CCGATCTCT	9452	SDR002_120
AAGACGAAG.CGTATAGCG	9406	SDR002_120
AAGACGAAG.CTGCTGCTT	3313	SDR002_120
AAGACGAAG.GAACTGCAA	832	SDR002_120
AAGACGAAG.GAGTCGTAC	3407	SDR002_120
AAGACGAAG.TCATCATCT	1551	SDR002_120
AAGACGAAG.TGATTGTGC	8505	SDR002_120
AAGACTACC.CTGGTAATC	4066	SDR002_120
AAGACTACC.GCCTTAGAG	7444	SDR002_120
AAGACTACC.GCTACAATG	5456	SDR002_120
AAGACTGGT.CGCACTGAA	8636	SDR002_120
AAGACTGGT.CGTGTGTGG	6111	SDR002_120
AAGACTGGT.CTGCAAGCC	6217	SDR002_120
AAGACTGGT.GCGTAACAA	6018	SDR002_120
AAGACTGGT.GGTACTTCC	3039	SDR002_120
AAGACTGGT.TAGTGATCC	9934	SDR002_120
AAGACTGGT.TCTGCGCTG	6431	SDR002_120
AAGAGAACT.AGGAGGTGA	3314	SDR002_120
AAGAGAACT.GATCCGCAC	8626	SDR002_120
AAGAGAACT.GCACGCATT	4102	SDR002_120
AAGAGAACT.GTCTTCTCG	5958	SDR002_120
AAGAGAACT.TTAGGAAGG	5324	SDR002_120
AAGAGAGAG.AACGTTCTT	8790	SDR002_120
AAGAGAGAG.ACGTCGCTC	7504	SDR002_120
AAGAGAGAG.ACTGGACCA	6926	SDR002_120
AAGAGAGAG.ATAGTCTCC	4024	SDR002_120
AAGAGAGAG.CTACGAGAA	4356	SDR002_120
AAGAGAGAG.GAATAAGAG	5094	SDR002_120
AAGAGAGAG.GATTAGTGT	8883	SDR002_120
AAGAGAGAG.GCTTACTAG	7840	SDR002_120
AAGAGAGAG.GGTAGCATC	7864	SDR002_120
AAGAGAGAG.TGCCGAACT	3772	SDR002_120
AAGCAACTA.CCGCAGCTA	6665	SDR002_120
AAGCAACTA.CGAGCTTAC	5037	SDR002_120
AAGCAACTA.GCTCAATGA	6885	SDR002_120
AAGCAACTA.GGTGGAGCT	3596	SDR002_120
AAGCAACTA.GTAACGCGA	1245	SDR002_120
AAGCAACTA.TTAACGTTC	8844	SDR002_120
AAGCAATCG.AGCGGTAAG	3182	SDR002_120
AAGCAATCG.AGTCCGTGT	7449	SDR002_120
AAGCAATCG.CACGTCATA	1940	SDR002_120
AAGCAATCG.CGTGAGACT	6301	SDR002_120
AAGCAATCG.CTTAGAAGG	2110	SDR002_120
AAGCACAAC.ACATGACTA	4812	SDR002_120
AAGCACAAC.CGGTTCTAT	3205	SDR002_120
AAGCACAAC.GGACACTGG	4657	SDR002_120
AAGCACAAC.TCAGACAAG	6309	SDR002_120
AAGCACAAC.TGTGAGTAT	7631	SDR002_120
AAGCAGCAT.AGTAATCAG	8383	SDR002_120
AAGCAGCAT.AGTGTGCAC	7955	SDR002_120
AAGCAGCAT.CACATGTGC	3297	SDR002_120
AAGCAGCAT.TAGTAGTCT	4677	SDR002_120
AAGCAGCAT.TGTCCATAG	3671	SDR002_120
AAGCAGCAT.TTATGAGGA	5752	SDR002_120
AAGCATTGC.ACTCCAACT	11513	SDR002_120
AAGCATTGC.AGCCGGATC	10232	SDR002_120
AAGCATTGC.CACATGTGC	7036	SDR002_120
AAGCATTGC.CATTCAGTT	6931	SDR002_120
AAGCATTGC.GTAGACTCT	12757	SDR002_120
AAGCATTGC.GTCTTATGC	8338	SDR002_120
AAGCCAAGT.AATACCTTG	6187	SDR002_120
AAGCCAAGT.CCAAGTCGA	6642	SDR002_120
AAGCCAAGT.CCTATTCAA	5004	SDR002_120
AAGCCAAGT.CGCTTGTAG	2639	SDR002_120
AAGCCAAGT.GAGATTCCT	7040	SDR002_120
AAGCCAAGT.GTAGAAGTT	8139	SDR002_120
AAGCCAAGT.TAGCACTAT	9089	SDR002_120
AAGCCACAC.AACGGAGAT	879	SDR002_120
AAGCCACAC.AGGTACCAA	4146	SDR002_120
AAGCCACAC.AGTCCAGTG	6043	SDR002_120
AAGCCACAC.ATTCACCTC	4712	SDR002_120
AAGCCACAC.CAGTACATC	5311	SDR002_120
AAGCCACAC.CCTCGGTCA	7965	SDR002_120
AAGCCACAC.CCTGTCATT	11618	SDR002_120
AAGCCACAC.CTACGGTAT	7255	SDR002_120
AAGCCACAC.CTCAGCTGG	6189	SDR002_120
AAGCCACAC.CTGCGTCAC	4274	SDR002_120
AAGCCACAC.GAGACTCGA	1527	SDR002_120
AAGCCACAC.TGTTGTCGA	4460	SDR002_120
AAGCTGAGG.TAATGTAGC	2778	SDR002_120
AAGCTGAGG.TATGTACCT	2047	SDR002_120
AAGCTGAGG.TCACGCGAC	4960	SDR002_120
AAGCTGGTC.AGCGTAGAA	3725	SDR002_120
AAGCTGGTC.CCACGGATC	7154	SDR002_120
AAGCTGGTC.CCTCATAAC	9377	SDR002_120
AAGCTGGTC.GAATTCAGT	7150	SDR002_120
AAGCTGGTC.GAGGTGAGC	399	SDR002_120
AAGCTGGTC.TACAGTTAG	4886	SDR002_120
AAGCTGGTC.TATTACTCG	5209	SDR002_120
AAGCTGGTC.TGAACGTCA	4396	SDR002_120
AAGCTTGCA.AGCATATGG	4663	SDR002_120
AAGCTTGCA.GTTGCATGG	2281	SDR002_120
AAGCTTGCA.TACAACACC	8456	SDR002_120
AAGCTTGCA.TCGTCCGAT	4755	SDR002_120
AAGGAACAG.AGTCGCGAC	7613	SDR002_120
AAGGAACAG.CATCCTCTC	1598	SDR002_120
AAGGAACAG.CCTTGACGG	4578	SDR002_120
AAGGAACAG.CGCGATGTA	6489	SDR002_120
AAGGAACAG.GTGTATCTG	9579	SDR002_120
AAGGAACAG.GTGTCGAGC	6944	SDR002_120
AAGGAAGTC.CACGATAGA	5085	SDR002_120
AAGGAAGTC.CCGATGTTC	9132	SDR002_120
AAGGAAGTC.CTTCCTGAT	9479	SDR002_120
AAGGAAGTC.GATCTGTTC	6086	SDR002_120
AAGGAAGTC.TGATTGTGC	7294	SDR002_120
AAGGATACG.GGAGTTAGC	2995	SDR002_120
AAGGATACG.TATACGTGG	7645	SDR002_120
AAGGATACG.TGGTAGCAG	6635	SDR002_120
AAGGATACG.TTCATCCAA	4718	SDR002_120
AAGGATCGT.CCTCTGCAT	6963	SDR002_120
AAGGATCGT.GCGGAGATT	11257	SDR002_120
AAGGATCGT.TACGTTACC	9017	SDR002_120
AAGGATCGT.TCAATGGAC	3480	SDR002_120
AAGGATCGT.TCAGCGACC	923	SDR002_120
AAGGTCTGA.CAATCTCCG	5494	SDR002_120
AAGGTCTGA.CCTGTTAGC	4231	SDR002_120
AAGGTCTGA.GGTAACTAC	5008	SDR002_120
AAGGTCTGA.TAGTCGCAT	11916	SDR002_120
AAGGTCTGA.TGCCATCTC	519	SDR002_120
AAGGTGCTG.ACACAGAAC	981	SDR002_120
AAGGTGCTG.ACGTAGTAT	10226	SDR002_120
AAGGTGCTG.AGAGGTGAA	2459	SDR002_120
AAGGTGCTG.ATATAGCGT	4166	SDR002_120
AAGGTGCTG.ATGGTTCGA	4150	SDR002_120
AAGGTGCTG.ATTCTCTGG	6779	SDR002_120
AAGGTGCTG.CACCTTCCT	7136	SDR002_120
AAGGTGCTG.GCTGACAGA	3581	SDR002_120
AAGGTGCTG.GTACCACAA	7412	SDR002_120
AAGGTGCTG.GTCGTTGCG	779	SDR002_120
AAGGTGCTG.TATTGACTG	6071	SDR002_120
AAGTACAGA.AGTGAGAGA	4004	SDR002_120
AAGTACAGA.TAACGTGTC	6444	SDR002_120
AAGTAGGAC.CCGAGCTGA	1090	SDR002_120
AAGTAGGAC.GCGACAACC	3015	SDR002_120
AAGTAGGAC.GTAGCCTTG	847	SDR002_120
AAGTAGGAC.TAAGTACAC	6099	SDR002_120
AAGTAGGAC.TACAGGACT	9765	SDR002_120
AAGTAGGAC.TTAGGAAGG	5023	SDR002_120
AAGTCATGA.CACCAGAAG	8558	SDR002_120
AAGTTCTCT.GTCGTCGAC	1342	SDR002_120
AAGTTCTCT.TGCATCGGA	3192	SDR002_120
AAGTTCTCT.TGTTAAGCC	6978	SDR002_120
AAGTTGCCA.CCTGCAGAT	2167	SDR002_120
AAGTTGCCA.GCGACACAG	3763	SDR002_120
AAGTTGCCA.TCACTCGCT	3036	SDR002_120
AATAACTCC.ACACCGCCA	12062	SDR002_120
AATAACTCC.ACAGCGTAT	8822	SDR002_120
AATAACTCC.GCCACGAGT	9253	SDR002_120
AATAACTCC.GCTACAATG	7775	SDR002_120
AATAACTCC.GTAATCAGC	7156	SDR002_120
AATAACTCC.GTTAGATTG	8246	SDR002_120
AATAACTCC.TCCAACGTG	7133	SDR002_120
AATAACTCC.TTCACCTTG	6902	SDR002_120
AATACCTTG.CGGAGACTT	3894	SDR002_120
AATACCTTG.GATCTAGAG	4252	SDR002_120
AATACCTTG.GCTTCTGAA	4106	SDR002_120
AATACGTCT.AACTCCATG	8791	SDR002_120
AATACGTCT.CCTAAGAAG	4770	SDR002_120
AATACGTCT.CGAACAGAG	5601	SDR002_120
AATACGTCT.GTAGAAGTT	5924	SDR002_120
AATACGTCT.TATGACCGA	8207	SDR002_120
AATACGTCT.TCAAGGTCG	8020	SDR002_120
AATACGTCT.TCAGCGACC	4587	SDR002_120
AATACTCCG.ACCGTCCTA	4908	SDR002_120
AATACTCCG.AGTTAGGTC	7563	SDR002_120
AATACTCCG.ATAAGACAG	7087	SDR002_120
AATACTCCG.ATCAAGCAT	6177	SDR002_120
AATACTCCG.CTAGAGTCG	2056	SDR002_120
AATACTCCG.GTGGTACGG	8736	SDR002_120
AATACTCCG.TAGAGACTA	4312	SDR002_120
AATACTCCG.TCTTGGTAG	3365	SDR002_120
AATAGACGC.AATCGCCAT	2965	SDR002_120
AATAGACGC.AGTAATGGT	3557	SDR002_120
AATATCAGC.GCCATCGCT	2826	SDR002_120
AATATCAGC.TAGGATGCC	4668	SDR002_120
AATATCAGC.TCGCTGATT	7728	SDR002_120
AATATCAGC.TGGAGAACC	7306	SDR002_120
AATATCAGC.TGTCACATA	6954	SDR002_120
AATATCGCT.AGAATCAGA	4791	SDR002_120
AATATCGCT.AGGTCAGCA	5971	SDR002_120
AATATCGCT.ATAATCGAG	9626	SDR002_120
AATATCGCT.GTAGCTACA	3685	SDR002_120
AATATCGCT.TTACACCTT	6597	SDR002_120
AATCAGGAG.ACTAAGTTC	5125	SDR002_120
AATCAGGAG.CGCATAACT	10083	SDR002_120
AATCAGGAG.GTAAGGTCC	5272	SDR002_120
AATCAGGAG.TAGCTGTTG	6512	SDR002_120
AATCAGGAG.TATGAGACC	8501	SDR002_120
AATCAGGAG.TGGAATCGT	7303	SDR002_120
AATCCGCTG.AGTAATCAG	5626	SDR002_120
AATCCGCTG.CCACTGAAG	6339	SDR002_120
AATCCGCTG.CGTGTATTC	10406	SDR002_120
AATCCGCTG.CTCTGCGGT	4488	SDR002_120
AATCCGCTG.GCACTGGAT	5924	SDR002_120
AATCCGCTG.TGCCGACTA	712	SDR002_120
AATCCTCGT.AGTGATGCG	586	SDR002_120
AATCCTCGT.CCTAAGAAG	4144	SDR002_120
AATCCTCGT.GATATATCC	7898	SDR002_120
AATCCTCGT.GGTGTGACC	4955	SDR002_120
AATCCTCGT.GTCCACAAC	455	SDR002_120
AATCCTCGT.TGCGTAATC	4988	SDR002_120
AATCCTCGT.TTCCAGATT	1495	SDR002_120
AATCGCCAT.ATGAACTAG	5848	SDR002_120
AATCGCCAT.ATGGACGTT	5552	SDR002_120
AATCGCCAT.ATGGATATC	8970	SDR002_120
AATCGCCAT.ATGTCGCCT	4445	SDR002_120
AATCGCCAT.CGCTTGTAG	5004	SDR002_120
AATCGCCAT.TATCTAGGT	6131	SDR002_120
AATCGCCAT.TGCGCACTG	4831	SDR002_120
AATCGCCAT.TGGTAGCAG	3538	SDR002_120
AATCGTGTT.CAGATCATT	3678	SDR002_120
AATCGTGTT.GTAGCATAC	3962	SDR002_120
AATCGTGTT.GTAGCTACA	885	SDR002_120
AATCGTGTT.TCACCGAGG	9717	SDR002_120
AATCGTGTT.TCGTCATTC	5786	SDR002_120
AATCGTGTT.TGTTGTCGA	3954	SDR002_120
AATCTCCTA.ACAGCGGTC	5642	SDR002_120
AATCTCCTA.AGGTCCGTC	2879	SDR002_120
AATCTCCTA.AGTTATCGC	5477	SDR002_120
AATCTCCTA.GTATGCCTT	7222	SDR002_120
AATCTCCTA.TCAGCGACC	6900	SDR002_120
AATCTCCTA.TTCTGGTGC	4893	SDR002_120
AATCTGACC.CGCCACCAT	6795	SDR002_120
AATCTGACC.CTCAGCTGG	1555	SDR002_120
AATCTGACC.TCGTCCGAT	2504	SDR002_120
AATGAGTCG.ACCTGCAGA	8608	SDR002_120
AATGAGTCG.CAGTCTAAC	7427	SDR002_120
AATGAGTCG.GCTACAATG	6326	SDR002_120
AATGAGTCG.GTAGAGAGC	7253	SDR002_120
AATGAGTCG.TAGGAGCTA	5026	SDR002_120
AATGAGTCG.TCATCATCT	25209	SDR002_120
AATGCACTT.AGACCAGCT	2965	SDR002_120
AATGCACTT.AGCAAGTCC	4590	SDR002_120
AATGCACTT.AGGATTGAG	8062	SDR002_120
AATGCAGCG.CATGGTTAC	4558	SDR002_120
AATGCAGCG.TACAACACC	9080	SDR002_120
AATGCAGCG.TGATGTGTG	2658	SDR002_120
AATGCCTCA.AAGTTCTCT	5358	SDR002_120
AATGCCTCA.ACACACCGT	629	SDR002_120
AATGCCTCA.AGCGACACC	10440	SDR002_120
AATGCCTCA.CATCCTCTC	6692	SDR002_120
AATGCCTCA.GTCAGTTGT	6040	SDR002_120
AATGCCTCA.TCTATGACA	9474	SDR002_120
AATGCGTGC.ACGTCTATG	6993	SDR002_120
AATGCGTGC.AGCCAGGAC	5047	SDR002_120
AATGCGTGC.CCTCTTGTA	3780	SDR002_120
AATGCGTGC.GTATGATCT	4658	SDR002_120
AATGCGTGC.TCCACGTGC	872	SDR002_120
AATGCTATC.ACGTCTATG	8931	SDR002_120
AATGCTATC.AGCGACACC	3675	SDR002_120
AATGCTATC.CTTGCACAA	4936	SDR002_120
AATGCTATC.GGTGAGTTC	9153	SDR002_120
AATGCTATC.GTCCACAAC	4436	SDR002_120
AATGCTATC.TACAACACC	8793	SDR002_120
AATGCTGAT.AGCGGAACA	6442	SDR002_120
AATGCTGAT.CAGTCCTAA	6630	SDR002_120
AATGCTGAT.CCTGACCTC	7326	SDR002_120
AATGCTGAT.CTGAGTAGC	3223	SDR002_120
AATGCTGAT.GCGGAGATT	6181	SDR002_120
AATGCTGAT.TACCGATTG	7367	SDR002_120
AATGCTGAT.TGACGATGA	5750	SDR002_120
AATGCTGAT.TTGTAATGC	4450	SDR002_120
AATGTGCGT.CACAACGCT	4334	SDR002_120
AATGTGCGT.CCATCACGA	7141	SDR002_120
AATGTGCGT.GATCTAGAG	4296	SDR002_120
AATGTGCGT.TGTGAGTAT	6512	SDR002_120
AATTAGAGG.AAGTCATGA	4783	SDR002_120
AATTAGAGG.GAGCATACA	3552	SDR002_120
AATTAGAGG.GTCAGTTGT	8563	SDR002_120
AATTCGGAA.ACCATACTT	7693	SDR002_120
AATTCGGAA.ATAGCACGG	3402	SDR002_120
AATTCGGAA.CGCGATGTA	1962	SDR002_120
AATTCGGAA.CTGATCAAG	4841	SDR002_120
AATTCGGAA.GCTCTCCAA	5113	SDR002_120
AATTGGATC.AGCCAGGAC	5881	SDR002_120
AATTGGATC.ATTGATCAC	9608	SDR002_120
AATTGGATC.CTGGACACT	8526	SDR002_120
AATTGGATC.TAGACACGT	4552	SDR002_120
AATTGGATC.TATCTAGGT	3570	SDR002_120
AATTGGTGA.CGGAACGAG	5697	SDR002_120
AATTGGTGA.CGTGTATTC	12637	SDR002_120
AATTGGTGA.CTGGTAATC	4212	SDR002_120
AATTGGTGA.GAGTGCATA	2838	SDR002_120
AATTGGTGA.TCAGGTGCA	8312	SDR002_120
ACAACCGGA.AATGCAGCG	7363	SDR002_120
ACAACCGGA.ACCATCTAA	5209	SDR002_120
ACAACCGGA.ATGCGGATT	14952	SDR002_120
ACAACCGGA.ATTGATTGG	3515	SDR002_120
ACAACCGGA.CTAGTTCCA	9204	SDR002_120
ACAACCGGA.GCGACCTGT	9381	SDR002_120
ACAACCGGA.GTGCCATGA	2729	SDR002_120
ACAACCGGA.TAGACCTAC	5354	SDR002_120
ACAACCGGA.TGTGTAGAG	6011	SDR002_120
ACAACCGGA.TTGCCGTAG	5033	SDR002_120
ACAACGAGC.ACTCGCTGT	1812	SDR002_120
ACAACGAGC.CATGGTTAC	7740	SDR002_120
ACAACGAGC.CGGTGAGTC	6200	SDR002_120
ACAAGAATG.ACTTCAGTA	6864	SDR002_120
ACAAGAATG.ATAGTGGTT	8291	SDR002_120
ACAAGAATG.CCTGACCTC	1035	SDR002_120
ACAAGAATG.GATAAGCTG	3380	SDR002_120
ACAAGAATG.GCTAGTGGA	7479	SDR002_120
ACAAGGTAC.AATTGGATC	8103	SDR002_120
ACAAGGTAC.ACCTGCAGA	1856	SDR002_120
ACAAGGTAC.AGTACTACA	2826	SDR002_120
ACAAGGTAC.ATACCGCTT	8049	SDR002_120
ACAAGGTAC.CAAGAGAGT	3127	SDR002_120
ACAAGGTAC.GCAACACCT	7206	SDR002_120
ACAAGGTAC.GCGCTACCT	6572	SDR002_120
ACAAGTACA.ACAAGAATG	2270	SDR002_120
ACAAGTACA.ATCCAATGA	1706	SDR002_120
ACAAGTACA.ATCGATCCT	7565	SDR002_120
ACAAGTACA.GATGTTACA	1281	SDR002_120
ACAAGTACA.GATTGAGTA	5274	SDR002_120
ACAAGTACA.GCGCTACCT	7350	SDR002_120
ACAAGTACA.GTAGAGAGC	7470	SDR002_120
ACAAGTACA.GTCCGTAAG	3061	SDR002_120
ACAAGTACA.TTCCGAGCG	798	SDR002_120
ACAATAGGT.ATATCAGCC	4677	SDR002_120
ACAATAGGT.GTCCTTCAT	8522	SDR002_120
ACAATAGGT.TACGACTTG	4281	SDR002_120
ACAATAGGT.TGCTCCTCC	6913	SDR002_120
ACAATAGGT.TTAACGGAG	6365	SDR002_120
ACAATTCGG.ATCTCTGCT	10155	SDR002_120
ACAATTCGG.CGTGCCTAT	2835	SDR002_120
ACAATTCGG.CTATCCATC	4851	SDR002_120
ACAATTCGG.GCGTGATAC	8408	SDR002_120
ACAATTCGG.GTCTTATGC	3504	SDR002_120
ACAATTCGG.TACGAACTC	1447	SDR002_120
ACAATTCGG.TTCATTCGC	6869	SDR002_120
ACACACCGT.AACGTTCTT	5421	SDR002_120
ACACACCGT.ACTTCGCAG	10866	SDR002_120
ACACACCGT.ATGACACAA	7501	SDR002_120
ACACACCGT.CACGTAGAC	4429	SDR002_120
ACACACCGT.CACGTCATA	5820	SDR002_120
ACACACCGT.CGCGCACAT	8190	SDR002_120
ACACACCGT.CTCTAAGAG	4516	SDR002_120
ACACACCGT.TCGAATAGA	3949	SDR002_120
ACACACGTC.ACACTAACG	4664	SDR002_120
ACACACGTC.TGCGCTGCA	1012	SDR002_120
ACACAGAAC.AGGTACCAA	8243	SDR002_120
ACACAGAAC.CGTACATCT	3836	SDR002_120
ACACAGAAC.TAATCTGGA	2497	SDR002_120
ACACAGAAC.TGAGACAGC	3473	SDR002_120
ACACAGAAC.TTACTTACG	9135	SDR002_120
ACACATCTG.CTCGACTGC	2502	SDR002_120
ACACATCTG.GATCTACTT	5085	SDR002_120
ACACATCTG.GTGGACTGG	3947	SDR002_120
ACACATCTG.TAGGAGGAT	9030	SDR002_120
ACACCACAT.AATCCTCGT	9567	SDR002_120
ACACCACAT.CTTGGATCA	5261	SDR002_120
ACACCGCCA.ACCATACTT	10784	SDR002_120
ACACCGCCA.AGCACCGTG	4049	SDR002_120
ACACCGCCA.CAACGCACA	8016	SDR002_120
ACACCGCCA.CACTGGTCC	9017	SDR002_120
ACACCGCCA.CAGCTGGAG	7991	SDR002_120
ACACCGCCA.TCAGACAAG	6539	SDR002_120
ACACGTTGC.AACGGAGAT	603	SDR002_120
ACACGTTGC.ACACCGCCA	4835	SDR002_120
ACACGTTGC.ACGCTATGT	3676	SDR002_120
ACACGTTGC.CGCCTGCAA	4066	SDR002_120
ACACGTTGC.GCGGTAAGT	6704	SDR002_120
ACACGTTGC.GTGACTCTC	3551	SDR002_120
ACACGTTGC.TAATCTGGA	6746	SDR002_120
ACACGTTGC.TATGTATGC	4729	SDR002_120
ACACGTTGC.TCTACAGTT	8740	SDR002_120
ACACGTTGC.TGTTGTCGA	4857	SDR002_120
ACACGTTGC.TTGACCTGA	9386	SDR002_120
ACACTAACG.AGTACGAAT	3200	SDR002_120
ACACTAACG.ATACCGCTT	2980	SDR002_120
ACACTAACG.CAAGAACCG	5103	SDR002_120
ACACTAACG.TCGAACGCT	9949	SDR002_120
ACACTAACG.TTCAACTAC	5154	SDR002_120
ACACTGTGA.ATCTCGAAC	4480	SDR002_120
ACACTGTGA.CCTACTAGA	4803	SDR002_120
ACACTGTGA.TAATTCGTG	5597	SDR002_120
ACACTGTGA.TCTTAAGTG	4867	SDR002_120
ACACTGTGA.TGGTCTACG	2746	SDR002_120
ACAGAAGAG.AGCGCATGA	7913	SDR002_120
ACAGAAGAG.GTAATCAGC	6287	SDR002_120
ACAGAAGAG.TAACACATC	11067	SDR002_120
ACAGAAGAG.TCTCATCGG	3939	SDR002_120
ACAGAGATG.AAGACGAAG	7759	SDR002_120
ACAGAGATG.ATCCGTCTC	7515	SDR002_120
ACAGAGATG.CCGATCAGC	7825	SDR002_120
ACAGAGATG.CTTCTATGA	4900	SDR002_120
ACAGAGATG.GCGATATGA	4677	SDR002_120
ACAGAGATG.GTGACGTAA	2997	SDR002_120
ACAGAGATG.TAACATTGG	2961	SDR002_120
ACAGCATCA.AACGTTCTT	4691	SDR002_120
ACAGCATCA.CTCGTTCAC	6086	SDR002_120
ACAGCATCA.GCCATCGCT	1442	SDR002_120
ACAGCGGTC.CGATTGAAC	4300	SDR002_120
ACAGCGGTC.CGCACTCTT	7588	SDR002_120
ACAGCGGTC.GATCTGTTC	4734	SDR002_120
ACAGCGTAT.ATCTTACAG	5503	SDR002_120
ACAGCGTAT.CAGTGCTGC	7582	SDR002_120
ACAGCGTAT.GGTAAGGAT	5287	SDR002_120
ACAGCGTAT.GTAAGGTCC	3107	SDR002_120
ACAGGAACT.CATGTGAAC	2523	SDR002_120
ACAGGAACT.GAGAATCAG	2356	SDR002_120
ACAGGAACT.TCAGTAAGC	9610	SDR002_120
ACAGGTATC.AATGCCTCA	4836	SDR002_120
ACAGGTATC.ACCTAGTTA	1392	SDR002_120
ACAGGTATC.AGTACTACA	3700	SDR002_120
ACAGGTATC.AGTTCAACC	3015	SDR002_120
ACAGGTATC.ATGCGCCGT	1251	SDR002_120
ACAGGTATC.CCTTGACGG	2389	SDR002_120
ACAGGTATC.GTAGAAGTT	8158	SDR002_120
ACAGGTATC.TAGTGCACT	3187	SDR002_120
ACAGTATTG.ACGACATCT	5983	SDR002_120
ACAGTATTG.CAGCTGGAG	5588	SDR002_120
ACAGTATTG.CCGCTATCC	6442	SDR002_120
ACAGTATTG.TCCACCTCA	8807	SDR002_120
ACATCGTCC.CGTGTATTC	2756	SDR002_120
ACATGACTA.AGCTTGGTG	11897	SDR002_120
ACATGACTA.CATGACGTT	5755	SDR002_120
ACATGACTA.CATTGACAA	4560	SDR002_120
ACATGACTA.GAATCACAT	6196	SDR002_120
ACATGACTA.GATCTGTTC	4776	SDR002_120
ACATGACTA.TTAGTCGGA	1365	SDR002_120
ACATGGATT.GCCTTCCAT	1241	SDR002_120
ACATGGATT.TGACGGTTG	6137	SDR002_120
ACATTCCAC.GCCGAGTCT	2122	SDR002_120
ACATTCCAC.GGAGTACAG	6630	SDR002_120
ACATTCCAC.TGTCATAGC	1694	SDR002_120
ACATTGACA.CAGTTACTG	4237	SDR002_120
ACATTGACA.GGTCGGTCT	3175	SDR002_120
ACATTGACA.GTACAATGC	8263	SDR002_120
ACATTGACA.TATTCAACG	1312	SDR002_120
ACATTGACA.TGATGACAG	7868	SDR002_120
ACCACGCTA.ACCATGTCT	10015	SDR002_120
ACCACGCTA.ACCGACGGT	8000	SDR002_120
ACCACGCTA.ACGCTAGTG	4898	SDR002_120
ACCACGCTA.ACGTGAATC	4380	SDR002_120
ACCACGCTA.AGCTACTCA	7648	SDR002_120
ACCACGCTA.AGTACGAAT	10449	SDR002_120
ACCACGCTA.ATTGACACG	6260	SDR002_120
ACCACGCTA.CAGTTACTG	6110	SDR002_120
ACCACGCTA.CGGAAGACG	7092	SDR002_120
ACCACGCTA.CTCTGTCAA	6080	SDR002_120
ACCACGCTA.GACTGCGCA	2055	SDR002_120
ACCACGCTA.GAGACTCGA	3763	SDR002_120
ACCACGCTA.GTAGTTGGT	3010	SDR002_120
ACCACGCTA.GTGCATCAA	6841	SDR002_120
ACCACGCTA.TCCGATCTG	2502	SDR002_120
ACCACGCTA.TGCAGCCTT	6368	SDR002_120
ACCACGGAT.CAACACCTA	5611	SDR002_120
ACCACGGAT.CAACCGGTC	6529	SDR002_120
ACCACGGAT.GAGTCACCA	6337	SDR002_120
ACCACGGAT.TGTGGACAA	3328	SDR002_120
ACCACTAGG.AGGAGCAAT	5152	SDR002_120
ACCACTAGG.CAGGATCAA	697	SDR002_120
ACCACTAGG.CTATTCCGT	3978	SDR002_120
ACCACTAGG.GCTACCGAG	3910	SDR002_120
ACCACTAGG.GGTCCTAAG	913	SDR002_120
ACCACTAGG.TCAGAGTCA	3060	SDR002_120
ACCACTAGG.TGAACCAAT	3021	SDR002_120
ACCACTAGG.TGGTGGATC	4638	SDR002_120
ACCAGCGTT.ACCATCTAA	6324	SDR002_120
ACCAGCGTT.AGGAATTGG	2615	SDR002_120
ACCAGCGTT.ATCTCGAAC	3419	SDR002_120
ACCAGCGTT.GATGCGACG	6016	SDR002_120
ACCAGCGTT.GATTAGACA	9445	SDR002_120
ACCAGCGTT.TTAACGGAG	7147	SDR002_120
ACCATACTT.ATAGCCTAA	3150	SDR002_120
ACCATACTT.GCAGCGATA	7184	SDR002_120
ACCATACTT.TGTAGGTTA	6261	SDR002_120
ACCATACTT.TTGGTAACT	5750	SDR002_120
ACCATCTAA.CAGTATGAT	4650	SDR002_120
ACCATCTAA.CGTTCCATT	8521	SDR002_120
ACCATCTAA.GCTACAATG	4867	SDR002_120
ACCATCTAA.GTAGACTCT	9838	SDR002_120
ACCATCTAA.GTAGCATAC	5389	SDR002_120
ACCATCTAA.TACAGGACT	7654	SDR002_120
ACCATCTAA.TCGGTATCA	4627	SDR002_120
ACCATCTAA.TTACTTACG	6349	SDR002_120
ACCATGTCT.ATATAGCGT	8865	SDR002_120
ACCATGTCT.GCGTCGTCT	9034	SDR002_120
ACCATGTCT.GTGTATCTG	7127	SDR002_120
ACCATGTCT.TTCAGTGCC	7159	SDR002_120
ACCATTCAC.AGACATCCA	8388	SDR002_120
ACCATTCAC.ATAGCCTAA	1890	SDR002_120
ACCATTCAC.CAGAGCACC	3054	SDR002_120
ACCATTCAC.CTGGTCGGT	7430	SDR002_120
ACCATTCAC.TACTAGTAG	4527	SDR002_120
ACCATTCAC.TATCGAGCC	6818	SDR002_120
ACCATTCAC.TTCTGGTGC	467	SDR002_120
ACCGACGGT.ATCCATTAG	10437	SDR002_120
ACCGACGGT.CAGCGTAAG	8398	SDR002_120
ACCGACGGT.CTATTCCGT	3851	SDR002_120
ACCGACGGT.TCAGACAAG	6323	SDR002_120
ACCGAGACA.CACCTTCCT	6778	SDR002_120
ACCGAGACA.CTCGTTCAC	4563	SDR002_120
ACCGAGACA.GAATTCAGT	5677	SDR002_120
ACCGAGACA.GGTCTTGCA	8620	SDR002_120
ACCGAGACA.GTTAGATTG	8451	SDR002_120
ACCGAGACA.TAAGTACAC	6642	SDR002_120
ACCGAGACA.TCTTGGTAG	5498	SDR002_120
ACCGAGACA.TGTAACAGT	5643	SDR002_120
ACCGAGACA.TTAAGTGGT	9618	SDR002_120
ACCGAGTAG.CATAAGATC	9106	SDR002_120
ACCGAGTAG.CGGACAAGT	2500	SDR002_120
ACCGAGTAG.CTGGTCGGT	6037	SDR002_120
ACCGAGTAG.TGCATACAT	5779	SDR002_120
ACCGATCGA.AGAGCGGAG	3490	SDR002_120
ACCGATCGA.GCGTGAGCT	3680	SDR002_120
ACCGCTGTG.AGCGGTCTA	5158	SDR002_120
ACCGCTGTG.AGTCTAAGC	1785	SDR002_120
ACCGCTGTG.CAACCGGTC	3046	SDR002_120
ACCGCTGTG.GGAGTTAGC	3965	SDR002_120
ACCGCTGTG.GGTAGACAT	7641	SDR002_120
ACCGCTGTG.TCTGTGAAG	3544	SDR002_120
ACCGGAAGG.CGTAATGAC	6351	SDR002_120
ACCGGAAGG.GACGTCAAT	4387	SDR002_120
ACCGGAAGG.TGGATAGGT	11231	SDR002_120
ACCGGAGTA.AATAACTCC	8887	SDR002_120
ACCGGAGTA.ACGTCGCTC	5250	SDR002_120
ACCGGAGTA.GTCCACAAC	4021	SDR002_120
ACCGGAGTA.TCTGCGCTG	4986	SDR002_120
ACCGGTTAC.AGTAATCAG	6572	SDR002_120
ACCGGTTAC.CCGCACTCA	7303	SDR002_120
ACCGGTTAC.GATGCGACG	5606	SDR002_120
ACCGGTTAC.GCATTGATC	3768	SDR002_120
ACCGTACGC.AACAGCAGT	6974	SDR002_120
ACCGTACGC.AGGTCCGTC	6591	SDR002_120
ACCGTACGC.GGATGCGAA	6132	SDR002_120
ACCGTACGC.GGTAGACAT	618	SDR002_120
ACCGTCACG.AATACTCCG	5365	SDR002_120
ACCGTCACG.CCATAATCG	5317	SDR002_120
ACCGTCACG.CTGGTACAT	6949	SDR002_120
ACCGTCACG.TAGTAACGG	5930	SDR002_120
ACCGTCACG.TCTCGATGC	7930	SDR002_120
ACCGTCCTA.AAGCAATCG	5777	SDR002_120
ACCGTCCTA.ACCGAGTAG	5520	SDR002_120
ACCGTCCTA.CGTTGATCC	5096	SDR002_120
ACCGTCCTA.TATTACTCG	3673	SDR002_120
ACCGTCCTA.TGGTCTACG	6463	SDR002_120
ACCTAGCAC.AGTAAGCCA	4918	SDR002_120
ACCTAGCAC.AGTACGAAT	10525	SDR002_120
ACCTAGCAC.CCAACGGAA	7441	SDR002_120
ACCTAGCAC.GAGCGACTC	3576	SDR002_120
ACCTAGCAC.GCGACACAG	8859	SDR002_120
ACCTAGTTA.ATAGCTTGC	6949	SDR002_120
ACCTAGTTA.CACACTGCC	1670	SDR002_120
ACCTAGTTA.CACGATAGA	2749	SDR002_120
ACCTAGTTA.GCGTGATAC	8560	SDR002_120
ACCTAGTTA.GGAAGTATG	4615	SDR002_120
ACCTAGTTA.GGTTCGCAA	6845	SDR002_120
ACCTAGTTA.TGGACTGCC	1151	SDR002_120
ACCTAGTTA.TTATTCGAC	2531	SDR002_120
ACCTCCTAG.AGCTACTCA	6571	SDR002_120
ACCTCCTAG.AGGTGCGAG	800	SDR002_120
ACCTCCTAG.AGTGGAATG	4985	SDR002_120
ACCTCCTAG.ATGCTGTCG	6350	SDR002_120
ACCTCCTAG.GCAACTCGC	5075	SDR002_120
ACCTGCAGA.ATTCTCTGG	4600	SDR002_120
ACCTGCAGA.CTCAGTGAT	6149	SDR002_120
ACCTGCAGA.GTGTATCTG	6533	SDR002_120
ACCTGCAGA.GTGTCTGGA	7140	SDR002_120
ACCTGCAGA.TGCCGACTA	4440	SDR002_120
ACCTGCAGA.TGGAACTAA	9053	SDR002_120
ACCTGTACC.AACAGCAGT	6664	SDR002_120
ACCTGTACC.ATCAGGATG	7390	SDR002_120
ACCTGTACC.CGTACACAC	7912	SDR002_120
ACCTGTACC.GACGTCAAT	8129	SDR002_120
ACCTTGAAG.AACAGCAGT	6900	SDR002_120
ACCTTGAAG.ATGAGATCC	5165	SDR002_120
ACCTTGAAG.CAGGATCAA	9722	SDR002_120
ACCTTGAAG.GATCTACTT	9794	SDR002_120
ACCTTGAAG.GTGTTGGAA	11045	SDR002_120
ACCTTGAAG.TCTATTAGG	5699	SDR002_120
ACGAATCGC.CTGTGCTCA	3909	SDR002_120
ACGAATCGC.GGAAGAAGC	6529	SDR002_120
ACGACAGTC.ATTGGTTCC	13240	SDR002_120
ACGACAGTC.CTCAGTGAT	6541	SDR002_120
ACGACATCT.AACCATGGT	1027	SDR002_120
ACGACATCT.AGGAAGGTG	10153	SDR002_120
ACGACATCT.ATGAGCAGG	5151	SDR002_120
ACGACATCT.CCGCATCCT	7540	SDR002_120
ACGACATCT.GCCGAACCA	7017	SDR002_120
ACGACATCT.GTTCAGAAG	7836	SDR002_120
ACGACATCT.TCAGTGCAA	5933	SDR002_120
ACGACATCT.TCTCGTATC	6014	SDR002_120
ACGACATCT.TGATTGCTG	4592	SDR002_120
ACGACATCT.TGGAACTAA	10176	SDR002_120
ACGACGATT.AACTTAGCT	2832	SDR002_120
ACGACGATT.AGGTATTCC	5398	SDR002_120
ACGACGATT.ATTGACACG	8958	SDR002_120
ACGACGATT.GGAAGGTAT	617	SDR002_120
ACGACGATT.GTAACCATA	7277	SDR002_120
ACGACGATT.TCACACTGC	5797	SDR002_120
ACGACTGCG.ACAATAGGT	1315	SDR002_120
ACGACTGCG.CTTGGTCAT	1592	SDR002_120
ACGAGAGCA.ACTATCCTG	3949	SDR002_120
ACGAGAGCA.AGCAAGTCC	10891	SDR002_120
ACGAGAGCA.CTCGTTCAC	5171	SDR002_120
ACGAGAGCA.GCACCATCG	8519	SDR002_120
ACGAGAGCA.GGTGGAGCT	3028	SDR002_120
ACGAGAGCA.TGGTAGCAG	435	SDR002_120
ACGAGCTTC.CAACGCACA	6668	SDR002_120
ACGAGCTTC.CCAATATAC	7470	SDR002_120
ACGAGCTTC.GCTTACGTT	5460	SDR002_120
ACGAGCTTC.GTGGTACGG	4095	SDR002_120
ACGATGACC.CGACCTGTA	7040	SDR002_120
ACGATGACC.TAGATCTGT	4531	SDR002_120
ACGATGGAA.ACTTGATCT	13782	SDR002_120
ACGATGGAA.CATTGACAA	8305	SDR002_120
ACGATGGAA.GATACTGTG	6319	SDR002_120
ACGATGGAA.TAACCGTGA	6537	SDR002_120
ACGATGGAA.TTCATTCGC	7079	SDR002_120
ACGCAAGAT.ATTAGCCAC	4942	SDR002_120
ACGCACACT.GTCCTAGTT	4103	SDR002_120
ACGCACACT.TGCGTATCT	8510	SDR002_120
ACGCGACAG.CCGCATCCT	6077	SDR002_120
ACGCGACAG.CCTATTCAA	8689	SDR002_120
ACGCGACAG.GACACGCAA	5059	SDR002_120
ACGCGACAG.GGTCCTGGT	9079	SDR002_120
ACGCGTGAC.ACAATAGGT	1096	SDR002_120
ACGCGTGAC.ACTCCGGTT	7822	SDR002_120
ACGCGTGAC.AGAGAGTGG	3675	SDR002_120
ACGCGTGAC.AGGTGCGAG	2916	SDR002_120
ACGCGTGAC.ATAGTCTCC	5894	SDR002_120
ACGCGTGAC.TACTTCCAG	3805	SDR002_120
ACGCGTGAC.TGACCTATG	6296	SDR002_120
ACGCTAGTG.ACGAGAGCA	6060	SDR002_120
ACGCTAGTG.AGTGTGCAC	10734	SDR002_120
ACGCTAGTG.ATGTCGCCT	946	SDR002_120
ACGCTAGTG.CAATACCAC	6130	SDR002_120
ACGCTAGTG.CACTACAGG	1197	SDR002_120
ACGCTAGTG.CAGCACGTG	3687	SDR002_120
ACGCTAGTG.CCAGTTACG	2242	SDR002_120
ACGCTAGTG.TATCATGCT	8472	SDR002_120
ACGCTATGT.ACCTAGCAC	1590	SDR002_120
ACGCTATGT.ACGCAAGAT	11455	SDR002_120
ACGCTATGT.CACGTCATA	8363	SDR002_120
ACGCTATGT.GCACGTAGA	4372	SDR002_120
ACGCTATGT.TCGCCAAGC	8522	SDR002_120
ACGCTCTTA.CACCTCAAC	8690	SDR002_120
ACGCTCTTA.CCAACGGAA	6541	SDR002_120
ACGCTCTTA.GAGCCATCC	4531	SDR002_120
ACGCTCTTA.TGCGCACTG	3029	SDR002_120
ACGGACCAT.AACCGTGAG	6780	SDR002_120
ACGGACCAT.CAAGAGGAG	2969	SDR002_120
ACGGACCAT.CATTGCAGA	10784	SDR002_120
ACGGACCAT.TATCCTCAG	5577	SDR002_120
ACGGACCAT.TATTACAGC	4754	SDR002_120
ACGGACCAT.TGCAGTTCA	3706	SDR002_120
ACGGTGCCT.ACCAGCGTT	10286	SDR002_120
ACGGTGCCT.ACCTAGCAC	6363	SDR002_120
ACGGTGCCT.ATATAGCGT	7188	SDR002_120
ACGGTGCCT.CGTGGTACC	10580	SDR002_120
ACGGTGCCT.CTGCAGAGC	2950	SDR002_120
ACGGTGCCT.GCCACATGG	7184	SDR002_120
ACGGTGCCT.TAGATCTGT	4606	SDR002_120
ACGGTGCCT.TGTCTACAC	6163	SDR002_120
ACGGTGTAC.CATACAACC	6695	SDR002_120
ACGGTGTAC.CGTCAGCAC	6583	SDR002_120
ACGGTGTAC.GTCATTCTA	6476	SDR002_120
ACGTACTGC.TGGATTAGC	2363	SDR002_120
ACGTAGTAT.ATAGTCTCC	5718	SDR002_120
ACGTAGTAT.ATGGATATC	1643	SDR002_120
ACGTAGTAT.CCAGGAGTT	2155	SDR002_120
ACGTAGTAT.CGAGCCGTT	5915	SDR002_120
ACGTAGTAT.CTACCTGCG	644	SDR002_120
ACGTAGTAT.GAATCAACC	6775	SDR002_120
ACGTAGTAT.GACATAACG	3437	SDR002_120
ACGTAGTAT.GCCTTAGAG	6213	SDR002_120
ACGTATGTC.ACACTAACG	7720	SDR002_120
ACGTATGTC.AGAAGAGTC	3931	SDR002_120
ACGTATGTC.CAATCAAGT	12421	SDR002_120
ACGTATGTC.CTGTACGAC	4996	SDR002_120
ACGTATGTC.GGAGACACA	8613	SDR002_120
ACGTATGTC.TCCTTCAAC	8348	SDR002_120
ACGTATGTC.TTCTGGTGC	4687	SDR002_120
ACGTCGCTC.CCTAAGTCT	6872	SDR002_120
ACGTCGCTC.GCCGTTGTT	4949	SDR002_120
ACGTCGCTC.GCGTAACAA	5020	SDR002_120
ACGTCGCTC.GGTACTTCC	7417	SDR002_120
ACGTCTATG.ACTAAGTTC	7919	SDR002_120
ACGTCTATG.ATTCATGTG	3740	SDR002_120
ACGTCTATG.CGTTACACC	6476	SDR002_120
ACGTCTATG.GCAGATCCG	4700	SDR002_120
ACGTCTATG.TGACAAGTT	6128	SDR002_120
ACGTCTATG.TGTGCAGTA	5634	SDR002_120
ACGTCTATG.TTGCAGTCA	2670	SDR002_120
ACGTGAATC.AACGATGAC	3879	SDR002_120
ACGTGAATC.ACATGGATT	759	SDR002_120
ACGTGAATC.CCGGTTGAG	11969	SDR002_120
ACGTGAATC.CGATTGAAC	1775	SDR002_120
ACGTGAATC.CTCTACGCA	5836	SDR002_120
ACGTGAATC.GATTCTCGG	3959	SDR002_120
ACGTGAATC.TGTAGGTTA	8127	SDR002_120
ACGTGCTCG.ATCACCGCA	5480	SDR002_120
ACGTGCTCG.CCTCATAAC	7739	SDR002_120
ACGTGCTCG.CTGCAGAGC	6198	SDR002_120
ACGTGCTCG.CTTAGGACT	9401	SDR002_120
ACGTGTAGT.AGGTCAGCA	7842	SDR002_120
ACGTGTAGT.GGAAGGTAT	9689	SDR002_120
ACGTGTAGT.TCACGACAA	3266	SDR002_120
ACGTTCAAT.ACGTGCTCG	4099	SDR002_120
ACGTTCAAT.AGAAGAGTC	4133	SDR002_120
ACGTTCAAT.AGTCGATCA	4118	SDR002_120
ACGTTCAAT.ATTGACACG	10917	SDR002_120
ACGTTCAAT.CTGTGGTGG	1548	SDR002_120
ACGTTCAAT.GTCTTCTCG	9042	SDR002_120
ACGTTCAAT.TAAGCCATT	7084	SDR002_120
ACGTTCAAT.TAATCTGGA	5933	SDR002_120
ACGTTCAAT.TGCAGTCGG	5798	SDR002_120
ACTAACCGA.ATCTTACAG	3015	SDR002_120
ACTAACCGA.CCGCATCCT	9978	SDR002_120
ACTAACCGA.GGAAGGTAT	3930	SDR002_120
ACTAACCGA.GTGCATCAA	1910	SDR002_120
ACTAACCGA.TATCGGAAC	1977	SDR002_120
ACTAAGTTC.ACAGCGGTC	4276	SDR002_120
ACTAAGTTC.AGGAGGTGA	7796	SDR002_120
ACTACCATC.ACGCACACT	6043	SDR002_120
ACTACCATC.ATACCGAAG	6642	SDR002_120
ACTACCATC.CAGGAGCCT	4740	SDR002_120
ACTACCATC.CTAGTGCTG	3251	SDR002_120
ACTACCATC.GATACCGGA	5256	SDR002_120
ACTACTCAT.ATGAGATCC	6058	SDR002_120
ACTACTCAT.ATGCTGTCG	687	SDR002_120
ACTACTCAT.CCTACTAGA	1841	SDR002_120
ACTACTCAT.CCTCCTTGT	3331	SDR002_120
ACTACTCAT.TAGCACTAT	1000	SDR002_120
ACTACTCAT.TCGCCAAGC	1942	SDR002_120
ACTACTCAT.TCTAGTGAC	2050	SDR002_120
ACTATCCTG.ACCTTGAAG	3597	SDR002_120
ACTATCCTG.ACTGCTAGT	4232	SDR002_120
ACTATCCTG.GCGAAGACA	8638	SDR002_120
ACTATCCTG.TCGTAATAG	4973	SDR002_120
ACTATTGTC.AGATACGTT	3871	SDR002_120
ACTATTGTC.ATCACCGCA	6283	SDR002_120
ACTATTGTC.CCATTACAG	5337	SDR002_120
ACTATTGTC.GGACGAGCA	3558	SDR002_120
ACTATTGTC.TCCACGTGC	2152	SDR002_120
ACTCACGAA.AAGGAACAG	8810	SDR002_120
ACTCACGAA.AATCTGACC	5455	SDR002_120
ACTCACGAA.CAGGATCAA	4470	SDR002_120
ACTCACGAA.TCAGCTCAG	6080	SDR002_120
ACTCATTCA.CGAGCTTAC	747	SDR002_120
ACTCCAACT.TCGCGTCAT	11634	SDR002_120
ACTCCAACT.TGCCATCTC	7082	SDR002_120
ACTCCAACT.TGTAGCAAG	6501	SDR002_120
ACTCCGGTT.ACGATGGAA	5777	SDR002_120
ACTCCGGTT.AGCGGTCTA	2925	SDR002_120
ACTCCGGTT.CTATTCCGT	5275	SDR002_120
ACTCCGTCG.AAGTTGCCA	2731	SDR002_120
ACTCCGTCG.AGAAGTCCT	4572	SDR002_120
ACTCCGTCG.CAGATCATT	9117	SDR002_120
ACTCCGTCG.CCGACTGTT	2304	SDR002_120
ACTCCGTCG.GCAGCTCTT	5912	SDR002_120
ACTCCGTCG.TATCCTCAG	4778	SDR002_120
ACTCCTGAG.AGCCACTTC	1855	SDR002_120
ACTCGAGTC.AATGCTGAT	5221	SDR002_120
ACTCGAGTC.CAAGCCTCG	6730	SDR002_120
ACTCGAGTC.CCGTCAGGT	7145	SDR002_120
ACTCGAGTC.CTGATCCGA	6278	SDR002_120
ACTCGAGTC.GGAACCTAG	463	SDR002_120
ACTCGAGTC.TATGAGACC	8108	SDR002_120
ACTCGAGTC.TCGAACGCT	6103	SDR002_120
ACTCGCTGT.AGCGACACC	6561	SDR002_120
ACTCGCTGT.GTTACTACT	2016	SDR002_120
ACTCGCTGT.TATTGACTG	4906	SDR002_120
ACTCGCTGT.TTGATGAGT	1461	SDR002_120
ACTCGTAGG.AAGCAGCAT	6222	SDR002_120
ACTCGTAGG.AGTACGAAT	8726	SDR002_120
ACTCGTAGG.ATTCCGTAC	2347	SDR002_120
ACTCGTAGG.ATTGACACG	5720	SDR002_120
ACTCGTAGG.CACTGGTCC	4220	SDR002_120
ACTCGTAGG.GATCGATAC	566	SDR002_120
ACTCGTAGG.TCCAGCAGC	3077	SDR002_120
ACTCGTCTA.ACCGATCGA	7949	SDR002_120
ACTCGTCTA.AGCCTCGCA	3933	SDR002_120
ACTCGTCTA.CAACACTCC	3770	SDR002_120
ACTCGTCTA.CGATTGAAC	1432	SDR002_120
ACTCGTCTA.TAGGATTAG	4984	SDR002_120
ACTCGTCTA.TATAATCGC	5599	SDR002_120
ACTCGTCTA.TCTATTAGG	3510	SDR002_120
ACTCGTCTA.TCTGTGAAG	7553	SDR002_120
ACTCTAGGA.CTCGCAAGA	4508	SDR002_120
ACTCTAGGA.TACGTTGGA	5048	SDR002_120
ACTCTAGGA.TCAACACTC	384	SDR002_120
ACTCTAGGA.TCCGTATAC	6439	SDR002_120
ACTCTAGGA.TGATAGAGG	5803	SDR002_120
ACTCTCACA.GACCAGAGA	5166	SDR002_120
ACTCTGCTC.AGATCTGAC	4231	SDR002_120
ACTCTGCTC.CGCATAACT	1650	SDR002_120
ACTCTGCTC.GAATAAGAG	8909	SDR002_120
ACTCTGCTC.GCGGAGATT	574	SDR002_120
ACTCTGCTC.TAGCACTAT	4411	SDR002_120
ACTCTGCTC.TGGTAACCA	971	SDR002_120
ACTCTGCTC.TGTGGACAA	8235	SDR002_120
ACTGACTAC.ATCATTACG	5642	SDR002_120
ACTGACTAC.CATCTCACG	3766	SDR002_120
ACTGACTAC.CCGTACGGA	4503	SDR002_120
ACTGACTAC.GCCAATGAA	1986	SDR002_120
ACTGACTAC.TATACCACT	1675	SDR002_120
ACTGCTAGT.ACCATTCAC	3352	SDR002_120
ACTGCTAGT.ATAGCCTAA	7092	SDR002_120
ACTGCTAGT.CCGATGTTC	493	SDR002_120
ACTGCTAGT.TACTCGACC	703	SDR002_120
ACTGCTAGT.TTGCAGTCA	3855	SDR002_120
ACTGGACCA.AACGCCTAC	3571	SDR002_120
ACTGGACCA.AAGACGAAG	3278	SDR002_120
ACTGGACCA.AAGCTTGCA	6899	SDR002_120
ACTGGACCA.ACTCCGTCG	5409	SDR002_120
ACTGGACCA.CAATGTGCT	4759	SDR002_120
ACTGGACCA.CAGGTTGTC	6185	SDR002_120
ACTGGACCA.GACCGGTAG	4030	SDR002_120
ACTGGACCA.GAGCACATT	1735	SDR002_120
ACTGGACCA.GCAGGAGAA	7541	SDR002_120
ACTGGACCA.GTCTGACGT	18654	SDR002_120
ACTGGACCA.TACCGATTG	4685	SDR002_120
ACTGGACCA.TAGCGAGAA	5834	SDR002_120
ACTGGACCA.TCATGCTCA	7433	SDR002_120
ACTGGACCA.TCTGCGCTG	6066	SDR002_120
ACTGGTCAG.ACCGTCACG	4490	SDR002_120
ACTGGTCAG.AGCCACTTC	6058	SDR002_120
ACTGGTCAG.CTAGACATG	7102	SDR002_120
ACTGGTCAG.TCAAGGAGT	5188	SDR002_120
ACTGGTCAG.TCGGTATCA	4888	SDR002_120
ACTGGTGCT.CGTTACACC	1378	SDR002_120
ACTGGTGCT.TTATCCAAG	2841	SDR002_120
ACTGTAATC.AATATCGCT	8935	SDR002_120
ACTGTAATC.ACTCTCACA	4973	SDR002_120
ACTGTAATC.CCTATTCAA	7621	SDR002_120
ACTGTAATC.CTATAGCTC	5065	SDR002_120
ACTGTAATC.CTCGAACTG	2792	SDR002_120
ACTGTAATC.GAACAACCA	5168	SDR002_120
ACTGTAATC.GCAACCAAC	6059	SDR002_120
ACTGTAATC.TAGATCTGT	1305	SDR002_120
ACTGTAATC.TATCCTCAG	2061	SDR002_120
ACTGTAATC.TCCGATCTG	9633	SDR002_120
ACTGTAATC.TGTATCGTG	7030	SDR002_120
ACTGTGTCA.ACGCACACT	9470	SDR002_120
ACTGTGTCA.CGTGGTACC	2378	SDR002_120
ACTGTGTCA.GTAAGGTCC	6371	SDR002_120
ACTGTGTCA.TACCTATCC	4939	SDR002_120
ACTGTGTCA.TGCCGAACT	956	SDR002_120
ACTTAGCTT.CACGTAGAC	10093	SDR002_120
ACTTAGCTT.GCGATATGA	6085	SDR002_120
ACTTAGCTT.GTAGCCTTG	9423	SDR002_120
ACTTCAGTA.TACAAGAGG	2478	SDR002_120
ACTTCGCAG.AGAGGTGAA	7641	SDR002_120
ACTTCGCAG.AGTACGAAT	1902	SDR002_120
ACTTCGCAG.ATACGAGGT	4294	SDR002_120
ACTTCGCAG.CTCATGCCA	2822	SDR002_120
ACTTCGCAG.GATCGCACT	3819	SDR002_120
ACTTCGCAG.GTACGTCTA	3254	SDR002_120
ACTTCGCAG.TCCAAGTAA	4132	SDR002_120
ACTTCGCAG.TGCGCACTG	2426	SDR002_120
ACTTCTAAC.AGTAATCAG	9593	SDR002_120
ACTTCTAAC.AGTTAGGTC	5535	SDR002_120
ACTTCTAAC.ATTAGCACA	4464	SDR002_120
ACTTCTAAC.GAGTCCAAT	807	SDR002_120
ACTTCTAAC.GTTATCGAT	3591	SDR002_120
ACTTCTAAC.TACAAGAGG	6726	SDR002_120
ACTTCTAAC.TATGGTTGG	8570	SDR002_120
ACTTCTAAC.TGTGCCATG	7900	SDR002_120
ACTTCTAAC.TTCCTAAGG	9624	SDR002_120
ACTTCTTGG.CAATTGTCT	8157	SDR002_120
ACTTCTTGG.CGCAATCGA	3085	SDR002_120
ACTTCTTGG.CTAGTTCCA	4586	SDR002_120
ACTTCTTGG.CTCCGCATT	7955	SDR002_120
ACTTCTTGG.GAATTCAGT	5213	SDR002_120
ACTTGATCT.ACGCTCTTA	9404	SDR002_120
ACTTGATCT.CAACTAATC	7627	SDR002_120
ACTTGATCT.CACTGGTCC	1571	SDR002_120
ACTTGATCT.CCACTTCGC	10559	SDR002_120
ACTTGATCT.CCTGCTCCA	1217	SDR002_120
ACTTGATCT.CGGTTCGTA	629	SDR002_120
ACTTGATCT.TAACATTGG	3292	SDR002_120
AGAAGAGTC.AAGTAGGAC	446	SDR002_120
AGAAGAGTC.CATCCAGGA	4351	SDR002_120
AGAAGAGTC.CTCATTAGT	10562	SDR002_120
AGAAGAGTC.GAACGCTGT	3743	SDR002_120
AGAAGAGTC.GCTTCTGAA	6005	SDR002_120
AGAAGAGTC.GTGGACTGG	7459	SDR002_120
AGAAGAGTC.TCTAGCTGG	7595	SDR002_120
AGAAGAGTC.TCTATTAGG	7982	SDR002_120
AGAAGAGTC.TGGTAGCAG	2939	SDR002_120
AGAAGAGTC.TTAACGGAG	5310	SDR002_120
AGAAGCTGC.ACTCTCACA	1283	SDR002_120
AGAAGCTGC.AGAGGTGAA	1748	SDR002_120
AGAAGCTGC.CGGTAGCTT	11591	SDR002_120
AGAAGCTGC.GAGGTCACG	3373	SDR002_120
AGAAGTAAC.TAATGTAGC	1553	SDR002_120
AGAAGTCCT.ACTATTGTC	4015	SDR002_120
AGAAGTCCT.TGCTTACGG	6034	SDR002_120
AGAAGTCCT.TGTCACATA	2262	SDR002_120
AGAATCAGA.ACCTGCAGA	2777	SDR002_120
AGAATCAGA.AGCTACTCA	6340	SDR002_120
AGAATCAGA.AGGATCTCA	5557	SDR002_120
AGAATCAGA.CCGCAATGG	809	SDR002_120
AGAATCAGA.CCTCCAATC	4751	SDR002_120
AGAATCAGA.CGATAGGTG	7864	SDR002_120
AGAATCAGA.CGTGTCCGA	11042	SDR002_120
AGAATCAGA.TTGATGAGT	8314	SDR002_120
AGACATATC.CCAGGAGTT	6209	SDR002_120
AGACATATC.CGCGCACAT	9577	SDR002_120
AGACATATC.CTGTGCTCA	3299	SDR002_120
AGACATATC.GATGCAGAA	8815	SDR002_120
AGACATATC.GCGTGAGCT	5372	SDR002_120
AGACATATC.GTTGACCAT	1629	SDR002_120
AGACATCCA.AGGAATTGG	8182	SDR002_120
AGACATCCA.CAGTTGAGT	4493	SDR002_120
AGACATCCA.CCATAAGTA	9877	SDR002_120
AGACATCCA.GCGTTCAGA	5936	SDR002_120
AGACATCCA.TACCTCCTC	9363	SDR002_120
AGACCACGC.ACAGTATTG	5581	SDR002_120
AGACCACGC.ATATCCGAT	9968	SDR002_120
AGACCACGC.CAAGCGCAT	3831	SDR002_120
AGACCACGC.GCCTGCATC	4102	SDR002_120
AGACCACGC.TAGAGCCAG	5262	SDR002_120
AGACCAGCT.AATGCTGAT	5870	SDR002_120
AGACCAGCT.ATTCCGTAC	5532	SDR002_120
AGACCAGCT.GAATTCAGT	1311	SDR002_120
AGACGCCTG.AAGGAAGTC	4592	SDR002_120
AGACGCCTG.ATGATAGCT	7307	SDR002_120
AGACGCCTG.CAGTCCTAA	5899	SDR002_120
AGACGCCTG.CCACATTAG	8676	SDR002_120
AGACGCCTG.TCTACAGTT	6260	SDR002_120
AGACGCCTG.TCTATTAGG	8226	SDR002_120
AGACGCTAT.ACTGGACCA	6741	SDR002_120
AGACGCTAT.CATGACGTT	8627	SDR002_120
AGACGCTAT.GTCAAGATC	10012	SDR002_120
AGACGGAGG.AACACACTC	5676	SDR002_120
AGACGGAGG.AGTCTGGAA	6229	SDR002_120
AGACGGAGG.ATGAGTGTG	3042	SDR002_120
AGACGGAGG.GATGCGGTT	7487	SDR002_120
AGACTAGTA.ACCGGTTAC	5922	SDR002_120
AGACTAGTA.CGACCACTT	5891	SDR002_120
AGACTAGTA.CTGGAGCGA	1068	SDR002_120
AGACTAGTA.GAGCCATCC	944	SDR002_120
AGACTAGTA.TCTATGACA	6422	SDR002_120
AGACTTCGT.AACAATGCA	4791	SDR002_120
AGACTTCGT.ACAGGAACT	4987	SDR002_120
AGACTTCGT.AGTCCAGTG	5625	SDR002_120
AGACTTCGT.CTACGAGAA	2554	SDR002_120
AGACTTCGT.GCTACCGAG	5151	SDR002_120
AGACTTCGT.TCCATCATT	6491	SDR002_120
AGAGAGTGG.AGCGTAGAA	5947	SDR002_120
AGAGAGTGG.AGTGAACGG	4392	SDR002_120
AGAGAGTGG.CTCGAACTG	7256	SDR002_120
AGAGAGTGG.GTCTTCATA	3684	SDR002_120
AGAGCCGCA.AGTTGCCTT	3631	SDR002_120
AGAGCCGCA.CAGATCGAC	3135	SDR002_120
AGAGCCGCA.CTATCTTGA	5539	SDR002_120
AGAGCCGCA.CTTCACTGT	1709	SDR002_120
AGAGCCGCA.GCACGCATT	6503	SDR002_120
AGAGCGCGA.AAGCTGGTC	5657	SDR002_120
AGAGCGCGA.ACCATACTT	6266	SDR002_120
AGAGCGCGA.CCGTTCCAA	10162	SDR002_120
AGAGCGCGA.GAATCGAGA	6676	SDR002_120
AGAGCGCGA.GCATTGATC	8453	SDR002_120
AGAGCGCGA.TACAGTTAG	7214	SDR002_120
AGAGCGCGA.TGATGACAG	7941	SDR002_120
AGAGCGCGA.TGGATAGGT	8629	SDR002_120
AGAGCGGAG.CACTCACTA	2911	SDR002_120
AGAGCGGAG.CCGCTCATG	3582	SDR002_120
AGAGGACGT.ATGCGCCGT	4604	SDR002_120
AGAGGTGAA.ACCGCTGTG	5334	SDR002_120
AGAGGTGAA.AGCAAGTCC	7759	SDR002_120
AGAGGTGAA.ATGTCGCCT	4998	SDR002_120
AGAGGTGAA.ATTAGCACA	4596	SDR002_120
AGAGGTGAA.CCGCTATCC	11163	SDR002_120
AGAGGTGAA.CTCGACTGC	3953	SDR002_120
AGAGGTGAA.TTACTAGTC	6391	SDR002_120
AGATACGTT.ATGGACGTT	6873	SDR002_120
AGATACGTT.CCTCGAGAG	6662	SDR002_120
AGATACGTT.GCGATGGTG	6239	SDR002_120
AGATACGTT.GGATCAATG	6347	SDR002_120
AGATACGTT.GGTTCGCAA	2616	SDR002_120
AGATACGTT.GTTATCGAT	6001	SDR002_120
AGATACGTT.TGACCTCCT	4648	SDR002_120
AGATATGGA.AGATGTTGG	6436	SDR002_120
AGATATGGA.CCTAAGAAG	7054	SDR002_120
AGATATGGA.GCTAGTGGA	2368	SDR002_120
AGATATGGA.TCATGCAGG	6999	SDR002_120
AGATCGAGT.AACGGAGAT	9764	SDR002_120
AGATCGAGT.AGTGTTCTG	6899	SDR002_120
AGATCGAGT.TTCCAGGAG	5124	SDR002_120
AGATCTGAC.AGTCAGTTG	4995	SDR002_120
AGATCTGAC.CCTTCGAGC	10955	SDR002_120
AGATCTGAC.CTAGAGGTA	5232	SDR002_120
AGATCTGAC.GAGAACAGG	3657	SDR002_120
AGATCTGAC.GCATACATG	4445	SDR002_120
AGATCTGAC.TATAGTGCG	4639	SDR002_120
AGATCTTCA.ACTGTAATC	7384	SDR002_120
AGATCTTCA.GTCACTATG	6495	SDR002_120
AGATGAAGA.ATTGCGCTA	5438	SDR002_120
AGATGAGAT.AGAGAGTGG	3654	SDR002_120
AGATGAGAT.CACAACCAG	7328	SDR002_120
AGATGAGAT.GACAATGTT	4735	SDR002_120
AGATGAGAT.GGTCCTAAG	1845	SDR002_120
AGATGAGAT.TGATTGCTG	3965	SDR002_120
AGATGTTGG.ACCTAGCAC	6300	SDR002_120
AGATGTTGG.ATCAGTCGA	5019	SDR002_120
AGATGTTGG.ATGGACGTT	9292	SDR002_120
AGATGTTGG.CAATCATAC	4626	SDR002_120
AGATGTTGG.CATCCACCG	9957	SDR002_120
AGATGTTGG.CGCAACCTC	14640	SDR002_120
AGATGTTGG.CTGAGTAGC	5622	SDR002_120
AGATGTTGG.CTTAATCGT	7584	SDR002_120
AGATGTTGG.GGAGTACAG	4366	SDR002_120
AGATGTTGG.TATCATGCT	4671	SDR002_120
AGCAACATT.AATTGGATC	7824	SDR002_120
AGCAACATT.CTGACGATG	6868	SDR002_120
AGCAACATT.GAACCAGTT	5148	SDR002_120
AGCAACATT.GTATACAGA	4383	SDR002_120
AGCAACATT.TGAGAATCC	5681	SDR002_120
AGCAACATT.TTCGCTGAG	11200	SDR002_120
AGCAAGTCC.ATCGGTGGT	5250	SDR002_120
AGCAAGTCC.CGTGCCTAT	554	SDR002_120
AGCAAGTCC.CTCGTGTCC	2638	SDR002_120
AGCAAGTCC.TACGACTTG	10019	SDR002_120
AGCAAGTCC.TGCATACAT	8174	SDR002_120
AGCACACCT.CGAGTAGCA	2528	SDR002_120
AGCACACCT.TACGACTTG	4579	SDR002_120
AGCACACCT.TGGAAGATT	6078	SDR002_120
AGCACCAGC.AGACATATC	7552	SDR002_120
AGCACCAGC.ATAGAGCAG	5986	SDR002_120
AGCACCAGC.CACATATCA	1754	SDR002_120
AGCACCAGC.CCTGCTCCA	4469	SDR002_120
AGCACCAGC.CGCTTATGA	5798	SDR002_120
AGCACCAGC.CTAATACGC	5674	SDR002_120
AGCACCAGC.GAGTTATAG	1878	SDR002_120
AGCACCAGC.TGGAACTAA	6059	SDR002_120
AGCACCGTG.ACTACTCAT	2221	SDR002_120
AGCACCGTG.CTGAGTAGC	3669	SDR002_120
AGCACCGTG.GACCGCTTC	5109	SDR002_120
AGCACCGTG.TTACGGACC	8653	SDR002_120
AGCAGACAA.ACAAGTACA	5449	SDR002_120
AGCAGACAA.AGCAGACAA	2317	SDR002_120
AGCAGACAA.CAAGTACGA	6086	SDR002_120
AGCAGACAA.CGGTTCTAT	6380	SDR002_120
AGCAGACAA.TGACCTCCT	6727	SDR002_120
AGCAGACAA.TGTATGTAG	6060	SDR002_120
AGCATATGG.AGACCACGC	11350	SDR002_120
AGCATATGG.CACACCTGT	7585	SDR002_120
AGCATATGG.CCATTACAG	4507	SDR002_120
AGCATATGG.CTGGACTAA	8604	SDR002_120
AGCATATGG.GGAATTGGA	5467	SDR002_120
AGCATTCCA.AACTTAGCT	2070	SDR002_120
AGCATTCCA.AATCAGGAG	2689	SDR002_120
AGCATTCCA.ACTGTAATC	6643	SDR002_120
AGCATTCCA.AGTCATACT	6081	SDR002_120
AGCATTCCA.CAGAAGTGA	2415	SDR002_120
AGCATTCCA.GACTTCACC	2121	SDR002_120
AGCATTCCA.GCAATGAGA	8945	SDR002_120
AGCATTCCA.GGTCTTGCA	6920	SDR002_120
AGCATTGTT.AAGCTTGCA	5017	SDR002_120
AGCATTGTT.TTGCGAACA	9023	SDR002_120
AGCCACTTC.ACGGTGCCT	7204	SDR002_120
AGCCACTTC.ACTGTAATC	6225	SDR002_120
AGCCACTTC.CTGACAGCA	7920	SDR002_120
AGCCACTTC.GAGGTCCTT	4701	SDR002_120
AGCCACTTC.GCAGCTCTT	4518	SDR002_120
AGCCACTTC.TAACATTGG	7942	SDR002_120
AGCCACTTC.TCGCTTAAC	6650	SDR002_120
AGCCAGGAC.ACATGGATT	1446	SDR002_120
AGCCAGGAC.ATAGTCTCC	6033	SDR002_120
AGCCAGGAC.CTCTCAGTC	11003	SDR002_120
AGCCAGGAC.CTGGTACAT	6668	SDR002_120
AGCCAGGAC.TGGTCTACG	6899	SDR002_120
AGCCAGGAC.TTCGCATCC	1456	SDR002_120
AGCCGGATC.ACAGGAACT	7628	SDR002_120
AGCCGGATC.AGCACCGTG	7433	SDR002_120
AGCCGGATC.CGTGTGTGG	10366	SDR002_120
AGCCGTTCT.AACAGCAGT	11110	SDR002_120
AGCCGTTCT.ACGTGTAGT	4847	SDR002_120
AGCCGTTCT.CACAACCAG	5838	SDR002_120
AGCCGTTCT.CTGCGATTC	2549	SDR002_120
AGCCGTTCT.GGAAGTATG	6582	SDR002_120
AGCCGTTCT.GGATAATAC	11603	SDR002_120
AGCCGTTCT.GTTGACGTG	11081	SDR002_120
AGCCTCGCA.CATCAATAG	3005	SDR002_120
AGCCTCGCA.CCAGTCTCA	4067	SDR002_120
AGCCTCGCA.GAACTATGG	712	SDR002_120
AGCCTCGCA.GAGGTGAGC	4742	SDR002_120
AGCCTCGCA.TGGAATCGT	1190	SDR002_120
AGCCTCTAG.ACGACAGTC	5429	SDR002_120
AGCCTCTAG.CACCTACGC	2339	SDR002_120
AGCCTCTAG.CTGGAGCGA	7657	SDR002_120
AGCCTCTAG.GATTATGCG	5108	SDR002_120
AGCCTCTAG.GCATGTAAG	5271	SDR002_120
AGCCTCTAG.TGACGATGA	3218	SDR002_120
AGCCTCTAG.TTCACTGGA	5896	SDR002_120
AGCGACACC.CCATAGCCA	6059	SDR002_120
AGCGACACC.GGACACTGG	7614	SDR002_120
AGCGCATGA.CCTGTTAGC	3697	SDR002_120
AGCGCATGA.CGAGTAGCA	6722	SDR002_120
AGCGCATGA.GCATTGATC	4694	SDR002_120
AGCGCATGA.GCCTAACGG	1133	SDR002_120
AGCGGAACA.CAATCAAGT	8552	SDR002_120
AGCGGAACA.CATACAACC	5812	SDR002_120
AGCGGAACA.GAGAACAGG	4146	SDR002_120
AGCGGAACA.GCCGTTGTT	4730	SDR002_120
AGCGGAACA.GCGTGATAC	5973	SDR002_120
AGCGGAACA.GGAGAATGA	4971	SDR002_120
AGCGGAACA.TCGCATTCG	5881	SDR002_120
AGCGGAACA.TTAAGTGGT	6851	SDR002_120
AGCGGTAAG.CTTAACAGC	7036	SDR002_120
AGCGGTAAG.TGCCGCTAC	1162	SDR002_120
AGCGGTAAG.TGGAGAACC	9027	SDR002_120
AGCGGTAAG.TTAAGTGGT	5656	SDR002_120
AGCGGTCTA.AACAACTGG	5580	SDR002_120
AGCGGTCTA.CACAACGCT	2936	SDR002_120
AGCGGTCTA.GTCTACCAA	2899	SDR002_120
AGCGGTCTA.TCGTAGGAA	4691	SDR002_120
AGCGGTCTA.TTCAGTGCC	6684	SDR002_120
AGCGGTCTA.TTCATTCGC	6981	SDR002_120
AGCGTAGAA.ACTTAGCTT	6411	SDR002_120
AGCGTAGAA.CGCTGTAGT	10812	SDR002_120
AGCGTAGAA.GATAGTTCT	8807	SDR002_120
AGCGTAGAA.GCAGCTTGA	4166	SDR002_120
AGCGTAGAA.GTTATCGAT	4102	SDR002_120
AGCGTAGAA.TCCACGTGC	3330	SDR002_120
AGCGTAGAA.TTAGCGTCT	4356	SDR002_120
AGCGTCGTC.AGACCACGC	2870	SDR002_120
AGCGTCGTC.AGTCTAAGC	3728	SDR002_120
AGCGTCGTC.CCTTAACAT	2425	SDR002_120
AGCGTCGTC.TCGTACCTT	10648	SDR002_120
AGCTACTCA.ATACGAGGT	6473	SDR002_120
AGCTACTCA.CATCGAAGC	5254	SDR002_120
AGCTACTCA.CGCACTGAA	4735	SDR002_120
AGCTACTCA.GAGGTCCTT	6623	SDR002_120
AGCTACTCA.GTAGAGAGC	2228	SDR002_120
AGCTACTCA.TATGACCGA	4104	SDR002_120
AGCTATATG.ACGTGAATC	2651	SDR002_120
AGCTATATG.ATTCGAAGA	4440	SDR002_120
AGCTATATG.CACATATCA	4143	SDR002_120
AGCTATATG.TACCAGCCA	2386	SDR002_120
AGCTCGTCT.ACTCCGTCG	7521	SDR002_120
AGCTCGTCT.CACCTACGC	1850	SDR002_120
AGCTCGTCT.CTGCAAGCC	1819	SDR002_120
AGCTCGTCT.GGAGCTCAA	7456	SDR002_120
AGCTCGTCT.GGATGCTCG	7895	SDR002_120
AGCTCGTCT.GTGCTGACT	3079	SDR002_120
AGCTCTCCG.AGACGCTAT	9181	SDR002_120
AGCTCTCCG.ATGGAGGAA	5880	SDR002_120
AGCTCTCCG.GCGAAGACA	3297	SDR002_120
AGCTCTCCG.TCTCAGGAT	3279	SDR002_120
AGCTCTCCG.TGTGCTAAC	879	SDR002_120
AGCTGCACT.ACTCATTCA	1854	SDR002_120
AGCTGCACT.AGCGGTAAG	5193	SDR002_120
AGCTGCACT.ATAATGTGG	776	SDR002_120
AGCTGCACT.ATGGAGAGT	5508	SDR002_120
AGCTGCACT.CCTACTAGA	4783	SDR002_120
AGCTGCACT.CCTTATCCG	3004	SDR002_120
AGCTGCACT.GACGCCGTA	5428	SDR002_120
AGCTGCACT.GTGCCATGA	7159	SDR002_120
AGCTGCACT.GTTGCTCAG	6497	SDR002_120
AGCTGCACT.TACGAGTGA	2537	SDR002_120
AGCTGCACT.TCTCGTATC	4133	SDR002_120
AGCTTGGTG.CGTGACCAG	6098	SDR002_120
AGCTTGGTG.GCCATACAA	5394	SDR002_120
AGCTTGGTG.GCGCTCTAT	7301	SDR002_120
AGCTTGGTG.TAGGTTAGT	3637	SDR002_120
AGGAAGGTG.ACGCTCTTA	5661	SDR002_120
AGGAAGGTG.ATGAACTAG	6303	SDR002_120
AGGAAGGTG.CTCGCTACG	6454	SDR002_120
AGGAAGGTG.GCATGTAAG	5251	SDR002_120
AGGAAGGTG.GCTACAATG	7458	SDR002_120
AGGAAGGTG.TGTATGTAG	7437	SDR002_120
AGGAATTGG.ATTCGCTTA	674	SDR002_120
AGGAATTGG.TTCCAATTC	4322	SDR002_120
AGGAGCAAT.AATGAGTCG	8720	SDR002_120
AGGAGCAAT.ACAGAAGAG	5514	SDR002_120
AGGAGCAAT.AGATGAAGA	690	SDR002_120
AGGAGCAAT.CCGAGCTGA	1393	SDR002_120
AGGAGCAAT.GTCCTAGTT	7859	SDR002_120
AGGAGCAAT.TCTGGAGGA	6242	SDR002_120
AGGAGGTGA.ACAATTCGG	4490	SDR002_120
AGGAGGTGA.AGACATATC	6615	SDR002_120
AGGAGGTGA.GACGTGGTC	3643	SDR002_120
AGGAGGTGA.TGATCTCGG	6258	SDR002_120
AGGAGGTGA.TTAACGTTC	3639	SDR002_120
AGGATCATG.ACCGAGACA	10885	SDR002_120
AGGATCATG.GATTAGACA	4345	SDR002_120
AGGATCATG.GCGCTTCTC	5131	SDR002_120
AGGATCATG.GGTGAGCGT	6046	SDR002_120
AGGATCATG.TAATGTAGC	10473	SDR002_120
AGGATCATG.TGGTAACCA	6181	SDR002_120
AGGATCTCA.AACTGATTC	5550	SDR002_120
AGGATCTCA.ACGCAAGAT	6214	SDR002_120
AGGATCTCA.AGTGACGAT	2486	SDR002_120
AGGATCTCA.ATCAAGCAT	1877	SDR002_120
AGGATCTCA.GAACTGCAA	5188	SDR002_120
AGGATCTCA.GCACAGTAA	5662	SDR002_120
AGGATCTCA.TAGTTGACG	4168	SDR002_120
AGGATGCGT.CTGAGATAG	5233	SDR002_120
AGGATGCGT.GCTACCGAG	6847	SDR002_120
AGGATTACT.CTGAGTAGC	6600	SDR002_120
AGGATTACT.CTGCAGAGC	5156	SDR002_120
AGGATTACT.GAACTGCAA	3267	SDR002_120
AGGATTACT.GGACTCCTT	6466	SDR002_120
AGGATTGAG.AAGGAACAG	5660	SDR002_120
AGGATTGAG.AAGTTCTCT	6989	SDR002_120
AGGATTGAG.ACAACGAGC	6313	SDR002_120
AGGATTGAG.ACCGAGACA	11040	SDR002_120
AGGATTGAG.ACCTAGCAC	4693	SDR002_120
AGGATTGAG.ATGCAGTTC	9097	SDR002_120
AGGATTGAG.ATTGACACG	10143	SDR002_120
AGGATTGAG.CATAAGATC	8868	SDR002_120
AGGATTGAG.TAAGTACAC	6588	SDR002_120
AGGTACCAA.AGGTCAGCA	6784	SDR002_120
AGGTACCAA.ATGGAGAGT	10767	SDR002_120
AGGTACCAA.CAGGTATCG	7735	SDR002_120
AGGTACCAA.GCCGAACCA	6935	SDR002_120
AGGTACCAA.GTGCGAGTA	1857	SDR002_120
AGGTACCAA.TAGAGACTA	3405	SDR002_120
AGGTACCAA.TATTGACTG	5936	SDR002_120
AGGTACCAA.TTGGTAACT	6454	SDR002_120
AGGTATTCC.AACACACTC	4487	SDR002_120
AGGTATTCC.AACGATGAC	5846	SDR002_120
AGGTATTCC.ATATCCGAT	4662	SDR002_120
AGGTATTCC.CCATAAGTA	8696	SDR002_120
AGGTATTCC.CCTCGAGAG	6745	SDR002_120
AGGTATTCC.CTGTGCTCA	13900	SDR002_120
AGGTATTCC.GTTCCAACA	5387	SDR002_120
AGGTATTCC.TGGTCGCTA	6106	SDR002_120
AGGTCACGT.ACCAGCGTT	6937	SDR002_120
AGGTCACGT.CTTAGAAGG	7483	SDR002_120
AGGTCACGT.TGAAGACCA	4875	SDR002_120
AGGTCACGT.TGTTACTGA	5431	SDR002_120
AGGTCAGCA.AAGGAAGTC	6604	SDR002_120
AGGTCAGCA.AATGCGTGC	5671	SDR002_120
AGGTCAGCA.ACACACCGT	5293	SDR002_120
AGGTCAGCA.GATACACTA	2244	SDR002_120
AGGTCAGCA.GATCTACTT	2924	SDR002_120
AGGTCAGCA.GGTAGCATC	5814	SDR002_120
AGGTCAGCA.GGTTACGCA	5645	SDR002_120
AGGTCCGTC.AAGTTGCCA	4415	SDR002_120
AGGTCCGTC.ACCGGAGTA	7550	SDR002_120
AGGTCCGTC.AGTGATGCG	4645	SDR002_120
AGGTCCGTC.ATCTGGTAG	5583	SDR002_120
AGGTCCGTC.GTCATTCTA	2970	SDR002_120
AGGTGCGAG.ATAACGACA	7508	SDR002_120
AGGTGTACA.ACGATGGAA	9182	SDR002_120
AGGTGTACA.CATTATGTC	8472	SDR002_120
AGGTGTACA.GCGTATAGG	5346	SDR002_120
AGGTGTACA.GGAGTTAGC	9261	SDR002_120
AGGTGTACA.GTCTCCAGG	710	SDR002_120
AGGTGTACA.TGCGTATCT	8466	SDR002_120
AGTAACGTA.AAGCCAAGT	5733	SDR002_120
AGTAACGTA.TCACGACAA	4726	SDR002_120
AGTAACGTA.TCAGTGCAA	1487	SDR002_120
AGTAACGTA.TGAGTGACT	3721	SDR002_120
AGTAAGCCA.ACAGCGGTC	10007	SDR002_120
AGTAAGCCA.CAATCAAGT	6392	SDR002_120
AGTAAGCCA.CACCTTCCT	1755	SDR002_120
AGTAAGCCA.GAGCCGTTA	5445	SDR002_120
AGTAAGCCA.TAGTACGTA	6643	SDR002_120
AGTAAGCCA.TATTCAACG	2941	SDR002_120
AGTAAGCCA.TCCTTCGTA	10757	SDR002_120
AGTAATCAG.GCGTGAGCT	7801	SDR002_120
AGTAATCAG.GCTGATGTC	5372	SDR002_120
AGTAATCAG.TCGCATTCG	3262	SDR002_120
AGTAATCAG.TCGTTCTCC	1942	SDR002_120
AGTAATCAG.TGGTGGTAA	2031	SDR002_120
AGTAATCAG.TGTGGTCCT	7595	SDR002_120
AGTAATCAG.TTCGCATCC	5810	SDR002_120
AGTAATGGT.CAAGCTGCA	8164	SDR002_120
AGTAATGGT.CATTGACAA	902	SDR002_120
AGTAATGGT.CGCCACCAT	8479	SDR002_120
AGTACGAAT.CGCATAACT	5497	SDR002_120
AGTACGAAT.CTTATCTCA	6818	SDR002_120
AGTACGAAT.GATCGCGAA	1182	SDR002_120
AGTACGAAT.GCCATACAA	4796	SDR002_120
AGTACGAAT.GCGCTACCT	3286	SDR002_120
AGTACGAAT.TACTAGTAG	2903	SDR002_120
AGTACTACA.ACTAAGTTC	2045	SDR002_120
AGTACTACA.GGATTACGC	10757	SDR002_120
AGTACTACA.GTACGTCTA	1173	SDR002_120
AGTACTACA.GTCTTCTCG	4754	SDR002_120
AGTACTACA.TGCGATACT	1883	SDR002_120
AGTACTCTC.ACGAGAGCA	8053	SDR002_120
AGTACTCTC.AGTCCGTGT	2684	SDR002_120
AGTACTCTC.CCGGTTCTA	7044	SDR002_120
AGTACTCTC.GTGCTAAGC	2778	SDR002_120
AGTAGAGGA.ACCTAGTTA	6826	SDR002_120
AGTAGAGGA.ATTAGCGGT	7870	SDR002_120
AGTAGAGGA.CAAGTCGAA	6224	SDR002_120
AGTAGAGGA.CCTATTCAA	7180	SDR002_120
AGTAGAGGA.CGCATAACT	10497	SDR002_120
AGTAGAGGA.CTGTGCTCA	10447	SDR002_120
AGTAGAGGA.GACATATGT	7162	SDR002_120
AGTAGAGGA.GTAGACTCT	1363	SDR002_120
AGTAGAGGA.TCAGGTGCA	5946	SDR002_120
AGTATGACG.ACCATTCAC	872	SDR002_120
AGTATGACG.AGCGGAACA	5853	SDR002_120
AGTATGACG.ATTGGTTCC	1718	SDR002_120
AGTATGACG.CAACGTCTT	6733	SDR002_120
AGTATGACG.CAAGAGAGT	7741	SDR002_120
AGTATGACG.CGTGCCTAT	814	SDR002_120
AGTATGACG.TTCAGTGCC	7835	SDR002_120
AGTCAGTTG.AGCTATATG	4993	SDR002_120
AGTCAGTTG.AGCTCGTCT	5290	SDR002_120
AGTCAGTTG.ATTAGCGGT	3946	SDR002_120
AGTCAGTTG.CGGTAGCTT	1296	SDR002_120
AGTCAGTTG.GCCACGAGT	5168	SDR002_120
AGTCATACT.CTCCAGCGT	3936	SDR002_120
AGTCATACT.CTGCGATTC	937	SDR002_120
AGTCATACT.CTGGTAATC	3966	SDR002_120
AGTCATACT.GGATCAATG	7114	SDR002_120
AGTCATACT.TGACCAAGT	4875	SDR002_120
AGTCCAGTG.AATGCTGAT	7235	SDR002_120
AGTCCAGTG.AGATGAAGA	1250	SDR002_120
AGTCCAGTG.ATGCGCCGT	5548	SDR002_120
AGTCCAGTG.CGTGTCCGA	5468	SDR002_120
AGTCCAGTG.CTGACGATG	4054	SDR002_120
AGTCCAGTG.GTGCGTTCC	8513	SDR002_120
AGTCCAGTG.TGCCATCTC	445	SDR002_120
AGTCCGTGT.CATAGGTGT	4310	SDR002_120
AGTCCGTGT.CATATGCGA	4786	SDR002_120
AGTCCGTGT.GCGTGAGCT	21108	SDR002_120
AGTCCGTGT.TAGGATTAG	6129	SDR002_120
AGTCCGTGT.TGCTTACGG	931	SDR002_120
AGTCGATCA.ACTCTAGGA	1722	SDR002_120
AGTCGATCA.AGTGTCTCT	7191	SDR002_120
AGTCGATCA.CCATAAGTA	5084	SDR002_120
AGTCGATCA.CGAATCCTG	13256	SDR002_120
AGTCGATCA.CGTTACACC	5166	SDR002_120
AGTCGATCA.CTTAATCGT	3748	SDR002_120
AGTCGATCA.GAGAACAGG	3137	SDR002_120
AGTCGATCA.GGAAGGTAT	7855	SDR002_120
AGTCGATCA.GTGGATAAG	9408	SDR002_120
AGTCGATCA.TCAATGGAC	8517	SDR002_120
AGTCGATCA.TCACGCGAC	5897	SDR002_120
AGTCGATCA.TTGGACTTC	6913	SDR002_120
AGTCGCCGA.AATACGTCT	8268	SDR002_120
AGTCGCCGA.AATGCCTCA	1790	SDR002_120
AGTCGCCGA.AGCACCAGC	6475	SDR002_120
AGTCGCCGA.CGCTTGTAG	1256	SDR002_120
AGTCGCCGA.CTAGACATG	8472	SDR002_120
AGTCGCCGA.CTTCGTGCA	5662	SDR002_120
AGTCGCCGA.CTTGTAACG	5077	SDR002_120
AGTCGCCGA.GAACTCGTA	2749	SDR002_120
AGTCGCCGA.GTATTACTG	12921	SDR002_120
AGTCGCCGA.GTGCTAAGC	6482	SDR002_120
AGTCGCCGA.TGATGGACA	866	SDR002_120
AGTCGCCGA.TGCATCGGA	5909	SDR002_120
AGTCGCCGA.TGTGTCTAC	8104	SDR002_120
AGTCGCGAC.AACTGATTC	3318	SDR002_120
AGTCGCGAC.AGGATCTCA	10166	SDR002_120
AGTCGCGAC.CCATCACGA	1137	SDR002_120
AGTCGCGAC.GCGAAGCTC	5248	SDR002_120
AGTCGCGAC.GGTAGACAT	3105	SDR002_120
AGTCGCGAC.GTTGCATGG	7926	SDR002_120
AGTCGCGAC.TTCATCCAA	5002	SDR002_120
AGTCGTCCG.CTGGTGACA	4555	SDR002_120
AGTCGTCCG.TACGGTCGT	3940	SDR002_120
AGTCTAAGC.ACAACGAGC	4490	SDR002_120
AGTCTAAGC.ATCCATTAG	3213	SDR002_120
AGTCTAAGC.CTTAGGACT	1661	SDR002_120
AGTCTAAGC.GGTAAGGAT	4812	SDR002_120
AGTCTAAGC.GTGCACGAG	6068	SDR002_120
AGTCTGGAA.AGGATTACT	2785	SDR002_120
AGTCTGGAA.CATCCTCTC	1057	SDR002_120
AGTCTGGAA.CTGGTACAT	7984	SDR002_120
AGTCTGGAA.TACGAGTGA	5885	SDR002_120
AGTCTGGAA.TCTGCAACA	4752	SDR002_120
AGTCTGGAA.TCTTAAGTG	4152	SDR002_120
AGTCTGGAA.TGACCTCCT	3626	SDR002_120
AGTGAACGG.AGCCTCTAG	2329	SDR002_120
AGTGAACGG.AGGAATTGG	7411	SDR002_120
AGTGAACGG.AGTCGTCCG	8067	SDR002_120
AGTGAACGG.ATCCAATGA	780	SDR002_120
AGTGAACGG.CAACGATCG	4878	SDR002_120
AGTGAACGG.GAACTCGTA	1068	SDR002_120
AGTGAACGG.GAGTCACCA	2233	SDR002_120
AGTGAACGG.TTATCCAAG	8406	SDR002_120
AGTGACGAT.ACCACTAGG	3034	SDR002_120
AGTGACGAT.ACTCACGAA	5574	SDR002_120
AGTGACGAT.AGGTCAGCA	9470	SDR002_120
AGTGACGAT.AGTTATCGC	14402	SDR002_120
AGTGACGAT.ATCAAGCAT	1032	SDR002_120
AGTGACGAT.CAGCTTACC	5248	SDR002_120
AGTGACGAT.CAGTACATC	7299	SDR002_120
AGTGACGAT.CGCGCACAT	7710	SDR002_120
AGTGACGAT.GACACGCAA	6111	SDR002_120
AGTGACGAT.GAGATACAC	5869	SDR002_120
AGTGACGAT.TACCATGTA	1437	SDR002_120
AGTGACGAT.TGATAGAGG	3362	SDR002_120
AGTGAGAGA.AGCCGTTCT	3082	SDR002_120
AGTGAGAGA.AGCTTGGTG	4545	SDR002_120
AGTGAGAGA.CTTGCGACC	9107	SDR002_120
AGTGAGAGA.GGATACAAT	5374	SDR002_120
AGTGAGAGA.GTGCATCAA	5315	SDR002_120
AGTGAGAGA.TACGACCAT	7411	SDR002_120
AGTGAGAGA.TGATCTCGG	5698	SDR002_120
AGTGAGAGA.TGTCTACAC	6423	SDR002_120
AGTGATGCG.ACCTGCAGA	2200	SDR002_120
AGTGATGCG.AGTCGATCA	1790	SDR002_120
AGTGATGCG.CCTCGCGTT	766	SDR002_120
AGTGATGCG.TATACCACT	1871	SDR002_120
AGTGATGCG.TTCCTAAGG	3170	SDR002_120
AGTGGAATG.TAGCGCAGC	3138	SDR002_120
AGTGGAATG.TCCTGAGAC	4695	SDR002_120
AGTGGAATG.TTACGCTCG	5028	SDR002_120
AGTGTCTCT.ATAGCCTAA	5735	SDR002_120
AGTGTCTCT.ATCCTCCGA	3249	SDR002_120
AGTGTCTCT.CACCAGAAG	609	SDR002_120
AGTGTCTCT.CGTGGTACC	1618	SDR002_120
AGTGTCTCT.CTGCAGAGC	1184	SDR002_120
AGTGTCTCT.CTGGTGACA	6743	SDR002_120
AGTGTCTCT.GTGGAGGTC	4648	SDR002_120
AGTGTGCAC.CAACTAATC	7934	SDR002_120
AGTGTGCAC.CATTCCGAG	8660	SDR002_120
AGTGTGCAC.CCGAGCTGA	6367	SDR002_120
AGTGTGCAC.CGTCATGGA	3756	SDR002_120
AGTGTGCAC.GAATCGAGA	5774	SDR002_120
AGTGTGCAC.GTGTCGAGC	5487	SDR002_120
AGTGTGCAC.TCATCTGTC	476	SDR002_120
AGTGTGCAC.TGCTCACAC	8089	SDR002_120
AGTGTTCTG.ACTGTGTCA	7836	SDR002_120
AGTGTTCTG.CATTGTTCA	6897	SDR002_120
AGTGTTCTG.GCGATGGTG	8368	SDR002_120
AGTGTTCTG.TGTGGTCCT	7972	SDR002_120
AGTTACAAG.CCACACAGA	1171	SDR002_120
AGTTACAAG.CCTAGTTAG	4886	SDR002_120
AGTTACAAG.CTTGATCTA	4965	SDR002_120
AGTTACAAG.GAATTGTTG	3519	SDR002_120
AGTTACAAG.GAGTTATAG	6255	SDR002_120
AGTTAGGTC.CGTACATCT	623	SDR002_120
AGTTAGGTC.CTCGCTACG	13616	SDR002_120
AGTTAGGTC.TACCTATCC	3527	SDR002_120
AGTTAGGTC.TCATATCGC	3786	SDR002_120
AGTTAGGTC.TGACAAGTT	4613	SDR002_120
AGTTATCGC.ACCTAGTTA	4618	SDR002_120
AGTTATCGC.CACCAAGAT	17823	SDR002_120
AGTTATCGC.GTGCGAGTA	7364	SDR002_120
AGTTCAACC.ACATTCCAC	7187	SDR002_120
AGTTCAACC.ATGGAGAGT	4236	SDR002_120
AGTTCAACC.CATCCTCTC	3508	SDR002_120
AGTTCAACC.CGTACACAC	945	SDR002_120
AGTTCAACC.TAGATCTGT	10040	SDR002_120
AGTTCGATA.AGTAATCAG	2129	SDR002_120
AGTTCGATA.ATACAACCG	8421	SDR002_120
AGTTCGATA.CCGGTGGTT	3658	SDR002_120
AGTTCGATA.CTGCATGTT	3599	SDR002_120
AGTTCGATA.GGATACCTA	5498	SDR002_120
AGTTCGATA.GTACCACAA	3942	SDR002_120
AGTTCGATA.GTATCGTCG	5529	SDR002_120
AGTTCGATA.TACGTTACC	10573	SDR002_120
AGTTGAGCG.CATAGAGAT	2882	SDR002_120
AGTTGAGCG.GGTAACTAC	3940	SDR002_120
AGTTGAGCG.TGAGATCAT	5044	SDR002_120
AGTTGCCTT.AAGGAAGTC	7387	SDR002_120
AGTTGCCTT.AAGGTGCTG	8465	SDR002_120
AGTTGCCTT.CATCGCTGG	5614	SDR002_120
AGTTGCCTT.TATGTACCT	8842	SDR002_120
AGTTGTGTA.CTGAGTAGC	691	SDR002_120
AGTTGTGTA.CTGTGGTGG	7433	SDR002_120
AGTTGTGTA.GTCGAGTAC	2575	SDR002_120
AGTTGTGTA.TGGACGAGA	1053	SDR002_120
AGTTGTGTA.TTCGCATCC	766	SDR002_120
ATAACGACA.ACAGCGGTC	5254	SDR002_120
ATAACGACA.ACATTGACA	7143	SDR002_120
ATAACGACA.ACTTCGCAG	7666	SDR002_120
ATAACGACA.CAGCTTACC	3600	SDR002_120
ATAACGACA.CATCCGACA	5945	SDR002_120
ATAACGACA.GTTAGTCAA	3488	SDR002_120
ATAACGACA.TCCTCTAGT	2442	SDR002_120
ATAACGACA.TTAACGGAG	8155	SDR002_120
ATAAGACAG.AGTCTGGAA	7951	SDR002_120
ATAAGACAG.CGCCTGCAA	10251	SDR002_120
ATAAGACAG.CGTTACACC	7321	SDR002_120
ATAAGACAG.GGACACTGG	5430	SDR002_120
ATAAGTTCG.AGGAGCAAT	5086	SDR002_120
ATAAGTTCG.AGTGACGAT	8535	SDR002_120
ATAAGTTCG.ATACAACCG	5928	SDR002_120
ATAAGTTCG.CCTTCCTCA	8766	SDR002_120
ATAAGTTCG.GAAGAGCAC	10992	SDR002_120
ATAAGTTCG.TACAACACC	4029	SDR002_120
ATAAGTTCG.TCCAATCAT	8484	SDR002_120
ATAAGTTCG.TCGCTGATT	6396	SDR002_120
ATAATCGAG.AATGAGTCG	998	SDR002_120
ATAATCGAG.ACCATGTCT	10023	SDR002_120
ATAATCGAG.ACTCTAGGA	7115	SDR002_120
ATAATCGAG.GCCACGAGT	1265	SDR002_120
ATAATCGAG.GCTCCTAGC	8534	SDR002_120
ATAATCGAG.TCTAGCTGG	9825	SDR002_120
ATAATCGAG.TTAGGAAGG	9230	SDR002_120
ATAATGTGG.AACTGCGAC	2695	SDR002_120
ATAATGTGG.AGGTACCAA	7153	SDR002_120
ATAATGTGG.AGTGTCTCT	6726	SDR002_120
ATAATGTGG.AGTTGCCTT	4487	SDR002_120
ATAATGTGG.ATTGATCAC	8006	SDR002_120
ATAATGTGG.CCTAGTCTC	9668	SDR002_120
ATAATGTGG.GCCTTCCAT	7926	SDR002_120
ATAATGTGG.GTACCTAAC	10796	SDR002_120
ATAATGTGG.TAGAGCGTC	7050	SDR002_120
ATACAACCG.ACACTAACG	7356	SDR002_120
ATACAACCG.ACCGGTTAC	13664	SDR002_120
ATACAACCG.ACGATGACC	5478	SDR002_120
ATACAACCG.ACGCACACT	13168	SDR002_120
ATACAACCG.ACGCTAGTG	5616	SDR002_120
ATACAACCG.AGCCGTTCT	3152	SDR002_120
ATACAACCG.AGCGACACC	6161	SDR002_120
ATACAACCG.CCTTGCTTG	4045	SDR002_120
ATACAACCG.CGATACTCT	5703	SDR002_120
ATACAACCG.CTGGACTAA	5385	SDR002_120
ATACAACCG.GGATACCTA	8341	SDR002_120
ATACCGAAG.AGTCATACT	3477	SDR002_120
ATACCGAAG.ATACTTGCT	3287	SDR002_120
ATACCGAAG.CACTTGGAT	5619	SDR002_120
ATACCGAAG.CTTAACAGC	6117	SDR002_120
ATACCGAAG.TTCTCCACA	8658	SDR002_120
ATACGAGGT.AACGGAGAT	4880	SDR002_120
ATACGAGGT.ATGCAGTTC	634	SDR002_120
ATACGAGGT.TATCTGTCA	3467	SDR002_120
ATACGAGGT.TCCTCTAGT	7809	SDR002_120
ATACGAGGT.TGTGTAGAG	4394	SDR002_120
ATACGAGGT.TTCGCATCC	10617	SDR002_120
ATACTTGCT.ATCCGGTCC	6726	SDR002_120
ATACTTGCT.GCTCAATGA	3616	SDR002_120
ATACTTGCT.GTCTCTTCA	6909	SDR002_120
ATAGACCGA.ACACTGTGA	854	SDR002_120
ATAGACCGA.ACTACCATC	3790	SDR002_120
ATAGACCGA.GAGCGACTC	765	SDR002_120
ATAGACCGA.GTGACTCTC	496	SDR002_120
ATAGACCGA.TTCCTTGAC	1445	SDR002_120
ATAGAGCAG.AATACCTTG	3610	SDR002_120
ATAGAGCAG.AATATCGCT	12467	SDR002_120
ATAGAGCAG.AGCGGTCTA	6558	SDR002_120
ATAGAGCAG.ATCCTCCGA	5424	SDR002_120
ATAGAGCAG.CACCTCGGA	3998	SDR002_120
ATAGAGCAG.CTGATCAAG	774	SDR002_120
ATAGAGCAG.GTCCGCTCA	7548	SDR002_120
ATAGAGCAG.GTTGATGCA	513	SDR002_120
ATAGCACGG.AAGGAAGTC	9528	SDR002_120
ATAGCACGG.AGGTCAGCA	10091	SDR002_120
ATAGCACGG.CAGATCATT	12605	SDR002_120
ATAGCACGG.CCATGATGT	8757	SDR002_120
ATAGCACGG.CCGCAATGG	4468	SDR002_120
ATAGCACGG.GTATCCTGC	8496	SDR002_120
ATAGCACGG.TAAGGTCCG	8185	SDR002_120
ATAGCACGG.TTCTGAATG	6419	SDR002_120
ATAGCCTAA.AACGGTAGC	8322	SDR002_120
ATAGCCTAA.ATCCAGCTG	541	SDR002_120
ATAGCCTAA.CATCAATAG	8741	SDR002_120
ATAGCCTAA.GAGGTCCTT	5000	SDR002_120
ATAGCCTAA.GCACCATCG	3256	SDR002_120
ATAGCCTAA.GCATGTGGT	11691	SDR002_120
ATAGCCTAA.GCGGTAGTC	4611	SDR002_120
ATAGCCTAA.GTATTACTG	2809	SDR002_120
ATAGCCTAA.TCAACACTC	7836	SDR002_120
ATAGCCTAA.TCACAGGTA	7203	SDR002_120
ATAGCCTAA.TCATATCGC	8697	SDR002_120
ATAGCTTGC.CAGGAGCCT	3295	SDR002_120
ATAGCTTGC.GGTAACTAC	1894	SDR002_120
ATAGCTTGC.TCTAGGATG	7626	SDR002_120
ATAGCTTGC.TGCCGAACT	2589	SDR002_120
ATAGCTTGC.TGTTAAGCC	3619	SDR002_120
ATAGTCAGT.AAGGATACG	4282	SDR002_120
ATAGTCAGT.CAGGTTGTC	4583	SDR002_120
ATAGTCAGT.GCCTTATCT	6681	SDR002_120
ATAGTCAGT.GTGGTTACC	8809	SDR002_120
ATAGTCAGT.TCATGCTCA	5463	SDR002_120
ATAGTCAGT.TCCTTCGTA	728	SDR002_120
ATAGTCTCC.AGCGCATGA	5545	SDR002_120
ATAGTCTCC.TTGAGACGG	7321	SDR002_120
ATAGTGGTT.AACAACTGG	5062	SDR002_120
ATAGTGGTT.ACGTGAATC	2795	SDR002_120
ATAGTGGTT.CTAGACATG	6193	SDR002_120
ATAGTGGTT.CTGTTACCA	2403	SDR002_120
ATAGTGGTT.TATGCCTTC	5768	SDR002_120
ATATAGCGT.AACGCCTAC	7168	SDR002_120
ATATAGCGT.AAGTAGGAC	7839	SDR002_120
ATATAGCGT.CCGATGTTC	11753	SDR002_120
ATATAGCGT.CCTAGTCTC	4635	SDR002_120
ATATAGCGT.CGGTTCTAT	8366	SDR002_120
ATATAGCGT.GATACTGTG	9426	SDR002_120
ATATAGCGT.TACAACACC	878	SDR002_120
ATATAGCGT.TAGATAGCC	6833	SDR002_120
ATATAGCGT.TGTCGTGAG	5900	SDR002_120
ATATAGCGT.TTCTGAATG	6795	SDR002_120
ATATCAGCC.ATTCATGTG	5427	SDR002_120
ATATCAGCC.CCAGGAGTT	9172	SDR002_120
ATATCAGCC.CTTATCTCA	2635	SDR002_120
ATATCAGCC.TGAGACAGC	4239	SDR002_120
ATATCAGCC.TGTCTACAC	882	SDR002_120
ATATCCGAT.AGCTTGGTG	10885	SDR002_120
ATATCCGAT.AGGATGCGT	8589	SDR002_120
ATATCCGAT.ATCTCGTGA	2224	SDR002_120
ATATCCGAT.CTATAGCTC	3853	SDR002_120
ATATCCGAT.CTTAATCGT	5080	SDR002_120
ATATCCGAT.GCTACAATG	2944	SDR002_120
ATATCCGAT.TGGTCTACG	1035	SDR002_120
ATATGCAGC.ACCACGCTA	8145	SDR002_120
ATATGCAGC.AGTCGATCA	10071	SDR002_120
ATATGCAGC.CAACGCACA	1358	SDR002_120
ATATGCAGC.CGTGAGACT	1998	SDR002_120
ATATGCAGC.GCCTTCCAT	2634	SDR002_120
ATATGCAGC.GCTTACTAG	2030	SDR002_120
ATATGCAGC.TACGAGTGA	2553	SDR002_120
ATATGCAGC.TTGAGACGG	10212	SDR002_120
ATATGTCCA.ACGTTCAAT	13561	SDR002_120
ATATGTCCA.GTCAGACCG	5022	SDR002_120
ATATGTCCA.GTCTACCAA	2681	SDR002_120
ATATGTCCA.TCCGTATAC	964	SDR002_120
ATATGTCCA.TTACGCTCG	7923	SDR002_120
ATATTCGCA.AAGCAACTA	5286	SDR002_120
ATATTCGCA.CACGCGTAA	6304	SDR002_120
ATATTCGCA.CAGTGCTGC	945	SDR002_120
ATATTCGCA.CTGGTGACA	8593	SDR002_120
ATATTCGCA.CTGTCTAGT	8621	SDR002_120
ATATTCGCA.CTTGGATCA	8115	SDR002_120
ATATTCGCA.GATGTAAGG	5705	SDR002_120
ATATTCGCA.GCGCTTCTC	5959	SDR002_120
ATATTCGCA.GGTGATAGG	6107	SDR002_120
ATATTCGCA.TATGTATGC	8930	SDR002_120
ATATTCGCA.TCGAACGCT	6196	SDR002_120
ATCAAGAGA.AGCTCGTCT	5596	SDR002_120
ATCAAGAGA.AGTGAACGG	4073	SDR002_120
ATCAAGAGA.CATGTGAAC	8380	SDR002_120
ATCAAGAGA.CCAGATCAC	4975	SDR002_120
ATCAAGAGA.CCTGTCATT	2893	SDR002_120
ATCAAGAGA.CGCTTGTAG	8605	SDR002_120
ATCAAGAGA.CGTGCCTAT	12088	SDR002_120
ATCAAGAGA.CTTACATGC	7807	SDR002_120
ATCAAGCAT.ACATGGATT	3985	SDR002_120
ATCAAGCAT.ATCAGAAGC	7477	SDR002_120
ATCAAGCAT.CCTGCTCCA	3829	SDR002_120
ATCAAGCAT.TGGTAGCAG	3504	SDR002_120
ATCACCGCA.AGTGTCTCT	9178	SDR002_120
ATCACCGCA.ATGAGCAGG	5496	SDR002_120
ATCACCGCA.CTATACTAG	3951	SDR002_120
ATCACCGCA.TGAGAATCC	4917	SDR002_120
ATCACTTCC.AAGCACAAC	7646	SDR002_120
ATCACTTCC.ACTACCATC	1730	SDR002_120
ATCACTTCC.CTGAGTCCA	4705	SDR002_120
ATCACTTCC.CTGCAGAGC	4758	SDR002_120
ATCACTTCC.GGATTACGC	6297	SDR002_120
ATCACTTCC.TGATTCACC	10288	SDR002_120
ATCACTTCC.TGTGCTAAC	803	SDR002_120
ATCAGAAGC.AACTTGTCG	1175	SDR002_120
ATCAGAAGC.AGAAGAGTC	4357	SDR002_120
ATCAGAAGC.CGAACAATC	2616	SDR002_120
ATCAGAAGC.CGATTGAAC	6063	SDR002_120
ATCAGAAGC.TACATGCAC	7251	SDR002_120
ATCAGAAGC.TCGTCATTC	5703	SDR002_120
ATCAGGATG.ACAAGTACA	5007	SDR002_120
ATCAGGATG.ACAATTCGG	5898	SDR002_120
ATCAGGATG.AGGATCTCA	9140	SDR002_120
ATCAGGATG.CCGTACGGA	5278	SDR002_120
ATCAGGATG.CCTAAGAAG	6818	SDR002_120
ATCAGGATG.GGAATTGGA	10087	SDR002_120
ATCAGGATG.GGAGTTAGC	9604	SDR002_120
ATCAGGATG.TGCGTGCCA	7160	SDR002_120
ATCAGTCGA.AGTGTTCTG	8484	SDR002_120
ATCAGTCGA.CCGCTCATG	3942	SDR002_120
ATCAGTCGA.CTCGTTCAC	11350	SDR002_120
ATCAGTCGA.GCGTCGTCT	7921	SDR002_120
ATCATAGAC.ACGTCTATG	4162	SDR002_120
ATCATAGAC.GGTACTTCC	3842	SDR002_120
ATCATAGAC.TTGCTCTGC	6559	SDR002_120
ATCATGTTC.ATAGAGCAG	7196	SDR002_120
ATCATGTTC.CAGTCGGTA	8497	SDR002_120
ATCATGTTC.CGTAATGAC	5945	SDR002_120
ATCATGTTC.GCTCAGCCA	4223	SDR002_120
ATCATGTTC.TCTAGTGAC	6413	SDR002_120
ATCATTACG.GATGCAGAA	3357	SDR002_120
ATCATTACG.GGAAGTATG	9213	SDR002_120
ATCCAATGA.AGTCATACT	5840	SDR002_120
ATCCAATGA.CAATCATAC	583	SDR002_120
ATCCAATGA.CTCTAGTAA	6121	SDR002_120
ATCCAATGA.GACAGGTTA	5250	SDR002_120
ATCCAATGA.GAGTCGTAC	2304	SDR002_120
ATCCAATGA.TTAACGGAG	5021	SDR002_120
ATCCAATGA.TTAGTCGGA	6678	SDR002_120
ATCCACAGT.AATCTCCTA	468	SDR002_120
ATCCACAGT.AGACTTCGT	7379	SDR002_120
ATCCACAGT.AGGAGCAAT	7518	SDR002_120
ATCCACAGT.GATAGTTCT	5841	SDR002_120
ATCCACAGT.TAACCGTGA	5381	SDR002_120
ATCCAGCTG.AAGCTGGTC	4667	SDR002_120
ATCCAGCTG.GAGTCCAAT	4271	SDR002_120
ATCCAGCTG.TGCATACAT	4060	SDR002_120
ATCCATTAG.ACACACCGT	2694	SDR002_120
ATCCATTAG.GGTAAGTGA	8320	SDR002_120
ATCCATTAG.GTGACTCTC	5227	SDR002_120
ATCCGACCA.GGTTGCTAT	1956	SDR002_120
ATCCGACCA.TCAGACAAG	6630	SDR002_120
ATCCGGTCC.AGGTCAGCA	4094	SDR002_120
ATCCGGTCC.AGTGGAATG	6699	SDR002_120
ATCCGGTCC.GCACGCATT	1359	SDR002_120
ATCCGGTCC.GCGAGTCTA	5378	SDR002_120
ATCCGGTCC.GTTGATGCA	1131	SDR002_120
ATCCGTCTC.ACCGCTGTG	591	SDR002_120
ATCCGTCTC.ATTGACACG	7715	SDR002_120
ATCCGTCTC.CAACCTGGT	3897	SDR002_120
ATCCGTCTC.CATTCCGAG	6780	SDR002_120
ATCCGTCTC.CCGACTTGG	1803	SDR002_120
ATCCGTCTC.GAGCCGTTA	6303	SDR002_120
ATCCGTCTC.TCATCAGAG	675	SDR002_120
ATCCTCCGA.ACGATGACC	5473	SDR002_120
ATCCTCCGA.AGACATCCA	7800	SDR002_120
ATCCTCCGA.CCGGTTGAG	2470	SDR002_120
ATCCTCCGA.CTTAACAGC	9574	SDR002_120
ATCCTCCGA.GTCACTATG	4184	SDR002_120
ATCCTCCGA.TCGGAACGA	3884	SDR002_120
ATCCTCCGA.TGCACGATG	2466	SDR002_120
ATCCTGCCT.GCGCTCTAT	7040	SDR002_120
ATCCTGCCT.TAGCTAAGA	8106	SDR002_120
ATCCTGCCT.TCGCGTCAT	6222	SDR002_120
ATCCTGCCT.TCTGGAGGA	4944	SDR002_120
ATCGAATCG.ACCGTCCTA	5645	SDR002_120
ATCGAATCG.ATCAGTCGA	5480	SDR002_120
ATCGAATCG.CACGGATAG	6273	SDR002_120
ATCGAATCG.CATACGCAG	7926	SDR002_120
ATCGAATCG.CCTTGACGG	2234	SDR002_120
ATCGAATCG.CTGAGTAGC	9792	SDR002_120
ATCGAATCG.GGAGATGAG	6148	SDR002_120
ATCGAATCG.TGGTAGCAG	1066	SDR002_120
ATCGATCCT.AGAAGTAAC	2083	SDR002_120
ATCGATCCT.ATACCGCTT	5551	SDR002_120
ATCGATCCT.ATCACTTCC	8733	SDR002_120
ATCGATCCT.GACCGGTAG	4100	SDR002_120
ATCGATCCT.GGATCAGGT	9455	SDR002_120
ATCGATCCT.TGGTCCTAG	10067	SDR002_120
ATCGCCTCT.ACCACGCTA	6677	SDR002_120
ATCGCCTCT.CAGTGCTGC	3559	SDR002_120
ATCGCCTCT.CCAGCCAAT	9747	SDR002_120
ATCGCCTCT.CCGACGTCA	6969	SDR002_120
ATCGCCTCT.TACCGCGTT	5360	SDR002_120
ATCGGTGGT.AACAATGCA	7211	SDR002_120
ATCGGTGGT.ACAATTCGG	7452	SDR002_120
ATCGGTGGT.AGCACCAGC	2652	SDR002_120
ATCGGTGGT.CAAGAGGAG	4892	SDR002_120
ATCGGTGGT.CAAGTCGAA	4779	SDR002_120
ATCGGTGGT.CCTCTGCAT	8876	SDR002_120
ATCGGTGGT.CGCATCTAC	7637	SDR002_120
ATCGGTGGT.TAAGCACTA	1698	SDR002_120
ATCGGTGGT.TCCTGTGGA	1180	SDR002_120
ATCGTAGTG.ATCGAATCG	2057	SDR002_120
ATCGTAGTG.CTTCGTGCA	5724	SDR002_120
ATCGTAGTG.GACGTCAAT	4891	SDR002_120
ATCGTAGTG.GCAACCAAC	2354	SDR002_120
ATCGTAGTG.GTCCTTCAT	2773	SDR002_120
ATCTACATC.CACAGCGAA	7449	SDR002_120
ATCTACATC.CATCTCGAT	4996	SDR002_120
ATCTACATC.CGGTTGCGA	3936	SDR002_120
ATCTACATC.CTTCCTGAT	7576	SDR002_120
ATCTACATC.GAATCACAT	2271	SDR002_120
ATCTACATC.GACTCTGGT	7015	SDR002_120
ATCTACATC.GCAACACCT	3815	SDR002_120
ATCTACATC.GCGACACAG	7122	SDR002_120
ATCTACATC.TACAGGACT	1507	SDR002_120
ATCTACATC.TACGAACTC	3040	SDR002_120
ATCTACATC.TGCCACCGA	6549	SDR002_120
ATCTAGGTT.AACGTTCTT	4917	SDR002_120
ATCTAGGTT.AGTCATACT	6357	SDR002_120
ATCTAGGTT.CCTGTTAGC	7563	SDR002_120
ATCTAGGTT.GTAGAGAGC	6740	SDR002_120
ATCTCGAAC.AACCGTGAG	4482	SDR002_120
ATCTCGAAC.CATATGCGA	7371	SDR002_120
ATCTCGAAC.CCGCATCCT	7920	SDR002_120
ATCTCGAAC.CTAGTGCTG	11462	SDR002_120
ATCTCGAAC.GTGGAGGTC	7125	SDR002_120
ATCTCGAAC.TCGGATGTT	8961	SDR002_120
ATCTCGTGA.AGGTACCAA	1753	SDR002_120
ATCTCGTGA.ATTCGAAGA	1939	SDR002_120
ATCTCGTGA.CGCACTGAA	2017	SDR002_120
ATCTCTGCT.ACTACCATC	4864	SDR002_120
ATCTCTGCT.AGTACGAAT	11480	SDR002_120
ATCTCTGCT.ATCTGGTAG	4850	SDR002_120
ATCTCTGCT.CTAGTCGTC	1920	SDR002_120
ATCTCTGCT.TCTTGGTAG	7025	SDR002_120
ATCTGCGTA.AGAGCGGAG	2140	SDR002_120
ATCTGCGTA.AGTCGCGAC	2473	SDR002_120
ATCTGCGTA.ATCCGGTCC	1569	SDR002_120
ATCTGCGTA.CGAGTAGCA	2841	SDR002_120
ATCTGCGTA.CGCGATGTA	1583	SDR002_120
ATCTGCGTA.GACTCTCAC	769	SDR002_120
ATCTGCGTA.GCATACATG	1799	SDR002_120
ATCTGCGTA.GGTTAGATG	7702	SDR002_120
ATCTGCGTA.TCCGGAGCT	3892	SDR002_120
ATCTGGTAG.ACCGTCACG	2875	SDR002_120
ATCTGGTAG.CACCTCGGA	9029	SDR002_120
ATCTGGTAG.CATACAACC	7639	SDR002_120
ATCTGGTAG.CCTTGTTGC	5311	SDR002_120
ATCTGGTAG.GAATCAACC	2708	SDR002_120
ATCTGGTAG.GATCCGCAC	8812	SDR002_120
ATCTGGTAG.TAAGGTCCG	6768	SDR002_120
ATCTGGTAG.TAGACCGCA	4969	SDR002_120
ATCTGGTAG.TGGAGAACC	6682	SDR002_120
ATCTTACAG.CCTGTTAGC	16291	SDR002_120
ATCTTACAG.CTGCAGAGC	4417	SDR002_120
ATGAACTAG.AATGCTGAT	8027	SDR002_120
ATGAACTAG.AGGTCAGCA	5205	SDR002_120
ATGAACTAG.CCACCATGC	5829	SDR002_120
ATGAACTAG.CTGCTTAGG	1361	SDR002_120
ATGAACTAG.GTACTCTAC	1948	SDR002_120
ATGACACAA.ACACATCTG	5149	SDR002_120
ATGACACAA.ACCAGCGTT	5526	SDR002_120
ATGACACAA.GCACGTAGA	5153	SDR002_120
ATGACACAA.TCGCATTCG	9189	SDR002_120
ATGAGATCC.AGGTACCAA	5012	SDR002_120
ATGAGATCC.CCTCGAGAG	4909	SDR002_120
ATGAGATCC.TGCCAGACG	4879	SDR002_120
ATGAGCAGG.CGGAGACTT	7905	SDR002_120
ATGAGCAGG.GATTGGAAG	5122	SDR002_120
ATGAGCAGG.GGATTACGC	815	SDR002_120
ATGAGCAGG.GGTTAGATG	10717	SDR002_120
ATGAGCAGG.TACGACTTG	1252	SDR002_120
ATGAGCAGG.TCGGAACGA	1068	SDR002_120
ATGAGCAGG.TGTCAACCT	3269	SDR002_120
ATGAGGTAT.CACTGGTCC	7388	SDR002_120
ATGAGGTAT.CCGCAGAAT	7636	SDR002_120
ATGAGGTAT.CGCATAACT	5970	SDR002_120
ATGAGGTAT.GCACCATCG	7119	SDR002_120
ATGAGGTAT.GTACTCTAC	4269	SDR002_120
ATGAGTGTG.CTACGAGAA	3330	SDR002_120
ATGAGTGTG.GCGTTCAGA	4117	SDR002_120
ATGAGTGTG.GTACGTCTA	5299	SDR002_120
ATGAGTGTG.TCCGATAAC	7352	SDR002_120
ATGAGTGTG.TGTAACAGT	6683	SDR002_120
ATGATAGCT.CTCCAGCGT	3879	SDR002_120
ATGATAGCT.GCTTACGTT	10809	SDR002_120
ATGATAGCT.GGAGTACAG	2698	SDR002_120
ATGATAGCT.GTCGTTGCG	6336	SDR002_120
ATGCAGTTC.ACTATCCTG	4822	SDR002_120
ATGCAGTTC.CGACGTACG	4454	SDR002_120
ATGCAGTTC.CGCTTCACG	2034	SDR002_120
ATGCAGTTC.CTCCGCATT	9441	SDR002_120
ATGCAGTTC.GTACTCTAC	5931	SDR002_120
ATGCAGTTC.TATTACTCG	5099	SDR002_120
ATGCAGTTC.TGACGATGA	6486	SDR002_120
ATGCCTGTC.AGCTCTCCG	5436	SDR002_120
ATGCCTGTC.GTGGATAAG	8774	SDR002_120
ATGCCTGTC.TCAAGGTCG	7433	SDR002_120
ATGCCTGTC.TTGGTAACT	6603	SDR002_120
ATGCCTTCA.CGTCATGGA	5979	SDR002_120
ATGCCTTCA.GCACAGTAA	7099	SDR002_120
ATGCGCCGT.CAACCTGGT	6978	SDR002_120
ATGCGCCGT.CCGCATCCT	5083	SDR002_120
ATGCGCCGT.GAGACGATC	6592	SDR002_120
ATGCGCCGT.GTGAGGACG	4275	SDR002_120
ATGCGCCGT.TAGTGCACT	757	SDR002_120
ATGCGCCGT.TGTAGGTTA	442	SDR002_120
ATGCGCTAC.ATCACCGCA	7339	SDR002_120
ATGCGCTAC.CGCGATGTA	7239	SDR002_120
ATGCGCTAC.CTACTGTCA	5625	SDR002_120
ATGCGCTAC.TACTCGCTG	3572	SDR002_120
ATGCGCTAC.TAGGTCAAC	5218	SDR002_120
ATGCGGATT.GAGGTCCTT	7483	SDR002_120
ATGCGGATT.GCGGTAGTC	4558	SDR002_120
ATGCGGATT.TGGTGGTAA	4491	SDR002_120
ATGCGTGGA.AGTAATCAG	5818	SDR002_120
ATGCGTGGA.CAGCAGTAC	1250	SDR002_120
ATGCGTGGA.CATAATTGG	6765	SDR002_120
ATGCGTGGA.GGATTACGC	7321	SDR002_120
ATGCTCACC.AGTACTCTC	4824	SDR002_120
[truncated: 15,095 more rows]

## Sheet: Fig2_S3_b
Sample	cell	nReads_gDNA
SDR002_120	AACAACCTA.GACATATGT	4946
SDR002_120	AACAACCTA.TGCGCTGCA	678
SDR002_120	AACAACCTA.TTGCAGTCA	9375
SDR002_120	AACAACTGG.AATCTCCTA	4231
SDR002_120	AACAACTGG.CGTACATCT	4359
SDR002_120	AACAACTGG.TACAAGAGG	3663
SDR002_120	AACAACTGG.TTGGACTTC	4797
SDR002_120	AACAATGCA.AAGCCAAGT	3792
SDR002_120	AACAATGCA.AAGCTGGTC	7082
SDR002_120	AACAATGCA.CGTTACACC	7625
SDR002_120	AACAATGCA.GGTACTTCC	6727
SDR002_120	AACAATGCA.GGTTAACAG	7553
SDR002_120	AACAATGCA.GTTACTACT	2862
SDR002_120	AACAATGCA.TGCCAGACG	5401
SDR002_120	AACACACTC.AAGCTGGTC	9321
SDR002_120	AACACACTC.CCTAGAGTA	6187
SDR002_120	AACAGATCG.CACAATAAC	1822
SDR002_120	AACAGATCG.CCGAATATG	4938
SDR002_120	AACAGATCG.CCTGACCTC	244
SDR002_120	AACAGATCG.CGACCATCA	6759
SDR002_120	AACAGATCG.GATACTGTG	5642
SDR002_120	AACAGATCG.GCGGTAGTC	1615
SDR002_120	AACAGATCG.TAGTCGCAT	5404
SDR002_120	AACAGATCG.TCTACAGTT	4227
SDR002_120	AACAGATCG.TTGTTAGAG	10825
SDR002_120	AACAGCAGT.AGAGGTGAA	10250
SDR002_120	AACAGCAGT.AGCCACTTC	10293
SDR002_120	AACAGCAGT.CTTAGGACT	3948
SDR002_120	AACAGCAGT.GTACCTAAC	5237
SDR002_120	AACAGCAGT.GTGCGAGTA	1334
SDR002_120	AACAGCAGT.TACCGATTG	8664
SDR002_120	AACCATGGT.ATGATAGCT	1227
SDR002_120	AACCATGGT.CACCAGAAG	8453
SDR002_120	AACCATGGT.CGATCCAGA	3620
SDR002_120	AACCATGGT.GGTTGAAGG	9426
SDR002_120	AACCGCTGA.AATCTCCTA	4806
SDR002_120	AACCGCTGA.ATTCATGTG	6614
SDR002_120	AACCGCTGA.CTGTCACTT	7298
SDR002_120	AACCGCTGA.GAGGTGAGC	3485
SDR002_120	AACCGTGAG.ATGAGTGTG	5435
SDR002_120	AACCGTGAG.GGATCGTTC	5904
SDR002_120	AACCGTGAG.GTACAATGC	1829
SDR002_120	AACGAGAAT.ACGCTCTTA	2722
SDR002_120	AACGAGAAT.AGTGAACGG	7115
SDR002_120	AACGAGAAT.CAAGTCGAA	11396
SDR002_120	AACGAGAAT.CCATACGAT	6119
SDR002_120	AACGAGAAT.CGCGTACTA	6914
SDR002_120	AACGAGAAT.TCGGATGTT	4121
SDR002_120	AACGAGGTG.ACTATCCTG	2223
SDR002_120	AACGAGGTG.AGCCAGGAC	9163
SDR002_120	AACGAGGTG.CCACGGATC	3238
SDR002_120	AACGAGGTG.GTCGACATT	10213
SDR002_120	AACGAGGTG.GTGGAGGTC	8802
SDR002_120	AACGATGAC.ACGCACACT	6659
SDR002_120	AACGATGAC.ACTCCGTCG	4700
SDR002_120	AACGATGAC.ATCCTCCGA	1214
SDR002_120	AACGATGAC.CTGAGTAGC	5989
SDR002_120	AACGATGAC.CTGGTCGGT	10617
SDR002_120	AACGATGAC.CTTGCGACC	5100
SDR002_120	AACGATGAC.TTCCTAAGG	4759
SDR002_120	AACGCATTG.AGAAGTCCT	13028
SDR002_120	AACGCATTG.CATGCCAGT	7058
SDR002_120	AACGCATTG.CCAACGGAA	7318
SDR002_120	AACGCATTG.CCACGTTCT	5376
SDR002_120	AACGCATTG.CCATTACAG	3389
SDR002_120	AACGCATTG.TACCATGTA	1246
SDR002_120	AACGCATTG.TCTGTGAAG	8729
SDR002_120	AACGCATTG.TTACACCTT	3324
SDR002_120	AACGCCTAC.ATCGTAGTG	3033
SDR002_120	AACGCCTAC.ATGCGTGGA	2644
SDR002_120	AACGCCTAC.CATCCTCTC	4509
SDR002_120	AACGCCTAC.CGACAGACC	3045
SDR002_120	AACGCCTAC.CTACCTGCG	3498
SDR002_120	AACGCCTAC.GTCAACTGA	4932
SDR002_120	AACGCTCAA.AAGAGAGAG	4578
SDR002_120	AACGCTCAA.ACATTCCAC	6252
SDR002_120	AACGCTCAA.ATGCCTTCA	3543
SDR002_120	AACGCTCAA.CCACTTCGC	4277
SDR002_120	AACGCTCAA.CGAGCTTAC	10441
SDR002_120	AACGCTCAA.CTGCTGCTT	4862
SDR002_120	AACGCTCAA.GTGCCATGA	7629
SDR002_120	AACGCTCAA.TCAGGACTG	7638
SDR002_120	AACGCTCAA.TGACCTCCT	8388
SDR002_120	AACGGAGAT.AGAGAGTGG	10318
SDR002_120	AACGGAGAT.CAGTCTAAC	4269
SDR002_120	AACGGAGAT.CGAGTAGCA	6202
SDR002_120	AACGGAGAT.CTACGTTGG	5981
SDR002_120	AACGGAGAT.GGAGTTAGC	9854
SDR002_120	AACGGAGAT.GGTGTTCAT	524
SDR002_120	AACGGAGAT.GTCTTCTCG	7802
SDR002_120	AACGGTAGC.ATGCTGTCG	9637
SDR002_120	AACGGTAGC.CCTTAATTC	3384
SDR002_120	AACGGTAGC.GTCAAGATC	5408
SDR002_120	AACGGTAGC.TAACACATC	5078
SDR002_120	AACGTCGAG.ACGCTAGTG	5102
SDR002_120	AACGTCGAG.ATTGGTTCC	1943
SDR002_120	AACGTCGAG.CGATACTCT	7627
SDR002_120	AACGTCGAG.CGTCTGCTG	6864
SDR002_120	AACGTCGAG.TGCCACCGA	6475
SDR002_120	AACGTTCTT.AAGTCATGA	7523
SDR002_120	AACGTTCTT.CTTCCGTGG	8546
SDR002_120	AACGTTCTT.GATGTTACA	2458
SDR002_120	AACGTTCTT.TGTGAGTAT	8125
SDR002_120	AACGTTCTT.TGTGTCTAC	6184
SDR002_120	AACTAACTG.ACTAAGTTC	5620
SDR002_120	AACTAACTG.TGTGTCTAC	4601
SDR002_120	AACTCCATG.CCATAGCCA	4752
SDR002_120	AACTCCATG.CTCAGGTAC	1419
SDR002_120	AACTCCATG.TCGCGTCAT	8485
SDR002_120	AACTCCATG.TTAAGTGGT	1829
SDR002_120	AACTGATTC.AAGCTGGTC	4188
SDR002_120	AACTGATTC.AGCACCAGC	2113
SDR002_120	AACTGATTC.AGCATATGG	6000
SDR002_120	AACTGATTC.CACTCACTA	2124
SDR002_120	AACTGATTC.GTGCACGAG	5633
SDR002_120	AACTGATTC.TCGTAATAG	5529
SDR002_120	AACTGCGAC.ACTCGTAGG	1208
SDR002_120	AACTGCGAC.AGTAATGGT	8242
SDR002_120	AACTGCGAC.ATGTGAGAC	1190
SDR002_120	AACTGCGAC.GATACTGTG	4943
SDR002_120	AACTGCGAC.TGCAGTTCA	3884
SDR002_120	AACTTAGCT.AACCATGGT	10651
SDR002_120	AACTTAGCT.AACGGAGAT	6234
SDR002_120	AACTTAGCT.CCGCTATCC	15312
SDR002_120	AACTTAGCT.CCTCGAGAG	6596
SDR002_120	AACTTAGCT.CGTAATGAC	7856
SDR002_120	AACTTAGCT.GTGACTCTC	5170
SDR002_120	AACTTAGCT.GTGGACTGG	5500
SDR002_120	AACTTAGCT.TCGTGACGT	4356
SDR002_120	AACTTCTGC.GCGATGGTG	6318
SDR002_120	AACTTCTGC.TATCATGCT	2693
SDR002_120	AACTTGTCG.ACCGACGGT	10364
SDR002_120	AACTTGTCG.CGAGCCGTT	7438
SDR002_120	AACTTGTCG.CTCTCGATA	5128
SDR002_120	AACTTGTCG.GAGCATACA	8623
SDR002_120	AACTTGTCG.TAGACACGT	5571
SDR002_120	AAGACGAAG.AGATCTTCA	7343
SDR002_120	AAGACGAAG.AGCGCATGA	10262
SDR002_120	AAGACGAAG.ATATCCGAT	4516
SDR002_120	AAGACGAAG.CACCTAGCG	4991
SDR002_120	AAGACGAAG.CCATACGAT	6334
SDR002_120	AAGACGAAG.CCGATCTCT	9441
SDR002_120	AAGACGAAG.CGTATAGCG	9389
SDR002_120	AAGACGAAG.CTGCTGCTT	3279
SDR002_120	AAGACGAAG.GAACTGCAA	707
SDR002_120	AAGACGAAG.GAGTCGTAC	3368
SDR002_120	AAGACGAAG.TCATCATCT	1490
SDR002_120	AAGACGAAG.TGATTGTGC	8468
SDR002_120	AAGACTACC.CTGGTAATC	4001
SDR002_120	AAGACTACC.GCCTTAGAG	7432
SDR002_120	AAGACTACC.GCTACAATG	5422
SDR002_120	AAGACTGGT.CGCACTGAA	8629
SDR002_120	AAGACTGGT.CGTGTGTGG	6073
SDR002_120	AAGACTGGT.CTGCAAGCC	6173
SDR002_120	AAGACTGGT.GCGTAACAA	5982
SDR002_120	AAGACTGGT.GGTACTTCC	3009
SDR002_120	AAGACTGGT.TAGTGATCC	9903
SDR002_120	AAGACTGGT.TCTGCGCTG	6409
SDR002_120	AAGAGAACT.AGGAGGTGA	3280
SDR002_120	AAGAGAACT.GATCCGCAC	8625
SDR002_120	AAGAGAACT.GCACGCATT	4060
SDR002_120	AAGAGAACT.GTCTTCTCG	5905
SDR002_120	AAGAGAACT.TTAGGAAGG	5302
SDR002_120	AAGAGAGAG.AACGTTCTT	8750
SDR002_120	AAGAGAGAG.ACGTCGCTC	7477
SDR002_120	AAGAGAGAG.ACTGGACCA	6891
SDR002_120	AAGAGAGAG.ATAGTCTCC	3979
SDR002_120	AAGAGAGAG.CTACGAGAA	4339
SDR002_120	AAGAGAGAG.GAATAAGAG	5066
SDR002_120	AAGAGAGAG.GATTAGTGT	8850
SDR002_120	AAGAGAGAG.GCTTACTAG	7806
SDR002_120	AAGAGAGAG.GGTAGCATC	7847
SDR002_120	AAGAGAGAG.TGCCGAACT	3725
SDR002_120	AAGCAACTA.CCGCAGCTA	6616
SDR002_120	AAGCAACTA.CGAGCTTAC	4996
SDR002_120	AAGCAACTA.GCTCAATGA	6871
SDR002_120	AAGCAACTA.GGTGGAGCT	3545
SDR002_120	AAGCAACTA.GTAACGCGA	1178
SDR002_120	AAGCAACTA.TTAACGTTC	8812
SDR002_120	AAGCAATCG.AGCGGTAAG	3145
SDR002_120	AAGCAATCG.AGTCCGTGT	7408
SDR002_120	AAGCAATCG.CACGTCATA	1887
SDR002_120	AAGCAATCG.CGTGAGACT	6287
SDR002_120	AAGCAATCG.CTTAGAAGG	2061
SDR002_120	AAGCACAAC.ACATGACTA	4775
SDR002_120	AAGCACAAC.CGGTTCTAT	3161
SDR002_120	AAGCACAAC.GGACACTGG	4619
SDR002_120	AAGCACAAC.TCAGACAAG	6306
SDR002_120	AAGCACAAC.TGTGAGTAT	7614
SDR002_120	AAGCAGCAT.AGTAATCAG	8351
SDR002_120	AAGCAGCAT.AGTGTGCAC	7920
SDR002_120	AAGCAGCAT.CACATGTGC	3271
SDR002_120	AAGCAGCAT.TAGTAGTCT	4632
SDR002_120	AAGCAGCAT.TGTCCATAG	3622
SDR002_120	AAGCAGCAT.TTATGAGGA	5707
SDR002_120	AAGCATTGC.ACTCCAACT	11512
SDR002_120	AAGCATTGC.AGCCGGATC	10212
SDR002_120	AAGCATTGC.CACATGTGC	7016
SDR002_120	AAGCATTGC.CATTCAGTT	6889
SDR002_120	AAGCATTGC.GTAGACTCT	12757
SDR002_120	AAGCATTGC.GTCTTATGC	8298
SDR002_120	AAGCCAAGT.AATACCTTG	6161
SDR002_120	AAGCCAAGT.CCAAGTCGA	6614
SDR002_120	AAGCCAAGT.CCTATTCAA	4982
SDR002_120	AAGCCAAGT.CGCTTGTAG	2575
SDR002_120	AAGCCAAGT.GAGATTCCT	7030
SDR002_120	AAGCCAAGT.GTAGAAGTT	8114
SDR002_120	AAGCCAAGT.TAGCACTAT	9072
SDR002_120	AAGCCACAC.AACGGAGAT	807
SDR002_120	AAGCCACAC.AGGTACCAA	4126
SDR002_120	AAGCCACAC.AGTCCAGTG	6018
SDR002_120	AAGCCACAC.ATTCACCTC	4698
SDR002_120	AAGCCACAC.CAGTACATC	5273
SDR002_120	AAGCCACAC.CCTCGGTCA	7945
SDR002_120	AAGCCACAC.CCTGTCATT	11611
SDR002_120	AAGCCACAC.CTACGGTAT	7232
SDR002_120	AAGCCACAC.CTCAGCTGG	6144
SDR002_120	AAGCCACAC.CTGCGTCAC	4230
SDR002_120	AAGCCACAC.GAGACTCGA	1431
SDR002_120	AAGCCACAC.TGTTGTCGA	4416
SDR002_120	AAGCTGAGG.TAATGTAGC	2750
SDR002_120	AAGCTGAGG.TATGTACCT	1985
SDR002_120	AAGCTGAGG.TCACGCGAC	4928
SDR002_120	AAGCTGGTC.AGCGTAGAA	3710
SDR002_120	AAGCTGGTC.CCACGGATC	7119
SDR002_120	AAGCTGGTC.CCTCATAAC	9360
SDR002_120	AAGCTGGTC.GAATTCAGT	7115
SDR002_120	AAGCTGGTC.GAGGTGAGC	256
SDR002_120	AAGCTGGTC.TACAGTTAG	4863
SDR002_120	AAGCTGGTC.TATTACTCG	5177
SDR002_120	AAGCTGGTC.TGAACGTCA	4323
SDR002_120	AAGCTTGCA.AGCATATGG	4631
SDR002_120	AAGCTTGCA.GTTGCATGG	2221
SDR002_120	AAGCTTGCA.TACAACACC	8437
SDR002_120	AAGCTTGCA.TCGTCCGAT	4730
SDR002_120	AAGGAACAG.AGTCGCGAC	7564
SDR002_120	AAGGAACAG.CATCCTCTC	1548
SDR002_120	AAGGAACAG.CCTTGACGG	4535
SDR002_120	AAGGAACAG.CGCGATGTA	6473
SDR002_120	AAGGAACAG.GTGTATCTG	9549
SDR002_120	AAGGAACAG.GTGTCGAGC	6928
SDR002_120	AAGGAAGTC.CACGATAGA	5057
SDR002_120	AAGGAAGTC.CCGATGTTC	9124
SDR002_120	AAGGAAGTC.CTTCCTGAT	9459
SDR002_120	AAGGAAGTC.GATCTGTTC	6041
SDR002_120	AAGGAAGTC.TGATTGTGC	7281
SDR002_120	AAGGATACG.GGAGTTAGC	2954
SDR002_120	AAGGATACG.TATACGTGG	7620
SDR002_120	AAGGATACG.TGGTAGCAG	6633
SDR002_120	AAGGATACG.TTCATCCAA	4675
SDR002_120	AAGGATCGT.CCTCTGCAT	6939
SDR002_120	AAGGATCGT.GCGGAGATT	11245
SDR002_120	AAGGATCGT.TACGTTACC	9012
SDR002_120	AAGGATCGT.TCAATGGAC	3446
SDR002_120	AAGGATCGT.TCAGCGACC	834
SDR002_120	AAGGTCTGA.CAATCTCCG	5444
SDR002_120	AAGGTCTGA.CCTGTTAGC	4194
SDR002_120	AAGGTCTGA.GGTAACTAC	4990
SDR002_120	AAGGTCTGA.TAGTCGCAT	11909
SDR002_120	AAGGTCTGA.TGCCATCTC	395
SDR002_120	AAGGTGCTG.ACACAGAAC	899
SDR002_120	AAGGTGCTG.ACGTAGTAT	10226
SDR002_120	AAGGTGCTG.AGAGGTGAA	2422
SDR002_120	AAGGTGCTG.ATATAGCGT	4147
SDR002_120	AAGGTGCTG.ATGGTTCGA	4119
SDR002_120	AAGGTGCTG.ATTCTCTGG	6739
SDR002_120	AAGGTGCTG.CACCTTCCT	7106
SDR002_120	AAGGTGCTG.GCTGACAGA	3553
SDR002_120	AAGGTGCTG.GTACCACAA	7375
SDR002_120	AAGGTGCTG.GTCGTTGCG	636
SDR002_120	AAGGTGCTG.TATTGACTG	6064
SDR002_120	AAGTACAGA.AGTGAGAGA	3960
SDR002_120	AAGTACAGA.TAACGTGTC	6424
SDR002_120	AAGTAGGAC.CCGAGCTGA	992
SDR002_120	AAGTAGGAC.GCGACAACC	2946
SDR002_120	AAGTAGGAC.GTAGCCTTG	756
SDR002_120	AAGTAGGAC.TAAGTACAC	6076
SDR002_120	AAGTAGGAC.TACAGGACT	9756
SDR002_120	AAGTAGGAC.TTAGGAAGG	4973
SDR002_120	AAGTCATGA.CACCAGAAG	8552
SDR002_120	AAGTTCTCT.GTCGTCGAC	1296
SDR002_120	AAGTTCTCT.TGCATCGGA	3145
SDR002_120	AAGTTCTCT.TGTTAAGCC	6947
SDR002_120	AAGTTGCCA.CCTGCAGAT	2098
SDR002_120	AAGTTGCCA.GCGACACAG	3719
SDR002_120	AAGTTGCCA.TCACTCGCT	2991
SDR002_120	AATAACTCC.ACACCGCCA	12062
SDR002_120	AATAACTCC.ACAGCGTAT	8809
SDR002_120	AATAACTCC.GCCACGAGT	9225
SDR002_120	AATAACTCC.GCTACAATG	7741
SDR002_120	AATAACTCC.GTAATCAGC	7127
SDR002_120	AATAACTCC.GTTAGATTG	8215
SDR002_120	AATAACTCC.TCCAACGTG	7120
SDR002_120	AATAACTCC.TTCACCTTG	6871
SDR002_120	AATACCTTG.CGGAGACTT	3854
SDR002_120	AATACCTTG.GATCTAGAG	4193
SDR002_120	AATACCTTG.GCTTCTGAA	4058
SDR002_120	AATACGTCT.AACTCCATG	8768
SDR002_120	AATACGTCT.CCTAAGAAG	4728
SDR002_120	AATACGTCT.CGAACAGAG	5555
SDR002_120	AATACGTCT.GTAGAAGTT	5897
SDR002_120	AATACGTCT.TATGACCGA	8199
SDR002_120	AATACGTCT.TCAAGGTCG	7999
SDR002_120	AATACGTCT.TCAGCGACC	4521
SDR002_120	AATACTCCG.ACCGTCCTA	4871
SDR002_120	AATACTCCG.AGTTAGGTC	7546
SDR002_120	AATACTCCG.ATAAGACAG	7044
SDR002_120	AATACTCCG.ATCAAGCAT	6166
SDR002_120	AATACTCCG.CTAGAGTCG	2017
SDR002_120	AATACTCCG.GTGGTACGG	8705
SDR002_120	AATACTCCG.TAGAGACTA	4282
SDR002_120	AATACTCCG.TCTTGGTAG	3321
SDR002_120	AATAGACGC.AATCGCCAT	2904
SDR002_120	AATAGACGC.AGTAATGGT	3494
SDR002_120	AATATCAGC.GCCATCGCT	2763
SDR002_120	AATATCAGC.TAGGATGCC	4627
SDR002_120	AATATCAGC.TCGCTGATT	7679
SDR002_120	AATATCAGC.TGGAGAACC	7273
SDR002_120	AATATCAGC.TGTCACATA	6938
SDR002_120	AATATCGCT.AGAATCAGA	4734
SDR002_120	AATATCGCT.AGGTCAGCA	5941
SDR002_120	AATATCGCT.ATAATCGAG	9613
SDR002_120	AATATCGCT.GTAGCTACA	3626
SDR002_120	AATATCGCT.TTACACCTT	6562
SDR002_120	AATCAGGAG.ACTAAGTTC	5074
SDR002_120	AATCAGGAG.CGCATAACT	10059
SDR002_120	AATCAGGAG.GTAAGGTCC	5229
SDR002_120	AATCAGGAG.TAGCTGTTG	6505
SDR002_120	AATCAGGAG.TATGAGACC	8472
SDR002_120	AATCAGGAG.TGGAATCGT	7270
SDR002_120	AATCCGCTG.AGTAATCAG	5568
SDR002_120	AATCCGCTG.CCACTGAAG	6314
SDR002_120	AATCCGCTG.CGTGTATTC	10390
SDR002_120	AATCCGCTG.CTCTGCGGT	4458
SDR002_120	AATCCGCTG.GCACTGGAT	5909
SDR002_120	AATCCGCTG.TGCCGACTA	588
SDR002_120	AATCCTCGT.AGTGATGCG	414
SDR002_120	AATCCTCGT.CCTAAGAAG	4102
SDR002_120	AATCCTCGT.GATATATCC	7878
SDR002_120	AATCCTCGT.GGTGTGACC	4909
SDR002_120	AATCCTCGT.GTCCACAAC	313
SDR002_120	AATCCTCGT.TGCGTAATC	4957
SDR002_120	AATCCTCGT.TTCCAGATT	1413
SDR002_120	AATCGCCAT.ATGAACTAG	5806
SDR002_120	AATCGCCAT.ATGGACGTT	5524
SDR002_120	AATCGCCAT.ATGGATATC	8942
SDR002_120	AATCGCCAT.ATGTCGCCT	4391
SDR002_120	AATCGCCAT.CGCTTGTAG	4979
SDR002_120	AATCGCCAT.TATCTAGGT	6116
SDR002_120	AATCGCCAT.TGCGCACTG	4784
SDR002_120	AATCGCCAT.TGGTAGCAG	3509
SDR002_120	AATCGTGTT.CAGATCATT	3626
SDR002_120	AATCGTGTT.GTAGCATAC	3933
SDR002_120	AATCGTGTT.GTAGCTACA	768
SDR002_120	AATCGTGTT.TCACCGAGG	9713
SDR002_120	AATCGTGTT.TCGTCATTC	5745
SDR002_120	AATCGTGTT.TGTTGTCGA	3906
SDR002_120	AATCTCCTA.ACAGCGGTC	5610
SDR002_120	AATCTCCTA.AGGTCCGTC	2818
SDR002_120	AATCTCCTA.AGTTATCGC	5446
SDR002_120	AATCTCCTA.GTATGCCTT	7207
SDR002_120	AATCTCCTA.TCAGCGACC	6890
SDR002_120	AATCTCCTA.TTCTGGTGC	4885
SDR002_120	AATCTGACC.CGCCACCAT	6761
SDR002_120	AATCTGACC.CTCAGCTGG	1482
SDR002_120	AATCTGACC.TCGTCCGAT	2440
SDR002_120	AATGAGTCG.ACCTGCAGA	8584
SDR002_120	AATGAGTCG.CAGTCTAAC	7397
SDR002_120	AATGAGTCG.GCTACAATG	6301
SDR002_120	AATGAGTCG.GTAGAGAGC	7251
SDR002_120	AATGAGTCG.TAGGAGCTA	4990
SDR002_120	AATGAGTCG.TCATCATCT	25200
SDR002_120	AATGCACTT.AGACCAGCT	2923
SDR002_120	AATGCACTT.AGCAAGTCC	4561
SDR002_120	AATGCACTT.AGGATTGAG	8039
SDR002_120	AATGCAGCG.CATGGTTAC	4526
SDR002_120	AATGCAGCG.TACAACACC	9075
SDR002_120	AATGCAGCG.TGATGTGTG	2630
SDR002_120	AATGCCTCA.AAGTTCTCT	5340
SDR002_120	AATGCCTCA.ACACACCGT	514
SDR002_120	AATGCCTCA.AGCGACACC	10429
SDR002_120	AATGCCTCA.CATCCTCTC	6657
SDR002_120	AATGCCTCA.GTCAGTTGT	6025
SDR002_120	AATGCCTCA.TCTATGACA	9435
SDR002_120	AATGCGTGC.ACGTCTATG	6979
SDR002_120	AATGCGTGC.AGCCAGGAC	5013
SDR002_120	AATGCGTGC.CCTCTTGTA	3739
SDR002_120	AATGCGTGC.GTATGATCT	4626
SDR002_120	AATGCGTGC.TCCACGTGC	760
SDR002_120	AATGCTATC.ACGTCTATG	8925
SDR002_120	AATGCTATC.AGCGACACC	3621
SDR002_120	AATGCTATC.CTTGCACAA	4898
SDR002_120	AATGCTATC.GGTGAGTTC	9112
SDR002_120	AATGCTATC.GTCCACAAC	4367
SDR002_120	AATGCTATC.TACAACACC	8781
SDR002_120	AATGCTGAT.AGCGGAACA	6428
SDR002_120	AATGCTGAT.CAGTCCTAA	6575
SDR002_120	AATGCTGAT.CCTGACCTC	7298
SDR002_120	AATGCTGAT.CTGAGTAGC	3164
SDR002_120	AATGCTGAT.GCGGAGATT	6160
SDR002_120	AATGCTGAT.TACCGATTG	7339
SDR002_120	AATGCTGAT.TGACGATGA	5714
SDR002_120	AATGCTGAT.TTGTAATGC	4414
SDR002_120	AATGTGCGT.CACAACGCT	4295
SDR002_120	AATGTGCGT.CCATCACGA	7123
SDR002_120	AATGTGCGT.GATCTAGAG	4266
SDR002_120	AATGTGCGT.TGTGAGTAT	6499
SDR002_120	AATTAGAGG.AAGTCATGA	4749
SDR002_120	AATTAGAGG.GAGCATACA	3512
SDR002_120	AATTAGAGG.GTCAGTTGT	8543
SDR002_120	AATTCGGAA.ACCATACTT	7662
SDR002_120	AATTCGGAA.ATAGCACGG	3353
SDR002_120	AATTCGGAA.CGCGATGTA	1902
SDR002_120	AATTCGGAA.CTGATCAAG	4817
SDR002_120	AATTCGGAA.GCTCTCCAA	5082
SDR002_120	AATTGGATC.AGCCAGGAC	5856
SDR002_120	AATTGGATC.ATTGATCAC	9590
SDR002_120	AATTGGATC.CTGGACACT	8492
SDR002_120	AATTGGATC.TAGACACGT	4489
SDR002_120	AATTGGATC.TATCTAGGT	3519
SDR002_120	AATTGGTGA.CGGAACGAG	5669
SDR002_120	AATTGGTGA.CGTGTATTC	12637
SDR002_120	AATTGGTGA.CTGGTAATC	4183
SDR002_120	AATTGGTGA.GAGTGCATA	2796
SDR002_120	AATTGGTGA.TCAGGTGCA	8289
SDR002_120	ACAACCGGA.AATGCAGCG	7326
SDR002_120	ACAACCGGA.ACCATCTAA	5150
SDR002_120	ACAACCGGA.ATGCGGATT	14945
SDR002_120	ACAACCGGA.ATTGATTGG	3483
SDR002_120	ACAACCGGA.CTAGTTCCA	9177
SDR002_120	ACAACCGGA.GCGACCTGT	9338
SDR002_120	ACAACCGGA.GTGCCATGA	2671
SDR002_120	ACAACCGGA.TAGACCTAC	5334
SDR002_120	ACAACCGGA.TGTGTAGAG	5985
SDR002_120	ACAACCGGA.TTGCCGTAG	4997
SDR002_120	ACAACGAGC.ACTCGCTGT	1748
SDR002_120	ACAACGAGC.CATGGTTAC	7704
SDR002_120	ACAACGAGC.CGGTGAGTC	6166
SDR002_120	ACAAGAATG.ACTTCAGTA	6862
SDR002_120	ACAAGAATG.ATAGTGGTT	8264
SDR002_120	ACAAGAATG.CCTGACCTC	967
SDR002_120	ACAAGAATG.GATAAGCTG	3340
SDR002_120	ACAAGAATG.GCTAGTGGA	7444
SDR002_120	ACAAGGTAC.AATTGGATC	8080
SDR002_120	ACAAGGTAC.ACCTGCAGA	1783
SDR002_120	ACAAGGTAC.AGTACTACA	2799
SDR002_120	ACAAGGTAC.ATACCGCTT	8025
SDR002_120	ACAAGGTAC.CAAGAGAGT	3078
SDR002_120	ACAAGGTAC.GCAACACCT	7188
SDR002_120	ACAAGGTAC.GCGCTACCT	6571
SDR002_120	ACAAGTACA.ACAAGAATG	2240
SDR002_120	ACAAGTACA.ATCCAATGA	1655
SDR002_120	ACAAGTACA.ATCGATCCT	7520
SDR002_120	ACAAGTACA.GATGTTACA	1200
SDR002_120	ACAAGTACA.GATTGAGTA	5219
SDR002_120	ACAAGTACA.GCGCTACCT	7330
SDR002_120	ACAAGTACA.GTAGAGAGC	7465
SDR002_120	ACAAGTACA.GTCCGTAAG	3014
SDR002_120	ACAAGTACA.TTCCGAGCG	653
SDR002_120	ACAATAGGT.ATATCAGCC	4651
SDR002_120	ACAATAGGT.GTCCTTCAT	8507
SDR002_120	ACAATAGGT.TACGACTTG	4243
SDR002_120	ACAATAGGT.TGCTCCTCC	6891
SDR002_120	ACAATAGGT.TTAACGGAG	6353
SDR002_120	ACAATTCGG.ATCTCTGCT	10140
SDR002_120	ACAATTCGG.CGTGCCTAT	2800
SDR002_120	ACAATTCGG.CTATCCATC	4824
SDR002_120	ACAATTCGG.GCGTGATAC	8364
SDR002_120	ACAATTCGG.GTCTTATGC	3456
SDR002_120	ACAATTCGG.TACGAACTC	1395
SDR002_120	ACAATTCGG.TTCATTCGC	6843
SDR002_120	ACACACCGT.AACGTTCTT	5378
SDR002_120	ACACACCGT.ACTTCGCAG	10850
SDR002_120	ACACACCGT.ATGACACAA	7458
SDR002_120	ACACACCGT.CACGTAGAC	4389
SDR002_120	ACACACCGT.CACGTCATA	5791
SDR002_120	ACACACCGT.CGCGCACAT	8154
SDR002_120	ACACACCGT.CTCTAAGAG	4478
SDR002_120	ACACACCGT.TCGAATAGA	3917
SDR002_120	ACACACGTC.ACACTAACG	4622
SDR002_120	ACACACGTC.TGCGCTGCA	941
SDR002_120	ACACAGAAC.AGGTACCAA	8215
SDR002_120	ACACAGAAC.CGTACATCT	3812
SDR002_120	ACACAGAAC.TAATCTGGA	2421
SDR002_120	ACACAGAAC.TGAGACAGC	3433
SDR002_120	ACACAGAAC.TTACTTACG	9100
SDR002_120	ACACATCTG.CTCGACTGC	2445
SDR002_120	ACACATCTG.GATCTACTT	5058
SDR002_120	ACACATCTG.GTGGACTGG	3890
SDR002_120	ACACATCTG.TAGGAGGAT	9012
SDR002_120	ACACCACAT.AATCCTCGT	9554
SDR002_120	ACACCACAT.CTTGGATCA	5219
SDR002_120	ACACCGCCA.ACCATACTT	10783
SDR002_120	ACACCGCCA.AGCACCGTG	4014
SDR002_120	ACACCGCCA.CAACGCACA	8016
SDR002_120	ACACCGCCA.CACTGGTCC	9008
SDR002_120	ACACCGCCA.CAGCTGGAG	7955
SDR002_120	ACACCGCCA.TCAGACAAG	6515
SDR002_120	ACACGTTGC.AACGGAGAT	473
SDR002_120	ACACGTTGC.ACACCGCCA	4803
SDR002_120	ACACGTTGC.ACGCTATGT	3654
SDR002_120	ACACGTTGC.CGCCTGCAA	4020
SDR002_120	ACACGTTGC.GCGGTAAGT	6676
SDR002_120	ACACGTTGC.GTGACTCTC	3504
SDR002_120	ACACGTTGC.TAATCTGGA	6697
SDR002_120	ACACGTTGC.TATGTATGC	4666
SDR002_120	ACACGTTGC.TCTACAGTT	8717
SDR002_120	ACACGTTGC.TGTTGTCGA	4798
SDR002_120	ACACGTTGC.TTGACCTGA	9339
SDR002_120	ACACTAACG.AGTACGAAT	3181
SDR002_120	ACACTAACG.ATACCGCTT	2946
SDR002_120	ACACTAACG.CAAGAACCG	5063
SDR002_120	ACACTAACG.TCGAACGCT	9938
SDR002_120	ACACTAACG.TTCAACTAC	5138
SDR002_120	ACACTGTGA.ATCTCGAAC	4441
SDR002_120	ACACTGTGA.CCTACTAGA	4783
SDR002_120	ACACTGTGA.TAATTCGTG	5556
SDR002_120	ACACTGTGA.TCTTAAGTG	4815
SDR002_120	ACACTGTGA.TGGTCTACG	2685
SDR002_120	ACAGAAGAG.AGCGCATGA	7897
SDR002_120	ACAGAAGAG.GTAATCAGC	6257
SDR002_120	ACAGAAGAG.TAACACATC	11066
SDR002_120	ACAGAAGAG.TCTCATCGG	3929
SDR002_120	ACAGAGATG.AAGACGAAG	7721
SDR002_120	ACAGAGATG.ATCCGTCTC	7506
SDR002_120	ACAGAGATG.CCGATCAGC	7798
SDR002_120	ACAGAGATG.CTTCTATGA	4871
SDR002_120	ACAGAGATG.GCGATATGA	4649
SDR002_120	ACAGAGATG.GTGACGTAA	2961
SDR002_120	ACAGAGATG.TAACATTGG	2919
SDR002_120	ACAGCATCA.AACGTTCTT	4671
SDR002_120	ACAGCATCA.CTCGTTCAC	6030
SDR002_120	ACAGCATCA.GCCATCGCT	1356
SDR002_120	ACAGCGGTC.CGATTGAAC	4262
SDR002_120	ACAGCGGTC.CGCACTCTT	7569
SDR002_120	ACAGCGGTC.GATCTGTTC	4694
SDR002_120	ACAGCGTAT.ATCTTACAG	5456
SDR002_120	ACAGCGTAT.CAGTGCTGC	7560
SDR002_120	ACAGCGTAT.GGTAAGGAT	5238
SDR002_120	ACAGCGTAT.GTAAGGTCC	3038
SDR002_120	ACAGGAACT.CATGTGAAC	2470
SDR002_120	ACAGGAACT.GAGAATCAG	2301
SDR002_120	ACAGGAACT.TCAGTAAGC	9599
SDR002_120	ACAGGTATC.AATGCCTCA	4797
SDR002_120	ACAGGTATC.ACCTAGTTA	1343
SDR002_120	ACAGGTATC.AGTACTACA	3635
SDR002_120	ACAGGTATC.AGTTCAACC	2970
SDR002_120	ACAGGTATC.ATGCGCCGT	1172
SDR002_120	ACAGGTATC.CCTTGACGG	2333
SDR002_120	ACAGGTATC.GTAGAAGTT	8149
SDR002_120	ACAGGTATC.TAGTGCACT	3145
SDR002_120	ACAGTATTG.ACGACATCT	5948
SDR002_120	ACAGTATTG.CAGCTGGAG	5531
SDR002_120	ACAGTATTG.CCGCTATCC	6420
SDR002_120	ACAGTATTG.TCCACCTCA	8773
SDR002_120	ACATCGTCC.CGTGTATTC	2704
SDR002_120	ACATGACTA.AGCTTGGTG	11894
SDR002_120	ACATGACTA.CATGACGTT	5716
SDR002_120	ACATGACTA.CATTGACAA	4506
SDR002_120	ACATGACTA.GAATCACAT	6143
SDR002_120	ACATGACTA.GATCTGTTC	4730
SDR002_120	ACATGACTA.TTAGTCGGA	1301
SDR002_120	ACATGGATT.GCCTTCCAT	1165
SDR002_120	ACATGGATT.TGACGGTTG	6126
SDR002_120	ACATTCCAC.GCCGAGTCT	2081
SDR002_120	ACATTCCAC.GGAGTACAG	6599
SDR002_120	ACATTCCAC.TGTCATAGC	1624
SDR002_120	ACATTGACA.CAGTTACTG	4201
SDR002_120	ACATTGACA.GGTCGGTCT	3143
SDR002_120	ACATTGACA.GTACAATGC	8236
SDR002_120	ACATTGACA.TATTCAACG	1236
SDR002_120	ACATTGACA.TGATGACAG	7853
SDR002_120	ACCACGCTA.ACCATGTCT	10002
SDR002_120	ACCACGCTA.ACCGACGGT	7970
SDR002_120	ACCACGCTA.ACGCTAGTG	4866
SDR002_120	ACCACGCTA.ACGTGAATC	4343
SDR002_120	ACCACGCTA.AGCTACTCA	7641
SDR002_120	ACCACGCTA.AGTACGAAT	10442
SDR002_120	ACCACGCTA.ATTGACACG	6250
SDR002_120	ACCACGCTA.CAGTTACTG	6067
SDR002_120	ACCACGCTA.CGGAAGACG	7077
SDR002_120	ACCACGCTA.CTCTGTCAA	6057
SDR002_120	ACCACGCTA.GACTGCGCA	2000
SDR002_120	ACCACGCTA.GAGACTCGA	3715
SDR002_120	ACCACGCTA.GTAGTTGGT	2951
SDR002_120	ACCACGCTA.GTGCATCAA	6799
SDR002_120	ACCACGCTA.TCCGATCTG	2467
SDR002_120	ACCACGCTA.TGCAGCCTT	6334
SDR002_120	ACCACGGAT.CAACACCTA	5569
SDR002_120	ACCACGGAT.CAACCGGTC	6501
SDR002_120	ACCACGGAT.GAGTCACCA	6309
SDR002_120	ACCACGGAT.TGTGGACAA	3266
SDR002_120	ACCACTAGG.AGGAGCAAT	5145
SDR002_120	ACCACTAGG.CAGGATCAA	571
SDR002_120	ACCACTAGG.CTATTCCGT	3926
SDR002_120	ACCACTAGG.GCTACCGAG	3885
SDR002_120	ACCACTAGG.GGTCCTAAG	816
SDR002_120	ACCACTAGG.TCAGAGTCA	2987
SDR002_120	ACCACTAGG.TGAACCAAT	2984
SDR002_120	ACCACTAGG.TGGTGGATC	4592
SDR002_120	ACCAGCGTT.ACCATCTAA	6298
SDR002_120	ACCAGCGTT.AGGAATTGG	2579
SDR002_120	ACCAGCGTT.ATCTCGAAC	3376
SDR002_120	ACCAGCGTT.GATGCGACG	5970
SDR002_120	ACCAGCGTT.GATTAGACA	9428
SDR002_120	ACCAGCGTT.TTAACGGAG	7138
SDR002_120	ACCATACTT.ATAGCCTAA	3115
SDR002_120	ACCATACTT.GCAGCGATA	7173
SDR002_120	ACCATACTT.TGTAGGTTA	6245
SDR002_120	ACCATACTT.TTGGTAACT	5702
SDR002_120	ACCATCTAA.CAGTATGAT	4608
SDR002_120	ACCATCTAA.CGTTCCATT	8498
SDR002_120	ACCATCTAA.GCTACAATG	4848
SDR002_120	ACCATCTAA.GTAGACTCT	9811
SDR002_120	ACCATCTAA.GTAGCATAC	5363
SDR002_120	ACCATCTAA.TACAGGACT	7629
SDR002_120	ACCATCTAA.TCGGTATCA	4585
SDR002_120	ACCATCTAA.TTACTTACG	6339
SDR002_120	ACCATGTCT.ATATAGCGT	8856
SDR002_120	ACCATGTCT.GCGTCGTCT	9004
SDR002_120	ACCATGTCT.GTGTATCTG	7094
SDR002_120	ACCATGTCT.TTCAGTGCC	7119
SDR002_120	ACCATTCAC.AGACATCCA	8378
SDR002_120	ACCATTCAC.ATAGCCTAA	1816
SDR002_120	ACCATTCAC.CAGAGCACC	2988
SDR002_120	ACCATTCAC.CTGGTCGGT	7387
SDR002_120	ACCATTCAC.TACTAGTAG	4479
SDR002_120	ACCATTCAC.TATCGAGCC	6800
SDR002_120	ACCATTCAC.TTCTGGTGC	328
SDR002_120	ACCGACGGT.ATCCATTAG	10435
SDR002_120	ACCGACGGT.CAGCGTAAG	8393
SDR002_120	ACCGACGGT.CTATTCCGT	3824
SDR002_120	ACCGACGGT.TCAGACAAG	6288
SDR002_120	ACCGAGACA.CACCTTCCT	6765
SDR002_120	ACCGAGACA.CTCGTTCAC	4522
SDR002_120	ACCGAGACA.GAATTCAGT	5630
SDR002_120	ACCGAGACA.GGTCTTGCA	8606
SDR002_120	ACCGAGACA.GTTAGATTG	8423
SDR002_120	ACCGAGACA.TAAGTACAC	6609
SDR002_120	ACCGAGACA.TCTTGGTAG	5456
SDR002_120	ACCGAGACA.TGTAACAGT	5596
SDR002_120	ACCGAGACA.TTAAGTGGT	9618
SDR002_120	ACCGAGTAG.CATAAGATC	9098
SDR002_120	ACCGAGTAG.CGGACAAGT	2465
SDR002_120	ACCGAGTAG.CTGGTCGGT	6007
SDR002_120	ACCGAGTAG.TGCATACAT	5771
SDR002_120	ACCGATCGA.AGAGCGGAG	3460
SDR002_120	ACCGATCGA.GCGTGAGCT	3627
SDR002_120	ACCGCTGTG.AGCGGTCTA	5134
SDR002_120	ACCGCTGTG.AGTCTAAGC	1732
SDR002_120	ACCGCTGTG.CAACCGGTC	2993
SDR002_120	ACCGCTGTG.GGAGTTAGC	3911
SDR002_120	ACCGCTGTG.GGTAGACAT	7639
SDR002_120	ACCGCTGTG.TCTGTGAAG	3488
SDR002_120	ACCGGAAGG.CGTAATGAC	6310
SDR002_120	ACCGGAAGG.GACGTCAAT	4358
SDR002_120	ACCGGAAGG.TGGATAGGT	11223
SDR002_120	ACCGGAGTA.AATAACTCC	8865
SDR002_120	ACCGGAGTA.ACGTCGCTC	5225
SDR002_120	ACCGGAGTA.GTCCACAAC	3997
SDR002_120	ACCGGAGTA.TCTGCGCTG	4937
SDR002_120	ACCGGTTAC.AGTAATCAG	6517
SDR002_120	ACCGGTTAC.CCGCACTCA	7257
SDR002_120	ACCGGTTAC.GATGCGACG	5547
SDR002_120	ACCGGTTAC.GCATTGATC	3721
SDR002_120	ACCGTACGC.AACAGCAGT	6947
SDR002_120	ACCGTACGC.AGGTCCGTC	6568
SDR002_120	ACCGTACGC.GGATGCGAA	6104
SDR002_120	ACCGTACGC.GGTAGACAT	460
SDR002_120	ACCGTCACG.AATACTCCG	5347
SDR002_120	ACCGTCACG.CCATAATCG	5283
SDR002_120	ACCGTCACG.CTGGTACAT	6925
SDR002_120	ACCGTCACG.TAGTAACGG	5895
SDR002_120	ACCGTCACG.TCTCGATGC	7887
SDR002_120	ACCGTCCTA.AAGCAATCG	5722
SDR002_120	ACCGTCCTA.ACCGAGTAG	5478
SDR002_120	ACCGTCCTA.CGTTGATCC	5030
SDR002_120	ACCGTCCTA.TATTACTCG	3620
SDR002_120	ACCGTCCTA.TGGTCTACG	6407
SDR002_120	ACCTAGCAC.AGTAAGCCA	4894
SDR002_120	ACCTAGCAC.AGTACGAAT	10508
SDR002_120	ACCTAGCAC.CCAACGGAA	7427
SDR002_120	ACCTAGCAC.GAGCGACTC	3534
SDR002_120	ACCTAGCAC.GCGACACAG	8853
SDR002_120	ACCTAGTTA.ATAGCTTGC	6891
SDR002_120	ACCTAGTTA.CACACTGCC	1639
SDR002_120	ACCTAGTTA.CACGATAGA	2687
SDR002_120	ACCTAGTTA.GCGTGATAC	8543
SDR002_120	ACCTAGTTA.GGAAGTATG	4579
SDR002_120	ACCTAGTTA.GGTTCGCAA	6815
SDR002_120	ACCTAGTTA.TGGACTGCC	1105
SDR002_120	ACCTAGTTA.TTATTCGAC	2485
SDR002_120	ACCTCCTAG.AGCTACTCA	6552
SDR002_120	ACCTCCTAG.AGGTGCGAG	701
SDR002_120	ACCTCCTAG.AGTGGAATG	4956
SDR002_120	ACCTCCTAG.ATGCTGTCG	6315
SDR002_120	ACCTCCTAG.GCAACTCGC	5028
SDR002_120	ACCTGCAGA.ATTCTCTGG	4567
SDR002_120	ACCTGCAGA.CTCAGTGAT	6116
SDR002_120	ACCTGCAGA.GTGTATCTG	6508
SDR002_120	ACCTGCAGA.GTGTCTGGA	7112
SDR002_120	ACCTGCAGA.TGCCGACTA	4407
SDR002_120	ACCTGCAGA.TGGAACTAA	9045
SDR002_120	ACCTGTACC.AACAGCAGT	6648
SDR002_120	ACCTGTACC.ATCAGGATG	7364
SDR002_120	ACCTGTACC.CGTACACAC	7867
SDR002_120	ACCTGTACC.GACGTCAAT	8112
SDR002_120	ACCTTGAAG.AACAGCAGT	6887
SDR002_120	ACCTTGAAG.ATGAGATCC	5125
SDR002_120	ACCTTGAAG.CAGGATCAA	9694
SDR002_120	ACCTTGAAG.GATCTACTT	9784
SDR002_120	ACCTTGAAG.GTGTTGGAA	11037
SDR002_120	ACCTTGAAG.TCTATTAGG	5666
SDR002_120	ACGAATCGC.CTGTGCTCA	3857
SDR002_120	ACGAATCGC.GGAAGAAGC	6511
SDR002_120	ACGACAGTC.ATTGGTTCC	13240
SDR002_120	ACGACAGTC.CTCAGTGAT	6530
SDR002_120	ACGACATCT.AACCATGGT	933
SDR002_120	ACGACATCT.AGGAAGGTG	10126
SDR002_120	ACGACATCT.ATGAGCAGG	5097
SDR002_120	ACGACATCT.CCGCATCCT	7527
SDR002_120	ACGACATCT.GCCGAACCA	7004
SDR002_120	ACGACATCT.GTTCAGAAG	7804
SDR002_120	ACGACATCT.TCAGTGCAA	5901
SDR002_120	ACGACATCT.TCTCGTATC	5993
SDR002_120	ACGACATCT.TGATTGCTG	4553
SDR002_120	ACGACATCT.TGGAACTAA	10142
SDR002_120	ACGACGATT.AACTTAGCT	2797
SDR002_120	ACGACGATT.AGGTATTCC	5342
SDR002_120	ACGACGATT.ATTGACACG	8924
SDR002_120	ACGACGATT.GGAAGGTAT	468
SDR002_120	ACGACGATT.GTAACCATA	7253
SDR002_120	ACGACGATT.TCACACTGC	5775
SDR002_120	ACGACTGCG.ACAATAGGT	1264
SDR002_120	ACGACTGCG.CTTGGTCAT	1545
SDR002_120	ACGAGAGCA.ACTATCCTG	3913
SDR002_120	ACGAGAGCA.AGCAAGTCC	10885
SDR002_120	ACGAGAGCA.CTCGTTCAC	5148
SDR002_120	ACGAGAGCA.GCACCATCG	8498
SDR002_120	ACGAGAGCA.GGTGGAGCT	2981
SDR002_120	ACGAGAGCA.TGGTAGCAG	317
SDR002_120	ACGAGCTTC.CAACGCACA	6620
SDR002_120	ACGAGCTTC.CCAATATAC	7438
SDR002_120	ACGAGCTTC.GCTTACGTT	5393
SDR002_120	ACGAGCTTC.GTGGTACGG	4042
SDR002_120	ACGATGACC.CGACCTGTA	7007
SDR002_120	ACGATGACC.TAGATCTGT	4489
SDR002_120	ACGATGGAA.ACTTGATCT	13776
SDR002_120	ACGATGGAA.CATTGACAA	8296
SDR002_120	ACGATGGAA.GATACTGTG	6289
SDR002_120	ACGATGGAA.TAACCGTGA	6501
SDR002_120	ACGATGGAA.TTCATTCGC	7059
SDR002_120	ACGCAAGAT.ATTAGCCAC	4936
SDR002_120	ACGCACACT.GTCCTAGTT	4066
SDR002_120	ACGCACACT.TGCGTATCT	8488
SDR002_120	ACGCGACAG.CCGCATCCT	6059
SDR002_120	ACGCGACAG.CCTATTCAA	8677
SDR002_120	ACGCGACAG.GACACGCAA	5035
SDR002_120	ACGCGACAG.GGTCCTGGT	9064
SDR002_120	ACGCGTGAC.ACAATAGGT	1053
SDR002_120	ACGCGTGAC.ACTCCGGTT	7819
SDR002_120	ACGCGTGAC.AGAGAGTGG	3589
SDR002_120	ACGCGTGAC.AGGTGCGAG	2884
SDR002_120	ACGCGTGAC.ATAGTCTCC	5853
SDR002_120	ACGCGTGAC.TACTTCCAG	3761
SDR002_120	ACGCGTGAC.TGACCTATG	6260
SDR002_120	ACGCTAGTG.ACGAGAGCA	6038
SDR002_120	ACGCTAGTG.AGTGTGCAC	10726
SDR002_120	ACGCTAGTG.ATGTCGCCT	801
SDR002_120	ACGCTAGTG.CAATACCAC	6129
SDR002_120	ACGCTAGTG.CACTACAGG	1113
SDR002_120	ACGCTAGTG.CAGCACGTG	3655
SDR002_120	ACGCTAGTG.CCAGTTACG	2184
SDR002_120	ACGCTAGTG.TATCATGCT	8465
SDR002_120	ACGCTATGT.ACCTAGCAC	1508
SDR002_120	ACGCTATGT.ACGCAAGAT	11440
SDR002_120	ACGCTATGT.CACGTCATA	8355
SDR002_120	ACGCTATGT.GCACGTAGA	4350
SDR002_120	ACGCTATGT.TCGCCAAGC	8510
SDR002_120	ACGCTCTTA.CACCTCAAC	8651
SDR002_120	ACGCTCTTA.CCAACGGAA	6517
SDR002_120	ACGCTCTTA.GAGCCATCC	4490
SDR002_120	ACGCTCTTA.TGCGCACTG	3003
SDR002_120	ACGGACCAT.AACCGTGAG	6752
SDR002_120	ACGGACCAT.CAAGAGGAG	2927
SDR002_120	ACGGACCAT.CATTGCAGA	10765
SDR002_120	ACGGACCAT.TATCCTCAG	5530
SDR002_120	ACGGACCAT.TATTACAGC	4729
SDR002_120	ACGGACCAT.TGCAGTTCA	3671
SDR002_120	ACGGTGCCT.ACCAGCGTT	10266
SDR002_120	ACGGTGCCT.ACCTAGCAC	6347
SDR002_120	ACGGTGCCT.ATATAGCGT	7158
SDR002_120	ACGGTGCCT.CGTGGTACC	10574
SDR002_120	ACGGTGCCT.CTGCAGAGC	2885
SDR002_120	ACGGTGCCT.GCCACATGG	7154
SDR002_120	ACGGTGCCT.TAGATCTGT	4562
SDR002_120	ACGGTGCCT.TGTCTACAC	6150
SDR002_120	ACGGTGTAC.CATACAACC	6670
SDR002_120	ACGGTGTAC.CGTCAGCAC	6547
SDR002_120	ACGGTGTAC.GTCATTCTA	6453
SDR002_120	ACGTACTGC.TGGATTAGC	2306
SDR002_120	ACGTAGTAT.ATAGTCTCC	5693
SDR002_120	ACGTAGTAT.ATGGATATC	1562
SDR002_120	ACGTAGTAT.CCAGGAGTT	2079
SDR002_120	ACGTAGTAT.CGAGCCGTT	5883
SDR002_120	ACGTAGTAT.CTACCTGCG	495
SDR002_120	ACGTAGTAT.GAATCAACC	6765
SDR002_120	ACGTAGTAT.GACATAACG	3383
SDR002_120	ACGTAGTAT.GCCTTAGAG	6173
SDR002_120	ACGTATGTC.ACACTAACG	7706
SDR002_120	ACGTATGTC.AGAAGAGTC	3903
SDR002_120	ACGTATGTC.CAATCAAGT	12421
SDR002_120	ACGTATGTC.CTGTACGAC	4953
SDR002_120	ACGTATGTC.GGAGACACA	8602
SDR002_120	ACGTATGTC.TCCTTCAAC	8339
SDR002_120	ACGTATGTC.TTCTGGTGC	4659
SDR002_120	ACGTCGCTC.CCTAAGTCT	6844
SDR002_120	ACGTCGCTC.GCCGTTGTT	4919
SDR002_120	ACGTCGCTC.GCGTAACAA	4980
SDR002_120	ACGTCGCTC.GGTACTTCC	7372
SDR002_120	ACGTCTATG.ACTAAGTTC	7854
SDR002_120	ACGTCTATG.ATTCATGTG	3700
SDR002_120	ACGTCTATG.CGTTACACC	6418
SDR002_120	ACGTCTATG.GCAGATCCG	4661
SDR002_120	ACGTCTATG.TGACAAGTT	6100
SDR002_120	ACGTCTATG.TGTGCAGTA	5584
SDR002_120	ACGTCTATG.TTGCAGTCA	2626
SDR002_120	ACGTGAATC.AACGATGAC	3833
SDR002_120	ACGTGAATC.ACATGGATT	639
SDR002_120	ACGTGAATC.CCGGTTGAG	11960
SDR002_120	ACGTGAATC.CGATTGAAC	1731
SDR002_120	ACGTGAATC.CTCTACGCA	5809
SDR002_120	ACGTGAATC.GATTCTCGG	3927
SDR002_120	ACGTGAATC.TGTAGGTTA	8104
SDR002_120	ACGTGCTCG.ATCACCGCA	5452
SDR002_120	ACGTGCTCG.CCTCATAAC	7701
SDR002_120	ACGTGCTCG.CTGCAGAGC	6185
SDR002_120	ACGTGCTCG.CTTAGGACT	9385
SDR002_120	ACGTGTAGT.AGGTCAGCA	7832
SDR002_120	ACGTGTAGT.GGAAGGTAT	9679
SDR002_120	ACGTGTAGT.TCACGACAA	3205
SDR002_120	ACGTTCAAT.ACGTGCTCG	4072
SDR002_120	ACGTTCAAT.AGAAGAGTC	4079
SDR002_120	ACGTTCAAT.AGTCGATCA	4094
SDR002_120	ACGTTCAAT.ATTGACACG	10903
SDR002_120	ACGTTCAAT.CTGTGGTGG	1458
SDR002_120	ACGTTCAAT.GTCTTCTCG	9017
SDR002_120	ACGTTCAAT.TAAGCCATT	7084
SDR002_120	ACGTTCAAT.TAATCTGGA	5921
SDR002_120	ACGTTCAAT.TGCAGTCGG	5781
SDR002_120	ACTAACCGA.ATCTTACAG	2984
SDR002_120	ACTAACCGA.CCGCATCCT	9962
SDR002_120	ACTAACCGA.GGAAGGTAT	3861
SDR002_120	ACTAACCGA.GTGCATCAA	1877
SDR002_120	ACTAACCGA.TATCGGAAC	1922
SDR002_120	ACTAAGTTC.ACAGCGGTC	4223
SDR002_120	ACTAAGTTC.AGGAGGTGA	7773
SDR002_120	ACTACCATC.ACGCACACT	6001
SDR002_120	ACTACCATC.ATACCGAAG	6630
SDR002_120	ACTACCATC.CAGGAGCCT	4722
SDR002_120	ACTACCATC.CTAGTGCTG	3196
SDR002_120	ACTACCATC.GATACCGGA	5210
SDR002_120	ACTACTCAT.ATGAGATCC	6042
SDR002_120	ACTACTCAT.ATGCTGTCG	577
SDR002_120	ACTACTCAT.CCTACTAGA	1800
SDR002_120	ACTACTCAT.CCTCCTTGT	3275
SDR002_120	ACTACTCAT.TAGCACTAT	918
SDR002_120	ACTACTCAT.TCGCCAAGC	1910
SDR002_120	ACTACTCAT.TCTAGTGAC	2003
SDR002_120	ACTATCCTG.ACCTTGAAG	3560
SDR002_120	ACTATCCTG.ACTGCTAGT	4190
SDR002_120	ACTATCCTG.GCGAAGACA	8597
SDR002_120	ACTATCCTG.TCGTAATAG	4936
SDR002_120	ACTATTGTC.AGATACGTT	3856
SDR002_120	ACTATTGTC.ATCACCGCA	6252
SDR002_120	ACTATTGTC.CCATTACAG	5304
SDR002_120	ACTATTGTC.GGACGAGCA	3517
SDR002_120	ACTATTGTC.TCCACGTGC	2092
SDR002_120	ACTCACGAA.AAGGAACAG	8793
SDR002_120	ACTCACGAA.AATCTGACC	5414
SDR002_120	ACTCACGAA.CAGGATCAA	4436
SDR002_120	ACTCACGAA.TCAGCTCAG	6049
SDR002_120	ACTCATTCA.CGAGCTTAC	621
SDR002_120	ACTCCAACT.TCGCGTCAT	11632
SDR002_120	ACTCCAACT.TGCCATCTC	7060
SDR002_120	ACTCCAACT.TGTAGCAAG	6479
SDR002_120	ACTCCGGTT.ACGATGGAA	5716
SDR002_120	ACTCCGGTT.AGCGGTCTA	2896
SDR002_120	ACTCCGGTT.CTATTCCGT	5253
SDR002_120	ACTCCGTCG.AAGTTGCCA	2673
SDR002_120	ACTCCGTCG.AGAAGTCCT	4522
SDR002_120	ACTCCGTCG.CAGATCATT	9069
SDR002_120	ACTCCGTCG.CCGACTGTT	2245
SDR002_120	ACTCCGTCG.GCAGCTCTT	5906
SDR002_120	ACTCCGTCG.TATCCTCAG	4735
SDR002_120	ACTCCTGAG.AGCCACTTC	1808
SDR002_120	ACTCGAGTC.AATGCTGAT	5196
SDR002_120	ACTCGAGTC.CAAGCCTCG	6699
SDR002_120	ACTCGAGTC.CCGTCAGGT	7137
SDR002_120	ACTCGAGTC.CTGATCCGA	6249
SDR002_120	ACTCGAGTC.GGAACCTAG	328
SDR002_120	ACTCGAGTC.TATGAGACC	8079
SDR002_120	ACTCGAGTC.TCGAACGCT	6077
SDR002_120	ACTCGCTGT.AGCGACACC	6549
SDR002_120	ACTCGCTGT.GTTACTACT	1932
SDR002_120	ACTCGCTGT.TATTGACTG	4857
SDR002_120	ACTCGCTGT.TTGATGAGT	1387
SDR002_120	ACTCGTAGG.AAGCAGCAT	6202
SDR002_120	ACTCGTAGG.AGTACGAAT	8726
SDR002_120	ACTCGTAGG.ATTCCGTAC	2290
SDR002_120	ACTCGTAGG.ATTGACACG	5710
SDR002_120	ACTCGTAGG.CACTGGTCC	4173
SDR002_120	ACTCGTAGG.GATCGATAC	393
SDR002_120	ACTCGTAGG.TCCAGCAGC	3037
SDR002_120	ACTCGTCTA.ACCGATCGA	7920
SDR002_120	ACTCGTCTA.AGCCTCGCA	3881
SDR002_120	ACTCGTCTA.CAACACTCC	3727
SDR002_120	ACTCGTCTA.CGATTGAAC	1371
SDR002_120	ACTCGTCTA.TAGGATTAG	4940
SDR002_120	ACTCGTCTA.TATAATCGC	5558
SDR002_120	ACTCGTCTA.TCTATTAGG	3469
SDR002_120	ACTCGTCTA.TCTGTGAAG	7535
SDR002_120	ACTCTAGGA.CTCGCAAGA	4466
SDR002_120	ACTCTAGGA.TACGTTGGA	5009
SDR002_120	ACTCTAGGA.TCAACACTC	225
SDR002_120	ACTCTAGGA.TCCGTATAC	6390
SDR002_120	ACTCTAGGA.TGATAGAGG	5803
SDR002_120	ACTCTCACA.GACCAGAGA	5137
SDR002_120	ACTCTGCTC.AGATCTGAC	4177
SDR002_120	ACTCTGCTC.CGCATAACT	1574
SDR002_120	ACTCTGCTC.GAATAAGAG	8887
SDR002_120	ACTCTGCTC.GCGGAGATT	435
SDR002_120	ACTCTGCTC.TAGCACTAT	4345
SDR002_120	ACTCTGCTC.TGGTAACCA	901
SDR002_120	ACTCTGCTC.TGTGGACAA	8197
SDR002_120	ACTGACTAC.ATCATTACG	5617
SDR002_120	ACTGACTAC.CATCTCACG	3736
SDR002_120	ACTGACTAC.CCGTACGGA	4465
SDR002_120	ACTGACTAC.GCCAATGAA	1937
SDR002_120	ACTGACTAC.TATACCACT	1615
SDR002_120	ACTGCTAGT.ACCATTCAC	3300
SDR002_120	ACTGCTAGT.ATAGCCTAA	7070
SDR002_120	ACTGCTAGT.CCGATGTTC	298
SDR002_120	ACTGCTAGT.TACTCGACC	576
SDR002_120	ACTGCTAGT.TTGCAGTCA	3804
SDR002_120	ACTGGACCA.AACGCCTAC	3550
SDR002_120	ACTGGACCA.AAGACGAAG	3237
SDR002_120	ACTGGACCA.AAGCTTGCA	6881
SDR002_120	ACTGGACCA.ACTCCGTCG	5396
SDR002_120	ACTGGACCA.CAATGTGCT	4701
SDR002_120	ACTGGACCA.CAGGTTGTC	6146
SDR002_120	ACTGGACCA.GACCGGTAG	4004
SDR002_120	ACTGGACCA.GAGCACATT	1678
SDR002_120	ACTGGACCA.GCAGGAGAA	7515
SDR002_120	ACTGGACCA.GTCTGACGT	18653
SDR002_120	ACTGGACCA.TACCGATTG	4617
SDR002_120	ACTGGACCA.TAGCGAGAA	5807
SDR002_120	ACTGGACCA.TCATGCTCA	7425
SDR002_120	ACTGGACCA.TCTGCGCTG	6059
SDR002_120	ACTGGTCAG.ACCGTCACG	4467
SDR002_120	ACTGGTCAG.AGCCACTTC	6010
SDR002_120	ACTGGTCAG.CTAGACATG	7087
SDR002_120	ACTGGTCAG.TCAAGGAGT	5162
SDR002_120	ACTGGTCAG.TCGGTATCA	4850
SDR002_120	ACTGGTGCT.CGTTACACC	1329
SDR002_120	ACTGGTGCT.TTATCCAAG	2769
SDR002_120	ACTGTAATC.AATATCGCT	8911
SDR002_120	ACTGTAATC.ACTCTCACA	4921
SDR002_120	ACTGTAATC.CCTATTCAA	7605
SDR002_120	ACTGTAATC.CTATAGCTC	5014
SDR002_120	ACTGTAATC.CTCGAACTG	2742
SDR002_120	ACTGTAATC.GAACAACCA	5132
SDR002_120	ACTGTAATC.GCAACCAAC	6045
SDR002_120	ACTGTAATC.TAGATCTGT	1220
SDR002_120	ACTGTAATC.TATCCTCAG	2017
SDR002_120	ACTGTAATC.TCCGATCTG	9612
SDR002_120	ACTGTAATC.TGTATCGTG	7013
SDR002_120	ACTGTGTCA.ACGCACACT	9455
SDR002_120	ACTGTGTCA.CGTGGTACC	2329
SDR002_120	ACTGTGTCA.GTAAGGTCC	6363
SDR002_120	ACTGTGTCA.TACCTATCC	4882
SDR002_120	ACTGTGTCA.TGCCGAACT	855
SDR002_120	ACTTAGCTT.CACGTAGAC	10081
SDR002_120	ACTTAGCTT.GCGATATGA	6060
SDR002_120	ACTTAGCTT.GTAGCCTTG	9389
SDR002_120	ACTTCAGTA.TACAAGAGG	2439
SDR002_120	ACTTCGCAG.AGAGGTGAA	7615
SDR002_120	ACTTCGCAG.AGTACGAAT	1828
SDR002_120	ACTTCGCAG.ATACGAGGT	4241
SDR002_120	ACTTCGCAG.CTCATGCCA	2776
SDR002_120	ACTTCGCAG.GATCGCACT	3762
SDR002_120	ACTTCGCAG.GTACGTCTA	3214
SDR002_120	ACTTCGCAG.TCCAAGTAA	4080
SDR002_120	ACTTCGCAG.TGCGCACTG	2392
SDR002_120	ACTTCTAAC.AGTAATCAG	9578
SDR002_120	ACTTCTAAC.AGTTAGGTC	5504
SDR002_120	ACTTCTAAC.ATTAGCACA	4449
SDR002_120	ACTTCTAAC.GAGTCCAAT	680
SDR002_120	ACTTCTAAC.GTTATCGAT	3564
SDR002_120	ACTTCTAAC.TACAAGAGG	6698
SDR002_120	ACTTCTAAC.TATGGTTGG	8551
SDR002_120	ACTTCTAAC.TGTGCCATG	7870
SDR002_120	ACTTCTAAC.TTCCTAAGG	9600
SDR002_120	ACTTCTTGG.CAATTGTCT	8134
SDR002_120	ACTTCTTGG.CGCAATCGA	3070
SDR002_120	ACTTCTTGG.CTAGTTCCA	4559
SDR002_120	ACTTCTTGG.CTCCGCATT	7934
SDR002_120	ACTTCTTGG.GAATTCAGT	5185
SDR002_120	ACTTGATCT.ACGCTCTTA	9392
SDR002_120	ACTTGATCT.CAACTAATC	7608
SDR002_120	ACTTGATCT.CACTGGTCC	1505
SDR002_120	ACTTGATCT.CCACTTCGC	10557
SDR002_120	ACTTGATCT.CCTGCTCCA	1140
SDR002_120	ACTTGATCT.CGGTTCGTA	470
SDR002_120	ACTTGATCT.TAACATTGG	3240
SDR002_120	AGAAGAGTC.AAGTAGGAC	284
SDR002_120	AGAAGAGTC.CATCCAGGA	4331
SDR002_120	AGAAGAGTC.CTCATTAGT	10542
SDR002_120	AGAAGAGTC.GAACGCTGT	3694
SDR002_120	AGAAGAGTC.GCTTCTGAA	5981
SDR002_120	AGAAGAGTC.GTGGACTGG	7441
SDR002_120	AGAAGAGTC.TCTAGCTGG	7575
SDR002_120	AGAAGAGTC.TCTATTAGG	7964
SDR002_120	AGAAGAGTC.TGGTAGCAG	2885
SDR002_120	AGAAGAGTC.TTAACGGAG	5275
SDR002_120	AGAAGCTGC.ACTCTCACA	1205
SDR002_120	AGAAGCTGC.AGAGGTGAA	1708
SDR002_120	AGAAGCTGC.CGGTAGCTT	11584
SDR002_120	AGAAGCTGC.GAGGTCACG	3338
SDR002_120	AGAAGTAAC.TAATGTAGC	1503
SDR002_120	AGAAGTCCT.ACTATTGTC	3990
SDR002_120	AGAAGTCCT.TGCTTACGG	5977
SDR002_120	AGAAGTCCT.TGTCACATA	2213
SDR002_120	AGAATCAGA.ACCTGCAGA	2732
SDR002_120	AGAATCAGA.AGCTACTCA	6313
SDR002_120	AGAATCAGA.AGGATCTCA	5536
SDR002_120	AGAATCAGA.CCGCAATGG	696
SDR002_120	AGAATCAGA.CCTCCAATC	4698
SDR002_120	AGAATCAGA.CGATAGGTG	7806
SDR002_120	AGAATCAGA.CGTGTCCGA	11041
SDR002_120	AGAATCAGA.TTGATGAGT	8296
SDR002_120	AGACATATC.CCAGGAGTT	6189
SDR002_120	AGACATATC.CGCGCACAT	9576
SDR002_120	AGACATATC.CTGTGCTCA	3236
SDR002_120	AGACATATC.GATGCAGAA	8795
SDR002_120	AGACATATC.GCGTGAGCT	5347
SDR002_120	AGACATATC.GTTGACCAT	1549
SDR002_120	AGACATCCA.AGGAATTGG	8162
SDR002_120	AGACATCCA.CAGTTGAGT	4454
SDR002_120	AGACATCCA.CCATAAGTA	9870
SDR002_120	AGACATCCA.GCGTTCAGA	5924
SDR002_120	AGACATCCA.TACCTCCTC	9346
SDR002_120	AGACCACGC.ACAGTATTG	5518
SDR002_120	AGACCACGC.ATATCCGAT	9949
SDR002_120	AGACCACGC.CAAGCGCAT	3795
SDR002_120	AGACCACGC.GCCTGCATC	4058
SDR002_120	AGACCACGC.TAGAGCCAG	5217
SDR002_120	AGACCAGCT.AATGCTGAT	5838
SDR002_120	AGACCAGCT.ATTCCGTAC	5478
SDR002_120	AGACCAGCT.GAATTCAGT	1224
SDR002_120	AGACGCCTG.AAGGAAGTC	4552
SDR002_120	AGACGCCTG.ATGATAGCT	7288
SDR002_120	AGACGCCTG.CAGTCCTAA	5858
SDR002_120	AGACGCCTG.CCACATTAG	8654
SDR002_120	AGACGCCTG.TCTACAGTT	6243
SDR002_120	AGACGCCTG.TCTATTAGG	8205
SDR002_120	AGACGCTAT.ACTGGACCA	6700
SDR002_120	AGACGCTAT.CATGACGTT	8611
SDR002_120	AGACGCTAT.GTCAAGATC	9999
SDR002_120	AGACGGAGG.AACACACTC	5658
SDR002_120	AGACGGAGG.AGTCTGGAA	6205
SDR002_120	AGACGGAGG.ATGAGTGTG	2995
SDR002_120	AGACGGAGG.GATGCGGTT	7469
SDR002_120	AGACTAGTA.ACCGGTTAC	5871
SDR002_120	AGACTAGTA.CGACCACTT	5875
SDR002_120	AGACTAGTA.CTGGAGCGA	983
SDR002_120	AGACTAGTA.GAGCCATCC	857
SDR002_120	AGACTAGTA.TCTATGACA	6409
SDR002_120	AGACTTCGT.AACAATGCA	4735
SDR002_120	AGACTTCGT.ACAGGAACT	4946
SDR002_120	AGACTTCGT.AGTCCAGTG	5591
SDR002_120	AGACTTCGT.CTACGAGAA	2533
SDR002_120	AGACTTCGT.GCTACCGAG	5109
SDR002_120	AGACTTCGT.TCCATCATT	6484
SDR002_120	AGAGAGTGG.AGCGTAGAA	5916
SDR002_120	AGAGAGTGG.AGTGAACGG	4333
SDR002_120	AGAGAGTGG.CTCGAACTG	7238
SDR002_120	AGAGAGTGG.GTCTTCATA	3636
SDR002_120	AGAGCCGCA.AGTTGCCTT	3582
SDR002_120	AGAGCCGCA.CAGATCGAC	3081
SDR002_120	AGAGCCGCA.CTATCTTGA	5512
SDR002_120	AGAGCCGCA.CTTCACTGT	1658
SDR002_120	AGAGCCGCA.GCACGCATT	6488
SDR002_120	AGAGCGCGA.AAGCTGGTC	5608
SDR002_120	AGAGCGCGA.ACCATACTT	6235
SDR002_120	AGAGCGCGA.CCGTTCCAA	10145
SDR002_120	AGAGCGCGA.GAATCGAGA	6655
SDR002_120	AGAGCGCGA.GCATTGATC	8430
SDR002_120	AGAGCGCGA.TACAGTTAG	7206
SDR002_120	AGAGCGCGA.TGATGACAG	7931
SDR002_120	AGAGCGCGA.TGGATAGGT	8618
SDR002_120	AGAGCGGAG.CACTCACTA	2884
SDR002_120	AGAGCGGAG.CCGCTCATG	3521
SDR002_120	AGAGGACGT.ATGCGCCGT	4582
SDR002_120	AGAGGTGAA.ACCGCTGTG	5300
SDR002_120	AGAGGTGAA.AGCAAGTCC	7748
SDR002_120	AGAGGTGAA.ATGTCGCCT	4965
SDR002_120	AGAGGTGAA.ATTAGCACA	4558
SDR002_120	AGAGGTGAA.CCGCTATCC	11147
SDR002_120	AGAGGTGAA.CTCGACTGC	3894
SDR002_120	AGAGGTGAA.TTACTAGTC	6354
SDR002_120	AGATACGTT.ATGGACGTT	6838
SDR002_120	AGATACGTT.CCTCGAGAG	6609
SDR002_120	AGATACGTT.GCGATGGTG	6197
SDR002_120	AGATACGTT.GGATCAATG	6336
SDR002_120	AGATACGTT.GGTTCGCAA	2582
SDR002_120	AGATACGTT.GTTATCGAT	5982
SDR002_120	AGATACGTT.TGACCTCCT	4636
SDR002_120	AGATATGGA.AGATGTTGG	6410
SDR002_120	AGATATGGA.CCTAAGAAG	7037
SDR002_120	AGATATGGA.GCTAGTGGA	2318
SDR002_120	AGATATGGA.TCATGCAGG	6990
SDR002_120	AGATCGAGT.AACGGAGAT	9738
SDR002_120	AGATCGAGT.AGTGTTCTG	6877
SDR002_120	AGATCGAGT.TTCCAGGAG	5075
SDR002_120	AGATCTGAC.AGTCAGTTG	4973
SDR002_120	AGATCTGAC.CCTTCGAGC	10948
SDR002_120	AGATCTGAC.CTAGAGGTA	5177
SDR002_120	AGATCTGAC.GAGAACAGG	3610
SDR002_120	AGATCTGAC.GCATACATG	4425
SDR002_120	AGATCTGAC.TATAGTGCG	4598
SDR002_120	AGATCTTCA.ACTGTAATC	7353
SDR002_120	AGATCTTCA.GTCACTATG	6465
SDR002_120	AGATGAAGA.ATTGCGCTA	5394
SDR002_120	AGATGAGAT.AGAGAGTGG	3636
SDR002_120	AGATGAGAT.CACAACCAG	7299
SDR002_120	AGATGAGAT.GACAATGTT	4711
SDR002_120	AGATGAGAT.GGTCCTAAG	1746
SDR002_120	AGATGAGAT.TGATTGCTG	3946
SDR002_120	AGATGTTGG.ACCTAGCAC	6285
SDR002_120	AGATGTTGG.ATCAGTCGA	5009
SDR002_120	AGATGTTGG.ATGGACGTT	9262
SDR002_120	AGATGTTGG.CAATCATAC	4598
SDR002_120	AGATGTTGG.CATCCACCG	9945
SDR002_120	AGATGTTGG.CGCAACCTC	14632
SDR002_120	AGATGTTGG.CTGAGTAGC	5595
SDR002_120	AGATGTTGG.CTTAATCGT	7560
SDR002_120	AGATGTTGG.GGAGTACAG	4317
SDR002_120	AGATGTTGG.TATCATGCT	4637
SDR002_120	AGCAACATT.AATTGGATC	7810
SDR002_120	AGCAACATT.CTGACGATG	6853
SDR002_120	AGCAACATT.GAACCAGTT	5118
SDR002_120	AGCAACATT.GTATACAGA	4346
SDR002_120	AGCAACATT.TGAGAATCC	5664
SDR002_120	AGCAACATT.TTCGCTGAG	11194
SDR002_120	AGCAAGTCC.ATCGGTGGT	5221
SDR002_120	AGCAAGTCC.CGTGCCTAT	412
SDR002_120	AGCAAGTCC.CTCGTGTCC	2584
SDR002_120	AGCAAGTCC.TACGACTTG	9996
SDR002_120	AGCAAGTCC.TGCATACAT	8158
SDR002_120	AGCACACCT.CGAGTAGCA	2465
SDR002_120	AGCACACCT.TACGACTTG	4553
SDR002_120	AGCACACCT.TGGAAGATT	6054
SDR002_120	AGCACCAGC.AGACATATC	7552
SDR002_120	AGCACCAGC.ATAGAGCAG	5955
SDR002_120	AGCACCAGC.CACATATCA	1683
SDR002_120	AGCACCAGC.CCTGCTCCA	4447
SDR002_120	AGCACCAGC.CGCTTATGA	5773
SDR002_120	AGCACCAGC.CTAATACGC	5650
SDR002_120	AGCACCAGC.GAGTTATAG	1831
SDR002_120	AGCACCAGC.TGGAACTAA	6041
SDR002_120	AGCACCGTG.ACTACTCAT	2174
SDR002_120	AGCACCGTG.CTGAGTAGC	3645
SDR002_120	AGCACCGTG.GACCGCTTC	5079
SDR002_120	AGCACCGTG.TTACGGACC	8618
SDR002_120	AGCAGACAA.ACAAGTACA	5428
SDR002_120	AGCAGACAA.AGCAGACAA	2269
SDR002_120	AGCAGACAA.CAAGTACGA	6045
SDR002_120	AGCAGACAA.CGGTTCTAT	6350
SDR002_120	AGCAGACAA.TGACCTCCT	6718
SDR002_120	AGCAGACAA.TGTATGTAG	6001
SDR002_120	AGCATATGG.AGACCACGC	11317
SDR002_120	AGCATATGG.CACACCTGT	7573
SDR002_120	AGCATATGG.CCATTACAG	4448
SDR002_120	AGCATATGG.CTGGACTAA	8590
SDR002_120	AGCATATGG.GGAATTGGA	5424
SDR002_120	AGCATTCCA.AACTTAGCT	2035
SDR002_120	AGCATTCCA.AATCAGGAG	2650
SDR002_120	AGCATTCCA.ACTGTAATC	6579
SDR002_120	AGCATTCCA.AGTCATACT	6026
SDR002_120	AGCATTCCA.CAGAAGTGA	2341
SDR002_120	AGCATTCCA.GACTTCACC	2064
SDR002_120	AGCATTCCA.GCAATGAGA	8936
SDR002_120	AGCATTCCA.GGTCTTGCA	6911
SDR002_120	AGCATTGTT.AAGCTTGCA	4968
SDR002_120	AGCATTGTT.TTGCGAACA	9013
SDR002_120	AGCCACTTC.ACGGTGCCT	7201
SDR002_120	AGCCACTTC.ACTGTAATC	6199
SDR002_120	AGCCACTTC.CTGACAGCA	7896
SDR002_120	AGCCACTTC.GAGGTCCTT	4648
SDR002_120	AGCCACTTC.GCAGCTCTT	4485
SDR002_120	AGCCACTTC.TAACATTGG	7918
SDR002_120	AGCCACTTC.TCGCTTAAC	6628
SDR002_120	AGCCAGGAC.ACATGGATT	1378
SDR002_120	AGCCAGGAC.ATAGTCTCC	5990
SDR002_120	AGCCAGGAC.CTCTCAGTC	10976
SDR002_120	AGCCAGGAC.CTGGTACAT	6651
SDR002_120	AGCCAGGAC.TGGTCTACG	6873
SDR002_120	AGCCAGGAC.TTCGCATCC	1389
SDR002_120	AGCCGGATC.ACAGGAACT	7583
SDR002_120	AGCCGGATC.AGCACCGTG	7399
SDR002_120	AGCCGGATC.CGTGTGTGG	10359
SDR002_120	AGCCGTTCT.AACAGCAGT	11103
SDR002_120	AGCCGTTCT.ACGTGTAGT	4808
SDR002_120	AGCCGTTCT.CACAACCAG	5795
SDR002_120	AGCCGTTCT.CTGCGATTC	2498
SDR002_120	AGCCGTTCT.GGAAGTATG	6551
SDR002_120	AGCCGTTCT.GGATAATAC	11584
SDR002_120	AGCCGTTCT.GTTGACGTG	11065
SDR002_120	AGCCTCGCA.CATCAATAG	2969
SDR002_120	AGCCTCGCA.CCAGTCTCA	4030
SDR002_120	AGCCTCGCA.GAACTATGG	615
SDR002_120	AGCCTCGCA.GAGGTGAGC	4680
SDR002_120	AGCCTCGCA.TGGAATCGT	1108
SDR002_120	AGCCTCTAG.ACGACAGTC	5398
SDR002_120	AGCCTCTAG.CACCTACGC	2316
SDR002_120	AGCCTCTAG.CTGGAGCGA	7620
SDR002_120	AGCCTCTAG.GATTATGCG	5074
SDR002_120	AGCCTCTAG.GCATGTAAG	5256
SDR002_120	AGCCTCTAG.TGACGATGA	3197
SDR002_120	AGCCTCTAG.TTCACTGGA	5871
SDR002_120	AGCGACACC.CCATAGCCA	6030
SDR002_120	AGCGACACC.GGACACTGG	7606
SDR002_120	AGCGCATGA.CCTGTTAGC	3669
SDR002_120	AGCGCATGA.CGAGTAGCA	6685
SDR002_120	AGCGCATGA.GCATTGATC	4649
SDR002_120	AGCGCATGA.GCCTAACGG	997
SDR002_120	AGCGGAACA.CAATCAAGT	8549
SDR002_120	AGCGGAACA.CATACAACC	5789
SDR002_120	AGCGGAACA.GAGAACAGG	4102
SDR002_120	AGCGGAACA.GCCGTTGTT	4689
SDR002_120	AGCGGAACA.GCGTGATAC	5915
SDR002_120	AGCGGAACA.GGAGAATGA	4931
SDR002_120	AGCGGAACA.TCGCATTCG	5829
SDR002_120	AGCGGAACA.TTAAGTGGT	6810
SDR002_120	AGCGGTAAG.CTTAACAGC	6985
SDR002_120	AGCGGTAAG.TGCCGCTAC	1090
SDR002_120	AGCGGTAAG.TGGAGAACC	9022
SDR002_120	AGCGGTAAG.TTAAGTGGT	5622
SDR002_120	AGCGGTCTA.AACAACTGG	5542
SDR002_120	AGCGGTCTA.CACAACGCT	2884
SDR002_120	AGCGGTCTA.GTCTACCAA	2865
SDR002_120	AGCGGTCTA.TCGTAGGAA	4663
SDR002_120	AGCGGTCTA.TTCAGTGCC	6660
SDR002_120	AGCGGTCTA.TTCATTCGC	6960
SDR002_120	AGCGTAGAA.ACTTAGCTT	6373
SDR002_120	AGCGTAGAA.CGCTGTAGT	10812
SDR002_120	AGCGTAGAA.GATAGTTCT	8786
SDR002_120	AGCGTAGAA.GCAGCTTGA	4123
SDR002_120	AGCGTAGAA.GTTATCGAT	4050
SDR002_120	AGCGTAGAA.TCCACGTGC	3290
SDR002_120	AGCGTAGAA.TTAGCGTCT	4318
SDR002_120	AGCGTCGTC.AGACCACGC	2837
SDR002_120	AGCGTCGTC.AGTCTAAGC	3681
SDR002_120	AGCGTCGTC.CCTTAACAT	2383
SDR002_120	AGCGTCGTC.TCGTACCTT	10616
SDR002_120	AGCTACTCA.ATACGAGGT	6451
SDR002_120	AGCTACTCA.CATCGAAGC	5218
SDR002_120	AGCTACTCA.CGCACTGAA	4704
SDR002_120	AGCTACTCA.GAGGTCCTT	6597
SDR002_120	AGCTACTCA.GTAGAGAGC	2165
SDR002_120	AGCTACTCA.TATGACCGA	4046
SDR002_120	AGCTATATG.ACGTGAATC	2591
SDR002_120	AGCTATATG.ATTCGAAGA	4415
SDR002_120	AGCTATATG.CACATATCA	4101
SDR002_120	AGCTATATG.TACCAGCCA	2347
SDR002_120	AGCTCGTCT.ACTCCGTCG	7487
SDR002_120	AGCTCGTCT.CACCTACGC	1824
SDR002_120	AGCTCGTCT.CTGCAAGCC	1760
SDR002_120	AGCTCGTCT.GGAGCTCAA	7431
SDR002_120	AGCTCGTCT.GGATGCTCG	7874
SDR002_120	AGCTCGTCT.GTGCTGACT	3046
SDR002_120	AGCTCTCCG.AGACGCTAT	9167
SDR002_120	AGCTCTCCG.ATGGAGGAA	5854
SDR002_120	AGCTCTCCG.GCGAAGACA	3231
SDR002_120	AGCTCTCCG.TCTCAGGAT	3239
SDR002_120	AGCTCTCCG.TGTGCTAAC	734
SDR002_120	AGCTGCACT.ACTCATTCA	1803
SDR002_120	AGCTGCACT.AGCGGTAAG	5148
SDR002_120	AGCTGCACT.ATAATGTGG	632
SDR002_120	AGCTGCACT.ATGGAGAGT	5473
SDR002_120	AGCTGCACT.CCTACTAGA	4747
SDR002_120	AGCTGCACT.CCTTATCCG	2955
SDR002_120	AGCTGCACT.GACGCCGTA	5377
SDR002_120	AGCTGCACT.GTGCCATGA	7122
SDR002_120	AGCTGCACT.GTTGCTCAG	6439
SDR002_120	AGCTGCACT.TACGAGTGA	2485
SDR002_120	AGCTGCACT.TCTCGTATC	4113
SDR002_120	AGCTTGGTG.CGTGACCAG	6075
SDR002_120	AGCTTGGTG.GCCATACAA	5363
SDR002_120	AGCTTGGTG.GCGCTCTAT	7293
SDR002_120	AGCTTGGTG.TAGGTTAGT	3617
SDR002_120	AGGAAGGTG.ACGCTCTTA	5624
SDR002_120	AGGAAGGTG.ATGAACTAG	6288
SDR002_120	AGGAAGGTG.CTCGCTACG	6406
SDR002_120	AGGAAGGTG.GCATGTAAG	5221
SDR002_120	AGGAAGGTG.GCTACAATG	7418
SDR002_120	AGGAAGGTG.TGTATGTAG	7388
SDR002_120	AGGAATTGG.ATTCGCTTA	529
SDR002_120	AGGAATTGG.TTCCAATTC	4304
SDR002_120	AGGAGCAAT.AATGAGTCG	8694
SDR002_120	AGGAGCAAT.ACAGAAGAG	5472
SDR002_120	AGGAGCAAT.AGATGAAGA	577
SDR002_120	AGGAGCAAT.CCGAGCTGA	1323
SDR002_120	AGGAGCAAT.GTCCTAGTT	7833
SDR002_120	AGGAGCAAT.TCTGGAGGA	6183
SDR002_120	AGGAGGTGA.ACAATTCGG	4468
SDR002_120	AGGAGGTGA.AGACATATC	6585
SDR002_120	AGGAGGTGA.GACGTGGTC	3584
SDR002_120	AGGAGGTGA.TGATCTCGG	6233
SDR002_120	AGGAGGTGA.TTAACGTTC	3613
SDR002_120	AGGATCATG.ACCGAGACA	10860
SDR002_120	AGGATCATG.GATTAGACA	4318
SDR002_120	AGGATCATG.GCGCTTCTC	5083
SDR002_120	AGGATCATG.GGTGAGCGT	6024
SDR002_120	AGGATCATG.TAATGTAGC	10472
SDR002_120	AGGATCATG.TGGTAACCA	6137
SDR002_120	AGGATCTCA.AACTGATTC	5514
SDR002_120	AGGATCTCA.ACGCAAGAT	6173
SDR002_120	AGGATCTCA.AGTGACGAT	2457
SDR002_120	AGGATCTCA.ATCAAGCAT	1820
SDR002_120	AGGATCTCA.GAACTGCAA	5149
SDR002_120	AGGATCTCA.GCACAGTAA	5622
SDR002_120	AGGATCTCA.TAGTTGACG	4117
SDR002_120	AGGATGCGT.CTGAGATAG	5208
SDR002_120	AGGATGCGT.GCTACCGAG	6820
SDR002_120	AGGATTACT.CTGAGTAGC	6596
SDR002_120	AGGATTACT.CTGCAGAGC	5117
SDR002_120	AGGATTACT.GAACTGCAA	3224
SDR002_120	AGGATTACT.GGACTCCTT	6446
SDR002_120	AGGATTGAG.AAGGAACAG	5649
SDR002_120	AGGATTGAG.AAGTTCTCT	6938
SDR002_120	AGGATTGAG.ACAACGAGC	6289
SDR002_120	AGGATTGAG.ACCGAGACA	11025
SDR002_120	AGGATTGAG.ACCTAGCAC	4669
SDR002_120	AGGATTGAG.ATGCAGTTC	9081
SDR002_120	AGGATTGAG.ATTGACACG	10132
SDR002_120	AGGATTGAG.CATAAGATC	8841
SDR002_120	AGGATTGAG.TAAGTACAC	6570
SDR002_120	AGGTACCAA.AGGTCAGCA	6757
SDR002_120	AGGTACCAA.ATGGAGAGT	10737
SDR002_120	AGGTACCAA.CAGGTATCG	7724
SDR002_120	AGGTACCAA.GCCGAACCA	6926
SDR002_120	AGGTACCAA.GTGCGAGTA	1790
SDR002_120	AGGTACCAA.TAGAGACTA	3355
SDR002_120	AGGTACCAA.TATTGACTG	5891
SDR002_120	AGGTACCAA.TTGGTAACT	6432
SDR002_120	AGGTATTCC.AACACACTC	4452
SDR002_120	AGGTATTCC.AACGATGAC	5801
SDR002_120	AGGTATTCC.ATATCCGAT	4637
SDR002_120	AGGTATTCC.CCATAAGTA	8651
SDR002_120	AGGTATTCC.CCTCGAGAG	6700
SDR002_120	AGGTATTCC.CTGTGCTCA	13899
SDR002_120	AGGTATTCC.GTTCCAACA	5331
SDR002_120	AGGTATTCC.TGGTCGCTA	6101
SDR002_120	AGGTCACGT.ACCAGCGTT	6914
SDR002_120	AGGTCACGT.CTTAGAAGG	7461
SDR002_120	AGGTCACGT.TGAAGACCA	4830
SDR002_120	AGGTCACGT.TGTTACTGA	5388
SDR002_120	AGGTCAGCA.AAGGAAGTC	6582
SDR002_120	AGGTCAGCA.AATGCGTGC	5633
SDR002_120	AGGTCAGCA.ACACACCGT	5265
SDR002_120	AGGTCAGCA.GATACACTA	2202
SDR002_120	AGGTCAGCA.GATCTACTT	2897
SDR002_120	AGGTCAGCA.GGTAGCATC	5795
SDR002_120	AGGTCAGCA.GGTTACGCA	5604
SDR002_120	AGGTCCGTC.AAGTTGCCA	4383
SDR002_120	AGGTCCGTC.ACCGGAGTA	7526
SDR002_120	AGGTCCGTC.AGTGATGCG	4601
SDR002_120	AGGTCCGTC.ATCTGGTAG	5562
SDR002_120	AGGTCCGTC.GTCATTCTA	2931
SDR002_120	AGGTGCGAG.ATAACGACA	7500
SDR002_120	AGGTGTACA.ACGATGGAA	9160
SDR002_120	AGGTGTACA.CATTATGTC	8444
SDR002_120	AGGTGTACA.GCGTATAGG	5316
SDR002_120	AGGTGTACA.GGAGTTAGC	9240
SDR002_120	AGGTGTACA.GTCTCCAGG	588
SDR002_120	AGGTGTACA.TGCGTATCT	8455
SDR002_120	AGTAACGTA.AAGCCAAGT	5690
SDR002_120	AGTAACGTA.TCACGACAA	4682
SDR002_120	AGTAACGTA.TCAGTGCAA	1443
SDR002_120	AGTAACGTA.TGAGTGACT	3666
SDR002_120	AGTAAGCCA.ACAGCGGTC	9996
SDR002_120	AGTAAGCCA.CAATCAAGT	6367
SDR002_120	AGTAAGCCA.CACCTTCCT	1683
SDR002_120	AGTAAGCCA.GAGCCGTTA	5414
SDR002_120	AGTAAGCCA.TAGTACGTA	6607
SDR002_120	AGTAAGCCA.TATTCAACG	2917
SDR002_120	AGTAAGCCA.TCCTTCGTA	10751
SDR002_120	AGTAATCAG.GCGTGAGCT	7798
SDR002_120	AGTAATCAG.GCTGATGTC	5335
SDR002_120	AGTAATCAG.TCGCATTCG	3227
SDR002_120	AGTAATCAG.TCGTTCTCC	1894
SDR002_120	AGTAATCAG.TGGTGGTAA	1948
SDR002_120	AGTAATCAG.TGTGGTCCT	7585
SDR002_120	AGTAATCAG.TTCGCATCC	5777
SDR002_120	AGTAATGGT.CAAGCTGCA	8118
SDR002_120	AGTAATGGT.CATTGACAA	805
SDR002_120	AGTAATGGT.CGCCACCAT	8455
SDR002_120	AGTACGAAT.CGCATAACT	5466
SDR002_120	AGTACGAAT.CTTATCTCA	6792
SDR002_120	AGTACGAAT.GATCGCGAA	1127
SDR002_120	AGTACGAAT.GCCATACAA	4759
SDR002_120	AGTACGAAT.GCGCTACCT	3235
SDR002_120	AGTACGAAT.TACTAGTAG	2843
SDR002_120	AGTACTACA.ACTAAGTTC	1999
SDR002_120	AGTACTACA.GGATTACGC	10747
SDR002_120	AGTACTACA.GTACGTCTA	1096
SDR002_120	AGTACTACA.GTCTTCTCG	4724
SDR002_120	AGTACTACA.TGCGATACT	1807
SDR002_120	AGTACTCTC.ACGAGAGCA	8043
SDR002_120	AGTACTCTC.AGTCCGTGT	2641
SDR002_120	AGTACTCTC.CCGGTTCTA	7011
SDR002_120	AGTACTCTC.GTGCTAAGC	2730
SDR002_120	AGTAGAGGA.ACCTAGTTA	6811
SDR002_120	AGTAGAGGA.ATTAGCGGT	7852
SDR002_120	AGTAGAGGA.CAAGTCGAA	6207
SDR002_120	AGTAGAGGA.CCTATTCAA	7166
SDR002_120	AGTAGAGGA.CGCATAACT	10496
SDR002_120	AGTAGAGGA.CTGTGCTCA	10443
SDR002_120	AGTAGAGGA.GACATATGT	7133
SDR002_120	AGTAGAGGA.GTAGACTCT	1290
SDR002_120	AGTAGAGGA.TCAGGTGCA	5929
SDR002_120	AGTATGACG.ACCATTCAC	747
SDR002_120	AGTATGACG.AGCGGAACA	5819
SDR002_120	AGTATGACG.ATTGGTTCC	1651
SDR002_120	AGTATGACG.CAACGTCTT	6690
SDR002_120	AGTATGACG.CAAGAGAGT	7700
SDR002_120	AGTATGACG.CGTGCCTAT	661
SDR002_120	AGTATGACG.TTCAGTGCC	7815
SDR002_120	AGTCAGTTG.AGCTATATG	4941
SDR002_120	AGTCAGTTG.AGCTCGTCT	5244
SDR002_120	AGTCAGTTG.ATTAGCGGT	3902
SDR002_120	AGTCAGTTG.CGGTAGCTT	1255
SDR002_120	AGTCAGTTG.GCCACGAGT	5107
SDR002_120	AGTCATACT.CTCCAGCGT	3897
SDR002_120	AGTCATACT.CTGCGATTC	832
SDR002_120	AGTCATACT.CTGGTAATC	3908
SDR002_120	AGTCATACT.GGATCAATG	7097
SDR002_120	AGTCATACT.TGACCAAGT	4855
SDR002_120	AGTCCAGTG.AATGCTGAT	7215
SDR002_120	AGTCCAGTG.AGATGAAGA	1173
SDR002_120	AGTCCAGTG.ATGCGCCGT	5534
SDR002_120	AGTCCAGTG.CGTGTCCGA	5443
SDR002_120	AGTCCAGTG.CTGACGATG	3997
SDR002_120	AGTCCAGTG.GTGCGTTCC	8488
SDR002_120	AGTCCAGTG.TGCCATCTC	268
SDR002_120	AGTCCGTGT.CATAGGTGT	4287
SDR002_120	AGTCCGTGT.CATATGCGA	4744
SDR002_120	AGTCCGTGT.GCGTGAGCT	21101
SDR002_120	AGTCCGTGT.TAGGATTAG	6068
SDR002_120	AGTCCGTGT.TGCTTACGG	852
SDR002_120	AGTCGATCA.ACTCTAGGA	1659
SDR002_120	AGTCGATCA.AGTGTCTCT	7152
SDR002_120	AGTCGATCA.CCATAAGTA	5076
SDR002_120	AGTCGATCA.CGAATCCTG	13241
SDR002_120	AGTCGATCA.CGTTACACC	5140
SDR002_120	AGTCGATCA.CTTAATCGT	3706
SDR002_120	AGTCGATCA.GAGAACAGG	3100
SDR002_120	AGTCGATCA.GGAAGGTAT	7831
SDR002_120	AGTCGATCA.GTGGATAAG	9398
SDR002_120	AGTCGATCA.TCAATGGAC	8502
SDR002_120	AGTCGATCA.TCACGCGAC	5874
SDR002_120	AGTCGATCA.TTGGACTTC	6881
SDR002_120	AGTCGCCGA.AATACGTCT	8255
SDR002_120	AGTCGCCGA.AATGCCTCA	1722
SDR002_120	AGTCGCCGA.AGCACCAGC	6449
SDR002_120	AGTCGCCGA.CGCTTGTAG	1182
SDR002_120	AGTCGCCGA.CTAGACATG	8459
SDR002_120	AGTCGCCGA.CTTCGTGCA	5646
SDR002_120	AGTCGCCGA.CTTGTAACG	5044
SDR002_120	AGTCGCCGA.GAACTCGTA	2687
SDR002_120	AGTCGCCGA.GTATTACTG	12898
SDR002_120	AGTCGCCGA.GTGCTAAGC	6446
SDR002_120	AGTCGCCGA.TGATGGACA	762
SDR002_120	AGTCGCCGA.TGCATCGGA	5866
SDR002_120	AGTCGCCGA.TGTGTCTAC	8095
SDR002_120	AGTCGCGAC.AACTGATTC	3285
SDR002_120	AGTCGCGAC.AGGATCTCA	10155
SDR002_120	AGTCGCGAC.CCATCACGA	1062
SDR002_120	AGTCGCGAC.GCGAAGCTC	5217
SDR002_120	AGTCGCGAC.GGTAGACAT	3056
SDR002_120	AGTCGCGAC.GTTGCATGG	7890
SDR002_120	AGTCGCGAC.TTCATCCAA	4971
SDR002_120	AGTCGTCCG.CTGGTGACA	4522
SDR002_120	AGTCGTCCG.TACGGTCGT	3911
SDR002_120	AGTCTAAGC.ACAACGAGC	4441
SDR002_120	AGTCTAAGC.ATCCATTAG	3159
SDR002_120	AGTCTAAGC.CTTAGGACT	1603
SDR002_120	AGTCTAAGC.GGTAAGGAT	4780
SDR002_120	AGTCTAAGC.GTGCACGAG	6052
SDR002_120	AGTCTGGAA.AGGATTACT	2773
SDR002_120	AGTCTGGAA.CATCCTCTC	993
SDR002_120	AGTCTGGAA.CTGGTACAT	7963
SDR002_120	AGTCTGGAA.TACGAGTGA	5847
SDR002_120	AGTCTGGAA.TCTGCAACA	4719
SDR002_120	AGTCTGGAA.TCTTAAGTG	4100
SDR002_120	AGTCTGGAA.TGACCTCCT	3583
SDR002_120	AGTGAACGG.AGCCTCTAG	2253
SDR002_120	AGTGAACGG.AGGAATTGG	7377
SDR002_120	AGTGAACGG.AGTCGTCCG	8026
SDR002_120	AGTGAACGG.ATCCAATGA	644
SDR002_120	AGTGAACGG.CAACGATCG	4840
SDR002_120	AGTGAACGG.GAACTCGTA	970
SDR002_120	AGTGAACGG.GAGTCACCA	2185
SDR002_120	AGTGAACGG.TTATCCAAG	8392
SDR002_120	AGTGACGAT.ACCACTAGG	2977
SDR002_120	AGTGACGAT.ACTCACGAA	5552
SDR002_120	AGTGACGAT.AGGTCAGCA	9425
SDR002_120	AGTGACGAT.AGTTATCGC	14399
SDR002_120	AGTGACGAT.ATCAAGCAT	924
SDR002_120	AGTGACGAT.CAGCTTACC	5227
SDR002_120	AGTGACGAT.CAGTACATC	7278
SDR002_120	AGTGACGAT.CGCGCACAT	7691
SDR002_120	AGTGACGAT.GACACGCAA	6095
SDR002_120	AGTGACGAT.GAGATACAC	5832
SDR002_120	AGTGACGAT.TACCATGTA	1388
SDR002_120	AGTGACGAT.TGATAGAGG	3337
SDR002_120	AGTGAGAGA.AGCCGTTCT	3024
SDR002_120	AGTGAGAGA.AGCTTGGTG	4504
SDR002_120	AGTGAGAGA.CTTGCGACC	9083
SDR002_120	AGTGAGAGA.GGATACAAT	5349
SDR002_120	AGTGAGAGA.GTGCATCAA	5301
SDR002_120	AGTGAGAGA.TACGACCAT	7384
SDR002_120	AGTGAGAGA.TGATCTCGG	5670
SDR002_120	AGTGAGAGA.TGTCTACAC	6399
SDR002_120	AGTGATGCG.ACCTGCAGA	2138
SDR002_120	AGTGATGCG.AGTCGATCA	1734
SDR002_120	AGTGATGCG.CCTCGCGTT	689
SDR002_120	AGTGATGCG.TATACCACT	1821
SDR002_120	AGTGATGCG.TTCCTAAGG	3122
SDR002_120	AGTGGAATG.TAGCGCAGC	3103
SDR002_120	AGTGGAATG.TCCTGAGAC	4665
SDR002_120	AGTGGAATG.TTACGCTCG	5005
SDR002_120	AGTGTCTCT.ATAGCCTAA	5706
SDR002_120	AGTGTCTCT.ATCCTCCGA	3222
SDR002_120	AGTGTCTCT.CACCAGAAG	484
SDR002_120	AGTGTCTCT.CGTGGTACC	1554
SDR002_120	AGTGTCTCT.CTGCAGAGC	1123
SDR002_120	AGTGTCTCT.CTGGTGACA	6716
SDR002_120	AGTGTCTCT.GTGGAGGTC	4613
SDR002_120	AGTGTGCAC.CAACTAATC	7911
SDR002_120	AGTGTGCAC.CATTCCGAG	8627
SDR002_120	AGTGTGCAC.CCGAGCTGA	6334
SDR002_120	AGTGTGCAC.CGTCATGGA	3727
SDR002_120	AGTGTGCAC.GAATCGAGA	5747
SDR002_120	AGTGTGCAC.GTGTCGAGC	5454
SDR002_120	AGTGTGCAC.TCATCTGTC	252
SDR002_120	AGTGTGCAC.TGCTCACAC	8056
SDR002_120	AGTGTTCTG.ACTGTGTCA	7820
SDR002_120	AGTGTTCTG.CATTGTTCA	6860
SDR002_120	AGTGTTCTG.GCGATGGTG	8355
SDR002_120	AGTGTTCTG.TGTGGTCCT	7958
SDR002_120	AGTTACAAG.CCACACAGA	1092
SDR002_120	AGTTACAAG.CCTAGTTAG	4835
SDR002_120	AGTTACAAG.CTTGATCTA	4958
SDR002_120	AGTTACAAG.GAATTGTTG	3482
SDR002_120	AGTTACAAG.GAGTTATAG	6217
SDR002_120	AGTTAGGTC.CGTACATCT	502
SDR002_120	AGTTAGGTC.CTCGCTACG	13614
SDR002_120	AGTTAGGTC.TACCTATCC	3496
SDR002_120	AGTTAGGTC.TCATATCGC	3745
SDR002_120	AGTTAGGTC.TGACAAGTT	4595
SDR002_120	AGTTATCGC.ACCTAGTTA	4587
SDR002_120	AGTTATCGC.CACCAAGAT	17816
SDR002_120	AGTTATCGC.GTGCGAGTA	7356
SDR002_120	AGTTCAACC.ACATTCCAC	7153
SDR002_120	AGTTCAACC.ATGGAGAGT	4199
SDR002_120	AGTTCAACC.CATCCTCTC	3470
SDR002_120	AGTTCAACC.CGTACACAC	828
SDR002_120	AGTTCAACC.TAGATCTGT	10040
SDR002_120	AGTTCGATA.AGTAATCAG	2076
SDR002_120	AGTTCGATA.ATACAACCG	8413
SDR002_120	AGTTCGATA.CCGGTGGTT	3642
SDR002_120	AGTTCGATA.CTGCATGTT	3557
SDR002_120	AGTTCGATA.GGATACCTA	5473
SDR002_120	AGTTCGATA.GTACCACAA	3913
SDR002_120	AGTTCGATA.GTATCGTCG	5490
SDR002_120	AGTTCGATA.TACGTTACC	10548
SDR002_120	AGTTGAGCG.CATAGAGAT	2834
SDR002_120	AGTTGAGCG.GGTAACTAC	3892
SDR002_120	AGTTGAGCG.TGAGATCAT	5027
SDR002_120	AGTTGCCTT.AAGGAAGTC	7353
SDR002_120	AGTTGCCTT.AAGGTGCTG	8426
SDR002_120	AGTTGCCTT.CATCGCTGG	5596
SDR002_120	AGTTGCCTT.TATGTACCT	8835
SDR002_120	AGTTGTGTA.CTGAGTAGC	560
SDR002_120	AGTTGTGTA.CTGTGGTGG	7392
SDR002_120	AGTTGTGTA.GTCGAGTAC	2537
SDR002_120	AGTTGTGTA.TGGACGAGA	946
SDR002_120	AGTTGTGTA.TTCGCATCC	646
SDR002_120	ATAACGACA.ACAGCGGTC	5231
SDR002_120	ATAACGACA.ACATTGACA	7130
SDR002_120	ATAACGACA.ACTTCGCAG	7621
SDR002_120	ATAACGACA.CAGCTTACC	3558
SDR002_120	ATAACGACA.CATCCGACA	5926
SDR002_120	ATAACGACA.GTTAGTCAA	3437
SDR002_120	ATAACGACA.TCCTCTAGT	2412
SDR002_120	ATAACGACA.TTAACGGAG	8131
SDR002_120	ATAAGACAG.AGTCTGGAA	7934
SDR002_120	ATAAGACAG.CGCCTGCAA	10236
SDR002_120	ATAAGACAG.CGTTACACC	7318
SDR002_120	ATAAGACAG.GGACACTGG	5391
SDR002_120	ATAAGTTCG.AGGAGCAAT	5066
SDR002_120	ATAAGTTCG.AGTGACGAT	8485
SDR002_120	ATAAGTTCG.ATACAACCG	5897
SDR002_120	ATAAGTTCG.CCTTCCTCA	8758
SDR002_120	ATAAGTTCG.GAAGAGCAC	10961
SDR002_120	ATAAGTTCG.TACAACACC	4003
SDR002_120	ATAAGTTCG.TCCAATCAT	8468
SDR002_120	ATAAGTTCG.TCGCTGATT	6366
SDR002_120	ATAATCGAG.AATGAGTCG	897
SDR002_120	ATAATCGAG.ACCATGTCT	10009
SDR002_120	ATAATCGAG.ACTCTAGGA	7077
SDR002_120	ATAATCGAG.GCCACGAGT	1211
SDR002_120	ATAATCGAG.GCTCCTAGC	8517
SDR002_120	ATAATCGAG.TCTAGCTGG	9803
SDR002_120	ATAATCGAG.TTAGGAAGG	9201
SDR002_120	ATAATGTGG.AACTGCGAC	2652
SDR002_120	ATAATGTGG.AGGTACCAA	7109
SDR002_120	ATAATGTGG.AGTGTCTCT	6703
SDR002_120	ATAATGTGG.AGTTGCCTT	4437
SDR002_120	ATAATGTGG.ATTGATCAC	7968
SDR002_120	ATAATGTGG.CCTAGTCTC	9639
SDR002_120	ATAATGTGG.GCCTTCCAT	7915
SDR002_120	ATAATGTGG.GTACCTAAC	10794
SDR002_120	ATAATGTGG.TAGAGCGTC	7020
SDR002_120	ATACAACCG.ACACTAACG	7317
SDR002_120	ATACAACCG.ACCGGTTAC	13663
SDR002_120	ATACAACCG.ACGATGACC	5426
SDR002_120	ATACAACCG.ACGCACACT	13147
SDR002_120	ATACAACCG.ACGCTAGTG	5598
SDR002_120	ATACAACCG.AGCCGTTCT	3116
SDR002_120	ATACAACCG.AGCGACACC	6139
SDR002_120	ATACAACCG.CCTTGCTTG	3987
SDR002_120	ATACAACCG.CGATACTCT	5685
SDR002_120	ATACAACCG.CTGGACTAA	5325
SDR002_120	ATACAACCG.GGATACCTA	8323
SDR002_120	ATACCGAAG.AGTCATACT	3454
SDR002_120	ATACCGAAG.ATACTTGCT	3262
SDR002_120	ATACCGAAG.CACTTGGAT	5581
SDR002_120	ATACCGAAG.CTTAACAGC	6084
SDR002_120	ATACCGAAG.TTCTCCACA	8628
SDR002_120	ATACGAGGT.AACGGAGAT	4846
SDR002_120	ATACGAGGT.ATGCAGTTC	500
SDR002_120	ATACGAGGT.TATCTGTCA	3446
SDR002_120	ATACGAGGT.TCCTCTAGT	7791
SDR002_120	ATACGAGGT.TGTGTAGAG	4355
SDR002_120	ATACGAGGT.TTCGCATCC	10588
SDR002_120	ATACTTGCT.ATCCGGTCC	6701
SDR002_120	ATACTTGCT.GCTCAATGA	3585
SDR002_120	ATACTTGCT.GTCTCTTCA	6856
SDR002_120	ATAGACCGA.ACACTGTGA	760
SDR002_120	ATAGACCGA.ACTACCATC	3751
SDR002_120	ATAGACCGA.GAGCGACTC	636
SDR002_120	ATAGACCGA.GTGACTCTC	343
SDR002_120	ATAGACCGA.TTCCTTGAC	1392
SDR002_120	ATAGAGCAG.AATACCTTG	3584
SDR002_120	ATAGAGCAG.AATATCGCT	12464
SDR002_120	ATAGAGCAG.AGCGGTCTA	6533
SDR002_120	ATAGAGCAG.ATCCTCCGA	5383
SDR002_120	ATAGAGCAG.CACCTCGGA	3949
SDR002_120	ATAGAGCAG.CTGATCAAG	670
SDR002_120	ATAGAGCAG.GTCCGCTCA	7515
SDR002_120	ATAGAGCAG.GTTGATGCA	375
SDR002_120	ATAGCACGG.AAGGAAGTC	9519
SDR002_120	ATAGCACGG.AGGTCAGCA	10083
SDR002_120	ATAGCACGG.CAGATCATT	12595
SDR002_120	ATAGCACGG.CCATGATGT	8747
SDR002_120	ATAGCACGG.CCGCAATGG	4431
SDR002_120	ATAGCACGG.GTATCCTGC	8472
SDR002_120	ATAGCACGG.TAAGGTCCG	8160
SDR002_120	ATAGCACGG.TTCTGAATG	6386
SDR002_120	ATAGCCTAA.AACGGTAGC	8300
SDR002_120	ATAGCCTAA.ATCCAGCTG	364
SDR002_120	ATAGCCTAA.CATCAATAG	8715
SDR002_120	ATAGCCTAA.GAGGTCCTT	4972
SDR002_120	ATAGCCTAA.GCACCATCG	3200
SDR002_120	ATAGCCTAA.GCATGTGGT	11688
SDR002_120	ATAGCCTAA.GCGGTAGTC	4551
SDR002_120	ATAGCCTAA.GTATTACTG	2789
SDR002_120	ATAGCCTAA.TCAACACTC	7834
SDR002_120	ATAGCCTAA.TCACAGGTA	7169
SDR002_120	ATAGCCTAA.TCATATCGC	8662
SDR002_120	ATAGCTTGC.CAGGAGCCT	3257
SDR002_120	ATAGCTTGC.GGTAACTAC	1826
SDR002_120	ATAGCTTGC.TCTAGGATG	7585
SDR002_120	ATAGCTTGC.TGCCGAACT	2539
SDR002_120	ATAGCTTGC.TGTTAAGCC	3565
SDR002_120	ATAGTCAGT.AAGGATACG	4247
SDR002_120	ATAGTCAGT.CAGGTTGTC	4555
SDR002_120	ATAGTCAGT.GCCTTATCT	6656
SDR002_120	ATAGTCAGT.GTGGTTACC	8802
SDR002_120	ATAGTCAGT.TCATGCTCA	5446
SDR002_120	ATAGTCAGT.TCCTTCGTA	639
SDR002_120	ATAGTCTCC.AGCGCATGA	5514
SDR002_120	ATAGTCTCC.TTGAGACGG	7298
SDR002_120	ATAGTGGTT.AACAACTGG	5057
SDR002_120	ATAGTGGTT.ACGTGAATC	2771
SDR002_120	ATAGTGGTT.CTAGACATG	6156
SDR002_120	ATAGTGGTT.CTGTTACCA	2360
SDR002_120	ATAGTGGTT.TATGCCTTC	5733
SDR002_120	ATATAGCGT.AACGCCTAC	7139
SDR002_120	ATATAGCGT.AAGTAGGAC	7817
SDR002_120	ATATAGCGT.CCGATGTTC	11729
SDR002_120	ATATAGCGT.CCTAGTCTC	4588
SDR002_120	ATATAGCGT.CGGTTCTAT	8351
SDR002_120	ATATAGCGT.GATACTGTG	9410
SDR002_120	ATATAGCGT.TACAACACC	776
SDR002_120	ATATAGCGT.TAGATAGCC	6811
SDR002_120	ATATAGCGT.TGTCGTGAG	5890
SDR002_120	ATATAGCGT.TTCTGAATG	6774
SDR002_120	ATATCAGCC.ATTCATGTG	5388
SDR002_120	ATATCAGCC.CCAGGAGTT	9146
SDR002_120	ATATCAGCC.CTTATCTCA	2577
SDR002_120	ATATCAGCC.TGAGACAGC	4210
SDR002_120	ATATCAGCC.TGTCTACAC	794
SDR002_120	ATATCCGAT.AGCTTGGTG	10878
SDR002_120	ATATCCGAT.AGGATGCGT	8581
SDR002_120	ATATCCGAT.ATCTCGTGA	2183
SDR002_120	ATATCCGAT.CTATAGCTC	3812
SDR002_120	ATATCCGAT.CTTAATCGT	5062
SDR002_120	ATATCCGAT.GCTACAATG	2891
SDR002_120	ATATCCGAT.TGGTCTACG	909
SDR002_120	ATATGCAGC.ACCACGCTA	8140
SDR002_120	ATATGCAGC.AGTCGATCA	10064
SDR002_120	ATATGCAGC.CAACGCACA	1317
SDR002_120	ATATGCAGC.CGTGAGACT	1936
SDR002_120	ATATGCAGC.GCCTTCCAT	2584
SDR002_120	ATATGCAGC.GCTTACTAG	1992
SDR002_120	ATATGCAGC.TACGAGTGA	2506
SDR002_120	ATATGCAGC.TTGAGACGG	10199
SDR002_120	ATATGTCCA.ACGTTCAAT	13551
SDR002_120	ATATGTCCA.GTCAGACCG	4970
SDR002_120	ATATGTCCA.GTCTACCAA	2639
SDR002_120	ATATGTCCA.TCCGTATAC	870
SDR002_120	ATATGTCCA.TTACGCTCG	7906
SDR002_120	ATATTCGCA.AAGCAACTA	5244
SDR002_120	ATATTCGCA.CACGCGTAA	6303
SDR002_120	ATATTCGCA.CAGTGCTGC	828
SDR002_120	ATATTCGCA.CTGGTGACA	8554
SDR002_120	ATATTCGCA.CTGTCTAGT	8580
SDR002_120	ATATTCGCA.CTTGGATCA	8091
SDR002_120	ATATTCGCA.GATGTAAGG	5649
SDR002_120	ATATTCGCA.GCGCTTCTC	5919
SDR002_120	ATATTCGCA.GGTGATAGG	6060
SDR002_120	ATATTCGCA.TATGTATGC	8915
SDR002_120	ATATTCGCA.TCGAACGCT	6172
SDR002_120	ATCAAGAGA.AGCTCGTCT	5575
SDR002_120	ATCAAGAGA.AGTGAACGG	4003
SDR002_120	ATCAAGAGA.CATGTGAAC	8337
SDR002_120	ATCAAGAGA.CCAGATCAC	4925
SDR002_120	ATCAAGAGA.CCTGTCATT	2832
SDR002_120	ATCAAGAGA.CGCTTGTAG	8592
SDR002_120	ATCAAGAGA.CGTGCCTAT	12057
SDR002_120	ATCAAGAGA.CTTACATGC	7776
SDR002_120	ATCAAGCAT.ACATGGATT	3946
SDR002_120	ATCAAGCAT.ATCAGAAGC	7435
SDR002_120	ATCAAGCAT.CCTGCTCCA	3788
SDR002_120	ATCAAGCAT.TGGTAGCAG	3462
SDR002_120	ATCACCGCA.AGTGTCTCT	9173
SDR002_120	ATCACCGCA.ATGAGCAGG	5481
SDR002_120	ATCACCGCA.CTATACTAG	3915
SDR002_120	ATCACCGCA.TGAGAATCC	4874
SDR002_120	ATCACTTCC.AAGCACAAC	7607
SDR002_120	ATCACTTCC.ACTACCATC	1631
SDR002_120	ATCACTTCC.CTGAGTCCA	4692
SDR002_120	ATCACTTCC.CTGCAGAGC	4741
SDR002_120	ATCACTTCC.GGATTACGC	6269
SDR002_120	ATCACTTCC.TGATTCACC	10269
SDR002_120	ATCACTTCC.TGTGCTAAC	681
SDR002_120	ATCAGAAGC.AACTTGTCG	1136
SDR002_120	ATCAGAAGC.AGAAGAGTC	4307
SDR002_120	ATCAGAAGC.CGAACAATC	2582
SDR002_120	ATCAGAAGC.CGATTGAAC	6031
SDR002_120	ATCAGAAGC.TACATGCAC	7224
SDR002_120	ATCAGAAGC.TCGTCATTC	5678
SDR002_120	ATCAGGATG.ACAAGTACA	4979
SDR002_120	ATCAGGATG.ACAATTCGG	5860
SDR002_120	ATCAGGATG.AGGATCTCA	9136
SDR002_120	ATCAGGATG.CCGTACGGA	5240
SDR002_120	ATCAGGATG.CCTAAGAAG	6783
SDR002_120	ATCAGGATG.GGAATTGGA	10057
SDR002_120	ATCAGGATG.GGAGTTAGC	9592
SDR002_120	ATCAGGATG.TGCGTGCCA	7134
SDR002_120	ATCAGTCGA.AGTGTTCTG	8466
SDR002_120	ATCAGTCGA.CCGCTCATG	3906
SDR002_120	ATCAGTCGA.CTCGTTCAC	11342
SDR002_120	ATCAGTCGA.GCGTCGTCT	7902
SDR002_120	ATCATAGAC.ACGTCTATG	4148
SDR002_120	ATCATAGAC.GGTACTTCC	3798
SDR002_120	ATCATAGAC.TTGCTCTGC	6539
SDR002_120	ATCATGTTC.ATAGAGCAG	7172
SDR002_120	ATCATGTTC.CAGTCGGTA	8482
SDR002_120	ATCATGTTC.CGTAATGAC	5894
SDR002_120	ATCATGTTC.GCTCAGCCA	4158
SDR002_120	ATCATGTTC.TCTAGTGAC	6401
SDR002_120	ATCATTACG.GATGCAGAA	3321
SDR002_120	ATCATTACG.GGAAGTATG	9192
SDR002_120	ATCCAATGA.AGTCATACT	5814
SDR002_120	ATCCAATGA.CAATCATAC	414
SDR002_120	ATCCAATGA.CTCTAGTAA	6097
SDR002_120	ATCCAATGA.GACAGGTTA	5238
SDR002_120	ATCCAATGA.GAGTCGTAC	2269
SDR002_120	ATCCAATGA.TTAACGGAG	4972
SDR002_120	ATCCAATGA.TTAGTCGGA	6660
SDR002_120	ATCCACAGT.AATCTCCTA	308
SDR002_120	ATCCACAGT.AGACTTCGT	7346
SDR002_120	ATCCACAGT.AGGAGCAAT	7508
SDR002_120	ATCCACAGT.GATAGTTCT	5810
SDR002_120	ATCCACAGT.TAACCGTGA	5341
SDR002_120	ATCCAGCTG.AAGCTGGTC	4622
SDR002_120	ATCCAGCTG.GAGTCCAAT	4231
SDR002_120	ATCCAGCTG.TGCATACAT	4015
SDR002_120	ATCCATTAG.ACACACCGT	2650
SDR002_120	ATCCATTAG.GGTAAGTGA	8299
SDR002_120	ATCCATTAG.GTGACTCTC	5195
SDR002_120	ATCCGACCA.GGTTGCTAT	1903
SDR002_120	ATCCGACCA.TCAGACAAG	6594
SDR002_120	ATCCGGTCC.AGGTCAGCA	4079
SDR002_120	ATCCGGTCC.AGTGGAATG	6668
SDR002_120	ATCCGGTCC.GCACGCATT	1276
SDR002_120	ATCCGGTCC.GCGAGTCTA	5338
SDR002_120	ATCCGGTCC.GTTGATGCA	1052
SDR002_120	ATCCGTCTC.ACCGCTGTG	476
SDR002_120	ATCCGTCTC.ATTGACACG	7687
SDR002_120	ATCCGTCTC.CAACCTGGT	3838
SDR002_120	ATCCGTCTC.CATTCCGAG	6750
SDR002_120	ATCCGTCTC.CCGACTTGG	1738
SDR002_120	ATCCGTCTC.GAGCCGTTA	6282
SDR002_120	ATCCGTCTC.TCATCAGAG	558
SDR002_120	ATCCTCCGA.ACGATGACC	5437
SDR002_120	ATCCTCCGA.AGACATCCA	7797
SDR002_120	ATCCTCCGA.CCGGTTGAG	2429
SDR002_120	ATCCTCCGA.CTTAACAGC	9569
SDR002_120	ATCCTCCGA.GTCACTATG	4131
SDR002_120	ATCCTCCGA.TCGGAACGA	3850
SDR002_120	ATCCTCCGA.TGCACGATG	2422
SDR002_120	ATCCTGCCT.GCGCTCTAT	7006
SDR002_120	ATCCTGCCT.TAGCTAAGA	8098
SDR002_120	ATCCTGCCT.TCGCGTCAT	6196
SDR002_120	ATCCTGCCT.TCTGGAGGA	4916
SDR002_120	ATCGAATCG.ACCGTCCTA	5607
SDR002_120	ATCGAATCG.ATCAGTCGA	5463
SDR002_120	ATCGAATCG.CACGGATAG	6214
SDR002_120	ATCGAATCG.CATACGCAG	7908
SDR002_120	ATCGAATCG.CCTTGACGG	2167
SDR002_120	ATCGAATCG.CTGAGTAGC	9781
SDR002_120	ATCGAATCG.GGAGATGAG	6135
SDR002_120	ATCGAATCG.TGGTAGCAG	977
SDR002_120	ATCGATCCT.AGAAGTAAC	2049
SDR002_120	ATCGATCCT.ATACCGCTT	5536
SDR002_120	ATCGATCCT.ATCACTTCC	8714
SDR002_120	ATCGATCCT.GACCGGTAG	4067
SDR002_120	ATCGATCCT.GGATCAGGT	9411
SDR002_120	ATCGATCCT.TGGTCCTAG	10049
SDR002_120	ATCGCCTCT.ACCACGCTA	6658
SDR002_120	ATCGCCTCT.CAGTGCTGC	3511
SDR002_120	ATCGCCTCT.CCAGCCAAT	9738
SDR002_120	ATCGCCTCT.CCGACGTCA	6966
SDR002_120	ATCGCCTCT.TACCGCGTT	5349
SDR002_120	ATCGGTGGT.AACAATGCA	7190
SDR002_120	ATCGGTGGT.ACAATTCGG	7423
SDR002_120	ATCGGTGGT.AGCACCAGC	2609
SDR002_120	ATCGGTGGT.CAAGAGGAG	4879
SDR002_120	ATCGGTGGT.CAAGTCGAA	4743
SDR002_120	ATCGGTGGT.CCTCTGCAT	8864
SDR002_120	ATCGGTGGT.CGCATCTAC	7630
SDR002_120	ATCGGTGGT.TAAGCACTA	1630
SDR002_120	ATCGGTGGT.TCCTGTGGA	1082
SDR002_120	ATCGTAGTG.ATCGAATCG	1984
SDR002_120	ATCGTAGTG.CTTCGTGCA	5688
SDR002_120	ATCGTAGTG.GACGTCAAT	4877
SDR002_120	ATCGTAGTG.GCAACCAAC	2287
SDR002_120	ATCGTAGTG.GTCCTTCAT	2742
SDR002_120	ATCTACATC.CACAGCGAA	7416
SDR002_120	ATCTACATC.CATCTCGAT	4968
SDR002_120	ATCTACATC.CGGTTGCGA	3886
SDR002_120	ATCTACATC.CTTCCTGAT	7554
SDR002_120	ATCTACATC.GAATCACAT	2227
SDR002_120	ATCTACATC.GACTCTGGT	7001
SDR002_120	ATCTACATC.GCAACACCT	3775
SDR002_120	ATCTACATC.GCGACACAG	7099
SDR002_120	ATCTACATC.TACAGGACT	1437
SDR002_120	ATCTACATC.TACGAACTC	3003
SDR002_120	ATCTACATC.TGCCACCGA	6516
SDR002_120	ATCTAGGTT.AACGTTCTT	4881
SDR002_120	ATCTAGGTT.AGTCATACT	6326
SDR002_120	ATCTAGGTT.CCTGTTAGC	7541
SDR002_120	ATCTAGGTT.GTAGAGAGC	6724
SDR002_120	ATCTCGAAC.AACCGTGAG	4446
SDR002_120	ATCTCGAAC.CATATGCGA	7350
SDR002_120	ATCTCGAAC.CCGCATCCT	7872
SDR002_120	ATCTCGAAC.CTAGTGCTG	11451
SDR002_120	ATCTCGAAC.GTGGAGGTC	7104
SDR002_120	ATCTCGAAC.TCGGATGTT	8955
SDR002_120	ATCTCGTGA.AGGTACCAA	1684
SDR002_120	ATCTCGTGA.ATTCGAAGA	1893
SDR002_120	ATCTCGTGA.CGCACTGAA	1973
SDR002_120	ATCTCTGCT.ACTACCATC	4843
SDR002_120	ATCTCTGCT.AGTACGAAT	11480
SDR002_120	ATCTCTGCT.ATCTGGTAG	4800
SDR002_120	ATCTCTGCT.CTAGTCGTC	1873
SDR002_120	ATCTCTGCT.TCTTGGTAG	7000
SDR002_120	ATCTGCGTA.AGAGCGGAG	2084
SDR002_120	ATCTGCGTA.AGTCGCGAC	2418
SDR002_120	ATCTGCGTA.ATCCGGTCC	1505
SDR002_120	ATCTGCGTA.CGAGTAGCA	2801
SDR002_120	ATCTGCGTA.CGCGATGTA	1516
SDR002_120	ATCTGCGTA.GACTCTCAC	652
SDR002_120	ATCTGCGTA.GCATACATG	1751
SDR002_120	ATCTGCGTA.GGTTAGATG	7699
SDR002_120	ATCTGCGTA.TCCGGAGCT	3846
SDR002_120	ATCTGGTAG.ACCGTCACG	2838
SDR002_120	ATCTGGTAG.CACCTCGGA	9013
SDR002_120	ATCTGGTAG.CATACAACC	7604
SDR002_120	ATCTGGTAG.CCTTGTTGC	5258
SDR002_120	ATCTGGTAG.GAATCAACC	2691
SDR002_120	ATCTGGTAG.GATCCGCAC	8810
SDR002_120	ATCTGGTAG.TAAGGTCCG	6746
SDR002_120	ATCTGGTAG.TAGACCGCA	4920
SDR002_120	ATCTGGTAG.TGGAGAACC	6648
SDR002_120	ATCTTACAG.CCTGTTAGC	16289
SDR002_120	ATCTTACAG.CTGCAGAGC	4388
SDR002_120	ATGAACTAG.AATGCTGAT	8000
SDR002_120	ATGAACTAG.AGGTCAGCA	5173
SDR002_120	ATGAACTAG.CCACCATGC	5801
SDR002_120	ATGAACTAG.CTGCTTAGG	1276
SDR002_120	ATGAACTAG.GTACTCTAC	1892
SDR002_120	ATGACACAA.ACACATCTG	5114
SDR002_120	ATGACACAA.ACCAGCGTT	5495
SDR002_120	ATGACACAA.GCACGTAGA	5118
SDR002_120	ATGACACAA.TCGCATTCG	9154
SDR002_120	ATGAGATCC.AGGTACCAA	4970
SDR002_120	ATGAGATCC.CCTCGAGAG	4868
SDR002_120	ATGAGATCC.TGCCAGACG	4836
SDR002_120	ATGAGCAGG.CGGAGACTT	7893
SDR002_120	ATGAGCAGG.GATTGGAAG	5091
SDR002_120	ATGAGCAGG.GGATTACGC	722
SDR002_120	ATGAGCAGG.GGTTAGATG	10706
SDR002_120	ATGAGCAGG.TACGACTTG	1138
SDR002_120	ATGAGCAGG.TCGGAACGA	979
SDR002_120	ATGAGCAGG.TGTCAACCT	3234
SDR002_120	ATGAGGTAT.CACTGGTCC	7386
SDR002_120	ATGAGGTAT.CCGCAGAAT	7604
SDR002_120	ATGAGGTAT.CGCATAACT	5956
SDR002_120	ATGAGGTAT.GCACCATCG	7083
SDR002_120	ATGAGGTAT.GTACTCTAC	4213
SDR002_120	ATGAGTGTG.CTACGAGAA	3294
SDR002_120	ATGAGTGTG.GCGTTCAGA	4084
SDR002_120	ATGAGTGTG.GTACGTCTA	5252
SDR002_120	ATGAGTGTG.TCCGATAAC	7339
SDR002_120	ATGAGTGTG.TGTAACAGT	6661
SDR002_120	ATGATAGCT.CTCCAGCGT	3838
SDR002_120	ATGATAGCT.GCTTACGTT	10792
SDR002_120	ATGATAGCT.GGAGTACAG	2639
SDR002_120	ATGATAGCT.GTCGTTGCG	6306
SDR002_120	ATGCAGTTC.ACTATCCTG	4798
SDR002_120	ATGCAGTTC.CGACGTACG	4421
SDR002_120	ATGCAGTTC.CGCTTCACG	2008
SDR002_120	ATGCAGTTC.CTCCGCATT	9435
SDR002_120	ATGCAGTTC.GTACTCTAC	5894
SDR002_120	ATGCAGTTC.TATTACTCG	5084
SDR002_120	ATGCAGTTC.TGACGATGA	6483
SDR002_120	ATGCCTGTC.AGCTCTCCG	5398
SDR002_120	ATGCCTGTC.GTGGATAAG	8735
SDR002_120	ATGCCTGTC.TCAAGGTCG	7414
SDR002_120	ATGCCTGTC.TTGGTAACT	6584
SDR002_120	ATGCCTTCA.CGTCATGGA	5951
SDR002_120	ATGCCTTCA.GCACAGTAA	7088
SDR002_120	ATGCGCCGT.CAACCTGGT	6949
SDR002_120	ATGCGCCGT.CCGCATCCT	5050
SDR002_120	ATGCGCCGT.GAGACGATC	6555
SDR002_120	ATGCGCCGT.GTGAGGACG	4212
SDR002_120	ATGCGCCGT.TAGTGCACT	635
SDR002_120	ATGCGCCGT.TGTAGGTTA	327
SDR002_120	ATGCGCTAC.ATCACCGCA	7327
SDR002_120	ATGCGCTAC.CGCGATGTA	7196
SDR002_120	ATGCGCTAC.CTACTGTCA	5582
SDR002_120	ATGCGCTAC.TACTCGCTG	3529
SDR002_120	ATGCGCTAC.TAGGTCAAC	5183
SDR002_120	ATGCGGATT.GAGGTCCTT	7461
SDR002_120	ATGCGGATT.GCGGTAGTC	4549
SDR002_120	ATGCGGATT.TGGTGGTAA	4456
SDR002_120	ATGCGTGGA.AGTAATCAG	5812
SDR002_120	ATGCGTGGA.CAGCAGTAC	1160
SDR002_120	ATGCGTGGA.CATAATTGG	6749
SDR002_120	ATGCGTGGA.GGATTACGC	7309
SDR002_120	ATGCTCACC.AGTACTCTC	4778
[truncated: 15,095 more rows]

## Sheet: Fig2_S3_c
cell	nReads_RNA	Sample
AACAACCTA.GACATATGT	30146	SDR002_120
AACAACCTA.TGCGCTGCA	503	SDR002_120
AACAACCTA.TTGCAGTCA	5724	SDR002_120
AACAACTGG.AATCTCCTA	3775	SDR002_120
AACAACTGG.CGTACATCT	13504	SDR002_120
AACAACTGG.TACAAGAGG	3366	SDR002_120
AACAACTGG.TTGGACTTC	5924	SDR002_120
AACAATGCA.AAGCCAAGT	3726	SDR002_120
AACAATGCA.AAGCTGGTC	10907	SDR002_120
AACAATGCA.CGTTACACC	10896	SDR002_120
AACAATGCA.GGTACTTCC	11981	SDR002_120
AACAATGCA.GGTTAACAG	2212	SDR002_120
AACAATGCA.GTTACTACT	9144	SDR002_120
AACAATGCA.TGCCAGACG	13883	SDR002_120
AACACACTC.AAGCTGGTC	6639	SDR002_120
AACACACTC.CCTAGAGTA	6434	SDR002_120
AACAGATCG.CACAATAAC	3804	SDR002_120
AACAGATCG.CCGAATATG	3612	SDR002_120
AACAGATCG.CCTGACCTC	363	SDR002_120
AACAGATCG.CGACCATCA	11822	SDR002_120
AACAGATCG.GATACTGTG	7915	SDR002_120
AACAGATCG.GCGGTAGTC	5829	SDR002_120
AACAGATCG.TAGTCGCAT	23539	SDR002_120
AACAGATCG.TCTACAGTT	21096	SDR002_120
AACAGATCG.TTGTTAGAG	26492	SDR002_120
AACAGCAGT.AGAGGTGAA	9238	SDR002_120
AACAGCAGT.AGCCACTTC	13934	SDR002_120
AACAGCAGT.CTTAGGACT	15318	SDR002_120
AACAGCAGT.GTACCTAAC	4610	SDR002_120
AACAGCAGT.GTGCGAGTA	1002	SDR002_120
AACAGCAGT.TACCGATTG	10993	SDR002_120
AACCATGGT.ATGATAGCT	10103	SDR002_120
AACCATGGT.CACCAGAAG	5421	SDR002_120
AACCATGGT.CGATCCAGA	5002	SDR002_120
AACCATGGT.GGTTGAAGG	7952	SDR002_120
AACCGCTGA.AATCTCCTA	8128	SDR002_120
AACCGCTGA.ATTCATGTG	1473	SDR002_120
AACCGCTGA.CTGTCACTT	23703	SDR002_120
AACCGCTGA.GAGGTGAGC	14045	SDR002_120
AACCGTGAG.ATGAGTGTG	5492	SDR002_120
AACCGTGAG.GGATCGTTC	21016	SDR002_120
AACCGTGAG.GTACAATGC	4141	SDR002_120
AACGAGAAT.ACGCTCTTA	4685	SDR002_120
AACGAGAAT.AGTGAACGG	9621	SDR002_120
AACGAGAAT.CAAGTCGAA	15307	SDR002_120
AACGAGAAT.CCATACGAT	39948	SDR002_120
AACGAGAAT.CGCGTACTA	11049	SDR002_120
AACGAGAAT.TCGGATGTT	9398	SDR002_120
AACGAGGTG.ACTATCCTG	4119	SDR002_120
AACGAGGTG.AGCCAGGAC	29899	SDR002_120
AACGAGGTG.CCACGGATC	4737	SDR002_120
AACGAGGTG.GTCGACATT	28996	SDR002_120
AACGAGGTG.GTGGAGGTC	17706	SDR002_120
AACGATGAC.ACGCACACT	28743	SDR002_120
AACGATGAC.ACTCCGTCG	9735	SDR002_120
AACGATGAC.ATCCTCCGA	1333	SDR002_120
AACGATGAC.CTGAGTAGC	13695	SDR002_120
AACGATGAC.CTGGTCGGT	20583	SDR002_120
AACGATGAC.CTTGCGACC	16385	SDR002_120
AACGATGAC.TTCCTAAGG	13805	SDR002_120
AACGCATTG.AGAAGTCCT	36411	SDR002_120
AACGCATTG.CATGCCAGT	37868	SDR002_120
AACGCATTG.CCAACGGAA	4648	SDR002_120
AACGCATTG.CCACGTTCT	57216	SDR002_120
AACGCATTG.CCATTACAG	1032	SDR002_120
AACGCATTG.TACCATGTA	1373	SDR002_120
AACGCATTG.TCTGTGAAG	13208	SDR002_120
AACGCATTG.TTACACCTT	25142	SDR002_120
AACGCCTAC.ATCGTAGTG	3681	SDR002_120
AACGCCTAC.ATGCGTGGA	1072	SDR002_120
AACGCCTAC.CATCCTCTC	10685	SDR002_120
AACGCCTAC.CGACAGACC	1460	SDR002_120
AACGCCTAC.CTACCTGCG	2077	SDR002_120
AACGCCTAC.GTCAACTGA	1610	SDR002_120
AACGCTCAA.AAGAGAGAG	12761	SDR002_120
AACGCTCAA.ACATTCCAC	13142	SDR002_120
AACGCTCAA.ATGCCTTCA	9316	SDR002_120
AACGCTCAA.CCACTTCGC	24083	SDR002_120
AACGCTCAA.CGAGCTTAC	16730	SDR002_120
AACGCTCAA.CTGCTGCTT	14872	SDR002_120
AACGCTCAA.GTGCCATGA	6369	SDR002_120
AACGCTCAA.TCAGGACTG	8308	SDR002_120
AACGCTCAA.TGACCTCCT	20684	SDR002_120
AACGGAGAT.AGAGAGTGG	9949	SDR002_120
AACGGAGAT.CAGTCTAAC	5971	SDR002_120
AACGGAGAT.CGAGTAGCA	17126	SDR002_120
AACGGAGAT.CTACGTTGG	12823	SDR002_120
AACGGAGAT.GGAGTTAGC	18020	SDR002_120
AACGGAGAT.GGTGTTCAT	875	SDR002_120
AACGGAGAT.GTCTTCTCG	3441	SDR002_120
AACGGTAGC.ATGCTGTCG	7756	SDR002_120
AACGGTAGC.CCTTAATTC	5038	SDR002_120
AACGGTAGC.GTCAAGATC	25620	SDR002_120
AACGGTAGC.TAACACATC	8908	SDR002_120
AACGTCGAG.ACGCTAGTG	13752	SDR002_120
AACGTCGAG.ATTGGTTCC	932	SDR002_120
AACGTCGAG.CGATACTCT	30469	SDR002_120
AACGTCGAG.CGTCTGCTG	3824	SDR002_120
AACGTCGAG.TGCCACCGA	4342	SDR002_120
AACGTTCTT.AAGTCATGA	7591	SDR002_120
AACGTTCTT.CTTCCGTGG	4700	SDR002_120
AACGTTCTT.GATGTTACA	456	SDR002_120
AACGTTCTT.TGTGAGTAT	22651	SDR002_120
AACGTTCTT.TGTGTCTAC	14352	SDR002_120
AACTAACTG.ACTAAGTTC	14256	SDR002_120
AACTAACTG.TGTGTCTAC	12291	SDR002_120
AACTCCATG.CCATAGCCA	11046	SDR002_120
AACTCCATG.CTCAGGTAC	1475	SDR002_120
AACTCCATG.TCGCGTCAT	10758	SDR002_120
AACTCCATG.TTAAGTGGT	9889	SDR002_120
AACTGATTC.AAGCTGGTC	2332	SDR002_120
AACTGATTC.AGCACCAGC	8060	SDR002_120
AACTGATTC.AGCATATGG	8159	SDR002_120
AACTGATTC.CACTCACTA	2769	SDR002_120
AACTGATTC.GTGCACGAG	5247	SDR002_120
AACTGATTC.TCGTAATAG	1256	SDR002_120
AACTGCGAC.ACTCGTAGG	1760	SDR002_120
AACTGCGAC.AGTAATGGT	37874	SDR002_120
AACTGCGAC.ATGTGAGAC	1498	SDR002_120
AACTGCGAC.GATACTGTG	2244	SDR002_120
AACTGCGAC.TGCAGTTCA	525	SDR002_120
AACTTAGCT.AACCATGGT	24162	SDR002_120
AACTTAGCT.AACGGAGAT	27383	SDR002_120
AACTTAGCT.CCGCTATCC	10253	SDR002_120
AACTTAGCT.CCTCGAGAG	6875	SDR002_120
AACTTAGCT.CGTAATGAC	10975	SDR002_120
AACTTAGCT.GTGACTCTC	8588	SDR002_120
AACTTAGCT.GTGGACTGG	1045	SDR002_120
AACTTAGCT.TCGTGACGT	13990	SDR002_120
AACTTCTGC.GCGATGGTG	3623	SDR002_120
AACTTCTGC.TATCATGCT	13463	SDR002_120
AACTTGTCG.ACCGACGGT	5415	SDR002_120
AACTTGTCG.CGAGCCGTT	46562	SDR002_120
AACTTGTCG.CTCTCGATA	8273	SDR002_120
AACTTGTCG.GAGCATACA	2551	SDR002_120
AACTTGTCG.TAGACACGT	5445	SDR002_120
AAGACGAAG.AGATCTTCA	4023	SDR002_120
AAGACGAAG.AGCGCATGA	12231	SDR002_120
AAGACGAAG.ATATCCGAT	10123	SDR002_120
AAGACGAAG.CACCTAGCG	10926	SDR002_120
AAGACGAAG.CCATACGAT	25241	SDR002_120
AAGACGAAG.CCGATCTCT	44380	SDR002_120
AAGACGAAG.CGTATAGCG	2428	SDR002_120
AAGACGAAG.CTGCTGCTT	29837	SDR002_120
AAGACGAAG.GAACTGCAA	890	SDR002_120
AAGACGAAG.GAGTCGTAC	1377	SDR002_120
AAGACGAAG.TCATCATCT	560	SDR002_120
AAGACGAAG.TGATTGTGC	14217	SDR002_120
AAGACTACC.CTGGTAATC	10971	SDR002_120
AAGACTACC.GCCTTAGAG	3870	SDR002_120
AAGACTACC.GCTACAATG	7142	SDR002_120
AAGACTGGT.CGCACTGAA	3131	SDR002_120
AAGACTGGT.CGTGTGTGG	5040	SDR002_120
AAGACTGGT.CTGCAAGCC	14231	SDR002_120
AAGACTGGT.GCGTAACAA	6509	SDR002_120
AAGACTGGT.GGTACTTCC	6567	SDR002_120
AAGACTGGT.TAGTGATCC	15996	SDR002_120
AAGACTGGT.TCTGCGCTG	9113	SDR002_120
AAGAGAACT.AGGAGGTGA	2762	SDR002_120
AAGAGAACT.GATCCGCAC	9135	SDR002_120
AAGAGAACT.GCACGCATT	47532	SDR002_120
AAGAGAACT.GTCTTCTCG	9019	SDR002_120
AAGAGAACT.TTAGGAAGG	11186	SDR002_120
AAGAGAGAG.AACGTTCTT	19802	SDR002_120
AAGAGAGAG.ACGTCGCTC	17887	SDR002_120
AAGAGAGAG.ACTGGACCA	8837	SDR002_120
AAGAGAGAG.ATAGTCTCC	17819	SDR002_120
AAGAGAGAG.CTACGAGAA	2491	SDR002_120
AAGAGAGAG.GAATAAGAG	11884	SDR002_120
AAGAGAGAG.GATTAGTGT	6303	SDR002_120
AAGAGAGAG.GCTTACTAG	7924	SDR002_120
AAGAGAGAG.GGTAGCATC	12038	SDR002_120
AAGAGAGAG.TGCCGAACT	22068	SDR002_120
AAGCAACTA.CCGCAGCTA	18821	SDR002_120
AAGCAACTA.CGAGCTTAC	7190	SDR002_120
AAGCAACTA.GCTCAATGA	2958	SDR002_120
AAGCAACTA.GGTGGAGCT	13795	SDR002_120
AAGCAACTA.GTAACGCGA	1822	SDR002_120
AAGCAACTA.TTAACGTTC	11238	SDR002_120
AAGCAATCG.AGCGGTAAG	6022	SDR002_120
AAGCAATCG.AGTCCGTGT	40391	SDR002_120
AAGCAATCG.CACGTCATA	2652	SDR002_120
AAGCAATCG.CGTGAGACT	2839	SDR002_120
AAGCAATCG.CTTAGAAGG	4870	SDR002_120
AAGCACAAC.ACATGACTA	3526	SDR002_120
AAGCACAAC.CGGTTCTAT	17105	SDR002_120
AAGCACAAC.GGACACTGG	5485	SDR002_120
AAGCACAAC.TCAGACAAG	7979	SDR002_120
AAGCACAAC.TGTGAGTAT	14167	SDR002_120
AAGCAGCAT.AGTAATCAG	4908	SDR002_120
AAGCAGCAT.AGTGTGCAC	14496	SDR002_120
AAGCAGCAT.CACATGTGC	6241	SDR002_120
AAGCAGCAT.TAGTAGTCT	21747	SDR002_120
AAGCAGCAT.TGTCCATAG	2021	SDR002_120
AAGCAGCAT.TTATGAGGA	3103	SDR002_120
AAGCATTGC.ACTCCAACT	11319	SDR002_120
AAGCATTGC.AGCCGGATC	7509	SDR002_120
AAGCATTGC.CACATGTGC	6572	SDR002_120
AAGCATTGC.CATTCAGTT	32836	SDR002_120
AAGCATTGC.GTAGACTCT	14051	SDR002_120
AAGCATTGC.GTCTTATGC	23670	SDR002_120
AAGCCAAGT.AATACCTTG	1583	SDR002_120
AAGCCAAGT.CCAAGTCGA	8017	SDR002_120
AAGCCAAGT.CCTATTCAA	1846	SDR002_120
AAGCCAAGT.CGCTTGTAG	4804	SDR002_120
AAGCCAAGT.GAGATTCCT	20759	SDR002_120
AAGCCAAGT.GTAGAAGTT	17177	SDR002_120
AAGCCAAGT.TAGCACTAT	24342	SDR002_120
AAGCCACAC.AACGGAGAT	20184	SDR002_120
AAGCCACAC.AGGTACCAA	4775	SDR002_120
AAGCCACAC.AGTCCAGTG	7612	SDR002_120
AAGCCACAC.ATTCACCTC	9963	SDR002_120
AAGCCACAC.CAGTACATC	17445	SDR002_120
AAGCCACAC.CCTCGGTCA	7478	SDR002_120
AAGCCACAC.CCTGTCATT	29770	SDR002_120
AAGCCACAC.CTACGGTAT	4794	SDR002_120
AAGCCACAC.CTCAGCTGG	8860	SDR002_120
AAGCCACAC.CTGCGTCAC	8389	SDR002_120
AAGCCACAC.GAGACTCGA	1915	SDR002_120
AAGCCACAC.TGTTGTCGA	7861	SDR002_120
AAGCTGAGG.TAATGTAGC	2655	SDR002_120
AAGCTGAGG.TATGTACCT	1368	SDR002_120
AAGCTGAGG.TCACGCGAC	8258	SDR002_120
AAGCTGGTC.AGCGTAGAA	2579	SDR002_120
AAGCTGGTC.CCACGGATC	3190	SDR002_120
AAGCTGGTC.CCTCATAAC	14419	SDR002_120
AAGCTGGTC.GAATTCAGT	10085	SDR002_120
AAGCTGGTC.GAGGTGAGC	3445	SDR002_120
AAGCTGGTC.TACAGTTAG	7923	SDR002_120
AAGCTGGTC.TATTACTCG	13162	SDR002_120
AAGCTGGTC.TGAACGTCA	839	SDR002_120
AAGCTTGCA.AGCATATGG	2236	SDR002_120
AAGCTTGCA.GTTGCATGG	4173	SDR002_120
AAGCTTGCA.TACAACACC	5982	SDR002_120
AAGCTTGCA.TCGTCCGAT	25803	SDR002_120
AAGGAACAG.AGTCGCGAC	24859	SDR002_120
AAGGAACAG.CATCCTCTC	10736	SDR002_120
AAGGAACAG.CCTTGACGG	2879	SDR002_120
AAGGAACAG.CGCGATGTA	1725	SDR002_120
AAGGAACAG.GTGTATCTG	4120	SDR002_120
AAGGAACAG.GTGTCGAGC	13534	SDR002_120
AAGGAAGTC.CACGATAGA	1703	SDR002_120
AAGGAAGTC.CCGATGTTC	14585	SDR002_120
AAGGAAGTC.CTTCCTGAT	20938	SDR002_120
AAGGAAGTC.GATCTGTTC	10965	SDR002_120
AAGGAAGTC.TGATTGTGC	15189	SDR002_120
AAGGATACG.GGAGTTAGC	3501	SDR002_120
AAGGATACG.TATACGTGG	6806	SDR002_120
AAGGATACG.TGGTAGCAG	4042	SDR002_120
AAGGATACG.TTCATCCAA	12037	SDR002_120
AAGGATCGT.CCTCTGCAT	34192	SDR002_120
AAGGATCGT.GCGGAGATT	16803	SDR002_120
AAGGATCGT.TACGTTACC	10342	SDR002_120
AAGGATCGT.TCAATGGAC	8376	SDR002_120
AAGGATCGT.TCAGCGACC	12139	SDR002_120
AAGGTCTGA.CAATCTCCG	15161	SDR002_120
AAGGTCTGA.CCTGTTAGC	19879	SDR002_120
AAGGTCTGA.GGTAACTAC	3759	SDR002_120
AAGGTCTGA.TAGTCGCAT	22653	SDR002_120
AAGGTCTGA.TGCCATCTC	686	SDR002_120
AAGGTGCTG.ACACAGAAC	4762	SDR002_120
AAGGTGCTG.ACGTAGTAT	19430	SDR002_120
AAGGTGCTG.AGAGGTGAA	817	SDR002_120
AAGGTGCTG.ATATAGCGT	16717	SDR002_120
AAGGTGCTG.ATGGTTCGA	6191	SDR002_120
AAGGTGCTG.ATTCTCTGG	7478	SDR002_120
AAGGTGCTG.CACCTTCCT	6296	SDR002_120
AAGGTGCTG.GCTGACAGA	7013	SDR002_120
AAGGTGCTG.GTACCACAA	9519	SDR002_120
AAGGTGCTG.GTCGTTGCG	1286	SDR002_120
AAGGTGCTG.TATTGACTG	2600	SDR002_120
AAGTACAGA.AGTGAGAGA	10564	SDR002_120
AAGTACAGA.TAACGTGTC	13903	SDR002_120
AAGTAGGAC.CCGAGCTGA	242	SDR002_120
AAGTAGGAC.GCGACAACC	14894	SDR002_120
AAGTAGGAC.GTAGCCTTG	1455	SDR002_120
AAGTAGGAC.TAAGTACAC	12050	SDR002_120
AAGTAGGAC.TACAGGACT	29846	SDR002_120
AAGTAGGAC.TTAGGAAGG	9417	SDR002_120
AAGTCATGA.CACCAGAAG	9532	SDR002_120
AAGTTCTCT.GTCGTCGAC	993	SDR002_120
AAGTTCTCT.TGCATCGGA	3601	SDR002_120
AAGTTCTCT.TGTTAAGCC	22846	SDR002_120
AAGTTGCCA.CCTGCAGAT	3312	SDR002_120
AAGTTGCCA.GCGACACAG	6322	SDR002_120
AAGTTGCCA.TCACTCGCT	2093	SDR002_120
AATAACTCC.ACACCGCCA	4840	SDR002_120
AATAACTCC.ACAGCGTAT	8539	SDR002_120
AATAACTCC.GCCACGAGT	12939	SDR002_120
AATAACTCC.GCTACAATG	10232	SDR002_120
AATAACTCC.GTAATCAGC	4312	SDR002_120
AATAACTCC.GTTAGATTG	16900	SDR002_120
AATAACTCC.TCCAACGTG	9049	SDR002_120
AATAACTCC.TTCACCTTG	4231	SDR002_120
AATACCTTG.CGGAGACTT	22652	SDR002_120
AATACCTTG.GATCTAGAG	2697	SDR002_120
AATACCTTG.GCTTCTGAA	1373	SDR002_120
AATACGTCT.AACTCCATG	9633	SDR002_120
AATACGTCT.CCTAAGAAG	8011	SDR002_120
AATACGTCT.CGAACAGAG	9978	SDR002_120
AATACGTCT.GTAGAAGTT	40142	SDR002_120
AATACGTCT.TATGACCGA	6564	SDR002_120
AATACGTCT.TCAAGGTCG	8109	SDR002_120
AATACGTCT.TCAGCGACC	4057	SDR002_120
AATACTCCG.ACCGTCCTA	3037	SDR002_120
AATACTCCG.AGTTAGGTC	4481	SDR002_120
AATACTCCG.ATAAGACAG	15450	SDR002_120
AATACTCCG.ATCAAGCAT	4619	SDR002_120
AATACTCCG.CTAGAGTCG	1366	SDR002_120
AATACTCCG.GTGGTACGG	9806	SDR002_120
AATACTCCG.TAGAGACTA	3228	SDR002_120
AATACTCCG.TCTTGGTAG	4114	SDR002_120
AATAGACGC.AATCGCCAT	6889	SDR002_120
AATAGACGC.AGTAATGGT	19830	SDR002_120
AATATCAGC.GCCATCGCT	7667	SDR002_120
AATATCAGC.TAGGATGCC	3646	SDR002_120
AATATCAGC.TCGCTGATT	32519	SDR002_120
AATATCAGC.TGGAGAACC	22913	SDR002_120
AATATCAGC.TGTCACATA	4282	SDR002_120
AATATCGCT.AGAATCAGA	9624	SDR002_120
AATATCGCT.AGGTCAGCA	5161	SDR002_120
AATATCGCT.ATAATCGAG	7158	SDR002_120
AATATCGCT.GTAGCTACA	2621	SDR002_120
AATATCGCT.TTACACCTT	15878	SDR002_120
AATCAGGAG.ACTAAGTTC	9048	SDR002_120
AATCAGGAG.CGCATAACT	89717	SDR002_120
AATCAGGAG.GTAAGGTCC	14000	SDR002_120
AATCAGGAG.TAGCTGTTG	8243	SDR002_120
AATCAGGAG.TATGAGACC	14922	SDR002_120
AATCAGGAG.TGGAATCGT	24536	SDR002_120
AATCCGCTG.AGTAATCAG	13560	SDR002_120
AATCCGCTG.CCACTGAAG	11401	SDR002_120
AATCCGCTG.CGTGTATTC	17475	SDR002_120
AATCCGCTG.CTCTGCGGT	6880	SDR002_120
AATCCGCTG.GCACTGGAT	25498	SDR002_120
AATCCGCTG.TGCCGACTA	686	SDR002_120
AATCCTCGT.AGTGATGCG	2325	SDR002_120
AATCCTCGT.CCTAAGAAG	3206	SDR002_120
AATCCTCGT.GATATATCC	7635	SDR002_120
AATCCTCGT.GGTGTGACC	10781	SDR002_120
AATCCTCGT.GTCCACAAC	657	SDR002_120
AATCCTCGT.TGCGTAATC	12557	SDR002_120
AATCCTCGT.TTCCAGATT	6084	SDR002_120
AATCGCCAT.ATGAACTAG	12188	SDR002_120
AATCGCCAT.ATGGACGTT	30991	SDR002_120
AATCGCCAT.ATGGATATC	11184	SDR002_120
AATCGCCAT.ATGTCGCCT	20564	SDR002_120
AATCGCCAT.CGCTTGTAG	4496	SDR002_120
AATCGCCAT.TATCTAGGT	11876	SDR002_120
AATCGCCAT.TGCGCACTG	14120	SDR002_120
AATCGCCAT.TGGTAGCAG	8232	SDR002_120
AATCGTGTT.CAGATCATT	5543	SDR002_120
AATCGTGTT.GTAGCATAC	7416	SDR002_120
AATCGTGTT.GTAGCTACA	603	SDR002_120
AATCGTGTT.TCACCGAGG	8609	SDR002_120
AATCGTGTT.TCGTCATTC	8526	SDR002_120
AATCGTGTT.TGTTGTCGA	2830	SDR002_120
AATCTCCTA.ACAGCGGTC	9127	SDR002_120
AATCTCCTA.AGGTCCGTC	3862	SDR002_120
AATCTCCTA.AGTTATCGC	4169	SDR002_120
AATCTCCTA.GTATGCCTT	18296	SDR002_120
AATCTCCTA.TCAGCGACC	16417	SDR002_120
AATCTCCTA.TTCTGGTGC	11688	SDR002_120
AATCTGACC.CGCCACCAT	9036	SDR002_120
AATCTGACC.CTCAGCTGG	3330	SDR002_120
AATCTGACC.TCGTCCGAT	7044	SDR002_120
AATGAGTCG.ACCTGCAGA	4993	SDR002_120
AATGAGTCG.CAGTCTAAC	16826	SDR002_120
AATGAGTCG.GCTACAATG	5113	SDR002_120
AATGAGTCG.GTAGAGAGC	11724	SDR002_120
AATGAGTCG.TAGGAGCTA	3596	SDR002_120
AATGAGTCG.TCATCATCT	32545	SDR002_120
AATGCACTT.AGACCAGCT	11232	SDR002_120
AATGCACTT.AGCAAGTCC	4205	SDR002_120
AATGCACTT.AGGATTGAG	13143	SDR002_120
AATGCAGCG.CATGGTTAC	5878	SDR002_120
AATGCAGCG.TACAACACC	13765	SDR002_120
AATGCAGCG.TGATGTGTG	409	SDR002_120
AATGCCTCA.AAGTTCTCT	21575	SDR002_120
AATGCCTCA.ACACACCGT	7374	SDR002_120
AATGCCTCA.AGCGACACC	11841	SDR002_120
AATGCCTCA.CATCCTCTC	19467	SDR002_120
AATGCCTCA.GTCAGTTGT	19813	SDR002_120
AATGCCTCA.TCTATGACA	4497	SDR002_120
AATGCGTGC.ACGTCTATG	993	SDR002_120
AATGCGTGC.AGCCAGGAC	3933	SDR002_120
AATGCGTGC.CCTCTTGTA	1684	SDR002_120
AATGCGTGC.GTATGATCT	28927	SDR002_120
AATGCGTGC.TCCACGTGC	488	SDR002_120
AATGCTATC.ACGTCTATG	15329	SDR002_120
AATGCTATC.AGCGACACC	15202	SDR002_120
AATGCTATC.CTTGCACAA	794	SDR002_120
AATGCTATC.GGTGAGTTC	15701	SDR002_120
AATGCTATC.GTCCACAAC	2156	SDR002_120
AATGCTATC.TACAACACC	3819	SDR002_120
AATGCTGAT.AGCGGAACA	4645	SDR002_120
AATGCTGAT.CAGTCCTAA	14839	SDR002_120
AATGCTGAT.CCTGACCTC	8027	SDR002_120
AATGCTGAT.CTGAGTAGC	5940	SDR002_120
AATGCTGAT.GCGGAGATT	10079	SDR002_120
AATGCTGAT.TACCGATTG	4522	SDR002_120
AATGCTGAT.TGACGATGA	5384	SDR002_120
AATGCTGAT.TTGTAATGC	11150	SDR002_120
AATGTGCGT.CACAACGCT	18113	SDR002_120
AATGTGCGT.CCATCACGA	3048	SDR002_120
AATGTGCGT.GATCTAGAG	5638	SDR002_120
AATGTGCGT.TGTGAGTAT	30494	SDR002_120
AATTAGAGG.AAGTCATGA	2119	SDR002_120
AATTAGAGG.GAGCATACA	1229	SDR002_120
AATTAGAGG.GTCAGTTGT	38099	SDR002_120
AATTCGGAA.ACCATACTT	37901	SDR002_120
AATTCGGAA.ATAGCACGG	14697	SDR002_120
AATTCGGAA.CGCGATGTA	1068	SDR002_120
AATTCGGAA.CTGATCAAG	7469	SDR002_120
AATTCGGAA.GCTCTCCAA	12160	SDR002_120
AATTGGATC.AGCCAGGAC	11240	SDR002_120
AATTGGATC.ATTGATCAC	22637	SDR002_120
AATTGGATC.CTGGACACT	16664	SDR002_120
AATTGGATC.TAGACACGT	11010	SDR002_120
AATTGGATC.TATCTAGGT	15686	SDR002_120
AATTGGTGA.CGGAACGAG	7768	SDR002_120
AATTGGTGA.CGTGTATTC	15840	SDR002_120
AATTGGTGA.CTGGTAATC	3328	SDR002_120
AATTGGTGA.GAGTGCATA	295	SDR002_120
AATTGGTGA.TCAGGTGCA	5815	SDR002_120
ACAACCGGA.AATGCAGCG	5910	SDR002_120
ACAACCGGA.ACCATCTAA	13258	SDR002_120
ACAACCGGA.ATGCGGATT	27182	SDR002_120
ACAACCGGA.ATTGATTGG	10084	SDR002_120
ACAACCGGA.CTAGTTCCA	12362	SDR002_120
ACAACCGGA.GCGACCTGT	16927	SDR002_120
ACAACCGGA.GTGCCATGA	5237	SDR002_120
ACAACCGGA.TAGACCTAC	2075	SDR002_120
ACAACCGGA.TGTGTAGAG	5182	SDR002_120
ACAACCGGA.TTGCCGTAG	3821	SDR002_120
ACAACGAGC.ACTCGCTGT	1154	SDR002_120
ACAACGAGC.CATGGTTAC	4056	SDR002_120
ACAACGAGC.CGGTGAGTC	5225	SDR002_120
ACAAGAATG.ACTTCAGTA	992	SDR002_120
ACAAGAATG.ATAGTGGTT	25261	SDR002_120
ACAAGAATG.CCTGACCTC	3041	SDR002_120
ACAAGAATG.GATAAGCTG	1465	SDR002_120
ACAAGAATG.GCTAGTGGA	5372	SDR002_120
ACAAGGTAC.AATTGGATC	14417	SDR002_120
ACAAGGTAC.ACCTGCAGA	944	SDR002_120
ACAAGGTAC.AGTACTACA	2341	SDR002_120
ACAAGGTAC.ATACCGCTT	25821	SDR002_120
ACAAGGTAC.CAAGAGAGT	9802	SDR002_120
ACAAGGTAC.GCAACACCT	22946	SDR002_120
ACAAGGTAC.GCGCTACCT	29137	SDR002_120
ACAAGTACA.ACAAGAATG	814	SDR002_120
ACAAGTACA.ATCCAATGA	2318	SDR002_120
ACAAGTACA.ATCGATCCT	17023	SDR002_120
ACAAGTACA.GATGTTACA	760	SDR002_120
ACAAGTACA.GATTGAGTA	2795	SDR002_120
ACAAGTACA.GCGCTACCT	19133	SDR002_120
ACAAGTACA.GTAGAGAGC	3337	SDR002_120
ACAAGTACA.GTCCGTAAG	1993	SDR002_120
ACAAGTACA.TTCCGAGCG	1323	SDR002_120
ACAATAGGT.ATATCAGCC	8924	SDR002_120
ACAATAGGT.GTCCTTCAT	31208	SDR002_120
ACAATAGGT.TACGACTTG	11493	SDR002_120
ACAATAGGT.TGCTCCTCC	5123	SDR002_120
ACAATAGGT.TTAACGGAG	5110	SDR002_120
ACAATTCGG.ATCTCTGCT	28096	SDR002_120
ACAATTCGG.CGTGCCTAT	3542	SDR002_120
ACAATTCGG.CTATCCATC	10344	SDR002_120
ACAATTCGG.GCGTGATAC	14448	SDR002_120
ACAATTCGG.GTCTTATGC	3063	SDR002_120
ACAATTCGG.TACGAACTC	868	SDR002_120
ACAATTCGG.TTCATTCGC	13017	SDR002_120
ACACACCGT.AACGTTCTT	8873	SDR002_120
ACACACCGT.ACTTCGCAG	2329	SDR002_120
ACACACCGT.ATGACACAA	13220	SDR002_120
ACACACCGT.CACGTAGAC	10386	SDR002_120
ACACACCGT.CACGTCATA	8338	SDR002_120
ACACACCGT.CGCGCACAT	16872	SDR002_120
ACACACCGT.CTCTAAGAG	2740	SDR002_120
ACACACCGT.TCGAATAGA	4154	SDR002_120
ACACACGTC.ACACTAACG	6616	SDR002_120
ACACACGTC.TGCGCTGCA	761	SDR002_120
ACACAGAAC.AGGTACCAA	2634	SDR002_120
ACACAGAAC.CGTACATCT	16178	SDR002_120
ACACAGAAC.TAATCTGGA	3987	SDR002_120
ACACAGAAC.TGAGACAGC	10442	SDR002_120
ACACAGAAC.TTACTTACG	3059	SDR002_120
ACACATCTG.CTCGACTGC	1332	SDR002_120
ACACATCTG.GATCTACTT	10270	SDR002_120
ACACATCTG.GTGGACTGG	2028	SDR002_120
ACACATCTG.TAGGAGGAT	24810	SDR002_120
ACACCACAT.AATCCTCGT	44548	SDR002_120
ACACCACAT.CTTGGATCA	962	SDR002_120
ACACCGCCA.ACCATACTT	34705	SDR002_120
ACACCGCCA.AGCACCGTG	5836	SDR002_120
ACACCGCCA.CAACGCACA	8784	SDR002_120
ACACCGCCA.CACTGGTCC	12710	SDR002_120
ACACCGCCA.CAGCTGGAG	12925	SDR002_120
ACACCGCCA.TCAGACAAG	6133	SDR002_120
ACACGTTGC.AACGGAGAT	5120	SDR002_120
ACACGTTGC.ACACCGCCA	8710	SDR002_120
ACACGTTGC.ACGCTATGT	10593	SDR002_120
ACACGTTGC.CGCCTGCAA	12000	SDR002_120
ACACGTTGC.GCGGTAAGT	4895	SDR002_120
ACACGTTGC.GTGACTCTC	4112	SDR002_120
ACACGTTGC.TAATCTGGA	9232	SDR002_120
ACACGTTGC.TATGTATGC	21939	SDR002_120
ACACGTTGC.TCTACAGTT	37507	SDR002_120
ACACGTTGC.TGTTGTCGA	14233	SDR002_120
ACACGTTGC.TTGACCTGA	6865	SDR002_120
ACACTAACG.AGTACGAAT	8487	SDR002_120
ACACTAACG.ATACCGCTT	3032	SDR002_120
ACACTAACG.CAAGAACCG	5942	SDR002_120
ACACTAACG.TCGAACGCT	16133	SDR002_120
ACACTAACG.TTCAACTAC	8878	SDR002_120
ACACTGTGA.ATCTCGAAC	3957	SDR002_120
ACACTGTGA.CCTACTAGA	1392	SDR002_120
ACACTGTGA.TAATTCGTG	11771	SDR002_120
ACACTGTGA.TCTTAAGTG	7664	SDR002_120
ACACTGTGA.TGGTCTACG	5782	SDR002_120
ACAGAAGAG.AGCGCATGA	15452	SDR002_120
ACAGAAGAG.GTAATCAGC	10739	SDR002_120
ACAGAAGAG.TAACACATC	12128	SDR002_120
ACAGAAGAG.TCTCATCGG	1225	SDR002_120
ACAGAGATG.AAGACGAAG	11280	SDR002_120
ACAGAGATG.ATCCGTCTC	9237	SDR002_120
ACAGAGATG.CCGATCAGC	17257	SDR002_120
ACAGAGATG.CTTCTATGA	5172	SDR002_120
ACAGAGATG.GCGATATGA	3193	SDR002_120
ACAGAGATG.GTGACGTAA	1878	SDR002_120
ACAGAGATG.TAACATTGG	2174	SDR002_120
ACAGCATCA.AACGTTCTT	8143	SDR002_120
ACAGCATCA.CTCGTTCAC	6187	SDR002_120
ACAGCATCA.GCCATCGCT	3932	SDR002_120
ACAGCGGTC.CGATTGAAC	12317	SDR002_120
ACAGCGGTC.CGCACTCTT	29133	SDR002_120
ACAGCGGTC.GATCTGTTC	6767	SDR002_120
ACAGCGTAT.ATCTTACAG	4741	SDR002_120
ACAGCGTAT.CAGTGCTGC	14725	SDR002_120
ACAGCGTAT.GGTAAGGAT	14838	SDR002_120
ACAGCGTAT.GTAAGGTCC	1103	SDR002_120
ACAGGAACT.CATGTGAAC	838	SDR002_120
ACAGGAACT.GAGAATCAG	727	SDR002_120
ACAGGAACT.TCAGTAAGC	23316	SDR002_120
ACAGGTATC.AATGCCTCA	3965	SDR002_120
ACAGGTATC.ACCTAGTTA	1210	SDR002_120
ACAGGTATC.AGTACTACA	886	SDR002_120
ACAGGTATC.AGTTCAACC	14592	SDR002_120
ACAGGTATC.ATGCGCCGT	4007	SDR002_120
ACAGGTATC.CCTTGACGG	2469	SDR002_120
ACAGGTATC.GTAGAAGTT	18104	SDR002_120
ACAGGTATC.TAGTGCACT	11920	SDR002_120
ACAGTATTG.ACGACATCT	24780	SDR002_120
ACAGTATTG.CAGCTGGAG	8043	SDR002_120
ACAGTATTG.CCGCTATCC	7017	SDR002_120
ACAGTATTG.TCCACCTCA	14247	SDR002_120
ACATCGTCC.CGTGTATTC	976	SDR002_120
ACATGACTA.AGCTTGGTG	7151	SDR002_120
ACATGACTA.CATGACGTT	30421	SDR002_120
ACATGACTA.CATTGACAA	7133	SDR002_120
ACATGACTA.GAATCACAT	30865	SDR002_120
ACATGACTA.GATCTGTTC	18512	SDR002_120
ACATGACTA.TTAGTCGGA	2133	SDR002_120
ACATGGATT.GCCTTCCAT	2682	SDR002_120
ACATGGATT.TGACGGTTG	8932	SDR002_120
ACATTCCAC.GCCGAGTCT	2742	SDR002_120
ACATTCCAC.GGAGTACAG	2455	SDR002_120
ACATTCCAC.TGTCATAGC	1741	SDR002_120
ACATTGACA.CAGTTACTG	5011	SDR002_120
ACATTGACA.GGTCGGTCT	12232	SDR002_120
ACATTGACA.GTACAATGC	19201	SDR002_120
ACATTGACA.TATTCAACG	1746	SDR002_120
ACATTGACA.TGATGACAG	12170	SDR002_120
ACCACGCTA.ACCATGTCT	31681	SDR002_120
ACCACGCTA.ACCGACGGT	8946	SDR002_120
ACCACGCTA.ACGCTAGTG	11175	SDR002_120
ACCACGCTA.ACGTGAATC	5656	SDR002_120
ACCACGCTA.AGCTACTCA	9380	SDR002_120
ACCACGCTA.AGTACGAAT	10146	SDR002_120
ACCACGCTA.ATTGACACG	5167	SDR002_120
ACCACGCTA.CAGTTACTG	11819	SDR002_120
ACCACGCTA.CGGAAGACG	5689	SDR002_120
ACCACGCTA.CTCTGTCAA	12094	SDR002_120
ACCACGCTA.GACTGCGCA	2678	SDR002_120
ACCACGCTA.GAGACTCGA	3099	SDR002_120
ACCACGCTA.GTAGTTGGT	38283	SDR002_120
ACCACGCTA.GTGCATCAA	10808	SDR002_120
ACCACGCTA.TCCGATCTG	1888	SDR002_120
ACCACGCTA.TGCAGCCTT	20295	SDR002_120
ACCACGGAT.CAACACCTA	9340	SDR002_120
ACCACGGAT.CAACCGGTC	6185	SDR002_120
ACCACGGAT.GAGTCACCA	1859	SDR002_120
ACCACGGAT.TGTGGACAA	2133	SDR002_120
ACCACTAGG.AGGAGCAAT	20977	SDR002_120
ACCACTAGG.CAGGATCAA	234	SDR002_120
ACCACTAGG.CTATTCCGT	8589	SDR002_120
ACCACTAGG.GCTACCGAG	1790	SDR002_120
ACCACTAGG.GGTCCTAAG	843	SDR002_120
ACCACTAGG.TCAGAGTCA	535	SDR002_120
ACCACTAGG.TGAACCAAT	6720	SDR002_120
ACCACTAGG.TGGTGGATC	5855	SDR002_120
ACCAGCGTT.ACCATCTAA	6401	SDR002_120
ACCAGCGTT.AGGAATTGG	5302	SDR002_120
ACCAGCGTT.ATCTCGAAC	8772	SDR002_120
ACCAGCGTT.GATGCGACG	5420	SDR002_120
ACCAGCGTT.GATTAGACA	4140	SDR002_120
ACCAGCGTT.TTAACGGAG	5909	SDR002_120
ACCATACTT.ATAGCCTAA	2760	SDR002_120
ACCATACTT.GCAGCGATA	9587	SDR002_120
ACCATACTT.TGTAGGTTA	1659	SDR002_120
ACCATACTT.TTGGTAACT	13730	SDR002_120
ACCATCTAA.CAGTATGAT	19153	SDR002_120
ACCATCTAA.CGTTCCATT	35132	SDR002_120
ACCATCTAA.GCTACAATG	1901	SDR002_120
ACCATCTAA.GTAGACTCT	21475	SDR002_120
ACCATCTAA.GTAGCATAC	8735	SDR002_120
ACCATCTAA.TACAGGACT	10007	SDR002_120
ACCATCTAA.TCGGTATCA	3507	SDR002_120
ACCATCTAA.TTACTTACG	7523	SDR002_120
ACCATGTCT.ATATAGCGT	6161	SDR002_120
ACCATGTCT.GCGTCGTCT	30028	SDR002_120
ACCATGTCT.GTGTATCTG	4673	SDR002_120
ACCATGTCT.TTCAGTGCC	4578	SDR002_120
ACCATTCAC.AGACATCCA	8624	SDR002_120
ACCATTCAC.ATAGCCTAA	1151	SDR002_120
ACCATTCAC.CAGAGCACC	8189	SDR002_120
ACCATTCAC.CTGGTCGGT	31933	SDR002_120
ACCATTCAC.TACTAGTAG	4165	SDR002_120
ACCATTCAC.TATCGAGCC	15297	SDR002_120
ACCATTCAC.TTCTGGTGC	5236	SDR002_120
ACCGACGGT.ATCCATTAG	2794	SDR002_120
ACCGACGGT.CAGCGTAAG	4672	SDR002_120
ACCGACGGT.CTATTCCGT	3487	SDR002_120
ACCGACGGT.TCAGACAAG	1763	SDR002_120
ACCGAGACA.CACCTTCCT	20312	SDR002_120
ACCGAGACA.CTCGTTCAC	11973	SDR002_120
ACCGAGACA.GAATTCAGT	12595	SDR002_120
ACCGAGACA.GGTCTTGCA	5900	SDR002_120
ACCGAGACA.GTTAGATTG	17095	SDR002_120
ACCGAGACA.TAAGTACAC	27038	SDR002_120
ACCGAGACA.TCTTGGTAG	2082	SDR002_120
ACCGAGACA.TGTAACAGT	36374	SDR002_120
ACCGAGACA.TTAAGTGGT	14333	SDR002_120
ACCGAGTAG.CATAAGATC	11682	SDR002_120
ACCGAGTAG.CGGACAAGT	12995	SDR002_120
ACCGAGTAG.CTGGTCGGT	18656	SDR002_120
ACCGAGTAG.TGCATACAT	7975	SDR002_120
ACCGATCGA.AGAGCGGAG	6367	SDR002_120
ACCGATCGA.GCGTGAGCT	11966	SDR002_120
ACCGCTGTG.AGCGGTCTA	1381	SDR002_120
ACCGCTGTG.AGTCTAAGC	3912	SDR002_120
ACCGCTGTG.CAACCGGTC	1936	SDR002_120
ACCGCTGTG.GGAGTTAGC	1475	SDR002_120
ACCGCTGTG.GGTAGACAT	3613	SDR002_120
ACCGCTGTG.TCTGTGAAG	5429	SDR002_120
ACCGGAAGG.CGTAATGAC	19959	SDR002_120
ACCGGAAGG.GACGTCAAT	24577	SDR002_120
ACCGGAAGG.TGGATAGGT	29466	SDR002_120
ACCGGAGTA.AATAACTCC	11951	SDR002_120
ACCGGAGTA.ACGTCGCTC	21562	SDR002_120
ACCGGAGTA.GTCCACAAC	1381	SDR002_120
ACCGGAGTA.TCTGCGCTG	7045	SDR002_120
ACCGGTTAC.AGTAATCAG	6764	SDR002_120
ACCGGTTAC.CCGCACTCA	11118	SDR002_120
ACCGGTTAC.GATGCGACG	2184	SDR002_120
ACCGGTTAC.GCATTGATC	2946	SDR002_120
ACCGTACGC.AACAGCAGT	1562	SDR002_120
ACCGTACGC.AGGTCCGTC	5226	SDR002_120
ACCGTACGC.GGATGCGAA	2950	SDR002_120
ACCGTACGC.GGTAGACAT	8191	SDR002_120
ACCGTCACG.AATACTCCG	2108	SDR002_120
ACCGTCACG.CCATAATCG	9260	SDR002_120
ACCGTCACG.CTGGTACAT	29466	SDR002_120
ACCGTCACG.TAGTAACGG	12843	SDR002_120
ACCGTCACG.TCTCGATGC	29119	SDR002_120
ACCGTCCTA.AAGCAATCG	9638	SDR002_120
ACCGTCCTA.ACCGAGTAG	10744	SDR002_120
ACCGTCCTA.CGTTGATCC	9753	SDR002_120
ACCGTCCTA.TATTACTCG	6411	SDR002_120
ACCGTCCTA.TGGTCTACG	5989	SDR002_120
ACCTAGCAC.AGTAAGCCA	5824	SDR002_120
ACCTAGCAC.AGTACGAAT	36789	SDR002_120
ACCTAGCAC.CCAACGGAA	6880	SDR002_120
ACCTAGCAC.GAGCGACTC	1237	SDR002_120
ACCTAGCAC.GCGACACAG	8350	SDR002_120
ACCTAGTTA.ATAGCTTGC	11509	SDR002_120
ACCTAGTTA.CACACTGCC	11114	SDR002_120
ACCTAGTTA.CACGATAGA	5480	SDR002_120
ACCTAGTTA.GCGTGATAC	12434	SDR002_120
ACCTAGTTA.GGAAGTATG	786	SDR002_120
ACCTAGTTA.GGTTCGCAA	18328	SDR002_120
ACCTAGTTA.TGGACTGCC	490	SDR002_120
ACCTAGTTA.TTATTCGAC	3448	SDR002_120
ACCTCCTAG.AGCTACTCA	5171	SDR002_120
ACCTCCTAG.AGGTGCGAG	652	SDR002_120
ACCTCCTAG.AGTGGAATG	7261	SDR002_120
ACCTCCTAG.ATGCTGTCG	14326	SDR002_120
ACCTCCTAG.GCAACTCGC	7504	SDR002_120
ACCTGCAGA.ATTCTCTGG	1893	SDR002_120
ACCTGCAGA.CTCAGTGAT	20303	SDR002_120
ACCTGCAGA.GTGTATCTG	5923	SDR002_120
ACCTGCAGA.GTGTCTGGA	18864	SDR002_120
ACCTGCAGA.TGCCGACTA	1570	SDR002_120
ACCTGCAGA.TGGAACTAA	4708	SDR002_120
ACCTGTACC.AACAGCAGT	21538	SDR002_120
ACCTGTACC.ATCAGGATG	9697	SDR002_120
ACCTGTACC.CGTACACAC	26984	SDR002_120
ACCTGTACC.GACGTCAAT	6051	SDR002_120
ACCTTGAAG.AACAGCAGT	21165	SDR002_120
ACCTTGAAG.ATGAGATCC	21691	SDR002_120
ACCTTGAAG.CAGGATCAA	5993	SDR002_120
ACCTTGAAG.GATCTACTT	1084	SDR002_120
ACCTTGAAG.GTGTTGGAA	8725	SDR002_120
ACCTTGAAG.TCTATTAGG	3106	SDR002_120
ACGAATCGC.CTGTGCTCA	10133	SDR002_120
ACGAATCGC.GGAAGAAGC	13880	SDR002_120
ACGACAGTC.ATTGGTTCC	26108	SDR002_120
ACGACAGTC.CTCAGTGAT	12015	SDR002_120
ACGACATCT.AACCATGGT	538	SDR002_120
ACGACATCT.AGGAAGGTG	16023	SDR002_120
ACGACATCT.ATGAGCAGG	12956	SDR002_120
ACGACATCT.CCGCATCCT	6047	SDR002_120
ACGACATCT.GCCGAACCA	5033	SDR002_120
ACGACATCT.GTTCAGAAG	9965	SDR002_120
ACGACATCT.TCAGTGCAA	13358	SDR002_120
ACGACATCT.TCTCGTATC	4033	SDR002_120
ACGACATCT.TGATTGCTG	3231	SDR002_120
ACGACATCT.TGGAACTAA	20447	SDR002_120
ACGACGATT.AACTTAGCT	7113	SDR002_120
ACGACGATT.AGGTATTCC	6290	SDR002_120
ACGACGATT.ATTGACACG	3295	SDR002_120
ACGACGATT.GGAAGGTAT	3197	SDR002_120
ACGACGATT.GTAACCATA	11560	SDR002_120
ACGACGATT.TCACACTGC	12324	SDR002_120
ACGACTGCG.ACAATAGGT	2058	SDR002_120
ACGACTGCG.CTTGGTCAT	1443	SDR002_120
ACGAGAGCA.ACTATCCTG	1362	SDR002_120
ACGAGAGCA.AGCAAGTCC	18517	SDR002_120
ACGAGAGCA.CTCGTTCAC	7703	SDR002_120
ACGAGAGCA.GCACCATCG	4051	SDR002_120
ACGAGAGCA.GGTGGAGCT	18807	SDR002_120
ACGAGAGCA.TGGTAGCAG	1127	SDR002_120
ACGAGCTTC.CAACGCACA	14665	SDR002_120
ACGAGCTTC.CCAATATAC	12150	SDR002_120
ACGAGCTTC.GCTTACGTT	41746	SDR002_120
ACGAGCTTC.GTGGTACGG	5834	SDR002_120
ACGATGACC.CGACCTGTA	11989	SDR002_120
ACGATGACC.TAGATCTGT	26567	SDR002_120
ACGATGGAA.ACTTGATCT	17048	SDR002_120
ACGATGGAA.CATTGACAA	8068	SDR002_120
ACGATGGAA.GATACTGTG	6638	SDR002_120
ACGATGGAA.TAACCGTGA	3329	SDR002_120
ACGATGGAA.TTCATTCGC	13276	SDR002_120
ACGCAAGAT.ATTAGCCAC	3818	SDR002_120
ACGCACACT.GTCCTAGTT	34248	SDR002_120
ACGCACACT.TGCGTATCT	26998	SDR002_120
ACGCGACAG.CCGCATCCT	7750	SDR002_120
ACGCGACAG.CCTATTCAA	6453	SDR002_120
ACGCGACAG.GACACGCAA	3801	SDR002_120
ACGCGACAG.GGTCCTGGT	30225	SDR002_120
ACGCGTGAC.ACAATAGGT	5580	SDR002_120
ACGCGTGAC.ACTCCGGTT	29309	SDR002_120
ACGCGTGAC.AGAGAGTGG	2651	SDR002_120
ACGCGTGAC.AGGTGCGAG	2133	SDR002_120
ACGCGTGAC.ATAGTCTCC	17425	SDR002_120
ACGCGTGAC.TACTTCCAG	1022	SDR002_120
ACGCGTGAC.TGACCTATG	10964	SDR002_120
ACGCTAGTG.ACGAGAGCA	9800	SDR002_120
ACGCTAGTG.AGTGTGCAC	12910	SDR002_120
ACGCTAGTG.ATGTCGCCT	8095	SDR002_120
ACGCTAGTG.CAATACCAC	7210	SDR002_120
ACGCTAGTG.CACTACAGG	1178	SDR002_120
ACGCTAGTG.CAGCACGTG	1477	SDR002_120
ACGCTAGTG.CCAGTTACG	4222	SDR002_120
ACGCTAGTG.TATCATGCT	30400	SDR002_120
ACGCTATGT.ACCTAGCAC	857	SDR002_120
ACGCTATGT.ACGCAAGAT	14192	SDR002_120
ACGCTATGT.CACGTCATA	10569	SDR002_120
ACGCTATGT.GCACGTAGA	6590	SDR002_120
ACGCTATGT.TCGCCAAGC	13807	SDR002_120
ACGCTCTTA.CACCTCAAC	19600	SDR002_120
ACGCTCTTA.CCAACGGAA	6445	SDR002_120
ACGCTCTTA.GAGCCATCC	18055	SDR002_120
ACGCTCTTA.TGCGCACTG	426	SDR002_120
ACGGACCAT.AACCGTGAG	2351	SDR002_120
ACGGACCAT.CAAGAGGAG	2083	SDR002_120
ACGGACCAT.CATTGCAGA	4077	SDR002_120
ACGGACCAT.TATCCTCAG	2981	SDR002_120
ACGGACCAT.TATTACAGC	16265	SDR002_120
ACGGACCAT.TGCAGTTCA	6423	SDR002_120
ACGGTGCCT.ACCAGCGTT	47616	SDR002_120
ACGGTGCCT.ACCTAGCAC	4285	SDR002_120
ACGGTGCCT.ATATAGCGT	33993	SDR002_120
ACGGTGCCT.CGTGGTACC	6492	SDR002_120
ACGGTGCCT.CTGCAGAGC	3545	SDR002_120
ACGGTGCCT.GCCACATGG	4399	SDR002_120
ACGGTGCCT.TAGATCTGT	24376	SDR002_120
ACGGTGCCT.TGTCTACAC	8255	SDR002_120
ACGGTGTAC.CATACAACC	13284	SDR002_120
ACGGTGTAC.CGTCAGCAC	1947	SDR002_120
ACGGTGTAC.GTCATTCTA	9013	SDR002_120
ACGTACTGC.TGGATTAGC	1452	SDR002_120
ACGTAGTAT.ATAGTCTCC	26062	SDR002_120
ACGTAGTAT.ATGGATATC	814	SDR002_120
ACGTAGTAT.CCAGGAGTT	27666	SDR002_120
ACGTAGTAT.CGAGCCGTT	19215	SDR002_120
ACGTAGTAT.CTACCTGCG	986	SDR002_120
ACGTAGTAT.GAATCAACC	4046	SDR002_120
ACGTAGTAT.GACATAACG	5196	SDR002_120
ACGTAGTAT.GCCTTAGAG	10327	SDR002_120
ACGTATGTC.ACACTAACG	1432	SDR002_120
ACGTATGTC.AGAAGAGTC	7703	SDR002_120
ACGTATGTC.CAATCAAGT	15279	SDR002_120
ACGTATGTC.CTGTACGAC	17842	SDR002_120
ACGTATGTC.GGAGACACA	8017	SDR002_120
ACGTATGTC.TCCTTCAAC	7435	SDR002_120
ACGTATGTC.TTCTGGTGC	21625	SDR002_120
ACGTCGCTC.CCTAAGTCT	36120	SDR002_120
ACGTCGCTC.GCCGTTGTT	21388	SDR002_120
ACGTCGCTC.GCGTAACAA	6585	SDR002_120
ACGTCGCTC.GGTACTTCC	14698	SDR002_120
ACGTCTATG.ACTAAGTTC	5729	SDR002_120
ACGTCTATG.ATTCATGTG	1941	SDR002_120
ACGTCTATG.CGTTACACC	22948	SDR002_120
ACGTCTATG.GCAGATCCG	7608	SDR002_120
ACGTCTATG.TGACAAGTT	33938	SDR002_120
ACGTCTATG.TGTGCAGTA	2516	SDR002_120
ACGTCTATG.TTGCAGTCA	2427	SDR002_120
ACGTGAATC.AACGATGAC	4683	SDR002_120
ACGTGAATC.ACATGGATT	1540	SDR002_120
ACGTGAATC.CCGGTTGAG	14504	SDR002_120
ACGTGAATC.CGATTGAAC	3221	SDR002_120
ACGTGAATC.CTCTACGCA	4503	SDR002_120
ACGTGAATC.GATTCTCGG	4103	SDR002_120
ACGTGAATC.TGTAGGTTA	4748	SDR002_120
ACGTGCTCG.ATCACCGCA	28082	SDR002_120
ACGTGCTCG.CCTCATAAC	10655	SDR002_120
ACGTGCTCG.CTGCAGAGC	3658	SDR002_120
ACGTGCTCG.CTTAGGACT	20732	SDR002_120
ACGTGTAGT.AGGTCAGCA	7364	SDR002_120
ACGTGTAGT.GGAAGGTAT	13013	SDR002_120
ACGTGTAGT.TCACGACAA	2178	SDR002_120
ACGTTCAAT.ACGTGCTCG	2427	SDR002_120
ACGTTCAAT.AGAAGAGTC	16477	SDR002_120
ACGTTCAAT.AGTCGATCA	2668	SDR002_120
ACGTTCAAT.ATTGACACG	5462	SDR002_120
ACGTTCAAT.CTGTGGTGG	5759	SDR002_120
ACGTTCAAT.GTCTTCTCG	5712	SDR002_120
ACGTTCAAT.TAAGCCATT	19996	SDR002_120
ACGTTCAAT.TAATCTGGA	3855	SDR002_120
ACGTTCAAT.TGCAGTCGG	2316	SDR002_120
ACTAACCGA.ATCTTACAG	466	SDR002_120
ACTAACCGA.CCGCATCCT	30191	SDR002_120
ACTAACCGA.GGAAGGTAT	9573	SDR002_120
ACTAACCGA.GTGCATCAA	413	SDR002_120
ACTAACCGA.TATCGGAAC	3364	SDR002_120
ACTAAGTTC.ACAGCGGTC	6814	SDR002_120
ACTAAGTTC.AGGAGGTGA	8151	SDR002_120
ACTACCATC.ACGCACACT	23677	SDR002_120
ACTACCATC.ATACCGAAG	1005	SDR002_120
ACTACCATC.CAGGAGCCT	30348	SDR002_120
ACTACCATC.CTAGTGCTG	5957	SDR002_120
ACTACCATC.GATACCGGA	2951	SDR002_120
ACTACTCAT.ATGAGATCC	2085	SDR002_120
ACTACTCAT.ATGCTGTCG	642	SDR002_120
ACTACTCAT.CCTACTAGA	1690	SDR002_120
ACTACTCAT.CCTCCTTGT	2131	SDR002_120
ACTACTCAT.TAGCACTAT	497	SDR002_120
ACTACTCAT.TCGCCAAGC	3237	SDR002_120
ACTACTCAT.TCTAGTGAC	916	SDR002_120
ACTATCCTG.ACCTTGAAG	664	SDR002_120
ACTATCCTG.ACTGCTAGT	5884	SDR002_120
ACTATCCTG.GCGAAGACA	11712	SDR002_120
ACTATCCTG.TCGTAATAG	4698	SDR002_120
ACTATTGTC.AGATACGTT	6175	SDR002_120
ACTATTGTC.ATCACCGCA	1092	SDR002_120
ACTATTGTC.CCATTACAG	3581	SDR002_120
ACTATTGTC.GGACGAGCA	3331	SDR002_120
ACTATTGTC.TCCACGTGC	1939	SDR002_120
ACTCACGAA.AAGGAACAG	3579	SDR002_120
ACTCACGAA.AATCTGACC	10363	SDR002_120
ACTCACGAA.CAGGATCAA	4846	SDR002_120
ACTCACGAA.TCAGCTCAG	10612	SDR002_120
ACTCATTCA.CGAGCTTAC	341	SDR002_120
ACTCCAACT.TCGCGTCAT	9832	SDR002_120
ACTCCAACT.TGCCATCTC	12289	SDR002_120
ACTCCAACT.TGTAGCAAG	11584	SDR002_120
ACTCCGGTT.ACGATGGAA	1592	SDR002_120
ACTCCGGTT.AGCGGTCTA	4514	SDR002_120
ACTCCGGTT.CTATTCCGT	17829	SDR002_120
ACTCCGTCG.AAGTTGCCA	1454	SDR002_120
ACTCCGTCG.AGAAGTCCT	13193	SDR002_120
ACTCCGTCG.CAGATCATT	52563	SDR002_120
ACTCCGTCG.CCGACTGTT	2310	SDR002_120
ACTCCGTCG.GCAGCTCTT	13263	SDR002_120
ACTCCGTCG.TATCCTCAG	1151	SDR002_120
ACTCCTGAG.AGCCACTTC	1971	SDR002_120
ACTCGAGTC.AATGCTGAT	30079	SDR002_120
ACTCGAGTC.CAAGCCTCG	1773	SDR002_120
ACTCGAGTC.CCGTCAGGT	22859	SDR002_120
ACTCGAGTC.CTGATCCGA	2762	SDR002_120
ACTCGAGTC.GGAACCTAG	807	SDR002_120
ACTCGAGTC.TATGAGACC	13327	SDR002_120
ACTCGAGTC.TCGAACGCT	26505	SDR002_120
ACTCGCTGT.AGCGACACC	7077	SDR002_120
ACTCGCTGT.GTTACTACT	6496	SDR002_120
ACTCGCTGT.TATTGACTG	4687	SDR002_120
ACTCGCTGT.TTGATGAGT	418	SDR002_120
ACTCGTAGG.AAGCAGCAT	37141	SDR002_120
ACTCGTAGG.AGTACGAAT	12663	SDR002_120
ACTCGTAGG.ATTCCGTAC	1345	SDR002_120
ACTCGTAGG.ATTGACACG	6530	SDR002_120
ACTCGTAGG.CACTGGTCC	4775	SDR002_120
ACTCGTAGG.GATCGATAC	1003	SDR002_120
ACTCGTAGG.TCCAGCAGC	8360	SDR002_120
ACTCGTCTA.ACCGATCGA	13709	SDR002_120
ACTCGTCTA.AGCCTCGCA	2950	SDR002_120
ACTCGTCTA.CAACACTCC	12336	SDR002_120
ACTCGTCTA.CGATTGAAC	13087	SDR002_120
ACTCGTCTA.TAGGATTAG	11709	SDR002_120
ACTCGTCTA.TATAATCGC	14747	SDR002_120
ACTCGTCTA.TCTATTAGG	3921	SDR002_120
ACTCGTCTA.TCTGTGAAG	9312	SDR002_120
ACTCTAGGA.CTCGCAAGA	2786	SDR002_120
ACTCTAGGA.TACGTTGGA	8787	SDR002_120
ACTCTAGGA.TCAACACTC	829	SDR002_120
ACTCTAGGA.TCCGTATAC	16941	SDR002_120
ACTCTAGGA.TGATAGAGG	9504	SDR002_120
ACTCTCACA.GACCAGAGA	2528	SDR002_120
ACTCTGCTC.AGATCTGAC	2103	SDR002_120
ACTCTGCTC.CGCATAACT	3230	SDR002_120
ACTCTGCTC.GAATAAGAG	9420	SDR002_120
ACTCTGCTC.GCGGAGATT	2244	SDR002_120
ACTCTGCTC.TAGCACTAT	25460	SDR002_120
ACTCTGCTC.TGGTAACCA	498	SDR002_120
ACTCTGCTC.TGTGGACAA	7749	SDR002_120
ACTGACTAC.ATCATTACG	3879	SDR002_120
ACTGACTAC.CATCTCACG	2817	SDR002_120
ACTGACTAC.CCGTACGGA	2124	SDR002_120
ACTGACTAC.GCCAATGAA	246	SDR002_120
ACTGACTAC.TATACCACT	18897	SDR002_120
ACTGCTAGT.ACCATTCAC	7264	SDR002_120
ACTGCTAGT.ATAGCCTAA	3836	SDR002_120
ACTGCTAGT.CCGATGTTC	930	SDR002_120
ACTGCTAGT.TACTCGACC	543	SDR002_120
ACTGCTAGT.TTGCAGTCA	3873	SDR002_120
ACTGGACCA.AACGCCTAC	3559	SDR002_120
ACTGGACCA.AAGACGAAG	2541	SDR002_120
ACTGGACCA.AAGCTTGCA	2531	SDR002_120
ACTGGACCA.ACTCCGTCG	703	SDR002_120
ACTGGACCA.CAATGTGCT	9776	SDR002_120
ACTGGACCA.CAGGTTGTC	11325	SDR002_120
ACTGGACCA.GACCGGTAG	1789	SDR002_120
ACTGGACCA.GAGCACATT	1732	SDR002_120
ACTGGACCA.GCAGGAGAA	4438	SDR002_120
ACTGGACCA.GTCTGACGT	5913	SDR002_120
ACTGGACCA.TACCGATTG	13674	SDR002_120
ACTGGACCA.TAGCGAGAA	3213	SDR002_120
ACTGGACCA.TCATGCTCA	2797	SDR002_120
ACTGGACCA.TCTGCGCTG	10847	SDR002_120
ACTGGTCAG.ACCGTCACG	13184	SDR002_120
ACTGGTCAG.AGCCACTTC	26665	SDR002_120
ACTGGTCAG.CTAGACATG	6378	SDR002_120
ACTGGTCAG.TCAAGGAGT	27758	SDR002_120
ACTGGTCAG.TCGGTATCA	15221	SDR002_120
ACTGGTGCT.CGTTACACC	1918	SDR002_120
ACTGGTGCT.TTATCCAAG	2185	SDR002_120
ACTGTAATC.AATATCGCT	23323	SDR002_120
ACTGTAATC.ACTCTCACA	12227	SDR002_120
ACTGTAATC.CCTATTCAA	2294	SDR002_120
ACTGTAATC.CTATAGCTC	3576	SDR002_120
ACTGTAATC.CTCGAACTG	4222	SDR002_120
ACTGTAATC.GAACAACCA	1545	SDR002_120
ACTGTAATC.GCAACCAAC	6642	SDR002_120
ACTGTAATC.TAGATCTGT	3363	SDR002_120
ACTGTAATC.TATCCTCAG	545	SDR002_120
ACTGTAATC.TCCGATCTG	16159	SDR002_120
ACTGTAATC.TGTATCGTG	4304	SDR002_120
ACTGTGTCA.ACGCACACT	28455	SDR002_120
ACTGTGTCA.CGTGGTACC	1176	SDR002_120
ACTGTGTCA.GTAAGGTCC	979	SDR002_120
ACTGTGTCA.TACCTATCC	18567	SDR002_120
ACTGTGTCA.TGCCGAACT	4389	SDR002_120
ACTTAGCTT.CACGTAGAC	12331	SDR002_120
ACTTAGCTT.GCGATATGA	426	SDR002_120
ACTTAGCTT.GTAGCCTTG	6135	SDR002_120
ACTTCAGTA.TACAAGAGG	2428	SDR002_120
ACTTCGCAG.AGAGGTGAA	4299	SDR002_120
ACTTCGCAG.AGTACGAAT	7616	SDR002_120
ACTTCGCAG.ATACGAGGT	13731	SDR002_120
ACTTCGCAG.CTCATGCCA	4792	SDR002_120
ACTTCGCAG.GATCGCACT	11357	SDR002_120
ACTTCGCAG.GTACGTCTA	7334	SDR002_120
ACTTCGCAG.TCCAAGTAA	2756	SDR002_120
ACTTCGCAG.TGCGCACTG	1155	SDR002_120
ACTTCTAAC.AGTAATCAG	3375	SDR002_120
ACTTCTAAC.AGTTAGGTC	7865	SDR002_120
ACTTCTAAC.ATTAGCACA	15921	SDR002_120
ACTTCTAAC.GAGTCCAAT	6600	SDR002_120
ACTTCTAAC.GTTATCGAT	20669	SDR002_120
ACTTCTAAC.TACAAGAGG	14734	SDR002_120
ACTTCTAAC.TATGGTTGG	6896	SDR002_120
ACTTCTAAC.TGTGCCATG	18871	SDR002_120
ACTTCTAAC.TTCCTAAGG	13230	SDR002_120
ACTTCTTGG.CAATTGTCT	31169	SDR002_120
ACTTCTTGG.CGCAATCGA	3214	SDR002_120
ACTTCTTGG.CTAGTTCCA	1006	SDR002_120
ACTTCTTGG.CTCCGCATT	21572	SDR002_120
ACTTCTTGG.GAATTCAGT	14329	SDR002_120
ACTTGATCT.ACGCTCTTA	9193	SDR002_120
ACTTGATCT.CAACTAATC	6992	SDR002_120
ACTTGATCT.CACTGGTCC	20584	SDR002_120
ACTTGATCT.CCACTTCGC	8382	SDR002_120
ACTTGATCT.CCTGCTCCA	1061	SDR002_120
ACTTGATCT.CGGTTCGTA	483	SDR002_120
ACTTGATCT.TAACATTGG	3342	SDR002_120
AGAAGAGTC.AAGTAGGAC	5697	SDR002_120
AGAAGAGTC.CATCCAGGA	4179	SDR002_120
AGAAGAGTC.CTCATTAGT	23462	SDR002_120
AGAAGAGTC.GAACGCTGT	18524	SDR002_120
AGAAGAGTC.GCTTCTGAA	3911	SDR002_120
AGAAGAGTC.GTGGACTGG	10061	SDR002_120
AGAAGAGTC.TCTAGCTGG	6376	SDR002_120
AGAAGAGTC.TCTATTAGG	3718	SDR002_120
AGAAGAGTC.TGGTAGCAG	2173	SDR002_120
AGAAGAGTC.TTAACGGAG	6949	SDR002_120
AGAAGCTGC.ACTCTCACA	4538	SDR002_120
AGAAGCTGC.AGAGGTGAA	857	SDR002_120
AGAAGCTGC.CGGTAGCTT	14049	SDR002_120
AGAAGCTGC.GAGGTCACG	3507	SDR002_120
AGAAGTAAC.TAATGTAGC	978	SDR002_120
AGAAGTCCT.ACTATTGTC	7389	SDR002_120
AGAAGTCCT.TGCTTACGG	14977	SDR002_120
AGAAGTCCT.TGTCACATA	719	SDR002_120
AGAATCAGA.ACCTGCAGA	6136	SDR002_120
AGAATCAGA.AGCTACTCA	5063	SDR002_120
AGAATCAGA.AGGATCTCA	6077	SDR002_120
AGAATCAGA.CCGCAATGG	1481	SDR002_120
AGAATCAGA.CCTCCAATC	5420	SDR002_120
AGAATCAGA.CGATAGGTG	2588	SDR002_120
AGAATCAGA.CGTGTCCGA	2473	SDR002_120
AGAATCAGA.TTGATGAGT	7590	SDR002_120
AGACATATC.CCAGGAGTT	28737	SDR002_120
AGACATATC.CGCGCACAT	29823	SDR002_120
AGACATATC.CTGTGCTCA	2171	SDR002_120
AGACATATC.GATGCAGAA	7200	SDR002_120
AGACATATC.GCGTGAGCT	12112	SDR002_120
AGACATATC.GTTGACCAT	16601	SDR002_120
AGACATCCA.AGGAATTGG	11562	SDR002_120
AGACATCCA.CAGTTGAGT	6269	SDR002_120
AGACATCCA.CCATAAGTA	5232	SDR002_120
AGACATCCA.GCGTTCAGA	1081	SDR002_120
AGACATCCA.TACCTCCTC	11893	SDR002_120
AGACCACGC.ACAGTATTG	13243	SDR002_120
AGACCACGC.ATATCCGAT	8214	SDR002_120
AGACCACGC.CAAGCGCAT	12048	SDR002_120
AGACCACGC.GCCTGCATC	1873	SDR002_120
AGACCACGC.TAGAGCCAG	7657	SDR002_120
AGACCAGCT.AATGCTGAT	21773	SDR002_120
AGACCAGCT.ATTCCGTAC	4007	SDR002_120
AGACCAGCT.GAATTCAGT	1930	SDR002_120
AGACGCCTG.AAGGAAGTC	7488	SDR002_120
AGACGCCTG.ATGATAGCT	34061	SDR002_120
AGACGCCTG.CAGTCCTAA	2323	SDR002_120
AGACGCCTG.CCACATTAG	5331	SDR002_120
AGACGCCTG.TCTACAGTT	25563	SDR002_120
AGACGCCTG.TCTATTAGG	1638	SDR002_120
AGACGCTAT.ACTGGACCA	9608	SDR002_120
AGACGCTAT.CATGACGTT	30179	SDR002_120
AGACGCTAT.GTCAAGATC	11427	SDR002_120
AGACGGAGG.AACACACTC	4810	SDR002_120
AGACGGAGG.AGTCTGGAA	2327	SDR002_120
AGACGGAGG.ATGAGTGTG	3755	SDR002_120
AGACGGAGG.GATGCGGTT	20447	SDR002_120
AGACTAGTA.ACCGGTTAC	4413	SDR002_120
AGACTAGTA.CGACCACTT	24088	SDR002_120
AGACTAGTA.CTGGAGCGA	1100	SDR002_120
AGACTAGTA.GAGCCATCC	1773	SDR002_120
AGACTAGTA.TCTATGACA	4130	SDR002_120
AGACTTCGT.AACAATGCA	4749	SDR002_120
AGACTTCGT.ACAGGAACT	5346	SDR002_120
AGACTTCGT.AGTCCAGTG	9411	SDR002_120
AGACTTCGT.CTACGAGAA	1023	SDR002_120
AGACTTCGT.GCTACCGAG	5656	SDR002_120
AGACTTCGT.TCCATCATT	22199	SDR002_120
AGAGAGTGG.AGCGTAGAA	8934	SDR002_120
AGAGAGTGG.AGTGAACGG	5574	SDR002_120
AGAGAGTGG.CTCGAACTG	3903	SDR002_120
AGAGAGTGG.GTCTTCATA	3521	SDR002_120
AGAGCCGCA.AGTTGCCTT	19484	SDR002_120
AGAGCCGCA.CAGATCGAC	4674	SDR002_120
AGAGCCGCA.CTATCTTGA	9755	SDR002_120
AGAGCCGCA.CTTCACTGT	6415	SDR002_120
AGAGCCGCA.GCACGCATT	11558	SDR002_120
AGAGCGCGA.AAGCTGGTC	5408	SDR002_120
AGAGCGCGA.ACCATACTT	44094	SDR002_120
AGAGCGCGA.CCGTTCCAA	12547	SDR002_120
AGAGCGCGA.GAATCGAGA	6268	SDR002_120
AGAGCGCGA.GCATTGATC	4715	SDR002_120
AGAGCGCGA.TACAGTTAG	10006	SDR002_120
AGAGCGCGA.TGATGACAG	5516	SDR002_120
AGAGCGCGA.TGGATAGGT	18821	SDR002_120
AGAGCGGAG.CACTCACTA	9748	SDR002_120
AGAGCGGAG.CCGCTCATG	2656	SDR002_120
AGAGGACGT.ATGCGCCGT	22458	SDR002_120
AGAGGTGAA.ACCGCTGTG	5101	SDR002_120
AGAGGTGAA.AGCAAGTCC	11618	SDR002_120
AGAGGTGAA.ATGTCGCCT	28774	SDR002_120
AGAGGTGAA.ATTAGCACA	414	SDR002_120
AGAGGTGAA.CCGCTATCC	28636	SDR002_120
AGAGGTGAA.CTCGACTGC	1227	SDR002_120
AGAGGTGAA.TTACTAGTC	7494	SDR002_120
AGATACGTT.ATGGACGTT	22587	SDR002_120
AGATACGTT.CCTCGAGAG	3039	SDR002_120
AGATACGTT.GCGATGGTG	4978	SDR002_120
AGATACGTT.GGATCAATG	13928	SDR002_120
AGATACGTT.GGTTCGCAA	3147	SDR002_120
AGATACGTT.GTTATCGAT	15330	SDR002_120
AGATACGTT.TGACCTCCT	31611	SDR002_120
AGATATGGA.AGATGTTGG	4901	SDR002_120
AGATATGGA.CCTAAGAAG	4158	SDR002_120
AGATATGGA.GCTAGTGGA	1018	SDR002_120
AGATATGGA.TCATGCAGG	3149	SDR002_120
AGATCGAGT.AACGGAGAT	10591	SDR002_120
AGATCGAGT.AGTGTTCTG	17904	SDR002_120
AGATCGAGT.TTCCAGGAG	15501	SDR002_120
AGATCTGAC.AGTCAGTTG	6578	SDR002_120
AGATCTGAC.CCTTCGAGC	18715	SDR002_120
AGATCTGAC.CTAGAGGTA	7743	SDR002_120
AGATCTGAC.GAGAACAGG	1832	SDR002_120
AGATCTGAC.GCATACATG	3477	SDR002_120
AGATCTGAC.TATAGTGCG	3512	SDR002_120
AGATCTTCA.ACTGTAATC	18024	SDR002_120
AGATCTTCA.GTCACTATG	1425	SDR002_120
AGATGAAGA.ATTGCGCTA	11264	SDR002_120
AGATGAGAT.AGAGAGTGG	6051	SDR002_120
AGATGAGAT.CACAACCAG	4142	SDR002_120
AGATGAGAT.GACAATGTT	6621	SDR002_120
AGATGAGAT.GGTCCTAAG	2279	SDR002_120
AGATGAGAT.TGATTGCTG	6221	SDR002_120
AGATGTTGG.ACCTAGCAC	6660	SDR002_120
AGATGTTGG.ATCAGTCGA	1424	SDR002_120
AGATGTTGG.ATGGACGTT	24097	SDR002_120
AGATGTTGG.CAATCATAC	3618	SDR002_120
AGATGTTGG.CATCCACCG	3438	SDR002_120
AGATGTTGG.CGCAACCTC	8812	SDR002_120
AGATGTTGG.CTGAGTAGC	11666	SDR002_120
AGATGTTGG.CTTAATCGT	30623	SDR002_120
AGATGTTGG.GGAGTACAG	7332	SDR002_120
AGATGTTGG.TATCATGCT	23352	SDR002_120
AGCAACATT.AATTGGATC	8185	SDR002_120
AGCAACATT.CTGACGATG	7054	SDR002_120
AGCAACATT.GAACCAGTT	30282	SDR002_120
AGCAACATT.GTATACAGA	3654	SDR002_120
AGCAACATT.TGAGAATCC	13065	SDR002_120
AGCAACATT.TTCGCTGAG	7133	SDR002_120
AGCAAGTCC.ATCGGTGGT	27761	SDR002_120
AGCAAGTCC.CGTGCCTAT	3639	SDR002_120
AGCAAGTCC.CTCGTGTCC	10112	SDR002_120
AGCAAGTCC.TACGACTTG	4486	SDR002_120
AGCAAGTCC.TGCATACAT	29095	SDR002_120
AGCACACCT.CGAGTAGCA	2523	SDR002_120
AGCACACCT.TACGACTTG	1850	SDR002_120
AGCACACCT.TGGAAGATT	17401	SDR002_120
AGCACCAGC.AGACATATC	16878	SDR002_120
AGCACCAGC.ATAGAGCAG	10975	SDR002_120
AGCACCAGC.CACATATCA	540	SDR002_120
AGCACCAGC.CCTGCTCCA	2964	SDR002_120
AGCACCAGC.CGCTTATGA	2326	SDR002_120
AGCACCAGC.CTAATACGC	6698	SDR002_120
AGCACCAGC.GAGTTATAG	1536	SDR002_120
AGCACCAGC.TGGAACTAA	1368	SDR002_120
AGCACCGTG.ACTACTCAT	8839	SDR002_120
AGCACCGTG.CTGAGTAGC	8576	SDR002_120
AGCACCGTG.GACCGCTTC	2945	SDR002_120
AGCACCGTG.TTACGGACC	16467	SDR002_120
AGCAGACAA.ACAAGTACA	9180	SDR002_120
AGCAGACAA.AGCAGACAA	1983	SDR002_120
AGCAGACAA.CAAGTACGA	3658	SDR002_120
AGCAGACAA.CGGTTCTAT	8255	SDR002_120
AGCAGACAA.TGACCTCCT	16817	SDR002_120
AGCAGACAA.TGTATGTAG	6911	SDR002_120
AGCATATGG.AGACCACGC	23270	SDR002_120
AGCATATGG.CACACCTGT	32817	SDR002_120
AGCATATGG.CCATTACAG	4831	SDR002_120
AGCATATGG.CTGGACTAA	11519	SDR002_120
AGCATATGG.GGAATTGGA	13501	SDR002_120
AGCATTCCA.AACTTAGCT	1277	SDR002_120
AGCATTCCA.AATCAGGAG	1911	SDR002_120
AGCATTCCA.ACTGTAATC	18288	SDR002_120
AGCATTCCA.AGTCATACT	20477	SDR002_120
AGCATTCCA.CAGAAGTGA	355	SDR002_120
AGCATTCCA.GACTTCACC	2257	SDR002_120
AGCATTCCA.GCAATGAGA	7467	SDR002_120
AGCATTCCA.GGTCTTGCA	2843	SDR002_120
AGCATTGTT.AAGCTTGCA	4813	SDR002_120
AGCATTGTT.TTGCGAACA	18088	SDR002_120
AGCCACTTC.ACGGTGCCT	12666	SDR002_120
AGCCACTTC.ACTGTAATC	11499	SDR002_120
AGCCACTTC.CTGACAGCA	3078	SDR002_120
AGCCACTTC.GAGGTCCTT	5093	SDR002_120
AGCCACTTC.GCAGCTCTT	16557	SDR002_120
AGCCACTTC.TAACATTGG	7200	SDR002_120
AGCCACTTC.TCGCTTAAC	17015	SDR002_120
AGCCAGGAC.ACATGGATT	17570	SDR002_120
AGCCAGGAC.ATAGTCTCC	2251	SDR002_120
AGCCAGGAC.CTCTCAGTC	11385	SDR002_120
AGCCAGGAC.CTGGTACAT	22501	SDR002_120
AGCCAGGAC.TGGTCTACG	3123	SDR002_120
AGCCAGGAC.TTCGCATCC	6371	SDR002_120
AGCCGGATC.ACAGGAACT	22555	SDR002_120
AGCCGGATC.AGCACCGTG	8230	SDR002_120
AGCCGGATC.CGTGTGTGG	7852	SDR002_120
AGCCGTTCT.AACAGCAGT	39108	SDR002_120
AGCCGTTCT.ACGTGTAGT	24625	SDR002_120
AGCCGTTCT.CACAACCAG	8441	SDR002_120
AGCCGTTCT.CTGCGATTC	4940	SDR002_120
AGCCGTTCT.GGAAGTATG	7046	SDR002_120
AGCCGTTCT.GGATAATAC	5844	SDR002_120
AGCCGTTCT.GTTGACGTG	19955	SDR002_120
AGCCTCGCA.CATCAATAG	1895	SDR002_120
AGCCTCGCA.CCAGTCTCA	5925	SDR002_120
AGCCTCGCA.GAACTATGG	740	SDR002_120
AGCCTCGCA.GAGGTGAGC	13665	SDR002_120
AGCCTCGCA.TGGAATCGT	3108	SDR002_120
AGCCTCTAG.ACGACAGTC	10842	SDR002_120
AGCCTCTAG.CACCTACGC	7732	SDR002_120
AGCCTCTAG.CTGGAGCGA	8039	SDR002_120
AGCCTCTAG.GATTATGCG	2614	SDR002_120
AGCCTCTAG.GCATGTAAG	1588	SDR002_120
AGCCTCTAG.TGACGATGA	2729	SDR002_120
AGCCTCTAG.TTCACTGGA	4222	SDR002_120
AGCGACACC.CCATAGCCA	4036	SDR002_120
AGCGACACC.GGACACTGG	5910	SDR002_120
AGCGCATGA.CCTGTTAGC	4401	SDR002_120
AGCGCATGA.CGAGTAGCA	2138	SDR002_120
AGCGCATGA.GCATTGATC	5543	SDR002_120
AGCGCATGA.GCCTAACGG	2998	SDR002_120
AGCGGAACA.CAATCAAGT	28164	SDR002_120
AGCGGAACA.CATACAACC	15252	SDR002_120
AGCGGAACA.GAGAACAGG	12246	SDR002_120
AGCGGAACA.GCCGTTGTT	15609	SDR002_120
AGCGGAACA.GCGTGATAC	21402	SDR002_120
AGCGGAACA.GGAGAATGA	7761	SDR002_120
AGCGGAACA.TCGCATTCG	2531	SDR002_120
AGCGGAACA.TTAAGTGGT	23752	SDR002_120
AGCGGTAAG.CTTAACAGC	8798	SDR002_120
AGCGGTAAG.TGCCGCTAC	10921	SDR002_120
AGCGGTAAG.TGGAGAACC	4392	SDR002_120
AGCGGTAAG.TTAAGTGGT	32069	SDR002_120
AGCGGTCTA.AACAACTGG	1835	SDR002_120
AGCGGTCTA.CACAACGCT	30459	SDR002_120
AGCGGTCTA.GTCTACCAA	727	SDR002_120
AGCGGTCTA.TCGTAGGAA	4047	SDR002_120
AGCGGTCTA.TTCAGTGCC	30040	SDR002_120
AGCGGTCTA.TTCATTCGC	15419	SDR002_120
AGCGTAGAA.ACTTAGCTT	32694	SDR002_120
AGCGTAGAA.CGCTGTAGT	18046	SDR002_120
AGCGTAGAA.GATAGTTCT	23267	SDR002_120
AGCGTAGAA.GCAGCTTGA	3306	SDR002_120
AGCGTAGAA.GTTATCGAT	6370	SDR002_120
AGCGTAGAA.TCCACGTGC	4002	SDR002_120
AGCGTAGAA.TTAGCGTCT	10247	SDR002_120
AGCGTCGTC.AGACCACGC	8762	SDR002_120
AGCGTCGTC.AGTCTAAGC	17937	SDR002_120
AGCGTCGTC.CCTTAACAT	9029	SDR002_120
AGCGTCGTC.TCGTACCTT	9683	SDR002_120
AGCTACTCA.ATACGAGGT	15131	SDR002_120
AGCTACTCA.CATCGAAGC	18418	SDR002_120
AGCTACTCA.CGCACTGAA	4905	SDR002_120
AGCTACTCA.GAGGTCCTT	13728	SDR002_120
AGCTACTCA.GTAGAGAGC	1476	SDR002_120
AGCTACTCA.TATGACCGA	12456	SDR002_120
AGCTATATG.ACGTGAATC	8476	SDR002_120
AGCTATATG.ATTCGAAGA	2846	SDR002_120
AGCTATATG.CACATATCA	12801	SDR002_120
AGCTATATG.TACCAGCCA	1492	SDR002_120
AGCTCGTCT.ACTCCGTCG	13779	SDR002_120
AGCTCGTCT.CACCTACGC	2678	SDR002_120
AGCTCGTCT.CTGCAAGCC	3226	SDR002_120
AGCTCGTCT.GGAGCTCAA	2143	SDR002_120
AGCTCGTCT.GGATGCTCG	6286	SDR002_120
AGCTCGTCT.GTGCTGACT	10948	SDR002_120
AGCTCTCCG.AGACGCTAT	8554	SDR002_120
AGCTCTCCG.ATGGAGGAA	8117	SDR002_120
AGCTCTCCG.GCGAAGACA	5225	SDR002_120
AGCTCTCCG.TCTCAGGAT	4844	SDR002_120
AGCTCTCCG.TGTGCTAAC	5254	SDR002_120
AGCTGCACT.ACTCATTCA	7128	SDR002_120
AGCTGCACT.AGCGGTAAG	5484	SDR002_120
AGCTGCACT.ATAATGTGG	1191	SDR002_120
AGCTGCACT.ATGGAGAGT	4659	SDR002_120
AGCTGCACT.CCTACTAGA	1630	SDR002_120
AGCTGCACT.CCTTATCCG	2190	SDR002_120
AGCTGCACT.GACGCCGTA	5549	SDR002_120
AGCTGCACT.GTGCCATGA	2700	SDR002_120
AGCTGCACT.GTTGCTCAG	5332	SDR002_120
AGCTGCACT.TACGAGTGA	1718	SDR002_120
AGCTGCACT.TCTCGTATC	8728	SDR002_120
AGCTTGGTG.CGTGACCAG	6674	SDR002_120
AGCTTGGTG.GCCATACAA	792	SDR002_120
AGCTTGGTG.GCGCTCTAT	8655	SDR002_120
AGCTTGGTG.TAGGTTAGT	14281	SDR002_120
AGGAAGGTG.ACGCTCTTA	7018	SDR002_120
AGGAAGGTG.ATGAACTAG	13682	SDR002_120
AGGAAGGTG.CTCGCTACG	5360	SDR002_120
AGGAAGGTG.GCATGTAAG	5554	SDR002_120
AGGAAGGTG.GCTACAATG	12071	SDR002_120
AGGAAGGTG.TGTATGTAG	13730	SDR002_120
AGGAATTGG.ATTCGCTTA	442	SDR002_120
AGGAATTGG.TTCCAATTC	6423	SDR002_120
AGGAGCAAT.AATGAGTCG	9281	SDR002_120
AGGAGCAAT.ACAGAAGAG	12042	SDR002_120
AGGAGCAAT.AGATGAAGA	1278	SDR002_120
AGGAGCAAT.CCGAGCTGA	706	SDR002_120
AGGAGCAAT.GTCCTAGTT	40495	SDR002_120
AGGAGCAAT.TCTGGAGGA	3673	SDR002_120
AGGAGGTGA.ACAATTCGG	7763	SDR002_120
AGGAGGTGA.AGACATATC	8506	SDR002_120
AGGAGGTGA.GACGTGGTC	955	SDR002_120
AGGAGGTGA.TGATCTCGG	8827	SDR002_120
AGGAGGTGA.TTAACGTTC	5629	SDR002_120
AGGATCATG.ACCGAGACA	11138	SDR002_120
AGGATCATG.GATTAGACA	8460	SDR002_120
AGGATCATG.GCGCTTCTC	10193	SDR002_120
AGGATCATG.GGTGAGCGT	23227	SDR002_120
AGGATCATG.TAATGTAGC	12540	SDR002_120
AGGATCATG.TGGTAACCA	6717	SDR002_120
AGGATCTCA.AACTGATTC	15626	SDR002_120
AGGATCTCA.ACGCAAGAT	43379	SDR002_120
AGGATCTCA.AGTGACGAT	1701	SDR002_120
AGGATCTCA.ATCAAGCAT	6159	SDR002_120
AGGATCTCA.GAACTGCAA	7560	SDR002_120
AGGATCTCA.GCACAGTAA	16224	SDR002_120
AGGATCTCA.TAGTTGACG	5702	SDR002_120
AGGATGCGT.CTGAGATAG	5247	SDR002_120
AGGATGCGT.GCTACCGAG	1522	SDR002_120
AGGATTACT.CTGAGTAGC	10020	SDR002_120
AGGATTACT.CTGCAGAGC	9375	SDR002_120
AGGATTACT.GAACTGCAA	7364	SDR002_120
AGGATTACT.GGACTCCTT	18572	SDR002_120
AGGATTGAG.AAGGAACAG	1441	SDR002_120
AGGATTGAG.AAGTTCTCT	21417	SDR002_120
AGGATTGAG.ACAACGAGC	6186	SDR002_120
AGGATTGAG.ACCGAGACA	13592	SDR002_120
AGGATTGAG.ACCTAGCAC	3483	SDR002_120
AGGATTGAG.ATGCAGTTC	8087	SDR002_120
AGGATTGAG.ATTGACACG	1437	SDR002_120
AGGATTGAG.CATAAGATC	15230	SDR002_120
AGGATTGAG.TAAGTACAC	5292	SDR002_120
AGGTACCAA.AGGTCAGCA	15127	SDR002_120
AGGTACCAA.ATGGAGAGT	13266	SDR002_120
AGGTACCAA.CAGGTATCG	5756	SDR002_120
AGGTACCAA.GCCGAACCA	7356	SDR002_120
AGGTACCAA.GTGCGAGTA	909	SDR002_120
AGGTACCAA.TAGAGACTA	6075	SDR002_120
AGGTACCAA.TATTGACTG	9706	SDR002_120
AGGTACCAA.TTGGTAACT	29484	SDR002_120
AGGTATTCC.AACACACTC	8700	SDR002_120
AGGTATTCC.AACGATGAC	6638	SDR002_120
AGGTATTCC.ATATCCGAT	40239	SDR002_120
AGGTATTCC.CCATAAGTA	5390	SDR002_120
AGGTATTCC.CCTCGAGAG	9927	SDR002_120
AGGTATTCC.CTGTGCTCA	8161	SDR002_120
AGGTATTCC.GTTCCAACA	12246	SDR002_120
AGGTATTCC.TGGTCGCTA	4732	SDR002_120
AGGTCACGT.ACCAGCGTT	30942	SDR002_120
AGGTCACGT.CTTAGAAGG	9270	SDR002_120
AGGTCACGT.TGAAGACCA	7420	SDR002_120
AGGTCACGT.TGTTACTGA	6155	SDR002_120
AGGTCAGCA.AAGGAAGTC	5218	SDR002_120
AGGTCAGCA.AATGCGTGC	17010	SDR002_120
AGGTCAGCA.ACACACCGT	23201	SDR002_120
AGGTCAGCA.GATACACTA	5535	SDR002_120
AGGTCAGCA.GATCTACTT	4442	SDR002_120
AGGTCAGCA.GGTAGCATC	8137	SDR002_120
AGGTCAGCA.GGTTACGCA	1353	SDR002_120
AGGTCCGTC.AAGTTGCCA	3964	SDR002_120
AGGTCCGTC.ACCGGAGTA	8680	SDR002_120
AGGTCCGTC.AGTGATGCG	4465	SDR002_120
AGGTCCGTC.ATCTGGTAG	11543	SDR002_120
AGGTCCGTC.GTCATTCTA	858	SDR002_120
AGGTGCGAG.ATAACGACA	2786	SDR002_120
AGGTGTACA.ACGATGGAA	15288	SDR002_120
AGGTGTACA.CATTATGTC	15267	SDR002_120
AGGTGTACA.GCGTATAGG	6203	SDR002_120
AGGTGTACA.GGAGTTAGC	6129	SDR002_120
AGGTGTACA.GTCTCCAGG	8936	SDR002_120
AGGTGTACA.TGCGTATCT	24610	SDR002_120
AGTAACGTA.AAGCCAAGT	22678	SDR002_120
AGTAACGTA.TCACGACAA	4102	SDR002_120
AGTAACGTA.TCAGTGCAA	716	SDR002_120
AGTAACGTA.TGAGTGACT	6190	SDR002_120
AGTAAGCCA.ACAGCGGTC	14228	SDR002_120
AGTAAGCCA.CAATCAAGT	14004	SDR002_120
AGTAAGCCA.CACCTTCCT	13156	SDR002_120
AGTAAGCCA.GAGCCGTTA	9009	SDR002_120
AGTAAGCCA.TAGTACGTA	8244	SDR002_120
AGTAAGCCA.TATTCAACG	3562	SDR002_120
AGTAAGCCA.TCCTTCGTA	16502	SDR002_120
AGTAATCAG.GCGTGAGCT	10815	SDR002_120
AGTAATCAG.GCTGATGTC	8547	SDR002_120
AGTAATCAG.TCGCATTCG	1426	SDR002_120
AGTAATCAG.TCGTTCTCC	4421	SDR002_120
AGTAATCAG.TGGTGGTAA	975	SDR002_120
AGTAATCAG.TGTGGTCCT	12673	SDR002_120
AGTAATCAG.TTCGCATCC	7436	SDR002_120
AGTAATGGT.CAAGCTGCA	5890	SDR002_120
AGTAATGGT.CATTGACAA	1039	SDR002_120
AGTAATGGT.CGCCACCAT	25337	SDR002_120
AGTACGAAT.CGCATAACT	21919	SDR002_120
AGTACGAAT.CTTATCTCA	6862	SDR002_120
AGTACGAAT.GATCGCGAA	1006	SDR002_120
AGTACGAAT.GCCATACAA	5006	SDR002_120
AGTACGAAT.GCGCTACCT	24570	SDR002_120
AGTACGAAT.TACTAGTAG	2032	SDR002_120
AGTACTACA.ACTAAGTTC	697	SDR002_120
AGTACTACA.GGATTACGC	22608	SDR002_120
AGTACTACA.GTACGTCTA	224	SDR002_120
AGTACTACA.GTCTTCTCG	4111	SDR002_120
AGTACTACA.TGCGATACT	7070	SDR002_120
AGTACTCTC.ACGAGAGCA	5978	SDR002_120
AGTACTCTC.AGTCCGTGT	5865	SDR002_120
AGTACTCTC.CCGGTTCTA	4860	SDR002_120
AGTACTCTC.GTGCTAAGC	867	SDR002_120
AGTAGAGGA.ACCTAGTTA	1970	SDR002_120
AGTAGAGGA.ATTAGCGGT	33067	SDR002_120
AGTAGAGGA.CAAGTCGAA	2469	SDR002_120
AGTAGAGGA.CCTATTCAA	9059	SDR002_120
AGTAGAGGA.CGCATAACT	7613	SDR002_120
AGTAGAGGA.CTGTGCTCA	3884	SDR002_120
AGTAGAGGA.GACATATGT	16376	SDR002_120
AGTAGAGGA.GTAGACTCT	12878	SDR002_120
AGTAGAGGA.TCAGGTGCA	7215	SDR002_120
AGTATGACG.ACCATTCAC	1913	SDR002_120
AGTATGACG.AGCGGAACA	5668	SDR002_120
AGTATGACG.ATTGGTTCC	1624	SDR002_120
AGTATGACG.CAACGTCTT	23232	SDR002_120
AGTATGACG.CAAGAGAGT	20369	SDR002_120
AGTATGACG.CGTGCCTAT	265	SDR002_120
AGTATGACG.TTCAGTGCC	20092	SDR002_120
AGTCAGTTG.AGCTATATG	6885	SDR002_120
AGTCAGTTG.AGCTCGTCT	19956	SDR002_120
AGTCAGTTG.ATTAGCGGT	3495	SDR002_120
AGTCAGTTG.CGGTAGCTT	12091	SDR002_120
AGTCAGTTG.GCCACGAGT	5062	SDR002_120
AGTCATACT.CTCCAGCGT	19633	SDR002_120
AGTCATACT.CTGCGATTC	722	SDR002_120
AGTCATACT.CTGGTAATC	8326	SDR002_120
AGTCATACT.GGATCAATG	13166	SDR002_120
AGTCATACT.TGACCAAGT	11326	SDR002_120
AGTCCAGTG.AATGCTGAT	19403	SDR002_120
AGTCCAGTG.AGATGAAGA	820	SDR002_120
AGTCCAGTG.ATGCGCCGT	13458	SDR002_120
AGTCCAGTG.CGTGTCCGA	1664	SDR002_120
AGTCCAGTG.CTGACGATG	1194	SDR002_120
AGTCCAGTG.GTGCGTTCC	4191	SDR002_120
AGTCCAGTG.TGCCATCTC	2761	SDR002_120
AGTCCGTGT.CATAGGTGT	26636	SDR002_120
AGTCCGTGT.CATATGCGA	9206	SDR002_120
AGTCCGTGT.GCGTGAGCT	40028	SDR002_120
AGTCCGTGT.TAGGATTAG	3746	SDR002_120
AGTCCGTGT.TGCTTACGG	1099	SDR002_120
AGTCGATCA.ACTCTAGGA	1090	SDR002_120
AGTCGATCA.AGTGTCTCT	33606	SDR002_120
AGTCGATCA.CCATAAGTA	7967	SDR002_120
AGTCGATCA.CGAATCCTG	9071	SDR002_120
AGTCGATCA.CGTTACACC	8618	SDR002_120
AGTCGATCA.CTTAATCGT	6755	SDR002_120
AGTCGATCA.GAGAACAGG	2903	SDR002_120
AGTCGATCA.GGAAGGTAT	9219	SDR002_120
AGTCGATCA.GTGGATAAG	13901	SDR002_120
AGTCGATCA.TCAATGGAC	14831	SDR002_120
AGTCGATCA.TCACGCGAC	9260	SDR002_120
AGTCGATCA.TTGGACTTC	14888	SDR002_120
AGTCGCCGA.AATACGTCT	31592	SDR002_120
AGTCGCCGA.AATGCCTCA	3752	SDR002_120
AGTCGCCGA.AGCACCAGC	4923	SDR002_120
AGTCGCCGA.CGCTTGTAG	1152	SDR002_120
AGTCGCCGA.CTAGACATG	7576	SDR002_120
AGTCGCCGA.CTTCGTGCA	7739	SDR002_120
AGTCGCCGA.CTTGTAACG	7780	SDR002_120
AGTCGCCGA.GAACTCGTA	2464	SDR002_120
AGTCGCCGA.GTATTACTG	12435	SDR002_120
AGTCGCCGA.GTGCTAAGC	4078	SDR002_120
AGTCGCCGA.TGATGGACA	1565	SDR002_120
AGTCGCCGA.TGCATCGGA	12598	SDR002_120
AGTCGCCGA.TGTGTCTAC	4881	SDR002_120
AGTCGCGAC.AACTGATTC	3094	SDR002_120
AGTCGCGAC.AGGATCTCA	11757	SDR002_120
AGTCGCGAC.CCATCACGA	668	SDR002_120
AGTCGCGAC.GCGAAGCTC	2654	SDR002_120
AGTCGCGAC.GGTAGACAT	7465	SDR002_120
AGTCGCGAC.GTTGCATGG	15345	SDR002_120
AGTCGCGAC.TTCATCCAA	844	SDR002_120
AGTCGTCCG.CTGGTGACA	4608	SDR002_120
AGTCGTCCG.TACGGTCGT	35022	SDR002_120
AGTCTAAGC.ACAACGAGC	12259	SDR002_120
AGTCTAAGC.ATCCATTAG	4369	SDR002_120
AGTCTAAGC.CTTAGGACT	3539	SDR002_120
AGTCTAAGC.GGTAAGGAT	9785	SDR002_120
AGTCTAAGC.GTGCACGAG	12997	SDR002_120
AGTCTGGAA.AGGATTACT	2885	SDR002_120
AGTCTGGAA.CATCCTCTC	1361	SDR002_120
AGTCTGGAA.CTGGTACAT	30423	SDR002_120
AGTCTGGAA.TACGAGTGA	2232	SDR002_120
AGTCTGGAA.TCTGCAACA	14727	SDR002_120
AGTCTGGAA.TCTTAAGTG	10212	SDR002_120
AGTCTGGAA.TGACCTCCT	14996	SDR002_120
AGTGAACGG.AGCCTCTAG	698	SDR002_120
AGTGAACGG.AGGAATTGG	15784	SDR002_120
AGTGAACGG.AGTCGTCCG	18779	SDR002_120
AGTGAACGG.ATCCAATGA	377	SDR002_120
AGTGAACGG.CAACGATCG	3385	SDR002_120
AGTGAACGG.GAACTCGTA	250	SDR002_120
AGTGAACGG.GAGTCACCA	514	SDR002_120
AGTGAACGG.TTATCCAAG	8408	SDR002_120
AGTGACGAT.ACCACTAGG	2860	SDR002_120
AGTGACGAT.ACTCACGAA	3918	SDR002_120
AGTGACGAT.AGGTCAGCA	22208	SDR002_120
AGTGACGAT.AGTTATCGC	7936	SDR002_120
AGTGACGAT.ATCAAGCAT	5506	SDR002_120
AGTGACGAT.CAGCTTACC	7287	SDR002_120
AGTGACGAT.CAGTACATC	3557	SDR002_120
AGTGACGAT.CGCGCACAT	33692	SDR002_120
AGTGACGAT.GACACGCAA	4113	SDR002_120
AGTGACGAT.GAGATACAC	4347	SDR002_120
AGTGACGAT.TACCATGTA	1216	SDR002_120
AGTGACGAT.TGATAGAGG	3525	SDR002_120
AGTGAGAGA.AGCCGTTCT	20324	SDR002_120
AGTGAGAGA.AGCTTGGTG	2686	SDR002_120
AGTGAGAGA.CTTGCGACC	15920	SDR002_120
AGTGAGAGA.GGATACAAT	15870	SDR002_120
AGTGAGAGA.GTGCATCAA	8523	SDR002_120
AGTGAGAGA.TACGACCAT	34832	SDR002_120
AGTGAGAGA.TGATCTCGG	7591	SDR002_120
AGTGAGAGA.TGTCTACAC	9834	SDR002_120
AGTGATGCG.ACCTGCAGA	1018	SDR002_120
AGTGATGCG.AGTCGATCA	1028	SDR002_120
AGTGATGCG.CCTCGCGTT	799	SDR002_120
AGTGATGCG.TATACCACT	9932	SDR002_120
AGTGATGCG.TTCCTAAGG	1635	SDR002_120
AGTGGAATG.TAGCGCAGC	3793	SDR002_120
AGTGGAATG.TCCTGAGAC	4684	SDR002_120
AGTGGAATG.TTACGCTCG	5259	SDR002_120
AGTGTCTCT.ATAGCCTAA	8519	SDR002_120
AGTGTCTCT.ATCCTCCGA	3497	SDR002_120
AGTGTCTCT.CACCAGAAG	1135	SDR002_120
AGTGTCTCT.CGTGGTACC	6003	SDR002_120
AGTGTCTCT.CTGCAGAGC	1581	SDR002_120
AGTGTCTCT.CTGGTGACA	5741	SDR002_120
AGTGTCTCT.GTGGAGGTC	1781	SDR002_120
AGTGTGCAC.CAACTAATC	15698	SDR002_120
AGTGTGCAC.CATTCCGAG	8814	SDR002_120
AGTGTGCAC.CCGAGCTGA	5598	SDR002_120
AGTGTGCAC.CGTCATGGA	282	SDR002_120
AGTGTGCAC.GAATCGAGA	897	SDR002_120
AGTGTGCAC.GTGTCGAGC	10615	SDR002_120
AGTGTGCAC.TCATCTGTC	302	SDR002_120
AGTGTGCAC.TGCTCACAC	12426	SDR002_120
AGTGTTCTG.ACTGTGTCA	8995	SDR002_120
AGTGTTCTG.CATTGTTCA	5866	SDR002_120
AGTGTTCTG.GCGATGGTG	2421	SDR002_120
AGTGTTCTG.TGTGGTCCT	30435	SDR002_120
AGTTACAAG.CCACACAGA	7399	SDR002_120
AGTTACAAG.CCTAGTTAG	4918	SDR002_120
AGTTACAAG.CTTGATCTA	2119	SDR002_120
AGTTACAAG.GAATTGTTG	2043	SDR002_120
AGTTACAAG.GAGTTATAG	3901	SDR002_120
AGTTAGGTC.CGTACATCT	2600	SDR002_120
AGTTAGGTC.CTCGCTACG	1882	SDR002_120
AGTTAGGTC.TACCTATCC	7791	SDR002_120
AGTTAGGTC.TCATATCGC	10074	SDR002_120
AGTTAGGTC.TGACAAGTT	26945	SDR002_120
AGTTATCGC.ACCTAGTTA	7828	SDR002_120
AGTTATCGC.CACCAAGAT	25501	SDR002_120
AGTTATCGC.GTGCGAGTA	1900	SDR002_120
AGTTCAACC.ACATTCCAC	10787	SDR002_120
AGTTCAACC.ATGGAGAGT	8693	SDR002_120
AGTTCAACC.CATCCTCTC	4244	SDR002_120
AGTTCAACC.CGTACACAC	923	SDR002_120
AGTTCAACC.TAGATCTGT	6704	SDR002_120
AGTTCGATA.AGTAATCAG	3099	SDR002_120
AGTTCGATA.ATACAACCG	11028	SDR002_120
AGTTCGATA.CCGGTGGTT	10678	SDR002_120
AGTTCGATA.CTGCATGTT	12939	SDR002_120
AGTTCGATA.GGATACCTA	1627	SDR002_120
AGTTCGATA.GTACCACAA	2687	SDR002_120
AGTTCGATA.GTATCGTCG	4358	SDR002_120
AGTTCGATA.TACGTTACC	5035	SDR002_120
AGTTGAGCG.CATAGAGAT	12586	SDR002_120
AGTTGAGCG.GGTAACTAC	1739	SDR002_120
AGTTGAGCG.TGAGATCAT	13972	SDR002_120
AGTTGCCTT.AAGGAAGTC	12819	SDR002_120
AGTTGCCTT.AAGGTGCTG	1811	SDR002_120
AGTTGCCTT.CATCGCTGG	6067	SDR002_120
AGTTGCCTT.TATGTACCT	13113	SDR002_120
AGTTGTGTA.CTGAGTAGC	2999	SDR002_120
AGTTGTGTA.CTGTGGTGG	20829	SDR002_120
AGTTGTGTA.GTCGAGTAC	810	SDR002_120
AGTTGTGTA.TGGACGAGA	719	SDR002_120
AGTTGTGTA.TTCGCATCC	9603	SDR002_120
ATAACGACA.ACAGCGGTC	20757	SDR002_120
ATAACGACA.ACATTGACA	10494	SDR002_120
ATAACGACA.ACTTCGCAG	13810	SDR002_120
ATAACGACA.CAGCTTACC	6560	SDR002_120
ATAACGACA.CATCCGACA	5859	SDR002_120
ATAACGACA.GTTAGTCAA	1709	SDR002_120
ATAACGACA.TCCTCTAGT	16059	SDR002_120
ATAACGACA.TTAACGGAG	8389	SDR002_120
ATAAGACAG.AGTCTGGAA	9593	SDR002_120
ATAAGACAG.CGCCTGCAA	6446	SDR002_120
ATAAGACAG.CGTTACACC	7930	SDR002_120
ATAAGACAG.GGACACTGG	10204	SDR002_120
ATAAGTTCG.AGGAGCAAT	22610	SDR002_120
ATAAGTTCG.AGTGACGAT	8529	SDR002_120
ATAAGTTCG.ATACAACCG	4585	SDR002_120
ATAAGTTCG.CCTTCCTCA	11295	SDR002_120
ATAAGTTCG.GAAGAGCAC	14314	SDR002_120
ATAAGTTCG.TACAACACC	12700	SDR002_120
ATAAGTTCG.TCCAATCAT	26300	SDR002_120
ATAAGTTCG.TCGCTGATT	17147	SDR002_120
ATAATCGAG.AATGAGTCG	351	SDR002_120
ATAATCGAG.ACCATGTCT	13082	SDR002_120
ATAATCGAG.ACTCTAGGA	8526	SDR002_120
ATAATCGAG.GCCACGAGT	2849	SDR002_120
ATAATCGAG.GCTCCTAGC	10491	SDR002_120
ATAATCGAG.TCTAGCTGG	13426	SDR002_120
ATAATCGAG.TTAGGAAGG	16625	SDR002_120
ATAATGTGG.AACTGCGAC	2404	SDR002_120
ATAATGTGG.AGGTACCAA	13465	SDR002_120
ATAATGTGG.AGTGTCTCT	39015	SDR002_120
ATAATGTGG.AGTTGCCTT	17346	SDR002_120
ATAATGTGG.ATTGATCAC	35188	SDR002_120
ATAATGTGG.CCTAGTCTC	7204	SDR002_120
ATAATGTGG.GCCTTCCAT	24196	SDR002_120
ATAATGTGG.GTACCTAAC	12112	SDR002_120
ATAATGTGG.TAGAGCGTC	11082	SDR002_120
ATACAACCG.ACACTAACG	11426	SDR002_120
ATACAACCG.ACCGGTTAC	9743	SDR002_120
ATACAACCG.ACGATGACC	21911	SDR002_120
ATACAACCG.ACGCACACT	25991	SDR002_120
ATACAACCG.ACGCTAGTG	9309	SDR002_120
ATACAACCG.AGCCGTTCT	7442	SDR002_120
ATACAACCG.AGCGACACC	8775	SDR002_120
ATACAACCG.CCTTGCTTG	3330	SDR002_120
ATACAACCG.CGATACTCT	16792	SDR002_120
ATACAACCG.CTGGACTAA	9537	SDR002_120
ATACAACCG.GGATACCTA	11203	SDR002_120
ATACCGAAG.AGTCATACT	4973	SDR002_120
ATACCGAAG.ATACTTGCT	11098	SDR002_120
ATACCGAAG.CACTTGGAT	14840	SDR002_120
ATACCGAAG.CTTAACAGC	1023	SDR002_120
ATACCGAAG.TTCTCCACA	6313	SDR002_120
ATACGAGGT.AACGGAGAT	8113	SDR002_120
ATACGAGGT.ATGCAGTTC	6064	SDR002_120
ATACGAGGT.TATCTGTCA	8949	SDR002_120
ATACGAGGT.TCCTCTAGT	35080	SDR002_120
ATACGAGGT.TGTGTAGAG	4703	SDR002_120
ATACGAGGT.TTCGCATCC	2460	SDR002_120
ATACTTGCT.ATCCGGTCC	17385	SDR002_120
ATACTTGCT.GCTCAATGA	2663	SDR002_120
ATACTTGCT.GTCTCTTCA	12426	SDR002_120
ATAGACCGA.ACACTGTGA	559	SDR002_120
ATAGACCGA.ACTACCATC	1385	SDR002_120
ATAGACCGA.GAGCGACTC	242	SDR002_120
ATAGACCGA.GTGACTCTC	500	SDR002_120
ATAGACCGA.TTCCTTGAC	2850	SDR002_120
ATAGAGCAG.AATACCTTG	9229	SDR002_120
ATAGAGCAG.AATATCGCT	13234	SDR002_120
ATAGAGCAG.AGCGGTCTA	3983	SDR002_120
ATAGAGCAG.ATCCTCCGA	2239	SDR002_120
ATAGAGCAG.CACCTCGGA	2105	SDR002_120
ATAGAGCAG.CTGATCAAG	957	SDR002_120
ATAGAGCAG.GTCCGCTCA	13559	SDR002_120
ATAGAGCAG.GTTGATGCA	998	SDR002_120
ATAGCACGG.AAGGAAGTC	7764	SDR002_120
ATAGCACGG.AGGTCAGCA	9348	SDR002_120
ATAGCACGG.CAGATCATT	9915	SDR002_120
ATAGCACGG.CCATGATGT	19035	SDR002_120
ATAGCACGG.CCGCAATGG	5289	SDR002_120
ATAGCACGG.GTATCCTGC	13950	SDR002_120
ATAGCACGG.TAAGGTCCG	12251	SDR002_120
ATAGCACGG.TTCTGAATG	15233	SDR002_120
ATAGCCTAA.AACGGTAGC	5522	SDR002_120
ATAGCCTAA.ATCCAGCTG	198	SDR002_120
ATAGCCTAA.CATCAATAG	4830	SDR002_120
ATAGCCTAA.GAGGTCCTT	13121	SDR002_120
ATAGCCTAA.GCACCATCG	7982	SDR002_120
ATAGCCTAA.GCATGTGGT	9731	SDR002_120
ATAGCCTAA.GCGGTAGTC	9512	SDR002_120
ATAGCCTAA.GTATTACTG	5909	SDR002_120
ATAGCCTAA.TCAACACTC	6221	SDR002_120
ATAGCCTAA.TCACAGGTA	2621	SDR002_120
ATAGCCTAA.TCATATCGC	27390	SDR002_120
ATAGCTTGC.CAGGAGCCT	926	SDR002_120
ATAGCTTGC.GGTAACTAC	1544	SDR002_120
ATAGCTTGC.TCTAGGATG	22169	SDR002_120
ATAGCTTGC.TGCCGAACT	5482	SDR002_120
ATAGCTTGC.TGTTAAGCC	4626	SDR002_120
ATAGTCAGT.AAGGATACG	10547	SDR002_120
ATAGTCAGT.CAGGTTGTC	13782	SDR002_120
ATAGTCAGT.GCCTTATCT	17170	SDR002_120
ATAGTCAGT.GTGGTTACC	5351	SDR002_120
ATAGTCAGT.TCATGCTCA	9971	SDR002_120
ATAGTCAGT.TCCTTCGTA	421	SDR002_120
ATAGTCTCC.AGCGCATGA	5871	SDR002_120
ATAGTCTCC.TTGAGACGG	8852	SDR002_120
ATAGTGGTT.AACAACTGG	1327	SDR002_120
ATAGTGGTT.ACGTGAATC	811	SDR002_120
ATAGTGGTT.CTAGACATG	16268	SDR002_120
ATAGTGGTT.CTGTTACCA	4070	SDR002_120
ATAGTGGTT.TATGCCTTC	22815	SDR002_120
ATATAGCGT.AACGCCTAC	18681	SDR002_120
ATATAGCGT.AAGTAGGAC	16843	SDR002_120
ATATAGCGT.CCGATGTTC	1440	SDR002_120
ATATAGCGT.CCTAGTCTC	12324	SDR002_120
ATATAGCGT.CGGTTCTAT	21844	SDR002_120
ATATAGCGT.GATACTGTG	5834	SDR002_120
ATATAGCGT.TACAACACC	10026	SDR002_120
ATATAGCGT.TAGATAGCC	9505	SDR002_120
ATATAGCGT.TGTCGTGAG	4951	SDR002_120
ATATAGCGT.TTCTGAATG	1460	SDR002_120
ATATCAGCC.ATTCATGTG	1331	SDR002_120
ATATCAGCC.CCAGGAGTT	25890	SDR002_120
ATATCAGCC.CTTATCTCA	3415	SDR002_120
ATATCAGCC.TGAGACAGC	12459	SDR002_120
ATATCAGCC.TGTCTACAC	9921	SDR002_120
ATATCCGAT.AGCTTGGTG	23371	SDR002_120
ATATCCGAT.AGGATGCGT	23723	SDR002_120
ATATCCGAT.ATCTCGTGA	2792	SDR002_120
ATATCCGAT.CTATAGCTC	11128	SDR002_120
ATATCCGAT.CTTAATCGT	10781	SDR002_120
ATATCCGAT.GCTACAATG	3647	SDR002_120
ATATCCGAT.TGGTCTACG	1803	SDR002_120
ATATGCAGC.ACCACGCTA	5918	SDR002_120
ATATGCAGC.AGTCGATCA	5697	SDR002_120
ATATGCAGC.CAACGCACA	938	SDR002_120
ATATGCAGC.CGTGAGACT	1911	SDR002_120
ATATGCAGC.GCCTTCCAT	5338	SDR002_120
ATATGCAGC.GCTTACTAG	2627	SDR002_120
ATATGCAGC.TACGAGTGA	1695	SDR002_120
ATATGCAGC.TTGAGACGG	11895	SDR002_120
ATATGTCCA.ACGTTCAAT	16025	SDR002_120
ATATGTCCA.GTCAGACCG	7386	SDR002_120
ATATGTCCA.GTCTACCAA	601	SDR002_120
ATATGTCCA.TCCGTATAC	2304	SDR002_120
ATATGTCCA.TTACGCTCG	2330	SDR002_120
ATATTCGCA.AAGCAACTA	9967	SDR002_120
ATATTCGCA.CACGCGTAA	4893	SDR002_120
ATATTCGCA.CAGTGCTGC	1517	SDR002_120
ATATTCGCA.CTGGTGACA	12379	SDR002_120
ATATTCGCA.CTGTCTAGT	43414	SDR002_120
ATATTCGCA.CTTGGATCA	4036	SDR002_120
ATATTCGCA.GATGTAAGG	8797	SDR002_120
ATATTCGCA.GCGCTTCTC	1249	SDR002_120
ATATTCGCA.GGTGATAGG	8765	SDR002_120
ATATTCGCA.TATGTATGC	19677	SDR002_120
ATATTCGCA.TCGAACGCT	34650	SDR002_120
ATCAAGAGA.AGCTCGTCT	26337	SDR002_120
ATCAAGAGA.AGTGAACGG	7483	SDR002_120
ATCAAGAGA.CATGTGAAC	10081	SDR002_120
ATCAAGAGA.CCAGATCAC	19396	SDR002_120
ATCAAGAGA.CCTGTCATT	5943	SDR002_120
ATCAAGAGA.CGCTTGTAG	4948	SDR002_120
ATCAAGAGA.CGTGCCTAT	29802	SDR002_120
ATCAAGAGA.CTTACATGC	20507	SDR002_120
ATCAAGCAT.ACATGGATT	17295	SDR002_120
ATCAAGCAT.ATCAGAAGC	10973	SDR002_120
ATCAAGCAT.CCTGCTCCA	3085	SDR002_120
ATCAAGCAT.TGGTAGCAG	979	SDR002_120
ATCACCGCA.AGTGTCTCT	23803	SDR002_120
ATCACCGCA.ATGAGCAGG	16686	SDR002_120
ATCACCGCA.CTATACTAG	5793	SDR002_120
ATCACCGCA.TGAGAATCC	9693	SDR002_120
ATCACTTCC.AAGCACAAC	4561	SDR002_120
ATCACTTCC.ACTACCATC	1035	SDR002_120
ATCACTTCC.CTGAGTCCA	4545	SDR002_120
ATCACTTCC.CTGCAGAGC	7426	SDR002_120
ATCACTTCC.GGATTACGC	7742	SDR002_120
ATCACTTCC.TGATTCACC	12893	SDR002_120
ATCACTTCC.TGTGCTAAC	2223	SDR002_120
ATCAGAAGC.AACTTGTCG	2783	SDR002_120
ATCAGAAGC.AGAAGAGTC	16974	SDR002_120
ATCAGAAGC.CGAACAATC	2328	SDR002_120
ATCAGAAGC.CGATTGAAC	14717	SDR002_120
ATCAGAAGC.TACATGCAC	9547	SDR002_120
ATCAGAAGC.TCGTCATTC	13402	SDR002_120
ATCAGGATG.ACAAGTACA	11942	SDR002_120
ATCAGGATG.ACAATTCGG	1476	SDR002_120
ATCAGGATG.AGGATCTCA	1728	SDR002_120
ATCAGGATG.CCGTACGGA	4342	SDR002_120
ATCAGGATG.CCTAAGAAG	8987	SDR002_120
ATCAGGATG.GGAATTGGA	8459	SDR002_120
ATCAGGATG.GGAGTTAGC	6845	SDR002_120
ATCAGGATG.TGCGTGCCA	2576	SDR002_120
ATCAGTCGA.AGTGTTCTG	2335	SDR002_120
ATCAGTCGA.CCGCTCATG	4649	SDR002_120
ATCAGTCGA.CTCGTTCAC	25557	SDR002_120
ATCAGTCGA.GCGTCGTCT	29420	SDR002_120
ATCATAGAC.ACGTCTATG	7845	SDR002_120
ATCATAGAC.GGTACTTCC	7547	SDR002_120
ATCATAGAC.TTGCTCTGC	7807	SDR002_120
ATCATGTTC.ATAGAGCAG	9745	SDR002_120
ATCATGTTC.CAGTCGGTA	908	SDR002_120
ATCATGTTC.CGTAATGAC	13932	SDR002_120
ATCATGTTC.GCTCAGCCA	7973	SDR002_120
ATCATGTTC.TCTAGTGAC	10644	SDR002_120
ATCATTACG.GATGCAGAA	5375	SDR002_120
ATCATTACG.GGAAGTATG	7577	SDR002_120
ATCCAATGA.AGTCATACT	15749	SDR002_120
ATCCAATGA.CAATCATAC	8825	SDR002_120
ATCCAATGA.CTCTAGTAA	4996	SDR002_120
ATCCAATGA.GACAGGTTA	2838	SDR002_120
ATCCAATGA.GAGTCGTAC	1475	SDR002_120
ATCCAATGA.TTAACGGAG	12671	SDR002_120
ATCCAATGA.TTAGTCGGA	1550	SDR002_120
ATCCACAGT.AATCTCCTA	561	SDR002_120
ATCCACAGT.AGACTTCGT	27652	SDR002_120
ATCCACAGT.AGGAGCAAT	21718	SDR002_120
ATCCACAGT.GATAGTTCT	29766	SDR002_120
ATCCACAGT.TAACCGTGA	4212	SDR002_120
ATCCAGCTG.AAGCTGGTC	5646	SDR002_120
ATCCAGCTG.GAGTCCAAT	3576	SDR002_120
ATCCAGCTG.TGCATACAT	8084	SDR002_120
ATCCATTAG.ACACACCGT	2218	SDR002_120
ATCCATTAG.GGTAAGTGA	13837	SDR002_120
ATCCATTAG.GTGACTCTC	6880	SDR002_120
ATCCGACCA.GGTTGCTAT	1820	SDR002_120
ATCCGACCA.TCAGACAAG	2055	SDR002_120
ATCCGGTCC.AGGTCAGCA	6324	SDR002_120
ATCCGGTCC.AGTGGAATG	8820	SDR002_120
ATCCGGTCC.GCACGCATT	2979	SDR002_120
ATCCGGTCC.GCGAGTCTA	1792	SDR002_120
ATCCGGTCC.GTTGATGCA	518	SDR002_120
ATCCGTCTC.ACCGCTGTG	480	SDR002_120
ATCCGTCTC.ATTGACACG	7946	SDR002_120
ATCCGTCTC.CAACCTGGT	33038	SDR002_120
ATCCGTCTC.CATTCCGAG	2193	SDR002_120
ATCCGTCTC.CCGACTTGG	3307	SDR002_120
ATCCGTCTC.GAGCCGTTA	1709	SDR002_120
ATCCGTCTC.TCATCAGAG	390	SDR002_120
ATCCTCCGA.ACGATGACC	12659	SDR002_120
ATCCTCCGA.AGACATCCA	7667	SDR002_120
ATCCTCCGA.CCGGTTGAG	2676	SDR002_120
ATCCTCCGA.CTTAACAGC	20436	SDR002_120
ATCCTCCGA.GTCACTATG	12216	SDR002_120
ATCCTCCGA.TCGGAACGA	1596	SDR002_120
ATCCTCCGA.TGCACGATG	4395	SDR002_120
ATCCTGCCT.GCGCTCTAT	51585	SDR002_120
ATCCTGCCT.TAGCTAAGA	2819	SDR002_120
ATCCTGCCT.TCGCGTCAT	26146	SDR002_120
ATCCTGCCT.TCTGGAGGA	1896	SDR002_120
ATCGAATCG.ACCGTCCTA	7399	SDR002_120
ATCGAATCG.ATCAGTCGA	10364	SDR002_120
ATCGAATCG.CACGGATAG	7706	SDR002_120
ATCGAATCG.CATACGCAG	10970	SDR002_120
ATCGAATCG.CCTTGACGG	3086	SDR002_120
ATCGAATCG.CTGAGTAGC	8087	SDR002_120
ATCGAATCG.GGAGATGAG	1072	SDR002_120
ATCGAATCG.TGGTAGCAG	1088	SDR002_120
ATCGATCCT.AGAAGTAAC	582	SDR002_120
ATCGATCCT.ATACCGCTT	13175	SDR002_120
ATCGATCCT.ATCACTTCC	20963	SDR002_120
ATCGATCCT.GACCGGTAG	2495	SDR002_120
ATCGATCCT.GGATCAGGT	14103	SDR002_120
ATCGATCCT.TGGTCCTAG	5727	SDR002_120
ATCGCCTCT.ACCACGCTA	6128	SDR002_120
ATCGCCTCT.CAGTGCTGC	5704	SDR002_120
ATCGCCTCT.CCAGCCAAT	20207	SDR002_120
ATCGCCTCT.CCGACGTCA	480	SDR002_120
ATCGCCTCT.TACCGCGTT	4549	SDR002_120
ATCGGTGGT.AACAATGCA	17067	SDR002_120
ATCGGTGGT.ACAATTCGG	9661	SDR002_120
ATCGGTGGT.AGCACCAGC	5689	SDR002_120
ATCGGTGGT.CAAGAGGAG	4181	SDR002_120
ATCGGTGGT.CAAGTCGAA	2051	SDR002_120
ATCGGTGGT.CCTCTGCAT	25892	SDR002_120
ATCGGTGGT.CGCATCTAC	1951	SDR002_120
ATCGGTGGT.TAAGCACTA	929	SDR002_120
ATCGGTGGT.TCCTGTGGA	951	SDR002_120
ATCGTAGTG.ATCGAATCG	1112	SDR002_120
ATCGTAGTG.CTTCGTGCA	1261	SDR002_120
ATCGTAGTG.GACGTCAAT	15741	SDR002_120
ATCGTAGTG.GCAACCAAC	3560	SDR002_120
ATCGTAGTG.GTCCTTCAT	3857	SDR002_120
ATCTACATC.CACAGCGAA	4622	SDR002_120
ATCTACATC.CATCTCGAT	38762	SDR002_120
ATCTACATC.CGGTTGCGA	7953	SDR002_120
ATCTACATC.CTTCCTGAT	29856	SDR002_120
ATCTACATC.GAATCACAT	7217	SDR002_120
ATCTACATC.GACTCTGGT	1518	SDR002_120
ATCTACATC.GCAACACCT	12983	SDR002_120
ATCTACATC.GCGACACAG	11215	SDR002_120
ATCTACATC.TACAGGACT	3884	SDR002_120
ATCTACATC.TACGAACTC	4045	SDR002_120
ATCTACATC.TGCCACCGA	3410	SDR002_120
ATCTAGGTT.AACGTTCTT	35366	SDR002_120
ATCTAGGTT.AGTCATACT	6493	SDR002_120
ATCTAGGTT.CCTGTTAGC	22604	SDR002_120
ATCTAGGTT.GTAGAGAGC	9649	SDR002_120
ATCTCGAAC.AACCGTGAG	10201	SDR002_120
ATCTCGAAC.CATATGCGA	6155	SDR002_120
ATCTCGAAC.CCGCATCCT	43616	SDR002_120
ATCTCGAAC.CTAGTGCTG	2439	SDR002_120
ATCTCGAAC.GTGGAGGTC	33497	SDR002_120
ATCTCGAAC.TCGGATGTT	38331	SDR002_120
ATCTCGTGA.AGGTACCAA	1807	SDR002_120
ATCTCGTGA.ATTCGAAGA	741	SDR002_120
ATCTCGTGA.CGCACTGAA	3316	SDR002_120
ATCTCTGCT.ACTACCATC	2002	SDR002_120
ATCTCTGCT.AGTACGAAT	11522	SDR002_120
ATCTCTGCT.ATCTGGTAG	19039	SDR002_120
ATCTCTGCT.CTAGTCGTC	1105	SDR002_120
ATCTCTGCT.TCTTGGTAG	6871	SDR002_120
ATCTGCGTA.AGAGCGGAG	1713	SDR002_120
ATCTGCGTA.AGTCGCGAC	1739	SDR002_120
ATCTGCGTA.ATCCGGTCC	3438	SDR002_120
ATCTGCGTA.CGAGTAGCA	955	SDR002_120
ATCTGCGTA.CGCGATGTA	350	SDR002_120
ATCTGCGTA.GACTCTCAC	951	SDR002_120
ATCTGCGTA.GCATACATG	385	SDR002_120
ATCTGCGTA.GGTTAGATG	1801	SDR002_120
ATCTGCGTA.TCCGGAGCT	2467	SDR002_120
ATCTGGTAG.ACCGTCACG	6544	SDR002_120
ATCTGGTAG.CACCTCGGA	6212	SDR002_120
ATCTGGTAG.CATACAACC	15958	SDR002_120
ATCTGGTAG.CCTTGTTGC	21831	SDR002_120
ATCTGGTAG.GAATCAACC	2793	SDR002_120
ATCTGGTAG.GATCCGCAC	9170	SDR002_120
ATCTGGTAG.TAAGGTCCG	6034	SDR002_120
ATCTGGTAG.TAGACCGCA	11336	SDR002_120
ATCTGGTAG.TGGAGAACC	14092	SDR002_120
ATCTTACAG.CCTGTTAGC	20175	SDR002_120
ATCTTACAG.CTGCAGAGC	4487	SDR002_120
ATGAACTAG.AATGCTGAT	23799	SDR002_120
ATGAACTAG.AGGTCAGCA	5073	SDR002_120
ATGAACTAG.CCACCATGC	6069	SDR002_120
ATGAACTAG.CTGCTTAGG	613	SDR002_120
ATGAACTAG.GTACTCTAC	607	SDR002_120
ATGACACAA.ACACATCTG	4175	SDR002_120
ATGACACAA.ACCAGCGTT	36124	SDR002_120
ATGACACAA.GCACGTAGA	5353	SDR002_120
ATGACACAA.TCGCATTCG	5093	SDR002_120
ATGAGATCC.AGGTACCAA	9251	SDR002_120
ATGAGATCC.CCTCGAGAG	2743	SDR002_120
ATGAGATCC.TGCCAGACG	11729	SDR002_120
ATGAGCAGG.CGGAGACTT	17249	SDR002_120
ATGAGCAGG.GATTGGAAG	3206	SDR002_120
ATGAGCAGG.GGATTACGC	554	SDR002_120
ATGAGCAGG.GGTTAGATG	1992	SDR002_120
ATGAGCAGG.TACGACTTG	391	SDR002_120
ATGAGCAGG.TCGGAACGA	774	SDR002_120
ATGAGCAGG.TGTCAACCT	14686	SDR002_120
ATGAGGTAT.CACTGGTCC	11316	SDR002_120
ATGAGGTAT.CCGCAGAAT	23873	SDR002_120
ATGAGGTAT.CGCATAACT	11054	SDR002_120
ATGAGGTAT.GCACCATCG	2149	SDR002_120
ATGAGGTAT.GTACTCTAC	10166	SDR002_120
ATGAGTGTG.CTACGAGAA	625	SDR002_120
ATGAGTGTG.GCGTTCAGA	1475	SDR002_120
ATGAGTGTG.GTACGTCTA	8731	SDR002_120
ATGAGTGTG.TCCGATAAC	4746	SDR002_120
ATGAGTGTG.TGTAACAGT	22474	SDR002_120
ATGATAGCT.CTCCAGCGT	13794	SDR002_120
ATGATAGCT.GCTTACGTT	19781	SDR002_120
ATGATAGCT.GGAGTACAG	4075	SDR002_120
ATGATAGCT.GTCGTTGCG	6562	SDR002_120
ATGCAGTTC.ACTATCCTG	8533	SDR002_120
ATGCAGTTC.CGACGTACG	3756	SDR002_120
ATGCAGTTC.CGCTTCACG	2573	SDR002_120
ATGCAGTTC.CTCCGCATT	27327	SDR002_120
ATGCAGTTC.GTACTCTAC	3770	SDR002_120
ATGCAGTTC.TATTACTCG	4199	SDR002_120
ATGCAGTTC.TGACGATGA	3448	SDR002_120
ATGCCTGTC.AGCTCTCCG	9890	SDR002_120
ATGCCTGTC.GTGGATAAG	5085	SDR002_120
ATGCCTGTC.TCAAGGTCG	8545	SDR002_120
ATGCCTGTC.TTGGTAACT	19302	SDR002_120
ATGCCTTCA.CGTCATGGA	2374	SDR002_120
ATGCCTTCA.GCACAGTAA	6425	SDR002_120
ATGCGCCGT.CAACCTGGT	37195	SDR002_120
ATGCGCCGT.CCGCATCCT	15163	SDR002_120
ATGCGCCGT.GAGACGATC	3199	SDR002_120
ATGCGCCGT.GTGAGGACG	3777	SDR002_120
ATGCGCCGT.TAGTGCACT	5271	SDR002_120
ATGCGCCGT.TGTAGGTTA	6256	SDR002_120
ATGCGCTAC.ATCACCGCA	4183	SDR002_120
ATGCGCTAC.CGCGATGTA	2332	SDR002_120
ATGCGCTAC.CTACTGTCA	4459	SDR002_120
ATGCGCTAC.TACTCGCTG	4538	SDR002_120
ATGCGCTAC.TAGGTCAAC	19723	SDR002_120
ATGCGGATT.GAGGTCCTT	25040	SDR002_120
ATGCGGATT.GCGGTAGTC	8010	SDR002_120
ATGCGGATT.TGGTGGTAA	9687	SDR002_120
ATGCGTGGA.AGTAATCAG	6423	SDR002_120
ATGCGTGGA.CAGCAGTAC	1823	SDR002_120
ATGCGTGGA.CATAATTGG	6801	SDR002_120
ATGCGTGGA.GGATTACGC	3639	SDR002_120
ATGCTCACC.AGTACTCTC	8958	SDR002_120
[truncated: 15,095 more rows]

## Sheet: Fig2_S3_d
Sample	cell	nReads_RNA
SDR002_120	AACAACCTA.GACATATGT	18305
SDR002_120	AACAACCTA.TGCGCTGCA	243
SDR002_120	AACAACCTA.TTGCAGTCA	2899
SDR002_120	AACAACTGG.AATCTCCTA	2172
SDR002_120	AACAACTGG.CGTACATCT	7116
SDR002_120	AACAACTGG.TACAAGAGG	1914
SDR002_120	AACAACTGG.TTGGACTTC	3078
SDR002_120	AACAATGCA.AAGCCAAGT	1852
SDR002_120	AACAATGCA.AAGCTGGTC	5996
SDR002_120	AACAATGCA.CGTTACACC	5965
SDR002_120	AACAATGCA.GGTACTTCC	6124
SDR002_120	AACAATGCA.GGTTAACAG	1275
SDR002_120	AACAATGCA.GTTACTACT	5666
SDR002_120	AACAATGCA.TGCCAGACG	7561
SDR002_120	AACACACTC.AAGCTGGTC	3345
SDR002_120	AACACACTC.CCTAGAGTA	3426
SDR002_120	AACAGATCG.CACAATAAC	2507
SDR002_120	AACAGATCG.CCGAATATG	1897
SDR002_120	AACAGATCG.CCTGACCTC	215
SDR002_120	AACAGATCG.CGACCATCA	6617
SDR002_120	AACAGATCG.GATACTGTG	4340
SDR002_120	AACAGATCG.GCGGTAGTC	3238
SDR002_120	AACAGATCG.TAGTCGCAT	12495
SDR002_120	AACAGATCG.TCTACAGTT	12066
SDR002_120	AACAGATCG.TTGTTAGAG	14405
SDR002_120	AACAGCAGT.AGAGGTGAA	5049
SDR002_120	AACAGCAGT.AGCCACTTC	7119
SDR002_120	AACAGCAGT.CTTAGGACT	8138
SDR002_120	AACAGCAGT.GTACCTAAC	2845
SDR002_120	AACAGCAGT.GTGCGAGTA	564
SDR002_120	AACAGCAGT.TACCGATTG	6114
SDR002_120	AACCATGGT.ATGATAGCT	5073
SDR002_120	AACCATGGT.CACCAGAAG	2848
SDR002_120	AACCATGGT.CGATCCAGA	2821
SDR002_120	AACCATGGT.GGTTGAAGG	4669
SDR002_120	AACCGCTGA.AATCTCCTA	4814
SDR002_120	AACCGCTGA.ATTCATGTG	908
SDR002_120	AACCGCTGA.CTGTCACTT	13301
SDR002_120	AACCGCTGA.GAGGTGAGC	7409
SDR002_120	AACCGTGAG.ATGAGTGTG	3428
SDR002_120	AACCGTGAG.GGATCGTTC	11341
SDR002_120	AACCGTGAG.GTACAATGC	2434
SDR002_120	AACGAGAAT.ACGCTCTTA	2729
SDR002_120	AACGAGAAT.AGTGAACGG	4975
SDR002_120	AACGAGAAT.CAAGTCGAA	8330
SDR002_120	AACGAGAAT.CCATACGAT	22395
SDR002_120	AACGAGAAT.CGCGTACTA	5827
SDR002_120	AACGAGAAT.TCGGATGTT	6033
SDR002_120	AACGAGGTG.ACTATCCTG	2339
SDR002_120	AACGAGGTG.AGCCAGGAC	16461
SDR002_120	AACGAGGTG.CCACGGATC	2000
SDR002_120	AACGAGGTG.GTCGACATT	14676
SDR002_120	AACGAGGTG.GTGGAGGTC	9617
SDR002_120	AACGATGAC.ACGCACACT	15518
SDR002_120	AACGATGAC.ACTCCGTCG	5814
SDR002_120	AACGATGAC.ATCCTCCGA	865
SDR002_120	AACGATGAC.CTGAGTAGC	7537
SDR002_120	AACGATGAC.CTGGTCGGT	12531
SDR002_120	AACGATGAC.CTTGCGACC	8532
SDR002_120	AACGATGAC.TTCCTAAGG	7513
SDR002_120	AACGCATTG.AGAAGTCCT	19186
SDR002_120	AACGCATTG.CATGCCAGT	21688
SDR002_120	AACGCATTG.CCAACGGAA	2638
SDR002_120	AACGCATTG.CCACGTTCT	30917
SDR002_120	AACGCATTG.CCATTACAG	657
SDR002_120	AACGCATTG.TACCATGTA	817
SDR002_120	AACGCATTG.TCTGTGAAG	6943
SDR002_120	AACGCATTG.TTACACCTT	14533
SDR002_120	AACGCCTAC.ATCGTAGTG	2104
SDR002_120	AACGCCTAC.ATGCGTGGA	610
SDR002_120	AACGCCTAC.CATCCTCTC	6014
SDR002_120	AACGCCTAC.CGACAGACC	880
SDR002_120	AACGCCTAC.CTACCTGCG	1129
SDR002_120	AACGCCTAC.GTCAACTGA	952
SDR002_120	AACGCTCAA.AAGAGAGAG	7050
SDR002_120	AACGCTCAA.ACATTCCAC	7922
SDR002_120	AACGCTCAA.ATGCCTTCA	5604
SDR002_120	AACGCTCAA.CCACTTCGC	13414
SDR002_120	AACGCTCAA.CGAGCTTAC	9469
SDR002_120	AACGCTCAA.CTGCTGCTT	9738
SDR002_120	AACGCTCAA.GTGCCATGA	3154
SDR002_120	AACGCTCAA.TCAGGACTG	4889
SDR002_120	AACGCTCAA.TGACCTCCT	10897
SDR002_120	AACGGAGAT.AGAGAGTGG	5496
SDR002_120	AACGGAGAT.CAGTCTAAC	3408
SDR002_120	AACGGAGAT.CGAGTAGCA	10054
SDR002_120	AACGGAGAT.CTACGTTGG	7064
SDR002_120	AACGGAGAT.GGAGTTAGC	10453
SDR002_120	AACGGAGAT.GGTGTTCAT	444
SDR002_120	AACGGAGAT.GTCTTCTCG	1988
SDR002_120	AACGGTAGC.ATGCTGTCG	4047
SDR002_120	AACGGTAGC.CCTTAATTC	2936
SDR002_120	AACGGTAGC.GTCAAGATC	13621
SDR002_120	AACGGTAGC.TAACACATC	4997
SDR002_120	AACGTCGAG.ACGCTAGTG	7016
SDR002_120	AACGTCGAG.ATTGGTTCC	551
SDR002_120	AACGTCGAG.CGATACTCT	17330
SDR002_120	AACGTCGAG.CGTCTGCTG	1621
SDR002_120	AACGTCGAG.TGCCACCGA	2402
SDR002_120	AACGTTCTT.AAGTCATGA	4134
SDR002_120	AACGTTCTT.CTTCCGTGG	2431
SDR002_120	AACGTTCTT.GATGTTACA	256
SDR002_120	AACGTTCTT.TGTGAGTAT	12870
SDR002_120	AACGTTCTT.TGTGTCTAC	7985
SDR002_120	AACTAACTG.ACTAAGTTC	7808
SDR002_120	AACTAACTG.TGTGTCTAC	6843
SDR002_120	AACTCCATG.CCATAGCCA	6444
SDR002_120	AACTCCATG.CTCAGGTAC	808
SDR002_120	AACTCCATG.TCGCGTCAT	5233
SDR002_120	AACTCCATG.TTAAGTGGT	5768
SDR002_120	AACTGATTC.AAGCTGGTC	1332
SDR002_120	AACTGATTC.AGCACCAGC	4705
SDR002_120	AACTGATTC.AGCATATGG	4263
SDR002_120	AACTGATTC.CACTCACTA	1542
SDR002_120	AACTGATTC.GTGCACGAG	2767
SDR002_120	AACTGATTC.TCGTAATAG	643
SDR002_120	AACTGCGAC.ACTCGTAGG	966
SDR002_120	AACTGCGAC.AGTAATGGT	21778
SDR002_120	AACTGCGAC.ATGTGAGAC	873
SDR002_120	AACTGCGAC.GATACTGTG	1232
SDR002_120	AACTGCGAC.TGCAGTTCA	265
SDR002_120	AACTTAGCT.AACCATGGT	13110
SDR002_120	AACTTAGCT.AACGGAGAT	15841
SDR002_120	AACTTAGCT.CCGCTATCC	6114
SDR002_120	AACTTAGCT.CCTCGAGAG	3633
SDR002_120	AACTTAGCT.CGTAATGAC	6642
SDR002_120	AACTTAGCT.GTGACTCTC	4837
SDR002_120	AACTTAGCT.GTGGACTGG	500
SDR002_120	AACTTAGCT.TCGTGACGT	7384
SDR002_120	AACTTCTGC.GCGATGGTG	1929
SDR002_120	AACTTCTGC.TATCATGCT	7730
SDR002_120	AACTTGTCG.ACCGACGGT	2597
SDR002_120	AACTTGTCG.CGAGCCGTT	25757
SDR002_120	AACTTGTCG.CTCTCGATA	4896
SDR002_120	AACTTGTCG.GAGCATACA	1571
SDR002_120	AACTTGTCG.TAGACACGT	3585
SDR002_120	AAGACGAAG.AGATCTTCA	1846
SDR002_120	AAGACGAAG.AGCGCATGA	6402
SDR002_120	AAGACGAAG.ATATCCGAT	6176
SDR002_120	AAGACGAAG.CACCTAGCG	5805
SDR002_120	AAGACGAAG.CCATACGAT	13575
SDR002_120	AAGACGAAG.CCGATCTCT	24491
SDR002_120	AAGACGAAG.CGTATAGCG	1200
SDR002_120	AAGACGAAG.CTGCTGCTT	15921
SDR002_120	AAGACGAAG.GAACTGCAA	446
SDR002_120	AAGACGAAG.GAGTCGTAC	754
SDR002_120	AAGACGAAG.TCATCATCT	325
SDR002_120	AAGACGAAG.TGATTGTGC	8010
SDR002_120	AAGACTACC.CTGGTAATC	6211
SDR002_120	AAGACTACC.GCCTTAGAG	1860
SDR002_120	AAGACTACC.GCTACAATG	4544
SDR002_120	AAGACTGGT.CGCACTGAA	2044
SDR002_120	AAGACTGGT.CGTGTGTGG	2755
SDR002_120	AAGACTGGT.CTGCAAGCC	7829
SDR002_120	AAGACTGGT.GCGTAACAA	3014
SDR002_120	AAGACTGGT.GGTACTTCC	3892
SDR002_120	AAGACTGGT.TAGTGATCC	9446
SDR002_120	AAGACTGGT.TCTGCGCTG	4838
SDR002_120	AAGAGAACT.AGGAGGTGA	1587
SDR002_120	AAGAGAACT.GATCCGCAC	5193
SDR002_120	AAGAGAACT.GCACGCATT	26810
SDR002_120	AAGAGAACT.GTCTTCTCG	4578
SDR002_120	AAGAGAACT.TTAGGAAGG	6277
SDR002_120	AAGAGAGAG.AACGTTCTT	10416
SDR002_120	AAGAGAGAG.ACGTCGCTC	10410
SDR002_120	AAGAGAGAG.ACTGGACCA	4714
SDR002_120	AAGAGAGAG.ATAGTCTCC	9554
SDR002_120	AAGAGAGAG.CTACGAGAA	1149
SDR002_120	AAGAGAGAG.GAATAAGAG	6394
SDR002_120	AAGAGAGAG.GATTAGTGT	3509
SDR002_120	AAGAGAGAG.GCTTACTAG	4258
SDR002_120	AAGAGAGAG.GGTAGCATC	6511
SDR002_120	AAGAGAGAG.TGCCGAACT	11847
SDR002_120	AAGCAACTA.CCGCAGCTA	10598
SDR002_120	AAGCAACTA.CGAGCTTAC	3993
SDR002_120	AAGCAACTA.GCTCAATGA	1670
SDR002_120	AAGCAACTA.GGTGGAGCT	7515
SDR002_120	AAGCAACTA.GTAACGCGA	902
SDR002_120	AAGCAACTA.TTAACGTTC	5649
SDR002_120	AAGCAATCG.AGCGGTAAG	3325
SDR002_120	AAGCAATCG.AGTCCGTGT	22519
SDR002_120	AAGCAATCG.CACGTCATA	1501
SDR002_120	AAGCAATCG.CGTGAGACT	1545
SDR002_120	AAGCAATCG.CTTAGAAGG	2521
SDR002_120	AAGCACAAC.ACATGACTA	2005
SDR002_120	AAGCACAAC.CGGTTCTAT	9202
SDR002_120	AAGCACAAC.GGACACTGG	2992
SDR002_120	AAGCACAAC.TCAGACAAG	4616
SDR002_120	AAGCACAAC.TGTGAGTAT	8089
SDR002_120	AAGCAGCAT.AGTAATCAG	2546
SDR002_120	AAGCAGCAT.AGTGTGCAC	7802
SDR002_120	AAGCAGCAT.CACATGTGC	3733
SDR002_120	AAGCAGCAT.TAGTAGTCT	12474
SDR002_120	AAGCAGCAT.TGTCCATAG	1028
SDR002_120	AAGCAGCAT.TTATGAGGA	1579
SDR002_120	AAGCATTGC.ACTCCAACT	7416
SDR002_120	AAGCATTGC.AGCCGGATC	4683
SDR002_120	AAGCATTGC.CACATGTGC	3422
SDR002_120	AAGCATTGC.CATTCAGTT	18265
SDR002_120	AAGCATTGC.GTAGACTCT	6640
SDR002_120	AAGCATTGC.GTCTTATGC	12863
SDR002_120	AAGCCAAGT.AATACCTTG	683
SDR002_120	AAGCCAAGT.CCAAGTCGA	3754
SDR002_120	AAGCCAAGT.CCTATTCAA	806
SDR002_120	AAGCCAAGT.CGCTTGTAG	2915
SDR002_120	AAGCCAAGT.GAGATTCCT	12532
SDR002_120	AAGCCAAGT.GTAGAAGTT	9019
SDR002_120	AAGCCAAGT.TAGCACTAT	13494
SDR002_120	AAGCCACAC.AACGGAGAT	10586
SDR002_120	AAGCCACAC.AGGTACCAA	2497
SDR002_120	AAGCCACAC.AGTCCAGTG	4160
SDR002_120	AAGCCACAC.ATTCACCTC	6040
SDR002_120	AAGCCACAC.CAGTACATC	9536
SDR002_120	AAGCCACAC.CCTCGGTCA	4068
SDR002_120	AAGCCACAC.CCTGTCATT	16265
SDR002_120	AAGCCACAC.CTACGGTAT	2910
SDR002_120	AAGCCACAC.CTCAGCTGG	4836
SDR002_120	AAGCCACAC.CTGCGTCAC	4619
SDR002_120	AAGCCACAC.GAGACTCGA	1121
SDR002_120	AAGCCACAC.TGTTGTCGA	4168
SDR002_120	AAGCTGAGG.TAATGTAGC	1598
SDR002_120	AAGCTGAGG.TATGTACCT	756
SDR002_120	AAGCTGAGG.TCACGCGAC	5336
SDR002_120	AAGCTGGTC.AGCGTAGAA	1621
SDR002_120	AAGCTGGTC.CCACGGATC	1541
SDR002_120	AAGCTGGTC.CCTCATAAC	8467
SDR002_120	AAGCTGGTC.GAATTCAGT	5805
SDR002_120	AAGCTGGTC.GAGGTGAGC	2167
SDR002_120	AAGCTGGTC.TACAGTTAG	4636
SDR002_120	AAGCTGGTC.TATTACTCG	7892
SDR002_120	AAGCTGGTC.TGAACGTCA	486
SDR002_120	AAGCTTGCA.AGCATATGG	1293
SDR002_120	AAGCTTGCA.GTTGCATGG	2539
SDR002_120	AAGCTTGCA.TACAACACC	3360
SDR002_120	AAGCTTGCA.TCGTCCGAT	13256
SDR002_120	AAGGAACAG.AGTCGCGAC	13979
SDR002_120	AAGGAACAG.CATCCTCTC	6252
SDR002_120	AAGGAACAG.CCTTGACGG	1976
SDR002_120	AAGGAACAG.CGCGATGTA	841
SDR002_120	AAGGAACAG.GTGTATCTG	1718
SDR002_120	AAGGAACAG.GTGTCGAGC	7721
SDR002_120	AAGGAAGTC.CACGATAGA	1075
SDR002_120	AAGGAAGTC.CCGATGTTC	7778
SDR002_120	AAGGAAGTC.CTTCCTGAT	10702
SDR002_120	AAGGAAGTC.GATCTGTTC	6266
SDR002_120	AAGGAAGTC.TGATTGTGC	8600
SDR002_120	AAGGATACG.GGAGTTAGC	1915
SDR002_120	AAGGATACG.TATACGTGG	3646
SDR002_120	AAGGATACG.TGGTAGCAG	2077
SDR002_120	AAGGATACG.TTCATCCAA	6795
SDR002_120	AAGGATCGT.CCTCTGCAT	17855
SDR002_120	AAGGATCGT.GCGGAGATT	9491
SDR002_120	AAGGATCGT.TACGTTACC	5763
SDR002_120	AAGGATCGT.TCAATGGAC	5028
SDR002_120	AAGGATCGT.TCAGCGACC	6580
SDR002_120	AAGGTCTGA.CAATCTCCG	7973
SDR002_120	AAGGTCTGA.CCTGTTAGC	10776
SDR002_120	AAGGTCTGA.GGTAACTAC	2163
SDR002_120	AAGGTCTGA.TAGTCGCAT	12075
SDR002_120	AAGGTCTGA.TGCCATCTC	357
SDR002_120	AAGGTGCTG.ACACAGAAC	2794
SDR002_120	AAGGTGCTG.ACGTAGTAT	10798
SDR002_120	AAGGTGCTG.AGAGGTGAA	478
SDR002_120	AAGGTGCTG.ATATAGCGT	9299
SDR002_120	AAGGTGCTG.ATGGTTCGA	3584
SDR002_120	AAGGTGCTG.ATTCTCTGG	3907
SDR002_120	AAGGTGCTG.CACCTTCCT	4714
SDR002_120	AAGGTGCTG.GCTGACAGA	3975
SDR002_120	AAGGTGCTG.GTACCACAA	4726
SDR002_120	AAGGTGCTG.GTCGTTGCG	736
SDR002_120	AAGGTGCTG.TATTGACTG	1606
SDR002_120	AAGTACAGA.AGTGAGAGA	6176
SDR002_120	AAGTACAGA.TAACGTGTC	7602
SDR002_120	AAGTAGGAC.CCGAGCTGA	151
SDR002_120	AAGTAGGAC.GCGACAACC	7549
SDR002_120	AAGTAGGAC.GTAGCCTTG	820
SDR002_120	AAGTAGGAC.TAAGTACAC	6803
SDR002_120	AAGTAGGAC.TACAGGACT	14551
SDR002_120	AAGTAGGAC.TTAGGAAGG	5187
SDR002_120	AAGTCATGA.CACCAGAAG	5239
SDR002_120	AAGTTCTCT.GTCGTCGAC	570
SDR002_120	AAGTTCTCT.TGCATCGGA	2055
SDR002_120	AAGTTCTCT.TGTTAAGCC	12005
SDR002_120	AAGTTGCCA.CCTGCAGAT	2066
SDR002_120	AAGTTGCCA.GCGACACAG	3531
SDR002_120	AAGTTGCCA.TCACTCGCT	1181
SDR002_120	AATAACTCC.ACACCGCCA	3000
SDR002_120	AATAACTCC.ACAGCGTAT	3323
SDR002_120	AATAACTCC.GCCACGAGT	6485
SDR002_120	AATAACTCC.GCTACAATG	5378
SDR002_120	AATAACTCC.GTAATCAGC	2510
SDR002_120	AATAACTCC.GTTAGATTG	8480
SDR002_120	AATAACTCC.TCCAACGTG	4818
SDR002_120	AATAACTCC.TTCACCTTG	1881
SDR002_120	AATACCTTG.CGGAGACTT	13161
SDR002_120	AATACCTTG.GATCTAGAG	1601
SDR002_120	AATACCTTG.GCTTCTGAA	733
SDR002_120	AATACGTCT.AACTCCATG	5414
SDR002_120	AATACGTCT.CCTAAGAAG	4487
SDR002_120	AATACGTCT.CGAACAGAG	6149
SDR002_120	AATACGTCT.GTAGAAGTT	22944
SDR002_120	AATACGTCT.TATGACCGA	3641
SDR002_120	AATACGTCT.TCAAGGTCG	4448
SDR002_120	AATACGTCT.TCAGCGACC	1601
SDR002_120	AATACTCCG.ACCGTCCTA	1510
SDR002_120	AATACTCCG.AGTTAGGTC	2373
SDR002_120	AATACTCCG.ATAAGACAG	8584
SDR002_120	AATACTCCG.ATCAAGCAT	2933
SDR002_120	AATACTCCG.CTAGAGTCG	765
SDR002_120	AATACTCCG.GTGGTACGG	5354
SDR002_120	AATACTCCG.TAGAGACTA	1891
SDR002_120	AATACTCCG.TCTTGGTAG	2000
SDR002_120	AATAGACGC.AATCGCCAT	4042
SDR002_120	AATAGACGC.AGTAATGGT	11063
SDR002_120	AATATCAGC.GCCATCGCT	4079
SDR002_120	AATATCAGC.TAGGATGCC	2101
SDR002_120	AATATCAGC.TCGCTGATT	19172
SDR002_120	AATATCAGC.TGGAGAACC	12353
SDR002_120	AATATCAGC.TGTCACATA	2583
SDR002_120	AATATCGCT.AGAATCAGA	5220
SDR002_120	AATATCGCT.AGGTCAGCA	2719
SDR002_120	AATATCGCT.ATAATCGAG	4104
SDR002_120	AATATCGCT.GTAGCTACA	1343
SDR002_120	AATATCGCT.TTACACCTT	8798
SDR002_120	AATCAGGAG.ACTAAGTTC	5113
SDR002_120	AATCAGGAG.CGCATAACT	55699
SDR002_120	AATCAGGAG.GTAAGGTCC	7758
SDR002_120	AATCAGGAG.TAGCTGTTG	4820
SDR002_120	AATCAGGAG.TATGAGACC	7394
SDR002_120	AATCAGGAG.TGGAATCGT	13479
SDR002_120	AATCCGCTG.AGTAATCAG	7318
SDR002_120	AATCCGCTG.CCACTGAAG	6600
SDR002_120	AATCCGCTG.CGTGTATTC	9556
SDR002_120	AATCCGCTG.CTCTGCGGT	3047
SDR002_120	AATCCGCTG.GCACTGGAT	13550
SDR002_120	AATCCGCTG.TGCCGACTA	381
SDR002_120	AATCCTCGT.AGTGATGCG	1356
SDR002_120	AATCCTCGT.CCTAAGAAG	1728
SDR002_120	AATCCTCGT.GATATATCC	4416
SDR002_120	AATCCTCGT.GGTGTGACC	6105
SDR002_120	AATCCTCGT.GTCCACAAC	432
SDR002_120	AATCCTCGT.TGCGTAATC	6700
SDR002_120	AATCCTCGT.TTCCAGATT	3864
SDR002_120	AATCGCCAT.ATGAACTAG	7659
SDR002_120	AATCGCCAT.ATGGACGTT	17612
SDR002_120	AATCGCCAT.ATGGATATC	6587
SDR002_120	AATCGCCAT.ATGTCGCCT	10769
SDR002_120	AATCGCCAT.CGCTTGTAG	2405
SDR002_120	AATCGCCAT.TATCTAGGT	6410
SDR002_120	AATCGCCAT.TGCGCACTG	8063
SDR002_120	AATCGCCAT.TGGTAGCAG	4805
SDR002_120	AATCGTGTT.CAGATCATT	3199
SDR002_120	AATCGTGTT.GTAGCATAC	4269
SDR002_120	AATCGTGTT.GTAGCTACA	386
SDR002_120	AATCGTGTT.TCACCGAGG	4746
SDR002_120	AATCGTGTT.TCGTCATTC	4799
SDR002_120	AATCGTGTT.TGTTGTCGA	1595
SDR002_120	AATCTCCTA.ACAGCGGTC	5088
SDR002_120	AATCTCCTA.AGGTCCGTC	2228
SDR002_120	AATCTCCTA.AGTTATCGC	1799
SDR002_120	AATCTCCTA.GTATGCCTT	12076
SDR002_120	AATCTCCTA.TCAGCGACC	8623
SDR002_120	AATCTCCTA.TTCTGGTGC	7321
SDR002_120	AATCTGACC.CGCCACCAT	4443
SDR002_120	AATCTGACC.CTCAGCTGG	1895
SDR002_120	AATCTGACC.TCGTCCGAT	4302
SDR002_120	AATGAGTCG.ACCTGCAGA	2299
SDR002_120	AATGAGTCG.CAGTCTAAC	9218
SDR002_120	AATGAGTCG.GCTACAATG	2228
SDR002_120	AATGAGTCG.GTAGAGAGC	6402
SDR002_120	AATGAGTCG.TAGGAGCTA	1820
SDR002_120	AATGAGTCG.TCATCATCT	21257
SDR002_120	AATGCACTT.AGACCAGCT	6017
SDR002_120	AATGCACTT.AGCAAGTCC	2388
SDR002_120	AATGCACTT.AGGATTGAG	7309
SDR002_120	AATGCAGCG.CATGGTTAC	3304
SDR002_120	AATGCAGCG.TACAACACC	7584
SDR002_120	AATGCAGCG.TGATGTGTG	236
SDR002_120	AATGCCTCA.AAGTTCTCT	11141
SDR002_120	AATGCCTCA.ACACACCGT	4293
SDR002_120	AATGCCTCA.AGCGACACC	6642
SDR002_120	AATGCCTCA.CATCCTCTC	12013
SDR002_120	AATGCCTCA.GTCAGTTGT	11226
SDR002_120	AATGCCTCA.TCTATGACA	2732
SDR002_120	AATGCGTGC.ACGTCTATG	606
SDR002_120	AATGCGTGC.AGCCAGGAC	2174
SDR002_120	AATGCGTGC.CCTCTTGTA	617
SDR002_120	AATGCGTGC.GTATGATCT	16327
SDR002_120	AATGCGTGC.TCCACGTGC	272
SDR002_120	AATGCTATC.ACGTCTATG	8687
SDR002_120	AATGCTATC.AGCGACACC	8192
SDR002_120	AATGCTATC.CTTGCACAA	412
SDR002_120	AATGCTATC.GGTGAGTTC	8394
SDR002_120	AATGCTATC.GTCCACAAC	1248
SDR002_120	AATGCTATC.TACAACACC	1972
SDR002_120	AATGCTGAT.AGCGGAACA	2716
SDR002_120	AATGCTGAT.CAGTCCTAA	8359
SDR002_120	AATGCTGAT.CCTGACCTC	4353
SDR002_120	AATGCTGAT.CTGAGTAGC	3539
SDR002_120	AATGCTGAT.GCGGAGATT	5433
SDR002_120	AATGCTGAT.TACCGATTG	2696
SDR002_120	AATGCTGAT.TGACGATGA	3088
SDR002_120	AATGCTGAT.TTGTAATGC	5848
SDR002_120	AATGTGCGT.CACAACGCT	9856
SDR002_120	AATGTGCGT.CCATCACGA	1850
SDR002_120	AATGTGCGT.GATCTAGAG	2908
SDR002_120	AATGTGCGT.TGTGAGTAT	17994
SDR002_120	AATTAGAGG.AAGTCATGA	1034
SDR002_120	AATTAGAGG.GAGCATACA	698
SDR002_120	AATTAGAGG.GTCAGTTGT	19262
SDR002_120	AATTCGGAA.ACCATACTT	20907
SDR002_120	AATTCGGAA.ATAGCACGG	8408
SDR002_120	AATTCGGAA.CGCGATGTA	610
SDR002_120	AATTCGGAA.CTGATCAAG	4435
SDR002_120	AATTCGGAA.GCTCTCCAA	6858
SDR002_120	AATTGGATC.AGCCAGGAC	6081
SDR002_120	AATTGGATC.ATTGATCAC	12689
SDR002_120	AATTGGATC.CTGGACACT	9728
SDR002_120	AATTGGATC.TAGACACGT	6240
SDR002_120	AATTGGATC.TATCTAGGT	8991
SDR002_120	AATTGGTGA.CGGAACGAG	4269
SDR002_120	AATTGGTGA.CGTGTATTC	8480
SDR002_120	AATTGGTGA.CTGGTAATC	1778
SDR002_120	AATTGGTGA.GAGTGCATA	176
SDR002_120	AATTGGTGA.TCAGGTGCA	3614
SDR002_120	ACAACCGGA.AATGCAGCG	3435
SDR002_120	ACAACCGGA.ACCATCTAA	7644
SDR002_120	ACAACCGGA.ATGCGGATT	14557
SDR002_120	ACAACCGGA.ATTGATTGG	5595
SDR002_120	ACAACCGGA.CTAGTTCCA	6309
SDR002_120	ACAACCGGA.GCGACCTGT	6802
SDR002_120	ACAACCGGA.GTGCCATGA	2771
SDR002_120	ACAACCGGA.TAGACCTAC	1006
SDR002_120	ACAACCGGA.TGTGTAGAG	2249
SDR002_120	ACAACCGGA.TTGCCGTAG	2173
SDR002_120	ACAACGAGC.ACTCGCTGT	838
SDR002_120	ACAACGAGC.CATGGTTAC	2138
SDR002_120	ACAACGAGC.CGGTGAGTC	3089
SDR002_120	ACAAGAATG.ACTTCAGTA	583
SDR002_120	ACAAGAATG.ATAGTGGTT	13006
SDR002_120	ACAAGAATG.CCTGACCTC	1797
SDR002_120	ACAAGAATG.GATAAGCTG	981
SDR002_120	ACAAGAATG.GCTAGTGGA	2978
SDR002_120	ACAAGGTAC.AATTGGATC	7394
SDR002_120	ACAAGGTAC.ACCTGCAGA	554
SDR002_120	ACAAGGTAC.AGTACTACA	1363
SDR002_120	ACAAGGTAC.ATACCGCTT	13758
SDR002_120	ACAAGGTAC.CAAGAGAGT	5407
SDR002_120	ACAAGGTAC.GCAACACCT	13541
SDR002_120	ACAAGGTAC.GCGCTACCT	16261
SDR002_120	ACAAGTACA.ACAAGAATG	479
SDR002_120	ACAAGTACA.ATCCAATGA	1356
SDR002_120	ACAAGTACA.ATCGATCCT	9751
SDR002_120	ACAAGTACA.GATGTTACA	392
SDR002_120	ACAAGTACA.GATTGAGTA	1618
SDR002_120	ACAAGTACA.GCGCTACCT	11054
SDR002_120	ACAAGTACA.GTAGAGAGC	1857
SDR002_120	ACAAGTACA.GTCCGTAAG	1100
SDR002_120	ACAAGTACA.TTCCGAGCG	769
SDR002_120	ACAATAGGT.ATATCAGCC	5256
SDR002_120	ACAATAGGT.GTCCTTCAT	16773
SDR002_120	ACAATAGGT.TACGACTTG	6210
SDR002_120	ACAATAGGT.TGCTCCTCC	3068
SDR002_120	ACAATAGGT.TTAACGGAG	3255
SDR002_120	ACAATTCGG.ATCTCTGCT	15825
SDR002_120	ACAATTCGG.CGTGCCTAT	1959
SDR002_120	ACAATTCGG.CTATCCATC	5624
SDR002_120	ACAATTCGG.GCGTGATAC	7947
SDR002_120	ACAATTCGG.GTCTTATGC	1704
SDR002_120	ACAATTCGG.TACGAACTC	460
SDR002_120	ACAATTCGG.TTCATTCGC	6513
SDR002_120	ACACACCGT.AACGTTCTT	4760
SDR002_120	ACACACCGT.ACTTCGCAG	1194
SDR002_120	ACACACCGT.ATGACACAA	7428
SDR002_120	ACACACCGT.CACGTAGAC	5874
SDR002_120	ACACACCGT.CACGTCATA	4360
SDR002_120	ACACACCGT.CGCGCACAT	8911
SDR002_120	ACACACCGT.CTCTAAGAG	1578
SDR002_120	ACACACCGT.TCGAATAGA	2244
SDR002_120	ACACACGTC.ACACTAACG	3932
SDR002_120	ACACACGTC.TGCGCTGCA	452
SDR002_120	ACACAGAAC.AGGTACCAA	1506
SDR002_120	ACACAGAAC.CGTACATCT	9156
SDR002_120	ACACAGAAC.TAATCTGGA	2272
SDR002_120	ACACAGAAC.TGAGACAGC	6186
SDR002_120	ACACAGAAC.TTACTTACG	1829
SDR002_120	ACACATCTG.CTCGACTGC	949
SDR002_120	ACACATCTG.GATCTACTT	5900
SDR002_120	ACACATCTG.GTGGACTGG	1236
SDR002_120	ACACATCTG.TAGGAGGAT	13199
SDR002_120	ACACCACAT.AATCCTCGT	24766
SDR002_120	ACACCACAT.CTTGGATCA	581
SDR002_120	ACACCGCCA.ACCATACTT	18988
SDR002_120	ACACCGCCA.AGCACCGTG	3069
SDR002_120	ACACCGCCA.CAACGCACA	4511
SDR002_120	ACACCGCCA.CACTGGTCC	6964
SDR002_120	ACACCGCCA.CAGCTGGAG	6704
SDR002_120	ACACCGCCA.TCAGACAAG	3849
SDR002_120	ACACGTTGC.AACGGAGAT	3058
SDR002_120	ACACGTTGC.ACACCGCCA	4539
SDR002_120	ACACGTTGC.ACGCTATGT	6012
SDR002_120	ACACGTTGC.CGCCTGCAA	6851
SDR002_120	ACACGTTGC.GCGGTAAGT	2513
SDR002_120	ACACGTTGC.GTGACTCTC	2269
SDR002_120	ACACGTTGC.TAATCTGGA	4989
SDR002_120	ACACGTTGC.TATGTATGC	12487
SDR002_120	ACACGTTGC.TCTACAGTT	20589
SDR002_120	ACACGTTGC.TGTTGTCGA	7161
SDR002_120	ACACGTTGC.TTGACCTGA	3747
SDR002_120	ACACTAACG.AGTACGAAT	4920
SDR002_120	ACACTAACG.ATACCGCTT	1657
SDR002_120	ACACTAACG.CAAGAACCG	3419
SDR002_120	ACACTAACG.TCGAACGCT	9217
SDR002_120	ACACTAACG.TTCAACTAC	5031
SDR002_120	ACACTGTGA.ATCTCGAAC	2094
SDR002_120	ACACTGTGA.CCTACTAGA	744
SDR002_120	ACACTGTGA.TAATTCGTG	6030
SDR002_120	ACACTGTGA.TCTTAAGTG	4540
SDR002_120	ACACTGTGA.TGGTCTACG	3354
SDR002_120	ACAGAAGAG.AGCGCATGA	8289
SDR002_120	ACAGAAGAG.GTAATCAGC	6112
SDR002_120	ACAGAAGAG.TAACACATC	6662
SDR002_120	ACAGAAGAG.TCTCATCGG	591
SDR002_120	ACAGAGATG.AAGACGAAG	5927
SDR002_120	ACAGAGATG.ATCCGTCTC	4914
SDR002_120	ACAGAGATG.CCGATCAGC	10077
SDR002_120	ACAGAGATG.CTTCTATGA	2622
SDR002_120	ACAGAGATG.GCGATATGA	1816
SDR002_120	ACAGAGATG.GTGACGTAA	1038
SDR002_120	ACAGAGATG.TAACATTGG	1299
SDR002_120	ACAGCATCA.AACGTTCTT	4419
SDR002_120	ACAGCATCA.CTCGTTCAC	3341
SDR002_120	ACAGCATCA.GCCATCGCT	2376
SDR002_120	ACAGCGGTC.CGATTGAAC	7228
SDR002_120	ACAGCGGTC.CGCACTCTT	16271
SDR002_120	ACAGCGGTC.GATCTGTTC	3852
SDR002_120	ACAGCGTAT.ATCTTACAG	2765
SDR002_120	ACAGCGTAT.CAGTGCTGC	8427
SDR002_120	ACAGCGTAT.GGTAAGGAT	8269
SDR002_120	ACAGCGTAT.GTAAGGTCC	607
SDR002_120	ACAGGAACT.CATGTGAAC	390
SDR002_120	ACAGGAACT.GAGAATCAG	362
SDR002_120	ACAGGAACT.TCAGTAAGC	12295
SDR002_120	ACAGGTATC.AATGCCTCA	2279
SDR002_120	ACAGGTATC.ACCTAGTTA	748
SDR002_120	ACAGGTATC.AGTACTACA	501
SDR002_120	ACAGGTATC.AGTTCAACC	7541
SDR002_120	ACAGGTATC.ATGCGCCGT	2081
SDR002_120	ACAGGTATC.CCTTGACGG	1365
SDR002_120	ACAGGTATC.GTAGAAGTT	10703
SDR002_120	ACAGGTATC.TAGTGCACT	6853
SDR002_120	ACAGTATTG.ACGACATCT	13859
SDR002_120	ACAGTATTG.CAGCTGGAG	4336
SDR002_120	ACAGTATTG.CCGCTATCC	4169
SDR002_120	ACAGTATTG.TCCACCTCA	7557
SDR002_120	ACATCGTCC.CGTGTATTC	586
SDR002_120	ACATGACTA.AGCTTGGTG	4035
SDR002_120	ACATGACTA.CATGACGTT	16121
SDR002_120	ACATGACTA.CATTGACAA	3738
SDR002_120	ACATGACTA.GAATCACAT	16100
SDR002_120	ACATGACTA.GATCTGTTC	10389
SDR002_120	ACATGACTA.TTAGTCGGA	1185
SDR002_120	ACATGGATT.GCCTTCCAT	799
SDR002_120	ACATGGATT.TGACGGTTG	5315
SDR002_120	ACATTCCAC.GCCGAGTCT	1658
SDR002_120	ACATTCCAC.GGAGTACAG	1372
SDR002_120	ACATTCCAC.TGTCATAGC	984
SDR002_120	ACATTGACA.CAGTTACTG	2741
SDR002_120	ACATTGACA.GGTCGGTCT	7028
SDR002_120	ACATTGACA.GTACAATGC	11320
SDR002_120	ACATTGACA.TATTCAACG	851
SDR002_120	ACATTGACA.TGATGACAG	6533
SDR002_120	ACCACGCTA.ACCATGTCT	17919
SDR002_120	ACCACGCTA.ACCGACGGT	4323
SDR002_120	ACCACGCTA.ACGCTAGTG	6357
SDR002_120	ACCACGCTA.ACGTGAATC	3305
SDR002_120	ACCACGCTA.AGCTACTCA	5324
SDR002_120	ACCACGCTA.AGTACGAAT	5639
SDR002_120	ACCACGCTA.ATTGACACG	2874
SDR002_120	ACCACGCTA.CAGTTACTG	6346
SDR002_120	ACCACGCTA.CGGAAGACG	2986
SDR002_120	ACCACGCTA.CTCTGTCAA	6786
SDR002_120	ACCACGCTA.GACTGCGCA	1473
SDR002_120	ACCACGCTA.GAGACTCGA	1808
SDR002_120	ACCACGCTA.GTAGTTGGT	21445
SDR002_120	ACCACGCTA.GTGCATCAA	6465
SDR002_120	ACCACGCTA.TCCGATCTG	1156
SDR002_120	ACCACGCTA.TGCAGCCTT	11428
SDR002_120	ACCACGGAT.CAACACCTA	5374
SDR002_120	ACCACGGAT.CAACCGGTC	3238
SDR002_120	ACCACGGAT.GAGTCACCA	911
SDR002_120	ACCACGGAT.TGTGGACAA	1192
SDR002_120	ACCACTAGG.AGGAGCAAT	11574
SDR002_120	ACCACTAGG.CAGGATCAA	133
SDR002_120	ACCACTAGG.CTATTCCGT	4953
SDR002_120	ACCACTAGG.GCTACCGAG	1114
SDR002_120	ACCACTAGG.GGTCCTAAG	493
SDR002_120	ACCACTAGG.TCAGAGTCA	407
SDR002_120	ACCACTAGG.TGAACCAAT	3295
SDR002_120	ACCACTAGG.TGGTGGATC	3394
SDR002_120	ACCAGCGTT.ACCATCTAA	3657
SDR002_120	ACCAGCGTT.AGGAATTGG	3114
SDR002_120	ACCAGCGTT.ATCTCGAAC	4608
SDR002_120	ACCAGCGTT.GATGCGACG	3236
SDR002_120	ACCAGCGTT.GATTAGACA	2149
SDR002_120	ACCAGCGTT.TTAACGGAG	3421
SDR002_120	ACCATACTT.ATAGCCTAA	1566
SDR002_120	ACCATACTT.GCAGCGATA	5627
SDR002_120	ACCATACTT.TGTAGGTTA	720
SDR002_120	ACCATACTT.TTGGTAACT	7599
SDR002_120	ACCATCTAA.CAGTATGAT	10548
SDR002_120	ACCATCTAA.CGTTCCATT	18577
SDR002_120	ACCATCTAA.GCTACAATG	1223
SDR002_120	ACCATCTAA.GTAGACTCT	12256
SDR002_120	ACCATCTAA.GTAGCATAC	4953
SDR002_120	ACCATCTAA.TACAGGACT	4435
SDR002_120	ACCATCTAA.TCGGTATCA	1848
SDR002_120	ACCATCTAA.TTACTTACG	4268
SDR002_120	ACCATGTCT.ATATAGCGT	2793
SDR002_120	ACCATGTCT.GCGTCGTCT	15937
SDR002_120	ACCATGTCT.GTGTATCTG	2513
SDR002_120	ACCATGTCT.TTCAGTGCC	2887
SDR002_120	ACCATTCAC.AGACATCCA	4729
SDR002_120	ACCATTCAC.ATAGCCTAA	672
SDR002_120	ACCATTCAC.CAGAGCACC	4765
SDR002_120	ACCATTCAC.CTGGTCGGT	16588
SDR002_120	ACCATTCAC.TACTAGTAG	2353
SDR002_120	ACCATTCAC.TATCGAGCC	9427
SDR002_120	ACCATTCAC.TTCTGGTGC	3093
SDR002_120	ACCGACGGT.ATCCATTAG	1263
SDR002_120	ACCGACGGT.CAGCGTAAG	2712
SDR002_120	ACCGACGGT.CTATTCCGT	1500
SDR002_120	ACCGACGGT.TCAGACAAG	1020
SDR002_120	ACCGAGACA.CACCTTCCT	11393
SDR002_120	ACCGAGACA.CTCGTTCAC	6942
SDR002_120	ACCGAGACA.GAATTCAGT	6850
SDR002_120	ACCGAGACA.GGTCTTGCA	2828
SDR002_120	ACCGAGACA.GTTAGATTG	9151
SDR002_120	ACCGAGACA.TAAGTACAC	15195
SDR002_120	ACCGAGACA.TCTTGGTAG	1229
SDR002_120	ACCGAGACA.TGTAACAGT	19749
SDR002_120	ACCGAGACA.TTAAGTGGT	6323
SDR002_120	ACCGAGTAG.CATAAGATC	5946
SDR002_120	ACCGAGTAG.CGGACAAGT	7130
SDR002_120	ACCGAGTAG.CTGGTCGGT	10431
SDR002_120	ACCGAGTAG.TGCATACAT	4087
SDR002_120	ACCGATCGA.AGAGCGGAG	3403
SDR002_120	ACCGATCGA.GCGTGAGCT	6578
SDR002_120	ACCGCTGTG.AGCGGTCTA	857
SDR002_120	ACCGCTGTG.AGTCTAAGC	2223
SDR002_120	ACCGCTGTG.CAACCGGTC	994
SDR002_120	ACCGCTGTG.GGAGTTAGC	841
SDR002_120	ACCGCTGTG.GGTAGACAT	2115
SDR002_120	ACCGCTGTG.TCTGTGAAG	3063
SDR002_120	ACCGGAAGG.CGTAATGAC	11488
SDR002_120	ACCGGAAGG.GACGTCAAT	12956
SDR002_120	ACCGGAAGG.TGGATAGGT	13235
SDR002_120	ACCGGAGTA.AATAACTCC	6407
SDR002_120	ACCGGAGTA.ACGTCGCTC	13057
SDR002_120	ACCGGAGTA.GTCCACAAC	840
SDR002_120	ACCGGAGTA.TCTGCGCTG	3875
SDR002_120	ACCGGTTAC.AGTAATCAG	3921
SDR002_120	ACCGGTTAC.CCGCACTCA	6096
SDR002_120	ACCGGTTAC.GATGCGACG	801
SDR002_120	ACCGGTTAC.GCATTGATC	1638
SDR002_120	ACCGTACGC.AACAGCAGT	960
SDR002_120	ACCGTACGC.AGGTCCGTC	3076
SDR002_120	ACCGTACGC.GGATGCGAA	1653
SDR002_120	ACCGTACGC.GGTAGACAT	5015
SDR002_120	ACCGTCACG.AATACTCCG	1557
SDR002_120	ACCGTCACG.CCATAATCG	5356
SDR002_120	ACCGTCACG.CTGGTACAT	16123
SDR002_120	ACCGTCACG.TAGTAACGG	7347
SDR002_120	ACCGTCACG.TCTCGATGC	16723
SDR002_120	ACCGTCCTA.AAGCAATCG	5171
SDR002_120	ACCGTCCTA.ACCGAGTAG	5902
SDR002_120	ACCGTCCTA.CGTTGATCC	5412
SDR002_120	ACCGTCCTA.TATTACTCG	3469
SDR002_120	ACCGTCCTA.TGGTCTACG	3481
SDR002_120	ACCTAGCAC.AGTAAGCCA	2982
SDR002_120	ACCTAGCAC.AGTACGAAT	19495
SDR002_120	ACCTAGCAC.CCAACGGAA	3469
SDR002_120	ACCTAGCAC.GAGCGACTC	774
SDR002_120	ACCTAGCAC.GCGACACAG	4874
SDR002_120	ACCTAGTTA.ATAGCTTGC	6253
SDR002_120	ACCTAGTTA.CACACTGCC	6802
SDR002_120	ACCTAGTTA.CACGATAGA	2863
SDR002_120	ACCTAGTTA.GCGTGATAC	6578
SDR002_120	ACCTAGTTA.GGAAGTATG	440
SDR002_120	ACCTAGTTA.GGTTCGCAA	9175
SDR002_120	ACCTAGTTA.TGGACTGCC	291
SDR002_120	ACCTAGTTA.TTATTCGAC	2067
SDR002_120	ACCTCCTAG.AGCTACTCA	3065
SDR002_120	ACCTCCTAG.AGGTGCGAG	339
SDR002_120	ACCTCCTAG.AGTGGAATG	4163
SDR002_120	ACCTCCTAG.ATGCTGTCG	7581
SDR002_120	ACCTCCTAG.GCAACTCGC	4405
SDR002_120	ACCTGCAGA.ATTCTCTGG	805
SDR002_120	ACCTGCAGA.CTCAGTGAT	10600
SDR002_120	ACCTGCAGA.GTGTATCTG	3698
SDR002_120	ACCTGCAGA.GTGTCTGGA	10718
SDR002_120	ACCTGCAGA.TGCCGACTA	924
SDR002_120	ACCTGCAGA.TGGAACTAA	2761
SDR002_120	ACCTGTACC.AACAGCAGT	12724
SDR002_120	ACCTGTACC.ATCAGGATG	5562
SDR002_120	ACCTGTACC.CGTACACAC	15187
SDR002_120	ACCTGTACC.GACGTCAAT	3819
SDR002_120	ACCTTGAAG.AACAGCAGT	11708
SDR002_120	ACCTTGAAG.ATGAGATCC	11476
SDR002_120	ACCTTGAAG.CAGGATCAA	3672
SDR002_120	ACCTTGAAG.GATCTACTT	621
SDR002_120	ACCTTGAAG.GTGTTGGAA	4782
SDR002_120	ACCTTGAAG.TCTATTAGG	1643
SDR002_120	ACGAATCGC.CTGTGCTCA	5403
SDR002_120	ACGAATCGC.GGAAGAAGC	7684
SDR002_120	ACGACAGTC.ATTGGTTCC	15420
SDR002_120	ACGACAGTC.CTCAGTGAT	5060
SDR002_120	ACGACATCT.AACCATGGT	280
SDR002_120	ACGACATCT.AGGAAGGTG	8561
SDR002_120	ACGACATCT.ATGAGCAGG	6922
SDR002_120	ACGACATCT.CCGCATCCT	3226
SDR002_120	ACGACATCT.GCCGAACCA	2835
SDR002_120	ACGACATCT.GTTCAGAAG	6005
SDR002_120	ACGACATCT.TCAGTGCAA	7545
SDR002_120	ACGACATCT.TCTCGTATC	2497
SDR002_120	ACGACATCT.TGATTGCTG	1811
SDR002_120	ACGACATCT.TGGAACTAA	10846
SDR002_120	ACGACGATT.AACTTAGCT	4227
SDR002_120	ACGACGATT.AGGTATTCC	3815
SDR002_120	ACGACGATT.ATTGACACG	1858
SDR002_120	ACGACGATT.GGAAGGTAT	1939
SDR002_120	ACGACGATT.GTAACCATA	7121
SDR002_120	ACGACGATT.TCACACTGC	7133
SDR002_120	ACGACTGCG.ACAATAGGT	1166
SDR002_120	ACGACTGCG.CTTGGTCAT	889
SDR002_120	ACGAGAGCA.ACTATCCTG	737
SDR002_120	ACGAGAGCA.AGCAAGTCC	11421
SDR002_120	ACGAGAGCA.CTCGTTCAC	4345
SDR002_120	ACGAGAGCA.GCACCATCG	2341
SDR002_120	ACGAGAGCA.GGTGGAGCT	10552
SDR002_120	ACGAGAGCA.TGGTAGCAG	552
SDR002_120	ACGAGCTTC.CAACGCACA	8150
SDR002_120	ACGAGCTTC.CCAATATAC	6338
SDR002_120	ACGAGCTTC.GCTTACGTT	24026
SDR002_120	ACGAGCTTC.GTGGTACGG	3138
SDR002_120	ACGATGACC.CGACCTGTA	6203
SDR002_120	ACGATGACC.TAGATCTGT	14227
SDR002_120	ACGATGGAA.ACTTGATCT	7673
SDR002_120	ACGATGGAA.CATTGACAA	4573
SDR002_120	ACGATGGAA.GATACTGTG	4496
SDR002_120	ACGATGGAA.TAACCGTGA	1723
SDR002_120	ACGATGGAA.TTCATTCGC	8552
SDR002_120	ACGCAAGAT.ATTAGCCAC	2038
SDR002_120	ACGCACACT.GTCCTAGTT	19665
SDR002_120	ACGCACACT.TGCGTATCT	15413
SDR002_120	ACGCGACAG.CCGCATCCT	4245
SDR002_120	ACGCGACAG.CCTATTCAA	3889
SDR002_120	ACGCGACAG.GACACGCAA	2205
SDR002_120	ACGCGACAG.GGTCCTGGT	16896
SDR002_120	ACGCGTGAC.ACAATAGGT	3326
SDR002_120	ACGCGTGAC.ACTCCGGTT	16100
SDR002_120	ACGCGTGAC.AGAGAGTGG	1353
SDR002_120	ACGCGTGAC.AGGTGCGAG	1235
SDR002_120	ACGCGTGAC.ATAGTCTCC	9962
SDR002_120	ACGCGTGAC.TACTTCCAG	634
SDR002_120	ACGCGTGAC.TGACCTATG	5920
SDR002_120	ACGCTAGTG.ACGAGAGCA	5403
SDR002_120	ACGCTAGTG.AGTGTGCAC	6767
SDR002_120	ACGCTAGTG.ATGTCGCCT	4793
SDR002_120	ACGCTAGTG.CAATACCAC	3854
SDR002_120	ACGCTAGTG.CACTACAGG	682
SDR002_120	ACGCTAGTG.CAGCACGTG	841
SDR002_120	ACGCTAGTG.CCAGTTACG	2368
SDR002_120	ACGCTAGTG.TATCATGCT	16704
SDR002_120	ACGCTATGT.ACCTAGCAC	287
SDR002_120	ACGCTATGT.ACGCAAGAT	6688
SDR002_120	ACGCTATGT.CACGTCATA	6060
SDR002_120	ACGCTATGT.GCACGTAGA	3735
SDR002_120	ACGCTATGT.TCGCCAAGC	8099
SDR002_120	ACGCTCTTA.CACCTCAAC	10092
SDR002_120	ACGCTCTTA.CCAACGGAA	3502
SDR002_120	ACGCTCTTA.GAGCCATCC	10719
SDR002_120	ACGCTCTTA.TGCGCACTG	259
SDR002_120	ACGGACCAT.AACCGTGAG	959
SDR002_120	ACGGACCAT.CAAGAGGAG	1146
SDR002_120	ACGGACCAT.CATTGCAGA	2328
SDR002_120	ACGGACCAT.TATCCTCAG	1757
SDR002_120	ACGGACCAT.TATTACAGC	7888
SDR002_120	ACGGACCAT.TGCAGTTCA	3849
SDR002_120	ACGGTGCCT.ACCAGCGTT	25023
SDR002_120	ACGGTGCCT.ACCTAGCAC	2264
SDR002_120	ACGGTGCCT.ATATAGCGT	18741
SDR002_120	ACGGTGCCT.CGTGGTACC	3610
SDR002_120	ACGGTGCCT.CTGCAGAGC	1903
SDR002_120	ACGGTGCCT.GCCACATGG	1891
SDR002_120	ACGGTGCCT.TAGATCTGT	12943
SDR002_120	ACGGTGCCT.TGTCTACAC	4828
SDR002_120	ACGGTGTAC.CATACAACC	7238
SDR002_120	ACGGTGTAC.CGTCAGCAC	1050
SDR002_120	ACGGTGTAC.GTCATTCTA	4707
SDR002_120	ACGTACTGC.TGGATTAGC	848
SDR002_120	ACGTAGTAT.ATAGTCTCC	14447
SDR002_120	ACGTAGTAT.ATGGATATC	407
SDR002_120	ACGTAGTAT.CCAGGAGTT	16744
SDR002_120	ACGTAGTAT.CGAGCCGTT	10188
SDR002_120	ACGTAGTAT.CTACCTGCG	612
SDR002_120	ACGTAGTAT.GAATCAACC	1648
SDR002_120	ACGTAGTAT.GACATAACG	3085
SDR002_120	ACGTAGTAT.GCCTTAGAG	5809
SDR002_120	ACGTATGTC.ACACTAACG	858
SDR002_120	ACGTATGTC.AGAAGAGTC	4401
SDR002_120	ACGTATGTC.CAATCAAGT	9329
SDR002_120	ACGTATGTC.CTGTACGAC	10118
SDR002_120	ACGTATGTC.GGAGACACA	4167
SDR002_120	ACGTATGTC.TCCTTCAAC	3982
SDR002_120	ACGTATGTC.TTCTGGTGC	11694
SDR002_120	ACGTCGCTC.CCTAAGTCT	19508
SDR002_120	ACGTCGCTC.GCCGTTGTT	13191
SDR002_120	ACGTCGCTC.GCGTAACAA	3589
SDR002_120	ACGTCGCTC.GGTACTTCC	8513
SDR002_120	ACGTCTATG.ACTAAGTTC	3130
SDR002_120	ACGTCTATG.ATTCATGTG	1109
SDR002_120	ACGTCTATG.CGTTACACC	13252
SDR002_120	ACGTCTATG.GCAGATCCG	3580
SDR002_120	ACGTCTATG.TGACAAGTT	17813
SDR002_120	ACGTCTATG.TGTGCAGTA	1467
SDR002_120	ACGTCTATG.TTGCAGTCA	1382
SDR002_120	ACGTGAATC.AACGATGAC	2897
SDR002_120	ACGTGAATC.ACATGGATT	941
SDR002_120	ACGTGAATC.CCGGTTGAG	8500
SDR002_120	ACGTGAATC.CGATTGAAC	1846
SDR002_120	ACGTGAATC.CTCTACGCA	2377
SDR002_120	ACGTGAATC.GATTCTCGG	2337
SDR002_120	ACGTGAATC.TGTAGGTTA	2615
SDR002_120	ACGTGCTCG.ATCACCGCA	15910
SDR002_120	ACGTGCTCG.CCTCATAAC	5782
SDR002_120	ACGTGCTCG.CTGCAGAGC	2371
SDR002_120	ACGTGCTCG.CTTAGGACT	10182
SDR002_120	ACGTGTAGT.AGGTCAGCA	4305
SDR002_120	ACGTGTAGT.GGAAGGTAT	7389
SDR002_120	ACGTGTAGT.TCACGACAA	1220
SDR002_120	ACGTTCAAT.ACGTGCTCG	1279
SDR002_120	ACGTTCAAT.AGAAGAGTC	9467
SDR002_120	ACGTTCAAT.AGTCGATCA	1620
SDR002_120	ACGTTCAAT.ATTGACACG	3026
SDR002_120	ACGTTCAAT.CTGTGGTGG	3587
SDR002_120	ACGTTCAAT.GTCTTCTCG	3407
SDR002_120	ACGTTCAAT.TAAGCCATT	10947
SDR002_120	ACGTTCAAT.TAATCTGGA	2223
SDR002_120	ACGTTCAAT.TGCAGTCGG	1090
SDR002_120	ACTAACCGA.ATCTTACAG	328
SDR002_120	ACTAACCGA.CCGCATCCT	15605
SDR002_120	ACTAACCGA.GGAAGGTAT	5485
SDR002_120	ACTAACCGA.GTGCATCAA	202
SDR002_120	ACTAACCGA.TATCGGAAC	1843
SDR002_120	ACTAAGTTC.ACAGCGGTC	3563
SDR002_120	ACTAAGTTC.AGGAGGTGA	4519
SDR002_120	ACTACCATC.ACGCACACT	13001
SDR002_120	ACTACCATC.ATACCGAAG	529
SDR002_120	ACTACCATC.CAGGAGCCT	17689
SDR002_120	ACTACCATC.CTAGTGCTG	3459
SDR002_120	ACTACCATC.GATACCGGA	1717
SDR002_120	ACTACTCAT.ATGAGATCC	1254
SDR002_120	ACTACTCAT.ATGCTGTCG	419
SDR002_120	ACTACTCAT.CCTACTAGA	1030
SDR002_120	ACTACTCAT.CCTCCTTGT	1204
SDR002_120	ACTACTCAT.TAGCACTAT	313
SDR002_120	ACTACTCAT.TCGCCAAGC	1871
SDR002_120	ACTACTCAT.TCTAGTGAC	528
SDR002_120	ACTATCCTG.ACCTTGAAG	418
SDR002_120	ACTATCCTG.ACTGCTAGT	3451
SDR002_120	ACTATCCTG.GCGAAGACA	6525
SDR002_120	ACTATCCTG.TCGTAATAG	2677
SDR002_120	ACTATTGTC.AGATACGTT	3331
SDR002_120	ACTATTGTC.ATCACCGCA	433
SDR002_120	ACTATTGTC.CCATTACAG	2031
SDR002_120	ACTATTGTC.GGACGAGCA	1878
SDR002_120	ACTATTGTC.TCCACGTGC	1216
SDR002_120	ACTCACGAA.AAGGAACAG	1800
SDR002_120	ACTCACGAA.AATCTGACC	6361
SDR002_120	ACTCACGAA.CAGGATCAA	2671
SDR002_120	ACTCACGAA.TCAGCTCAG	5741
SDR002_120	ACTCATTCA.CGAGCTTAC	205
SDR002_120	ACTCCAACT.TCGCGTCAT	5020
SDR002_120	ACTCCAACT.TGCCATCTC	6150
SDR002_120	ACTCCAACT.TGTAGCAAG	6317
SDR002_120	ACTCCGGTT.ACGATGGAA	1090
SDR002_120	ACTCCGGTT.AGCGGTCTA	2769
SDR002_120	ACTCCGGTT.CTATTCCGT	10421
SDR002_120	ACTCCGTCG.AAGTTGCCA	911
SDR002_120	ACTCCGTCG.AGAAGTCCT	7973
SDR002_120	ACTCCGTCG.CAGATCATT	30854
SDR002_120	ACTCCGTCG.CCGACTGTT	1131
SDR002_120	ACTCCGTCG.GCAGCTCTT	7221
SDR002_120	ACTCCGTCG.TATCCTCAG	769
SDR002_120	ACTCCTGAG.AGCCACTTC	1112
SDR002_120	ACTCGAGTC.AATGCTGAT	16791
SDR002_120	ACTCGAGTC.CAAGCCTCG	1095
SDR002_120	ACTCGAGTC.CCGTCAGGT	13807
SDR002_120	ACTCGAGTC.CTGATCCGA	1471
SDR002_120	ACTCGAGTC.GGAACCTAG	386
SDR002_120	ACTCGAGTC.TATGAGACC	8001
SDR002_120	ACTCGAGTC.TCGAACGCT	14728
SDR002_120	ACTCGCTGT.AGCGACACC	4176
SDR002_120	ACTCGCTGT.GTTACTACT	3660
SDR002_120	ACTCGCTGT.TATTGACTG	2811
SDR002_120	ACTCGCTGT.TTGATGAGT	260
SDR002_120	ACTCGTAGG.AAGCAGCAT	19589
SDR002_120	ACTCGTAGG.AGTACGAAT	7117
SDR002_120	ACTCGTAGG.ATTCCGTAC	756
SDR002_120	ACTCGTAGG.ATTGACACG	3630
SDR002_120	ACTCGTAGG.CACTGGTCC	2615
SDR002_120	ACTCGTAGG.GATCGATAC	574
SDR002_120	ACTCGTAGG.TCCAGCAGC	4663
SDR002_120	ACTCGTCTA.ACCGATCGA	7087
SDR002_120	ACTCGTCTA.AGCCTCGCA	1554
SDR002_120	ACTCGTCTA.CAACACTCC	6806
SDR002_120	ACTCGTCTA.CGATTGAAC	7221
SDR002_120	ACTCGTCTA.TAGGATTAG	6445
SDR002_120	ACTCGTCTA.TATAATCGC	8354
SDR002_120	ACTCGTCTA.TCTATTAGG	2220
SDR002_120	ACTCGTCTA.TCTGTGAAG	5166
SDR002_120	ACTCTAGGA.CTCGCAAGA	1419
SDR002_120	ACTCTAGGA.TACGTTGGA	4852
SDR002_120	ACTCTAGGA.TCAACACTC	480
SDR002_120	ACTCTAGGA.TCCGTATAC	9913
SDR002_120	ACTCTAGGA.TGATAGAGG	5510
SDR002_120	ACTCTCACA.GACCAGAGA	1287
SDR002_120	ACTCTGCTC.AGATCTGAC	1090
SDR002_120	ACTCTGCTC.CGCATAACT	1811
SDR002_120	ACTCTGCTC.GAATAAGAG	5228
SDR002_120	ACTCTGCTC.GCGGAGATT	1417
SDR002_120	ACTCTGCTC.TAGCACTAT	13671
SDR002_120	ACTCTGCTC.TGGTAACCA	297
SDR002_120	ACTCTGCTC.TGTGGACAA	4198
SDR002_120	ACTGACTAC.ATCATTACG	2136
SDR002_120	ACTGACTAC.CATCTCACG	1680
SDR002_120	ACTGACTAC.CCGTACGGA	1236
SDR002_120	ACTGACTAC.GCCAATGAA	126
SDR002_120	ACTGACTAC.TATACCACT	10702
SDR002_120	ACTGCTAGT.ACCATTCAC	4074
SDR002_120	ACTGCTAGT.ATAGCCTAA	2096
SDR002_120	ACTGCTAGT.CCGATGTTC	541
SDR002_120	ACTGCTAGT.TACTCGACC	314
SDR002_120	ACTGCTAGT.TTGCAGTCA	2033
SDR002_120	ACTGGACCA.AACGCCTAC	1979
SDR002_120	ACTGGACCA.AAGACGAAG	1361
SDR002_120	ACTGGACCA.AAGCTTGCA	1450
SDR002_120	ACTGGACCA.ACTCCGTCG	404
SDR002_120	ACTGGACCA.CAATGTGCT	5860
SDR002_120	ACTGGACCA.CAGGTTGTC	5483
SDR002_120	ACTGGACCA.GACCGGTAG	960
SDR002_120	ACTGGACCA.GAGCACATT	1093
SDR002_120	ACTGGACCA.GCAGGAGAA	2368
SDR002_120	ACTGGACCA.GTCTGACGT	3358
SDR002_120	ACTGGACCA.TACCGATTG	7884
SDR002_120	ACTGGACCA.TAGCGAGAA	1919
SDR002_120	ACTGGACCA.TCATGCTCA	1610
SDR002_120	ACTGGACCA.TCTGCGCTG	6471
SDR002_120	ACTGGTCAG.ACCGTCACG	7438
SDR002_120	ACTGGTCAG.AGCCACTTC	14668
SDR002_120	ACTGGTCAG.CTAGACATG	3398
SDR002_120	ACTGGTCAG.TCAAGGAGT	15767
SDR002_120	ACTGGTCAG.TCGGTATCA	8656
SDR002_120	ACTGGTGCT.CGTTACACC	1177
SDR002_120	ACTGGTGCT.TTATCCAAG	1300
SDR002_120	ACTGTAATC.AATATCGCT	12964
SDR002_120	ACTGTAATC.ACTCTCACA	7240
SDR002_120	ACTGTAATC.CCTATTCAA	1211
SDR002_120	ACTGTAATC.CTATAGCTC	2074
SDR002_120	ACTGTAATC.CTCGAACTG	2393
SDR002_120	ACTGTAATC.GAACAACCA	959
SDR002_120	ACTGTAATC.GCAACCAAC	3851
SDR002_120	ACTGTAATC.TAGATCTGT	951
SDR002_120	ACTGTAATC.TATCCTCAG	280
SDR002_120	ACTGTAATC.TCCGATCTG	8456
SDR002_120	ACTGTAATC.TGTATCGTG	2495
SDR002_120	ACTGTGTCA.ACGCACACT	15007
SDR002_120	ACTGTGTCA.CGTGGTACC	615
SDR002_120	ACTGTGTCA.GTAAGGTCC	612
SDR002_120	ACTGTGTCA.TACCTATCC	10704
SDR002_120	ACTGTGTCA.TGCCGAACT	2500
SDR002_120	ACTTAGCTT.CACGTAGAC	6362
SDR002_120	ACTTAGCTT.GCGATATGA	259
SDR002_120	ACTTAGCTT.GTAGCCTTG	3779
SDR002_120	ACTTCAGTA.TACAAGAGG	1473
SDR002_120	ACTTCGCAG.AGAGGTGAA	2470
SDR002_120	ACTTCGCAG.AGTACGAAT	4293
SDR002_120	ACTTCGCAG.ATACGAGGT	7887
SDR002_120	ACTTCGCAG.CTCATGCCA	2799
SDR002_120	ACTTCGCAG.GATCGCACT	6813
SDR002_120	ACTTCGCAG.GTACGTCTA	4019
SDR002_120	ACTTCGCAG.TCCAAGTAA	1467
SDR002_120	ACTTCGCAG.TGCGCACTG	730
SDR002_120	ACTTCTAAC.AGTAATCAG	1811
SDR002_120	ACTTCTAAC.AGTTAGGTC	4924
SDR002_120	ACTTCTAAC.ATTAGCACA	8910
SDR002_120	ACTTCTAAC.GAGTCCAAT	4554
SDR002_120	ACTTCTAAC.GTTATCGAT	11380
SDR002_120	ACTTCTAAC.TACAAGAGG	8746
SDR002_120	ACTTCTAAC.TATGGTTGG	4003
SDR002_120	ACTTCTAAC.TGTGCCATG	10050
SDR002_120	ACTTCTAAC.TTCCTAAGG	7105
SDR002_120	ACTTCTTGG.CAATTGTCT	16928
SDR002_120	ACTTCTTGG.CGCAATCGA	2027
SDR002_120	ACTTCTTGG.CTAGTTCCA	563
SDR002_120	ACTTCTTGG.CTCCGCATT	11541
SDR002_120	ACTTCTTGG.GAATTCAGT	9497
SDR002_120	ACTTGATCT.ACGCTCTTA	4501
SDR002_120	ACTTGATCT.CAACTAATC	4146
SDR002_120	ACTTGATCT.CACTGGTCC	11639
SDR002_120	ACTTGATCT.CCACTTCGC	4350
SDR002_120	ACTTGATCT.CCTGCTCCA	582
SDR002_120	ACTTGATCT.CGGTTCGTA	246
SDR002_120	ACTTGATCT.TAACATTGG	1791
SDR002_120	AGAAGAGTC.AAGTAGGAC	3148
SDR002_120	AGAAGAGTC.CATCCAGGA	2631
SDR002_120	AGAAGAGTC.CTCATTAGT	12993
SDR002_120	AGAAGAGTC.GAACGCTGT	10667
SDR002_120	AGAAGAGTC.GCTTCTGAA	2199
SDR002_120	AGAAGAGTC.GTGGACTGG	5403
SDR002_120	AGAAGAGTC.TCTAGCTGG	3370
SDR002_120	AGAAGAGTC.TCTATTAGG	1570
SDR002_120	AGAAGAGTC.TGGTAGCAG	1079
SDR002_120	AGAAGAGTC.TTAACGGAG	3797
SDR002_120	AGAAGCTGC.ACTCTCACA	2413
SDR002_120	AGAAGCTGC.AGAGGTGAA	463
SDR002_120	AGAAGCTGC.CGGTAGCTT	6167
SDR002_120	AGAAGCTGC.GAGGTCACG	2140
SDR002_120	AGAAGTAAC.TAATGTAGC	502
SDR002_120	AGAAGTCCT.ACTATTGTC	4249
SDR002_120	AGAAGTCCT.TGCTTACGG	8134
SDR002_120	AGAAGTCCT.TGTCACATA	504
SDR002_120	AGAATCAGA.ACCTGCAGA	3512
SDR002_120	AGAATCAGA.AGCTACTCA	2714
SDR002_120	AGAATCAGA.AGGATCTCA	2996
SDR002_120	AGAATCAGA.CCGCAATGG	879
SDR002_120	AGAATCAGA.CCTCCAATC	2109
SDR002_120	AGAATCAGA.CGATAGGTG	1028
SDR002_120	AGAATCAGA.CGTGTCCGA	1449
SDR002_120	AGAATCAGA.TTGATGAGT	2938
SDR002_120	AGACATATC.CCAGGAGTT	16041
SDR002_120	AGACATATC.CGCGCACAT	16552
SDR002_120	AGACATATC.CTGTGCTCA	1302
SDR002_120	AGACATATC.GATGCAGAA	4267
SDR002_120	AGACATATC.GCGTGAGCT	6872
SDR002_120	AGACATATC.GTTGACCAT	8729
SDR002_120	AGACATCCA.AGGAATTGG	6311
SDR002_120	AGACATCCA.CAGTTGAGT	3570
SDR002_120	AGACATCCA.CCATAAGTA	2804
SDR002_120	AGACATCCA.GCGTTCAGA	585
SDR002_120	AGACATCCA.TACCTCCTC	6966
SDR002_120	AGACCACGC.ACAGTATTG	7569
SDR002_120	AGACCACGC.ATATCCGAT	3942
SDR002_120	AGACCACGC.CAAGCGCAT	7012
SDR002_120	AGACCACGC.GCCTGCATC	1120
SDR002_120	AGACCACGC.TAGAGCCAG	4442
SDR002_120	AGACCAGCT.AATGCTGAT	12621
SDR002_120	AGACCAGCT.ATTCCGTAC	2377
SDR002_120	AGACCAGCT.GAATTCAGT	1047
SDR002_120	AGACGCCTG.AAGGAAGTC	4209
SDR002_120	AGACGCCTG.ATGATAGCT	17941
SDR002_120	AGACGCCTG.CAGTCCTAA	1295
SDR002_120	AGACGCCTG.CCACATTAG	3174
SDR002_120	AGACGCCTG.TCTACAGTT	15662
SDR002_120	AGACGCCTG.TCTATTAGG	978
SDR002_120	AGACGCTAT.ACTGGACCA	5690
SDR002_120	AGACGCTAT.CATGACGTT	15964
SDR002_120	AGACGCTAT.GTCAAGATC	6704
SDR002_120	AGACGGAGG.AACACACTC	2770
SDR002_120	AGACGGAGG.AGTCTGGAA	1260
SDR002_120	AGACGGAGG.ATGAGTGTG	2298
SDR002_120	AGACGGAGG.GATGCGGTT	11472
SDR002_120	AGACTAGTA.ACCGGTTAC	2579
SDR002_120	AGACTAGTA.CGACCACTT	12816
SDR002_120	AGACTAGTA.CTGGAGCGA	646
SDR002_120	AGACTAGTA.GAGCCATCC	1038
SDR002_120	AGACTAGTA.TCTATGACA	2274
SDR002_120	AGACTTCGT.AACAATGCA	2882
SDR002_120	AGACTTCGT.ACAGGAACT	3093
SDR002_120	AGACTTCGT.AGTCCAGTG	5210
SDR002_120	AGACTTCGT.CTACGAGAA	621
SDR002_120	AGACTTCGT.GCTACCGAG	3111
SDR002_120	AGACTTCGT.TCCATCATT	11737
SDR002_120	AGAGAGTGG.AGCGTAGAA	5401
SDR002_120	AGAGAGTGG.AGTGAACGG	2523
SDR002_120	AGAGAGTGG.CTCGAACTG	1623
SDR002_120	AGAGAGTGG.GTCTTCATA	2019
SDR002_120	AGAGCCGCA.AGTTGCCTT	11001
SDR002_120	AGAGCCGCA.CAGATCGAC	2667
SDR002_120	AGAGCCGCA.CTATCTTGA	5417
SDR002_120	AGAGCCGCA.CTTCACTGT	3887
SDR002_120	AGAGCCGCA.GCACGCATT	6604
SDR002_120	AGAGCGCGA.AAGCTGGTC	2893
SDR002_120	AGAGCGCGA.ACCATACTT	24275
SDR002_120	AGAGCGCGA.CCGTTCCAA	6565
SDR002_120	AGAGCGCGA.GAATCGAGA	2895
SDR002_120	AGAGCGCGA.GCATTGATC	2762
SDR002_120	AGAGCGCGA.TACAGTTAG	5610
SDR002_120	AGAGCGCGA.TGATGACAG	3076
SDR002_120	AGAGCGCGA.TGGATAGGT	10409
SDR002_120	AGAGCGGAG.CACTCACTA	5042
SDR002_120	AGAGCGGAG.CCGCTCATG	1662
SDR002_120	AGAGGACGT.ATGCGCCGT	12438
SDR002_120	AGAGGTGAA.ACCGCTGTG	2758
SDR002_120	AGAGGTGAA.AGCAAGTCC	6562
SDR002_120	AGAGGTGAA.ATGTCGCCT	16179
SDR002_120	AGAGGTGAA.ATTAGCACA	201
SDR002_120	AGAGGTGAA.CCGCTATCC	16670
SDR002_120	AGAGGTGAA.CTCGACTGC	614
SDR002_120	AGAGGTGAA.TTACTAGTC	4270
SDR002_120	AGATACGTT.ATGGACGTT	12702
SDR002_120	AGATACGTT.CCTCGAGAG	1601
SDR002_120	AGATACGTT.GCGATGGTG	2849
SDR002_120	AGATACGTT.GGATCAATG	8328
SDR002_120	AGATACGTT.GGTTCGCAA	1754
SDR002_120	AGATACGTT.GTTATCGAT	9500
SDR002_120	AGATACGTT.TGACCTCCT	17919
SDR002_120	AGATATGGA.AGATGTTGG	2730
SDR002_120	AGATATGGA.CCTAAGAAG	2487
SDR002_120	AGATATGGA.GCTAGTGGA	653
SDR002_120	AGATATGGA.TCATGCAGG	1773
SDR002_120	AGATCGAGT.AACGGAGAT	4944
SDR002_120	AGATCGAGT.AGTGTTCTG	9885
SDR002_120	AGATCGAGT.TTCCAGGAG	9046
SDR002_120	AGATCTGAC.AGTCAGTTG	3237
SDR002_120	AGATCTGAC.CCTTCGAGC	9847
SDR002_120	AGATCTGAC.CTAGAGGTA	4165
SDR002_120	AGATCTGAC.GAGAACAGG	1140
SDR002_120	AGATCTGAC.GCATACATG	2348
SDR002_120	AGATCTGAC.TATAGTGCG	2060
SDR002_120	AGATCTTCA.ACTGTAATC	10074
SDR002_120	AGATCTTCA.GTCACTATG	661
SDR002_120	AGATGAAGA.ATTGCGCTA	6197
SDR002_120	AGATGAGAT.AGAGAGTGG	3748
SDR002_120	AGATGAGAT.CACAACCAG	2142
SDR002_120	AGATGAGAT.GACAATGTT	3844
SDR002_120	AGATGAGAT.GGTCCTAAG	1270
SDR002_120	AGATGAGAT.TGATTGCTG	3568
SDR002_120	AGATGTTGG.ACCTAGCAC	3057
SDR002_120	AGATGTTGG.ATCAGTCGA	1001
SDR002_120	AGATGTTGG.ATGGACGTT	13576
SDR002_120	AGATGTTGG.CAATCATAC	2089
SDR002_120	AGATGTTGG.CATCCACCG	1463
SDR002_120	AGATGTTGG.CGCAACCTC	4457
SDR002_120	AGATGTTGG.CTGAGTAGC	6959
SDR002_120	AGATGTTGG.CTTAATCGT	17268
SDR002_120	AGATGTTGG.GGAGTACAG	4415
SDR002_120	AGATGTTGG.TATCATGCT	12358
SDR002_120	AGCAACATT.AATTGGATC	4160
SDR002_120	AGCAACATT.CTGACGATG	3668
SDR002_120	AGCAACATT.GAACCAGTT	16284
SDR002_120	AGCAACATT.GTATACAGA	1947
SDR002_120	AGCAACATT.TGAGAATCC	7455
SDR002_120	AGCAACATT.TTCGCTGAG	4084
SDR002_120	AGCAAGTCC.ATCGGTGGT	15634
SDR002_120	AGCAAGTCC.CGTGCCTAT	1955
SDR002_120	AGCAAGTCC.CTCGTGTCC	5440
SDR002_120	AGCAAGTCC.TACGACTTG	2444
SDR002_120	AGCAAGTCC.TGCATACAT	15613
SDR002_120	AGCACACCT.CGAGTAGCA	1447
SDR002_120	AGCACACCT.TACGACTTG	1094
SDR002_120	AGCACACCT.TGGAAGATT	9258
SDR002_120	AGCACCAGC.AGACATATC	9306
SDR002_120	AGCACCAGC.ATAGAGCAG	6484
SDR002_120	AGCACCAGC.CACATATCA	361
SDR002_120	AGCACCAGC.CCTGCTCCA	1898
SDR002_120	AGCACCAGC.CGCTTATGA	1155
SDR002_120	AGCACCAGC.CTAATACGC	3610
SDR002_120	AGCACCAGC.GAGTTATAG	866
SDR002_120	AGCACCAGC.TGGAACTAA	905
SDR002_120	AGCACCGTG.ACTACTCAT	5032
SDR002_120	AGCACCGTG.CTGAGTAGC	4961
SDR002_120	AGCACCGTG.GACCGCTTC	1163
SDR002_120	AGCACCGTG.TTACGGACC	9368
SDR002_120	AGCAGACAA.ACAAGTACA	4732
SDR002_120	AGCAGACAA.AGCAGACAA	1251
SDR002_120	AGCAGACAA.CAAGTACGA	2234
SDR002_120	AGCAGACAA.CGGTTCTAT	5243
SDR002_120	AGCAGACAA.TGACCTCCT	9424
SDR002_120	AGCAGACAA.TGTATGTAG	3920
SDR002_120	AGCATATGG.AGACCACGC	12032
SDR002_120	AGCATATGG.CACACCTGT	18269
SDR002_120	AGCATATGG.CCATTACAG	2195
SDR002_120	AGCATATGG.CTGGACTAA	5877
SDR002_120	AGCATATGG.GGAATTGGA	7543
SDR002_120	AGCATTCCA.AACTTAGCT	847
SDR002_120	AGCATTCCA.AATCAGGAG	938
SDR002_120	AGCATTCCA.ACTGTAATC	9792
SDR002_120	AGCATTCCA.AGTCATACT	11660
SDR002_120	AGCATTCCA.CAGAAGTGA	192
SDR002_120	AGCATTCCA.GACTTCACC	1268
SDR002_120	AGCATTCCA.GCAATGAGA	4169
SDR002_120	AGCATTCCA.GGTCTTGCA	1429
SDR002_120	AGCATTGTT.AAGCTTGCA	2817
SDR002_120	AGCATTGTT.TTGCGAACA	9903
SDR002_120	AGCCACTTC.ACGGTGCCT	7453
SDR002_120	AGCCACTTC.ACTGTAATC	5959
SDR002_120	AGCCACTTC.CTGACAGCA	1385
SDR002_120	AGCCACTTC.GAGGTCCTT	2912
SDR002_120	AGCCACTTC.GCAGCTCTT	9011
SDR002_120	AGCCACTTC.TAACATTGG	4096
SDR002_120	AGCCACTTC.TCGCTTAAC	9572
SDR002_120	AGCCAGGAC.ACATGGATT	10738
SDR002_120	AGCCAGGAC.ATAGTCTCC	1284
SDR002_120	AGCCAGGAC.CTCTCAGTC	6326
SDR002_120	AGCCAGGAC.CTGGTACAT	12070
SDR002_120	AGCCAGGAC.TGGTCTACG	1227
SDR002_120	AGCCAGGAC.TTCGCATCC	3826
SDR002_120	AGCCGGATC.ACAGGAACT	12226
SDR002_120	AGCCGGATC.AGCACCGTG	4841
SDR002_120	AGCCGGATC.CGTGTGTGG	4690
SDR002_120	AGCCGTTCT.AACAGCAGT	21921
SDR002_120	AGCCGTTCT.ACGTGTAGT	13672
SDR002_120	AGCCGTTCT.CACAACCAG	4418
SDR002_120	AGCCGTTCT.CTGCGATTC	2758
SDR002_120	AGCCGTTCT.GGAAGTATG	4108
SDR002_120	AGCCGTTCT.GGATAATAC	3046
SDR002_120	AGCCGTTCT.GTTGACGTG	11523
SDR002_120	AGCCTCGCA.CATCAATAG	1083
SDR002_120	AGCCTCGCA.CCAGTCTCA	3404
SDR002_120	AGCCTCGCA.GAACTATGG	406
SDR002_120	AGCCTCGCA.GAGGTGAGC	7669
SDR002_120	AGCCTCGCA.TGGAATCGT	1866
SDR002_120	AGCCTCTAG.ACGACAGTC	6038
SDR002_120	AGCCTCTAG.CACCTACGC	4596
SDR002_120	AGCCTCTAG.CTGGAGCGA	4647
SDR002_120	AGCCTCTAG.GATTATGCG	1449
SDR002_120	AGCCTCTAG.GCATGTAAG	924
SDR002_120	AGCCTCTAG.TGACGATGA	1314
SDR002_120	AGCCTCTAG.TTCACTGGA	2156
SDR002_120	AGCGACACC.CCATAGCCA	2707
SDR002_120	AGCGACACC.GGACACTGG	3318
SDR002_120	AGCGCATGA.CCTGTTAGC	2674
SDR002_120	AGCGCATGA.CGAGTAGCA	1067
SDR002_120	AGCGCATGA.GCATTGATC	3093
SDR002_120	AGCGCATGA.GCCTAACGG	1686
SDR002_120	AGCGGAACA.CAATCAAGT	15685
SDR002_120	AGCGGAACA.CATACAACC	9096
SDR002_120	AGCGGAACA.GAGAACAGG	6430
SDR002_120	AGCGGAACA.GCCGTTGTT	8720
SDR002_120	AGCGGAACA.GCGTGATAC	11593
SDR002_120	AGCGGAACA.GGAGAATGA	4310
SDR002_120	AGCGGAACA.TCGCATTCG	1445
SDR002_120	AGCGGAACA.TTAAGTGGT	12763
SDR002_120	AGCGGTAAG.CTTAACAGC	5046
SDR002_120	AGCGGTAAG.TGCCGCTAC	6249
SDR002_120	AGCGGTAAG.TGGAGAACC	2029
SDR002_120	AGCGGTAAG.TTAAGTGGT	16579
SDR002_120	AGCGGTCTA.AACAACTGG	1020
SDR002_120	AGCGGTCTA.CACAACGCT	18712
SDR002_120	AGCGGTCTA.GTCTACCAA	404
SDR002_120	AGCGGTCTA.TCGTAGGAA	2111
SDR002_120	AGCGGTCTA.TTCAGTGCC	16959
SDR002_120	AGCGGTCTA.TTCATTCGC	7816
SDR002_120	AGCGTAGAA.ACTTAGCTT	17786
SDR002_120	AGCGTAGAA.CGCTGTAGT	10864
SDR002_120	AGCGTAGAA.GATAGTTCT	13618
SDR002_120	AGCGTAGAA.GCAGCTTGA	1861
SDR002_120	AGCGTAGAA.GTTATCGAT	3539
SDR002_120	AGCGTAGAA.TCCACGTGC	2324
SDR002_120	AGCGTAGAA.TTAGCGTCT	5600
SDR002_120	AGCGTCGTC.AGACCACGC	5001
SDR002_120	AGCGTCGTC.AGTCTAAGC	9760
SDR002_120	AGCGTCGTC.CCTTAACAT	5509
SDR002_120	AGCGTCGTC.TCGTACCTT	5635
SDR002_120	AGCTACTCA.ATACGAGGT	8865
SDR002_120	AGCTACTCA.CATCGAAGC	11349
SDR002_120	AGCTACTCA.CGCACTGAA	2560
SDR002_120	AGCTACTCA.GAGGTCCTT	7667
SDR002_120	AGCTACTCA.GTAGAGAGC	867
SDR002_120	AGCTACTCA.TATGACCGA	7157
SDR002_120	AGCTATATG.ACGTGAATC	4517
SDR002_120	AGCTATATG.ATTCGAAGA	1492
SDR002_120	AGCTATATG.CACATATCA	7533
SDR002_120	AGCTATATG.TACCAGCCA	766
SDR002_120	AGCTCGTCT.ACTCCGTCG	7086
SDR002_120	AGCTCGTCT.CACCTACGC	1527
SDR002_120	AGCTCGTCT.CTGCAAGCC	1797
SDR002_120	AGCTCGTCT.GGAGCTCAA	927
SDR002_120	AGCTCGTCT.GGATGCTCG	3358
SDR002_120	AGCTCGTCT.GTGCTGACT	6633
SDR002_120	AGCTCTCCG.AGACGCTAT	4326
SDR002_120	AGCTCTCCG.ATGGAGGAA	4642
SDR002_120	AGCTCTCCG.GCGAAGACA	2868
SDR002_120	AGCTCTCCG.TCTCAGGAT	2917
SDR002_120	AGCTCTCCG.TGTGCTAAC	3303
SDR002_120	AGCTGCACT.ACTCATTCA	4248
SDR002_120	AGCTGCACT.AGCGGTAAG	3122
SDR002_120	AGCTGCACT.ATAATGTGG	733
SDR002_120	AGCTGCACT.ATGGAGAGT	2521
SDR002_120	AGCTGCACT.CCTACTAGA	930
SDR002_120	AGCTGCACT.CCTTATCCG	1099
SDR002_120	AGCTGCACT.GACGCCGTA	3653
SDR002_120	AGCTGCACT.GTGCCATGA	1467
SDR002_120	AGCTGCACT.GTTGCTCAG	2865
SDR002_120	AGCTGCACT.TACGAGTGA	1077
SDR002_120	AGCTGCACT.TCTCGTATC	5095
SDR002_120	AGCTTGGTG.CGTGACCAG	3647
SDR002_120	AGCTTGGTG.GCCATACAA	494
SDR002_120	AGCTTGGTG.GCGCTCTAT	5173
SDR002_120	AGCTTGGTG.TAGGTTAGT	8699
SDR002_120	AGGAAGGTG.ACGCTCTTA	3999
SDR002_120	AGGAAGGTG.ATGAACTAG	7866
SDR002_120	AGGAAGGTG.CTCGCTACG	3215
SDR002_120	AGGAAGGTG.GCATGTAAG	3368
SDR002_120	AGGAAGGTG.GCTACAATG	6972
SDR002_120	AGGAAGGTG.TGTATGTAG	7465
SDR002_120	AGGAATTGG.ATTCGCTTA	251
SDR002_120	AGGAATTGG.TTCCAATTC	3681
SDR002_120	AGGAGCAAT.AATGAGTCG	4971
SDR002_120	AGGAGCAAT.ACAGAAGAG	7343
SDR002_120	AGGAGCAAT.AGATGAAGA	790
SDR002_120	AGGAGCAAT.CCGAGCTGA	445
SDR002_120	AGGAGCAAT.GTCCTAGTT	24168
SDR002_120	AGGAGCAAT.TCTGGAGGA	2130
SDR002_120	AGGAGGTGA.ACAATTCGG	4850
SDR002_120	AGGAGGTGA.AGACATATC	4910
SDR002_120	AGGAGGTGA.GACGTGGTC	541
SDR002_120	AGGAGGTGA.TGATCTCGG	5218
SDR002_120	AGGAGGTGA.TTAACGTTC	3712
SDR002_120	AGGATCATG.ACCGAGACA	6084
SDR002_120	AGGATCATG.GATTAGACA	4700
SDR002_120	AGGATCATG.GCGCTTCTC	5702
SDR002_120	AGGATCATG.GGTGAGCGT	12445
SDR002_120	AGGATCATG.TAATGTAGC	7093
SDR002_120	AGGATCATG.TGGTAACCA	3515
SDR002_120	AGGATCTCA.AACTGATTC	8795
SDR002_120	AGGATCTCA.ACGCAAGAT	23377
SDR002_120	AGGATCTCA.AGTGACGAT	1060
SDR002_120	AGGATCTCA.ATCAAGCAT	3344
SDR002_120	AGGATCTCA.GAACTGCAA	4871
SDR002_120	AGGATCTCA.GCACAGTAA	10057
SDR002_120	AGGATCTCA.TAGTTGACG	3196
SDR002_120	AGGATGCGT.CTGAGATAG	3039
SDR002_120	AGGATGCGT.GCTACCGAG	701
SDR002_120	AGGATTACT.CTGAGTAGC	5956
SDR002_120	AGGATTACT.CTGCAGAGC	5477
SDR002_120	AGGATTACT.GAACTGCAA	3865
SDR002_120	AGGATTACT.GGACTCCTT	10497
SDR002_120	AGGATTGAG.AAGGAACAG	877
SDR002_120	AGGATTGAG.AAGTTCTCT	11434
SDR002_120	AGGATTGAG.ACAACGAGC	3436
SDR002_120	AGGATTGAG.ACCGAGACA	7675
SDR002_120	AGGATTGAG.ACCTAGCAC	1980
SDR002_120	AGGATTGAG.ATGCAGTTC	4994
SDR002_120	AGGATTGAG.ATTGACACG	780
SDR002_120	AGGATTGAG.CATAAGATC	7842
SDR002_120	AGGATTGAG.TAAGTACAC	2926
SDR002_120	AGGTACCAA.AGGTCAGCA	7572
SDR002_120	AGGTACCAA.ATGGAGAGT	8024
SDR002_120	AGGTACCAA.CAGGTATCG	3215
SDR002_120	AGGTACCAA.GCCGAACCA	4428
SDR002_120	AGGTACCAA.GTGCGAGTA	498
SDR002_120	AGGTACCAA.TAGAGACTA	3426
SDR002_120	AGGTACCAA.TATTGACTG	5420
SDR002_120	AGGTACCAA.TTGGTAACT	15859
SDR002_120	AGGTATTCC.AACACACTC	4471
SDR002_120	AGGTATTCC.AACGATGAC	3665
SDR002_120	AGGTATTCC.ATATCCGAT	22061
SDR002_120	AGGTATTCC.CCATAAGTA	3067
SDR002_120	AGGTATTCC.CCTCGAGAG	5597
SDR002_120	AGGTATTCC.CTGTGCTCA	4851
SDR002_120	AGGTATTCC.GTTCCAACA	6451
SDR002_120	AGGTATTCC.TGGTCGCTA	2670
SDR002_120	AGGTCACGT.ACCAGCGTT	17991
SDR002_120	AGGTCACGT.CTTAGAAGG	5069
SDR002_120	AGGTCACGT.TGAAGACCA	4628
SDR002_120	AGGTCACGT.TGTTACTGA	3328
SDR002_120	AGGTCAGCA.AAGGAAGTC	2961
SDR002_120	AGGTCAGCA.AATGCGTGC	9381
SDR002_120	AGGTCAGCA.ACACACCGT	12593
SDR002_120	AGGTCAGCA.GATACACTA	2868
SDR002_120	AGGTCAGCA.GATCTACTT	2053
SDR002_120	AGGTCAGCA.GGTAGCATC	4411
SDR002_120	AGGTCAGCA.GGTTACGCA	750
SDR002_120	AGGTCCGTC.AAGTTGCCA	2206
SDR002_120	AGGTCCGTC.ACCGGAGTA	5153
SDR002_120	AGGTCCGTC.AGTGATGCG	2496
SDR002_120	AGGTCCGTC.ATCTGGTAG	6727
SDR002_120	AGGTCCGTC.GTCATTCTA	493
SDR002_120	AGGTGCGAG.ATAACGACA	1017
SDR002_120	AGGTGTACA.ACGATGGAA	8557
SDR002_120	AGGTGTACA.CATTATGTC	8675
SDR002_120	AGGTGTACA.GCGTATAGG	3532
SDR002_120	AGGTGTACA.GGAGTTAGC	3439
SDR002_120	AGGTGTACA.GTCTCCAGG	5216
SDR002_120	AGGTGTACA.TGCGTATCT	11709
SDR002_120	AGTAACGTA.AAGCCAAGT	12310
SDR002_120	AGTAACGTA.TCACGACAA	2301
SDR002_120	AGTAACGTA.TCAGTGCAA	320
SDR002_120	AGTAACGTA.TGAGTGACT	3943
SDR002_120	AGTAAGCCA.ACAGCGGTC	7846
SDR002_120	AGTAAGCCA.CAATCAAGT	7831
SDR002_120	AGTAAGCCA.CACCTTCCT	7649
SDR002_120	AGTAAGCCA.GAGCCGTTA	5497
SDR002_120	AGTAAGCCA.TAGTACGTA	4252
SDR002_120	AGTAAGCCA.TATTCAACG	2013
SDR002_120	AGTAAGCCA.TCCTTCGTA	9513
SDR002_120	AGTAATCAG.GCGTGAGCT	5667
SDR002_120	AGTAATCAG.GCTGATGTC	4742
SDR002_120	AGTAATCAG.TCGCATTCG	721
SDR002_120	AGTAATCAG.TCGTTCTCC	2483
SDR002_120	AGTAATCAG.TGGTGGTAA	556
SDR002_120	AGTAATCAG.TGTGGTCCT	6801
SDR002_120	AGTAATCAG.TTCGCATCC	3892
SDR002_120	AGTAATGGT.CAAGCTGCA	3538
SDR002_120	AGTAATGGT.CATTGACAA	663
SDR002_120	AGTAATGGT.CGCCACCAT	14155
SDR002_120	AGTACGAAT.CGCATAACT	13187
SDR002_120	AGTACGAAT.CTTATCTCA	3928
SDR002_120	AGTACGAAT.GATCGCGAA	634
SDR002_120	AGTACGAAT.GCCATACAA	2979
SDR002_120	AGTACGAAT.GCGCTACCT	13198
SDR002_120	AGTACGAAT.TACTAGTAG	1179
SDR002_120	AGTACTACA.ACTAAGTTC	474
SDR002_120	AGTACTACA.GGATTACGC	13144
SDR002_120	AGTACTACA.GTACGTCTA	129
SDR002_120	AGTACTACA.GTCTTCTCG	2510
SDR002_120	AGTACTACA.TGCGATACT	3939
SDR002_120	AGTACTCTC.ACGAGAGCA	3501
SDR002_120	AGTACTCTC.AGTCCGTGT	3238
SDR002_120	AGTACTCTC.CCGGTTCTA	2748
SDR002_120	AGTACTCTC.GTGCTAAGC	451
SDR002_120	AGTAGAGGA.ACCTAGTTA	838
SDR002_120	AGTAGAGGA.ATTAGCGGT	17157
SDR002_120	AGTAGAGGA.CAAGTCGAA	957
SDR002_120	AGTAGAGGA.CCTATTCAA	4964
SDR002_120	AGTAGAGGA.CGCATAACT	4322
SDR002_120	AGTAGAGGA.CTGTGCTCA	2195
SDR002_120	AGTAGAGGA.GACATATGT	8590
SDR002_120	AGTAGAGGA.GTAGACTCT	7350
SDR002_120	AGTAGAGGA.TCAGGTGCA	4316
SDR002_120	AGTATGACG.ACCATTCAC	1127
SDR002_120	AGTATGACG.AGCGGAACA	3246
SDR002_120	AGTATGACG.ATTGGTTCC	1055
SDR002_120	AGTATGACG.CAACGTCTT	12265
SDR002_120	AGTATGACG.CAAGAGAGT	11505
SDR002_120	AGTATGACG.CGTGCCTAT	153
SDR002_120	AGTATGACG.TTCAGTGCC	11549
SDR002_120	AGTCAGTTG.AGCTATATG	3446
SDR002_120	AGTCAGTTG.AGCTCGTCT	10873
SDR002_120	AGTCAGTTG.ATTAGCGGT	1539
SDR002_120	AGTCAGTTG.CGGTAGCTT	6805
SDR002_120	AGTCAGTTG.GCCACGAGT	2288
SDR002_120	AGTCATACT.CTCCAGCGT	10791
SDR002_120	AGTCATACT.CTGCGATTC	270
SDR002_120	AGTCATACT.CTGGTAATC	4126
SDR002_120	AGTCATACT.GGATCAATG	7598
SDR002_120	AGTCATACT.TGACCAAGT	6120
SDR002_120	AGTCCAGTG.AATGCTGAT	10720
SDR002_120	AGTCCAGTG.AGATGAAGA	432
SDR002_120	AGTCCAGTG.ATGCGCCGT	7725
SDR002_120	AGTCCAGTG.CGTGTCCGA	860
SDR002_120	AGTCCAGTG.CTGACGATG	786
SDR002_120	AGTCCAGTG.GTGCGTTCC	2084
SDR002_120	AGTCCAGTG.TGCCATCTC	1720
SDR002_120	AGTCCGTGT.CATAGGTGT	14289
SDR002_120	AGTCCGTGT.CATATGCGA	4582
SDR002_120	AGTCCGTGT.GCGTGAGCT	22275
SDR002_120	AGTCCGTGT.TAGGATTAG	2324
SDR002_120	AGTCCGTGT.TGCTTACGG	634
SDR002_120	AGTCGATCA.ACTCTAGGA	680
SDR002_120	AGTCGATCA.AGTGTCTCT	19027
SDR002_120	AGTCGATCA.CCATAAGTA	4532
SDR002_120	AGTCGATCA.CGAATCCTG	5126
SDR002_120	AGTCGATCA.CGTTACACC	5901
SDR002_120	AGTCGATCA.CTTAATCGT	3951
SDR002_120	AGTCGATCA.GAGAACAGG	1588
SDR002_120	AGTCGATCA.GGAAGGTAT	4831
SDR002_120	AGTCGATCA.GTGGATAAG	7082
SDR002_120	AGTCGATCA.TCAATGGAC	8634
SDR002_120	AGTCGATCA.TCACGCGAC	5318
SDR002_120	AGTCGATCA.TTGGACTTC	8032
SDR002_120	AGTCGCCGA.AATACGTCT	16195
SDR002_120	AGTCGCCGA.AATGCCTCA	2119
SDR002_120	AGTCGCCGA.AGCACCAGC	1939
SDR002_120	AGTCGCCGA.CGCTTGTAG	660
SDR002_120	AGTCGCCGA.CTAGACATG	4069
SDR002_120	AGTCGCCGA.CTTCGTGCA	4570
SDR002_120	AGTCGCCGA.CTTGTAACG	4177
SDR002_120	AGTCGCCGA.GAACTCGTA	1405
SDR002_120	AGTCGCCGA.GTATTACTG	6651
SDR002_120	AGTCGCCGA.GTGCTAAGC	2627
SDR002_120	AGTCGCCGA.TGATGGACA	852
SDR002_120	AGTCGCCGA.TGCATCGGA	6466
SDR002_120	AGTCGCCGA.TGTGTCTAC	3047
SDR002_120	AGTCGCGAC.AACTGATTC	1699
SDR002_120	AGTCGCGAC.AGGATCTCA	6746
SDR002_120	AGTCGCGAC.CCATCACGA	401
SDR002_120	AGTCGCGAC.GCGAAGCTC	1307
SDR002_120	AGTCGCGAC.GGTAGACAT	4217
SDR002_120	AGTCGCGAC.GTTGCATGG	8125
SDR002_120	AGTCGCGAC.TTCATCCAA	532
SDR002_120	AGTCGTCCG.CTGGTGACA	2587
SDR002_120	AGTCGTCCG.TACGGTCGT	20656
SDR002_120	AGTCTAAGC.ACAACGAGC	6685
SDR002_120	AGTCTAAGC.ATCCATTAG	2679
SDR002_120	AGTCTAAGC.CTTAGGACT	1823
SDR002_120	AGTCTAAGC.GGTAAGGAT	5069
SDR002_120	AGTCTAAGC.GTGCACGAG	8235
SDR002_120	AGTCTGGAA.AGGATTACT	1690
SDR002_120	AGTCTGGAA.CATCCTCTC	707
SDR002_120	AGTCTGGAA.CTGGTACAT	14910
SDR002_120	AGTCTGGAA.TACGAGTGA	1088
SDR002_120	AGTCTGGAA.TCTGCAACA	8269
SDR002_120	AGTCTGGAA.TCTTAAGTG	5619
SDR002_120	AGTCTGGAA.TGACCTCCT	8543
SDR002_120	AGTGAACGG.AGCCTCTAG	426
SDR002_120	AGTGAACGG.AGGAATTGG	8656
SDR002_120	AGTGAACGG.AGTCGTCCG	9753
SDR002_120	AGTGAACGG.ATCCAATGA	235
SDR002_120	AGTGAACGG.CAACGATCG	1807
SDR002_120	AGTGAACGG.GAACTCGTA	132
SDR002_120	AGTGAACGG.GAGTCACCA	309
SDR002_120	AGTGAACGG.TTATCCAAG	4282
SDR002_120	AGTGACGAT.ACCACTAGG	1484
SDR002_120	AGTGACGAT.ACTCACGAA	2318
SDR002_120	AGTGACGAT.AGGTCAGCA	10776
SDR002_120	AGTGACGAT.AGTTATCGC	4400
SDR002_120	AGTGACGAT.ATCAAGCAT	3004
SDR002_120	AGTGACGAT.CAGCTTACC	4175
SDR002_120	AGTGACGAT.CAGTACATC	2016
SDR002_120	AGTGACGAT.CGCGCACAT	17940
SDR002_120	AGTGACGAT.GACACGCAA	2202
SDR002_120	AGTGACGAT.GAGATACAC	2452
SDR002_120	AGTGACGAT.TACCATGTA	756
SDR002_120	AGTGACGAT.TGATAGAGG	2036
SDR002_120	AGTGAGAGA.AGCCGTTCT	10367
SDR002_120	AGTGAGAGA.AGCTTGGTG	1647
SDR002_120	AGTGAGAGA.CTTGCGACC	8067
SDR002_120	AGTGAGAGA.GGATACAAT	8348
SDR002_120	AGTGAGAGA.GTGCATCAA	5585
SDR002_120	AGTGAGAGA.TACGACCAT	17370
SDR002_120	AGTGAGAGA.TGATCTCGG	4442
SDR002_120	AGTGAGAGA.TGTCTACAC	5610
SDR002_120	AGTGATGCG.ACCTGCAGA	627
SDR002_120	AGTGATGCG.AGTCGATCA	598
SDR002_120	AGTGATGCG.CCTCGCGTT	526
SDR002_120	AGTGATGCG.TATACCACT	5619
SDR002_120	AGTGATGCG.TTCCTAAGG	865
SDR002_120	AGTGGAATG.TAGCGCAGC	2026
SDR002_120	AGTGGAATG.TCCTGAGAC	2536
SDR002_120	AGTGGAATG.TTACGCTCG	3028
SDR002_120	AGTGTCTCT.ATAGCCTAA	4615
SDR002_120	AGTGTCTCT.ATCCTCCGA	2088
SDR002_120	AGTGTCTCT.CACCAGAAG	694
SDR002_120	AGTGTCTCT.CGTGGTACC	3873
SDR002_120	AGTGTCTCT.CTGCAGAGC	958
SDR002_120	AGTGTCTCT.CTGGTGACA	3595
SDR002_120	AGTGTCTCT.GTGGAGGTC	1044
SDR002_120	AGTGTGCAC.CAACTAATC	8605
SDR002_120	AGTGTGCAC.CATTCCGAG	5054
SDR002_120	AGTGTGCAC.CCGAGCTGA	3311
SDR002_120	AGTGTGCAC.CGTCATGGA	138
SDR002_120	AGTGTGCAC.GAATCGAGA	378
SDR002_120	AGTGTGCAC.GTGTCGAGC	5931
SDR002_120	AGTGTGCAC.TCATCTGTC	170
SDR002_120	AGTGTGCAC.TGCTCACAC	7262
SDR002_120	AGTGTTCTG.ACTGTGTCA	4671
SDR002_120	AGTGTTCTG.CATTGTTCA	3498
SDR002_120	AGTGTTCTG.GCGATGGTG	1286
SDR002_120	AGTGTTCTG.TGTGGTCCT	16280
SDR002_120	AGTTACAAG.CCACACAGA	4326
SDR002_120	AGTTACAAG.CCTAGTTAG	3182
SDR002_120	AGTTACAAG.CTTGATCTA	1415
SDR002_120	AGTTACAAG.GAATTGTTG	1440
SDR002_120	AGTTACAAG.GAGTTATAG	2160
SDR002_120	AGTTAGGTC.CGTACATCT	1510
SDR002_120	AGTTAGGTC.CTCGCTACG	1209
SDR002_120	AGTTAGGTC.TACCTATCC	4762
SDR002_120	AGTTAGGTC.TCATATCGC	5741
SDR002_120	AGTTAGGTC.TGACAAGTT	13721
SDR002_120	AGTTATCGC.ACCTAGTTA	4691
SDR002_120	AGTTATCGC.CACCAAGAT	14806
SDR002_120	AGTTATCGC.GTGCGAGTA	1041
SDR002_120	AGTTCAACC.ACATTCCAC	4998
SDR002_120	AGTTCAACC.ATGGAGAGT	5938
SDR002_120	AGTTCAACC.CATCCTCTC	2770
SDR002_120	AGTTCAACC.CGTACACAC	489
SDR002_120	AGTTCAACC.TAGATCTGT	3678
SDR002_120	AGTTCGATA.AGTAATCAG	1693
SDR002_120	AGTTCGATA.ATACAACCG	6124
SDR002_120	AGTTCGATA.CCGGTGGTT	6545
SDR002_120	AGTTCGATA.CTGCATGTT	7618
SDR002_120	AGTTCGATA.GGATACCTA	1045
SDR002_120	AGTTCGATA.GTACCACAA	1499
SDR002_120	AGTTCGATA.GTATCGTCG	2678
SDR002_120	AGTTCGATA.TACGTTACC	3022
SDR002_120	AGTTGAGCG.CATAGAGAT	7579
SDR002_120	AGTTGAGCG.GGTAACTAC	979
SDR002_120	AGTTGAGCG.TGAGATCAT	8086
SDR002_120	AGTTGCCTT.AAGGAAGTC	6888
SDR002_120	AGTTGCCTT.AAGGTGCTG	944
SDR002_120	AGTTGCCTT.CATCGCTGG	3426
SDR002_120	AGTTGCCTT.TATGTACCT	7245
SDR002_120	AGTTGTGTA.CTGAGTAGC	1532
SDR002_120	AGTTGTGTA.CTGTGGTGG	11396
SDR002_120	AGTTGTGTA.GTCGAGTAC	449
SDR002_120	AGTTGTGTA.TGGACGAGA	404
SDR002_120	AGTTGTGTA.TTCGCATCC	5760
SDR002_120	ATAACGACA.ACAGCGGTC	12241
SDR002_120	ATAACGACA.ACATTGACA	6063
SDR002_120	ATAACGACA.ACTTCGCAG	7667
SDR002_120	ATAACGACA.CAGCTTACC	3572
SDR002_120	ATAACGACA.CATCCGACA	3007
SDR002_120	ATAACGACA.GTTAGTCAA	875
SDR002_120	ATAACGACA.TCCTCTAGT	9097
SDR002_120	ATAACGACA.TTAACGGAG	4351
SDR002_120	ATAAGACAG.AGTCTGGAA	5404
SDR002_120	ATAAGACAG.CGCCTGCAA	3136
SDR002_120	ATAAGACAG.CGTTACACC	4909
SDR002_120	ATAAGACAG.GGACACTGG	5401
SDR002_120	ATAAGTTCG.AGGAGCAAT	12079
SDR002_120	ATAAGTTCG.AGTGACGAT	3788
SDR002_120	ATAAGTTCG.ATACAACCG	2614
SDR002_120	ATAAGTTCG.CCTTCCTCA	5861
SDR002_120	ATAAGTTCG.GAAGAGCAC	7971
SDR002_120	ATAAGTTCG.TACAACACC	7099
SDR002_120	ATAAGTTCG.TCCAATCAT	13748
SDR002_120	ATAAGTTCG.TCGCTGATT	9118
SDR002_120	ATAATCGAG.AATGAGTCG	257
SDR002_120	ATAATCGAG.ACCATGTCT	6280
SDR002_120	ATAATCGAG.ACTCTAGGA	4474
SDR002_120	ATAATCGAG.GCCACGAGT	1763
SDR002_120	ATAATCGAG.GCTCCTAGC	6066
SDR002_120	ATAATCGAG.TCTAGCTGG	7403
SDR002_120	ATAATCGAG.TTAGGAAGG	9590
SDR002_120	ATAATGTGG.AACTGCGAC	1389
SDR002_120	ATAATGTGG.AGGTACCAA	7251
SDR002_120	ATAATGTGG.AGTGTCTCT	21910
SDR002_120	ATAATGTGG.AGTTGCCTT	9566
SDR002_120	ATAATGTGG.ATTGATCAC	20468
SDR002_120	ATAATGTGG.CCTAGTCTC	3910
SDR002_120	ATAATGTGG.GCCTTCCAT	12785
SDR002_120	ATAATGTGG.GTACCTAAC	5829
SDR002_120	ATAATGTGG.TAGAGCGTC	6149
SDR002_120	ATACAACCG.ACACTAACG	6095
SDR002_120	ATACAACCG.ACCGGTTAC	5202
SDR002_120	ATACAACCG.ACGATGACC	11745
SDR002_120	ATACAACCG.ACGCACACT	15781
SDR002_120	ATACAACCG.ACGCTAGTG	5254
SDR002_120	ATACAACCG.AGCCGTTCT	3953
SDR002_120	ATACAACCG.AGCGACACC	4791
SDR002_120	ATACAACCG.CCTTGCTTG	1505
SDR002_120	ATACAACCG.CGATACTCT	8593
SDR002_120	ATACAACCG.CTGGACTAA	5187
SDR002_120	ATACAACCG.GGATACCTA	6442
SDR002_120	ATACCGAAG.AGTCATACT	2785
SDR002_120	ATACCGAAG.ATACTTGCT	6391
SDR002_120	ATACCGAAG.CACTTGGAT	8413
SDR002_120	ATACCGAAG.CTTAACAGC	612
SDR002_120	ATACCGAAG.TTCTCCACA	3685
SDR002_120	ATACGAGGT.AACGGAGAT	4290
SDR002_120	ATACGAGGT.ATGCAGTTC	3409
SDR002_120	ATACGAGGT.TATCTGTCA	4941
SDR002_120	ATACGAGGT.TCCTCTAGT	17606
SDR002_120	ATACGAGGT.TGTGTAGAG	2518
SDR002_120	ATACGAGGT.TTCGCATCC	1568
SDR002_120	ATACTTGCT.ATCCGGTCC	9730
SDR002_120	ATACTTGCT.GCTCAATGA	1767
SDR002_120	ATACTTGCT.GTCTCTTCA	6588
SDR002_120	ATAGACCGA.ACACTGTGA	321
SDR002_120	ATAGACCGA.ACTACCATC	856
SDR002_120	ATAGACCGA.GAGCGACTC	138
SDR002_120	ATAGACCGA.GTGACTCTC	266
SDR002_120	ATAGACCGA.TTCCTTGAC	1537
SDR002_120	ATAGAGCAG.AATACCTTG	5061
SDR002_120	ATAGAGCAG.AATATCGCT	6709
SDR002_120	ATAGAGCAG.AGCGGTCTA	2273
SDR002_120	ATAGAGCAG.ATCCTCCGA	1283
SDR002_120	ATAGAGCAG.CACCTCGGA	1163
SDR002_120	ATAGAGCAG.CTGATCAAG	522
SDR002_120	ATAGAGCAG.GTCCGCTCA	7587
SDR002_120	ATAGAGCAG.GTTGATGCA	516
SDR002_120	ATAGCACGG.AAGGAAGTC	4227
SDR002_120	ATAGCACGG.AGGTCAGCA	4945
SDR002_120	ATAGCACGG.CAGATCATT	5287
SDR002_120	ATAGCACGG.CCATGATGT	10985
SDR002_120	ATAGCACGG.CCGCAATGG	2834
SDR002_120	ATAGCACGG.GTATCCTGC	8295
SDR002_120	ATAGCACGG.TAAGGTCCG	6288
SDR002_120	ATAGCACGG.TTCTGAATG	8831
SDR002_120	ATAGCCTAA.AACGGTAGC	2588
SDR002_120	ATAGCCTAA.ATCCAGCTG	101
SDR002_120	ATAGCCTAA.CATCAATAG	2886
SDR002_120	ATAGCCTAA.GAGGTCCTT	7468
SDR002_120	ATAGCCTAA.GCACCATCG	4009
SDR002_120	ATAGCCTAA.GCATGTGGT	4656
SDR002_120	ATAGCCTAA.GCGGTAGTC	5127
SDR002_120	ATAGCCTAA.GTATTACTG	3412
SDR002_120	ATAGCCTAA.TCAACACTC	3836
SDR002_120	ATAGCCTAA.TCACAGGTA	1021
SDR002_120	ATAGCCTAA.TCATATCGC	14971
SDR002_120	ATAGCTTGC.CAGGAGCCT	436
SDR002_120	ATAGCTTGC.GGTAACTAC	881
SDR002_120	ATAGCTTGC.TCTAGGATG	12592
SDR002_120	ATAGCTTGC.TGCCGAACT	3145
SDR002_120	ATAGCTTGC.TGTTAAGCC	2543
SDR002_120	ATAGTCAGT.AAGGATACG	5750
SDR002_120	ATAGTCAGT.CAGGTTGTC	7816
SDR002_120	ATAGTCAGT.GCCTTATCT	9508
SDR002_120	ATAGTCAGT.GTGGTTACC	2922
SDR002_120	ATAGTCAGT.TCATGCTCA	5858
SDR002_120	ATAGTCAGT.TCCTTCGTA	307
SDR002_120	ATAGTCTCC.AGCGCATGA	3184
SDR002_120	ATAGTCTCC.TTGAGACGG	5185
SDR002_120	ATAGTGGTT.AACAACTGG	739
SDR002_120	ATAGTGGTT.ACGTGAATC	425
SDR002_120	ATAGTGGTT.CTAGACATG	9417
SDR002_120	ATAGTGGTT.CTGTTACCA	2153
SDR002_120	ATAGTGGTT.TATGCCTTC	12786
SDR002_120	ATATAGCGT.AACGCCTAC	10243
SDR002_120	ATATAGCGT.AAGTAGGAC	9093
SDR002_120	ATATAGCGT.CCGATGTTC	925
SDR002_120	ATATAGCGT.CCTAGTCTC	6812
SDR002_120	ATATAGCGT.CGGTTCTAT	11888
SDR002_120	ATATAGCGT.GATACTGTG	3156
SDR002_120	ATATAGCGT.TACAACACC	6092
SDR002_120	ATATAGCGT.TAGATAGCC	5179
SDR002_120	ATATAGCGT.TGTCGTGAG	3065
SDR002_120	ATATAGCGT.TTCTGAATG	685
SDR002_120	ATATCAGCC.ATTCATGTG	684
SDR002_120	ATATCAGCC.CCAGGAGTT	13429
SDR002_120	ATATCAGCC.CTTATCTCA	1991
SDR002_120	ATATCAGCC.TGAGACAGC	7366
SDR002_120	ATATCAGCC.TGTCTACAC	5665
SDR002_120	ATATCCGAT.AGCTTGGTG	13073
SDR002_120	ATATCCGAT.AGGATGCGT	12218
SDR002_120	ATATCCGAT.ATCTCGTGA	1489
SDR002_120	ATATCCGAT.CTATAGCTC	6279
SDR002_120	ATATCCGAT.CTTAATCGT	5686
SDR002_120	ATATCCGAT.GCTACAATG	2184
SDR002_120	ATATCCGAT.TGGTCTACG	967
SDR002_120	ATATGCAGC.ACCACGCTA	3496
SDR002_120	ATATGCAGC.AGTCGATCA	3418
SDR002_120	ATATGCAGC.CAACGCACA	589
SDR002_120	ATATGCAGC.CGTGAGACT	1045
SDR002_120	ATATGCAGC.GCCTTCCAT	3340
SDR002_120	ATATGCAGC.GCTTACTAG	1512
SDR002_120	ATATGCAGC.TACGAGTGA	968
SDR002_120	ATATGCAGC.TTGAGACGG	6862
SDR002_120	ATATGTCCA.ACGTTCAAT	7726
SDR002_120	ATATGTCCA.GTCAGACCG	3616
SDR002_120	ATATGTCCA.GTCTACCAA	305
SDR002_120	ATATGTCCA.TCCGTATAC	1416
SDR002_120	ATATGTCCA.TTACGCTCG	1129
SDR002_120	ATATTCGCA.AAGCAACTA	5133
SDR002_120	ATATTCGCA.CACGCGTAA	2964
SDR002_120	ATATTCGCA.CAGTGCTGC	872
SDR002_120	ATATTCGCA.CTGGTGACA	6458
SDR002_120	ATATTCGCA.CTGTCTAGT	23381
SDR002_120	ATATTCGCA.CTTGGATCA	2456
SDR002_120	ATATTCGCA.GATGTAAGG	5448
SDR002_120	ATATTCGCA.GCGCTTCTC	614
SDR002_120	ATATTCGCA.GGTGATAGG	4672
SDR002_120	ATATTCGCA.TATGTATGC	10658
SDR002_120	ATATTCGCA.TCGAACGCT	19490
SDR002_120	ATCAAGAGA.AGCTCGTCT	14672
SDR002_120	ATCAAGAGA.AGTGAACGG	3971
SDR002_120	ATCAAGAGA.CATGTGAAC	5722
SDR002_120	ATCAAGAGA.CCAGATCAC	10887
SDR002_120	ATCAAGAGA.CCTGTCATT	3797
SDR002_120	ATCAAGAGA.CGCTTGTAG	2341
SDR002_120	ATCAAGAGA.CGTGCCTAT	16116
SDR002_120	ATCAAGAGA.CTTACATGC	10568
SDR002_120	ATCAAGCAT.ACATGGATT	9651
SDR002_120	ATCAAGCAT.ATCAGAAGC	5731
SDR002_120	ATCAAGCAT.CCTGCTCCA	1697
SDR002_120	ATCAAGCAT.TGGTAGCAG	616
SDR002_120	ATCACCGCA.AGTGTCTCT	13689
SDR002_120	ATCACCGCA.ATGAGCAGG	9519
SDR002_120	ATCACCGCA.CTATACTAG	3270
SDR002_120	ATCACCGCA.TGAGAATCC	5561
SDR002_120	ATCACTTCC.AAGCACAAC	1744
SDR002_120	ATCACTTCC.ACTACCATC	580
SDR002_120	ATCACTTCC.CTGAGTCCA	2685
SDR002_120	ATCACTTCC.CTGCAGAGC	4080
SDR002_120	ATCACTTCC.GGATTACGC	4114
SDR002_120	ATCACTTCC.TGATTCACC	7937
SDR002_120	ATCACTTCC.TGTGCTAAC	1054
SDR002_120	ATCAGAAGC.AACTTGTCG	1398
SDR002_120	ATCAGAAGC.AGAAGAGTC	9377
SDR002_120	ATCAGAAGC.CGAACAATC	1402
SDR002_120	ATCAGAAGC.CGATTGAAC	7640
SDR002_120	ATCAGAAGC.TACATGCAC	4331
SDR002_120	ATCAGAAGC.TCGTCATTC	7667
SDR002_120	ATCAGGATG.ACAAGTACA	6021
SDR002_120	ATCAGGATG.ACAATTCGG	829
SDR002_120	ATCAGGATG.AGGATCTCA	1104
SDR002_120	ATCAGGATG.CCGTACGGA	2272
SDR002_120	ATCAGGATG.CCTAAGAAG	5139
SDR002_120	ATCAGGATG.GGAATTGGA	4899
SDR002_120	ATCAGGATG.GGAGTTAGC	3857
SDR002_120	ATCAGGATG.TGCGTGCCA	1639
SDR002_120	ATCAGTCGA.AGTGTTCTG	1127
SDR002_120	ATCAGTCGA.CCGCTCATG	2518
SDR002_120	ATCAGTCGA.CTCGTTCAC	13431
SDR002_120	ATCAGTCGA.GCGTCGTCT	16507
SDR002_120	ATCATAGAC.ACGTCTATG	4275
SDR002_120	ATCATAGAC.GGTACTTCC	4206
SDR002_120	ATCATAGAC.TTGCTCTGC	4377
SDR002_120	ATCATGTTC.ATAGAGCAG	5413
SDR002_120	ATCATGTTC.CAGTCGGTA	565
SDR002_120	ATCATGTTC.CGTAATGAC	7990
SDR002_120	ATCATGTTC.GCTCAGCCA	4598
SDR002_120	ATCATGTTC.TCTAGTGAC	5572
SDR002_120	ATCATTACG.GATGCAGAA	3178
SDR002_120	ATCATTACG.GGAAGTATG	4454
SDR002_120	ATCCAATGA.AGTCATACT	9284
SDR002_120	ATCCAATGA.CAATCATAC	5124
SDR002_120	ATCCAATGA.CTCTAGTAA	2836
SDR002_120	ATCCAATGA.GACAGGTTA	1375
SDR002_120	ATCCAATGA.GAGTCGTAC	921
SDR002_120	ATCCAATGA.TTAACGGAG	7884
SDR002_120	ATCCAATGA.TTAGTCGGA	779
SDR002_120	ATCCACAGT.AATCTCCTA	284
SDR002_120	ATCCACAGT.AGACTTCGT	14843
SDR002_120	ATCCACAGT.AGGAGCAAT	12441
SDR002_120	ATCCACAGT.GATAGTTCT	16971
SDR002_120	ATCCACAGT.TAACCGTGA	2346
SDR002_120	ATCCAGCTG.AAGCTGGTC	3129
SDR002_120	ATCCAGCTG.GAGTCCAAT	2165
SDR002_120	ATCCAGCTG.TGCATACAT	4491
SDR002_120	ATCCATTAG.ACACACCGT	1432
SDR002_120	ATCCATTAG.GGTAAGTGA	7041
SDR002_120	ATCCATTAG.GTGACTCTC	3759
SDR002_120	ATCCGACCA.GGTTGCTAT	996
SDR002_120	ATCCGACCA.TCAGACAAG	1174
SDR002_120	ATCCGGTCC.AGGTCAGCA	3762
SDR002_120	ATCCGGTCC.AGTGGAATG	4564
SDR002_120	ATCCGGTCC.GCACGCATT	1663
SDR002_120	ATCCGGTCC.GCGAGTCTA	830
SDR002_120	ATCCGGTCC.GTTGATGCA	295
SDR002_120	ATCCGTCTC.ACCGCTGTG	277
SDR002_120	ATCCGTCTC.ATTGACACG	4414
SDR002_120	ATCCGTCTC.CAACCTGGT	17705
SDR002_120	ATCCGTCTC.CATTCCGAG	1323
SDR002_120	ATCCGTCTC.CCGACTTGG	1902
SDR002_120	ATCCGTCTC.GAGCCGTTA	1009
SDR002_120	ATCCGTCTC.TCATCAGAG	206
SDR002_120	ATCCTCCGA.ACGATGACC	7297
SDR002_120	ATCCTCCGA.AGACATCCA	3795
SDR002_120	ATCCTCCGA.CCGGTTGAG	1428
SDR002_120	ATCCTCCGA.CTTAACAGC	11458
SDR002_120	ATCCTCCGA.GTCACTATG	6750
SDR002_120	ATCCTCCGA.TCGGAACGA	926
SDR002_120	ATCCTCCGA.TGCACGATG	2322
SDR002_120	ATCCTGCCT.GCGCTCTAT	29933
SDR002_120	ATCCTGCCT.TAGCTAAGA	1564
SDR002_120	ATCCTGCCT.TCGCGTCAT	14431
SDR002_120	ATCCTGCCT.TCTGGAGGA	947
SDR002_120	ATCGAATCG.ACCGTCCTA	4811
SDR002_120	ATCGAATCG.ATCAGTCGA	5490
SDR002_120	ATCGAATCG.CACGGATAG	4341
SDR002_120	ATCGAATCG.CATACGCAG	6114
SDR002_120	ATCGAATCG.CCTTGACGG	1801
SDR002_120	ATCGAATCG.CTGAGTAGC	4792
SDR002_120	ATCGAATCG.GGAGATGAG	640
SDR002_120	ATCGAATCG.TGGTAGCAG	562
SDR002_120	ATCGATCCT.AGAAGTAAC	365
SDR002_120	ATCGATCCT.ATACCGCTT	6934
SDR002_120	ATCGATCCT.ATCACTTCC	11393
SDR002_120	ATCGATCCT.GACCGGTAG	1413
SDR002_120	ATCGATCCT.GGATCAGGT	8173
SDR002_120	ATCGATCCT.TGGTCCTAG	2958
SDR002_120	ATCGCCTCT.ACCACGCTA	3303
SDR002_120	ATCGCCTCT.CAGTGCTGC	3345
SDR002_120	ATCGCCTCT.CCAGCCAAT	11740
SDR002_120	ATCGCCTCT.CCGACGTCA	303
SDR002_120	ATCGCCTCT.TACCGCGTT	2450
SDR002_120	ATCGGTGGT.AACAATGCA	9399
SDR002_120	ATCGGTGGT.ACAATTCGG	4928
SDR002_120	ATCGGTGGT.AGCACCAGC	3344
SDR002_120	ATCGGTGGT.CAAGAGGAG	2331
SDR002_120	ATCGGTGGT.CAAGTCGAA	1162
SDR002_120	ATCGGTGGT.CCTCTGCAT	14323
SDR002_120	ATCGGTGGT.CGCATCTAC	1158
SDR002_120	ATCGGTGGT.TAAGCACTA	511
SDR002_120	ATCGGTGGT.TCCTGTGGA	515
SDR002_120	ATCGTAGTG.ATCGAATCG	657
SDR002_120	ATCGTAGTG.CTTCGTGCA	713
SDR002_120	ATCGTAGTG.GACGTCAAT	8859
SDR002_120	ATCGTAGTG.GCAACCAAC	1985
SDR002_120	ATCGTAGTG.GTCCTTCAT	2257
SDR002_120	ATCTACATC.CACAGCGAA	2612
SDR002_120	ATCTACATC.CATCTCGAT	21798
SDR002_120	ATCTACATC.CGGTTGCGA	5178
SDR002_120	ATCTACATC.CTTCCTGAT	16627
SDR002_120	ATCTACATC.GAATCACAT	3974
SDR002_120	ATCTACATC.GACTCTGGT	833
SDR002_120	ATCTACATC.GCAACACCT	6991
SDR002_120	ATCTACATC.GCGACACAG	6196
SDR002_120	ATCTACATC.TACAGGACT	2335
SDR002_120	ATCTACATC.TACGAACTC	2502
SDR002_120	ATCTACATC.TGCCACCGA	1831
SDR002_120	ATCTAGGTT.AACGTTCTT	18664
SDR002_120	ATCTAGGTT.AGTCATACT	3012
SDR002_120	ATCTAGGTT.CCTGTTAGC	12921
SDR002_120	ATCTAGGTT.GTAGAGAGC	5613
SDR002_120	ATCTCGAAC.AACCGTGAG	5324
SDR002_120	ATCTCGAAC.CATATGCGA	3292
SDR002_120	ATCTCGAAC.CCGCATCCT	22242
SDR002_120	ATCTCGAAC.CTAGTGCTG	1460
SDR002_120	ATCTCGAAC.GTGGAGGTC	18455
SDR002_120	ATCTCGAAC.TCGGATGTT	19186
SDR002_120	ATCTCGTGA.AGGTACCAA	834
SDR002_120	ATCTCGTGA.ATTCGAAGA	406
SDR002_120	ATCTCGTGA.CGCACTGAA	1768
SDR002_120	ATCTCTGCT.ACTACCATC	1287
SDR002_120	ATCTCTGCT.AGTACGAAT	6250
SDR002_120	ATCTCTGCT.ATCTGGTAG	10999
SDR002_120	ATCTCTGCT.CTAGTCGTC	719
SDR002_120	ATCTCTGCT.TCTTGGTAG	3889
SDR002_120	ATCTGCGTA.AGAGCGGAG	1049
SDR002_120	ATCTGCGTA.AGTCGCGAC	925
SDR002_120	ATCTGCGTA.ATCCGGTCC	2052
SDR002_120	ATCTGCGTA.CGAGTAGCA	553
SDR002_120	ATCTGCGTA.CGCGATGTA	182
SDR002_120	ATCTGCGTA.GACTCTCAC	564
SDR002_120	ATCTGCGTA.GCATACATG	213
SDR002_120	ATCTGCGTA.GGTTAGATG	1062
SDR002_120	ATCTGCGTA.TCCGGAGCT	1536
SDR002_120	ATCTGGTAG.ACCGTCACG	3733
SDR002_120	ATCTGGTAG.CACCTCGGA	3135
SDR002_120	ATCTGGTAG.CATACAACC	9570
SDR002_120	ATCTGGTAG.CCTTGTTGC	12904
SDR002_120	ATCTGGTAG.GAATCAACC	1735
SDR002_120	ATCTGGTAG.GATCCGCAC	5514
SDR002_120	ATCTGGTAG.TAAGGTCCG	3710
SDR002_120	ATCTGGTAG.TAGACCGCA	6498
SDR002_120	ATCTGGTAG.TGGAGAACC	7941
SDR002_120	ATCTTACAG.CCTGTTAGC	11162
SDR002_120	ATCTTACAG.CTGCAGAGC	2360
SDR002_120	ATGAACTAG.AATGCTGAT	12649
SDR002_120	ATGAACTAG.AGGTCAGCA	2831
SDR002_120	ATGAACTAG.CCACCATGC	3463
SDR002_120	ATGAACTAG.CTGCTTAGG	393
SDR002_120	ATGAACTAG.GTACTCTAC	304
SDR002_120	ATGACACAA.ACACATCTG	1986
SDR002_120	ATGACACAA.ACCAGCGTT	17350
SDR002_120	ATGACACAA.GCACGTAGA	2448
SDR002_120	ATGACACAA.TCGCATTCG	2690
SDR002_120	ATGAGATCC.AGGTACCAA	5246
SDR002_120	ATGAGATCC.CCTCGAGAG	1450
SDR002_120	ATGAGATCC.TGCCAGACG	5537
SDR002_120	ATGAGCAGG.CGGAGACTT	9431
SDR002_120	ATGAGCAGG.GATTGGAAG	1833
SDR002_120	ATGAGCAGG.GGATTACGC	281
SDR002_120	ATGAGCAGG.GGTTAGATG	1111
SDR002_120	ATGAGCAGG.TACGACTTG	218
SDR002_120	ATGAGCAGG.TCGGAACGA	469
SDR002_120	ATGAGCAGG.TGTCAACCT	7878
SDR002_120	ATGAGGTAT.CACTGGTCC	6657
SDR002_120	ATGAGGTAT.CCGCAGAAT	13799
SDR002_120	ATGAGGTAT.CGCATAACT	6638
SDR002_120	ATGAGGTAT.GCACCATCG	1120
SDR002_120	ATGAGGTAT.GTACTCTAC	6112
SDR002_120	ATGAGTGTG.CTACGAGAA	376
SDR002_120	ATGAGTGTG.GCGTTCAGA	678
SDR002_120	ATGAGTGTG.GTACGTCTA	5313
SDR002_120	ATGAGTGTG.TCCGATAAC	2677
SDR002_120	ATGAGTGTG.TGTAACAGT	11575
SDR002_120	ATGATAGCT.CTCCAGCGT	8388
SDR002_120	ATGATAGCT.GCTTACGTT	9829
SDR002_120	ATGATAGCT.GGAGTACAG	2257
SDR002_120	ATGATAGCT.GTCGTTGCG	3985
SDR002_120	ATGCAGTTC.ACTATCCTG	4625
SDR002_120	ATGCAGTTC.CGACGTACG	2172
SDR002_120	ATGCAGTTC.CGCTTCACG	1628
SDR002_120	ATGCAGTTC.CTCCGCATT	13995
SDR002_120	ATGCAGTTC.GTACTCTAC	2035
SDR002_120	ATGCAGTTC.TATTACTCG	2060
SDR002_120	ATGCAGTTC.TGACGATGA	1891
SDR002_120	ATGCCTGTC.AGCTCTCCG	5299
SDR002_120	ATGCCTGTC.GTGGATAAG	2599
SDR002_120	ATGCCTGTC.TCAAGGTCG	4942
SDR002_120	ATGCCTGTC.TTGGTAACT	10274
SDR002_120	ATGCCTTCA.CGTCATGGA	1354
SDR002_120	ATGCCTTCA.GCACAGTAA	3433
SDR002_120	ATGCGCCGT.CAACCTGGT	18861
SDR002_120	ATGCGCCGT.CCGCATCCT	8391
SDR002_120	ATGCGCCGT.GAGACGATC	1773
SDR002_120	ATGCGCCGT.GTGAGGACG	1856
SDR002_120	ATGCGCCGT.TAGTGCACT	3003
SDR002_120	ATGCGCCGT.TGTAGGTTA	3673
SDR002_120	ATGCGCTAC.ATCACCGCA	1898
SDR002_120	ATGCGCTAC.CGCGATGTA	1203
SDR002_120	ATGCGCTAC.CTACTGTCA	2419
SDR002_120	ATGCGCTAC.TACTCGCTG	2510
SDR002_120	ATGCGCTAC.TAGGTCAAC	10378
SDR002_120	ATGCGGATT.GAGGTCCTT	14937
SDR002_120	ATGCGGATT.GCGGTAGTC	4421
SDR002_120	ATGCGGATT.TGGTGGTAA	5389
SDR002_120	ATGCGTGGA.AGTAATCAG	3736
SDR002_120	ATGCGTGGA.CAGCAGTAC	978
SDR002_120	ATGCGTGGA.CATAATTGG	3999
SDR002_120	ATGCGTGGA.GGATTACGC	1628
SDR002_120	ATGCTCACC.AGTACTCTC	4939
[truncated: 15,095 more rows]

## Sheet: Fig2_S3_f
Sample	DATA	ID	Percentage
SDR002_120	gDNA	Perc_gDNA	0.999858
SDR002_240	gDNA	Perc_gDNA	0.999227
SDR002_480	gDNA	Perc_gDNA	0.996546
SDR002_120	gDNA	Perc_RNA	0.00014247
SDR002_240	gDNA	Perc_RNA	0.000772618
SDR002_480	gDNA	Perc_RNA	0.00345445
SDR002_120	RNA	Perc_gDNA	0.00150584
SDR002_240	RNA	Perc_gDNA	0.0507533
SDR002_480	RNA	Perc_gDNA	0.0486372
SDR002_120	RNA	Perc_RNA	0.998494
SDR002_240	RNA	Perc_RNA	0.949247
SDR002_480	RNA	Perc_RNA	0.951363
