# Supplementary material for: Functional phenotyping of genomic variants using joint multiomic single-cell DNA–RNA sequencing
Source: Nat Methods. 2025 Sep 1;22(10):2032–41. doi: 10.1038/s41592-025-02805-0 (PMC12510883; doi:10.1038/s41592-025-02805-0)
Supplement: Supplementary file 11 — Source data for all tables. [file 41592_2025_2805_MOESM11_ESM.xlsx]

## Sheet: Fig2_S4_a
cell	nCount_RNA	nReads_gDNA	nFeature_gDNA_perc	Sample
AACAACCTA.GACATATGT	5335	4984	0.866667	SDR002_120
AACAACCTA.TGCGCTGCA	267	804	0.466667	SDR002_120
AACAACCTA.TTGCAGTCA	700	9392	0.9	SDR002_120
AACAACTGG.AATCTCCTA	1531	4271	0.783333	SDR002_120
AACAACTGG.CGTACATCT	2857	4389	0.883333	SDR002_120
AACAACTGG.TACAAGAGG	1584	3703	0.833333	SDR002_120
AACAACTGG.TTGGACTTC	2139	4826	0.883333	SDR002_120
AACAATGCA.AAGCCAAGT	366	3832	0.816667	SDR002_120
AACAATGCA.AAGCTGGTC	2078	7107	0.916667	SDR002_120
AACAATGCA.CGTTACACC	3700	7643	0.933333	SDR002_120
AACAATGCA.GGTACTTCC	3990	6742	0.916667	SDR002_120
AACAATGCA.GGTTAACAG	679	7580	0.883333	SDR002_120
AACAATGCA.GTTACTACT	1985	2954	0.733333	SDR002_120
AACAATGCA.TGCCAGACG	4758	5455	0.833333	SDR002_120
AACACACTC.AAGCTGGTC	1585	9334	0.933333	SDR002_120
AACACACTC.CCTAGAGTA	803	6217	0.816667	SDR002_120
AACAGATCG.CACAATAAC	1132	1884	0.766667	SDR002_120
AACAGATCG.CCGAATATG	672	4980	0.8	SDR002_120
AACAGATCG.CCTGACCTC	267	411	0.266667	SDR002_120
AACAGATCG.CGACCATCA	3206	6791	0.9	SDR002_120
AACAGATCG.GATACTGTG	1659	5660	0.866667	SDR002_120
AACAGATCG.GCGGTAGTC	1391	1685	0.65	SDR002_120
AACAGATCG.TAGTCGCAT	5135	5430	0.9	SDR002_120
AACAGATCG.TCTACAGTT	3504	4244	0.916667	SDR002_120
AACAGATCG.TTGTTAGAG	7169	10832	0.933333	SDR002_120
AACAGCAGT.AGAGGTGAA	3582	10257	0.933333	SDR002_120
AACAGCAGT.AGCCACTTC	1873	10318	0.9	SDR002_120
AACAGCAGT.CTTAGGACT	4618	3992	0.833333	SDR002_120
AACAGCAGT.GTACCTAAC	986	5274	0.85	SDR002_120
AACAGCAGT.GTGCGAGTA	577	1379	0.7	SDR002_120
AACAGCAGT.TACCGATTG	3051	8726	0.833333	SDR002_120
AACCATGGT.ATGATAGCT	1735	1338	0.566667	SDR002_120
AACCATGGT.CACCAGAAG	1620	8479	0.9	SDR002_120
AACCATGGT.CGATCCAGA	1839	3666	0.8	SDR002_120
AACCATGGT.GGTTGAAGG	2834	9426	0.95	SDR002_120
AACCGCTGA.AATCTCCTA	1887	4836	0.866667	SDR002_120
AACCGCTGA.ATTCATGTG	617	6634	0.883333	SDR002_120
AACCGCTGA.CTGTCACTT	4008	7321	0.9	SDR002_120
AACCGCTGA.GAGGTGAGC	3472	3503	0.816667	SDR002_120
AACCGTGAG.ATGAGTGTG	580	5443	0.866667	SDR002_120
AACCGTGAG.GGATCGTTC	5523	5942	0.85	SDR002_120
AACCGTGAG.GTACAATGC	1471	1868	0.733333	SDR002_120
AACGAGAAT.ACGCTCTTA	994	2765	0.766667	SDR002_120
AACGAGAAT.AGTGAACGG	4363	7134	0.933333	SDR002_120
AACGAGAAT.CAAGTCGAA	3439	11399	0.95	SDR002_120
AACGAGAAT.CCATACGAT	7748	6152	0.833333	SDR002_120
AACGAGAAT.CGCGTACTA	2640	6955	0.85	SDR002_120
AACGAGAAT.TCGGATGTT	3598	4172	0.783333	SDR002_120
AACGAGGTG.ACTATCCTG	1784	2256	0.816667	SDR002_120
AACGAGGTG.AGCCAGGAC	3986	9194	0.85	SDR002_120
AACGAGGTG.CCACGGATC	526	3283	0.833333	SDR002_120
AACGAGGTG.GTCGACATT	6883	10219	0.933333	SDR002_120
AACGAGGTG.GTGGAGGTC	5345	8810	0.95	SDR002_120
AACGATGAC.ACGCACACT	5871	6695	0.833333	SDR002_120
AACGATGAC.ACTCCGTCG	2782	4727	0.816667	SDR002_120
AACGATGAC.ATCCTCCGA	657	1275	0.716667	SDR002_120
AACGATGAC.CTGAGTAGC	2966	6029	0.833333	SDR002_120
AACGATGAC.CTGGTCGGT	2339	10641	0.916667	SDR002_120
AACGATGAC.CTTGCGACC	4789	5124	0.866667	SDR002_120
AACGATGAC.TTCCTAAGG	2419	4803	0.833333	SDR002_120
AACGCATTG.AGAAGTCCT	8039	13061	0.916667	SDR002_120
AACGCATTG.CATGCCAGT	5033	7087	0.866667	SDR002_120
AACGCATTG.CCAACGGAA	1552	7357	0.85	SDR002_120
AACGCATTG.CCACGTTCT	6515	5414	0.816667	SDR002_120
AACGCATTG.CCATTACAG	629	3446	0.75	SDR002_120
AACGCATTG.TACCATGTA	581	1315	0.7	SDR002_120
AACGCATTG.TCTGTGAAG	2328	8753	0.883333	SDR002_120
AACGCATTG.TTACACCTT	5550	3376	0.783333	SDR002_120
AACGCCTAC.ATCGTAGTG	1635	3069	0.85	SDR002_120
AACGCCTAC.ATGCGTGGA	444	2690	0.8	SDR002_120
AACGCCTAC.CATCCTCTC	3951	4586	0.783333	SDR002_120
AACGCCTAC.CGACAGACC	243	3082	0.783333	SDR002_120
AACGCCTAC.CTACCTGCG	840	3560	0.783333	SDR002_120
AACGCCTAC.GTCAACTGA	274	4959	0.9	SDR002_120
AACGCTCAA.AAGAGAGAG	3106	4626	0.816667	SDR002_120
AACGCTCAA.ACATTCCAC	2648	6280	0.866667	SDR002_120
AACGCTCAA.ATGCCTTCA	2448	3592	0.8	SDR002_120
AACGCTCAA.CCACTTCGC	6382	4312	0.8	SDR002_120
AACGCTCAA.CGAGCTTAC	5198	10459	0.933333	SDR002_120
AACGCTCAA.CTGCTGCTT	2900	4903	0.866667	SDR002_120
AACGCTCAA.GTGCCATGA	1551	7670	0.85	SDR002_120
AACGCTCAA.TCAGGACTG	2337	7647	0.883333	SDR002_120
AACGCTCAA.TGACCTCCT	4266	8402	0.933333	SDR002_120
AACGGAGAT.AGAGAGTGG	3943	10319	0.966667	SDR002_120
AACGGAGAT.CAGTCTAAC	1674	4292	0.85	SDR002_120
AACGGAGAT.CGAGTAGCA	2461	6221	0.866667	SDR002_120
AACGGAGAT.CTACGTTGG	3531	6028	0.833333	SDR002_120
AACGGAGAT.GGAGTTAGC	4420	9867	0.916667	SDR002_120
AACGGAGAT.GGTGTTCAT	256	679	0.433333	SDR002_120
AACGGAGAT.GTCTTCTCG	556	7835	0.866667	SDR002_120
AACGGTAGC.ATGCTGTCG	1827	9641	0.933333	SDR002_120
AACGGTAGC.CCTTAATTC	1956	3433	0.816667	SDR002_120
AACGGTAGC.GTCAAGATC	4282	5432	0.9	SDR002_120
AACGGTAGC.TAACACATC	2945	5109	0.833333	SDR002_120
AACGTCGAG.ACGCTAGTG	3696	5132	0.85	SDR002_120
AACGTCGAG.ATTGGTTCC	360	1999	0.75	SDR002_120
AACGTCGAG.CGATACTCT	5629	7651	0.866667	SDR002_120
AACGTCGAG.CGTCTGCTG	298	6881	0.9	SDR002_120
AACGTCGAG.TGCCACCGA	1702	6496	0.9	SDR002_120
AACGTTCTT.AAGTCATGA	2455	7541	0.933333	SDR002_120
AACGTTCTT.CTTCCGTGG	1348	8550	0.95	SDR002_120
AACGTTCTT.GATGTTACA	211	2526	0.766667	SDR002_120
AACGTTCTT.TGTGAGTAT	4252	8138	0.916667	SDR002_120
AACGTTCTT.TGTGTCTAC	3412	6216	0.866667	SDR002_120
AACTAACTG.ACTAAGTTC	3504	5631	0.933333	SDR002_120
AACTAACTG.TGTGTCTAC	2148	4637	0.75	SDR002_120
AACTCCATG.CCATAGCCA	2934	4810	0.816667	SDR002_120
AACTCCATG.CTCAGGTAC	690	1498	0.65	SDR002_120
AACTCCATG.TCGCGTCAT	887	8512	0.9	SDR002_120
AACTCCATG.TTAAGTGGT	2427	1895	0.716667	SDR002_120
AACTGATTC.AAGCTGGTC	986	4236	0.85	SDR002_120
AACTGATTC.AGCACCAGC	2727	2148	0.75	SDR002_120
AACTGATTC.AGCATATGG	3733	6036	0.866667	SDR002_120
AACTGATTC.CACTCACTA	1040	2167	0.8	SDR002_120
AACTGATTC.GTGCACGAG	2358	5664	0.816667	SDR002_120
AACTGATTC.TCGTAATAG	248	5543	0.883333	SDR002_120
AACTGCGAC.ACTCGTAGG	957	1289	0.666667	SDR002_120
AACTGCGAC.AGTAATGGT	5914	8281	0.85	SDR002_120
AACTGCGAC.ATGTGAGAC	883	1267	0.666667	SDR002_120
AACTGCGAC.GATACTGTG	1297	4974	0.866667	SDR002_120
AACTGCGAC.TGCAGTTCA	175	3919	0.85	SDR002_120
AACTTAGCT.AACCATGGT	5717	10651	0.966667	SDR002_120
AACTTAGCT.AACGGAGAT	3565	6281	0.85	SDR002_120
AACTTAGCT.CCGCTATCC	1695	15315	0.966667	SDR002_120
AACTTAGCT.CCTCGAGAG	2607	6620	0.916667	SDR002_120
AACTTAGCT.CGTAATGAC	2834	7869	0.916667	SDR002_120
AACTTAGCT.GTGACTCTC	3214	5189	0.866667	SDR002_120
AACTTAGCT.GTGGACTGG	208	5526	0.866667	SDR002_120
AACTTAGCT.TCGTGACGT	5643	4378	0.85	SDR002_120
AACTTCTGC.GCGATGGTG	1659	6329	0.95	SDR002_120
AACTTCTGC.TATCATGCT	2926	2748	0.766667	SDR002_120
AACTTGTCG.ACCGACGGT	1143	10410	0.883333	SDR002_120
AACTTGTCG.CGAGCCGTT	5322	7465	0.883333	SDR002_120
AACTTGTCG.CTCTCGATA	1780	5157	0.833333	SDR002_120
AACTTGTCG.GAGCATACA	756	8638	0.933333	SDR002_120
AACTTGTCG.TAGACACGT	1129	5609	0.85	SDR002_120
AAGACGAAG.AGATCTTCA	624	7378	0.866667	SDR002_120
AAGACGAAG.AGCGCATGA	2947	10308	0.866667	SDR002_120
AAGACGAAG.ATATCCGAT	2654	4544	0.816667	SDR002_120
AAGACGAAG.CACCTAGCG	3854	5041	0.85	SDR002_120
AAGACGAAG.CCATACGAT	6001	6341	0.916667	SDR002_120
AAGACGAAG.CCGATCTCT	5445	9452	0.95	SDR002_120
AAGACGAAG.CGTATAGCG	718	9406	0.933333	SDR002_120
AAGACGAAG.CTGCTGCTT	5795	3313	0.8	SDR002_120
AAGACGAAG.GAACTGCAA	522	832	0.5	SDR002_120
AAGACGAAG.GAGTCGTAC	671	3407	0.85	SDR002_120
AAGACGAAG.TCATCATCT	353	1551	0.666667	SDR002_120
AAGACGAAG.TGATTGTGC	3989	8505	0.833333	SDR002_120
AAGACTACC.CTGGTAATC	3395	4066	0.766667	SDR002_120
AAGACTACC.GCCTTAGAG	1141	7444	0.916667	SDR002_120
AAGACTACC.GCTACAATG	2415	5456	0.85	SDR002_120
AAGACTGGT.CGCACTGAA	1213	8636	0.95	SDR002_120
AAGACTGGT.CGTGTGTGG	2491	6111	0.883333	SDR002_120
AAGACTGGT.CTGCAAGCC	5718	6217	0.816667	SDR002_120
AAGACTGGT.GCGTAACAA	1213	6018	0.85	SDR002_120
AAGACTGGT.GGTACTTCC	1844	3039	0.8	SDR002_120
AAGACTGGT.TAGTGATCC	3206	9934	0.883333	SDR002_120
AAGACTGGT.TCTGCGCTG	3708	6431	0.866667	SDR002_120
AAGAGAACT.AGGAGGTGA	1457	3314	0.816667	SDR002_120
AAGAGAACT.GATCCGCAC	2827	8626	0.966667	SDR002_120
AAGAGAACT.GCACGCATT	7742	4102	0.8	SDR002_120
AAGAGAACT.GTCTTCTCG	3574	5958	0.833333	SDR002_120
AAGAGAACT.TTAGGAAGG	4158	5324	0.883333	SDR002_120
AAGAGAGAG.AACGTTCTT	5731	8790	0.866667	SDR002_120
AAGAGAGAG.ACGTCGCTC	4215	7504	0.9	SDR002_120
AAGAGAGAG.ACTGGACCA	2859	6926	0.85	SDR002_120
AAGAGAGAG.ATAGTCTCC	6360	4024	0.783333	SDR002_120
AAGAGAGAG.CTACGAGAA	311	4356	0.85	SDR002_120
AAGAGAGAG.GAATAAGAG	2460	5094	0.866667	SDR002_120
AAGAGAGAG.GATTAGTGT	692	8883	0.883333	SDR002_120
AAGAGAGAG.GCTTACTAG	1908	7840	0.866667	SDR002_120
AAGAGAGAG.GGTAGCATC	1840	7864	0.9	SDR002_120
AAGAGAGAG.TGCCGAACT	5504	3772	0.8	SDR002_120
AAGCAACTA.CCGCAGCTA	4628	6665	0.816667	SDR002_120
AAGCAACTA.CGAGCTTAC	2856	5037	0.85	SDR002_120
AAGCAACTA.GCTCAATGA	692	6885	0.866667	SDR002_120
AAGCAACTA.GGTGGAGCT	4268	3596	0.833333	SDR002_120
AAGCAACTA.GTAACGCGA	787	1245	0.666667	SDR002_120
AAGCAACTA.TTAACGTTC	3685	8844	0.883333	SDR002_120
AAGCAATCG.AGCGGTAAG	2254	3182	0.783333	SDR002_120
AAGCAATCG.AGTCCGTGT	6445	7449	0.866667	SDR002_120
AAGCAATCG.CACGTCATA	1330	1940	0.766667	SDR002_120
AAGCAATCG.CGTGAGACT	269	6301	0.933333	SDR002_120
AAGCAATCG.CTTAGAAGG	2038	2110	0.7	SDR002_120
AAGCACAAC.ACATGACTA	1441	4812	0.883333	SDR002_120
AAGCACAAC.CGGTTCTAT	3830	3205	0.783333	SDR002_120
AAGCACAAC.GGACACTGG	1121	4657	0.8	SDR002_120
AAGCACAAC.TCAGACAAG	2718	6309	0.95	SDR002_120
AAGCACAAC.TGTGAGTAT	2573	7631	0.9	SDR002_120
AAGCAGCAT.AGTAATCAG	448	8383	0.866667	SDR002_120
AAGCAGCAT.AGTGTGCAC	4751	7955	0.866667	SDR002_120
AAGCAGCAT.CACATGTGC	1707	3297	0.833333	SDR002_120
AAGCAGCAT.TAGTAGTCT	4184	4677	0.8	SDR002_120
AAGCAGCAT.TGTCCATAG	305	3671	0.783333	SDR002_120
AAGCAGCAT.TTATGAGGA	321	5752	0.816667	SDR002_120
AAGCATTGC.ACTCCAACT	2513	11513	0.966667	SDR002_120
AAGCATTGC.AGCCGGATC	1290	10232	0.9	SDR002_120
AAGCATTGC.CACATGTGC	2528	7036	0.916667	SDR002_120
AAGCATTGC.CATTCAGTT	4769	6931	0.833333	SDR002_120
AAGCATTGC.GTAGACTCT	2714	12757	0.95	SDR002_120
AAGCATTGC.GTCTTATGC	5686	8338	0.866667	SDR002_120
AAGCCAAGT.AATACCTTG	260	6187	0.9	SDR002_120
AAGCCAAGT.CCAAGTCGA	1593	6642	0.85	SDR002_120
AAGCCAAGT.CCTATTCAA	321	5004	0.883333	SDR002_120
AAGCCAAGT.CGCTTGTAG	1763	2639	0.766667	SDR002_120
AAGCCAAGT.GAGATTCCT	3926	7040	0.95	SDR002_120
AAGCCAAGT.GTAGAAGTT	4999	8139	0.916667	SDR002_120
AAGCCAAGT.TAGCACTAT	5646	9089	0.9	SDR002_120
AAGCCACAC.AACGGAGAT	3321	879	0.4	SDR002_120
AAGCCACAC.AGGTACCAA	1340	4146	0.883333	SDR002_120
AAGCCACAC.AGTCCAGTG	3334	6043	0.883333	SDR002_120
AAGCCACAC.ATTCACCTC	2219	4712	0.866667	SDR002_120
AAGCCACAC.CAGTACATC	4513	5311	0.85	SDR002_120
AAGCCACAC.CCTCGGTCA	2061	7965	0.9	SDR002_120
AAGCCACAC.CCTGTCATT	8885	11618	0.95	SDR002_120
AAGCCACAC.CTACGGTAT	1843	7255	0.9	SDR002_120
AAGCCACAC.CTCAGCTGG	2529	6189	0.833333	SDR002_120
AAGCCACAC.CTGCGTCAC	2291	4274	0.85	SDR002_120
AAGCCACAC.GAGACTCGA	781	1527	0.65	SDR002_120
AAGCCACAC.TGTTGTCGA	2643	4460	0.816667	SDR002_120
AAGCTGAGG.TAATGTAGC	944	2778	0.883333	SDR002_120
AAGCTGAGG.TATGTACCT	502	2047	0.733333	SDR002_120
AAGCTGAGG.TCACGCGAC	2284	4960	0.866667	SDR002_120
AAGCTGGTC.AGCGTAGAA	1084	3725	0.9	SDR002_120
AAGCTGGTC.CCACGGATC	922	7154	0.883333	SDR002_120
AAGCTGGTC.CCTCATAAC	2278	9377	0.9	SDR002_120
AAGCTGGTC.GAATTCAGT	3474	7150	0.9	SDR002_120
AAGCTGGTC.GAGGTGAGC	662	399	0.25	SDR002_120
AAGCTGGTC.TACAGTTAG	2109	4886	0.883333	SDR002_120
AAGCTGGTC.TATTACTCG	3685	5209	0.833333	SDR002_120
AAGCTGGTC.TGAACGTCA	587	4396	0.766667	SDR002_120
AAGCTTGCA.AGCATATGG	1243	4663	0.866667	SDR002_120
AAGCTTGCA.GTTGCATGG	1814	2281	0.75	SDR002_120
AAGCTTGCA.TACAACACC	1364	8456	0.933333	SDR002_120
AAGCTTGCA.TCGTCCGAT	6512	4755	0.85	SDR002_120
AAGGAACAG.AGTCGCGAC	4632	7613	0.833333	SDR002_120
AAGGAACAG.CATCCTCTC	2036	1598	0.616667	SDR002_120
AAGGAACAG.CCTTGACGG	1307	4578	0.8	SDR002_120
AAGGAACAG.CGCGATGTA	280	6489	0.9	SDR002_120
AAGGAACAG.GTGTATCTG	536	9579	0.9	SDR002_120
AAGGAACAG.GTGTCGAGC	3857	6944	0.933333	SDR002_120
AAGGAAGTC.CACGATAGA	777	5085	0.916667	SDR002_120
AAGGAAGTC.CCGATGTTC	4308	9132	0.95	SDR002_120
AAGGAAGTC.CTTCCTGAT	3238	9479	0.9	SDR002_120
AAGGAAGTC.GATCTGTTC	2728	6086	0.816667	SDR002_120
AAGGAAGTC.TGATTGTGC	2952	7294	0.916667	SDR002_120
AAGGATACG.GGAGTTAGC	1701	2995	0.866667	SDR002_120
AAGGATACG.TATACGTGG	2164	7645	0.883333	SDR002_120
AAGGATACG.TGGTAGCAG	1750	6635	0.95	SDR002_120
AAGGATACG.TTCATCCAA	3030	4718	0.8	SDR002_120
AAGGATCGT.CCTCTGCAT	6982	6963	0.883333	SDR002_120
AAGGATCGT.GCGGAGATT	1955	11257	0.95	SDR002_120
AAGGATCGT.TACGTTACC	4337	9017	0.95	SDR002_120
AAGGATCGT.TCAATGGAC	2210	3480	0.8	SDR002_120
AAGGATCGT.TCAGCGACC	2461	923	0.566667	SDR002_120
AAGGTCTGA.CAATCTCCG	4603	5494	0.816667	SDR002_120
AAGGTCTGA.CCTGTTAGC	4409	4231	0.8	SDR002_120
AAGGTCTGA.GGTAACTAC	1690	5008	0.916667	SDR002_120
AAGGTCTGA.TAGTCGCAT	3665	11916	0.95	SDR002_120
AAGGTCTGA.TGCCATCTC	202	519	0.383333	SDR002_120
AAGGTGCTG.ACACAGAAC	1684	981	0.55	SDR002_120
AAGGTGCTG.ACGTAGTAT	4245	10226	0.966667	SDR002_120
AAGGTGCTG.AGAGGTGAA	554	2459	0.75	SDR002_120
AAGGTGCTG.ATATAGCGT	6190	4166	0.833333	SDR002_120
AAGGTGCTG.ATGGTTCGA	1484	4150	0.816667	SDR002_120
AAGGTGCTG.ATTCTCTGG	3153	6779	0.866667	SDR002_120
AAGGTGCTG.CACCTTCCT	937	7136	0.883333	SDR002_120
AAGGTGCTG.GCTGACAGA	1968	3581	0.75	SDR002_120
AAGGTGCTG.GTACCACAA	2423	7412	0.883333	SDR002_120
AAGGTGCTG.GTCGTTGCG	738	779	0.45	SDR002_120
AAGGTGCTG.TATTGACTG	1186	6071	0.916667	SDR002_120
AAGTACAGA.AGTGAGAGA	1958	4004	0.766667	SDR002_120
AAGTACAGA.TAACGTGTC	2512	6444	0.866667	SDR002_120
AAGTAGGAC.CCGAGCTGA	172	1090	0.616667	SDR002_120
AAGTAGGAC.GCGACAACC	5044	3015	0.733333	SDR002_120
AAGTAGGAC.GTAGCCTTG	685	847	0.5	SDR002_120
AAGTAGGAC.TAAGTACAC	3563	6099	0.883333	SDR002_120
AAGTAGGAC.TACAGGACT	5457	9765	0.95	SDR002_120
AAGTAGGAC.TTAGGAAGG	2534	5023	0.8	SDR002_120
AAGTCATGA.CACCAGAAG	1984	8558	0.916667	SDR002_120
AAGTTCTCT.GTCGTCGAC	592	1342	0.666667	SDR002_120
AAGTTCTCT.TGCATCGGA	1560	3192	0.8	SDR002_120
AAGTTCTCT.TGTTAAGCC	5787	6978	0.866667	SDR002_120
AAGTTGCCA.CCTGCAGAT	1672	2167	0.716667	SDR002_120
AAGTTGCCA.GCGACACAG	2105	3763	0.8	SDR002_120
AAGTTGCCA.TCACTCGCT	1272	3036	0.766667	SDR002_120
AATAACTCC.ACACCGCCA	1488	12062	0.966667	SDR002_120
AATAACTCC.ACAGCGTAT	804	8822	0.916667	SDR002_120
AATAACTCC.GCCACGAGT	1526	9253	0.9	SDR002_120
AATAACTCC.GCTACAATG	4475	7775	0.9	SDR002_120
AATAACTCC.GTAATCAGC	690	7156	0.883333	SDR002_120
AATAACTCC.GTTAGATTG	5543	8246	0.85	SDR002_120
AATAACTCC.TCCAACGTG	3104	7133	0.933333	SDR002_120
AATAACTCC.TTCACCTTG	466	6902	0.883333	SDR002_120
AATACCTTG.CGGAGACTT	3736	3894	0.833333	SDR002_120
AATACCTTG.GATCTAGAG	1453	4252	0.8	SDR002_120
AATACCTTG.GCTTCTGAA	588	4106	0.833333	SDR002_120
AATACGTCT.AACTCCATG	2865	8791	0.916667	SDR002_120
AATACGTCT.CCTAAGAAG	1883	4770	0.85	SDR002_120
AATACGTCT.CGAACAGAG	2805	5601	0.8	SDR002_120
AATACGTCT.GTAGAAGTT	5291	5924	0.866667	SDR002_120
AATACGTCT.TATGACCGA	1022	8207	0.916667	SDR002_120
AATACGTCT.TCAAGGTCG	3008	8020	0.9	SDR002_120
AATACGTCT.TCAGCGACC	523	4587	0.783333	SDR002_120
AATACTCCG.ACCGTCCTA	1206	4908	0.85	SDR002_120
AATACTCCG.AGTTAGGTC	1416	7563	0.916667	SDR002_120
AATACTCCG.ATAAGACAG	4890	7087	0.816667	SDR002_120
AATACTCCG.ATCAAGCAT	1214	6177	0.9	SDR002_120
AATACTCCG.CTAGAGTCG	905	2056	0.75	SDR002_120
AATACTCCG.GTGGTACGG	2917	8736	0.866667	SDR002_120
AATACTCCG.TAGAGACTA	1124	4312	0.85	SDR002_120
AATACTCCG.TCTTGGTAG	1637	3365	0.833333	SDR002_120
AATAGACGC.AATCGCCAT	2208	2965	0.8	SDR002_120
AATAGACGC.AGTAATGGT	3952	3557	0.766667	SDR002_120
AATATCAGC.GCCATCGCT	2928	2826	0.783333	SDR002_120
AATATCAGC.TAGGATGCC	1639	4668	0.85	SDR002_120
AATATCAGC.TCGCTGATT	6149	7728	0.85	SDR002_120
AATATCAGC.TGGAGAACC	5426	7306	0.883333	SDR002_120
AATATCAGC.TGTCACATA	1110	6954	0.916667	SDR002_120
AATATCGCT.AGAATCAGA	2649	4791	0.816667	SDR002_120
AATATCGCT.AGGTCAGCA	1091	5971	0.85	SDR002_120
AATATCGCT.ATAATCGAG	2295	9626	0.916667	SDR002_120
AATATCGCT.GTAGCTACA	1207	3685	0.783333	SDR002_120
AATATCGCT.TTACACCTT	3905	6597	0.866667	SDR002_120
AATCAGGAG.ACTAAGTTC	2783	5125	0.8	SDR002_120
AATCAGGAG.CGCATAACT	8704	10083	0.9	SDR002_120
AATCAGGAG.GTAAGGTCC	4364	5272	0.85	SDR002_120
AATCAGGAG.TAGCTGTTG	2890	6512	0.916667	SDR002_120
AATCAGGAG.TATGAGACC	2333	8501	0.883333	SDR002_120
AATCAGGAG.TGGAATCGT	4448	7303	0.866667	SDR002_120
AATCCGCTG.AGTAATCAG	4137	5626	0.816667	SDR002_120
AATCCGCTG.CCACTGAAG	3170	6339	0.816667	SDR002_120
AATCCGCTG.CGTGTATTC	5560	10406	0.933333	SDR002_120
AATCCGCTG.CTCTGCGGT	754	4488	0.833333	SDR002_120
AATCCGCTG.GCACTGGAT	5436	5924	0.933333	SDR002_120
AATCCGCTG.TGCCGACTA	326	712	0.5	SDR002_120
AATCCTCGT.AGTGATGCG	1131	586	0.333333	SDR002_120
AATCCTCGT.CCTAAGAAG	427	4144	0.833333	SDR002_120
AATCCTCGT.GATATATCC	2243	7898	0.916667	SDR002_120
AATCCTCGT.GGTGTGACC	2526	4955	0.833333	SDR002_120
AATCCTCGT.GTCCACAAC	441	455	0.316667	SDR002_120
AATCCTCGT.TGCGTAATC	3547	4988	0.85	SDR002_120
AATCCTCGT.TTCCAGATT	2163	1495	0.616667	SDR002_120
AATCGCCAT.ATGAACTAG	2261	5848	0.816667	SDR002_120
AATCGCCAT.ATGGACGTT	5713	5552	0.833333	SDR002_120
AATCGCCAT.ATGGATATC	1510	8970	0.916667	SDR002_120
AATCGCCAT.ATGTCGCCT	5642	4445	0.833333	SDR002_120
AATCGCCAT.CGCTTGTAG	1888	5004	0.85	SDR002_120
AATCGCCAT.TATCTAGGT	4184	6131	0.933333	SDR002_120
AATCGCCAT.TGCGCACTG	2938	4831	0.783333	SDR002_120
AATCGCCAT.TGGTAGCAG	2316	3538	0.833333	SDR002_120
AATCGTGTT.CAGATCATT	1149	3678	0.8	SDR002_120
AATCGTGTT.GTAGCATAC	2747	3962	0.883333	SDR002_120
AATCGTGTT.GTAGCTACA	349	885	0.516667	SDR002_120
AATCGTGTT.TCACCGAGG	3926	9717	0.95	SDR002_120
AATCGTGTT.TCGTCATTC	2266	5786	0.816667	SDR002_120
AATCGTGTT.TGTTGTCGA	464	3954	0.783333	SDR002_120
AATCTCCTA.ACAGCGGTC	3243	5642	0.883333	SDR002_120
AATCTCCTA.AGGTCCGTC	1273	2879	0.783333	SDR002_120
AATCTCCTA.AGTTATCGC	457	5477	0.85	SDR002_120
AATCTCCTA.GTATGCCTT	1757	7222	0.9	SDR002_120
AATCTCCTA.TCAGCGACC	2758	6900	0.883333	SDR002_120
AATCTCCTA.TTCTGGTGC	2307	4893	0.916667	SDR002_120
AATCTGACC.CGCCACCAT	1818	6795	0.833333	SDR002_120
AATCTGACC.CTCAGCTGG	1707	1555	0.666667	SDR002_120
AATCTGACC.TCGTCCGAT	2010	2504	0.75	SDR002_120
AATGAGTCG.ACCTGCAGA	510	8608	0.9	SDR002_120
AATGAGTCG.CAGTCTAAC	4829	7427	0.816667	SDR002_120
AATGAGTCG.GCTACAATG	951	6326	0.85	SDR002_120
AATGAGTCG.GTAGAGAGC	4119	7253	0.966667	SDR002_120
AATGAGTCG.TAGGAGCTA	1524	5026	0.85	SDR002_120
AATGAGTCG.TCATCATCT	3096	25209	0.966667	SDR002_120
AATGCACTT.AGACCAGCT	4522	2965	0.783333	SDR002_120
AATGCACTT.AGCAAGTCC	1997	4590	0.866667	SDR002_120
AATGCACTT.AGGATTGAG	2731	8062	0.9	SDR002_120
AATGCAGCG.CATGGTTAC	913	4558	0.866667	SDR002_120
AATGCAGCG.TACAACACC	6235	9080	0.933333	SDR002_120
AATGCAGCG.TGATGTGTG	215	2658	0.85	SDR002_120
AATGCCTCA.AAGTTCTCT	2886	5358	0.866667	SDR002_120
AATGCCTCA.ACACACCGT	1983	629	0.416667	SDR002_120
AATGCCTCA.AGCGACACC	3848	10440	0.933333	SDR002_120
AATGCCTCA.CATCCTCTC	3333	6692	0.866667	SDR002_120
AATGCCTCA.GTCAGTTGT	2803	6040	0.916667	SDR002_120
AATGCCTCA.TCTATGACA	1517	9474	0.883333	SDR002_120
AATGCGTGC.ACGTCTATG	194	6993	0.9	SDR002_120
AATGCGTGC.AGCCAGGAC	912	5047	0.833333	SDR002_120
AATGCGTGC.CCTCTTGTA	306	3780	0.766667	SDR002_120
AATGCGTGC.GTATGATCT	4556	4658	0.85	SDR002_120
AATGCGTGC.TCCACGTGC	253	872	0.5	SDR002_120
AATGCTATC.ACGTCTATG	5557	8931	0.933333	SDR002_120
AATGCTATC.AGCGACACC	4151	3675	0.766667	SDR002_120
AATGCTATC.CTTGCACAA	184	4936	0.866667	SDR002_120
AATGCTATC.GGTGAGTTC	5072	9153	0.866667	SDR002_120
AATGCTATC.GTCCACAAC	347	4436	0.75	SDR002_120
AATGCTATC.TACAACACC	469	8793	0.933333	SDR002_120
AATGCTGAT.AGCGGAACA	1595	6442	0.916667	SDR002_120
AATGCTGAT.CAGTCCTAA	3894	6630	0.85	SDR002_120
AATGCTGAT.CCTGACCTC	3389	7326	0.9	SDR002_120
AATGCTGAT.CTGAGTAGC	2039	3223	0.783333	SDR002_120
AATGCTGAT.GCGGAGATT	771	6181	0.9	SDR002_120
AATGCTGAT.TACCGATTG	2014	7367	0.866667	SDR002_120
AATGCTGAT.TGACGATGA	2347	5750	0.85	SDR002_120
AATGCTGAT.TTGTAATGC	3855	4450	0.816667	SDR002_120
AATGTGCGT.CACAACGCT	4577	4334	0.85	SDR002_120
AATGTGCGT.CCATCACGA	421	7141	0.9	SDR002_120
AATGTGCGT.GATCTAGAG	1789	4296	0.833333	SDR002_120
AATGTGCGT.TGTGAGTAT	4622	6512	0.883333	SDR002_120
AATTAGAGG.AAGTCATGA	396	4783	0.866667	SDR002_120
AATTAGAGG.GAGCATACA	645	3552	0.816667	SDR002_120
AATTAGAGG.GTCAGTTGT	4303	8563	0.916667	SDR002_120
AATTCGGAA.ACCATACTT	6124	7693	0.883333	SDR002_120
AATTCGGAA.ATAGCACGG	3461	3402	0.766667	SDR002_120
AATTCGGAA.CGCGATGTA	631	1962	0.733333	SDR002_120
AATTCGGAA.CTGATCAAG	1952	4841	0.85	SDR002_120
AATTCGGAA.GCTCTCCAA	2744	5113	0.866667	SDR002_120
AATTGGATC.AGCCAGGAC	3666	5881	0.9	SDR002_120
AATTGGATC.ATTGATCAC	4068	9608	0.933333	SDR002_120
AATTGGATC.CTGGACACT	3392	8526	0.9	SDR002_120
AATTGGATC.TAGACACGT	3067	4552	0.75	SDR002_120
AATTGGATC.TATCTAGGT	2149	3570	0.733333	SDR002_120
AATTGGTGA.CGGAACGAG	2075	5697	0.9	SDR002_120
AATTGGTGA.CGTGTATTC	4785	12637	0.966667	SDR002_120
AATTGGTGA.CTGGTAATC	1879	4212	0.833333	SDR002_120
AATTGGTGA.GAGTGCATA	192	2838	0.833333	SDR002_120
AATTGGTGA.TCAGGTGCA	1383	8312	0.9	SDR002_120
ACAACCGGA.AATGCAGCG	2061	7363	0.883333	SDR002_120
ACAACCGGA.ACCATCTAA	2565	5209	0.8	SDR002_120
ACAACCGGA.ATGCGGATT	6979	14952	0.95	SDR002_120
ACAACCGGA.ATTGATTGG	2195	3515	0.833333	SDR002_120
ACAACCGGA.CTAGTTCCA	4203	9204	0.9	SDR002_120
ACAACCGGA.GCGACCTGT	1242	9381	0.85	SDR002_120
ACAACCGGA.GTGCCATGA	2251	2729	0.733333	SDR002_120
ACAACCGGA.TAGACCTAC	259	5354	0.883333	SDR002_120
ACAACCGGA.TGTGTAGAG	875	6011	0.9	SDR002_120
ACAACCGGA.TTGCCGTAG	1594	5033	0.883333	SDR002_120
ACAACGAGC.ACTCGCTGT	332	1812	0.7	SDR002_120
ACAACGAGC.CATGGTTAC	563	7740	0.883333	SDR002_120
ACAACGAGC.CGGTGAGTC	1795	6200	0.883333	SDR002_120
ACAAGAATG.ACTTCAGTA	366	6864	0.966667	SDR002_120
ACAAGAATG.ATAGTGGTT	8064	8291	0.883333	SDR002_120
ACAAGAATG.CCTGACCTC	924	1035	0.633333	SDR002_120
ACAAGAATG.GATAAGCTG	779	3380	0.8	SDR002_120
ACAAGAATG.GCTAGTGGA	2134	7479	0.883333	SDR002_120
ACAAGGTAC.AATTGGATC	3669	8103	0.9	SDR002_120
ACAAGGTAC.ACCTGCAGA	513	1856	0.733333	SDR002_120
ACAAGGTAC.AGTACTACA	726	2826	0.75	SDR002_120
ACAAGGTAC.ATACCGCTT	6458	8049	0.9	SDR002_120
ACAAGGTAC.CAAGAGAGT	4478	3127	0.816667	SDR002_120
ACAAGGTAC.GCAACACCT	3539	7206	0.916667	SDR002_120
ACAAGGTAC.GCGCTACCT	6469	6572	0.933333	SDR002_120
ACAAGTACA.ACAAGAATG	396	2270	0.733333	SDR002_120
ACAAGTACA.ATCCAATGA	918	1706	0.683333	SDR002_120
ACAAGTACA.ATCGATCCT	3835	7565	0.866667	SDR002_120
ACAAGTACA.GATGTTACA	476	1281	0.6	SDR002_120
ACAAGTACA.GATTGAGTA	1279	5274	0.783333	SDR002_120
ACAAGTACA.GCGCTACCT	3755	7350	0.916667	SDR002_120
ACAAGTACA.GTAGAGAGC	1545	7470	0.95	SDR002_120
ACAAGTACA.GTCCGTAAG	812	3061	0.75	SDR002_120
ACAAGTACA.TTCCGAGCG	734	798	0.466667	SDR002_120
ACAATAGGT.ATATCAGCC	3198	4677	0.883333	SDR002_120
ACAATAGGT.GTCCTTCAT	5772	8522	0.933333	SDR002_120
ACAATAGGT.TACGACTTG	3544	4281	0.8	SDR002_120
ACAATAGGT.TGCTCCTCC	1933	6913	0.9	SDR002_120
ACAATAGGT.TTAACGGAG	1197	6365	0.916667	SDR002_120
ACAATTCGG.ATCTCTGCT	5781	10155	0.916667	SDR002_120
ACAATTCGG.CGTGCCTAT	1312	2835	0.816667	SDR002_120
ACAATTCGG.CTATCCATC	3008	4851	0.883333	SDR002_120
ACAATTCGG.GCGTGATAC	3165	8408	0.833333	SDR002_120
ACAATTCGG.GTCTTATGC	1853	3504	0.833333	SDR002_120
ACAATTCGG.TACGAACTC	591	1447	0.7	SDR002_120
ACAATTCGG.TTCATTCGC	2210	6869	0.883333	SDR002_120
ACACACCGT.AACGTTCTT	996	5421	0.833333	SDR002_120
ACACACCGT.ACTTCGCAG	202	10866	0.933333	SDR002_120
ACACACCGT.ATGACACAA	2677	7501	0.833333	SDR002_120
ACACACCGT.CACGTAGAC	1843	4429	0.816667	SDR002_120
ACACACCGT.CACGTCATA	2555	5820	0.883333	SDR002_120
ACACACCGT.CGCGCACAT	1665	8190	0.866667	SDR002_120
ACACACCGT.CTCTAAGAG	1501	4516	0.866667	SDR002_120
ACACACCGT.TCGAATAGA	1587	3949	0.833333	SDR002_120
ACACACGTC.ACACTAACG	2439	4664	0.866667	SDR002_120
ACACACGTC.TGCGCTGCA	518	1012	0.633333	SDR002_120
ACACAGAAC.AGGTACCAA	782	8243	0.9	SDR002_120
ACACAGAAC.CGTACATCT	4723	3836	0.833333	SDR002_120
ACACAGAAC.TAATCTGGA	1548	2497	0.75	SDR002_120
ACACAGAAC.TGAGACAGC	2795	3473	0.8	SDR002_120
ACACAGAAC.TTACTTACG	1299	9135	0.9	SDR002_120
ACACATCTG.CTCGACTGC	258	2502	0.783333	SDR002_120
ACACATCTG.GATCTACTT	3284	5085	0.883333	SDR002_120
ACACATCTG.GTGGACTGG	912	3947	0.816667	SDR002_120
ACACATCTG.TAGGAGGAT	4210	9030	0.916667	SDR002_120
ACACCACAT.AATCCTCGT	9716	9567	0.933333	SDR002_120
ACACCACAT.CTTGGATCA	474	5261	0.816667	SDR002_120
ACACCGCCA.ACCATACTT	4356	10784	0.95	SDR002_120
ACACCGCCA.AGCACCGTG	2511	4049	0.833333	SDR002_120
ACACCGCCA.CAACGCACA	2597	8016	0.966667	SDR002_120
ACACCGCCA.CACTGGTCC	3829	9017	0.95	SDR002_120
ACACCGCCA.CAGCTGGAG	5315	7991	0.866667	SDR002_120
ACACCGCCA.TCAGACAAG	2216	6539	0.916667	SDR002_120
ACACGTTGC.AACGGAGAT	1022	603	0.4	SDR002_120
ACACGTTGC.ACACCGCCA	2675	4835	0.85	SDR002_120
ACACGTTGC.ACGCTATGT	4211	3676	0.85	SDR002_120
ACACGTTGC.CGCCTGCAA	2786	4066	0.85	SDR002_120
ACACGTTGC.GCGGTAAGT	635	6704	0.9	SDR002_120
ACACGTTGC.GTGACTCTC	1948	3551	0.8	SDR002_120
ACACGTTGC.TAATCTGGA	1436	6746	0.833333	SDR002_120
ACACGTTGC.TATGTATGC	3160	4729	0.766667	SDR002_120
ACACGTTGC.TCTACAGTT	5146	8740	0.916667	SDR002_120
ACACGTTGC.TGTTGTCGA	3846	4857	0.783333	SDR002_120
ACACGTTGC.TTGACCTGA	1024	9386	0.866667	SDR002_120
ACACTAACG.AGTACGAAT	2835	3200	0.883333	SDR002_120
ACACTAACG.ATACCGCTT	452	2980	0.766667	SDR002_120
ACACTAACG.CAAGAACCG	1487	5103	0.883333	SDR002_120
ACACTAACG.TCGAACGCT	3030	9949	0.95	SDR002_120
ACACTAACG.TTCAACTAC	2438	5154	0.916667	SDR002_120
ACACTGTGA.ATCTCGAAC	1614	4480	0.866667	SDR002_120
ACACTGTGA.CCTACTAGA	732	4803	0.9	SDR002_120
ACACTGTGA.TAATTCGTG	3676	5597	0.85	SDR002_120
ACACTGTGA.TCTTAAGTG	2027	4867	0.766667	SDR002_120
ACACTGTGA.TGGTCTACG	1788	2746	0.716667	SDR002_120
ACAGAAGAG.AGCGCATGA	3865	7913	0.916667	SDR002_120
ACAGAAGAG.GTAATCAGC	2568	6287	0.866667	SDR002_120
ACAGAAGAG.TAACACATC	3468	11067	0.966667	SDR002_120
ACAGAAGAG.TCTCATCGG	605	3939	0.95	SDR002_120
ACAGAGATG.AAGACGAAG	2489	7759	0.866667	SDR002_120
ACAGAGATG.ATCCGTCTC	3923	7515	0.95	SDR002_120
ACAGAGATG.CCGATCAGC	4516	7825	0.9	SDR002_120
ACAGAGATG.CTTCTATGA	1845	4900	0.866667	SDR002_120
ACAGAGATG.GCGATATGA	1416	4677	0.85	SDR002_120
ACAGAGATG.GTGACGTAA	303	2997	0.8	SDR002_120
ACAGAGATG.TAACATTGG	1285	2961	0.75	SDR002_120
ACAGCATCA.AACGTTCTT	2994	4691	0.9	SDR002_120
ACAGCATCA.CTCGTTCAC	2474	6086	0.8	SDR002_120
ACAGCATCA.GCCATCGCT	1498	1442	0.666667	SDR002_120
ACAGCGGTC.CGATTGAAC	3706	4300	0.866667	SDR002_120
ACAGCGGTC.CGCACTCTT	5242	7588	0.9	SDR002_120
ACAGCGGTC.GATCTGTTC	2626	4734	0.833333	SDR002_120
ACAGCGTAT.ATCTTACAG	1533	5503	0.833333	SDR002_120
ACAGCGTAT.CAGTGCTGC	3107	7582	0.866667	SDR002_120
ACAGCGTAT.GGTAAGGAT	3378	5287	0.8	SDR002_120
ACAGCGTAT.GTAAGGTCC	297	3107	0.766667	SDR002_120
ACAGGAACT.CATGTGAAC	220	2523	0.8	SDR002_120
ACAGGAACT.GAGAATCAG	422	2356	0.75	SDR002_120
ACAGGAACT.TCAGTAAGC	5675	9610	0.95	SDR002_120
ACAGGTATC.AATGCCTCA	1333	4836	0.833333	SDR002_120
ACAGGTATC.ACCTAGTTA	650	1392	0.716667	SDR002_120
ACAGGTATC.AGTACTACA	446	3700	0.8	SDR002_120
ACAGGTATC.AGTTCAACC	4276	3015	0.766667	SDR002_120
ACAGGTATC.ATGCGCCGT	1925	1251	0.616667	SDR002_120
ACAGGTATC.CCTTGACGG	1131	2389	0.733333	SDR002_120
ACAGGTATC.GTAGAAGTT	2749	8158	0.916667	SDR002_120
ACAGGTATC.TAGTGCACT	3261	3187	0.8	SDR002_120
ACAGTATTG.ACGACATCT	2857	5983	0.866667	SDR002_120
ACAGTATTG.CAGCTGGAG	2389	5588	0.8	SDR002_120
ACAGTATTG.CCGCTATCC	1695	6442	0.9	SDR002_120
ACAGTATTG.TCCACCTCA	3231	8807	0.883333	SDR002_120
ACATCGTCC.CGTGTATTC	512	2756	0.833333	SDR002_120
ACATGACTA.AGCTTGGTG	2943	11897	0.966667	SDR002_120
ACATGACTA.CATGACGTT	5765	5755	0.866667	SDR002_120
ACATGACTA.CATTGACAA	2407	4560	0.783333	SDR002_120
ACATGACTA.GAATCACAT	7934	6196	0.816667	SDR002_120
ACATGACTA.GATCTGTTC	4343	4776	0.816667	SDR002_120
ACATGACTA.TTAGTCGGA	1065	1365	0.716667	SDR002_120
ACATGGATT.GCCTTCCAT	323	1241	0.6	SDR002_120
ACATGGATT.TGACGGTTG	2122	6137	0.933333	SDR002_120
ACATTCCAC.GCCGAGTCT	1467	2122	0.75	SDR002_120
ACATTCCAC.GGAGTACAG	791	6630	0.883333	SDR002_120
ACATTCCAC.TGTCATAGC	922	1694	0.65	SDR002_120
ACATTGACA.CAGTTACTG	1801	4237	0.816667	SDR002_120
ACATTGACA.GGTCGGTCT	3362	3175	0.833333	SDR002_120
ACATTGACA.GTACAATGC	3808	8263	0.883333	SDR002_120
ACATTGACA.TATTCAACG	877	1312	0.583333	SDR002_120
ACATTGACA.TGATGACAG	3819	7868	0.916667	SDR002_120
ACCACGCTA.ACCATGTCT	4609	10015	0.933333	SDR002_120
ACCACGCTA.ACCGACGGT	1383	8000	0.883333	SDR002_120
ACCACGCTA.ACGCTAGTG	2573	4898	0.8	SDR002_120
ACCACGCTA.ACGTGAATC	2284	4380	0.85	SDR002_120
ACCACGCTA.AGCTACTCA	2101	7648	0.95	SDR002_120
ACCACGCTA.AGTACGAAT	3559	10449	0.95	SDR002_120
ACCACGCTA.ATTGACACG	1736	6260	0.916667	SDR002_120
ACCACGCTA.CAGTTACTG	4684	6110	0.816667	SDR002_120
ACCACGCTA.CGGAAGACG	2665	7092	0.933333	SDR002_120
ACCACGCTA.CTCTGTCAA	2328	6080	0.883333	SDR002_120
ACCACGCTA.GACTGCGCA	978	2055	0.783333	SDR002_120
ACCACGCTA.GAGACTCGA	999	3763	0.783333	SDR002_120
ACCACGCTA.GTAGTTGGT	5053	3010	0.716667	SDR002_120
ACCACGCTA.GTGCATCAA	2667	6841	0.833333	SDR002_120
ACCACGCTA.TCCGATCTG	729	2502	0.8	SDR002_120
ACCACGCTA.TGCAGCCTT	4152	6368	0.833333	SDR002_120
ACCACGGAT.CAACACCTA	2155	5611	0.816667	SDR002_120
ACCACGGAT.CAACCGGTC	2500	6529	0.866667	SDR002_120
ACCACGGAT.GAGTCACCA	833	6337	0.883333	SDR002_120
ACCACGGAT.TGTGGACAA	1242	3328	0.75	SDR002_120
ACCACTAGG.AGGAGCAAT	3475	5152	0.916667	SDR002_120
ACCACTAGG.CAGGATCAA	166	697	0.433333	SDR002_120
ACCACTAGG.CTATTCCGT	2625	3978	0.816667	SDR002_120
ACCACTAGG.GCTACCGAG	641	3910	0.85	SDR002_120
ACCACTAGG.GGTCCTAAG	512	913	0.583333	SDR002_120
ACCACTAGG.TCAGAGTCA	204	3060	0.783333	SDR002_120
ACCACTAGG.TGAACCAAT	1926	3021	0.816667	SDR002_120
ACCACTAGG.TGGTGGATC	2008	4638	0.866667	SDR002_120
ACCAGCGTT.ACCATCTAA	2142	6324	0.9	SDR002_120
ACCAGCGTT.AGGAATTGG	1515	2615	0.816667	SDR002_120
ACCAGCGTT.ATCTCGAAC	2752	3419	0.766667	SDR002_120
ACCAGCGTT.GATGCGACG	2146	6016	0.866667	SDR002_120
ACCAGCGTT.GATTAGACA	1565	9445	0.933333	SDR002_120
ACCAGCGTT.TTAACGGAG	1870	7147	0.95	SDR002_120
ACCATACTT.ATAGCCTAA	1268	3150	0.866667	SDR002_120
ACCATACTT.GCAGCGATA	1910	7184	0.933333	SDR002_120
ACCATACTT.TGTAGGTTA	286	6261	0.883333	SDR002_120
ACCATACTT.TTGGTAACT	4794	5750	0.816667	SDR002_120
ACCATCTAA.CAGTATGAT	5430	4650	0.85	SDR002_120
ACCATCTAA.CGTTCCATT	4635	8521	0.9	SDR002_120
ACCATCTAA.GCTACAATG	885	4867	0.866667	SDR002_120
ACCATCTAA.GTAGACTCT	3893	9838	0.916667	SDR002_120
ACCATCTAA.GTAGCATAC	2086	5389	0.866667	SDR002_120
ACCATCTAA.TACAGGACT	1045	7654	0.883333	SDR002_120
ACCATCTAA.TCGGTATCA	1905	4627	0.833333	SDR002_120
ACCATCTAA.TTACTTACG	2246	6349	0.933333	SDR002_120
ACCATGTCT.ATATAGCGT	518	8865	0.95	SDR002_120
ACCATGTCT.GCGTCGTCT	3314	9034	0.866667	SDR002_120
ACCATGTCT.GTGTATCTG	2491	7127	0.866667	SDR002_120
ACCATGTCT.TTCAGTGCC	815	7159	0.833333	SDR002_120
ACCATTCAC.AGACATCCA	3401	8388	0.916667	SDR002_120
ACCATTCAC.ATAGCCTAA	554	1890	0.716667	SDR002_120
ACCATTCAC.CAGAGCACC	1931	3054	0.7	SDR002_120
ACCATTCAC.CTGGTCGGT	5515	7430	0.883333	SDR002_120
ACCATTCAC.TACTAGTAG	841	4527	0.783333	SDR002_120
ACCATTCAC.TATCGAGCC	3320	6818	0.916667	SDR002_120
ACCATTCAC.TTCTGGTGC	825	467	0.316667	SDR002_120
ACCGACGGT.ATCCATTAG	898	10437	0.95	SDR002_120
ACCGACGGT.CAGCGTAAG	2400	8398	0.95	SDR002_120
ACCGACGGT.CTATTCCGT	432	3851	0.85	SDR002_120
ACCGACGGT.TCAGACAAG	252	6323	0.85	SDR002_120
ACCGAGACA.CACCTTCCT	3360	6778	0.933333	SDR002_120
ACCGAGACA.CTCGTTCAC	2453	4563	0.816667	SDR002_120
ACCGAGACA.GAATTCAGT	4901	5677	0.833333	SDR002_120
ACCGAGACA.GGTCTTGCA	1704	8620	0.933333	SDR002_120
ACCGAGACA.GTTAGATTG	4970	8451	0.883333	SDR002_120
ACCGAGACA.TAAGTACAC	5004	6642	0.883333	SDR002_120
ACCGAGACA.TCTTGGTAG	919	5498	0.816667	SDR002_120
ACCGAGACA.TGTAACAGT	6131	5643	0.816667	SDR002_120
ACCGAGACA.TTAAGTGGT	1119	9618	0.966667	SDR002_120
ACCGAGTAG.CATAAGATC	2452	9106	0.95	SDR002_120
ACCGAGTAG.CGGACAAGT	3083	2500	0.783333	SDR002_120
ACCGAGTAG.CTGGTCGGT	5409	6037	0.866667	SDR002_120
ACCGAGTAG.TGCATACAT	1746	5779	0.916667	SDR002_120
ACCGATCGA.AGAGCGGAG	1791	3490	0.866667	SDR002_120
ACCGATCGA.GCGTGAGCT	2836	3680	0.8	SDR002_120
ACCGCTGTG.AGCGGTCTA	723	5158	0.916667	SDR002_120
ACCGCTGTG.AGTCTAAGC	1298	1785	0.683333	SDR002_120
ACCGCTGTG.CAACCGGTC	874	3046	0.783333	SDR002_120
ACCGCTGTG.GGAGTTAGC	564	3965	0.816667	SDR002_120
ACCGCTGTG.GGTAGACAT	2213	7641	0.95	SDR002_120
ACCGCTGTG.TCTGTGAAG	2446	3544	0.783333	SDR002_120
ACCGGAAGG.CGTAATGAC	3693	6351	0.833333	SDR002_120
ACCGGAAGG.GACGTCAAT	5829	4387	0.8	SDR002_120
ACCGGAAGG.TGGATAGGT	2832	11231	0.95	SDR002_120
ACCGGAGTA.AATAACTCC	3743	8887	0.9	SDR002_120
ACCGGAGTA.ACGTCGCTC	4060	5250	0.866667	SDR002_120
ACCGGAGTA.GTCCACAAC	239	4021	0.833333	SDR002_120
ACCGGAGTA.TCTGCGCTG	2903	4986	0.8	SDR002_120
ACCGGTTAC.AGTAATCAG	3053	6572	0.85	SDR002_120
ACCGGTTAC.CCGCACTCA	2823	7303	0.816667	SDR002_120
ACCGGTTAC.GATGCGACG	290	5606	0.833333	SDR002_120
ACCGGTTAC.GCATTGATC	175	3768	0.816667	SDR002_120
ACCGTACGC.AACAGCAGT	216	6974	0.883333	SDR002_120
ACCGTACGC.AGGTCCGTC	1549	6591	0.933333	SDR002_120
ACCGTACGC.GGATGCGAA	1608	6132	0.85	SDR002_120
ACCGTACGC.GGTAGACAT	1925	618	0.366667	SDR002_120
ACCGTCACG.AATACTCCG	432	5365	0.916667	SDR002_120
ACCGTCACG.CCATAATCG	3702	5317	0.85	SDR002_120
ACCGTCACG.CTGGTACAT	6630	6949	0.9	SDR002_120
ACCGTCACG.TAGTAACGG	3385	5930	0.85	SDR002_120
ACCGTCACG.TCTCGATGC	6047	7930	0.833333	SDR002_120
ACCGTCCTA.AAGCAATCG	3609	5777	0.8	SDR002_120
ACCGTCCTA.ACCGAGTAG	2445	5520	0.85	SDR002_120
ACCGTCCTA.CGTTGATCC	3115	5096	0.8	SDR002_120
ACCGTCCTA.TATTACTCG	2141	3673	0.766667	SDR002_120
ACCGTCCTA.TGGTCTACG	2143	6463	0.816667	SDR002_120
ACCTAGCAC.AGTAAGCCA	1769	4918	0.916667	SDR002_120
ACCTAGCAC.AGTACGAAT	8150	10525	0.916667	SDR002_120
ACCTAGCAC.CCAACGGAA	2657	7441	0.916667	SDR002_120
ACCTAGCAC.GAGCGACTC	653	3576	0.85	SDR002_120
ACCTAGCAC.GCGACACAG	2669	8859	0.95	SDR002_120
ACCTAGTTA.ATAGCTTGC	4544	6949	0.833333	SDR002_120
ACCTAGTTA.CACACTGCC	2787	1670	0.733333	SDR002_120
ACCTAGTTA.CACGATAGA	2036	2749	0.7	SDR002_120
ACCTAGTTA.GCGTGATAC	2423	8560	0.916667	SDR002_120
ACCTAGTTA.GGAAGTATG	528	4615	0.833333	SDR002_120
ACCTAGTTA.GGTTCGCAA	4594	6845	0.85	SDR002_120
ACCTAGTTA.TGGACTGCC	164	1151	0.65	SDR002_120
ACCTAGTTA.TTATTCGAC	1694	2531	0.75	SDR002_120
ACCTCCTAG.AGCTACTCA	1706	6571	0.933333	SDR002_120
ACCTCCTAG.AGGTGCGAG	483	800	0.483333	SDR002_120
ACCTCCTAG.AGTGGAATG	1986	4985	0.866667	SDR002_120
ACCTCCTAG.ATGCTGTCG	3837	6350	0.866667	SDR002_120
ACCTCCTAG.GCAACTCGC	2113	5075	0.833333	SDR002_120
ACCTGCAGA.ATTCTCTGG	282	4600	0.866667	SDR002_120
ACCTGCAGA.CTCAGTGAT	6216	6149	0.85	SDR002_120
ACCTGCAGA.GTGTATCTG	2115	6533	0.9	SDR002_120
ACCTGCAGA.GTGTCTGGA	3278	7140	0.883333	SDR002_120
ACCTGCAGA.TGCCGACTA	766	4440	0.85	SDR002_120
ACCTGCAGA.TGGAACTAA	1227	9053	0.95	SDR002_120
ACCTGTACC.AACAGCAGT	3047	6664	0.916667	SDR002_120
ACCTGTACC.ATCAGGATG	3466	7390	0.883333	SDR002_120
ACCTGTACC.CGTACACAC	4530	7912	0.866667	SDR002_120
ACCTGTACC.GACGTCAAT	745	8129	0.916667	SDR002_120
ACCTTGAAG.AACAGCAGT	5675	6900	0.916667	SDR002_120
ACCTTGAAG.ATGAGATCC	6081	5165	0.833333	SDR002_120
ACCTTGAAG.CAGGATCAA	1572	9722	0.9	SDR002_120
ACCTTGAAG.GATCTACTT	560	9794	0.95	SDR002_120
ACCTTGAAG.GTGTTGGAA	2221	11045	0.95	SDR002_120
ACCTTGAAG.TCTATTAGG	1733	5699	0.883333	SDR002_120
ACGAATCGC.CTGTGCTCA	2419	3909	0.783333	SDR002_120
ACGAATCGC.GGAAGAAGC	4284	6529	0.916667	SDR002_120
ACGACAGTC.ATTGGTTCC	4684	13240	0.966667	SDR002_120
ACGACAGTC.CTCAGTGAT	1258	6541	0.916667	SDR002_120
ACGACATCT.AACCATGGT	192	1027	0.6	SDR002_120
ACGACATCT.AGGAAGGTG	2561	10153	0.9	SDR002_120
ACGACATCT.ATGAGCAGG	4310	5151	0.816667	SDR002_120
ACGACATCT.CCGCATCCT	634	7540	0.883333	SDR002_120
ACGACATCT.GCCGAACCA	1143	7017	0.916667	SDR002_120
ACGACATCT.GTTCAGAAG	2153	7836	0.85	SDR002_120
ACGACATCT.TCAGTGCAA	2905	5933	0.85	SDR002_120
ACGACATCT.TCTCGTATC	756	6014	0.933333	SDR002_120
ACGACATCT.TGATTGCTG	1492	4592	0.816667	SDR002_120
ACGACATCT.TGGAACTAA	4001	10176	0.883333	SDR002_120
ACGACGATT.AACTTAGCT	524	2832	0.766667	SDR002_120
ACGACGATT.AGGTATTCC	2380	5398	0.816667	SDR002_120
ACGACGATT.ATTGACACG	1070	8958	0.9	SDR002_120
ACGACGATT.GGAAGGTAT	1204	617	0.383333	SDR002_120
ACGACGATT.GTAACCATA	1770	7277	0.9	SDR002_120
ACGACGATT.TCACACTGC	3278	5797	0.883333	SDR002_120
ACGACTGCG.ACAATAGGT	1368	1315	0.7	SDR002_120
ACGACTGCG.CTTGGTCAT	915	1592	0.8	SDR002_120
ACGAGAGCA.ACTATCCTG	529	3949	0.883333	SDR002_120
ACGAGAGCA.AGCAAGTCC	3132	10891	0.933333	SDR002_120
ACGAGAGCA.CTCGTTCAC	1908	5171	0.883333	SDR002_120
ACGAGAGCA.GCACCATCG	2074	8519	0.95	SDR002_120
ACGAGAGCA.GGTGGAGCT	3448	3028	0.75	SDR002_120
ACGAGAGCA.TGGTAGCAG	334	435	0.283333	SDR002_120
ACGAGCTTC.CAACGCACA	2737	6668	0.816667	SDR002_120
ACGAGCTTC.CCAATATAC	3861	7470	0.883333	SDR002_120
ACGAGCTTC.GCTTACGTT	3700	5460	0.783333	SDR002_120
ACGAGCTTC.GTGGTACGG	2461	4095	0.783333	SDR002_120
ACGATGACC.CGACCTGTA	2751	7040	0.85	SDR002_120
ACGATGACC.TAGATCTGT	3675	4531	0.85	SDR002_120
ACGATGGAA.ACTTGATCT	2630	13782	0.95	SDR002_120
ACGATGGAA.CATTGACAA	1793	8305	0.916667	SDR002_120
ACGATGGAA.GATACTGTG	730	6319	0.85	SDR002_120
ACGATGGAA.TAACCGTGA	391	6537	0.866667	SDR002_120
ACGATGGAA.TTCATTCGC	1811	7079	0.916667	SDR002_120
ACGCAAGAT.ATTAGCCAC	1075	4942	0.95	SDR002_120
ACGCACACT.GTCCTAGTT	4903	4103	0.783333	SDR002_120
ACGCACACT.TGCGTATCT	5404	8510	0.916667	SDR002_120
ACGCGACAG.CCGCATCCT	2710	6077	0.933333	SDR002_120
ACGCGACAG.CCTATTCAA	1762	8689	0.933333	SDR002_120
ACGCGACAG.GACACGCAA	1387	5059	0.883333	SDR002_120
ACGCGACAG.GGTCCTGGT	3671	9079	0.933333	SDR002_120
ACGCGTGAC.ACAATAGGT	2455	1096	0.683333	SDR002_120
ACGCGTGAC.ACTCCGGTT	5712	7822	0.966667	SDR002_120
ACGCGTGAC.AGAGAGTGG	1065	3675	0.716667	SDR002_120
ACGCGTGAC.AGGTGCGAG	951	2916	0.8	SDR002_120
ACGCGTGAC.ATAGTCTCC	3352	5894	0.866667	SDR002_120
ACGCGTGAC.TACTTCCAG	588	3805	0.833333	SDR002_120
ACGCGTGAC.TGACCTATG	3171	6296	0.85	SDR002_120
ACGCTAGTG.ACGAGAGCA	2915	6060	0.9	SDR002_120
ACGCTAGTG.AGTGTGCAC	4978	10734	0.95	SDR002_120
ACGCTAGTG.ATGTCGCCT	1622	946	0.45	SDR002_120
ACGCTAGTG.CAATACCAC	2337	6130	0.966667	SDR002_120
ACGCTAGTG.CACTACAGG	770	1197	0.666667	SDR002_120
ACGCTAGTG.CAGCACGTG	474	3687	0.833333	SDR002_120
ACGCTAGTG.CCAGTTACG	1336	2242	0.666667	SDR002_120
ACGCTAGTG.TATCATGCT	5245	8472	0.95	SDR002_120
ACGCTATGT.ACCTAGCAC	164	1590	0.683333	SDR002_120
ACGCTATGT.ACGCAAGAT	1973	11455	0.933333	SDR002_120
ACGCTATGT.CACGTCATA	2275	8363	0.933333	SDR002_120
ACGCTATGT.GCACGTAGA	2126	4372	0.866667	SDR002_120
ACGCTATGT.TCGCCAAGC	2966	8522	0.933333	SDR002_120
ACGCTCTTA.CACCTCAAC	4469	8690	0.883333	SDR002_120
ACGCTCTTA.CCAACGGAA	2028	6541	0.866667	SDR002_120
ACGCTCTTA.GAGCCATCC	3471	4531	0.783333	SDR002_120
ACGCTCTTA.TGCGCACTG	247	3029	0.85	SDR002_120
ACGGACCAT.AACCGTGAG	502	6780	0.866667	SDR002_120
ACGGACCAT.CAAGAGGAG	1127	2969	0.8	SDR002_120
ACGGACCAT.CATTGCAGA	479	10784	0.933333	SDR002_120
ACGGACCAT.TATCCTCAG	1703	5577	0.85	SDR002_120
ACGGACCAT.TATTACAGC	5643	4754	0.8	SDR002_120
ACGGACCAT.TGCAGTTCA	1551	3706	0.833333	SDR002_120
ACGGTGCCT.ACCAGCGTT	6160	10286	0.9	SDR002_120
ACGGTGCCT.ACCTAGCAC	700	6363	0.883333	SDR002_120
ACGGTGCCT.ATATAGCGT	6431	7188	0.866667	SDR002_120
ACGGTGCCT.CGTGGTACC	2123	10580	0.95	SDR002_120
ACGGTGCCT.CTGCAGAGC	1610	2950	0.75	SDR002_120
ACGGTGCCT.GCCACATGG	883	7184	0.866667	SDR002_120
ACGGTGCCT.TAGATCTGT	6216	4606	0.833333	SDR002_120
ACGGTGCCT.TGTCTACAC	2160	6163	0.916667	SDR002_120
ACGGTGTAC.CATACAACC	3885	6695	0.866667	SDR002_120
ACGGTGTAC.CGTCAGCAC	258	6583	0.883333	SDR002_120
ACGGTGTAC.GTCATTCTA	3130	6476	0.833333	SDR002_120
ACGTACTGC.TGGATTAGC	629	2363	0.766667	SDR002_120
ACGTAGTAT.ATAGTCTCC	5740	5718	0.883333	SDR002_120
ACGTAGTAT.ATGGATATC	434	1643	0.65	SDR002_120
ACGTAGTAT.CCAGGAGTT	4821	2155	0.666667	SDR002_120
ACGTAGTAT.CGAGCCGTT	3464	5915	0.866667	SDR002_120
ACGTAGTAT.CTACCTGCG	474	644	0.466667	SDR002_120
ACGTAGTAT.GAATCAACC	515	6775	0.933333	SDR002_120
ACGTAGTAT.GACATAACG	1938	3437	0.8	SDR002_120
ACGTAGTAT.GCCTTAGAG	3077	6213	0.833333	SDR002_120
ACGTATGTC.ACACTAACG	507	7720	0.916667	SDR002_120
ACGTATGTC.AGAAGAGTC	1454	3931	0.783333	SDR002_120
ACGTATGTC.CAATCAAGT	3110	12421	0.966667	SDR002_120
ACGTATGTC.CTGTACGAC	3335	4996	0.816667	SDR002_120
ACGTATGTC.GGAGACACA	2445	8613	0.916667	SDR002_120
ACGTATGTC.TCCTTCAAC	1856	8348	0.95	SDR002_120
ACGTATGTC.TTCTGGTGC	3716	4687	0.866667	SDR002_120
ACGTCGCTC.CCTAAGTCT	7019	6872	0.85	SDR002_120
ACGTCGCTC.GCCGTTGTT	4066	4949	0.85	SDR002_120
ACGTCGCTC.GCGTAACAA	962	5020	0.8	SDR002_120
ACGTCGCTC.GGTACTTCC	4610	7417	0.816667	SDR002_120
ACGTCTATG.ACTAAGTTC	1061	7919	0.833333	SDR002_120
ACGTCTATG.ATTCATGTG	397	3740	0.816667	SDR002_120
ACGTCTATG.CGTTACACC	5178	6476	0.85	SDR002_120
ACGTCTATG.GCAGATCCG	2176	4700	0.816667	SDR002_120
ACGTCTATG.TGACAAGTT	6849	6128	0.833333	SDR002_120
ACGTCTATG.TGTGCAGTA	1092	5634	0.833333	SDR002_120
ACGTCTATG.TTGCAGTCA	1029	2670	0.783333	SDR002_120
ACGTGAATC.AACGATGAC	1994	3879	0.816667	SDR002_120
ACGTGAATC.ACATGGATT	781	759	0.483333	SDR002_120
ACGTGAATC.CCGGTTGAG	4637	11969	0.933333	SDR002_120
ACGTGAATC.CGATTGAAC	1069	1775	0.683333	SDR002_120
ACGTGAATC.CTCTACGCA	1937	5836	0.866667	SDR002_120
ACGTGAATC.GATTCTCGG	1749	3959	0.866667	SDR002_120
ACGTGAATC.TGTAGGTTA	1924	8127	0.9	SDR002_120
ACGTGCTCG.ATCACCGCA	3574	5480	0.816667	SDR002_120
ACGTGCTCG.CCTCATAAC	2673	7739	0.866667	SDR002_120
ACGTGCTCG.CTGCAGAGC	940	6198	0.95	SDR002_120
ACGTGCTCG.CTTAGGACT	5957	9401	0.933333	SDR002_120
ACGTGTAGT.AGGTCAGCA	2523	7842	0.933333	SDR002_120
ACGTGTAGT.GGAAGGTAT	4879	9689	0.933333	SDR002_120
ACGTGTAGT.TCACGACAA	961	3266	0.766667	SDR002_120
ACGTTCAAT.ACGTGCTCG	378	4099	0.833333	SDR002_120
ACGTTCAAT.AGAAGAGTC	3254	4133	0.8	SDR002_120
ACGTTCAAT.AGTCGATCA	940	4118	0.816667	SDR002_120
ACGTTCAAT.ATTGACACG	2830	10917	0.933333	SDR002_120
ACGTTCAAT.CTGTGGTGG	1544	1548	0.616667	SDR002_120
ACGTTCAAT.GTCTTCTCG	1587	9042	0.9	SDR002_120
ACGTTCAAT.TAAGCCATT	4739	7084	0.966667	SDR002_120
ACGTTCAAT.TAATCTGGA	1348	5933	0.883333	SDR002_120
ACGTTCAAT.TGCAGTCGG	499	5798	0.883333	SDR002_120
ACTAACCGA.ATCTTACAG	296	3015	0.816667	SDR002_120
ACTAACCGA.CCGCATCCT	7976	9978	0.933333	SDR002_120
ACTAACCGA.GGAAGGTAT	2611	3930	0.8	SDR002_120
ACTAACCGA.GTGCATCAA	241	1910	0.733333	SDR002_120
ACTAACCGA.TATCGGAAC	925	1977	0.65	SDR002_120
ACTAAGTTC.ACAGCGGTC	2645	4276	0.8	SDR002_120
ACTAAGTTC.AGGAGGTGA	2907	7796	0.9	SDR002_120
ACTACCATC.ACGCACACT	5298	6043	0.833333	SDR002_120
ACTACCATC.ATACCGAAG	330	6642	0.9	SDR002_120
ACTACCATC.CAGGAGCCT	4829	4740	0.85	SDR002_120
ACTACCATC.CTAGTGCTG	2298	3251	0.75	SDR002_120
ACTACCATC.GATACCGGA	907	5256	0.85	SDR002_120
ACTACTCAT.ATGAGATCC	1171	6058	0.9	SDR002_120
ACTACTCAT.ATGCTGTCG	361	687	0.45	SDR002_120
ACTACTCAT.CCTACTAGA	766	1841	0.733333	SDR002_120
ACTACTCAT.CCTCCTTGT	934	3331	0.816667	SDR002_120
ACTACTCAT.TAGCACTAT	256	1000	0.666667	SDR002_120
ACTACTCAT.TCGCCAAGC	880	1942	0.716667	SDR002_120
ACTACTCAT.TCTAGTGAC	509	2050	0.766667	SDR002_120
ACTATCCTG.ACCTTGAAG	431	3597	0.883333	SDR002_120
ACTATCCTG.ACTGCTAGT	2540	4232	0.85	SDR002_120
ACTATCCTG.GCGAAGACA	2450	8638	0.833333	SDR002_120
ACTATCCTG.TCGTAATAG	1835	4973	0.85	SDR002_120
ACTATTGTC.AGATACGTT	1477	3871	0.916667	SDR002_120
ACTATTGTC.ATCACCGCA	202	6283	0.866667	SDR002_120
ACTATTGTC.CCATTACAG	1572	5337	0.8	SDR002_120
ACTATTGTC.GGACGAGCA	1092	3558	0.783333	SDR002_120
ACTATTGTC.TCCACGTGC	1141	2152	0.75	SDR002_120
ACTCACGAA.AAGGAACAG	1485	8810	0.933333	SDR002_120
ACTCACGAA.AATCTGACC	2202	5455	0.866667	SDR002_120
ACTCACGAA.CAGGATCAA	1030	4470	0.833333	SDR002_120
ACTCACGAA.TCAGCTCAG	3243	6080	0.883333	SDR002_120
ACTCATTCA.CGAGCTTAC	241	747	0.416667	SDR002_120
ACTCCAACT.TCGCGTCAT	2000	11634	0.95	SDR002_120
ACTCCAACT.TGCCATCTC	4105	7082	0.9	SDR002_120
ACTCCAACT.TGTAGCAAG	3645	6501	0.883333	SDR002_120
ACTCCGGTT.ACGATGGAA	202	5777	0.833333	SDR002_120
ACTCCGGTT.AGCGGTCTA	1548	2925	0.8	SDR002_120
ACTCCGGTT.CTATTCCGT	3680	5275	0.883333	SDR002_120
ACTCCGTCG.AAGTTGCCA	691	2731	0.733333	SDR002_120
ACTCCGTCG.AGAAGTCCT	3551	4572	0.85	SDR002_120
ACTCCGTCG.CAGATCATT	5419	9117	0.85	SDR002_120
ACTCCGTCG.CCGACTGTT	231	2304	0.7	SDR002_120
ACTCCGTCG.GCAGCTCTT	2816	5912	0.933333	SDR002_120
ACTCCGTCG.TATCCTCAG	279	4778	0.816667	SDR002_120
ACTCCTGAG.AGCCACTTC	1136	1855	0.716667	SDR002_120
ACTCGAGTC.AATGCTGAT	5787	5221	0.8	SDR002_120
ACTCGAGTC.CAAGCCTCG	413	6730	0.883333	SDR002_120
ACTCGAGTC.CCGTCAGGT	3529	7145	0.933333	SDR002_120
ACTCGAGTC.CTGATCCGA	996	6278	0.883333	SDR002_120
ACTCGAGTC.GGAACCTAG	353	463	0.316667	SDR002_120
ACTCGAGTC.TATGAGACC	2448	8108	0.883333	SDR002_120
ACTCGAGTC.TCGAACGCT	6399	6103	0.883333	SDR002_120
ACTCGCTGT.AGCGACACC	2396	6561	0.933333	SDR002_120
ACTCGCTGT.GTTACTACT	1739	2016	0.7	SDR002_120
ACTCGCTGT.TATTGACTG	1671	4906	0.85	SDR002_120
ACTCGCTGT.TTGATGAGT	334	1461	0.65	SDR002_120
ACTCGTAGG.AAGCAGCAT	6393	6222	0.9	SDR002_120
ACTCGTAGG.AGTACGAAT	3052	8726	0.966667	SDR002_120
ACTCGTAGG.ATTCCGTAC	698	2347	0.783333	SDR002_120
ACTCGTAGG.ATTGACACG	2686	5720	0.933333	SDR002_120
ACTCGTAGG.CACTGGTCC	1756	4220	0.833333	SDR002_120
ACTCGTAGG.GATCGATAC	601	566	0.316667	SDR002_120
ACTCGTAGG.TCCAGCAGC	2781	3077	0.816667	SDR002_120
ACTCGTCTA.ACCGATCGA	4166	7949	0.866667	SDR002_120
ACTCGTCTA.AGCCTCGCA	569	3933	0.766667	SDR002_120
ACTCGTCTA.CAACACTCC	4091	3770	0.85	SDR002_120
ACTCGTCTA.CGATTGAAC	2889	1432	0.666667	SDR002_120
ACTCGTCTA.TAGGATTAG	3259	4984	0.8	SDR002_120
ACTCGTCTA.TATAATCGC	3055	5599	0.866667	SDR002_120
ACTCGTCTA.TCTATTAGG	1714	3510	0.833333	SDR002_120
ACTCGTCTA.TCTGTGAAG	3829	7553	0.916667	SDR002_120
ACTCTAGGA.CTCGCAAGA	1185	4508	0.833333	SDR002_120
ACTCTAGGA.TACGTTGGA	2688	5048	0.766667	SDR002_120
ACTCTAGGA.TCAACACTC	336	384	0.233333	SDR002_120
ACTCTAGGA.TCCGTATAC	3698	6439	0.833333	SDR002_120
ACTCTAGGA.TGATAGAGG	2547	5803	0.966667	SDR002_120
ACTCTCACA.GACCAGAGA	433	5166	0.9	SDR002_120
ACTCTGCTC.AGATCTGAC	707	4231	0.8	SDR002_120
ACTCTGCTC.CGCATAACT	2087	1650	0.683333	SDR002_120
ACTCTGCTC.GAATAAGAG	3076	8909	0.9	SDR002_120
ACTCTGCTC.GCGGAGATT	1035	574	0.383333	SDR002_120
ACTCTGCTC.TAGCACTAT	3731	4411	0.766667	SDR002_120
ACTCTGCTC.TGGTAACCA	344	971	0.633333	SDR002_120
ACTCTGCTC.TGTGGACAA	3137	8235	0.883333	SDR002_120
ACTGACTAC.ATCATTACG	1909	5642	0.866667	SDR002_120
ACTGACTAC.CATCTCACG	1088	3766	0.833333	SDR002_120
ACTGACTAC.CCGTACGGA	960	4503	0.85	SDR002_120
ACTGACTAC.GCCAATGAA	179	1986	0.8	SDR002_120
ACTGACTAC.TATACCACT	4077	1675	0.7	SDR002_120
ACTGCTAGT.ACCATTCAC	2283	3352	0.75	SDR002_120
ACTGCTAGT.ATAGCCTAA	1446	7092	0.916667	SDR002_120
ACTGCTAGT.CCGATGTTC	606	493	0.266667	SDR002_120
ACTGCTAGT.TACTCGACC	364	703	0.4	SDR002_120
ACTGCTAGT.TTGCAGTCA	1384	3855	0.783333	SDR002_120
ACTGGACCA.AACGCCTAC	1327	3571	0.85	SDR002_120
ACTGGACCA.AAGACGAAG	1487	3278	0.833333	SDR002_120
ACTGGACCA.AAGCTTGCA	306	6899	0.916667	SDR002_120
ACTGGACCA.ACTCCGTCG	253	5409	0.916667	SDR002_120
ACTGGACCA.CAATGTGCT	3029	4759	0.766667	SDR002_120
ACTGGACCA.CAGGTTGTC	3420	6185	0.85	SDR002_120
ACTGGACCA.GACCGGTAG	888	4030	0.8	SDR002_120
ACTGGACCA.GAGCACATT	685	1735	0.666667	SDR002_120
ACTGGACCA.GCAGGAGAA	1849	7541	0.9	SDR002_120
ACTGGACCA.GTCTGACGT	1334	18654	0.966667	SDR002_120
ACTGGACCA.TACCGATTG	3035	4685	0.766667	SDR002_120
ACTGGACCA.TAGCGAGAA	778	5834	0.883333	SDR002_120
ACTGGACCA.TCATGCTCA	496	7433	0.933333	SDR002_120
ACTGGACCA.TCTGCGCTG	2395	6066	0.933333	SDR002_120
ACTGGTCAG.ACCGTCACG	3563	4490	0.833333	SDR002_120
ACTGGTCAG.AGCCACTTC	6389	6058	0.833333	SDR002_120
ACTGGTCAG.CTAGACATG	1130	7102	0.9	SDR002_120
ACTGGTCAG.TCAAGGAGT	5090	5188	0.916667	SDR002_120
ACTGGTCAG.TCGGTATCA	2952	4888	0.85	SDR002_120
ACTGGTGCT.CGTTACACC	993	1378	0.7	SDR002_120
ACTGGTGCT.TTATCCAAG	993	2841	0.75	SDR002_120
ACTGTAATC.AATATCGCT	2653	8935	0.9	SDR002_120
ACTGTAATC.ACTCTCACA	2290	4973	0.8	SDR002_120
ACTGTAATC.CCTATTCAA	407	7621	0.916667	SDR002_120
ACTGTAATC.CTATAGCTC	1019	5065	0.833333	SDR002_120
ACTGTAATC.CTCGAACTG	1715	2792	0.733333	SDR002_120
ACTGTAATC.GAACAACCA	706	5168	0.85	SDR002_120
ACTGTAATC.GCAACCAAC	2504	6059	0.916667	SDR002_120
ACTGTAATC.TAGATCTGT	359	1305	0.616667	SDR002_120
ACTGTAATC.TATCCTCAG	308	2061	0.75	SDR002_120
ACTGTAATC.TCCGATCTG	6365	9633	0.916667	SDR002_120
ACTGTAATC.TGTATCGTG	1216	7030	0.916667	SDR002_120
ACTGTGTCA.ACGCACACT	7975	9470	0.933333	SDR002_120
ACTGTGTCA.CGTGGTACC	484	2378	0.75	SDR002_120
ACTGTGTCA.GTAAGGTCC	547	6371	0.933333	SDR002_120
ACTGTGTCA.TACCTATCC	3892	4939	0.8	SDR002_120
ACTGTGTCA.TGCCGAACT	1030	956	0.533333	SDR002_120
ACTTAGCTT.CACGTAGAC	3165	10093	0.933333	SDR002_120
ACTTAGCTT.GCGATATGA	175	6085	0.916667	SDR002_120
ACTTAGCTT.GTAGCCTTG	2309	9423	0.883333	SDR002_120
ACTTCAGTA.TACAAGAGG	766	2478	0.8	SDR002_120
ACTTCGCAG.AGAGGTGAA	1748	7641	0.916667	SDR002_120
ACTTCGCAG.AGTACGAAT	2240	1902	0.683333	SDR002_120
ACTTCGCAG.ATACGAGGT	3906	4294	0.816667	SDR002_120
ACTTCGCAG.CTCATGCCA	1898	2822	0.783333	SDR002_120
ACTTCGCAG.GATCGCACT	3044	3819	0.766667	SDR002_120
ACTTCGCAG.GTACGTCTA	2610	3254	0.766667	SDR002_120
ACTTCGCAG.TCCAAGTAA	1158	4132	0.8	SDR002_120
ACTTCGCAG.TGCGCACTG	628	2426	0.816667	SDR002_120
ACTTCTAAC.AGTAATCAG	1089	9593	0.9	SDR002_120
ACTTCTAAC.AGTTAGGTC	2432	5535	0.85	SDR002_120
ACTTCTAAC.ATTAGCACA	4159	4464	0.883333	SDR002_120
ACTTCTAAC.GAGTCCAAT	1365	807	0.383333	SDR002_120
ACTTCTAAC.GTTATCGAT	4529	3591	0.8	SDR002_120
ACTTCTAAC.TACAAGAGG	5365	6726	0.9	SDR002_120
ACTTCTAAC.TATGGTTGG	2158	8570	0.916667	SDR002_120
ACTTCTAAC.TGTGCCATG	6328	7900	0.866667	SDR002_120
ACTTCTAAC.TTCCTAAGG	2859	9624	0.9	SDR002_120
ACTTCTTGG.CAATTGTCT	5098	8157	0.916667	SDR002_120
ACTTCTTGG.CGCAATCGA	497	3085	0.866667	SDR002_120
ACTTCTTGG.CTAGTTCCA	418	4586	0.8	SDR002_120
ACTTCTTGG.CTCCGCATT	3566	7955	0.9	SDR002_120
ACTTCTTGG.GAATTCAGT	2059	5213	0.85	SDR002_120
ACTTGATCT.ACGCTCTTA	2359	9404	0.933333	SDR002_120
ACTTGATCT.CAACTAATC	2519	7627	0.9	SDR002_120
ACTTGATCT.CACTGGTCC	4154	1571	0.683333	SDR002_120
ACTTGATCT.CCACTTCGC	1452	10559	0.966667	SDR002_120
ACTTGATCT.CCTGCTCCA	628	1217	0.65	SDR002_120
ACTTGATCT.CGGTTCGTA	297	629	0.383333	SDR002_120
ACTTGATCT.TAACATTGG	1809	3292	0.8	SDR002_120
AGAAGAGTC.AAGTAGGAC	1265	446	0.266667	SDR002_120
AGAAGAGTC.CATCCAGGA	1290	4351	0.85	SDR002_120
AGAAGAGTC.CTCATTAGT	3893	10562	0.916667	SDR002_120
AGAAGAGTC.GAACGCTGT	3632	3743	0.816667	SDR002_120
AGAAGAGTC.GCTTCTGAA	1195	6005	0.916667	SDR002_120
AGAAGAGTC.GTGGACTGG	3048	7459	0.916667	SDR002_120
AGAAGAGTC.TCTAGCTGG	2938	7595	0.883333	SDR002_120
AGAAGAGTC.TCTATTAGG	381	7982	0.933333	SDR002_120
AGAAGAGTC.TGGTAGCAG	880	2939	0.766667	SDR002_120
AGAAGAGTC.TTAACGGAG	3049	5310	0.9	SDR002_120
AGAAGCTGC.ACTCTCACA	1602	1283	0.616667	SDR002_120
AGAAGCTGC.AGAGGTGAA	492	1748	0.733333	SDR002_120
AGAAGCTGC.CGGTAGCTT	1014	11591	0.933333	SDR002_120
AGAAGCTGC.GAGGTCACG	1543	3373	0.833333	SDR002_120
AGAAGTAAC.TAATGTAGC	222	1553	0.666667	SDR002_120
AGAAGTCCT.ACTATTGTC	1651	4015	0.833333	SDR002_120
AGAAGTCCT.TGCTTACGG	4392	6034	0.816667	SDR002_120
AGAAGTCCT.TGTCACATA	239	2262	0.816667	SDR002_120
AGAATCAGA.ACCTGCAGA	1506	2777	0.766667	SDR002_120
AGAATCAGA.AGCTACTCA	1930	6340	0.9	SDR002_120
AGAATCAGA.AGGATCTCA	1777	5557	0.85	SDR002_120
AGAATCAGA.CCGCAATGG	788	809	0.5	SDR002_120
AGAATCAGA.CCTCCAATC	458	4751	0.8	SDR002_120
AGAATCAGA.CGATAGGTG	343	7864	0.833333	SDR002_120
AGAATCAGA.CGTGTCCGA	508	11042	0.966667	SDR002_120
AGAATCAGA.TTGATGAGT	577	8314	0.916667	SDR002_120
AGACATATC.CCAGGAGTT	4545	6209	0.883333	SDR002_120
AGACATATC.CGCGCACAT	7389	9577	0.966667	SDR002_120
AGACATATC.CTGTGCTCA	942	3299	0.816667	SDR002_120
AGACATATC.GATGCAGAA	1609	8815	0.916667	SDR002_120
AGACATATC.GCGTGAGCT	2583	5372	0.916667	SDR002_120
AGACATATC.GTTGACCAT	3151	1629	0.583333	SDR002_120
AGACATCCA.AGGAATTGG	4192	8182	0.9	SDR002_120
AGACATCCA.CAGTTGAGT	2020	4493	0.866667	SDR002_120
AGACATCCA.CCATAAGTA	1098	9877	0.916667	SDR002_120
AGACATCCA.GCGTTCAGA	249	5936	0.933333	SDR002_120
AGACATCCA.TACCTCCTC	3486	9363	0.916667	SDR002_120
AGACCACGC.ACAGTATTG	3485	5581	0.766667	SDR002_120
AGACCACGC.ATATCCGAT	694	9968	0.933333	SDR002_120
AGACCACGC.CAAGCGCAT	3278	3831	0.866667	SDR002_120
AGACCACGC.GCCTGCATC	910	4102	0.833333	SDR002_120
AGACCACGC.TAGAGCCAG	1759	5262	0.833333	SDR002_120
AGACCAGCT.AATGCTGAT	5360	5870	0.866667	SDR002_120
AGACCAGCT.ATTCCGTAC	718	5532	0.833333	SDR002_120
AGACCAGCT.GAATTCAGT	835	1311	0.566667	SDR002_120
AGACGCCTG.AAGGAAGTC	2584	4592	0.85	SDR002_120
AGACGCCTG.ATGATAGCT	7949	7307	0.9	SDR002_120
AGACGCCTG.CAGTCCTAA	465	5899	0.833333	SDR002_120
AGACGCCTG.CCACATTAG	1919	8676	0.916667	SDR002_120
AGACGCCTG.TCTACAGTT	3792	6260	0.9	SDR002_120
AGACGCCTG.TCTATTAGG	895	8226	0.916667	SDR002_120
AGACGCTAT.ACTGGACCA	1880	6741	0.816667	SDR002_120
AGACGCTAT.CATGACGTT	4105	8627	0.916667	SDR002_120
AGACGCTAT.GTCAAGATC	3940	10012	0.933333	SDR002_120
AGACGGAGG.AACACACTC	1721	5676	0.9	SDR002_120
AGACGGAGG.AGTCTGGAA	546	6229	0.883333	SDR002_120
AGACGGAGG.ATGAGTGTG	1416	3042	0.75	SDR002_120
AGACGGAGG.GATGCGGTT	3965	7487	0.916667	SDR002_120
AGACTAGTA.ACCGGTTAC	1583	5922	0.85	SDR002_120
AGACTAGTA.CGACCACTT	6191	5891	0.916667	SDR002_120
AGACTAGTA.CTGGAGCGA	470	1068	0.616667	SDR002_120
AGACTAGTA.GAGCCATCC	851	944	0.583333	SDR002_120
AGACTAGTA.TCTATGACA	1518	6422	0.916667	SDR002_120
AGACTTCGT.AACAATGCA	1713	4791	0.8	SDR002_120
AGACTTCGT.ACAGGAACT	1609	4987	0.866667	SDR002_120
AGACTTCGT.AGTCCAGTG	3448	5625	0.85	SDR002_120
AGACTTCGT.CTACGAGAA	598	2554	0.766667	SDR002_120
AGACTTCGT.GCTACCGAG	2614	5151	0.866667	SDR002_120
AGACTTCGT.TCCATCATT	3618	6491	0.933333	SDR002_120
AGAGAGTGG.AGCGTAGAA	1668	5947	0.85	SDR002_120
AGAGAGTGG.AGTGAACGG	813	4392	0.8	SDR002_120
AGAGAGTGG.CTCGAACTG	339	7256	0.916667	SDR002_120
AGAGAGTGG.GTCTTCATA	947	3684	0.783333	SDR002_120
AGAGCCGCA.AGTTGCCTT	5491	3631	0.816667	SDR002_120
AGAGCCGCA.CAGATCGAC	1541	3135	0.766667	SDR002_120
AGAGCCGCA.CTATCTTGA	1953	5539	0.816667	SDR002_120
AGAGCCGCA.CTTCACTGT	1255	1709	0.666667	SDR002_120
AGAGCCGCA.GCACGCATT	2981	6503	0.916667	SDR002_120
AGAGCGCGA.AAGCTGGTC	621	5657	0.783333	SDR002_120
AGAGCGCGA.ACCATACTT	5586	6266	0.866667	SDR002_120
AGAGCGCGA.CCGTTCCAA	2671	10162	0.933333	SDR002_120
AGAGCGCGA.GAATCGAGA	1832	6676	0.9	SDR002_120
AGAGCGCGA.GCATTGATC	409	8453	0.866667	SDR002_120
AGAGCGCGA.TACAGTTAG	2994	7214	0.95	SDR002_120
AGAGCGCGA.TGATGACAG	2079	7941	0.916667	SDR002_120
AGAGCGCGA.TGGATAGGT	7392	8629	0.916667	SDR002_120
AGAGCGGAG.CACTCACTA	2874	2911	0.75	SDR002_120
AGAGCGGAG.CCGCTCATG	1382	3582	0.8	SDR002_120
AGAGGACGT.ATGCGCCGT	5332	4604	0.816667	SDR002_120
AGAGGTGAA.ACCGCTGTG	2183	5334	0.866667	SDR002_120
AGAGGTGAA.AGCAAGTCC	1489	7759	0.9	SDR002_120
AGAGGTGAA.ATGTCGCCT	4822	4998	0.85	SDR002_120
AGAGGTGAA.ATTAGCACA	247	4596	0.85	SDR002_120
AGAGGTGAA.CCGCTATCC	5966	11163	0.933333	SDR002_120
AGAGGTGAA.CTCGACTGC	505	3953	0.8	SDR002_120
AGAGGTGAA.TTACTAGTC	1359	6391	0.833333	SDR002_120
AGATACGTT.ATGGACGTT	4370	6873	0.866667	SDR002_120
AGATACGTT.CCTCGAGAG	1205	6662	0.816667	SDR002_120
AGATACGTT.GCGATGGTG	2287	6239	0.85	SDR002_120
AGATACGTT.GGATCAATG	2774	6347	0.916667	SDR002_120
AGATACGTT.GGTTCGCAA	915	2616	0.8	SDR002_120
AGATACGTT.GTTATCGAT	2601	6001	0.816667	SDR002_120
AGATACGTT.TGACCTCCT	4160	4648	0.916667	SDR002_120
AGATATGGA.AGATGTTGG	1470	6436	0.883333	SDR002_120
AGATATGGA.CCTAAGAAG	996	7054	0.933333	SDR002_120
AGATATGGA.GCTAGTGGA	495	2368	0.816667	SDR002_120
AGATATGGA.TCATGCAGG	883	6999	0.916667	SDR002_120
AGATCGAGT.AACGGAGAT	1566	9764	0.9	SDR002_120
AGATCGAGT.AGTGTTCTG	4297	6899	0.9	SDR002_120
AGATCGAGT.TTCCAGGAG	2956	5124	0.8	SDR002_120
AGATCTGAC.AGTCAGTTG	1439	4995	0.866667	SDR002_120
AGATCTGAC.CCTTCGAGC	4435	10955	0.95	SDR002_120
AGATCTGAC.CTAGAGGTA	1731	5232	0.833333	SDR002_120
AGATCTGAC.GAGAACAGG	788	3657	0.833333	SDR002_120
AGATCTGAC.GCATACATG	1218	4445	0.916667	SDR002_120
AGATCTGAC.TATAGTGCG	705	4639	0.85	SDR002_120
AGATCTTCA.ACTGTAATC	4481	7384	0.883333	SDR002_120
AGATCTTCA.GTCACTATG	318	6495	0.883333	SDR002_120
AGATGAAGA.ATTGCGCTA	2883	5438	0.85	SDR002_120
AGATGAGAT.AGAGAGTGG	1889	3654	0.833333	SDR002_120
AGATGAGAT.CACAACCAG	1177	7328	0.866667	SDR002_120
AGATGAGAT.GACAATGTT	2437	4735	0.9	SDR002_120
AGATGAGAT.GGTCCTAAG	1218	1845	0.65	SDR002_120
AGATGAGAT.TGATTGCTG	2814	3965	0.916667	SDR002_120
AGATGTTGG.ACCTAGCAC	436	6300	0.883333	SDR002_120
AGATGTTGG.ATCAGTCGA	612	5019	0.933333	SDR002_120
AGATGTTGG.ATGGACGTT	4315	9292	0.866667	SDR002_120
AGATGTTGG.CAATCATAC	784	4626	0.9	SDR002_120
AGATGTTGG.CATCCACCG	923	9957	0.95	SDR002_120
AGATGTTGG.CGCAACCTC	1167	14640	0.95	SDR002_120
AGATGTTGG.CTGAGTAGC	1682	5622	0.833333	SDR002_120
AGATGTTGG.CTTAATCGT	5207	7584	0.866667	SDR002_120
AGATGTTGG.GGAGTACAG	1968	4366	0.766667	SDR002_120
AGATGTTGG.TATCATGCT	5939	4671	0.866667	SDR002_120
AGCAACATT.AATTGGATC	1386	7824	0.933333	SDR002_120
AGCAACATT.CTGACGATG	2759	6868	0.9	SDR002_120
AGCAACATT.GAACCAGTT	7420	5148	0.866667	SDR002_120
AGCAACATT.GTATACAGA	1073	4383	0.783333	SDR002_120
AGCAACATT.TGAGAATCC	4009	5681	0.9	SDR002_120
AGCAACATT.TTCGCTGAG	2165	11200	0.95	SDR002_120
AGCAAGTCC.ATCGGTGGT	3773	5250	0.833333	SDR002_120
AGCAAGTCC.CGTGCCTAT	1686	554	0.4	SDR002_120
AGCAAGTCC.CTCGTGTCC	4097	2638	0.766667	SDR002_120
AGCAAGTCC.TACGACTTG	1556	10019	0.916667	SDR002_120
AGCAAGTCC.TGCATACAT	7116	8174	0.933333	SDR002_120
AGCACACCT.CGAGTAGCA	1215	2528	0.7	SDR002_120
AGCACACCT.TACGACTTG	1008	4579	0.883333	SDR002_120
AGCACACCT.TGGAAGATT	5175	6078	0.883333	SDR002_120
AGCACCAGC.AGACATATC	3475	7552	0.933333	SDR002_120
AGCACCAGC.ATAGAGCAG	2308	5986	0.866667	SDR002_120
AGCACCAGC.CACATATCA	212	1754	0.616667	SDR002_120
AGCACCAGC.CCTGCTCCA	1142	4469	0.9	SDR002_120
AGCACCAGC.CGCTTATGA	1118	5798	0.9	SDR002_120
AGCACCAGC.CTAATACGC	2377	5674	0.9	SDR002_120
AGCACCAGC.GAGTTATAG	774	1878	0.766667	SDR002_120
AGCACCAGC.TGGAACTAA	661	6059	0.916667	SDR002_120
AGCACCGTG.ACTACTCAT	2367	2221	0.733333	SDR002_120
AGCACCGTG.CTGAGTAGC	2048	3669	0.85	SDR002_120
AGCACCGTG.GACCGCTTC	275	5109	0.85	SDR002_120
AGCACCGTG.TTACGGACC	3867	8653	0.866667	SDR002_120
AGCAGACAA.ACAAGTACA	2838	5449	0.866667	SDR002_120
AGCAGACAA.AGCAGACAA	515	2317	0.75	SDR002_120
AGCAGACAA.CAAGTACGA	1003	6086	0.85	SDR002_120
AGCAGACAA.CGGTTCTAT	1843	6380	0.883333	SDR002_120
AGCAGACAA.TGACCTCCT	3284	6727	0.933333	SDR002_120
AGCAGACAA.TGTATGTAG	2992	6060	0.833333	SDR002_120
AGCATATGG.AGACCACGC	6365	11350	0.883333	SDR002_120
AGCATATGG.CACACCTGT	5813	7585	0.933333	SDR002_120
AGCATATGG.CCATTACAG	1016	4507	0.8	SDR002_120
AGCATATGG.CTGGACTAA	3659	8604	0.9	SDR002_120
AGCATATGG.GGAATTGGA	1933	5467	0.8	SDR002_120
AGCATTCCA.AACTTAGCT	797	2070	0.783333	SDR002_120
AGCATTCCA.AATCAGGAG	346	2689	0.783333	SDR002_120
AGCATTCCA.ACTGTAATC	4695	6643	0.816667	SDR002_120
AGCATTCCA.AGTCATACT	4816	6081	0.8	SDR002_120
AGCATTCCA.CAGAAGTGA	259	2415	0.716667	SDR002_120
AGCATTCCA.GACTTCACC	494	2121	0.7	SDR002_120
AGCATTCCA.GCAATGAGA	2328	8945	0.933333	SDR002_120
AGCATTCCA.GGTCTTGCA	269	6920	0.916667	SDR002_120
AGCATTGTT.AAGCTTGCA	1732	5017	0.783333	SDR002_120
AGCATTGTT.TTGCGAACA	3399	9023	0.916667	SDR002_120
AGCCACTTC.ACGGTGCCT	2932	7204	0.966667	SDR002_120
AGCCACTTC.ACTGTAATC	3937	6225	0.866667	SDR002_120
AGCCACTTC.CTGACAGCA	347	7920	0.85	SDR002_120
AGCCACTTC.GAGGTCCTT	1363	4701	0.783333	SDR002_120
AGCCACTTC.GCAGCTCTT	5521	4518	0.883333	SDR002_120
AGCCACTTC.TAACATTGG	2837	7942	0.916667	SDR002_120
AGCCACTTC.TCGCTTAAC	3223	6650	0.9	SDR002_120
AGCCAGGAC.ACATGGATT	3573	1446	0.666667	SDR002_120
AGCCAGGAC.ATAGTCTCC	793	6033	0.833333	SDR002_120
AGCCAGGAC.CTCTCAGTC	2434	11003	0.9	SDR002_120
AGCCAGGAC.CTGGTACAT	5517	6668	0.9	SDR002_120
AGCCAGGAC.TGGTCTACG	534	6899	0.9	SDR002_120
AGCCAGGAC.TTCGCATCC	1722	1456	0.7	SDR002_120
AGCCGGATC.ACAGGAACT	5819	7628	0.866667	SDR002_120
AGCCGGATC.AGCACCGTG	2153	7433	0.883333	SDR002_120
AGCCGGATC.CGTGTGTGG	2882	10366	0.95	SDR002_120
AGCCGTTCT.AACAGCAGT	5770	11110	0.933333	SDR002_120
AGCCGTTCT.ACGTGTAGT	3932	4847	0.85	SDR002_120
AGCCGTTCT.CACAACCAG	1664	5838	0.816667	SDR002_120
AGCCGTTCT.CTGCGATTC	1958	2549	0.75	SDR002_120
AGCCGTTCT.GGAAGTATG	2122	6582	0.9	SDR002_120
AGCCGTTCT.GGATAATAC	2508	11603	0.933333	SDR002_120
AGCCGTTCT.GTTGACGTG	2904	11081	0.933333	SDR002_120
AGCCTCGCA.CATCAATAG	959	3005	0.783333	SDR002_120
AGCCTCGCA.CCAGTCTCA	1563	4067	0.783333	SDR002_120
AGCCTCGCA.GAACTATGG	548	712	0.483333	SDR002_120
AGCCTCGCA.GAGGTGAGC	3619	4742	0.8	SDR002_120
AGCCTCGCA.TGGAATCGT	789	1190	0.633333	SDR002_120
AGCCTCTAG.ACGACAGTC	3861	5429	0.833333	SDR002_120
AGCCTCTAG.CACCTACGC	2519	2339	0.783333	SDR002_120
AGCCTCTAG.CTGGAGCGA	2105	7657	0.866667	SDR002_120
AGCCTCTAG.GATTATGCG	1260	5108	0.833333	SDR002_120
AGCCTCTAG.GCATGTAAG	898	5271	0.9	SDR002_120
AGCCTCTAG.TGACGATGA	1062	3218	0.866667	SDR002_120
AGCCTCTAG.TTCACTGGA	1754	5896	0.866667	SDR002_120
AGCGACACC.CCATAGCCA	820	6059	0.883333	SDR002_120
AGCGACACC.GGACACTGG	3013	7614	0.933333	SDR002_120
AGCGCATGA.CCTGTTAGC	1800	3697	0.85	SDR002_120
AGCGCATGA.CGAGTAGCA	459	6722	0.85	SDR002_120
AGCGCATGA.GCATTGATC	1839	4694	0.816667	SDR002_120
AGCGCATGA.GCCTAACGG	1114	1133	0.433333	SDR002_120
AGCGGAACA.CAATCAAGT	4597	8552	0.95	SDR002_120
AGCGGAACA.CATACAACC	3432	5812	0.9	SDR002_120
AGCGGAACA.GAGAACAGG	3405	4146	0.816667	SDR002_120
AGCGGAACA.GCCGTTGTT	4333	4730	0.85	SDR002_120
AGCGGAACA.GCGTGATAC	5459	5973	0.8	SDR002_120
AGCGGAACA.GGAGAATGA	2656	4971	0.816667	SDR002_120
AGCGGAACA.TCGCATTCG	403	5881	0.85	SDR002_120
AGCGGAACA.TTAAGTGGT	6417	6851	0.866667	SDR002_120
AGCGGTAAG.CTTAACAGC	2439	7036	0.85	SDR002_120
AGCGGTAAG.TGCCGCTAC	2125	1162	0.616667	SDR002_120
AGCGGTAAG.TGGAGAACC	625	9027	0.95	SDR002_120
AGCGGTAAG.TTAAGTGGT	4271	5656	0.85	SDR002_120
AGCGGTCTA.AACAACTGG	1059	5580	0.85	SDR002_120
AGCGGTCTA.CACAACGCT	3328	2936	0.766667	SDR002_120
AGCGGTCTA.GTCTACCAA	313	2899	0.833333	SDR002_120
AGCGGTCTA.TCGTAGGAA	1525	4691	0.883333	SDR002_120
AGCGGTCTA.TTCAGTGCC	6925	6684	0.866667	SDR002_120
AGCGGTCTA.TTCATTCGC	5380	6981	0.916667	SDR002_120
AGCGTAGAA.ACTTAGCTT	5441	6411	0.866667	SDR002_120
AGCGTAGAA.CGCTGTAGT	1789	10812	0.966667	SDR002_120
AGCGTAGAA.GATAGTTCT	4502	8807	0.916667	SDR002_120
AGCGTAGAA.GCAGCTTGA	1380	4166	0.8	SDR002_120
AGCGTAGAA.GTTATCGAT	4064	4102	0.8	SDR002_120
AGCGTAGAA.TCCACGTGC	2266	3330	0.866667	SDR002_120
AGCGTAGAA.TTAGCGTCT	3902	4356	0.8	SDR002_120
AGCGTCGTC.AGACCACGC	2183	2870	0.8	SDR002_120
AGCGTCGTC.AGTCTAAGC	4804	3728	0.8	SDR002_120
AGCGTCGTC.CCTTAACAT	1629	2425	0.8	SDR002_120
AGCGTCGTC.TCGTACCTT	3473	10648	0.883333	SDR002_120
AGCTACTCA.ATACGAGGT	2573	6473	0.883333	SDR002_120
AGCTACTCA.CATCGAAGC	3174	5254	0.85	SDR002_120
AGCTACTCA.CGCACTGAA	1611	4735	0.866667	SDR002_120
AGCTACTCA.GAGGTCCTT	4381	6623	0.9	SDR002_120
AGCTACTCA.GTAGAGAGC	779	2228	0.716667	SDR002_120
AGCTACTCA.TATGACCGA	2580	4104	0.8	SDR002_120
AGCTATATG.ACGTGAATC	3301	2651	0.75	SDR002_120
AGCTATATG.ATTCGAAGA	572	4440	0.883333	SDR002_120
AGCTATATG.CACATATCA	2455	4143	0.783333	SDR002_120
AGCTATATG.TACCAGCCA	757	2386	0.783333	SDR002_120
AGCTCGTCT.ACTCCGTCG	4756	7521	0.883333	SDR002_120
AGCTCGTCT.CACCTACGC	1221	1850	0.75	SDR002_120
AGCTCGTCT.CTGCAAGCC	1157	1819	0.733333	SDR002_120
AGCTCGTCT.GGAGCTCAA	302	7456	0.866667	SDR002_120
AGCTCGTCT.GGATGCTCG	2993	7895	0.9	SDR002_120
AGCTCGTCT.GTGCTGACT	2727	3079	0.8	SDR002_120
AGCTCTCCG.AGACGCTAT	925	9181	0.933333	SDR002_120
AGCTCTCCG.ATGGAGGAA	2476	5880	0.85	SDR002_120
AGCTCTCCG.GCGAAGACA	1637	3297	0.8	SDR002_120
AGCTCTCCG.TCTCAGGAT	2179	3279	0.85	SDR002_120
AGCTCTCCG.TGTGCTAAC	640	879	0.383333	SDR002_120
AGCTGCACT.ACTCATTCA	1743	1854	0.733333	SDR002_120
AGCTGCACT.AGCGGTAAG	1402	5193	0.8	SDR002_120
AGCTGCACT.ATAATGTGG	756	776	0.466667	SDR002_120
AGCTGCACT.ATGGAGAGT	1155	5508	0.883333	SDR002_120
AGCTGCACT.CCTACTAGA	624	4783	0.85	SDR002_120
AGCTGCACT.CCTTATCCG	1386	3004	0.8	SDR002_120
AGCTGCACT.GACGCCGTA	1157	5428	0.816667	SDR002_120
AGCTGCACT.GTGCCATGA	833	7159	0.9	SDR002_120
AGCTGCACT.GTTGCTCAG	2312	6497	0.8	SDR002_120
AGCTGCACT.TACGAGTGA	768	2537	0.766667	SDR002_120
AGCTGCACT.TCTCGTATC	2768	4133	0.883333	SDR002_120
AGCTTGGTG.CGTGACCAG	1715	6098	0.866667	SDR002_120
AGCTTGGTG.GCCATACAA	410	5394	0.9	SDR002_120
AGCTTGGTG.GCGCTCTAT	1112	7301	0.883333	SDR002_120
AGCTTGGTG.TAGGTTAGT	3952	3637	0.866667	SDR002_120
AGGAAGGTG.ACGCTCTTA	1996	5661	0.833333	SDR002_120
AGGAAGGTG.ATGAACTAG	3322	6303	0.9	SDR002_120
AGGAAGGTG.CTCGCTACG	2178	6454	0.85	SDR002_120
AGGAAGGTG.GCATGTAAG	1876	5251	0.85	SDR002_120
AGGAAGGTG.GCTACAATG	3142	7458	0.866667	SDR002_120
AGGAAGGTG.TGTATGTAG	3207	7437	0.833333	SDR002_120
AGGAATTGG.ATTCGCTTA	254	674	0.4	SDR002_120
AGGAATTGG.TTCCAATTC	2195	4322	0.866667	SDR002_120
AGGAGCAAT.AATGAGTCG	3736	8720	0.916667	SDR002_120
AGGAGCAAT.ACAGAAGAG	2422	5514	0.816667	SDR002_120
AGGAGCAAT.AGATGAAGA	678	690	0.45	SDR002_120
AGGAGCAAT.CCGAGCTGA	372	1393	0.65	SDR002_120
AGGAGCAAT.GTCCTAGTT	4350	7859	0.883333	SDR002_120
AGGAGCAAT.TCTGGAGGA	1209	6242	0.783333	SDR002_120
AGGAGGTGA.ACAATTCGG	1836	4490	0.9	SDR002_120
AGGAGGTGA.AGACATATC	1407	6615	0.85	SDR002_120
AGGAGGTGA.GACGTGGTC	485	3643	0.75	SDR002_120
AGGAGGTGA.TGATCTCGG	2601	6258	0.85	SDR002_120
AGGAGGTGA.TTAACGTTC	1539	3639	0.783333	SDR002_120
AGGATCATG.ACCGAGACA	2273	10885	0.9	SDR002_120
AGGATCATG.GATTAGACA	1456	4345	0.8	SDR002_120
AGGATCATG.GCGCTTCTC	3771	5131	0.8	SDR002_120
AGGATCATG.GGTGAGCGT	5962	6046	0.9	SDR002_120
AGGATCATG.TAATGTAGC	3456	10473	0.966667	SDR002_120
AGGATCATG.TGGTAACCA	2356	6181	0.833333	SDR002_120
AGGATCTCA.AACTGATTC	4705	5550	0.85	SDR002_120
AGGATCTCA.ACGCAAGAT	7716	6214	0.833333	SDR002_120
AGGATCTCA.AGTGACGAT	1004	2486	0.833333	SDR002_120
AGGATCTCA.ATCAAGCAT	2737	1877	0.716667	SDR002_120
AGGATCTCA.GAACTGCAA	1182	5188	0.85	SDR002_120
AGGATCTCA.GCACAGTAA	2506	5662	0.833333	SDR002_120
AGGATCTCA.TAGTTGACG	1553	4168	0.8	SDR002_120
AGGATGCGT.CTGAGATAG	2222	5233	0.9	SDR002_120
AGGATGCGT.GCTACCGAG	467	6847	0.85	SDR002_120
AGGATTACT.CTGAGTAGC	3082	6600	0.95	SDR002_120
AGGATTACT.CTGCAGAGC	4211	5156	0.883333	SDR002_120
AGGATTACT.GAACTGCAA	2008	3267	0.833333	SDR002_120
AGGATTACT.GGACTCCTT	4225	6466	0.916667	SDR002_120
AGGATTGAG.AAGGAACAG	333	5660	0.916667	SDR002_120
AGGATTGAG.AAGTTCTCT	5916	6989	0.85	SDR002_120
AGGATTGAG.ACAACGAGC	1779	6313	0.916667	SDR002_120
AGGATTGAG.ACCGAGACA	3922	11040	0.933333	SDR002_120
AGGATTGAG.ACCTAGCAC	1358	4693	0.866667	SDR002_120
AGGATTGAG.ATGCAGTTC	2537	9097	0.933333	SDR002_120
AGGATTGAG.ATTGACACG	647	10143	0.95	SDR002_120
AGGATTGAG.CATAAGATC	4376	8868	0.883333	SDR002_120
AGGATTGAG.TAAGTACAC	1027	6588	0.916667	SDR002_120
AGGTACCAA.AGGTCAGCA	3985	6784	0.883333	SDR002_120
AGGTACCAA.ATGGAGAGT	3675	10767	0.9	SDR002_120
AGGTACCAA.CAGGTATCG	2344	7735	0.95	SDR002_120
AGGTACCAA.GCCGAACCA	2177	6935	0.933333	SDR002_120
AGGTACCAA.GTGCGAGTA	541	1857	0.766667	SDR002_120
AGGTACCAA.TAGAGACTA	2010	3405	0.766667	SDR002_120
AGGTACCAA.TATTGACTG	3562	5936	0.833333	SDR002_120
AGGTACCAA.TTGGTAACT	4375	6454	0.866667	SDR002_120
AGGTATTCC.AACACACTC	2270	4487	0.85	SDR002_120
AGGTATTCC.AACGATGAC	953	5846	0.783333	SDR002_120
AGGTATTCC.ATATCCGAT	6661	4662	0.85	SDR002_120
AGGTATTCC.CCATAAGTA	1380	8696	0.866667	SDR002_120
AGGTATTCC.CCTCGAGAG	2488	6745	0.85	SDR002_120
AGGTATTCC.CTGTGCTCA	2919	13900	0.966667	SDR002_120
AGGTATTCC.GTTCCAACA	3381	5387	0.816667	SDR002_120
AGGTATTCC.TGGTCGCTA	1424	6106	0.95	SDR002_120
AGGTCACGT.ACCAGCGTT	5326	6937	0.816667	SDR002_120
AGGTCACGT.CTTAGAAGG	3420	7483	0.9	SDR002_120
AGGTCACGT.TGAAGACCA	1382	4875	0.816667	SDR002_120
AGGTCACGT.TGTTACTGA	1626	5431	0.85	SDR002_120
AGGTCAGCA.AAGGAAGTC	2358	6604	0.916667	SDR002_120
AGGTCAGCA.AATGCGTGC	4415	5671	0.866667	SDR002_120
AGGTCAGCA.ACACACCGT	5516	5293	0.883333	SDR002_120
AGGTCAGCA.GATACACTA	2090	2244	0.75	SDR002_120
AGGTCAGCA.GATCTACTT	516	2924	0.8	SDR002_120
AGGTCAGCA.GGTAGCATC	2718	5814	0.916667	SDR002_120
AGGTCAGCA.GGTTACGCA	598	5645	0.85	SDR002_120
AGGTCCGTC.AAGTTGCCA	1570	4415	0.85	SDR002_120
AGGTCCGTC.ACCGGAGTA	2342	7550	0.9	SDR002_120
AGGTCCGTC.AGTGATGCG	1170	4645	0.816667	SDR002_120
AGGTCCGTC.ATCTGGTAG	2942	5583	0.883333	SDR002_120
AGGTCCGTC.GTCATTCTA	357	2970	0.833333	SDR002_120
AGGTGCGAG.ATAACGACA	373	7508	0.95	SDR002_120
AGGTGTACA.ACGATGGAA	4397	9182	0.916667	SDR002_120
AGGTGTACA.CATTATGTC	3592	8472	0.866667	SDR002_120
AGGTGTACA.GCGTATAGG	1299	5346	0.883333	SDR002_120
AGGTGTACA.GGAGTTAGC	2019	9261	0.9	SDR002_120
AGGTGTACA.GTCTCCAGG	1644	710	0.483333	SDR002_120
AGGTGTACA.TGCGTATCT	3641	8466	0.933333	SDR002_120
AGTAACGTA.AAGCCAAGT	4557	5733	0.833333	SDR002_120
AGTAACGTA.TCACGACAA	1498	4726	0.85	SDR002_120
AGTAACGTA.TCAGTGCAA	270	1487	0.666667	SDR002_120
AGTAACGTA.TGAGTGACT	679	3721	0.816667	SDR002_120
AGTAAGCCA.ACAGCGGTC	3097	10007	0.95	SDR002_120
AGTAAGCCA.CAATCAAGT	4341	6392	0.9	SDR002_120
AGTAAGCCA.CACCTTCCT	3241	1755	0.7	SDR002_120
AGTAAGCCA.GAGCCGTTA	2181	5445	0.85	SDR002_120
AGTAAGCCA.TAGTACGTA	2849	6643	0.85	SDR002_120
AGTAAGCCA.TATTCAACG	1961	2941	0.816667	SDR002_120
AGTAAGCCA.TCCTTCGTA	3209	10757	0.95	SDR002_120
AGTAATCAG.GCGTGAGCT	4303	7801	0.95	SDR002_120
AGTAATCAG.GCTGATGTC	1840	5372	0.833333	SDR002_120
AGTAATCAG.TCGCATTCG	807	3262	0.833333	SDR002_120
AGTAATCAG.TCGTTCTCC	2519	1942	0.716667	SDR002_120
AGTAATCAG.TGGTGGTAA	422	2031	0.7	SDR002_120
AGTAATCAG.TGTGGTCCT	3282	7595	0.933333	SDR002_120
AGTAATCAG.TTCGCATCC	3457	5810	0.883333	SDR002_120
AGTAATGGT.CAAGCTGCA	1017	8164	0.833333	SDR002_120
AGTAATGGT.CATTGACAA	535	902	0.55	SDR002_120
AGTAATGGT.CGCCACCAT	3396	8479	0.866667	SDR002_120
AGTACGAAT.CGCATAACT	2760	5497	0.816667	SDR002_120
AGTACGAAT.CTTATCTCA	1340	6818	0.883333	SDR002_120
AGTACGAAT.GATCGCGAA	522	1182	0.666667	SDR002_120
AGTACGAAT.GCCATACAA	1617	4796	0.85	SDR002_120
AGTACGAAT.GCGCTACCT	5854	3286	0.766667	SDR002_120
AGTACGAAT.TACTAGTAG	1117	2903	0.8	SDR002_120
AGTACTACA.ACTAAGTTC	358	2045	0.75	SDR002_120
AGTACTACA.GGATTACGC	4564	10757	0.9	SDR002_120
AGTACTACA.GTACGTCTA	168	1173	0.65	SDR002_120
AGTACTACA.GTCTTCTCG	1340	4754	0.833333	SDR002_120
AGTACTACA.TGCGATACT	3025	1883	0.683333	SDR002_120
AGTACTCTC.ACGAGAGCA	1792	8053	0.933333	SDR002_120
AGTACTCTC.AGTCCGTGT	2347	2684	0.783333	SDR002_120
AGTACTCTC.CCGGTTCTA	1887	7044	0.866667	SDR002_120
AGTACTCTC.GTGCTAAGC	451	2778	0.833333	SDR002_120
AGTAGAGGA.ACCTAGTTA	239	6826	0.866667	SDR002_120
AGTAGAGGA.ATTAGCGGT	7282	7870	0.933333	SDR002_120
AGTAGAGGA.CAAGTCGAA	309	6224	0.866667	SDR002_120
AGTAGAGGA.CCTATTCAA	2567	7180	0.916667	SDR002_120
AGTAGAGGA.CGCATAACT	1924	10497	0.966667	SDR002_120
AGTAGAGGA.CTGTGCTCA	656	10447	0.95	SDR002_120
AGTAGAGGA.GACATATGT	3324	7162	0.883333	SDR002_120
AGTAGAGGA.GTAGACTCT	2319	1363	0.616667	SDR002_120
AGTAGAGGA.TCAGGTGCA	2104	5946	0.9	SDR002_120
AGTATGACG.ACCATTCAC	902	872	0.483333	SDR002_120
AGTATGACG.AGCGGAACA	2472	5853	0.8	SDR002_120
AGTATGACG.ATTGGTTCC	745	1718	0.733333	SDR002_120
AGTATGACG.CAACGTCTT	7027	6733	0.85	SDR002_120
AGTATGACG.CAAGAGAGT	4073	7741	0.85	SDR002_120
AGTATGACG.CGTGCCTAT	202	814	0.466667	SDR002_120
AGTATGACG.TTCAGTGCC	4539	7835	0.9	SDR002_120
AGTCAGTTG.AGCTATATG	1006	4993	0.85	SDR002_120
AGTCAGTTG.AGCTCGTCT	5357	5290	0.866667	SDR002_120
AGTCAGTTG.ATTAGCGGT	528	3946	0.766667	SDR002_120
AGTCAGTTG.CGGTAGCTT	2684	1296	0.716667	SDR002_120
AGTCAGTTG.GCCACGAGT	460	5168	0.8	SDR002_120
AGTCATACT.CTCCAGCGT	4434	3936	0.8	SDR002_120
AGTCATACT.CTGCGATTC	240	937	0.533333	SDR002_120
AGTCATACT.CTGGTAATC	1618	3966	0.8	SDR002_120
AGTCATACT.GGATCAATG	4044	7114	0.9	SDR002_120
AGTCATACT.TGACCAAGT	3957	4875	0.9	SDR002_120
AGTCCAGTG.AATGCTGAT	3643	7235	0.85	SDR002_120
AGTCCAGTG.AGATGAAGA	437	1250	0.616667	SDR002_120
AGTCCAGTG.ATGCGCCGT	2512	5548	0.9	SDR002_120
AGTCCAGTG.CGTGTCCGA	859	5468	0.9	SDR002_120
AGTCCAGTG.CTGACGATG	539	4054	0.766667	SDR002_120
AGTCCAGTG.GTGCGTTCC	1152	8513	0.866667	SDR002_120
AGTCCAGTG.TGCCATCTC	1046	445	0.266667	SDR002_120
AGTCCGTGT.CATAGGTGT	4970	4310	0.816667	SDR002_120
AGTCCGTGT.CATATGCGA	3199	4786	0.866667	SDR002_120
AGTCCGTGT.GCGTGAGCT	6591	21108	0.966667	SDR002_120
AGTCCGTGT.TAGGATTAG	454	6129	0.816667	SDR002_120
AGTCCGTGT.TGCTTACGG	684	931	0.583333	SDR002_120
AGTCGATCA.ACTCTAGGA	536	1722	0.633333	SDR002_120
AGTCGATCA.AGTGTCTCT	6687	7191	0.866667	SDR002_120
AGTCGATCA.CCATAAGTA	1797	5084	0.883333	SDR002_120
AGTCGATCA.CGAATCCTG	3898	13256	0.916667	SDR002_120
AGTCGATCA.CGTTACACC	1433	5166	0.85	SDR002_120
AGTCGATCA.CTTAATCGT	2108	3748	0.8	SDR002_120
AGTCGATCA.GAGAACAGG	1159	3137	0.816667	SDR002_120
AGTCGATCA.GGAAGGTAT	883	7855	0.916667	SDR002_120
AGTCGATCA.GTGGATAAG	3609	9408	0.933333	SDR002_120
AGTCGATCA.TCAATGGAC	3320	8517	0.916667	SDR002_120
AGTCGATCA.TCACGCGAC	2287	5897	0.9	SDR002_120
AGTCGATCA.TTGGACTTC	4419	6913	0.883333	SDR002_120
AGTCGCCGA.AATACGTCT	7388	8268	0.916667	SDR002_120
AGTCGCCGA.AATGCCTCA	1659	1790	0.683333	SDR002_120
AGTCGCCGA.AGCACCAGC	790	6475	0.85	SDR002_120
AGTCGCCGA.CGCTTGTAG	726	1256	0.683333	SDR002_120
AGTCGCCGA.CTAGACATG	3397	8472	0.95	SDR002_120
AGTCGCCGA.CTTCGTGCA	1997	5662	0.883333	SDR002_120
AGTCGCCGA.CTTGTAACG	3298	5077	0.866667	SDR002_120
AGTCGCCGA.GAACTCGTA	1064	2749	0.75	SDR002_120
AGTCGCCGA.GTATTACTG	3272	12921	0.916667	SDR002_120
AGTCGCCGA.GTGCTAAGC	1135	6482	0.866667	SDR002_120
AGTCGCCGA.TGATGGACA	837	866	0.483333	SDR002_120
AGTCGCCGA.TGCATCGGA	3250	5909	0.866667	SDR002_120
AGTCGCCGA.TGTGTCTAC	1432	8104	0.95	SDR002_120
AGTCGCGAC.AACTGATTC	1000	3318	0.85	SDR002_120
AGTCGCGAC.AGGATCTCA	2273	10166	0.916667	SDR002_120
AGTCGCGAC.CCATCACGA	329	1137	0.616667	SDR002_120
AGTCGCGAC.GCGAAGCTC	337	5248	0.866667	SDR002_120
AGTCGCGAC.GGTAGACAT	2733	3105	0.8	SDR002_120
AGTCGCGAC.GTTGCATGG	4611	7926	0.883333	SDR002_120
AGTCGCGAC.TTCATCCAA	165	5002	0.8	SDR002_120
AGTCGTCCG.CTGGTGACA	728	4555	0.85	SDR002_120
AGTCGTCCG.TACGGTCGT	3951	3940	0.833333	SDR002_120
AGTCTAAGC.ACAACGAGC	4078	4490	0.833333	SDR002_120
AGTCTAAGC.ATCCATTAG	1487	3213	0.783333	SDR002_120
AGTCTAAGC.CTTAGGACT	469	1661	0.666667	SDR002_120
AGTCTAAGC.GGTAAGGAT	4175	4812	0.866667	SDR002_120
AGTCTAAGC.GTGCACGAG	2537	6068	0.883333	SDR002_120
AGTCTGGAA.AGGATTACT	1239	2785	0.883333	SDR002_120
AGTCTGGAA.CATCCTCTC	878	1057	0.616667	SDR002_120
AGTCTGGAA.CTGGTACAT	7972	7984	0.916667	SDR002_120
AGTCTGGAA.TACGAGTGA	376	5885	0.85	SDR002_120
AGTCTGGAA.TCTGCAACA	2987	4752	0.816667	SDR002_120
AGTCTGGAA.TCTTAAGTG	3511	4152	0.8	SDR002_120
AGTCTGGAA.TGACCTCCT	3754	3626	0.866667	SDR002_120
AGTGAACGG.AGCCTCTAG	424	2329	0.75	SDR002_120
AGTGAACGG.AGGAATTGG	4038	7411	0.866667	SDR002_120
AGTGAACGG.AGTCGTCCG	4926	8067	0.85	SDR002_120
AGTGAACGG.ATCCAATGA	189	780	0.45	SDR002_120
AGTGAACGG.CAACGATCG	2134	4878	0.816667	SDR002_120
AGTGAACGG.GAACTCGTA	180	1068	0.616667	SDR002_120
AGTGAACGG.GAGTCACCA	332	2233	0.766667	SDR002_120
AGTGAACGG.TTATCCAAG	3178	8406	0.916667	SDR002_120
AGTGACGAT.ACCACTAGG	1507	3034	0.766667	SDR002_120
AGTGACGAT.ACTCACGAA	1112	5574	0.9	SDR002_120
AGTGACGAT.AGGTCAGCA	4487	9470	0.866667	SDR002_120
AGTGACGAT.AGTTATCGC	2067	14402	0.95	SDR002_120
AGTGACGAT.ATCAAGCAT	2095	1032	0.55	SDR002_120
AGTGACGAT.CAGCTTACC	3149	5248	0.9	SDR002_120
AGTGACGAT.CAGTACATC	1634	7299	0.916667	SDR002_120
AGTGACGAT.CGCGCACAT	5016	7710	0.9	SDR002_120
AGTGACGAT.GACACGCAA	1469	6111	0.883333	SDR002_120
AGTGACGAT.GAGATACAC	1799	5869	0.85	SDR002_120
AGTGACGAT.TACCATGTA	561	1437	0.683333	SDR002_120
AGTGACGAT.TGATAGAGG	1670	3362	0.833333	SDR002_120
AGTGAGAGA.AGCCGTTCT	6178	3082	0.716667	SDR002_120
AGTGAGAGA.AGCTTGGTG	1095	4545	0.833333	SDR002_120
AGTGAGAGA.CTTGCGACC	2179	9107	0.9	SDR002_120
AGTGAGAGA.GGATACAAT	4534	5374	0.883333	SDR002_120
AGTGAGAGA.GTGCATCAA	1407	5315	0.85	SDR002_120
AGTGAGAGA.TACGACCAT	7032	7411	0.833333	SDR002_120
AGTGAGAGA.TGATCTCGG	2102	5698	0.9	SDR002_120
AGTGAGAGA.TGTCTACAC	2166	6423	0.883333	SDR002_120
AGTGATGCG.ACCTGCAGA	452	2200	0.75	SDR002_120
AGTGATGCG.AGTCGATCA	592	1790	0.733333	SDR002_120
AGTGATGCG.CCTCGCGTT	431	766	0.55	SDR002_120
AGTGATGCG.TATACCACT	3031	1871	0.766667	SDR002_120
AGTGATGCG.TTCCTAAGG	845	3170	0.783333	SDR002_120
AGTGGAATG.TAGCGCAGC	1628	3138	0.816667	SDR002_120
AGTGGAATG.TCCTGAGAC	1892	4695	0.833333	SDR002_120
AGTGGAATG.TTACGCTCG	2002	5028	0.9	SDR002_120
AGTGTCTCT.ATAGCCTAA	1553	5735	0.8	SDR002_120
AGTGTCTCT.ATCCTCCGA	1266	3249	0.833333	SDR002_120
AGTGTCTCT.CACCAGAAG	596	609	0.4	SDR002_120
AGTGTCTCT.CGTGGTACC	1334	1618	0.683333	SDR002_120
AGTGTCTCT.CTGCAGAGC	859	1184	0.666667	SDR002_120
AGTGTCTCT.CTGGTGACA	1656	6743	0.9	SDR002_120
AGTGTCTCT.GTGGAGGTC	192	4648	0.85	SDR002_120
AGTGTGCAC.CAACTAATC	3731	7934	0.9	SDR002_120
AGTGTGCAC.CATTCCGAG	2301	8660	0.9	SDR002_120
AGTGTGCAC.CCGAGCTGA	1918	6367	0.833333	SDR002_120
AGTGTGCAC.CGTCATGGA	155	3756	0.816667	SDR002_120
AGTGTGCAC.GAATCGAGA	182	5774	0.833333	SDR002_120
AGTGTGCAC.GTGTCGAGC	3641	5487	0.866667	SDR002_120
AGTGTGCAC.TCATCTGTC	210	476	0.233333	SDR002_120
AGTGTGCAC.TGCTCACAC	3357	8089	0.866667	SDR002_120
AGTGTTCTG.ACTGTGTCA	2566	7836	0.916667	SDR002_120
AGTGTTCTG.CATTGTTCA	1730	6897	0.883333	SDR002_120
AGTGTTCTG.GCGATGGTG	524	8368	0.916667	SDR002_120
AGTGTTCTG.TGTGGTCCT	6623	7972	0.933333	SDR002_120
AGTTACAAG.CCACACAGA	2028	1171	0.6	SDR002_120
AGTTACAAG.CCTAGTTAG	964	4886	0.783333	SDR002_120
AGTTACAAG.CTTGATCTA	553	4965	0.916667	SDR002_120
AGTTACAAG.GAATTGTTG	511	3519	0.8	SDR002_120
AGTTACAAG.GAGTTATAG	1204	6255	0.866667	SDR002_120
AGTTAGGTC.CGTACATCT	751	623	0.4	SDR002_120
AGTTAGGTC.CTCGCTACG	410	13616	0.933333	SDR002_120
AGTTAGGTC.TACCTATCC	2347	3527	0.85	SDR002_120
AGTTAGGTC.TCATATCGC	2921	3786	0.866667	SDR002_120
AGTTAGGTC.TGACAAGTT	5424	4613	0.833333	SDR002_120
AGTTATCGC.ACCTAGTTA	1494	4618	0.866667	SDR002_120
AGTTATCGC.CACCAAGAT	5288	17823	0.966667	SDR002_120
AGTTATCGC.GTGCGAGTA	873	7364	0.95	SDR002_120
AGTTCAACC.ACATTCCAC	2297	7187	0.866667	SDR002_120
AGTTCAACC.ATGGAGAGT	780	4236	0.8	SDR002_120
AGTTCAACC.CATCCTCTC	1295	3508	0.8	SDR002_120
AGTTCAACC.CGTACACAC	445	945	0.483333	SDR002_120
AGTTCAACC.TAGATCTGT	1023	10040	0.966667	SDR002_120
AGTTCGATA.AGTAATCAG	1023	2129	0.75	SDR002_120
AGTTCGATA.ATACAACCG	3795	8421	0.933333	SDR002_120
AGTTCGATA.CCGGTGGTT	1848	3658	0.916667	SDR002_120
AGTTCGATA.CTGCATGTT	2978	3599	0.816667	SDR002_120
AGTTCGATA.GGATACCTA	857	5498	0.916667	SDR002_120
AGTTCGATA.GTACCACAA	1186	3942	0.85	SDR002_120
AGTTCGATA.GTATCGTCG	808	5529	0.883333	SDR002_120
AGTTCGATA.TACGTTACC	2044	10573	0.916667	SDR002_120
AGTTGAGCG.CATAGAGAT	2562	2882	0.75	SDR002_120
AGTTGAGCG.GGTAACTAC	1072	3940	0.8	SDR002_120
AGTTGAGCG.TGAGATCAT	4887	5044	0.933333	SDR002_120
AGTTGCCTT.AAGGAAGTC	4177	7387	0.883333	SDR002_120
AGTTGCCTT.AAGGTGCTG	461	8465	0.883333	SDR002_120
AGTTGCCTT.CATCGCTGG	2436	5614	0.916667	SDR002_120
AGTTGCCTT.TATGTACCT	1240	8842	0.95	SDR002_120
AGTTGTGTA.CTGAGTAGC	1055	691	0.45	SDR002_120
AGTTGTGTA.CTGTGGTGG	3494	7433	0.866667	SDR002_120
AGTTGTGTA.GTCGAGTAC	447	2575	0.816667	SDR002_120
AGTTGTGTA.TGGACGAGA	501	1053	0.566667	SDR002_120
AGTTGTGTA.TTCGCATCC	2317	766	0.45	SDR002_120
ATAACGACA.ACAGCGGTC	4007	5254	0.883333	SDR002_120
ATAACGACA.ACATTGACA	2654	7143	0.916667	SDR002_120
ATAACGACA.ACTTCGCAG	3672	7666	0.85	SDR002_120
ATAACGACA.CAGCTTACC	2438	3600	0.783333	SDR002_120
ATAACGACA.CATCCGACA	2523	5945	0.883333	SDR002_120
ATAACGACA.GTTAGTCAA	392	3488	0.833333	SDR002_120
ATAACGACA.TCCTCTAGT	3163	2442	0.8	SDR002_120
ATAACGACA.TTAACGGAG	3166	8155	0.9	SDR002_120
ATAAGACAG.AGTCTGGAA	2656	7951	0.9	SDR002_120
ATAAGACAG.CGCCTGCAA	584	10251	0.933333	SDR002_120
ATAAGACAG.CGTTACACC	1602	7321	0.95	SDR002_120
ATAAGACAG.GGACACTGG	2819	5430	0.833333	SDR002_120
ATAAGTTCG.AGGAGCAAT	5465	5086	0.866667	SDR002_120
ATAAGTTCG.AGTGACGAT	899	8535	0.833333	SDR002_120
ATAAGTTCG.ATACAACCG	622	5928	0.883333	SDR002_120
ATAAGTTCG.CCTTCCTCA	3520	8766	0.933333	SDR002_120
ATAAGTTCG.GAAGAGCAC	3138	10992	0.9	SDR002_120
ATAAGTTCG.TACAACACC	4276	4029	0.8	SDR002_120
ATAAGTTCG.TCCAATCAT	5012	8484	0.916667	SDR002_120
ATAAGTTCG.TCGCTGATT	1741	6396	0.85	SDR002_120
ATAATCGAG.AATGAGTCG	202	998	0.516667	SDR002_120
ATAATCGAG.ACCATGTCT	1144	10023	0.916667	SDR002_120
ATAATCGAG.ACTCTAGGA	3037	7115	0.833333	SDR002_120
ATAATCGAG.GCCACGAGT	1500	1265	0.716667	SDR002_120
ATAATCGAG.GCTCCTAGC	2972	8534	0.9	SDR002_120
ATAATCGAG.TCTAGCTGG	3132	9825	0.883333	SDR002_120
ATAATCGAG.TTAGGAAGG	3623	9230	0.866667	SDR002_120
ATAATGTGG.AACTGCGAC	1135	2695	0.783333	SDR002_120
ATAATGTGG.AGGTACCAA	3111	7153	0.816667	SDR002_120
ATAATGTGG.AGTGTCTCT	6794	6726	0.866667	SDR002_120
ATAATGTGG.AGTTGCCTT	2615	4487	0.85	SDR002_120
ATAATGTGG.ATTGATCAC	7759	8006	0.833333	SDR002_120
ATAATGTGG.CCTAGTCTC	1863	9668	0.9	SDR002_120
ATAATGTGG.GCCTTCCAT	5777	7926	0.916667	SDR002_120
ATAATGTGG.GTACCTAAC	4180	10796	0.966667	SDR002_120
ATAATGTGG.TAGAGCGTC	2222	7050	0.833333	SDR002_120
ATACAACCG.ACACTAACG	3548	7356	0.883333	SDR002_120
ATACAACCG.ACCGGTTAC	2050	13664	0.966667	SDR002_120
ATACAACCG.ACGATGACC	3506	5478	0.8	SDR002_120
ATACAACCG.ACGCACACT	2513	13168	0.916667	SDR002_120
ATACAACCG.ACGCTAGTG	3338	5616	0.9	SDR002_120
ATACAACCG.AGCCGTTCT	3516	3152	0.833333	SDR002_120
ATACAACCG.AGCGACACC	3359	6161	0.866667	SDR002_120
ATACAACCG.CCTTGCTTG	1318	4045	0.766667	SDR002_120
ATACAACCG.CGATACTCT	3146	5703	0.916667	SDR002_120
ATACAACCG.CTGGACTAA	3061	5385	0.783333	SDR002_120
ATACAACCG.GGATACCTA	2684	8341	0.916667	SDR002_120
ATACCGAAG.AGTCATACT	1266	3477	0.85	SDR002_120
ATACCGAAG.ATACTTGCT	3359	3287	0.85	SDR002_120
ATACCGAAG.CACTTGGAT	3922	5619	0.833333	SDR002_120
ATACCGAAG.CTTAACAGC	474	6117	0.883333	SDR002_120
ATACCGAAG.TTCTCCACA	1757	8658	0.916667	SDR002_120
ATACGAGGT.AACGGAGAT	2769	4880	0.85	SDR002_120
ATACGAGGT.ATGCAGTTC	1324	634	0.383333	SDR002_120
ATACGAGGT.TATCTGTCA	1485	3467	0.8	SDR002_120
ATACGAGGT.TCCTCTAGT	7799	7809	0.9	SDR002_120
ATACGAGGT.TGTGTAGAG	2334	4394	0.833333	SDR002_120
ATACGAGGT.TTCGCATCC	995	10617	0.9	SDR002_120
ATACTTGCT.ATCCGGTCC	3100	6726	0.883333	SDR002_120
ATACTTGCT.GCTCAATGA	823	3616	0.816667	SDR002_120
ATACTTGCT.GTCTCTTCA	3075	6909	0.816667	SDR002_120
ATAGACCGA.ACACTGTGA	388	854	0.583333	SDR002_120
ATAGACCGA.ACTACCATC	764	3790	0.85	SDR002_120
ATAGACCGA.GAGCGACTC	203	765	0.466667	SDR002_120
ATAGACCGA.GTGACTCTC	262	496	0.333333	SDR002_120
ATAGACCGA.TTCCTTGAC	1585	1445	0.733333	SDR002_120
ATAGAGCAG.AATACCTTG	3571	3610	0.816667	SDR002_120
ATAGAGCAG.AATATCGCT	1563	12467	0.966667	SDR002_120
ATAGAGCAG.AGCGGTCTA	1541	6558	0.85	SDR002_120
ATAGAGCAG.ATCCTCCGA	1192	5424	0.85	SDR002_120
ATAGAGCAG.CACCTCGGA	979	3998	0.8	SDR002_120
ATAGAGCAG.CTGATCAAG	638	774	0.55	SDR002_120
ATAGAGCAG.GTCCGCTCA	2845	7548	0.833333	SDR002_120
ATAGAGCAG.GTTGATGCA	181	513	0.3	SDR002_120
ATAGCACGG.AAGGAAGTC	1923	9528	0.933333	SDR002_120
ATAGCACGG.AGGTCAGCA	3029	10091	0.95	SDR002_120
ATAGCACGG.CAGATCATT	948	12605	0.933333	SDR002_120
ATAGCACGG.CCATGATGT	3356	8757	0.95	SDR002_120
ATAGCACGG.CCGCAATGG	2978	4468	0.8	SDR002_120
ATAGCACGG.GTATCCTGC	3248	8496	0.9	SDR002_120
ATAGCACGG.TAAGGTCCG	4498	8185	0.916667	SDR002_120
ATAGCACGG.TTCTGAATG	3577	6419	0.816667	SDR002_120
ATAGCCTAA.AACGGTAGC	753	8322	0.9	SDR002_120
ATAGCCTAA.ATCCAGCTG	166	541	0.3	SDR002_120
ATAGCCTAA.CATCAATAG	1997	8741	0.883333	SDR002_120
ATAGCCTAA.GAGGTCCTT	4075	5000	0.9	SDR002_120
ATAGCCTAA.GCACCATCG	3501	3256	0.75	SDR002_120
ATAGCCTAA.GCATGTGGT	1591	11691	0.966667	SDR002_120
ATAGCCTAA.GCGGTAGTC	2483	4611	0.783333	SDR002_120
ATAGCCTAA.GTATTACTG	2411	2809	0.816667	SDR002_120
ATAGCCTAA.TCAACACTC	2377	7836	0.95	SDR002_120
ATAGCCTAA.TCACAGGTA	413	7203	0.85	SDR002_120
ATAGCCTAA.TCATATCGC	5283	8697	0.866667	SDR002_120
ATAGCTTGC.CAGGAGCCT	249	3295	0.783333	SDR002_120
ATAGCTTGC.GGTAACTAC	722	1894	0.75	SDR002_120
ATAGCTTGC.TCTAGGATG	4611	7626	0.833333	SDR002_120
ATAGCTTGC.TGCCGAACT	1897	2589	0.783333	SDR002_120
ATAGCTTGC.TGTTAAGCC	2682	3619	0.783333	SDR002_120
ATAGTCAGT.AAGGATACG	2514	4282	0.85	SDR002_120
ATAGTCAGT.CAGGTTGTC	3986	4583	0.883333	SDR002_120
ATAGTCAGT.GCCTTATCT	5758	6681	0.883333	SDR002_120
ATAGTCAGT.GTGGTTACC	1001	8809	0.95	SDR002_120
ATAGTCAGT.TCATGCTCA	3194	5463	0.9	SDR002_120
ATAGTCAGT.TCCTTCGTA	206	728	0.516667	SDR002_120
ATAGTCTCC.AGCGCATGA	2396	5545	0.883333	SDR002_120
ATAGTCTCC.TTGAGACGG	3035	7321	0.916667	SDR002_120
ATAGTGGTT.AACAACTGG	736	5062	0.933333	SDR002_120
ATAGTGGTT.ACGTGAATC	190	2795	0.8	SDR002_120
ATAGTGGTT.CTAGACATG	3108	6193	0.833333	SDR002_120
ATAGTGGTT.CTGTTACCA	1770	2403	0.783333	SDR002_120
ATAGTGGTT.TATGCCTTC	4727	5768	0.833333	SDR002_120
ATATAGCGT.AACGCCTAC	5037	7168	0.883333	SDR002_120
ATATAGCGT.AAGTAGGAC	5088	7839	0.883333	SDR002_120
ATATAGCGT.CCGATGTTC	693	11753	0.916667	SDR002_120
ATATAGCGT.CCTAGTCTC	2955	4635	0.85	SDR002_120
ATATAGCGT.CGGTTCTAT	3992	8366	0.916667	SDR002_120
ATATAGCGT.GATACTGTG	2060	9426	0.933333	SDR002_120
ATATAGCGT.TACAACACC	2040	878	0.55	SDR002_120
ATATAGCGT.TAGATAGCC	3359	6833	0.9	SDR002_120
ATATAGCGT.TGTCGTGAG	1758	5900	0.916667	SDR002_120
ATATAGCGT.TTCTGAATG	401	6795	0.9	SDR002_120
ATATCAGCC.ATTCATGTG	450	5427	0.866667	SDR002_120
ATATCAGCC.CCAGGAGTT	3550	9172	0.9	SDR002_120
ATATCAGCC.CTTATCTCA	1179	2635	0.766667	SDR002_120
ATATCAGCC.TGAGACAGC	3217	4239	0.8	SDR002_120
ATATCAGCC.TGTCTACAC	2570	882	0.516667	SDR002_120
ATATCCGAT.AGCTTGGTG	5468	10885	0.916667	SDR002_120
ATATCCGAT.AGGATGCGT	5675	8589	0.95	SDR002_120
ATATCCGAT.ATCTCGTGA	1470	2224	0.766667	SDR002_120
ATATCCGAT.CTATAGCTC	1783	3853	0.75	SDR002_120
ATATCCGAT.CTTAATCGT	1974	5080	0.9	SDR002_120
ATATCCGAT.GCTACAATG	1172	2944	0.75	SDR002_120
ATATCCGAT.TGGTCTACG	989	1035	0.466667	SDR002_120
ATATGCAGC.ACCACGCTA	2237	8145	0.95	SDR002_120
ATATGCAGC.AGTCGATCA	1502	10071	0.916667	SDR002_120
ATATGCAGC.CAACGCACA	262	1358	0.7	SDR002_120
ATATGCAGC.CGTGAGACT	846	1998	0.716667	SDR002_120
ATATGCAGC.GCCTTCCAT	1736	2634	0.783333	SDR002_120
ATATGCAGC.GCTTACTAG	1158	2030	0.816667	SDR002_120
ATATGCAGC.TACGAGTGA	945	2553	0.766667	SDR002_120
ATATGCAGC.TTGAGACGG	4081	10212	0.933333	SDR002_120
ATATGTCCA.ACGTTCAAT	1461	13561	0.95	SDR002_120
ATATGTCCA.GTCAGACCG	1403	5022	0.783333	SDR002_120
ATATGTCCA.GTCTACCAA	357	2681	0.8	SDR002_120
ATATGTCCA.TCCGTATAC	979	964	0.583333	SDR002_120
ATATGTCCA.TTACGCTCG	444	7923	0.866667	SDR002_120
ATATTCGCA.AAGCAACTA	1970	5286	0.816667	SDR002_120
ATATTCGCA.CACGCGTAA	1371	6304	0.966667	SDR002_120
ATATTCGCA.CAGTGCTGC	809	945	0.533333	SDR002_120
ATATTCGCA.CTGGTGACA	3312	8593	0.9	SDR002_120
ATATTCGCA.CTGTCTAGT	6176	8621	0.833333	SDR002_120
ATATTCGCA.CTTGGATCA	1151	8115	0.883333	SDR002_120
ATATTCGCA.GATGTAAGG	1419	5705	0.8	SDR002_120
ATATTCGCA.GCGCTTCTC	147	5959	0.85	SDR002_120
ATATTCGCA.GGTGATAGG	4107	6107	0.816667	SDR002_120
ATATTCGCA.TATGTATGC	6567	8930	0.9	SDR002_120
ATATTCGCA.TCGAACGCT	6927	6196	0.9	SDR002_120
ATCAAGAGA.AGCTCGTCT	5955	5596	0.9	SDR002_120
ATCAAGAGA.AGTGAACGG	1458	4073	0.7	SDR002_120
ATCAAGAGA.CATGTGAAC	1888	8380	0.866667	SDR002_120
ATCAAGAGA.CCAGATCAC	4537	4975	0.816667	SDR002_120
ATCAAGAGA.CCTGTCATT	600	2893	0.783333	SDR002_120
ATCAAGAGA.CGCTTGTAG	556	8605	0.916667	SDR002_120
ATCAAGAGA.CGTGCCTAT	7394	12088	0.883333	SDR002_120
ATCAAGAGA.CTTACATGC	5736	7807	0.866667	SDR002_120
ATCAAGCAT.ACATGGATT	4892	3985	0.816667	SDR002_120
ATCAAGCAT.ATCAGAAGC	2359	7477	0.833333	SDR002_120
ATCAAGCAT.CCTGCTCCA	1621	3829	0.816667	SDR002_120
ATCAAGCAT.TGGTAGCAG	331	3504	0.8	SDR002_120
ATCACCGCA.AGTGTCTCT	5252	9178	0.966667	SDR002_120
ATCACCGCA.ATGAGCAGG	3508	5496	0.883333	SDR002_120
ATCACCGCA.CTATACTAG	2132	3951	0.833333	SDR002_120
ATCACCGCA.TGAGAATCC	3462	4917	0.8	SDR002_120
ATCACTTCC.AAGCACAAC	942	7646	0.866667	SDR002_120
ATCACTTCC.ACTACCATC	224	1730	0.683333	SDR002_120
ATCACTTCC.CTGAGTCCA	1521	4705	0.9	SDR002_120
ATCACTTCC.CTGCAGAGC	2139	4758	0.916667	SDR002_120
ATCACTTCC.GGATTACGC	3010	6297	0.883333	SDR002_120
ATCACTTCC.TGATTCACC	4105	10288	0.933333	SDR002_120
ATCACTTCC.TGTGCTAAC	1162	803	0.366667	SDR002_120
ATCAGAAGC.AACTTGTCG	1549	1175	0.666667	SDR002_120
ATCAGAAGC.AGAAGAGTC	4002	4357	0.816667	SDR002_120
ATCAGAAGC.CGAACAATC	920	2616	0.833333	SDR002_120
ATCAGAAGC.CGATTGAAC	4052	6063	0.85	SDR002_120
ATCAGAAGC.TACATGCAC	1554	7251	0.866667	SDR002_120
ATCAGAAGC.TCGTCATTC	3719	5703	0.9	SDR002_120
ATCAGGATG.ACAAGTACA	3241	5007	0.833333	SDR002_120
ATCAGGATG.ACAATTCGG	940	5898	0.816667	SDR002_120
ATCAGGATG.AGGATCTCA	894	9140	0.95	SDR002_120
ATCAGGATG.CCGTACGGA	1327	5278	0.883333	SDR002_120
ATCAGGATG.CCTAAGAAG	2315	6818	0.866667	SDR002_120
ATCAGGATG.GGAATTGGA	2190	10087	0.9	SDR002_120
ATCAGGATG.GGAGTTAGC	525	9604	0.916667	SDR002_120
ATCAGGATG.TGCGTGCCA	453	7160	0.916667	SDR002_120
ATCAGTCGA.AGTGTTCTG	402	8484	0.916667	SDR002_120
ATCAGTCGA.CCGCTCATG	1574	3942	0.883333	SDR002_120
ATCAGTCGA.CTCGTTCAC	7066	11350	0.95	SDR002_120
ATCAGTCGA.GCGTCGTCT	3809	7921	0.916667	SDR002_120
ATCATAGAC.ACGTCTATG	3000	4162	0.866667	SDR002_120
ATCATAGAC.GGTACTTCC	2856	3842	0.85	SDR002_120
ATCATAGAC.TTGCTCTGC	1996	6559	0.9	SDR002_120
ATCATGTTC.ATAGAGCAG	3232	7196	0.9	SDR002_120
ATCATGTTC.CAGTCGGTA	413	8497	0.933333	SDR002_120
ATCATGTTC.CGTAATGAC	2543	5945	0.783333	SDR002_120
ATCATGTTC.GCTCAGCCA	2606	4223	0.8	SDR002_120
ATCATGTTC.TCTAGTGAC	3163	6413	0.9	SDR002_120
ATCATTACG.GATGCAGAA	1110	3357	0.8	SDR002_120
ATCATTACG.GGAAGTATG	2085	9213	0.916667	SDR002_120
ATCCAATGA.AGTCATACT	3388	5840	0.883333	SDR002_120
ATCCAATGA.CAATCATAC	1460	583	0.333333	SDR002_120
ATCCAATGA.CTCTAGTAA	1166	6121	0.833333	SDR002_120
ATCCAATGA.GACAGGTTA	1041	5250	0.916667	SDR002_120
ATCCAATGA.GAGTCGTAC	521	2304	0.816667	SDR002_120
ATCCAATGA.TTAACGGAG	2475	5021	0.783333	SDR002_120
ATCCAATGA.TTAGTCGGA	781	6678	0.916667	SDR002_120
ATCCACAGT.AATCTCCTA	179	468	0.283333	SDR002_120
ATCCACAGT.AGACTTCGT	6658	7379	0.9	SDR002_120
ATCCACAGT.AGGAGCAAT	4348	7518	0.95	SDR002_120
ATCCACAGT.GATAGTTCT	6037	5841	0.85	SDR002_120
ATCCACAGT.TAACCGTGA	1530	5381	0.833333	SDR002_120
ATCCAGCTG.AAGCTGGTC	1810	4667	0.783333	SDR002_120
ATCCAGCTG.GAGTCCAAT	1409	4271	0.833333	SDR002_120
ATCCAGCTG.TGCATACAT	3548	4060	0.85	SDR002_120
ATCCATTAG.ACACACCGT	868	2694	0.833333	SDR002_120
ATCCATTAG.GGTAAGTGA	4039	8320	0.9	SDR002_120
ATCCATTAG.GTGACTCTC	2292	5227	0.85	SDR002_120
ATCCGACCA.GGTTGCTAT	656	1956	0.783333	SDR002_120
ATCCGACCA.TCAGACAAG	482	6630	0.866667	SDR002_120
ATCCGGTCC.AGGTCAGCA	1280	4094	0.933333	SDR002_120
ATCCGGTCC.AGTGGAATG	2264	6699	0.833333	SDR002_120
ATCCGGTCC.GCACGCATT	1634	1359	0.633333	SDR002_120
ATCCGGTCC.GCGAGTCTA	761	5378	0.866667	SDR002_120
ATCCGGTCC.GTTGATGCA	348	1131	0.633333	SDR002_120
ATCCGTCTC.ACCGCTGTG	264	591	0.416667	SDR002_120
ATCCGTCTC.ATTGACACG	2425	7715	0.9	SDR002_120
ATCCGTCTC.CAACCTGGT	5271	3897	0.816667	SDR002_120
ATCCGTCTC.CATTCCGAG	413	6780	0.85	SDR002_120
ATCCGTCTC.CCGACTTGG	1200	1803	0.7	SDR002_120
ATCCGTCTC.GAGCCGTTA	312	6303	0.883333	SDR002_120
ATCCGTCTC.TCATCAGAG	284	675	0.516667	SDR002_120
ATCCTCCGA.ACGATGACC	3032	5473	0.833333	SDR002_120
ATCCTCCGA.AGACATCCA	2432	7800	0.95	SDR002_120
ATCCTCCGA.CCGGTTGAG	1343	2470	0.75	SDR002_120
ATCCTCCGA.CTTAACAGC	4823	9574	0.95	SDR002_120
ATCCTCCGA.GTCACTATG	2870	4184	0.766667	SDR002_120
ATCCTCCGA.TCGGAACGA	624	3884	0.85	SDR002_120
ATCCTCCGA.TGCACGATG	1516	2466	0.783333	SDR002_120
ATCCTGCCT.GCGCTCTAT	7454	7040	0.866667	SDR002_120
ATCCTGCCT.TAGCTAAGA	649	8106	0.933333	SDR002_120
ATCCTGCCT.TCGCGTCAT	6159	6222	0.9	SDR002_120
ATCCTGCCT.TCTGGAGGA	1100	4944	0.866667	SDR002_120
ATCGAATCG.ACCGTCCTA	1359	5645	0.816667	SDR002_120
ATCGAATCG.ATCAGTCGA	2749	5480	0.883333	SDR002_120
ATCGAATCG.CACGGATAG	2452	6273	0.8	SDR002_120
ATCGAATCG.CATACGCAG	3846	7926	0.933333	SDR002_120
ATCGAATCG.CCTTGACGG	1326	2234	0.75	SDR002_120
ATCGAATCG.CTGAGTAGC	2105	9792	0.933333	SDR002_120
ATCGAATCG.GGAGATGAG	598	6148	0.95	SDR002_120
ATCGAATCG.TGGTAGCAG	805	1066	0.616667	SDR002_120
ATCGATCCT.AGAAGTAAC	369	2083	0.8	SDR002_120
ATCGATCCT.ATACCGCTT	2590	5551	0.933333	SDR002_120
ATCGATCCT.ATCACTTCC	6389	8733	0.933333	SDR002_120
ATCGATCCT.GACCGGTAG	1184	4100	0.866667	SDR002_120
ATCGATCCT.GGATCAGGT	1670	9455	0.883333	SDR002_120
ATCGATCCT.TGGTCCTAG	593	10067	0.9	SDR002_120
ATCGCCTCT.ACCACGCTA	2754	6677	0.866667	SDR002_120
ATCGCCTCT.CAGTGCTGC	1811	3559	0.783333	SDR002_120
ATCGCCTCT.CCAGCCAAT	5966	9747	0.933333	SDR002_120
ATCGCCTCT.CCGACGTCA	296	6969	0.95	SDR002_120
ATCGCCTCT.TACCGCGTT	1952	5360	0.95	SDR002_120
ATCGGTGGT.AACAATGCA	2835	7211	0.883333	SDR002_120
ATCGGTGGT.ACAATTCGG	1981	7452	0.9	SDR002_120
ATCGGTGGT.AGCACCAGC	1407	2652	0.7	SDR002_120
ATCGGTGGT.CAAGAGGAG	1974	4892	0.933333	SDR002_120
ATCGGTGGT.CAAGTCGAA	170	4779	0.833333	SDR002_120
ATCGGTGGT.CCTCTGCAT	4534	8876	0.916667	SDR002_120
ATCGGTGGT.CGCATCTAC	1076	7637	0.95	SDR002_120
ATCGGTGGT.TAAGCACTA	456	1698	0.7	SDR002_120
ATCGGTGGT.TCCTGTGGA	482	1180	0.583333	SDR002_120
ATCGTAGTG.ATCGAATCG	711	2057	0.75	SDR002_120
ATCGTAGTG.CTTCGTGCA	674	5724	0.833333	SDR002_120
ATCGTAGTG.GACGTCAAT	3529	4891	0.9	SDR002_120
ATCGTAGTG.GCAACCAAC	1612	2354	0.75	SDR002_120
ATCGTAGTG.GTCCTTCAT	2239	2773	0.866667	SDR002_120
ATCTACATC.CACAGCGAA	526	7449	0.833333	SDR002_120
ATCTACATC.CATCTCGAT	5086	4996	0.833333	SDR002_120
ATCTACATC.CGGTTGCGA	1480	3936	0.766667	SDR002_120
ATCTACATC.CTTCCTGAT	7157	7576	0.85	SDR002_120
ATCTACATC.GAATCACAT	3697	2271	0.75	SDR002_120
ATCTACATC.GACTCTGGT	248	7015	0.933333	SDR002_120
ATCTACATC.GCAACACCT	1727	3815	0.833333	SDR002_120
ATCTACATC.GCGACACAG	3307	7122	0.916667	SDR002_120
ATCTACATC.TACAGGACT	1423	1507	0.666667	SDR002_120
ATCTACATC.TACGAACTC	1109	3040	0.75	SDR002_120
ATCTACATC.TGCCACCGA	933	6549	0.85	SDR002_120
ATCTAGGTT.AACGTTCTT	7747	4917	0.816667	SDR002_120
ATCTAGGTT.AGTCATACT	873	6357	0.883333	SDR002_120
ATCTAGGTT.CCTGTTAGC	4907	7563	0.9	SDR002_120
ATCTAGGTT.GTAGAGAGC	2978	6740	0.933333	SDR002_120
ATCTCGAAC.AACCGTGAG	3836	4482	0.833333	SDR002_120
ATCTCGAAC.CATATGCGA	1962	7371	0.9	SDR002_120
ATCTCGAAC.CCGCATCCT	8678	7920	0.833333	SDR002_120
ATCTCGAAC.CTAGTGCTG	1384	11462	0.95	SDR002_120
ATCTCGAAC.GTGGAGGTC	4963	7125	0.866667	SDR002_120
ATCTCGAAC.TCGGATGTT	8555	8961	0.933333	SDR002_120
ATCTCGTGA.AGGTACCAA	497	1753	0.683333	SDR002_120
ATCTCGTGA.ATTCGAAGA	371	1939	0.75	SDR002_120
ATCTCGTGA.CGCACTGAA	1221	2017	0.733333	SDR002_120
ATCTCTGCT.ACTACCATC	945	4864	0.866667	SDR002_120
ATCTCTGCT.AGTACGAAT	2081	11480	0.966667	SDR002_120
ATCTCTGCT.ATCTGGTAG	3107	4850	0.783333	SDR002_120
ATCTCTGCT.CTAGTCGTC	555	1920	0.716667	SDR002_120
ATCTCTGCT.TCTTGGTAG	1959	7025	0.883333	SDR002_120
ATCTGCGTA.AGAGCGGAG	904	2140	0.733333	SDR002_120
ATCTGCGTA.AGTCGCGAC	875	2473	0.783333	SDR002_120
ATCTGCGTA.ATCCGGTCC	1692	1569	0.666667	SDR002_120
ATCTGCGTA.CGAGTAGCA	405	2841	0.8	SDR002_120
ATCTGCGTA.CGCGATGTA	184	1583	0.733333	SDR002_120
ATCTGCGTA.GACTCTCAC	628	769	0.483333	SDR002_120
ATCTGCGTA.GCATACATG	306	1799	0.7	SDR002_120
ATCTGCGTA.GGTTAGATG	798	7702	0.95	SDR002_120
ATCTGCGTA.TCCGGAGCT	787	3892	0.833333	SDR002_120
ATCTGGTAG.ACCGTCACG	2239	2875	0.75	SDR002_120
ATCTGGTAG.CACCTCGGA	1740	9029	0.933333	SDR002_120
ATCTGGTAG.CATACAACC	3749	7639	0.833333	SDR002_120
ATCTGGTAG.CCTTGTTGC	3254	5311	0.833333	SDR002_120
ATCTGGTAG.GAATCAACC	1227	2708	0.9	SDR002_120
ATCTGGTAG.GATCCGCAC	1688	8812	0.966667	SDR002_120
ATCTGGTAG.TAAGGTCCG	1978	6768	0.883333	SDR002_120
ATCTGGTAG.TAGACCGCA	2898	4969	0.8	SDR002_120
ATCTGGTAG.TGGAGAACC	2538	6682	0.883333	SDR002_120
ATCTTACAG.CCTGTTAGC	6396	16291	0.966667	SDR002_120
ATCTTACAG.CTGCAGAGC	651	4417	0.866667	SDR002_120
ATGAACTAG.AATGCTGAT	6554	8027	0.883333	SDR002_120
ATGAACTAG.AGGTCAGCA	1872	5205	0.85	SDR002_120
ATGAACTAG.CCACCATGC	2970	5829	0.9	SDR002_120
ATGAACTAG.CTGCTTAGG	335	1361	0.616667	SDR002_120
ATGAACTAG.GTACTCTAC	262	1948	0.766667	SDR002_120
ATGACACAA.ACACATCTG	837	5149	0.866667	SDR002_120
ATGACACAA.ACCAGCGTT	6769	5526	0.833333	SDR002_120
ATGACACAA.GCACGTAGA	623	5153	0.783333	SDR002_120
ATGACACAA.TCGCATTCG	1487	9189	0.85	SDR002_120
ATGAGATCC.AGGTACCAA	2211	5012	0.816667	SDR002_120
ATGAGATCC.CCTCGAGAG	1340	4909	0.85	SDR002_120
ATGAGATCC.TGCCAGACG	4334	4879	0.766667	SDR002_120
ATGAGCAGG.CGGAGACTT	3157	7905	0.933333	SDR002_120
ATGAGCAGG.GATTGGAAG	1804	5122	0.85	SDR002_120
ATGAGCAGG.GGATTACGC	402	815	0.566667	SDR002_120
ATGAGCAGG.GGTTAGATG	1112	10717	0.966667	SDR002_120
ATGAGCAGG.TACGACTTG	239	1252	0.6	SDR002_120
ATGAGCAGG.TCGGAACGA	436	1068	0.6	SDR002_120
ATGAGCAGG.TGTCAACCT	4736	3269	0.766667	SDR002_120
ATGAGGTAT.CACTGGTCC	2732	7388	0.95	SDR002_120
ATGAGGTAT.CCGCAGAAT	3940	7636	0.866667	SDR002_120
ATGAGGTAT.CGCATAACT	2422	5970	0.933333	SDR002_120
ATGAGGTAT.GCACCATCG	885	7119	0.866667	SDR002_120
ATGAGGTAT.GTACTCTAC	2726	4269	0.8	SDR002_120
ATGAGTGTG.CTACGAGAA	300	3330	0.833333	SDR002_120
ATGAGTGTG.GCGTTCAGA	276	4117	0.833333	SDR002_120
ATGAGTGTG.GTACGTCTA	1982	5299	0.816667	SDR002_120
ATGAGTGTG.TCCGATAAC	1892	7352	0.916667	SDR002_120
ATGAGTGTG.TGTAACAGT	4966	6683	0.9	SDR002_120
ATGATAGCT.CTCCAGCGT	3612	3879	0.833333	SDR002_120
ATGATAGCT.GCTTACGTT	3414	10809	0.916667	SDR002_120
ATGATAGCT.GGAGTACAG	1256	2698	0.766667	SDR002_120
ATGATAGCT.GTCGTTGCG	2032	6336	0.866667	SDR002_120
ATGCAGTTC.ACTATCCTG	3509	4822	0.9	SDR002_120
ATGCAGTTC.CGACGTACG	1366	4454	0.816667	SDR002_120
ATGCAGTTC.CGCTTCACG	1007	2034	0.75	SDR002_120
ATGCAGTTC.CTCCGCATT	6675	9441	0.95	SDR002_120
ATGCAGTTC.GTACTCTAC	1241	5931	0.866667	SDR002_120
ATGCAGTTC.TATTACTCG	1197	5099	0.866667	SDR002_120
ATGCAGTTC.TGACGATGA	1434	6486	0.933333	SDR002_120
ATGCCTGTC.AGCTCTCCG	2943	5436	0.85	SDR002_120
ATGCCTGTC.GTGGATAAG	1395	8774	0.883333	SDR002_120
ATGCCTGTC.TCAAGGTCG	2539	7433	0.9	SDR002_120
ATGCCTGTC.TTGGTAACT	4140	6603	0.916667	SDR002_120
ATGCCTTCA.CGTCATGGA	672	5979	0.883333	SDR002_120
ATGCCTTCA.GCACAGTAA	2091	7099	0.916667	SDR002_120
ATGCGCCGT.CAACCTGGT	7586	6978	0.883333	SDR002_120
ATGCGCCGT.CCGCATCCT	4372	5083	0.866667	SDR002_120
ATGCGCCGT.GAGACGATC	791	6592	0.833333	SDR002_120
ATGCGCCGT.GTGAGGACG	1625	4275	0.8	SDR002_120
ATGCGCCGT.TAGTGCACT	1849	757	0.483333	SDR002_120
ATGCGCCGT.TGTAGGTTA	1628	442	0.283333	SDR002_120
ATGCGCTAC.ATCACCGCA	811	7339	0.933333	SDR002_120
ATGCGCTAC.CGCGATGTA	377	7239	0.833333	SDR002_120
ATGCGCTAC.CTACTGTCA	1871	5625	0.833333	SDR002_120
ATGCGCTAC.TACTCGCTG	1479	3572	0.8	SDR002_120
ATGCGCTAC.TAGGTCAAC	4432	5218	0.833333	SDR002_120
ATGCGGATT.GAGGTCCTT	4483	7483	0.866667	SDR002_120
ATGCGGATT.GCGGTAGTC	2675	4558	0.916667	SDR002_120
ATGCGGATT.TGGTGGTAA	2014	4491	0.8	SDR002_120
ATGCGTGGA.AGTAATCAG	1901	5818	0.916667	SDR002_120
ATGCGTGGA.CAGCAGTAC	1018	1250	0.65	SDR002_120
ATGCGTGGA.CATAATTGG	2293	6765	0.933333	SDR002_120
ATGCGTGGA.GGATTACGC	456	7321	0.9	SDR002_120
ATGCTCACC.AGTACTCTC	2564	4824	0.8	SDR002_120
[truncated: 15,095 more rows]

## Sheet: Fig2_S4_b
ID	frac_cells	avg_nReads_log1p	Sample
NOEG-AMPL779519-DNase-only	0.705144	3.34842	SDR002_240
NOEG-AMPL779519-DNase-only	0.810945	3.72028	SDR002_480
NOEG-AMPL779519-DNase-only	0.916116	4.17381	SDR002_120
NOEG-AMPL779365-DNase-only	0.988502	4.80611	SDR002_240
NOEG-AMPL779365-DNase-only	0.988806	5.11981	SDR002_480
NOEG-AMPL779365-DNase-only	0.958161	4.39919	SDR002_120
NOEG-AMPL777308-DNase-only	0.899697	4.02021	SDR002_240
NOEG-AMPL777308-DNase-only	0.927861	4.25342	SDR002_480
NOEG-AMPL777308-DNase-only	0.960124	4.3835	SDR002_120
NOEG-AMPL779350-DNase-only	0.913918	3.80866	SDR002_240
NOEG-AMPL779350-DNase-only	0.982587	4.3588	SDR002_480
NOEG-AMPL779350-DNase-only	0.97469	4.12273	SDR002_120
NOEG-AMPL779510-DNase-only	0.998487	5.64773	SDR002_240
NOEG-AMPL779510-DNase-only	0.955224	3.91028	SDR002_480
NOEG-AMPL779510-DNase-only	0.989566	4.87074	SDR002_120
NOEG-AMPL777600-H3K4	0.756278	3.26049	SDR002_240
NOEG-AMPL777600-H3K4	0.894279	3.85416	SDR002_480
NOEG-AMPL777600-H3K4	0.931095	4.03414	SDR002_120
NOEG-AMPL777608-H3K4	0.765507	3.5585	SDR002_240
NOEG-AMPL777608-H3K4	0.978856	4.95303	SDR002_480
NOEG-AMPL777608-H3K4	0.958678	4.42373	SDR002_120
NOEG-AMPL779606-H3K4	0.951286	4.57423	SDR002_240
NOEG-AMPL779606-H3K4	0.977612	5.01571	SDR002_480
NOEG-AMPL779606-H3K4	0.974277	4.9229	SDR002_120
NOEG-AMPL779468-H3K4	0.000453858	0.0057324	SDR002_240
NOEG-AMPL779468-H3K4	0.00124378	0.0148151	SDR002_480
NOEG-AMPL779468-H3K4	0	0	SDR002_120
NOEG-AMPL777616-H3K4	0.996369	6.00743	SDR002_240
NOEG-AMPL777616-H3K4	0.995025	5.85081	SDR002_480
NOEG-AMPL777616-H3K4	0.991942	5.48546	SDR002_120
NOEG-AMPL779334-PLS	0.151589	1.57831	SDR002_240
NOEG-AMPL779334-PLS	0.174129	1.50656	SDR002_480
NOEG-AMPL779334-PLS	0.465599	2.69212	SDR002_120
NOEG-AMPL777281-PLS	0.928593	4.30982	SDR002_240
NOEG-AMPL777281-PLS	0.860697	3.89489	SDR002_480
NOEG-AMPL777281-PLS	0.972831	4.86905	SDR002_120
NOEG-AMPL779475-PLS	0.967776	4.69152	SDR002_240
NOEG-AMPL779475-PLS	0.96393	4.65796	SDR002_480
NOEG-AMPL779475-PLS	0.960227	4.57673	SDR002_120
NOEG-AMPL777310-PLS	0.958245	4.65162	SDR002_240
NOEG-AMPL777310-PLS	0.922886	4.4262	SDR002_480
NOEG-AMPL777310-PLS	0.966012	4.76673	SDR002_120
NOEG-AMPL779470-PLS	0.965204	4.63999	SDR002_240
NOEG-AMPL779470-PLS	0.997512	5.39183	SDR002_480
NOEG-AMPL779470-PLS	0.964256	4.45683	SDR002_120
NOEG-AMPL777554-dELS	0.998487	5.644	SDR002_240
NOEG-AMPL777554-dELS	0.99005	5.16101	SDR002_480
NOEG-AMPL777554-dELS	0.995455	5.25368	SDR002_120
NOEG-AMPL779283-dELS	0.00257186	0.0388715	SDR002_240
NOEG-AMPL779283-dELS	0.00248756	0.0684952	SDR002_480
NOEG-AMPL779283-dELS	0.00113636	0.0141555	SDR002_120
NOEG-AMPL779588-dELS	0.9882	5.14929	SDR002_240
NOEG-AMPL779588-dELS	0.99005	5.0863	SDR002_480
NOEG-AMPL779588-dELS	0.994628	5.3415	SDR002_120
NOEG-AMPL777083-dELS	0.932526	4.38477	SDR002_240
NOEG-AMPL777083-dELS	0.970149	4.80258	SDR002_480
NOEG-AMPL777083-dELS	0.980269	4.83074	SDR002_120
NOEG-AMPL779540-dELS	0.988654	4.88388	SDR002_240
NOEG-AMPL779540-dELS	0.997512	5.29852	SDR002_480
NOEG-AMPL779540-dELS	0.994731	5.28669	SDR002_120
NOEG-AMPL779453-low-DNase	0.993192	4.89092	SDR002_240
NOEG-AMPL779453-low-DNase	0.996269	5.40893	SDR002_480
NOEG-AMPL779453-low-DNase	0.992975	5.06556	SDR002_120
NOEG-AMPL779649-low-DNase	0.618608	3.38737	SDR002_240
NOEG-AMPL779649-low-DNase	0.376866	2.64296	SDR002_480
NOEG-AMPL779649-low-DNase	0.645558	3.22595	SDR002_120
NOEG-AMPL779249-low-DNase	0.94826	4.23741	SDR002_240
NOEG-AMPL779249-low-DNase	0.905473	4.22511	SDR002_480
NOEG-AMPL779249-low-DNase	0.985227	4.85925	SDR002_120
NOEG-AMPL779213-low-DNase	0.968533	4.37579	SDR002_240
NOEG-AMPL779213-low-DNase	0.778607	3.40752	SDR002_480
NOEG-AMPL779213-low-DNase	0.97593	4.70517	SDR002_120
NOEG-AMPL779246-low-DNase	0.981543	5.04925	SDR002_240
NOEG-AMPL779246-low-DNase	0.993781	5.54463	SDR002_480
NOEG-AMPL779246-low-DNase	0.980682	4.96859	SDR002_120
NOEG-AMPL777237-pELS	0.967927	4.61332	SDR002_240
NOEG-AMPL777237-pELS	0.988806	5.21208	SDR002_480
NOEG-AMPL777237-pELS	0.962707	4.599	SDR002_120
NOEG-AMPL777604-pELS	0.339788	2.30641	SDR002_240
NOEG-AMPL777604-pELS	0.732587	3.39412	SDR002_480
NOEG-AMPL777604-pELS	0.37314	2.31884	SDR002_120
NOEG-AMPL777561-pELS	0.997579	5.5488	SDR002_240
NOEG-AMPL777561-pELS	0.973881	4.80619	SDR002_480
NOEG-AMPL777561-pELS	0.987397	4.86779	SDR002_120
NOEG-AMPL777214-pELS	0.73767	3.25743	SDR002_240
NOEG-AMPL777214-pELS	0.544776	2.79161	SDR002_480
NOEG-AMPL777214-pELS	0.418182	2.29734	SDR002_120
NOEG-AMPL779668-pELS	0.429501	2.49548	SDR002_240
NOEG-AMPL779668-pELS	0.282338	1.8945	SDR002_480
NOEG-AMPL779668-pELS	0.643182	2.88991	SDR002_120
OEG-AMPL778425-DNase-only	0.670348	3.52796	SDR002_240
OEG-AMPL778425-DNase-only	0.871891	4.01528	SDR002_480
OEG-AMPL778425-DNase-only	0.961983	4.61291	SDR002_120
OEG-AMPL778749-DNase-only	0.424357	2.47185	SDR002_240
OEG-AMPL778749-DNase-only	0.273632	1.88492	SDR002_480
OEG-AMPL778749-DNase-only	0.859607	3.61253	SDR002_120
OEG-AMPL778662-DNase-only	0.866263	3.82331	SDR002_240
OEG-AMPL778662-DNase-only	0.386816	2.22878	SDR002_480
OEG-AMPL778662-DNase-only	0.968698	4.56533	SDR002_120
OEG-AMPL778759-DNase-only	0.550378	3.04508	SDR002_240
OEG-AMPL778759-DNase-only	0.00248756	0.0366341	SDR002_480
OEG-AMPL778759-DNase-only	0.420455	2.44795	SDR002_120
OEG-AMPL778626-DNase-only	0.000151286	0.00181379	SDR002_240
OEG-AMPL778626-DNase-only	0.96393	4.71235	SDR002_480
OEG-AMPL778626-DNase-only	0.96374	4.52858	SDR002_120
OEG-AMPL778643-H3K4	0.839486	3.80938	SDR002_240
OEG-AMPL778643-H3K4	0.911692	4.22263	SDR002_480
OEG-AMPL778643-H3K4	0.954545	4.44486	SDR002_120
OEG-AMPL778543-H3K4	0.100908	1.10173	SDR002_240
OEG-AMPL778543-H3K4	0.289801	2.15963	SDR002_480
OEG-AMPL778543-H3K4	0.352273	2.23896	SDR002_120
OEG-AMPL778667-H3K4	0.948411	4.48857	SDR002_240
OEG-AMPL778667-H3K4	0.956468	4.67928	SDR002_480
OEG-AMPL778667-H3K4	0.958264	4.58421	SDR002_120
OEG-AMPL778599-H3K4	0.0981846	1.16509	SDR002_240
OEG-AMPL778599-H3K4	0.120647	1.18704	SDR002_480
OEG-AMPL778599-H3K4	0.346591	2.23315	SDR002_120
OEG-AMPL778497-H3K4	0.880787	3.78267	SDR002_240
OEG-AMPL778497-H3K4	0.96393	4.59108	SDR002_480
OEG-AMPL778497-H3K4	0.978306	4.59882	SDR002_120
OEG-AMPL778548-PLS	0.987141	4.93784	SDR002_240
OEG-AMPL778548-PLS	0.847015	3.9319	SDR002_480
OEG-AMPL778548-PLS	0.963843	4.51568	SDR002_120
OEG-AMPL778653-PLS	0.0691377	0.777533	SDR002_240
OEG-AMPL778653-PLS	0.0883085	0.921748	SDR002_480
OEG-AMPL778653-PLS	0.271074	1.87179	SDR002_120
OEG-AMPL778432-PLS	0.991377	5.00406	SDR002_240
OEG-AMPL778432-PLS	0.95398	4.70604	SDR002_480
OEG-AMPL778432-PLS	0.952996	4.4045	SDR002_120
OEG-AMPL778450-PLS	0.992436	4.79851	SDR002_240
OEG-AMPL778450-PLS	0.99005	4.98182	SDR002_480
OEG-AMPL778450-PLS	0.94814	4.16772	SDR002_120
OEG-AMPL778437-PLS	0.930408	4.13066	SDR002_240
OEG-AMPL778437-PLS	0.456468	2.4909	SDR002_480
OEG-AMPL778437-PLS	0.953926	4.31652	SDR002_120
OEG-AMPL778673-dELS	0.844024	3.93556	SDR002_240
OEG-AMPL778673-dELS	0.833333	3.81366	SDR002_480
OEG-AMPL778673-dELS	0.656715	3.04399	SDR002_120
OEG-AMPL778605-dELS	0.972315	4.75195	SDR002_240
OEG-AMPL778605-dELS	0.998756	5.34144	SDR002_480
OEG-AMPL778605-dELS	0.994008	5.17519	SDR002_120
OEG-AMPL778472-dELS	0.64584	3.30323	SDR002_240
OEG-AMPL778472-dELS	0.718905	3.25142	SDR002_480
OEG-AMPL778472-dELS	0.949174	4.58373	SDR002_120
OEG-AMPL778748-dELS	0.94584	4.3508	SDR002_240
OEG-AMPL778748-dELS	0.819652	3.72614	SDR002_480
OEG-AMPL778748-dELS	0.925413	4.11705	SDR002_120
OEG-AMPL778642-dELS	0.996974	5.5081	SDR002_240
OEG-AMPL778642-dELS	0.998756	6.09471	SDR002_480
OEG-AMPL778642-dELS	0.995661	5.39267	SDR002_120
OEG-AMPL778564-low-DNase	0.982451	5.15346	SDR002_240
OEG-AMPL778564-low-DNase	0.993781	5.46206	SDR002_480
OEG-AMPL778564-low-DNase	0.98874	5.19792	SDR002_120
OEG-AMPL778576-low-DNase	0.824206	3.5828	SDR002_240
OEG-AMPL778576-low-DNase	0.9801	5.06078	SDR002_480
OEG-AMPL778576-low-DNase	0.978822	4.76858	SDR002_120
OEG-AMPL778490-low-DNase	0.998638	5.86685	SDR002_240
OEG-AMPL778490-low-DNase	0.998756	5.81717	SDR002_480
OEG-AMPL778490-low-DNase	0.992872	5.22475	SDR002_120
OEG-AMPL778465-low-DNase	0.968986	4.39672	SDR002_240
OEG-AMPL778465-low-DNase	0.771144	3.52493	SDR002_480
OEG-AMPL778465-low-DNase	0.941219	4.17381	SDR002_120
OEG-AMPL778601-low-DNase	0.694554	3.26899	SDR002_240
OEG-AMPL778601-low-DNase	0.324627	2.12651	SDR002_480
OEG-AMPL778601-low-DNase	0.452066	2.40487	SDR002_120
OEG-AMPL778463-pELS	0.976248	4.93334	SDR002_240
OEG-AMPL778463-pELS	0.975124	5.11902	SDR002_480
OEG-AMPL778463-pELS	0.994215	5.53369	SDR002_120
OEG-AMPL778531-pELS	0.841452	3.73977	SDR002_240
OEG-AMPL778531-pELS	0.808458	3.79647	SDR002_480
OEG-AMPL778531-pELS	0.669318	3.00402	SDR002_120
OEG-AMPL778507-pELS	0.997277	5.48539	SDR002_240
OEG-AMPL778507-pELS	0.743781	3.49209	SDR002_480
OEG-AMPL778507-pELS	0.980062	4.82498	SDR002_120
OEG-AMPL778729-pELS	0.983964	4.84879	SDR002_240
OEG-AMPL778729-pELS	0.886816	4.34482	SDR002_480
OEG-AMPL778729-pELS	0.984607	4.97012	SDR002_120
OEG-AMPL778755-pELS	0.738729	3.52156	SDR002_240
OEG-AMPL778755-pELS	0.843284	3.79205	SDR002_480
OEG-AMPL778755-pELS	0.826136	3.476	SDR002_120
NOEG-AMPL779458-DNase-only	0.069289	0.858815	SDR002_240
NOEG-AMPL777430-DNase-only	0.986838	4.70246	SDR002_240
NOEG-AMPL779615-DNase-only	0.991074	5.22382	SDR002_240
NOEG-AMPL779358-DNase-only	0.985023	4.70042	SDR002_240
NOEG-AMPL777100-DNase-only	0.93646	4.50948	SDR002_240
NOEG-AMPL779576-H3K4	0.928744	4.70362	SDR002_240
NOEG-AMPL779695-H3K4	0.89289	4.49568	SDR002_240
NOEG-AMPL779270-H3K4	0.933585	4.5657	SDR002_240
NOEG-AMPL777061-H3K4	0	0	SDR002_240
NOEG-AMPL777375-H3K4	0.993343	5.19736	SDR002_240
NOEG-AMPL777599-PLS	0.848714	3.85118	SDR002_240
NOEG-AMPL779480-PLS	0.993192	5.66819	SDR002_240
NOEG-AMPL779134-PLS	0.855522	3.96874	SDR002_240
NOEG-AMPL777118-PLS	0.90469	4.10974	SDR002_240
NOEG-AMPL779411-PLS	0.877458	4.84654	SDR002_240
NOEG-AMPL777369-dELS	0.99879	5.63774	SDR002_240
NOEG-AMPL779199-dELS	0.950378	4.52117	SDR002_240
NOEG-AMPL779407-dELS	0.972012	4.51013	SDR002_240
NOEG-AMPL779123-dELS	0.809834	3.36323	SDR002_240
NOEG-AMPL779222-dELS	0.980182	4.68327	SDR002_240
NOEG-AMPL779362-low-DNase	0.98593	4.9972	SDR002_240
NOEG-AMPL779233-low-DNase	0.905295	4.01167	SDR002_240
NOEG-AMPL779712-low-DNase	0.238124	1.86961	SDR002_240
NOEG-AMPL779234-low-DNase	0.980333	4.59591	SDR002_240
NOEG-AMPL779277-low-DNase	0.990318	4.98566	SDR002_240
NOEG-AMPL779241-pELS	0.485174	2.68143	SDR002_240
NOEG-AMPL777322-pELS	0.996823	5.67167	SDR002_240
NOEG-AMPL779634-pELS	0.276702	1.86599	SDR002_240
NOEG-AMPL777312-pELS	0.675492	3.50248	SDR002_240
NOEG-AMPL777596-pELS	0.819062	4.05832	SDR002_240
OEG-AMPL778634-DNase-only	0.966112	4.63433	SDR002_240
OEG-AMPL778553-DNase-only	0.997731	5.85298	SDR002_240
OEG-AMPL778655-DNase-only	0.947201	4.40059	SDR002_240
OEG-AMPL778485-DNase-only	0.931316	4.3887	SDR002_240
OEG-AMPL778582-DNase-only	0.942209	4.31294	SDR002_240
OEG-AMPL778552-H3K4	0.832526	3.84463	SDR002_240
OEG-AMPL778676-H3K4	0.974735	4.99985	SDR002_240
OEG-AMPL778709-H3K4	0.93525	4.67778	SDR002_240
OEG-AMPL778594-H3K4	0.950832	4.13836	SDR002_240
OEG-AMPL778435-H3K4	0.529501	2.97827	SDR002_240
OEG-AMPL778710-PLS	0.474433	2.90868	SDR002_240
OEG-AMPL778631-PLS	0.334039	2.23435	SDR002_240
OEG-AMPL778581-PLS	0.067171	1.22826	SDR002_240
OEG-AMPL778516-PLS	0.00302572	0.0411971	SDR002_240
OEG-AMPL778718-PLS	0.998185	5.2267	SDR002_240
OEG-AMPL778546-dELS	0.974584	4.5292	SDR002_240
OEG-AMPL778573-dELS	0.816641	3.8261	SDR002_240
OEG-AMPL778600-dELS	0.854463	3.66305	SDR002_240
OEG-AMPL778663-dELS	0.929652	4.23949	SDR002_240
OEG-AMPL778533-dELS	0.996218	5.76742	SDR002_240
OEG-AMPL778431-low-DNase	0.914221	4.32817	SDR002_240
OEG-AMPL778537-low-DNase	0.970348	4.63035	SDR002_240
OEG-AMPL778756-low-DNase	0.99062	5.13316	SDR002_240
OEG-AMPL778544-low-DNase	0.925416	4.33542	SDR002_240
OEG-AMPL778620-low-DNase	0.9	3.87335	SDR002_240
OEG-AMPL778726-pELS	0.95643	4.79722	SDR002_240
OEG-AMPL778746-pELS	0.45643	2.69563	SDR002_240
OEG-AMPL778470-pELS	0.862784	4.35232	SDR002_240
OEG-AMPL778474-pELS	0.531921	2.95781	SDR002_240
OEG-AMPL778625-pELS	0.926475	4.05262	SDR002_240
NOEG-AMPL779237-DNase-only	0.961443	4.79283	SDR002_480
NOEG-AMPL779264-DNase-only	0.998756	6.01857	SDR002_480
NOEG-AMPL777457-DNase-only	0.942786	4.43077	SDR002_480
NOEG-AMPL779450-DNase-only	0.992537	5.50733	SDR002_480
NOEG-AMPL779644-DNase-only	0.971393	5.06294	SDR002_480
NOEG-AMPL777640-DNase-only	0.968905	4.48645	SDR002_480
NOEG-AMPL777545-DNase-only	0.997512	5.81954	SDR002_480
NOEG-AMPL779172-DNase-only	0.981343	4.75962	SDR002_480
NOEG-AMPL779456-DNase-only	0.813433	3.82691	SDR002_480
NOEG-AMPL777413-DNase-only	0.920398	4.48526	SDR002_480
NOEG-AMPL779580-DNase-only	0.991294	5.12528	SDR002_480
NOEG-AMPL777549-DNase-only	0.736318	3.3499	SDR002_480
NOEG-AMPL779207-DNase-only	0.554726	2.63639	SDR002_480
NOEG-AMPL779426-DNase-only	0.915423	4.28569	SDR002_480
NOEG-AMPL777041-DNase-only	0.00995025	0.173159	SDR002_480
NOEG-AMPL779682-H3K4	0.997512	6.07505	SDR002_480
NOEG-AMPL777491-H3K4	0.992537	5.68964	SDR002_480
NOEG-AMPL779173-H3K4	0.376866	2.39006	SDR002_480
NOEG-AMPL779467-H3K4	0.00373134	0.0449924	SDR002_480
NOEG-AMPL777513-H3K4	0.829602	4.17243	SDR002_480
NOEG-AMPL779238-H3K4	0.767413	3.55822	SDR002_480
NOEG-AMPL779214-H3K4	0.0733831	1.04932	SDR002_480
NOEG-AMPL777613-H3K4	0.895522	4.79103	SDR002_480
NOEG-AMPL777627-H3K4	0.853234	4.20417	SDR002_480
NOEG-AMPL779704-H3K4	0.0559701	0.679371	SDR002_480
NOEG-AMPL777433-H3K4	0.71393	3.26743	SDR002_480
NOEG-AMPL779164-H3K4	0.618159	3.12002	SDR002_480
NOEG-AMPL777641-H3K4	0.787313	3.93589	SDR002_480
NOEG-AMPL779602-H3K4	0.899254	4.13068	SDR002_480
NOEG-AMPL779583-H3K4	0.839552	3.89075	SDR002_480
NOEG-AMPL777295-PLS	0.924129	4.30566	SDR002_480
NOEG-AMPL777543-PLS	0.993781	5.30163	SDR002_480
NOEG-AMPL779553-PLS	0.981343	5.01865	SDR002_480
NOEG-AMPL779192-PLS	0.465174	2.59529	SDR002_480
NOEG-AMPL779559-PLS	0.783582	3.64509	SDR002_480
NOEG-AMPL779402-PLS	0.942786	4.56635	SDR002_480
NOEG-AMPL777441-PLS	0.814677	3.80117	SDR002_480
NOEG-AMPL779105-PLS	0.431592	2.98793	SDR002_480
NOEG-AMPL777501-PLS	0.915423	4.16838	SDR002_480
NOEG-AMPL777331-PLS	0.762438	3.50898	SDR002_480
NOEG-AMPL779476-PLS	0.319652	2.05074	SDR002_480
NOEG-AMPL777619-PLS	0.80597	3.59895	SDR002_480
NOEG-AMPL777251-PLS	0.993781	5.13927	SDR002_480
NOEG-AMPL779388-PLS	0.774876	3.53329	SDR002_480
NOEG-AMPL777483-PLS	0.932836	4.46234	SDR002_480
NOEG-AMPL779527-dELS	0.962687	4.5957	SDR002_480
NOEG-AMPL777053-dELS	0.731343	3.26719	SDR002_480
NOEG-AMPL779124-dELS	0.812189	4.07863	SDR002_480
NOEG-AMPL779107-dELS	0.961443	5.06484	SDR002_480
NOEG-AMPL779632-dELS	0.437811	2.58071	SDR002_480
NOEG-AMPL777538-dELS	0.829602	3.8119	SDR002_480
NOEG-AMPL777571-dELS	0.932836	4.21874	SDR002_480
NOEG-AMPL777087-dELS	0.827114	3.72236	SDR002_480
NOEG-AMPL777044-dELS	0.885572	4.0481	SDR002_480
NOEG-AMPL779626-dELS	0.965174	4.84828	SDR002_480
NOEG-AMPL779654-dELS	0.670398	3.18049	SDR002_480
NOEG-AMPL777454-dELS	0.521144	3.11008	SDR002_480
NOEG-AMPL777362-dELS	0.94403	4.56838	SDR002_480
NOEG-AMPL777332-dELS	0.864428	4.05472	SDR002_480
NOEG-AMPL777468-dELS	0.228856	1.84347	SDR002_480
NOEG-AMPL779420-low-DNase	0.629353	2.97981	SDR002_480
NOEG-AMPL779544-low-DNase	0.854478	3.90411	SDR002_480
NOEG-AMPL779205-low-DNase	0.961443	4.45787	SDR002_480
NOEG-AMPL779566-low-DNase	0.705224	3.84527	SDR002_480
NOEG-AMPL779367-low-DNase	0.39801	2.56991	SDR002_480
NOEG-AMPL779259-low-DNase	0.940299	4.49168	SDR002_480
NOEG-AMPL779440-low-DNase	0.808458	3.95268	SDR002_480
NOEG-AMPL779220-low-DNase	0.965174	4.82188	SDR002_480
NOEG-AMPL779177-low-DNase	0.946517	4.51468	SDR002_480
NOEG-AMPL779512-low-DNase	0.39801	2.42972	SDR002_480
NOEG-AMPL779400-low-DNase	0.389303	2.21788	SDR002_480
NOEG-AMPL779726-low-DNase	0.75	3.4319	SDR002_480
NOEG-AMPL779417-low-DNase	0.997512	5.63305	SDR002_480
NOEG-AMPL779280-low-DNase	0.981343	5.01742	SDR002_480
NOEG-AMPL779589-low-DNase	0.978856	5.03422	SDR002_480
NOEG-AMPL777455-pELS	0.605721	3.07721	SDR002_480
NOEG-AMPL777232-pELS	0.879353	4.38167	SDR002_480
NOEG-AMPL777406-pELS	0.986318	5.06095	SDR002_480
NOEG-AMPL777548-pELS	0.920398	4.03629	SDR002_480
NOEG-AMPL779568-pELS	0.95398	4.47866	SDR002_480
NOEG-AMPL777239-pELS	0.762438	3.46667	SDR002_480
NOEG-AMPL777395-pELS	0.967662	4.87432	SDR002_480
NOEG-AMPL779685-pELS	0.557214	2.87639	SDR002_480
NOEG-AMPL777067-pELS	0.976368	4.99209	SDR002_480
NOEG-AMPL779143-pELS	0.0174129	0.249655	SDR002_480
NOEG-AMPL777437-pELS	0.679104	3.38893	SDR002_480
NOEG-AMPL779431-pELS	0.0883085	0.950043	SDR002_480
NOEG-AMPL779443-pELS	0.967662	4.80597	SDR002_480
NOEG-AMPL777320-pELS	0.955224	4.62734	SDR002_480
NOEG-AMPL779590-pELS	0.766169	3.51916	SDR002_480
OEG-AMPL778763-DNase-only	0.264925	1.94627	SDR002_480
OEG-AMPL778698-DNase-only	0.961443	4.6027	SDR002_480
OEG-AMPL778591-DNase-only	0.843284	3.80567	SDR002_480
OEG-AMPL778579-DNase-only	0.951493	4.60544	SDR002_480
OEG-AMPL778426-DNase-only	0.991294	5.31286	SDR002_480
OEG-AMPL778760-DNase-only	0.992537	5.84965	SDR002_480
OEG-AMPL778518-DNase-only	0.982587	5.18306	SDR002_480
OEG-AMPL778660-DNase-only	0.997512	5.51177	SDR002_480
OEG-AMPL778597-DNase-only	0.792289	3.58786	SDR002_480
OEG-AMPL778739-DNase-only	0.902985	4.26626	SDR002_480
OEG-AMPL778469-DNase-only	0.981343	4.80425	SDR002_480
OEG-AMPL778708-DNase-only	0.914179	4.04488	SDR002_480
OEG-AMPL778606-DNase-only	0.0485075	0.580017	SDR002_480
OEG-AMPL778691-DNase-only	0.118159	1.00434	SDR002_480
OEG-AMPL778683-DNase-only	0.0261194	0.394627	SDR002_480
OEG-AMPL778700-H3K4	0.825871	4.2961	SDR002_480
OEG-AMPL778505-H3K4	0.079602	0.869439	SDR002_480
OEG-AMPL778636-H3K4	0.79602	3.60424	SDR002_480
OEG-AMPL778706-H3K4	0.475124	2.38904	SDR002_480
OEG-AMPL778745-H3K4	0.0870647	1.06531	SDR002_480
OEG-AMPL778621-H3K4	0.976368	4.78908	SDR002_480
OEG-AMPL778593-H3K4	0.899254	4.2885	SDR002_480
OEG-AMPL778562-H3K4	0.960199	4.63445	SDR002_480
OEG-AMPL778754-H3K4	0.00746269	0.0880473	SDR002_480
OEG-AMPL778752-H3K4	0.599502	2.79039	SDR002_480
OEG-AMPL778569-H3K4	0.936567	4.82296	SDR002_480
OEG-AMPL778427-H3K4	0.201493	1.48426	SDR002_480
OEG-AMPL778730-H3K4	0.840796	3.8239	SDR002_480
OEG-AMPL778561-H3K4	0.966418	4.67201	SDR002_480
OEG-AMPL778478-H3K4	0.850746	3.84481	SDR002_480
OEG-AMPL778686-PLS	0.997512	6.01519	SDR002_480
OEG-AMPL778721-PLS	0.767413	3.52702	SDR002_480
OEG-AMPL778549-PLS	0.835821	4.11142	SDR002_480
OEG-AMPL778692-PLS	0.725124	3.54646	SDR002_480
OEG-AMPL778449-PLS	0.200249	1.66602	SDR002_480
OEG-AMPL778458-PLS	0.972637	5.03429	SDR002_480
OEG-AMPL778687-PLS	0.983831	5.20472	SDR002_480
OEG-AMPL778496-PLS	0.44403	2.36092	SDR002_480
OEG-AMPL778630-PLS	0.991294	5.40283	SDR002_480
OEG-AMPL778622-PLS	0.905473	4.18941	SDR002_480
OEG-AMPL778477-PLS	0.843284	3.62653	SDR002_480
OEG-AMPL778438-PLS	0.940299	4.76522	SDR002_480
OEG-AMPL778515-PLS	0.983831	5.36189	SDR002_480
OEG-AMPL778602-PLS	0.987562	5.42388	SDR002_480
OEG-AMPL778436-PLS	0.335821	2.09686	SDR002_480
OEG-AMPL778493-dELS	0.991294	5.21692	SDR002_480
OEG-AMPL778479-dELS	0.881841	3.88566	SDR002_480
OEG-AMPL778451-dELS	0.96393	4.82722	SDR002_480
OEG-AMPL778481-dELS	0.745025	3.34689	SDR002_480
OEG-AMPL778713-dELS	0.41791	2.31703	SDR002_480
OEG-AMPL778429-dELS	0.997512	5.69991	SDR002_480
OEG-AMPL778511-dELS	1	5.59774	SDR002_480
OEG-AMPL778633-dELS	0.187811	1.51589	SDR002_480
OEG-AMPL778628-dELS	0.986318	4.68576	SDR002_480
OEG-AMPL778717-dELS	0.977612	4.8868	SDR002_480
OEG-AMPL778623-dELS	0.884328	4.11557	SDR002_480
OEG-AMPL778624-dELS	0.927861	4.34565	SDR002_480
OEG-AMPL778661-dELS	0.920398	4.33462	SDR002_480
OEG-AMPL778529-dELS	0.605721	2.9288	SDR002_480
OEG-AMPL778665-dELS	0.997512	5.10735	SDR002_480
OEG-AMPL778652-low-DNase	0.967662	4.90968	SDR002_480
OEG-AMPL778484-low-DNase	0.978856	5.12709	SDR002_480
OEG-AMPL778618-low-DNase	0.772388	3.44943	SDR002_480
OEG-AMPL778697-low-DNase	0.939055	4.46546	SDR002_480
OEG-AMPL778707-low-DNase	1	6.1648	SDR002_480
OEG-AMPL778514-low-DNase	0.981343	5.00295	SDR002_480
OEG-AMPL778742-low-DNase	0.864428	3.91617	SDR002_480
OEG-AMPL778486-low-DNase	0.936567	4.4117	SDR002_480
OEG-AMPL778694-low-DNase	0.879353	4.28528	SDR002_480
OEG-AMPL778440-low-DNase	0.860697	3.93984	SDR002_480
OEG-AMPL778595-low-DNase	0.791045	3.47302	SDR002_480
OEG-AMPL778753-low-DNase	0.46393	2.56791	SDR002_480
OEG-AMPL778523-low-DNase	0.995025	5.12302	SDR002_480
OEG-AMPL778570-low-DNase	0.962687	4.67186	SDR002_480
OEG-AMPL778487-low-DNase	0.972637	4.9352	SDR002_480
OEG-AMPL778550-pELS	0.985075	5.17337	SDR002_480
OEG-AMPL778611-pELS	0.498756	2.5425	SDR002_480
OEG-AMPL778699-pELS	0.358209	2.61296	SDR002_480
OEG-AMPL778442-pELS	0.961443	5.04236	SDR002_480
OEG-AMPL778547-pELS	0.850746	4.00477	SDR002_480
OEG-AMPL778532-pELS	0.839552	3.62769	SDR002_480
OEG-AMPL778590-pELS	0.0820896	0.84356	SDR002_480
OEG-AMPL778731-pELS	0.94403	4.52031	SDR002_480
OEG-AMPL778635-pELS	0.988806	5.14551	SDR002_480
OEG-AMPL778725-pELS	0.991294	5.38055	SDR002_480
OEG-AMPL778502-pELS	0.970149	4.99033	SDR002_480
OEG-AMPL778715-pELS	0.880597	3.99266	SDR002_480
OEG-AMPL778685-pELS	0.968905	4.71701	SDR002_480
OEG-AMPL778671-pELS	0.998756	5.79418	SDR002_480
OEG-AMPL778525-pELS	0.939055	4.49115	SDR002_480

## Sheet: Fig2_S4_c
cell	nFeature_gDNA_perc	Sample
AACAACCTA.GACATATGT	0.866667	SDR002_120
AACAACCTA.TGCGCTGCA	0.466667	SDR002_120
AACAACCTA.TTGCAGTCA	0.9	SDR002_120
AACAACTGG.AATCTCCTA	0.783333	SDR002_120
AACAACTGG.CGTACATCT	0.883333	SDR002_120
AACAACTGG.TACAAGAGG	0.833333	SDR002_120
AACAACTGG.TTGGACTTC	0.883333	SDR002_120
AACAATGCA.AAGCCAAGT	0.816667	SDR002_120
AACAATGCA.AAGCTGGTC	0.916667	SDR002_120
AACAATGCA.CGTTACACC	0.933333	SDR002_120
AACAATGCA.GGTACTTCC	0.916667	SDR002_120
AACAATGCA.GGTTAACAG	0.883333	SDR002_120
AACAATGCA.GTTACTACT	0.733333	SDR002_120
AACAATGCA.TGCCAGACG	0.833333	SDR002_120
AACACACTC.AAGCTGGTC	0.933333	SDR002_120
AACACACTC.CCTAGAGTA	0.816667	SDR002_120
AACAGATCG.CACAATAAC	0.766667	SDR002_120
AACAGATCG.CCGAATATG	0.8	SDR002_120
AACAGATCG.CCTGACCTC	0.266667	SDR002_120
AACAGATCG.CGACCATCA	0.9	SDR002_120
AACAGATCG.GATACTGTG	0.866667	SDR002_120
AACAGATCG.GCGGTAGTC	0.65	SDR002_120
AACAGATCG.TAGTCGCAT	0.9	SDR002_120
AACAGATCG.TCTACAGTT	0.916667	SDR002_120
AACAGATCG.TTGTTAGAG	0.933333	SDR002_120
AACAGCAGT.AGAGGTGAA	0.933333	SDR002_120
AACAGCAGT.AGCCACTTC	0.9	SDR002_120
AACAGCAGT.CTTAGGACT	0.833333	SDR002_120
AACAGCAGT.GTACCTAAC	0.85	SDR002_120
AACAGCAGT.GTGCGAGTA	0.7	SDR002_120
AACAGCAGT.TACCGATTG	0.833333	SDR002_120
AACCATGGT.ATGATAGCT	0.566667	SDR002_120
AACCATGGT.CACCAGAAG	0.9	SDR002_120
AACCATGGT.CGATCCAGA	0.8	SDR002_120
AACCATGGT.GGTTGAAGG	0.95	SDR002_120
AACCGCTGA.AATCTCCTA	0.866667	SDR002_120
AACCGCTGA.ATTCATGTG	0.883333	SDR002_120
AACCGCTGA.CTGTCACTT	0.9	SDR002_120
AACCGCTGA.GAGGTGAGC	0.816667	SDR002_120
AACCGTGAG.ATGAGTGTG	0.866667	SDR002_120
AACCGTGAG.GGATCGTTC	0.85	SDR002_120
AACCGTGAG.GTACAATGC	0.733333	SDR002_120
AACGAGAAT.ACGCTCTTA	0.766667	SDR002_120
AACGAGAAT.AGTGAACGG	0.933333	SDR002_120
AACGAGAAT.CAAGTCGAA	0.95	SDR002_120
AACGAGAAT.CCATACGAT	0.833333	SDR002_120
AACGAGAAT.CGCGTACTA	0.85	SDR002_120
AACGAGAAT.TCGGATGTT	0.783333	SDR002_120
AACGAGGTG.ACTATCCTG	0.816667	SDR002_120
AACGAGGTG.AGCCAGGAC	0.85	SDR002_120
AACGAGGTG.CCACGGATC	0.833333	SDR002_120
AACGAGGTG.GTCGACATT	0.933333	SDR002_120
AACGAGGTG.GTGGAGGTC	0.95	SDR002_120
AACGATGAC.ACGCACACT	0.833333	SDR002_120
AACGATGAC.ACTCCGTCG	0.816667	SDR002_120
AACGATGAC.ATCCTCCGA	0.716667	SDR002_120
AACGATGAC.CTGAGTAGC	0.833333	SDR002_120
AACGATGAC.CTGGTCGGT	0.916667	SDR002_120
AACGATGAC.CTTGCGACC	0.866667	SDR002_120
AACGATGAC.TTCCTAAGG	0.833333	SDR002_120
AACGCATTG.AGAAGTCCT	0.916667	SDR002_120
AACGCATTG.CATGCCAGT	0.866667	SDR002_120
AACGCATTG.CCAACGGAA	0.85	SDR002_120
AACGCATTG.CCACGTTCT	0.816667	SDR002_120
AACGCATTG.CCATTACAG	0.75	SDR002_120
AACGCATTG.TACCATGTA	0.7	SDR002_120
AACGCATTG.TCTGTGAAG	0.883333	SDR002_120
AACGCATTG.TTACACCTT	0.783333	SDR002_120
AACGCCTAC.ATCGTAGTG	0.85	SDR002_120
AACGCCTAC.ATGCGTGGA	0.8	SDR002_120
AACGCCTAC.CATCCTCTC	0.783333	SDR002_120
AACGCCTAC.CGACAGACC	0.783333	SDR002_120
AACGCCTAC.CTACCTGCG	0.783333	SDR002_120
AACGCCTAC.GTCAACTGA	0.9	SDR002_120
AACGCTCAA.AAGAGAGAG	0.816667	SDR002_120
AACGCTCAA.ACATTCCAC	0.866667	SDR002_120
AACGCTCAA.ATGCCTTCA	0.8	SDR002_120
AACGCTCAA.CCACTTCGC	0.8	SDR002_120
AACGCTCAA.CGAGCTTAC	0.933333	SDR002_120
AACGCTCAA.CTGCTGCTT	0.866667	SDR002_120
AACGCTCAA.GTGCCATGA	0.85	SDR002_120
AACGCTCAA.TCAGGACTG	0.883333	SDR002_120
AACGCTCAA.TGACCTCCT	0.933333	SDR002_120
AACGGAGAT.AGAGAGTGG	0.966667	SDR002_120
AACGGAGAT.CAGTCTAAC	0.85	SDR002_120
AACGGAGAT.CGAGTAGCA	0.866667	SDR002_120
AACGGAGAT.CTACGTTGG	0.833333	SDR002_120
AACGGAGAT.GGAGTTAGC	0.916667	SDR002_120
AACGGAGAT.GGTGTTCAT	0.433333	SDR002_120
AACGGAGAT.GTCTTCTCG	0.866667	SDR002_120
AACGGTAGC.ATGCTGTCG	0.933333	SDR002_120
AACGGTAGC.CCTTAATTC	0.816667	SDR002_120
AACGGTAGC.GTCAAGATC	0.9	SDR002_120
AACGGTAGC.TAACACATC	0.833333	SDR002_120
AACGTCGAG.ACGCTAGTG	0.85	SDR002_120
AACGTCGAG.ATTGGTTCC	0.75	SDR002_120
AACGTCGAG.CGATACTCT	0.866667	SDR002_120
AACGTCGAG.CGTCTGCTG	0.9	SDR002_120
AACGTCGAG.TGCCACCGA	0.9	SDR002_120
AACGTTCTT.AAGTCATGA	0.933333	SDR002_120
AACGTTCTT.CTTCCGTGG	0.95	SDR002_120
AACGTTCTT.GATGTTACA	0.766667	SDR002_120
AACGTTCTT.TGTGAGTAT	0.916667	SDR002_120
AACGTTCTT.TGTGTCTAC	0.866667	SDR002_120
AACTAACTG.ACTAAGTTC	0.933333	SDR002_120
AACTAACTG.TGTGTCTAC	0.75	SDR002_120
AACTCCATG.CCATAGCCA	0.816667	SDR002_120
AACTCCATG.CTCAGGTAC	0.65	SDR002_120
AACTCCATG.TCGCGTCAT	0.9	SDR002_120
AACTCCATG.TTAAGTGGT	0.716667	SDR002_120
AACTGATTC.AAGCTGGTC	0.85	SDR002_120
AACTGATTC.AGCACCAGC	0.75	SDR002_120
AACTGATTC.AGCATATGG	0.866667	SDR002_120
AACTGATTC.CACTCACTA	0.8	SDR002_120
AACTGATTC.GTGCACGAG	0.816667	SDR002_120
AACTGATTC.TCGTAATAG	0.883333	SDR002_120
AACTGCGAC.ACTCGTAGG	0.666667	SDR002_120
AACTGCGAC.AGTAATGGT	0.85	SDR002_120
AACTGCGAC.ATGTGAGAC	0.666667	SDR002_120
AACTGCGAC.GATACTGTG	0.866667	SDR002_120
AACTGCGAC.TGCAGTTCA	0.85	SDR002_120
AACTTAGCT.AACCATGGT	0.966667	SDR002_120
AACTTAGCT.AACGGAGAT	0.85	SDR002_120
AACTTAGCT.CCGCTATCC	0.966667	SDR002_120
AACTTAGCT.CCTCGAGAG	0.916667	SDR002_120
AACTTAGCT.CGTAATGAC	0.916667	SDR002_120
AACTTAGCT.GTGACTCTC	0.866667	SDR002_120
AACTTAGCT.GTGGACTGG	0.866667	SDR002_120
AACTTAGCT.TCGTGACGT	0.85	SDR002_120
AACTTCTGC.GCGATGGTG	0.95	SDR002_120
AACTTCTGC.TATCATGCT	0.766667	SDR002_120
AACTTGTCG.ACCGACGGT	0.883333	SDR002_120
AACTTGTCG.CGAGCCGTT	0.883333	SDR002_120
AACTTGTCG.CTCTCGATA	0.833333	SDR002_120
AACTTGTCG.GAGCATACA	0.933333	SDR002_120
AACTTGTCG.TAGACACGT	0.85	SDR002_120
AAGACGAAG.AGATCTTCA	0.866667	SDR002_120
AAGACGAAG.AGCGCATGA	0.866667	SDR002_120
AAGACGAAG.ATATCCGAT	0.816667	SDR002_120
AAGACGAAG.CACCTAGCG	0.85	SDR002_120
AAGACGAAG.CCATACGAT	0.916667	SDR002_120
AAGACGAAG.CCGATCTCT	0.95	SDR002_120
AAGACGAAG.CGTATAGCG	0.933333	SDR002_120
AAGACGAAG.CTGCTGCTT	0.8	SDR002_120
AAGACGAAG.GAACTGCAA	0.5	SDR002_120
AAGACGAAG.GAGTCGTAC	0.85	SDR002_120
AAGACGAAG.TCATCATCT	0.666667	SDR002_120
AAGACGAAG.TGATTGTGC	0.833333	SDR002_120
AAGACTACC.CTGGTAATC	0.766667	SDR002_120
AAGACTACC.GCCTTAGAG	0.916667	SDR002_120
AAGACTACC.GCTACAATG	0.85	SDR002_120
AAGACTGGT.CGCACTGAA	0.95	SDR002_120
AAGACTGGT.CGTGTGTGG	0.883333	SDR002_120
AAGACTGGT.CTGCAAGCC	0.816667	SDR002_120
AAGACTGGT.GCGTAACAA	0.85	SDR002_120
AAGACTGGT.GGTACTTCC	0.8	SDR002_120
AAGACTGGT.TAGTGATCC	0.883333	SDR002_120
AAGACTGGT.TCTGCGCTG	0.866667	SDR002_120
AAGAGAACT.AGGAGGTGA	0.816667	SDR002_120
AAGAGAACT.GATCCGCAC	0.966667	SDR002_120
AAGAGAACT.GCACGCATT	0.8	SDR002_120
AAGAGAACT.GTCTTCTCG	0.833333	SDR002_120
AAGAGAACT.TTAGGAAGG	0.883333	SDR002_120
AAGAGAGAG.AACGTTCTT	0.866667	SDR002_120
AAGAGAGAG.ACGTCGCTC	0.9	SDR002_120
AAGAGAGAG.ACTGGACCA	0.85	SDR002_120
AAGAGAGAG.ATAGTCTCC	0.783333	SDR002_120
AAGAGAGAG.CTACGAGAA	0.85	SDR002_120
AAGAGAGAG.GAATAAGAG	0.866667	SDR002_120
AAGAGAGAG.GATTAGTGT	0.883333	SDR002_120
AAGAGAGAG.GCTTACTAG	0.866667	SDR002_120
AAGAGAGAG.GGTAGCATC	0.9	SDR002_120
AAGAGAGAG.TGCCGAACT	0.8	SDR002_120
AAGCAACTA.CCGCAGCTA	0.816667	SDR002_120
AAGCAACTA.CGAGCTTAC	0.85	SDR002_120
AAGCAACTA.GCTCAATGA	0.866667	SDR002_120
AAGCAACTA.GGTGGAGCT	0.833333	SDR002_120
AAGCAACTA.GTAACGCGA	0.666667	SDR002_120
AAGCAACTA.TTAACGTTC	0.883333	SDR002_120
AAGCAATCG.AGCGGTAAG	0.783333	SDR002_120
AAGCAATCG.AGTCCGTGT	0.866667	SDR002_120
AAGCAATCG.CACGTCATA	0.766667	SDR002_120
AAGCAATCG.CGTGAGACT	0.933333	SDR002_120
AAGCAATCG.CTTAGAAGG	0.7	SDR002_120
AAGCACAAC.ACATGACTA	0.883333	SDR002_120
AAGCACAAC.CGGTTCTAT	0.783333	SDR002_120
AAGCACAAC.GGACACTGG	0.8	SDR002_120
AAGCACAAC.TCAGACAAG	0.95	SDR002_120
AAGCACAAC.TGTGAGTAT	0.9	SDR002_120
AAGCAGCAT.AGTAATCAG	0.866667	SDR002_120
AAGCAGCAT.AGTGTGCAC	0.866667	SDR002_120
AAGCAGCAT.CACATGTGC	0.833333	SDR002_120
AAGCAGCAT.TAGTAGTCT	0.8	SDR002_120
AAGCAGCAT.TGTCCATAG	0.783333	SDR002_120
AAGCAGCAT.TTATGAGGA	0.816667	SDR002_120
AAGCATTGC.ACTCCAACT	0.966667	SDR002_120
AAGCATTGC.AGCCGGATC	0.9	SDR002_120
AAGCATTGC.CACATGTGC	0.916667	SDR002_120
AAGCATTGC.CATTCAGTT	0.833333	SDR002_120
AAGCATTGC.GTAGACTCT	0.95	SDR002_120
AAGCATTGC.GTCTTATGC	0.866667	SDR002_120
AAGCCAAGT.AATACCTTG	0.9	SDR002_120
AAGCCAAGT.CCAAGTCGA	0.85	SDR002_120
AAGCCAAGT.CCTATTCAA	0.883333	SDR002_120
AAGCCAAGT.CGCTTGTAG	0.766667	SDR002_120
AAGCCAAGT.GAGATTCCT	0.95	SDR002_120
AAGCCAAGT.GTAGAAGTT	0.916667	SDR002_120
AAGCCAAGT.TAGCACTAT	0.9	SDR002_120
AAGCCACAC.AACGGAGAT	0.4	SDR002_120
AAGCCACAC.AGGTACCAA	0.883333	SDR002_120
AAGCCACAC.AGTCCAGTG	0.883333	SDR002_120
AAGCCACAC.ATTCACCTC	0.866667	SDR002_120
AAGCCACAC.CAGTACATC	0.85	SDR002_120
AAGCCACAC.CCTCGGTCA	0.9	SDR002_120
AAGCCACAC.CCTGTCATT	0.95	SDR002_120
AAGCCACAC.CTACGGTAT	0.9	SDR002_120
AAGCCACAC.CTCAGCTGG	0.833333	SDR002_120
AAGCCACAC.CTGCGTCAC	0.85	SDR002_120
AAGCCACAC.GAGACTCGA	0.65	SDR002_120
AAGCCACAC.TGTTGTCGA	0.816667	SDR002_120
AAGCTGAGG.TAATGTAGC	0.883333	SDR002_120
AAGCTGAGG.TATGTACCT	0.733333	SDR002_120
AAGCTGAGG.TCACGCGAC	0.866667	SDR002_120
AAGCTGGTC.AGCGTAGAA	0.9	SDR002_120
AAGCTGGTC.CCACGGATC	0.883333	SDR002_120
AAGCTGGTC.CCTCATAAC	0.9	SDR002_120
AAGCTGGTC.GAATTCAGT	0.9	SDR002_120
AAGCTGGTC.GAGGTGAGC	0.25	SDR002_120
AAGCTGGTC.TACAGTTAG	0.883333	SDR002_120
AAGCTGGTC.TATTACTCG	0.833333	SDR002_120
AAGCTGGTC.TGAACGTCA	0.766667	SDR002_120
AAGCTTGCA.AGCATATGG	0.866667	SDR002_120
AAGCTTGCA.GTTGCATGG	0.75	SDR002_120
AAGCTTGCA.TACAACACC	0.933333	SDR002_120
AAGCTTGCA.TCGTCCGAT	0.85	SDR002_120
AAGGAACAG.AGTCGCGAC	0.833333	SDR002_120
AAGGAACAG.CATCCTCTC	0.616667	SDR002_120
AAGGAACAG.CCTTGACGG	0.8	SDR002_120
AAGGAACAG.CGCGATGTA	0.9	SDR002_120
AAGGAACAG.GTGTATCTG	0.9	SDR002_120
AAGGAACAG.GTGTCGAGC	0.933333	SDR002_120
AAGGAAGTC.CACGATAGA	0.916667	SDR002_120
AAGGAAGTC.CCGATGTTC	0.95	SDR002_120
AAGGAAGTC.CTTCCTGAT	0.9	SDR002_120
AAGGAAGTC.GATCTGTTC	0.816667	SDR002_120
AAGGAAGTC.TGATTGTGC	0.916667	SDR002_120
AAGGATACG.GGAGTTAGC	0.866667	SDR002_120
AAGGATACG.TATACGTGG	0.883333	SDR002_120
AAGGATACG.TGGTAGCAG	0.95	SDR002_120
AAGGATACG.TTCATCCAA	0.8	SDR002_120
AAGGATCGT.CCTCTGCAT	0.883333	SDR002_120
AAGGATCGT.GCGGAGATT	0.95	SDR002_120
AAGGATCGT.TACGTTACC	0.95	SDR002_120
AAGGATCGT.TCAATGGAC	0.8	SDR002_120
AAGGATCGT.TCAGCGACC	0.566667	SDR002_120
AAGGTCTGA.CAATCTCCG	0.816667	SDR002_120
AAGGTCTGA.CCTGTTAGC	0.8	SDR002_120
AAGGTCTGA.GGTAACTAC	0.916667	SDR002_120
AAGGTCTGA.TAGTCGCAT	0.95	SDR002_120
AAGGTCTGA.TGCCATCTC	0.383333	SDR002_120
AAGGTGCTG.ACACAGAAC	0.55	SDR002_120
AAGGTGCTG.ACGTAGTAT	0.966667	SDR002_120
AAGGTGCTG.AGAGGTGAA	0.75	SDR002_120
AAGGTGCTG.ATATAGCGT	0.833333	SDR002_120
AAGGTGCTG.ATGGTTCGA	0.816667	SDR002_120
AAGGTGCTG.ATTCTCTGG	0.866667	SDR002_120
AAGGTGCTG.CACCTTCCT	0.883333	SDR002_120
AAGGTGCTG.GCTGACAGA	0.75	SDR002_120
AAGGTGCTG.GTACCACAA	0.883333	SDR002_120
AAGGTGCTG.GTCGTTGCG	0.45	SDR002_120
AAGGTGCTG.TATTGACTG	0.916667	SDR002_120
AAGTACAGA.AGTGAGAGA	0.766667	SDR002_120
AAGTACAGA.TAACGTGTC	0.866667	SDR002_120
AAGTAGGAC.CCGAGCTGA	0.616667	SDR002_120
AAGTAGGAC.GCGACAACC	0.733333	SDR002_120
AAGTAGGAC.GTAGCCTTG	0.5	SDR002_120
AAGTAGGAC.TAAGTACAC	0.883333	SDR002_120
AAGTAGGAC.TACAGGACT	0.95	SDR002_120
AAGTAGGAC.TTAGGAAGG	0.8	SDR002_120
AAGTCATGA.CACCAGAAG	0.916667	SDR002_120
AAGTTCTCT.GTCGTCGAC	0.666667	SDR002_120
AAGTTCTCT.TGCATCGGA	0.8	SDR002_120
AAGTTCTCT.TGTTAAGCC	0.866667	SDR002_120
AAGTTGCCA.CCTGCAGAT	0.716667	SDR002_120
AAGTTGCCA.GCGACACAG	0.8	SDR002_120
AAGTTGCCA.TCACTCGCT	0.766667	SDR002_120
AATAACTCC.ACACCGCCA	0.966667	SDR002_120
AATAACTCC.ACAGCGTAT	0.916667	SDR002_120
AATAACTCC.GCCACGAGT	0.9	SDR002_120
AATAACTCC.GCTACAATG	0.9	SDR002_120
AATAACTCC.GTAATCAGC	0.883333	SDR002_120
AATAACTCC.GTTAGATTG	0.85	SDR002_120
AATAACTCC.TCCAACGTG	0.933333	SDR002_120
AATAACTCC.TTCACCTTG	0.883333	SDR002_120
AATACCTTG.CGGAGACTT	0.833333	SDR002_120
AATACCTTG.GATCTAGAG	0.8	SDR002_120
AATACCTTG.GCTTCTGAA	0.833333	SDR002_120
AATACGTCT.AACTCCATG	0.916667	SDR002_120
AATACGTCT.CCTAAGAAG	0.85	SDR002_120
AATACGTCT.CGAACAGAG	0.8	SDR002_120
AATACGTCT.GTAGAAGTT	0.866667	SDR002_120
AATACGTCT.TATGACCGA	0.916667	SDR002_120
AATACGTCT.TCAAGGTCG	0.9	SDR002_120
AATACGTCT.TCAGCGACC	0.783333	SDR002_120
AATACTCCG.ACCGTCCTA	0.85	SDR002_120
AATACTCCG.AGTTAGGTC	0.916667	SDR002_120
AATACTCCG.ATAAGACAG	0.816667	SDR002_120
AATACTCCG.ATCAAGCAT	0.9	SDR002_120
AATACTCCG.CTAGAGTCG	0.75	SDR002_120
AATACTCCG.GTGGTACGG	0.866667	SDR002_120
AATACTCCG.TAGAGACTA	0.85	SDR002_120
AATACTCCG.TCTTGGTAG	0.833333	SDR002_120
AATAGACGC.AATCGCCAT	0.8	SDR002_120
AATAGACGC.AGTAATGGT	0.766667	SDR002_120
AATATCAGC.GCCATCGCT	0.783333	SDR002_120
AATATCAGC.TAGGATGCC	0.85	SDR002_120
AATATCAGC.TCGCTGATT	0.85	SDR002_120
AATATCAGC.TGGAGAACC	0.883333	SDR002_120
AATATCAGC.TGTCACATA	0.916667	SDR002_120
AATATCGCT.AGAATCAGA	0.816667	SDR002_120
AATATCGCT.AGGTCAGCA	0.85	SDR002_120
AATATCGCT.ATAATCGAG	0.916667	SDR002_120
AATATCGCT.GTAGCTACA	0.783333	SDR002_120
AATATCGCT.TTACACCTT	0.866667	SDR002_120
AATCAGGAG.ACTAAGTTC	0.8	SDR002_120
AATCAGGAG.CGCATAACT	0.9	SDR002_120
AATCAGGAG.GTAAGGTCC	0.85	SDR002_120
AATCAGGAG.TAGCTGTTG	0.916667	SDR002_120
AATCAGGAG.TATGAGACC	0.883333	SDR002_120
AATCAGGAG.TGGAATCGT	0.866667	SDR002_120
AATCCGCTG.AGTAATCAG	0.816667	SDR002_120
AATCCGCTG.CCACTGAAG	0.816667	SDR002_120
AATCCGCTG.CGTGTATTC	0.933333	SDR002_120
AATCCGCTG.CTCTGCGGT	0.833333	SDR002_120
AATCCGCTG.GCACTGGAT	0.933333	SDR002_120
AATCCGCTG.TGCCGACTA	0.5	SDR002_120
AATCCTCGT.AGTGATGCG	0.333333	SDR002_120
AATCCTCGT.CCTAAGAAG	0.833333	SDR002_120
AATCCTCGT.GATATATCC	0.916667	SDR002_120
AATCCTCGT.GGTGTGACC	0.833333	SDR002_120
AATCCTCGT.GTCCACAAC	0.316667	SDR002_120
AATCCTCGT.TGCGTAATC	0.85	SDR002_120
AATCCTCGT.TTCCAGATT	0.616667	SDR002_120
AATCGCCAT.ATGAACTAG	0.816667	SDR002_120
AATCGCCAT.ATGGACGTT	0.833333	SDR002_120
AATCGCCAT.ATGGATATC	0.916667	SDR002_120
AATCGCCAT.ATGTCGCCT	0.833333	SDR002_120
AATCGCCAT.CGCTTGTAG	0.85	SDR002_120
AATCGCCAT.TATCTAGGT	0.933333	SDR002_120
AATCGCCAT.TGCGCACTG	0.783333	SDR002_120
AATCGCCAT.TGGTAGCAG	0.833333	SDR002_120
AATCGTGTT.CAGATCATT	0.8	SDR002_120
AATCGTGTT.GTAGCATAC	0.883333	SDR002_120
AATCGTGTT.GTAGCTACA	0.516667	SDR002_120
AATCGTGTT.TCACCGAGG	0.95	SDR002_120
AATCGTGTT.TCGTCATTC	0.816667	SDR002_120
AATCGTGTT.TGTTGTCGA	0.783333	SDR002_120
AATCTCCTA.ACAGCGGTC	0.883333	SDR002_120
AATCTCCTA.AGGTCCGTC	0.783333	SDR002_120
AATCTCCTA.AGTTATCGC	0.85	SDR002_120
AATCTCCTA.GTATGCCTT	0.9	SDR002_120
AATCTCCTA.TCAGCGACC	0.883333	SDR002_120
AATCTCCTA.TTCTGGTGC	0.916667	SDR002_120
AATCTGACC.CGCCACCAT	0.833333	SDR002_120
AATCTGACC.CTCAGCTGG	0.666667	SDR002_120
AATCTGACC.TCGTCCGAT	0.75	SDR002_120
AATGAGTCG.ACCTGCAGA	0.9	SDR002_120
AATGAGTCG.CAGTCTAAC	0.816667	SDR002_120
AATGAGTCG.GCTACAATG	0.85	SDR002_120
AATGAGTCG.GTAGAGAGC	0.966667	SDR002_120
AATGAGTCG.TAGGAGCTA	0.85	SDR002_120
AATGAGTCG.TCATCATCT	0.966667	SDR002_120
AATGCACTT.AGACCAGCT	0.783333	SDR002_120
AATGCACTT.AGCAAGTCC	0.866667	SDR002_120
AATGCACTT.AGGATTGAG	0.9	SDR002_120
AATGCAGCG.CATGGTTAC	0.866667	SDR002_120
AATGCAGCG.TACAACACC	0.933333	SDR002_120
AATGCAGCG.TGATGTGTG	0.85	SDR002_120
AATGCCTCA.AAGTTCTCT	0.866667	SDR002_120
AATGCCTCA.ACACACCGT	0.416667	SDR002_120
AATGCCTCA.AGCGACACC	0.933333	SDR002_120
AATGCCTCA.CATCCTCTC	0.866667	SDR002_120
AATGCCTCA.GTCAGTTGT	0.916667	SDR002_120
AATGCCTCA.TCTATGACA	0.883333	SDR002_120
AATGCGTGC.ACGTCTATG	0.9	SDR002_120
AATGCGTGC.AGCCAGGAC	0.833333	SDR002_120
AATGCGTGC.CCTCTTGTA	0.766667	SDR002_120
AATGCGTGC.GTATGATCT	0.85	SDR002_120
AATGCGTGC.TCCACGTGC	0.5	SDR002_120
AATGCTATC.ACGTCTATG	0.933333	SDR002_120
AATGCTATC.AGCGACACC	0.766667	SDR002_120
AATGCTATC.CTTGCACAA	0.866667	SDR002_120
AATGCTATC.GGTGAGTTC	0.866667	SDR002_120
AATGCTATC.GTCCACAAC	0.75	SDR002_120
AATGCTATC.TACAACACC	0.933333	SDR002_120
AATGCTGAT.AGCGGAACA	0.916667	SDR002_120
AATGCTGAT.CAGTCCTAA	0.85	SDR002_120
AATGCTGAT.CCTGACCTC	0.9	SDR002_120
AATGCTGAT.CTGAGTAGC	0.783333	SDR002_120
AATGCTGAT.GCGGAGATT	0.9	SDR002_120
AATGCTGAT.TACCGATTG	0.866667	SDR002_120
AATGCTGAT.TGACGATGA	0.85	SDR002_120
AATGCTGAT.TTGTAATGC	0.816667	SDR002_120
AATGTGCGT.CACAACGCT	0.85	SDR002_120
AATGTGCGT.CCATCACGA	0.9	SDR002_120
AATGTGCGT.GATCTAGAG	0.833333	SDR002_120
AATGTGCGT.TGTGAGTAT	0.883333	SDR002_120
AATTAGAGG.AAGTCATGA	0.866667	SDR002_120
AATTAGAGG.GAGCATACA	0.816667	SDR002_120
AATTAGAGG.GTCAGTTGT	0.916667	SDR002_120
AATTCGGAA.ACCATACTT	0.883333	SDR002_120
AATTCGGAA.ATAGCACGG	0.766667	SDR002_120
AATTCGGAA.CGCGATGTA	0.733333	SDR002_120
AATTCGGAA.CTGATCAAG	0.85	SDR002_120
AATTCGGAA.GCTCTCCAA	0.866667	SDR002_120
AATTGGATC.AGCCAGGAC	0.9	SDR002_120
AATTGGATC.ATTGATCAC	0.933333	SDR002_120
AATTGGATC.CTGGACACT	0.9	SDR002_120
AATTGGATC.TAGACACGT	0.75	SDR002_120
AATTGGATC.TATCTAGGT	0.733333	SDR002_120
AATTGGTGA.CGGAACGAG	0.9	SDR002_120
AATTGGTGA.CGTGTATTC	0.966667	SDR002_120
AATTGGTGA.CTGGTAATC	0.833333	SDR002_120
AATTGGTGA.GAGTGCATA	0.833333	SDR002_120
AATTGGTGA.TCAGGTGCA	0.9	SDR002_120
ACAACCGGA.AATGCAGCG	0.883333	SDR002_120
ACAACCGGA.ACCATCTAA	0.8	SDR002_120
ACAACCGGA.ATGCGGATT	0.95	SDR002_120
ACAACCGGA.ATTGATTGG	0.833333	SDR002_120
ACAACCGGA.CTAGTTCCA	0.9	SDR002_120
ACAACCGGA.GCGACCTGT	0.85	SDR002_120
ACAACCGGA.GTGCCATGA	0.733333	SDR002_120
ACAACCGGA.TAGACCTAC	0.883333	SDR002_120
ACAACCGGA.TGTGTAGAG	0.9	SDR002_120
ACAACCGGA.TTGCCGTAG	0.883333	SDR002_120
ACAACGAGC.ACTCGCTGT	0.7	SDR002_120
ACAACGAGC.CATGGTTAC	0.883333	SDR002_120
ACAACGAGC.CGGTGAGTC	0.883333	SDR002_120
ACAAGAATG.ACTTCAGTA	0.966667	SDR002_120
ACAAGAATG.ATAGTGGTT	0.883333	SDR002_120
ACAAGAATG.CCTGACCTC	0.633333	SDR002_120
ACAAGAATG.GATAAGCTG	0.8	SDR002_120
ACAAGAATG.GCTAGTGGA	0.883333	SDR002_120
ACAAGGTAC.AATTGGATC	0.9	SDR002_120
ACAAGGTAC.ACCTGCAGA	0.733333	SDR002_120
ACAAGGTAC.AGTACTACA	0.75	SDR002_120
ACAAGGTAC.ATACCGCTT	0.9	SDR002_120
ACAAGGTAC.CAAGAGAGT	0.816667	SDR002_120
ACAAGGTAC.GCAACACCT	0.916667	SDR002_120
ACAAGGTAC.GCGCTACCT	0.933333	SDR002_120
ACAAGTACA.ACAAGAATG	0.733333	SDR002_120
ACAAGTACA.ATCCAATGA	0.683333	SDR002_120
ACAAGTACA.ATCGATCCT	0.866667	SDR002_120
ACAAGTACA.GATGTTACA	0.6	SDR002_120
ACAAGTACA.GATTGAGTA	0.783333	SDR002_120
ACAAGTACA.GCGCTACCT	0.916667	SDR002_120
ACAAGTACA.GTAGAGAGC	0.95	SDR002_120
ACAAGTACA.GTCCGTAAG	0.75	SDR002_120
ACAAGTACA.TTCCGAGCG	0.466667	SDR002_120
ACAATAGGT.ATATCAGCC	0.883333	SDR002_120
ACAATAGGT.GTCCTTCAT	0.933333	SDR002_120
ACAATAGGT.TACGACTTG	0.8	SDR002_120
ACAATAGGT.TGCTCCTCC	0.9	SDR002_120
ACAATAGGT.TTAACGGAG	0.916667	SDR002_120
ACAATTCGG.ATCTCTGCT	0.916667	SDR002_120
ACAATTCGG.CGTGCCTAT	0.816667	SDR002_120
ACAATTCGG.CTATCCATC	0.883333	SDR002_120
ACAATTCGG.GCGTGATAC	0.833333	SDR002_120
ACAATTCGG.GTCTTATGC	0.833333	SDR002_120
ACAATTCGG.TACGAACTC	0.7	SDR002_120
ACAATTCGG.TTCATTCGC	0.883333	SDR002_120
ACACACCGT.AACGTTCTT	0.833333	SDR002_120
ACACACCGT.ACTTCGCAG	0.933333	SDR002_120
ACACACCGT.ATGACACAA	0.833333	SDR002_120
ACACACCGT.CACGTAGAC	0.816667	SDR002_120
ACACACCGT.CACGTCATA	0.883333	SDR002_120
ACACACCGT.CGCGCACAT	0.866667	SDR002_120
ACACACCGT.CTCTAAGAG	0.866667	SDR002_120
ACACACCGT.TCGAATAGA	0.833333	SDR002_120
ACACACGTC.ACACTAACG	0.866667	SDR002_120
ACACACGTC.TGCGCTGCA	0.633333	SDR002_120
ACACAGAAC.AGGTACCAA	0.9	SDR002_120
ACACAGAAC.CGTACATCT	0.833333	SDR002_120
ACACAGAAC.TAATCTGGA	0.75	SDR002_120
ACACAGAAC.TGAGACAGC	0.8	SDR002_120
ACACAGAAC.TTACTTACG	0.9	SDR002_120
ACACATCTG.CTCGACTGC	0.783333	SDR002_120
ACACATCTG.GATCTACTT	0.883333	SDR002_120
ACACATCTG.GTGGACTGG	0.816667	SDR002_120
ACACATCTG.TAGGAGGAT	0.916667	SDR002_120
ACACCACAT.AATCCTCGT	0.933333	SDR002_120
ACACCACAT.CTTGGATCA	0.816667	SDR002_120
ACACCGCCA.ACCATACTT	0.95	SDR002_120
ACACCGCCA.AGCACCGTG	0.833333	SDR002_120
ACACCGCCA.CAACGCACA	0.966667	SDR002_120
ACACCGCCA.CACTGGTCC	0.95	SDR002_120
ACACCGCCA.CAGCTGGAG	0.866667	SDR002_120
ACACCGCCA.TCAGACAAG	0.916667	SDR002_120
ACACGTTGC.AACGGAGAT	0.4	SDR002_120
ACACGTTGC.ACACCGCCA	0.85	SDR002_120
ACACGTTGC.ACGCTATGT	0.85	SDR002_120
ACACGTTGC.CGCCTGCAA	0.85	SDR002_120
ACACGTTGC.GCGGTAAGT	0.9	SDR002_120
ACACGTTGC.GTGACTCTC	0.8	SDR002_120
ACACGTTGC.TAATCTGGA	0.833333	SDR002_120
ACACGTTGC.TATGTATGC	0.766667	SDR002_120
ACACGTTGC.TCTACAGTT	0.916667	SDR002_120
ACACGTTGC.TGTTGTCGA	0.783333	SDR002_120
ACACGTTGC.TTGACCTGA	0.866667	SDR002_120
ACACTAACG.AGTACGAAT	0.883333	SDR002_120
ACACTAACG.ATACCGCTT	0.766667	SDR002_120
ACACTAACG.CAAGAACCG	0.883333	SDR002_120
ACACTAACG.TCGAACGCT	0.95	SDR002_120
ACACTAACG.TTCAACTAC	0.916667	SDR002_120
ACACTGTGA.ATCTCGAAC	0.866667	SDR002_120
ACACTGTGA.CCTACTAGA	0.9	SDR002_120
ACACTGTGA.TAATTCGTG	0.85	SDR002_120
ACACTGTGA.TCTTAAGTG	0.766667	SDR002_120
ACACTGTGA.TGGTCTACG	0.716667	SDR002_120
ACAGAAGAG.AGCGCATGA	0.916667	SDR002_120
ACAGAAGAG.GTAATCAGC	0.866667	SDR002_120
ACAGAAGAG.TAACACATC	0.966667	SDR002_120
ACAGAAGAG.TCTCATCGG	0.95	SDR002_120
ACAGAGATG.AAGACGAAG	0.866667	SDR002_120
ACAGAGATG.ATCCGTCTC	0.95	SDR002_120
ACAGAGATG.CCGATCAGC	0.9	SDR002_120
ACAGAGATG.CTTCTATGA	0.866667	SDR002_120
ACAGAGATG.GCGATATGA	0.85	SDR002_120
ACAGAGATG.GTGACGTAA	0.8	SDR002_120
ACAGAGATG.TAACATTGG	0.75	SDR002_120
ACAGCATCA.AACGTTCTT	0.9	SDR002_120
ACAGCATCA.CTCGTTCAC	0.8	SDR002_120
ACAGCATCA.GCCATCGCT	0.666667	SDR002_120
ACAGCGGTC.CGATTGAAC	0.866667	SDR002_120
ACAGCGGTC.CGCACTCTT	0.9	SDR002_120
ACAGCGGTC.GATCTGTTC	0.833333	SDR002_120
ACAGCGTAT.ATCTTACAG	0.833333	SDR002_120
ACAGCGTAT.CAGTGCTGC	0.866667	SDR002_120
ACAGCGTAT.GGTAAGGAT	0.8	SDR002_120
ACAGCGTAT.GTAAGGTCC	0.766667	SDR002_120
ACAGGAACT.CATGTGAAC	0.8	SDR002_120
ACAGGAACT.GAGAATCAG	0.75	SDR002_120
ACAGGAACT.TCAGTAAGC	0.95	SDR002_120
ACAGGTATC.AATGCCTCA	0.833333	SDR002_120
ACAGGTATC.ACCTAGTTA	0.716667	SDR002_120
ACAGGTATC.AGTACTACA	0.8	SDR002_120
ACAGGTATC.AGTTCAACC	0.766667	SDR002_120
ACAGGTATC.ATGCGCCGT	0.616667	SDR002_120
ACAGGTATC.CCTTGACGG	0.733333	SDR002_120
ACAGGTATC.GTAGAAGTT	0.916667	SDR002_120
ACAGGTATC.TAGTGCACT	0.8	SDR002_120
ACAGTATTG.ACGACATCT	0.866667	SDR002_120
ACAGTATTG.CAGCTGGAG	0.8	SDR002_120
ACAGTATTG.CCGCTATCC	0.9	SDR002_120
ACAGTATTG.TCCACCTCA	0.883333	SDR002_120
ACATCGTCC.CGTGTATTC	0.833333	SDR002_120
ACATGACTA.AGCTTGGTG	0.966667	SDR002_120
ACATGACTA.CATGACGTT	0.866667	SDR002_120
ACATGACTA.CATTGACAA	0.783333	SDR002_120
ACATGACTA.GAATCACAT	0.816667	SDR002_120
ACATGACTA.GATCTGTTC	0.816667	SDR002_120
ACATGACTA.TTAGTCGGA	0.716667	SDR002_120
ACATGGATT.GCCTTCCAT	0.6	SDR002_120
ACATGGATT.TGACGGTTG	0.933333	SDR002_120
ACATTCCAC.GCCGAGTCT	0.75	SDR002_120
ACATTCCAC.GGAGTACAG	0.883333	SDR002_120
ACATTCCAC.TGTCATAGC	0.65	SDR002_120
ACATTGACA.CAGTTACTG	0.816667	SDR002_120
ACATTGACA.GGTCGGTCT	0.833333	SDR002_120
ACATTGACA.GTACAATGC	0.883333	SDR002_120
ACATTGACA.TATTCAACG	0.583333	SDR002_120
ACATTGACA.TGATGACAG	0.916667	SDR002_120
ACCACGCTA.ACCATGTCT	0.933333	SDR002_120
ACCACGCTA.ACCGACGGT	0.883333	SDR002_120
ACCACGCTA.ACGCTAGTG	0.8	SDR002_120
ACCACGCTA.ACGTGAATC	0.85	SDR002_120
ACCACGCTA.AGCTACTCA	0.95	SDR002_120
ACCACGCTA.AGTACGAAT	0.95	SDR002_120
ACCACGCTA.ATTGACACG	0.916667	SDR002_120
ACCACGCTA.CAGTTACTG	0.816667	SDR002_120
ACCACGCTA.CGGAAGACG	0.933333	SDR002_120
ACCACGCTA.CTCTGTCAA	0.883333	SDR002_120
ACCACGCTA.GACTGCGCA	0.783333	SDR002_120
ACCACGCTA.GAGACTCGA	0.783333	SDR002_120
ACCACGCTA.GTAGTTGGT	0.716667	SDR002_120
ACCACGCTA.GTGCATCAA	0.833333	SDR002_120
ACCACGCTA.TCCGATCTG	0.8	SDR002_120
ACCACGCTA.TGCAGCCTT	0.833333	SDR002_120
ACCACGGAT.CAACACCTA	0.816667	SDR002_120
ACCACGGAT.CAACCGGTC	0.866667	SDR002_120
ACCACGGAT.GAGTCACCA	0.883333	SDR002_120
ACCACGGAT.TGTGGACAA	0.75	SDR002_120
ACCACTAGG.AGGAGCAAT	0.916667	SDR002_120
ACCACTAGG.CAGGATCAA	0.433333	SDR002_120
ACCACTAGG.CTATTCCGT	0.816667	SDR002_120
ACCACTAGG.GCTACCGAG	0.85	SDR002_120
ACCACTAGG.GGTCCTAAG	0.583333	SDR002_120
ACCACTAGG.TCAGAGTCA	0.783333	SDR002_120
ACCACTAGG.TGAACCAAT	0.816667	SDR002_120
ACCACTAGG.TGGTGGATC	0.866667	SDR002_120
ACCAGCGTT.ACCATCTAA	0.9	SDR002_120
ACCAGCGTT.AGGAATTGG	0.816667	SDR002_120
ACCAGCGTT.ATCTCGAAC	0.766667	SDR002_120
ACCAGCGTT.GATGCGACG	0.866667	SDR002_120
ACCAGCGTT.GATTAGACA	0.933333	SDR002_120
ACCAGCGTT.TTAACGGAG	0.95	SDR002_120
ACCATACTT.ATAGCCTAA	0.866667	SDR002_120
ACCATACTT.GCAGCGATA	0.933333	SDR002_120
ACCATACTT.TGTAGGTTA	0.883333	SDR002_120
ACCATACTT.TTGGTAACT	0.816667	SDR002_120
ACCATCTAA.CAGTATGAT	0.85	SDR002_120
ACCATCTAA.CGTTCCATT	0.9	SDR002_120
ACCATCTAA.GCTACAATG	0.866667	SDR002_120
ACCATCTAA.GTAGACTCT	0.916667	SDR002_120
ACCATCTAA.GTAGCATAC	0.866667	SDR002_120
ACCATCTAA.TACAGGACT	0.883333	SDR002_120
ACCATCTAA.TCGGTATCA	0.833333	SDR002_120
ACCATCTAA.TTACTTACG	0.933333	SDR002_120
ACCATGTCT.ATATAGCGT	0.95	SDR002_120
ACCATGTCT.GCGTCGTCT	0.866667	SDR002_120
ACCATGTCT.GTGTATCTG	0.866667	SDR002_120
ACCATGTCT.TTCAGTGCC	0.833333	SDR002_120
ACCATTCAC.AGACATCCA	0.916667	SDR002_120
ACCATTCAC.ATAGCCTAA	0.716667	SDR002_120
ACCATTCAC.CAGAGCACC	0.7	SDR002_120
ACCATTCAC.CTGGTCGGT	0.883333	SDR002_120
ACCATTCAC.TACTAGTAG	0.783333	SDR002_120
ACCATTCAC.TATCGAGCC	0.916667	SDR002_120
ACCATTCAC.TTCTGGTGC	0.316667	SDR002_120
ACCGACGGT.ATCCATTAG	0.95	SDR002_120
ACCGACGGT.CAGCGTAAG	0.95	SDR002_120
ACCGACGGT.CTATTCCGT	0.85	SDR002_120
ACCGACGGT.TCAGACAAG	0.85	SDR002_120
ACCGAGACA.CACCTTCCT	0.933333	SDR002_120
ACCGAGACA.CTCGTTCAC	0.816667	SDR002_120
ACCGAGACA.GAATTCAGT	0.833333	SDR002_120
ACCGAGACA.GGTCTTGCA	0.933333	SDR002_120
ACCGAGACA.GTTAGATTG	0.883333	SDR002_120
ACCGAGACA.TAAGTACAC	0.883333	SDR002_120
ACCGAGACA.TCTTGGTAG	0.816667	SDR002_120
ACCGAGACA.TGTAACAGT	0.816667	SDR002_120
ACCGAGACA.TTAAGTGGT	0.966667	SDR002_120
ACCGAGTAG.CATAAGATC	0.95	SDR002_120
ACCGAGTAG.CGGACAAGT	0.783333	SDR002_120
ACCGAGTAG.CTGGTCGGT	0.866667	SDR002_120
ACCGAGTAG.TGCATACAT	0.916667	SDR002_120
ACCGATCGA.AGAGCGGAG	0.866667	SDR002_120
ACCGATCGA.GCGTGAGCT	0.8	SDR002_120
ACCGCTGTG.AGCGGTCTA	0.916667	SDR002_120
ACCGCTGTG.AGTCTAAGC	0.683333	SDR002_120
ACCGCTGTG.CAACCGGTC	0.783333	SDR002_120
ACCGCTGTG.GGAGTTAGC	0.816667	SDR002_120
ACCGCTGTG.GGTAGACAT	0.95	SDR002_120
ACCGCTGTG.TCTGTGAAG	0.783333	SDR002_120
ACCGGAAGG.CGTAATGAC	0.833333	SDR002_120
ACCGGAAGG.GACGTCAAT	0.8	SDR002_120
ACCGGAAGG.TGGATAGGT	0.95	SDR002_120
ACCGGAGTA.AATAACTCC	0.9	SDR002_120
ACCGGAGTA.ACGTCGCTC	0.866667	SDR002_120
ACCGGAGTA.GTCCACAAC	0.833333	SDR002_120
ACCGGAGTA.TCTGCGCTG	0.8	SDR002_120
ACCGGTTAC.AGTAATCAG	0.85	SDR002_120
ACCGGTTAC.CCGCACTCA	0.816667	SDR002_120
ACCGGTTAC.GATGCGACG	0.833333	SDR002_120
ACCGGTTAC.GCATTGATC	0.816667	SDR002_120
ACCGTACGC.AACAGCAGT	0.883333	SDR002_120
ACCGTACGC.AGGTCCGTC	0.933333	SDR002_120
ACCGTACGC.GGATGCGAA	0.85	SDR002_120
ACCGTACGC.GGTAGACAT	0.366667	SDR002_120
ACCGTCACG.AATACTCCG	0.916667	SDR002_120
ACCGTCACG.CCATAATCG	0.85	SDR002_120
ACCGTCACG.CTGGTACAT	0.9	SDR002_120
ACCGTCACG.TAGTAACGG	0.85	SDR002_120
ACCGTCACG.TCTCGATGC	0.833333	SDR002_120
ACCGTCCTA.AAGCAATCG	0.8	SDR002_120
ACCGTCCTA.ACCGAGTAG	0.85	SDR002_120
ACCGTCCTA.CGTTGATCC	0.8	SDR002_120
ACCGTCCTA.TATTACTCG	0.766667	SDR002_120
ACCGTCCTA.TGGTCTACG	0.816667	SDR002_120
ACCTAGCAC.AGTAAGCCA	0.916667	SDR002_120
ACCTAGCAC.AGTACGAAT	0.916667	SDR002_120
ACCTAGCAC.CCAACGGAA	0.916667	SDR002_120
ACCTAGCAC.GAGCGACTC	0.85	SDR002_120
ACCTAGCAC.GCGACACAG	0.95	SDR002_120
ACCTAGTTA.ATAGCTTGC	0.833333	SDR002_120
ACCTAGTTA.CACACTGCC	0.733333	SDR002_120
ACCTAGTTA.CACGATAGA	0.7	SDR002_120
ACCTAGTTA.GCGTGATAC	0.916667	SDR002_120
ACCTAGTTA.GGAAGTATG	0.833333	SDR002_120
ACCTAGTTA.GGTTCGCAA	0.85	SDR002_120
ACCTAGTTA.TGGACTGCC	0.65	SDR002_120
ACCTAGTTA.TTATTCGAC	0.75	SDR002_120
ACCTCCTAG.AGCTACTCA	0.933333	SDR002_120
ACCTCCTAG.AGGTGCGAG	0.483333	SDR002_120
ACCTCCTAG.AGTGGAATG	0.866667	SDR002_120
ACCTCCTAG.ATGCTGTCG	0.866667	SDR002_120
ACCTCCTAG.GCAACTCGC	0.833333	SDR002_120
ACCTGCAGA.ATTCTCTGG	0.866667	SDR002_120
ACCTGCAGA.CTCAGTGAT	0.85	SDR002_120
ACCTGCAGA.GTGTATCTG	0.9	SDR002_120
ACCTGCAGA.GTGTCTGGA	0.883333	SDR002_120
ACCTGCAGA.TGCCGACTA	0.85	SDR002_120
ACCTGCAGA.TGGAACTAA	0.95	SDR002_120
ACCTGTACC.AACAGCAGT	0.916667	SDR002_120
ACCTGTACC.ATCAGGATG	0.883333	SDR002_120
ACCTGTACC.CGTACACAC	0.866667	SDR002_120
ACCTGTACC.GACGTCAAT	0.916667	SDR002_120
ACCTTGAAG.AACAGCAGT	0.916667	SDR002_120
ACCTTGAAG.ATGAGATCC	0.833333	SDR002_120
ACCTTGAAG.CAGGATCAA	0.9	SDR002_120
ACCTTGAAG.GATCTACTT	0.95	SDR002_120
ACCTTGAAG.GTGTTGGAA	0.95	SDR002_120
ACCTTGAAG.TCTATTAGG	0.883333	SDR002_120
ACGAATCGC.CTGTGCTCA	0.783333	SDR002_120
ACGAATCGC.GGAAGAAGC	0.916667	SDR002_120
ACGACAGTC.ATTGGTTCC	0.966667	SDR002_120
ACGACAGTC.CTCAGTGAT	0.916667	SDR002_120
ACGACATCT.AACCATGGT	0.6	SDR002_120
ACGACATCT.AGGAAGGTG	0.9	SDR002_120
ACGACATCT.ATGAGCAGG	0.816667	SDR002_120
ACGACATCT.CCGCATCCT	0.883333	SDR002_120
ACGACATCT.GCCGAACCA	0.916667	SDR002_120
ACGACATCT.GTTCAGAAG	0.85	SDR002_120
ACGACATCT.TCAGTGCAA	0.85	SDR002_120
ACGACATCT.TCTCGTATC	0.933333	SDR002_120
ACGACATCT.TGATTGCTG	0.816667	SDR002_120
ACGACATCT.TGGAACTAA	0.883333	SDR002_120
ACGACGATT.AACTTAGCT	0.766667	SDR002_120
ACGACGATT.AGGTATTCC	0.816667	SDR002_120
ACGACGATT.ATTGACACG	0.9	SDR002_120
ACGACGATT.GGAAGGTAT	0.383333	SDR002_120
ACGACGATT.GTAACCATA	0.9	SDR002_120
ACGACGATT.TCACACTGC	0.883333	SDR002_120
ACGACTGCG.ACAATAGGT	0.7	SDR002_120
ACGACTGCG.CTTGGTCAT	0.8	SDR002_120
ACGAGAGCA.ACTATCCTG	0.883333	SDR002_120
ACGAGAGCA.AGCAAGTCC	0.933333	SDR002_120
ACGAGAGCA.CTCGTTCAC	0.883333	SDR002_120
ACGAGAGCA.GCACCATCG	0.95	SDR002_120
ACGAGAGCA.GGTGGAGCT	0.75	SDR002_120
ACGAGAGCA.TGGTAGCAG	0.283333	SDR002_120
ACGAGCTTC.CAACGCACA	0.816667	SDR002_120
ACGAGCTTC.CCAATATAC	0.883333	SDR002_120
ACGAGCTTC.GCTTACGTT	0.783333	SDR002_120
ACGAGCTTC.GTGGTACGG	0.783333	SDR002_120
ACGATGACC.CGACCTGTA	0.85	SDR002_120
ACGATGACC.TAGATCTGT	0.85	SDR002_120
ACGATGGAA.ACTTGATCT	0.95	SDR002_120
ACGATGGAA.CATTGACAA	0.916667	SDR002_120
ACGATGGAA.GATACTGTG	0.85	SDR002_120
ACGATGGAA.TAACCGTGA	0.866667	SDR002_120
ACGATGGAA.TTCATTCGC	0.916667	SDR002_120
ACGCAAGAT.ATTAGCCAC	0.95	SDR002_120
ACGCACACT.GTCCTAGTT	0.783333	SDR002_120
ACGCACACT.TGCGTATCT	0.916667	SDR002_120
ACGCGACAG.CCGCATCCT	0.933333	SDR002_120
ACGCGACAG.CCTATTCAA	0.933333	SDR002_120
ACGCGACAG.GACACGCAA	0.883333	SDR002_120
ACGCGACAG.GGTCCTGGT	0.933333	SDR002_120
ACGCGTGAC.ACAATAGGT	0.683333	SDR002_120
ACGCGTGAC.ACTCCGGTT	0.966667	SDR002_120
ACGCGTGAC.AGAGAGTGG	0.716667	SDR002_120
ACGCGTGAC.AGGTGCGAG	0.8	SDR002_120
ACGCGTGAC.ATAGTCTCC	0.866667	SDR002_120
ACGCGTGAC.TACTTCCAG	0.833333	SDR002_120
ACGCGTGAC.TGACCTATG	0.85	SDR002_120
ACGCTAGTG.ACGAGAGCA	0.9	SDR002_120
ACGCTAGTG.AGTGTGCAC	0.95	SDR002_120
ACGCTAGTG.ATGTCGCCT	0.45	SDR002_120
ACGCTAGTG.CAATACCAC	0.966667	SDR002_120
ACGCTAGTG.CACTACAGG	0.666667	SDR002_120
ACGCTAGTG.CAGCACGTG	0.833333	SDR002_120
ACGCTAGTG.CCAGTTACG	0.666667	SDR002_120
ACGCTAGTG.TATCATGCT	0.95	SDR002_120
ACGCTATGT.ACCTAGCAC	0.683333	SDR002_120
ACGCTATGT.ACGCAAGAT	0.933333	SDR002_120
ACGCTATGT.CACGTCATA	0.933333	SDR002_120
ACGCTATGT.GCACGTAGA	0.866667	SDR002_120
ACGCTATGT.TCGCCAAGC	0.933333	SDR002_120
ACGCTCTTA.CACCTCAAC	0.883333	SDR002_120
ACGCTCTTA.CCAACGGAA	0.866667	SDR002_120
ACGCTCTTA.GAGCCATCC	0.783333	SDR002_120
ACGCTCTTA.TGCGCACTG	0.85	SDR002_120
ACGGACCAT.AACCGTGAG	0.866667	SDR002_120
ACGGACCAT.CAAGAGGAG	0.8	SDR002_120
ACGGACCAT.CATTGCAGA	0.933333	SDR002_120
ACGGACCAT.TATCCTCAG	0.85	SDR002_120
ACGGACCAT.TATTACAGC	0.8	SDR002_120
ACGGACCAT.TGCAGTTCA	0.833333	SDR002_120
ACGGTGCCT.ACCAGCGTT	0.9	SDR002_120
ACGGTGCCT.ACCTAGCAC	0.883333	SDR002_120
ACGGTGCCT.ATATAGCGT	0.866667	SDR002_120
ACGGTGCCT.CGTGGTACC	0.95	SDR002_120
ACGGTGCCT.CTGCAGAGC	0.75	SDR002_120
ACGGTGCCT.GCCACATGG	0.866667	SDR002_120
ACGGTGCCT.TAGATCTGT	0.833333	SDR002_120
ACGGTGCCT.TGTCTACAC	0.916667	SDR002_120
ACGGTGTAC.CATACAACC	0.866667	SDR002_120
ACGGTGTAC.CGTCAGCAC	0.883333	SDR002_120
ACGGTGTAC.GTCATTCTA	0.833333	SDR002_120
ACGTACTGC.TGGATTAGC	0.766667	SDR002_120
ACGTAGTAT.ATAGTCTCC	0.883333	SDR002_120
ACGTAGTAT.ATGGATATC	0.65	SDR002_120
ACGTAGTAT.CCAGGAGTT	0.666667	SDR002_120
ACGTAGTAT.CGAGCCGTT	0.866667	SDR002_120
ACGTAGTAT.CTACCTGCG	0.466667	SDR002_120
ACGTAGTAT.GAATCAACC	0.933333	SDR002_120
ACGTAGTAT.GACATAACG	0.8	SDR002_120
ACGTAGTAT.GCCTTAGAG	0.833333	SDR002_120
ACGTATGTC.ACACTAACG	0.916667	SDR002_120
ACGTATGTC.AGAAGAGTC	0.783333	SDR002_120
ACGTATGTC.CAATCAAGT	0.966667	SDR002_120
ACGTATGTC.CTGTACGAC	0.816667	SDR002_120
ACGTATGTC.GGAGACACA	0.916667	SDR002_120
ACGTATGTC.TCCTTCAAC	0.95	SDR002_120
ACGTATGTC.TTCTGGTGC	0.866667	SDR002_120
ACGTCGCTC.CCTAAGTCT	0.85	SDR002_120
ACGTCGCTC.GCCGTTGTT	0.85	SDR002_120
ACGTCGCTC.GCGTAACAA	0.8	SDR002_120
ACGTCGCTC.GGTACTTCC	0.816667	SDR002_120
ACGTCTATG.ACTAAGTTC	0.833333	SDR002_120
ACGTCTATG.ATTCATGTG	0.816667	SDR002_120
ACGTCTATG.CGTTACACC	0.85	SDR002_120
ACGTCTATG.GCAGATCCG	0.816667	SDR002_120
ACGTCTATG.TGACAAGTT	0.833333	SDR002_120
ACGTCTATG.TGTGCAGTA	0.833333	SDR002_120
ACGTCTATG.TTGCAGTCA	0.783333	SDR002_120
ACGTGAATC.AACGATGAC	0.816667	SDR002_120
ACGTGAATC.ACATGGATT	0.483333	SDR002_120
ACGTGAATC.CCGGTTGAG	0.933333	SDR002_120
ACGTGAATC.CGATTGAAC	0.683333	SDR002_120
ACGTGAATC.CTCTACGCA	0.866667	SDR002_120
ACGTGAATC.GATTCTCGG	0.866667	SDR002_120
ACGTGAATC.TGTAGGTTA	0.9	SDR002_120
ACGTGCTCG.ATCACCGCA	0.816667	SDR002_120
ACGTGCTCG.CCTCATAAC	0.866667	SDR002_120
ACGTGCTCG.CTGCAGAGC	0.95	SDR002_120
ACGTGCTCG.CTTAGGACT	0.933333	SDR002_120
ACGTGTAGT.AGGTCAGCA	0.933333	SDR002_120
ACGTGTAGT.GGAAGGTAT	0.933333	SDR002_120
ACGTGTAGT.TCACGACAA	0.766667	SDR002_120
ACGTTCAAT.ACGTGCTCG	0.833333	SDR002_120
ACGTTCAAT.AGAAGAGTC	0.8	SDR002_120
ACGTTCAAT.AGTCGATCA	0.816667	SDR002_120
ACGTTCAAT.ATTGACACG	0.933333	SDR002_120
ACGTTCAAT.CTGTGGTGG	0.616667	SDR002_120
ACGTTCAAT.GTCTTCTCG	0.9	SDR002_120
ACGTTCAAT.TAAGCCATT	0.966667	SDR002_120
ACGTTCAAT.TAATCTGGA	0.883333	SDR002_120
ACGTTCAAT.TGCAGTCGG	0.883333	SDR002_120
ACTAACCGA.ATCTTACAG	0.816667	SDR002_120
ACTAACCGA.CCGCATCCT	0.933333	SDR002_120
ACTAACCGA.GGAAGGTAT	0.8	SDR002_120
ACTAACCGA.GTGCATCAA	0.733333	SDR002_120
ACTAACCGA.TATCGGAAC	0.65	SDR002_120
ACTAAGTTC.ACAGCGGTC	0.8	SDR002_120
ACTAAGTTC.AGGAGGTGA	0.9	SDR002_120
ACTACCATC.ACGCACACT	0.833333	SDR002_120
ACTACCATC.ATACCGAAG	0.9	SDR002_120
ACTACCATC.CAGGAGCCT	0.85	SDR002_120
ACTACCATC.CTAGTGCTG	0.75	SDR002_120
ACTACCATC.GATACCGGA	0.85	SDR002_120
ACTACTCAT.ATGAGATCC	0.9	SDR002_120
ACTACTCAT.ATGCTGTCG	0.45	SDR002_120
ACTACTCAT.CCTACTAGA	0.733333	SDR002_120
ACTACTCAT.CCTCCTTGT	0.816667	SDR002_120
ACTACTCAT.TAGCACTAT	0.666667	SDR002_120
ACTACTCAT.TCGCCAAGC	0.716667	SDR002_120
ACTACTCAT.TCTAGTGAC	0.766667	SDR002_120
ACTATCCTG.ACCTTGAAG	0.883333	SDR002_120
ACTATCCTG.ACTGCTAGT	0.85	SDR002_120
ACTATCCTG.GCGAAGACA	0.833333	SDR002_120
ACTATCCTG.TCGTAATAG	0.85	SDR002_120
ACTATTGTC.AGATACGTT	0.916667	SDR002_120
ACTATTGTC.ATCACCGCA	0.866667	SDR002_120
ACTATTGTC.CCATTACAG	0.8	SDR002_120
ACTATTGTC.GGACGAGCA	0.783333	SDR002_120
ACTATTGTC.TCCACGTGC	0.75	SDR002_120
ACTCACGAA.AAGGAACAG	0.933333	SDR002_120
ACTCACGAA.AATCTGACC	0.866667	SDR002_120
ACTCACGAA.CAGGATCAA	0.833333	SDR002_120
ACTCACGAA.TCAGCTCAG	0.883333	SDR002_120
ACTCATTCA.CGAGCTTAC	0.416667	SDR002_120
ACTCCAACT.TCGCGTCAT	0.95	SDR002_120
ACTCCAACT.TGCCATCTC	0.9	SDR002_120
ACTCCAACT.TGTAGCAAG	0.883333	SDR002_120
ACTCCGGTT.ACGATGGAA	0.833333	SDR002_120
ACTCCGGTT.AGCGGTCTA	0.8	SDR002_120
ACTCCGGTT.CTATTCCGT	0.883333	SDR002_120
ACTCCGTCG.AAGTTGCCA	0.733333	SDR002_120
ACTCCGTCG.AGAAGTCCT	0.85	SDR002_120
ACTCCGTCG.CAGATCATT	0.85	SDR002_120
ACTCCGTCG.CCGACTGTT	0.7	SDR002_120
ACTCCGTCG.GCAGCTCTT	0.933333	SDR002_120
ACTCCGTCG.TATCCTCAG	0.816667	SDR002_120
ACTCCTGAG.AGCCACTTC	0.716667	SDR002_120
ACTCGAGTC.AATGCTGAT	0.8	SDR002_120
ACTCGAGTC.CAAGCCTCG	0.883333	SDR002_120
ACTCGAGTC.CCGTCAGGT	0.933333	SDR002_120
ACTCGAGTC.CTGATCCGA	0.883333	SDR002_120
ACTCGAGTC.GGAACCTAG	0.316667	SDR002_120
ACTCGAGTC.TATGAGACC	0.883333	SDR002_120
ACTCGAGTC.TCGAACGCT	0.883333	SDR002_120
ACTCGCTGT.AGCGACACC	0.933333	SDR002_120
ACTCGCTGT.GTTACTACT	0.7	SDR002_120
ACTCGCTGT.TATTGACTG	0.85	SDR002_120
ACTCGCTGT.TTGATGAGT	0.65	SDR002_120
ACTCGTAGG.AAGCAGCAT	0.9	SDR002_120
ACTCGTAGG.AGTACGAAT	0.966667	SDR002_120
ACTCGTAGG.ATTCCGTAC	0.783333	SDR002_120
ACTCGTAGG.ATTGACACG	0.933333	SDR002_120
ACTCGTAGG.CACTGGTCC	0.833333	SDR002_120
ACTCGTAGG.GATCGATAC	0.316667	SDR002_120
ACTCGTAGG.TCCAGCAGC	0.816667	SDR002_120
ACTCGTCTA.ACCGATCGA	0.866667	SDR002_120
ACTCGTCTA.AGCCTCGCA	0.766667	SDR002_120
ACTCGTCTA.CAACACTCC	0.85	SDR002_120
ACTCGTCTA.CGATTGAAC	0.666667	SDR002_120
ACTCGTCTA.TAGGATTAG	0.8	SDR002_120
ACTCGTCTA.TATAATCGC	0.866667	SDR002_120
ACTCGTCTA.TCTATTAGG	0.833333	SDR002_120
ACTCGTCTA.TCTGTGAAG	0.916667	SDR002_120
ACTCTAGGA.CTCGCAAGA	0.833333	SDR002_120
ACTCTAGGA.TACGTTGGA	0.766667	SDR002_120
ACTCTAGGA.TCAACACTC	0.233333	SDR002_120
ACTCTAGGA.TCCGTATAC	0.833333	SDR002_120
ACTCTAGGA.TGATAGAGG	0.966667	SDR002_120
ACTCTCACA.GACCAGAGA	0.9	SDR002_120
ACTCTGCTC.AGATCTGAC	0.8	SDR002_120
ACTCTGCTC.CGCATAACT	0.683333	SDR002_120
ACTCTGCTC.GAATAAGAG	0.9	SDR002_120
ACTCTGCTC.GCGGAGATT	0.383333	SDR002_120
ACTCTGCTC.TAGCACTAT	0.766667	SDR002_120
ACTCTGCTC.TGGTAACCA	0.633333	SDR002_120
ACTCTGCTC.TGTGGACAA	0.883333	SDR002_120
ACTGACTAC.ATCATTACG	0.866667	SDR002_120
ACTGACTAC.CATCTCACG	0.833333	SDR002_120
ACTGACTAC.CCGTACGGA	0.85	SDR002_120
ACTGACTAC.GCCAATGAA	0.8	SDR002_120
ACTGACTAC.TATACCACT	0.7	SDR002_120
ACTGCTAGT.ACCATTCAC	0.75	SDR002_120
ACTGCTAGT.ATAGCCTAA	0.916667	SDR002_120
ACTGCTAGT.CCGATGTTC	0.266667	SDR002_120
ACTGCTAGT.TACTCGACC	0.4	SDR002_120
ACTGCTAGT.TTGCAGTCA	0.783333	SDR002_120
ACTGGACCA.AACGCCTAC	0.85	SDR002_120
ACTGGACCA.AAGACGAAG	0.833333	SDR002_120
ACTGGACCA.AAGCTTGCA	0.916667	SDR002_120
ACTGGACCA.ACTCCGTCG	0.916667	SDR002_120
ACTGGACCA.CAATGTGCT	0.766667	SDR002_120
ACTGGACCA.CAGGTTGTC	0.85	SDR002_120
ACTGGACCA.GACCGGTAG	0.8	SDR002_120
ACTGGACCA.GAGCACATT	0.666667	SDR002_120
ACTGGACCA.GCAGGAGAA	0.9	SDR002_120
ACTGGACCA.GTCTGACGT	0.966667	SDR002_120
ACTGGACCA.TACCGATTG	0.766667	SDR002_120
ACTGGACCA.TAGCGAGAA	0.883333	SDR002_120
ACTGGACCA.TCATGCTCA	0.933333	SDR002_120
ACTGGACCA.TCTGCGCTG	0.933333	SDR002_120
ACTGGTCAG.ACCGTCACG	0.833333	SDR002_120
ACTGGTCAG.AGCCACTTC	0.833333	SDR002_120
ACTGGTCAG.CTAGACATG	0.9	SDR002_120
ACTGGTCAG.TCAAGGAGT	0.916667	SDR002_120
ACTGGTCAG.TCGGTATCA	0.85	SDR002_120
ACTGGTGCT.CGTTACACC	0.7	SDR002_120
ACTGGTGCT.TTATCCAAG	0.75	SDR002_120
ACTGTAATC.AATATCGCT	0.9	SDR002_120
ACTGTAATC.ACTCTCACA	0.8	SDR002_120
ACTGTAATC.CCTATTCAA	0.916667	SDR002_120
ACTGTAATC.CTATAGCTC	0.833333	SDR002_120
ACTGTAATC.CTCGAACTG	0.733333	SDR002_120
ACTGTAATC.GAACAACCA	0.85	SDR002_120
ACTGTAATC.GCAACCAAC	0.916667	SDR002_120
ACTGTAATC.TAGATCTGT	0.616667	SDR002_120
ACTGTAATC.TATCCTCAG	0.75	SDR002_120
ACTGTAATC.TCCGATCTG	0.916667	SDR002_120
ACTGTAATC.TGTATCGTG	0.916667	SDR002_120
ACTGTGTCA.ACGCACACT	0.933333	SDR002_120
ACTGTGTCA.CGTGGTACC	0.75	SDR002_120
ACTGTGTCA.GTAAGGTCC	0.933333	SDR002_120
ACTGTGTCA.TACCTATCC	0.8	SDR002_120
ACTGTGTCA.TGCCGAACT	0.533333	SDR002_120
ACTTAGCTT.CACGTAGAC	0.933333	SDR002_120
ACTTAGCTT.GCGATATGA	0.916667	SDR002_120
ACTTAGCTT.GTAGCCTTG	0.883333	SDR002_120
ACTTCAGTA.TACAAGAGG	0.8	SDR002_120
ACTTCGCAG.AGAGGTGAA	0.916667	SDR002_120
ACTTCGCAG.AGTACGAAT	0.683333	SDR002_120
ACTTCGCAG.ATACGAGGT	0.816667	SDR002_120
ACTTCGCAG.CTCATGCCA	0.783333	SDR002_120
ACTTCGCAG.GATCGCACT	0.766667	SDR002_120
ACTTCGCAG.GTACGTCTA	0.766667	SDR002_120
ACTTCGCAG.TCCAAGTAA	0.8	SDR002_120
ACTTCGCAG.TGCGCACTG	0.816667	SDR002_120
ACTTCTAAC.AGTAATCAG	0.9	SDR002_120
ACTTCTAAC.AGTTAGGTC	0.85	SDR002_120
ACTTCTAAC.ATTAGCACA	0.883333	SDR002_120
ACTTCTAAC.GAGTCCAAT	0.383333	SDR002_120
ACTTCTAAC.GTTATCGAT	0.8	SDR002_120
ACTTCTAAC.TACAAGAGG	0.9	SDR002_120
ACTTCTAAC.TATGGTTGG	0.916667	SDR002_120
ACTTCTAAC.TGTGCCATG	0.866667	SDR002_120
ACTTCTAAC.TTCCTAAGG	0.9	SDR002_120
ACTTCTTGG.CAATTGTCT	0.916667	SDR002_120
ACTTCTTGG.CGCAATCGA	0.866667	SDR002_120
ACTTCTTGG.CTAGTTCCA	0.8	SDR002_120
ACTTCTTGG.CTCCGCATT	0.9	SDR002_120
ACTTCTTGG.GAATTCAGT	0.85	SDR002_120
ACTTGATCT.ACGCTCTTA	0.933333	SDR002_120
ACTTGATCT.CAACTAATC	0.9	SDR002_120
ACTTGATCT.CACTGGTCC	0.683333	SDR002_120
ACTTGATCT.CCACTTCGC	0.966667	SDR002_120
ACTTGATCT.CCTGCTCCA	0.65	SDR002_120
ACTTGATCT.CGGTTCGTA	0.383333	SDR002_120
ACTTGATCT.TAACATTGG	0.8	SDR002_120
AGAAGAGTC.AAGTAGGAC	0.266667	SDR002_120
AGAAGAGTC.CATCCAGGA	0.85	SDR002_120
AGAAGAGTC.CTCATTAGT	0.916667	SDR002_120
AGAAGAGTC.GAACGCTGT	0.816667	SDR002_120
AGAAGAGTC.GCTTCTGAA	0.916667	SDR002_120
AGAAGAGTC.GTGGACTGG	0.916667	SDR002_120
AGAAGAGTC.TCTAGCTGG	0.883333	SDR002_120
AGAAGAGTC.TCTATTAGG	0.933333	SDR002_120
AGAAGAGTC.TGGTAGCAG	0.766667	SDR002_120
AGAAGAGTC.TTAACGGAG	0.9	SDR002_120
AGAAGCTGC.ACTCTCACA	0.616667	SDR002_120
AGAAGCTGC.AGAGGTGAA	0.733333	SDR002_120
AGAAGCTGC.CGGTAGCTT	0.933333	SDR002_120
AGAAGCTGC.GAGGTCACG	0.833333	SDR002_120
AGAAGTAAC.TAATGTAGC	0.666667	SDR002_120
AGAAGTCCT.ACTATTGTC	0.833333	SDR002_120
AGAAGTCCT.TGCTTACGG	0.816667	SDR002_120
AGAAGTCCT.TGTCACATA	0.816667	SDR002_120
AGAATCAGA.ACCTGCAGA	0.766667	SDR002_120
AGAATCAGA.AGCTACTCA	0.9	SDR002_120
AGAATCAGA.AGGATCTCA	0.85	SDR002_120
AGAATCAGA.CCGCAATGG	0.5	SDR002_120
AGAATCAGA.CCTCCAATC	0.8	SDR002_120
AGAATCAGA.CGATAGGTG	0.833333	SDR002_120
AGAATCAGA.CGTGTCCGA	0.966667	SDR002_120
AGAATCAGA.TTGATGAGT	0.916667	SDR002_120
AGACATATC.CCAGGAGTT	0.883333	SDR002_120
AGACATATC.CGCGCACAT	0.966667	SDR002_120
AGACATATC.CTGTGCTCA	0.816667	SDR002_120
AGACATATC.GATGCAGAA	0.916667	SDR002_120
AGACATATC.GCGTGAGCT	0.916667	SDR002_120
AGACATATC.GTTGACCAT	0.583333	SDR002_120
AGACATCCA.AGGAATTGG	0.9	SDR002_120
AGACATCCA.CAGTTGAGT	0.866667	SDR002_120
AGACATCCA.CCATAAGTA	0.916667	SDR002_120
AGACATCCA.GCGTTCAGA	0.933333	SDR002_120
AGACATCCA.TACCTCCTC	0.916667	SDR002_120
AGACCACGC.ACAGTATTG	0.766667	SDR002_120
AGACCACGC.ATATCCGAT	0.933333	SDR002_120
AGACCACGC.CAAGCGCAT	0.866667	SDR002_120
AGACCACGC.GCCTGCATC	0.833333	SDR002_120
AGACCACGC.TAGAGCCAG	0.833333	SDR002_120
AGACCAGCT.AATGCTGAT	0.866667	SDR002_120
AGACCAGCT.ATTCCGTAC	0.833333	SDR002_120
AGACCAGCT.GAATTCAGT	0.566667	SDR002_120
AGACGCCTG.AAGGAAGTC	0.85	SDR002_120
AGACGCCTG.ATGATAGCT	0.9	SDR002_120
AGACGCCTG.CAGTCCTAA	0.833333	SDR002_120
AGACGCCTG.CCACATTAG	0.916667	SDR002_120
AGACGCCTG.TCTACAGTT	0.9	SDR002_120
AGACGCCTG.TCTATTAGG	0.916667	SDR002_120
AGACGCTAT.ACTGGACCA	0.816667	SDR002_120
AGACGCTAT.CATGACGTT	0.916667	SDR002_120
AGACGCTAT.GTCAAGATC	0.933333	SDR002_120
AGACGGAGG.AACACACTC	0.9	SDR002_120
AGACGGAGG.AGTCTGGAA	0.883333	SDR002_120
AGACGGAGG.ATGAGTGTG	0.75	SDR002_120
AGACGGAGG.GATGCGGTT	0.916667	SDR002_120
AGACTAGTA.ACCGGTTAC	0.85	SDR002_120
AGACTAGTA.CGACCACTT	0.916667	SDR002_120
AGACTAGTA.CTGGAGCGA	0.616667	SDR002_120
AGACTAGTA.GAGCCATCC	0.583333	SDR002_120
AGACTAGTA.TCTATGACA	0.916667	SDR002_120
AGACTTCGT.AACAATGCA	0.8	SDR002_120
AGACTTCGT.ACAGGAACT	0.866667	SDR002_120
AGACTTCGT.AGTCCAGTG	0.85	SDR002_120
AGACTTCGT.CTACGAGAA	0.766667	SDR002_120
AGACTTCGT.GCTACCGAG	0.866667	SDR002_120
AGACTTCGT.TCCATCATT	0.933333	SDR002_120
AGAGAGTGG.AGCGTAGAA	0.85	SDR002_120
AGAGAGTGG.AGTGAACGG	0.8	SDR002_120
AGAGAGTGG.CTCGAACTG	0.916667	SDR002_120
AGAGAGTGG.GTCTTCATA	0.783333	SDR002_120
AGAGCCGCA.AGTTGCCTT	0.816667	SDR002_120
AGAGCCGCA.CAGATCGAC	0.766667	SDR002_120
AGAGCCGCA.CTATCTTGA	0.816667	SDR002_120
AGAGCCGCA.CTTCACTGT	0.666667	SDR002_120
AGAGCCGCA.GCACGCATT	0.916667	SDR002_120
AGAGCGCGA.AAGCTGGTC	0.783333	SDR002_120
AGAGCGCGA.ACCATACTT	0.866667	SDR002_120
AGAGCGCGA.CCGTTCCAA	0.933333	SDR002_120
AGAGCGCGA.GAATCGAGA	0.9	SDR002_120
AGAGCGCGA.GCATTGATC	0.866667	SDR002_120
AGAGCGCGA.TACAGTTAG	0.95	SDR002_120
AGAGCGCGA.TGATGACAG	0.916667	SDR002_120
AGAGCGCGA.TGGATAGGT	0.916667	SDR002_120
AGAGCGGAG.CACTCACTA	0.75	SDR002_120
AGAGCGGAG.CCGCTCATG	0.8	SDR002_120
AGAGGACGT.ATGCGCCGT	0.816667	SDR002_120
AGAGGTGAA.ACCGCTGTG	0.866667	SDR002_120
AGAGGTGAA.AGCAAGTCC	0.9	SDR002_120
AGAGGTGAA.ATGTCGCCT	0.85	SDR002_120
AGAGGTGAA.ATTAGCACA	0.85	SDR002_120
AGAGGTGAA.CCGCTATCC	0.933333	SDR002_120
AGAGGTGAA.CTCGACTGC	0.8	SDR002_120
AGAGGTGAA.TTACTAGTC	0.833333	SDR002_120
AGATACGTT.ATGGACGTT	0.866667	SDR002_120
AGATACGTT.CCTCGAGAG	0.816667	SDR002_120
AGATACGTT.GCGATGGTG	0.85	SDR002_120
AGATACGTT.GGATCAATG	0.916667	SDR002_120
AGATACGTT.GGTTCGCAA	0.8	SDR002_120
AGATACGTT.GTTATCGAT	0.816667	SDR002_120
AGATACGTT.TGACCTCCT	0.916667	SDR002_120
AGATATGGA.AGATGTTGG	0.883333	SDR002_120
AGATATGGA.CCTAAGAAG	0.933333	SDR002_120
AGATATGGA.GCTAGTGGA	0.816667	SDR002_120
AGATATGGA.TCATGCAGG	0.916667	SDR002_120
AGATCGAGT.AACGGAGAT	0.9	SDR002_120
AGATCGAGT.AGTGTTCTG	0.9	SDR002_120
AGATCGAGT.TTCCAGGAG	0.8	SDR002_120
AGATCTGAC.AGTCAGTTG	0.866667	SDR002_120
AGATCTGAC.CCTTCGAGC	0.95	SDR002_120
AGATCTGAC.CTAGAGGTA	0.833333	SDR002_120
AGATCTGAC.GAGAACAGG	0.833333	SDR002_120
AGATCTGAC.GCATACATG	0.916667	SDR002_120
AGATCTGAC.TATAGTGCG	0.85	SDR002_120
AGATCTTCA.ACTGTAATC	0.883333	SDR002_120
AGATCTTCA.GTCACTATG	0.883333	SDR002_120
AGATGAAGA.ATTGCGCTA	0.85	SDR002_120
AGATGAGAT.AGAGAGTGG	0.833333	SDR002_120
AGATGAGAT.CACAACCAG	0.866667	SDR002_120
AGATGAGAT.GACAATGTT	0.9	SDR002_120
AGATGAGAT.GGTCCTAAG	0.65	SDR002_120
AGATGAGAT.TGATTGCTG	0.916667	SDR002_120
AGATGTTGG.ACCTAGCAC	0.883333	SDR002_120
AGATGTTGG.ATCAGTCGA	0.933333	SDR002_120
AGATGTTGG.ATGGACGTT	0.866667	SDR002_120
AGATGTTGG.CAATCATAC	0.9	SDR002_120
AGATGTTGG.CATCCACCG	0.95	SDR002_120
AGATGTTGG.CGCAACCTC	0.95	SDR002_120
AGATGTTGG.CTGAGTAGC	0.833333	SDR002_120
AGATGTTGG.CTTAATCGT	0.866667	SDR002_120
AGATGTTGG.GGAGTACAG	0.766667	SDR002_120
AGATGTTGG.TATCATGCT	0.866667	SDR002_120
AGCAACATT.AATTGGATC	0.933333	SDR002_120
AGCAACATT.CTGACGATG	0.9	SDR002_120
AGCAACATT.GAACCAGTT	0.866667	SDR002_120
AGCAACATT.GTATACAGA	0.783333	SDR002_120
AGCAACATT.TGAGAATCC	0.9	SDR002_120
AGCAACATT.TTCGCTGAG	0.95	SDR002_120
AGCAAGTCC.ATCGGTGGT	0.833333	SDR002_120
AGCAAGTCC.CGTGCCTAT	0.4	SDR002_120
AGCAAGTCC.CTCGTGTCC	0.766667	SDR002_120
AGCAAGTCC.TACGACTTG	0.916667	SDR002_120
AGCAAGTCC.TGCATACAT	0.933333	SDR002_120
AGCACACCT.CGAGTAGCA	0.7	SDR002_120
AGCACACCT.TACGACTTG	0.883333	SDR002_120
AGCACACCT.TGGAAGATT	0.883333	SDR002_120
AGCACCAGC.AGACATATC	0.933333	SDR002_120
AGCACCAGC.ATAGAGCAG	0.866667	SDR002_120
AGCACCAGC.CACATATCA	0.616667	SDR002_120
AGCACCAGC.CCTGCTCCA	0.9	SDR002_120
AGCACCAGC.CGCTTATGA	0.9	SDR002_120
AGCACCAGC.CTAATACGC	0.9	SDR002_120
AGCACCAGC.GAGTTATAG	0.766667	SDR002_120
AGCACCAGC.TGGAACTAA	0.916667	SDR002_120
AGCACCGTG.ACTACTCAT	0.733333	SDR002_120
AGCACCGTG.CTGAGTAGC	0.85	SDR002_120
AGCACCGTG.GACCGCTTC	0.85	SDR002_120
AGCACCGTG.TTACGGACC	0.866667	SDR002_120
AGCAGACAA.ACAAGTACA	0.866667	SDR002_120
AGCAGACAA.AGCAGACAA	0.75	SDR002_120
AGCAGACAA.CAAGTACGA	0.85	SDR002_120
AGCAGACAA.CGGTTCTAT	0.883333	SDR002_120
AGCAGACAA.TGACCTCCT	0.933333	SDR002_120
AGCAGACAA.TGTATGTAG	0.833333	SDR002_120
AGCATATGG.AGACCACGC	0.883333	SDR002_120
AGCATATGG.CACACCTGT	0.933333	SDR002_120
AGCATATGG.CCATTACAG	0.8	SDR002_120
AGCATATGG.CTGGACTAA	0.9	SDR002_120
AGCATATGG.GGAATTGGA	0.8	SDR002_120
AGCATTCCA.AACTTAGCT	0.783333	SDR002_120
AGCATTCCA.AATCAGGAG	0.783333	SDR002_120
AGCATTCCA.ACTGTAATC	0.816667	SDR002_120
AGCATTCCA.AGTCATACT	0.8	SDR002_120
AGCATTCCA.CAGAAGTGA	0.716667	SDR002_120
AGCATTCCA.GACTTCACC	0.7	SDR002_120
AGCATTCCA.GCAATGAGA	0.933333	SDR002_120
AGCATTCCA.GGTCTTGCA	0.916667	SDR002_120
AGCATTGTT.AAGCTTGCA	0.783333	SDR002_120
AGCATTGTT.TTGCGAACA	0.916667	SDR002_120
AGCCACTTC.ACGGTGCCT	0.966667	SDR002_120
AGCCACTTC.ACTGTAATC	0.866667	SDR002_120
AGCCACTTC.CTGACAGCA	0.85	SDR002_120
AGCCACTTC.GAGGTCCTT	0.783333	SDR002_120
AGCCACTTC.GCAGCTCTT	0.883333	SDR002_120
AGCCACTTC.TAACATTGG	0.916667	SDR002_120
AGCCACTTC.TCGCTTAAC	0.9	SDR002_120
AGCCAGGAC.ACATGGATT	0.666667	SDR002_120
AGCCAGGAC.ATAGTCTCC	0.833333	SDR002_120
AGCCAGGAC.CTCTCAGTC	0.9	SDR002_120
AGCCAGGAC.CTGGTACAT	0.9	SDR002_120
AGCCAGGAC.TGGTCTACG	0.9	SDR002_120
AGCCAGGAC.TTCGCATCC	0.7	SDR002_120
AGCCGGATC.ACAGGAACT	0.866667	SDR002_120
AGCCGGATC.AGCACCGTG	0.883333	SDR002_120
AGCCGGATC.CGTGTGTGG	0.95	SDR002_120
AGCCGTTCT.AACAGCAGT	0.933333	SDR002_120
AGCCGTTCT.ACGTGTAGT	0.85	SDR002_120
AGCCGTTCT.CACAACCAG	0.816667	SDR002_120
AGCCGTTCT.CTGCGATTC	0.75	SDR002_120
AGCCGTTCT.GGAAGTATG	0.9	SDR002_120
AGCCGTTCT.GGATAATAC	0.933333	SDR002_120
AGCCGTTCT.GTTGACGTG	0.933333	SDR002_120
AGCCTCGCA.CATCAATAG	0.783333	SDR002_120
AGCCTCGCA.CCAGTCTCA	0.783333	SDR002_120
AGCCTCGCA.GAACTATGG	0.483333	SDR002_120
AGCCTCGCA.GAGGTGAGC	0.8	SDR002_120
AGCCTCGCA.TGGAATCGT	0.633333	SDR002_120
AGCCTCTAG.ACGACAGTC	0.833333	SDR002_120
AGCCTCTAG.CACCTACGC	0.783333	SDR002_120
AGCCTCTAG.CTGGAGCGA	0.866667	SDR002_120
AGCCTCTAG.GATTATGCG	0.833333	SDR002_120
AGCCTCTAG.GCATGTAAG	0.9	SDR002_120
AGCCTCTAG.TGACGATGA	0.866667	SDR002_120
AGCCTCTAG.TTCACTGGA	0.866667	SDR002_120
AGCGACACC.CCATAGCCA	0.883333	SDR002_120
AGCGACACC.GGACACTGG	0.933333	SDR002_120
AGCGCATGA.CCTGTTAGC	0.85	SDR002_120
AGCGCATGA.CGAGTAGCA	0.85	SDR002_120
AGCGCATGA.GCATTGATC	0.816667	SDR002_120
AGCGCATGA.GCCTAACGG	0.433333	SDR002_120
AGCGGAACA.CAATCAAGT	0.95	SDR002_120
AGCGGAACA.CATACAACC	0.9	SDR002_120
AGCGGAACA.GAGAACAGG	0.816667	SDR002_120
AGCGGAACA.GCCGTTGTT	0.85	SDR002_120
AGCGGAACA.GCGTGATAC	0.8	SDR002_120
AGCGGAACA.GGAGAATGA	0.816667	SDR002_120
AGCGGAACA.TCGCATTCG	0.85	SDR002_120
AGCGGAACA.TTAAGTGGT	0.866667	SDR002_120
AGCGGTAAG.CTTAACAGC	0.85	SDR002_120
AGCGGTAAG.TGCCGCTAC	0.616667	SDR002_120
AGCGGTAAG.TGGAGAACC	0.95	SDR002_120
AGCGGTAAG.TTAAGTGGT	0.85	SDR002_120
AGCGGTCTA.AACAACTGG	0.85	SDR002_120
AGCGGTCTA.CACAACGCT	0.766667	SDR002_120
AGCGGTCTA.GTCTACCAA	0.833333	SDR002_120
AGCGGTCTA.TCGTAGGAA	0.883333	SDR002_120
AGCGGTCTA.TTCAGTGCC	0.866667	SDR002_120
AGCGGTCTA.TTCATTCGC	0.916667	SDR002_120
AGCGTAGAA.ACTTAGCTT	0.866667	SDR002_120
AGCGTAGAA.CGCTGTAGT	0.966667	SDR002_120
AGCGTAGAA.GATAGTTCT	0.916667	SDR002_120
AGCGTAGAA.GCAGCTTGA	0.8	SDR002_120
AGCGTAGAA.GTTATCGAT	0.8	SDR002_120
AGCGTAGAA.TCCACGTGC	0.866667	SDR002_120
AGCGTAGAA.TTAGCGTCT	0.8	SDR002_120
AGCGTCGTC.AGACCACGC	0.8	SDR002_120
AGCGTCGTC.AGTCTAAGC	0.8	SDR002_120
AGCGTCGTC.CCTTAACAT	0.8	SDR002_120
AGCGTCGTC.TCGTACCTT	0.883333	SDR002_120
AGCTACTCA.ATACGAGGT	0.883333	SDR002_120
AGCTACTCA.CATCGAAGC	0.85	SDR002_120
AGCTACTCA.CGCACTGAA	0.866667	SDR002_120
AGCTACTCA.GAGGTCCTT	0.9	SDR002_120
AGCTACTCA.GTAGAGAGC	0.716667	SDR002_120
AGCTACTCA.TATGACCGA	0.8	SDR002_120
AGCTATATG.ACGTGAATC	0.75	SDR002_120
AGCTATATG.ATTCGAAGA	0.883333	SDR002_120
AGCTATATG.CACATATCA	0.783333	SDR002_120
AGCTATATG.TACCAGCCA	0.783333	SDR002_120
AGCTCGTCT.ACTCCGTCG	0.883333	SDR002_120
AGCTCGTCT.CACCTACGC	0.75	SDR002_120
AGCTCGTCT.CTGCAAGCC	0.733333	SDR002_120
AGCTCGTCT.GGAGCTCAA	0.866667	SDR002_120
AGCTCGTCT.GGATGCTCG	0.9	SDR002_120
AGCTCGTCT.GTGCTGACT	0.8	SDR002_120
AGCTCTCCG.AGACGCTAT	0.933333	SDR002_120
AGCTCTCCG.ATGGAGGAA	0.85	SDR002_120
AGCTCTCCG.GCGAAGACA	0.8	SDR002_120
AGCTCTCCG.TCTCAGGAT	0.85	SDR002_120
AGCTCTCCG.TGTGCTAAC	0.383333	SDR002_120
AGCTGCACT.ACTCATTCA	0.733333	SDR002_120
AGCTGCACT.AGCGGTAAG	0.8	SDR002_120
AGCTGCACT.ATAATGTGG	0.466667	SDR002_120
AGCTGCACT.ATGGAGAGT	0.883333	SDR002_120
AGCTGCACT.CCTACTAGA	0.85	SDR002_120
AGCTGCACT.CCTTATCCG	0.8	SDR002_120
AGCTGCACT.GACGCCGTA	0.816667	SDR002_120
AGCTGCACT.GTGCCATGA	0.9	SDR002_120
AGCTGCACT.GTTGCTCAG	0.8	SDR002_120
AGCTGCACT.TACGAGTGA	0.766667	SDR002_120
AGCTGCACT.TCTCGTATC	0.883333	SDR002_120
AGCTTGGTG.CGTGACCAG	0.866667	SDR002_120
AGCTTGGTG.GCCATACAA	0.9	SDR002_120
AGCTTGGTG.GCGCTCTAT	0.883333	SDR002_120
AGCTTGGTG.TAGGTTAGT	0.866667	SDR002_120
AGGAAGGTG.ACGCTCTTA	0.833333	SDR002_120
AGGAAGGTG.ATGAACTAG	0.9	SDR002_120
AGGAAGGTG.CTCGCTACG	0.85	SDR002_120
AGGAAGGTG.GCATGTAAG	0.85	SDR002_120
AGGAAGGTG.GCTACAATG	0.866667	SDR002_120
AGGAAGGTG.TGTATGTAG	0.833333	SDR002_120
AGGAATTGG.ATTCGCTTA	0.4	SDR002_120
AGGAATTGG.TTCCAATTC	0.866667	SDR002_120
AGGAGCAAT.AATGAGTCG	0.916667	SDR002_120
AGGAGCAAT.ACAGAAGAG	0.816667	SDR002_120
AGGAGCAAT.AGATGAAGA	0.45	SDR002_120
AGGAGCAAT.CCGAGCTGA	0.65	SDR002_120
AGGAGCAAT.GTCCTAGTT	0.883333	SDR002_120
AGGAGCAAT.TCTGGAGGA	0.783333	SDR002_120
AGGAGGTGA.ACAATTCGG	0.9	SDR002_120
AGGAGGTGA.AGACATATC	0.85	SDR002_120
AGGAGGTGA.GACGTGGTC	0.75	SDR002_120
AGGAGGTGA.TGATCTCGG	0.85	SDR002_120
AGGAGGTGA.TTAACGTTC	0.783333	SDR002_120
AGGATCATG.ACCGAGACA	0.9	SDR002_120
AGGATCATG.GATTAGACA	0.8	SDR002_120
AGGATCATG.GCGCTTCTC	0.8	SDR002_120
AGGATCATG.GGTGAGCGT	0.9	SDR002_120
AGGATCATG.TAATGTAGC	0.966667	SDR002_120
AGGATCATG.TGGTAACCA	0.833333	SDR002_120
AGGATCTCA.AACTGATTC	0.85	SDR002_120
AGGATCTCA.ACGCAAGAT	0.833333	SDR002_120
AGGATCTCA.AGTGACGAT	0.833333	SDR002_120
AGGATCTCA.ATCAAGCAT	0.716667	SDR002_120
AGGATCTCA.GAACTGCAA	0.85	SDR002_120
AGGATCTCA.GCACAGTAA	0.833333	SDR002_120
AGGATCTCA.TAGTTGACG	0.8	SDR002_120
AGGATGCGT.CTGAGATAG	0.9	SDR002_120
AGGATGCGT.GCTACCGAG	0.85	SDR002_120
AGGATTACT.CTGAGTAGC	0.95	SDR002_120
AGGATTACT.CTGCAGAGC	0.883333	SDR002_120
AGGATTACT.GAACTGCAA	0.833333	SDR002_120
AGGATTACT.GGACTCCTT	0.916667	SDR002_120
AGGATTGAG.AAGGAACAG	0.916667	SDR002_120
AGGATTGAG.AAGTTCTCT	0.85	SDR002_120
AGGATTGAG.ACAACGAGC	0.916667	SDR002_120
AGGATTGAG.ACCGAGACA	0.933333	SDR002_120
AGGATTGAG.ACCTAGCAC	0.866667	SDR002_120
AGGATTGAG.ATGCAGTTC	0.933333	SDR002_120
AGGATTGAG.ATTGACACG	0.95	SDR002_120
AGGATTGAG.CATAAGATC	0.883333	SDR002_120
AGGATTGAG.TAAGTACAC	0.916667	SDR002_120
AGGTACCAA.AGGTCAGCA	0.883333	SDR002_120
AGGTACCAA.ATGGAGAGT	0.9	SDR002_120
AGGTACCAA.CAGGTATCG	0.95	SDR002_120
AGGTACCAA.GCCGAACCA	0.933333	SDR002_120
AGGTACCAA.GTGCGAGTA	0.766667	SDR002_120
AGGTACCAA.TAGAGACTA	0.766667	SDR002_120
AGGTACCAA.TATTGACTG	0.833333	SDR002_120
AGGTACCAA.TTGGTAACT	0.866667	SDR002_120
AGGTATTCC.AACACACTC	0.85	SDR002_120
AGGTATTCC.AACGATGAC	0.783333	SDR002_120
AGGTATTCC.ATATCCGAT	0.85	SDR002_120
AGGTATTCC.CCATAAGTA	0.866667	SDR002_120
AGGTATTCC.CCTCGAGAG	0.85	SDR002_120
AGGTATTCC.CTGTGCTCA	0.966667	SDR002_120
AGGTATTCC.GTTCCAACA	0.816667	SDR002_120
AGGTATTCC.TGGTCGCTA	0.95	SDR002_120
AGGTCACGT.ACCAGCGTT	0.816667	SDR002_120
AGGTCACGT.CTTAGAAGG	0.9	SDR002_120
AGGTCACGT.TGAAGACCA	0.816667	SDR002_120
AGGTCACGT.TGTTACTGA	0.85	SDR002_120
AGGTCAGCA.AAGGAAGTC	0.916667	SDR002_120
AGGTCAGCA.AATGCGTGC	0.866667	SDR002_120
AGGTCAGCA.ACACACCGT	0.883333	SDR002_120
AGGTCAGCA.GATACACTA	0.75	SDR002_120
AGGTCAGCA.GATCTACTT	0.8	SDR002_120
AGGTCAGCA.GGTAGCATC	0.916667	SDR002_120
AGGTCAGCA.GGTTACGCA	0.85	SDR002_120
AGGTCCGTC.AAGTTGCCA	0.85	SDR002_120
AGGTCCGTC.ACCGGAGTA	0.9	SDR002_120
AGGTCCGTC.AGTGATGCG	0.816667	SDR002_120
AGGTCCGTC.ATCTGGTAG	0.883333	SDR002_120
AGGTCCGTC.GTCATTCTA	0.833333	SDR002_120
AGGTGCGAG.ATAACGACA	0.95	SDR002_120
AGGTGTACA.ACGATGGAA	0.916667	SDR002_120
AGGTGTACA.CATTATGTC	0.866667	SDR002_120
AGGTGTACA.GCGTATAGG	0.883333	SDR002_120
AGGTGTACA.GGAGTTAGC	0.9	SDR002_120
AGGTGTACA.GTCTCCAGG	0.483333	SDR002_120
AGGTGTACA.TGCGTATCT	0.933333	SDR002_120
AGTAACGTA.AAGCCAAGT	0.833333	SDR002_120
AGTAACGTA.TCACGACAA	0.85	SDR002_120
AGTAACGTA.TCAGTGCAA	0.666667	SDR002_120
AGTAACGTA.TGAGTGACT	0.816667	SDR002_120
AGTAAGCCA.ACAGCGGTC	0.95	SDR002_120
AGTAAGCCA.CAATCAAGT	0.9	SDR002_120
AGTAAGCCA.CACCTTCCT	0.7	SDR002_120
AGTAAGCCA.GAGCCGTTA	0.85	SDR002_120
AGTAAGCCA.TAGTACGTA	0.85	SDR002_120
AGTAAGCCA.TATTCAACG	0.816667	SDR002_120
AGTAAGCCA.TCCTTCGTA	0.95	SDR002_120
AGTAATCAG.GCGTGAGCT	0.95	SDR002_120
AGTAATCAG.GCTGATGTC	0.833333	SDR002_120
AGTAATCAG.TCGCATTCG	0.833333	SDR002_120
AGTAATCAG.TCGTTCTCC	0.716667	SDR002_120
AGTAATCAG.TGGTGGTAA	0.7	SDR002_120
AGTAATCAG.TGTGGTCCT	0.933333	SDR002_120
AGTAATCAG.TTCGCATCC	0.883333	SDR002_120
AGTAATGGT.CAAGCTGCA	0.833333	SDR002_120
AGTAATGGT.CATTGACAA	0.55	SDR002_120
AGTAATGGT.CGCCACCAT	0.866667	SDR002_120
AGTACGAAT.CGCATAACT	0.816667	SDR002_120
AGTACGAAT.CTTATCTCA	0.883333	SDR002_120
AGTACGAAT.GATCGCGAA	0.666667	SDR002_120
AGTACGAAT.GCCATACAA	0.85	SDR002_120
AGTACGAAT.GCGCTACCT	0.766667	SDR002_120
AGTACGAAT.TACTAGTAG	0.8	SDR002_120
AGTACTACA.ACTAAGTTC	0.75	SDR002_120
AGTACTACA.GGATTACGC	0.9	SDR002_120
AGTACTACA.GTACGTCTA	0.65	SDR002_120
AGTACTACA.GTCTTCTCG	0.833333	SDR002_120
AGTACTACA.TGCGATACT	0.683333	SDR002_120
AGTACTCTC.ACGAGAGCA	0.933333	SDR002_120
AGTACTCTC.AGTCCGTGT	0.783333	SDR002_120
AGTACTCTC.CCGGTTCTA	0.866667	SDR002_120
AGTACTCTC.GTGCTAAGC	0.833333	SDR002_120
AGTAGAGGA.ACCTAGTTA	0.866667	SDR002_120
AGTAGAGGA.ATTAGCGGT	0.933333	SDR002_120
AGTAGAGGA.CAAGTCGAA	0.866667	SDR002_120
AGTAGAGGA.CCTATTCAA	0.916667	SDR002_120
AGTAGAGGA.CGCATAACT	0.966667	SDR002_120
AGTAGAGGA.CTGTGCTCA	0.95	SDR002_120
AGTAGAGGA.GACATATGT	0.883333	SDR002_120
AGTAGAGGA.GTAGACTCT	0.616667	SDR002_120
AGTAGAGGA.TCAGGTGCA	0.9	SDR002_120
AGTATGACG.ACCATTCAC	0.483333	SDR002_120
AGTATGACG.AGCGGAACA	0.8	SDR002_120
AGTATGACG.ATTGGTTCC	0.733333	SDR002_120
AGTATGACG.CAACGTCTT	0.85	SDR002_120
AGTATGACG.CAAGAGAGT	0.85	SDR002_120
AGTATGACG.CGTGCCTAT	0.466667	SDR002_120
AGTATGACG.TTCAGTGCC	0.9	SDR002_120
AGTCAGTTG.AGCTATATG	0.85	SDR002_120
AGTCAGTTG.AGCTCGTCT	0.866667	SDR002_120
AGTCAGTTG.ATTAGCGGT	0.766667	SDR002_120
AGTCAGTTG.CGGTAGCTT	0.716667	SDR002_120
AGTCAGTTG.GCCACGAGT	0.8	SDR002_120
AGTCATACT.CTCCAGCGT	0.8	SDR002_120
AGTCATACT.CTGCGATTC	0.533333	SDR002_120
AGTCATACT.CTGGTAATC	0.8	SDR002_120
AGTCATACT.GGATCAATG	0.9	SDR002_120
AGTCATACT.TGACCAAGT	0.9	SDR002_120
AGTCCAGTG.AATGCTGAT	0.85	SDR002_120
AGTCCAGTG.AGATGAAGA	0.616667	SDR002_120
AGTCCAGTG.ATGCGCCGT	0.9	SDR002_120
AGTCCAGTG.CGTGTCCGA	0.9	SDR002_120
AGTCCAGTG.CTGACGATG	0.766667	SDR002_120
AGTCCAGTG.GTGCGTTCC	0.866667	SDR002_120
AGTCCAGTG.TGCCATCTC	0.266667	SDR002_120
AGTCCGTGT.CATAGGTGT	0.816667	SDR002_120
AGTCCGTGT.CATATGCGA	0.866667	SDR002_120
AGTCCGTGT.GCGTGAGCT	0.966667	SDR002_120
AGTCCGTGT.TAGGATTAG	0.816667	SDR002_120
AGTCCGTGT.TGCTTACGG	0.583333	SDR002_120
AGTCGATCA.ACTCTAGGA	0.633333	SDR002_120
AGTCGATCA.AGTGTCTCT	0.866667	SDR002_120
AGTCGATCA.CCATAAGTA	0.883333	SDR002_120
AGTCGATCA.CGAATCCTG	0.916667	SDR002_120
AGTCGATCA.CGTTACACC	0.85	SDR002_120
AGTCGATCA.CTTAATCGT	0.8	SDR002_120
AGTCGATCA.GAGAACAGG	0.816667	SDR002_120
AGTCGATCA.GGAAGGTAT	0.916667	SDR002_120
AGTCGATCA.GTGGATAAG	0.933333	SDR002_120
AGTCGATCA.TCAATGGAC	0.916667	SDR002_120
AGTCGATCA.TCACGCGAC	0.9	SDR002_120
AGTCGATCA.TTGGACTTC	0.883333	SDR002_120
AGTCGCCGA.AATACGTCT	0.916667	SDR002_120
AGTCGCCGA.AATGCCTCA	0.683333	SDR002_120
AGTCGCCGA.AGCACCAGC	0.85	SDR002_120
AGTCGCCGA.CGCTTGTAG	0.683333	SDR002_120
AGTCGCCGA.CTAGACATG	0.95	SDR002_120
AGTCGCCGA.CTTCGTGCA	0.883333	SDR002_120
AGTCGCCGA.CTTGTAACG	0.866667	SDR002_120
AGTCGCCGA.GAACTCGTA	0.75	SDR002_120
AGTCGCCGA.GTATTACTG	0.916667	SDR002_120
AGTCGCCGA.GTGCTAAGC	0.866667	SDR002_120
AGTCGCCGA.TGATGGACA	0.483333	SDR002_120
AGTCGCCGA.TGCATCGGA	0.866667	SDR002_120
AGTCGCCGA.TGTGTCTAC	0.95	SDR002_120
AGTCGCGAC.AACTGATTC	0.85	SDR002_120
AGTCGCGAC.AGGATCTCA	0.916667	SDR002_120
AGTCGCGAC.CCATCACGA	0.616667	SDR002_120
AGTCGCGAC.GCGAAGCTC	0.866667	SDR002_120
AGTCGCGAC.GGTAGACAT	0.8	SDR002_120
AGTCGCGAC.GTTGCATGG	0.883333	SDR002_120
AGTCGCGAC.TTCATCCAA	0.8	SDR002_120
AGTCGTCCG.CTGGTGACA	0.85	SDR002_120
AGTCGTCCG.TACGGTCGT	0.833333	SDR002_120
AGTCTAAGC.ACAACGAGC	0.833333	SDR002_120
AGTCTAAGC.ATCCATTAG	0.783333	SDR002_120
AGTCTAAGC.CTTAGGACT	0.666667	SDR002_120
AGTCTAAGC.GGTAAGGAT	0.866667	SDR002_120
AGTCTAAGC.GTGCACGAG	0.883333	SDR002_120
AGTCTGGAA.AGGATTACT	0.883333	SDR002_120
AGTCTGGAA.CATCCTCTC	0.616667	SDR002_120
AGTCTGGAA.CTGGTACAT	0.916667	SDR002_120
AGTCTGGAA.TACGAGTGA	0.85	SDR002_120
AGTCTGGAA.TCTGCAACA	0.816667	SDR002_120
AGTCTGGAA.TCTTAAGTG	0.8	SDR002_120
AGTCTGGAA.TGACCTCCT	0.866667	SDR002_120
AGTGAACGG.AGCCTCTAG	0.75	SDR002_120
AGTGAACGG.AGGAATTGG	0.866667	SDR002_120
AGTGAACGG.AGTCGTCCG	0.85	SDR002_120
AGTGAACGG.ATCCAATGA	0.45	SDR002_120
AGTGAACGG.CAACGATCG	0.816667	SDR002_120
AGTGAACGG.GAACTCGTA	0.616667	SDR002_120
AGTGAACGG.GAGTCACCA	0.766667	SDR002_120
AGTGAACGG.TTATCCAAG	0.916667	SDR002_120
AGTGACGAT.ACCACTAGG	0.766667	SDR002_120
AGTGACGAT.ACTCACGAA	0.9	SDR002_120
AGTGACGAT.AGGTCAGCA	0.866667	SDR002_120
AGTGACGAT.AGTTATCGC	0.95	SDR002_120
AGTGACGAT.ATCAAGCAT	0.55	SDR002_120
AGTGACGAT.CAGCTTACC	0.9	SDR002_120
AGTGACGAT.CAGTACATC	0.916667	SDR002_120
AGTGACGAT.CGCGCACAT	0.9	SDR002_120
AGTGACGAT.GACACGCAA	0.883333	SDR002_120
AGTGACGAT.GAGATACAC	0.85	SDR002_120
AGTGACGAT.TACCATGTA	0.683333	SDR002_120
AGTGACGAT.TGATAGAGG	0.833333	SDR002_120
AGTGAGAGA.AGCCGTTCT	0.716667	SDR002_120
AGTGAGAGA.AGCTTGGTG	0.833333	SDR002_120
AGTGAGAGA.CTTGCGACC	0.9	SDR002_120
AGTGAGAGA.GGATACAAT	0.883333	SDR002_120
AGTGAGAGA.GTGCATCAA	0.85	SDR002_120
AGTGAGAGA.TACGACCAT	0.833333	SDR002_120
AGTGAGAGA.TGATCTCGG	0.9	SDR002_120
AGTGAGAGA.TGTCTACAC	0.883333	SDR002_120
AGTGATGCG.ACCTGCAGA	0.75	SDR002_120
AGTGATGCG.AGTCGATCA	0.733333	SDR002_120
AGTGATGCG.CCTCGCGTT	0.55	SDR002_120
AGTGATGCG.TATACCACT	0.766667	SDR002_120
AGTGATGCG.TTCCTAAGG	0.783333	SDR002_120
AGTGGAATG.TAGCGCAGC	0.816667	SDR002_120
AGTGGAATG.TCCTGAGAC	0.833333	SDR002_120
AGTGGAATG.TTACGCTCG	0.9	SDR002_120
AGTGTCTCT.ATAGCCTAA	0.8	SDR002_120
AGTGTCTCT.ATCCTCCGA	0.833333	SDR002_120
AGTGTCTCT.CACCAGAAG	0.4	SDR002_120
AGTGTCTCT.CGTGGTACC	0.683333	SDR002_120
AGTGTCTCT.CTGCAGAGC	0.666667	SDR002_120
AGTGTCTCT.CTGGTGACA	0.9	SDR002_120
AGTGTCTCT.GTGGAGGTC	0.85	SDR002_120
AGTGTGCAC.CAACTAATC	0.9	SDR002_120
AGTGTGCAC.CATTCCGAG	0.9	SDR002_120
AGTGTGCAC.CCGAGCTGA	0.833333	SDR002_120
AGTGTGCAC.CGTCATGGA	0.816667	SDR002_120
AGTGTGCAC.GAATCGAGA	0.833333	SDR002_120
AGTGTGCAC.GTGTCGAGC	0.866667	SDR002_120
AGTGTGCAC.TCATCTGTC	0.233333	SDR002_120
AGTGTGCAC.TGCTCACAC	0.866667	SDR002_120
AGTGTTCTG.ACTGTGTCA	0.916667	SDR002_120
AGTGTTCTG.CATTGTTCA	0.883333	SDR002_120
AGTGTTCTG.GCGATGGTG	0.916667	SDR002_120
AGTGTTCTG.TGTGGTCCT	0.933333	SDR002_120
AGTTACAAG.CCACACAGA	0.6	SDR002_120
AGTTACAAG.CCTAGTTAG	0.783333	SDR002_120
AGTTACAAG.CTTGATCTA	0.916667	SDR002_120
AGTTACAAG.GAATTGTTG	0.8	SDR002_120
AGTTACAAG.GAGTTATAG	0.866667	SDR002_120
AGTTAGGTC.CGTACATCT	0.4	SDR002_120
AGTTAGGTC.CTCGCTACG	0.933333	SDR002_120
AGTTAGGTC.TACCTATCC	0.85	SDR002_120
AGTTAGGTC.TCATATCGC	0.866667	SDR002_120
AGTTAGGTC.TGACAAGTT	0.833333	SDR002_120
AGTTATCGC.ACCTAGTTA	0.866667	SDR002_120
AGTTATCGC.CACCAAGAT	0.966667	SDR002_120
AGTTATCGC.GTGCGAGTA	0.95	SDR002_120
AGTTCAACC.ACATTCCAC	0.866667	SDR002_120
AGTTCAACC.ATGGAGAGT	0.8	SDR002_120
AGTTCAACC.CATCCTCTC	0.8	SDR002_120
AGTTCAACC.CGTACACAC	0.483333	SDR002_120
AGTTCAACC.TAGATCTGT	0.966667	SDR002_120
AGTTCGATA.AGTAATCAG	0.75	SDR002_120
AGTTCGATA.ATACAACCG	0.933333	SDR002_120
AGTTCGATA.CCGGTGGTT	0.916667	SDR002_120
AGTTCGATA.CTGCATGTT	0.816667	SDR002_120
AGTTCGATA.GGATACCTA	0.916667	SDR002_120
AGTTCGATA.GTACCACAA	0.85	SDR002_120
AGTTCGATA.GTATCGTCG	0.883333	SDR002_120
AGTTCGATA.TACGTTACC	0.916667	SDR002_120
AGTTGAGCG.CATAGAGAT	0.75	SDR002_120
AGTTGAGCG.GGTAACTAC	0.8	SDR002_120
AGTTGAGCG.TGAGATCAT	0.933333	SDR002_120
AGTTGCCTT.AAGGAAGTC	0.883333	SDR002_120
AGTTGCCTT.AAGGTGCTG	0.883333	SDR002_120
AGTTGCCTT.CATCGCTGG	0.916667	SDR002_120
AGTTGCCTT.TATGTACCT	0.95	SDR002_120
AGTTGTGTA.CTGAGTAGC	0.45	SDR002_120
AGTTGTGTA.CTGTGGTGG	0.866667	SDR002_120
AGTTGTGTA.GTCGAGTAC	0.816667	SDR002_120
AGTTGTGTA.TGGACGAGA	0.566667	SDR002_120
AGTTGTGTA.TTCGCATCC	0.45	SDR002_120
ATAACGACA.ACAGCGGTC	0.883333	SDR002_120
ATAACGACA.ACATTGACA	0.916667	SDR002_120
ATAACGACA.ACTTCGCAG	0.85	SDR002_120
ATAACGACA.CAGCTTACC	0.783333	SDR002_120
ATAACGACA.CATCCGACA	0.883333	SDR002_120
ATAACGACA.GTTAGTCAA	0.833333	SDR002_120
ATAACGACA.TCCTCTAGT	0.8	SDR002_120
ATAACGACA.TTAACGGAG	0.9	SDR002_120
ATAAGACAG.AGTCTGGAA	0.9	SDR002_120
ATAAGACAG.CGCCTGCAA	0.933333	SDR002_120
ATAAGACAG.CGTTACACC	0.95	SDR002_120
ATAAGACAG.GGACACTGG	0.833333	SDR002_120
ATAAGTTCG.AGGAGCAAT	0.866667	SDR002_120
ATAAGTTCG.AGTGACGAT	0.833333	SDR002_120
ATAAGTTCG.ATACAACCG	0.883333	SDR002_120
ATAAGTTCG.CCTTCCTCA	0.933333	SDR002_120
ATAAGTTCG.GAAGAGCAC	0.9	SDR002_120
ATAAGTTCG.TACAACACC	0.8	SDR002_120
ATAAGTTCG.TCCAATCAT	0.916667	SDR002_120
ATAAGTTCG.TCGCTGATT	0.85	SDR002_120
ATAATCGAG.AATGAGTCG	0.516667	SDR002_120
ATAATCGAG.ACCATGTCT	0.916667	SDR002_120
ATAATCGAG.ACTCTAGGA	0.833333	SDR002_120
ATAATCGAG.GCCACGAGT	0.716667	SDR002_120
ATAATCGAG.GCTCCTAGC	0.9	SDR002_120
ATAATCGAG.TCTAGCTGG	0.883333	SDR002_120
ATAATCGAG.TTAGGAAGG	0.866667	SDR002_120
ATAATGTGG.AACTGCGAC	0.783333	SDR002_120
ATAATGTGG.AGGTACCAA	0.816667	SDR002_120
ATAATGTGG.AGTGTCTCT	0.866667	SDR002_120
ATAATGTGG.AGTTGCCTT	0.85	SDR002_120
ATAATGTGG.ATTGATCAC	0.833333	SDR002_120
ATAATGTGG.CCTAGTCTC	0.9	SDR002_120
ATAATGTGG.GCCTTCCAT	0.916667	SDR002_120
ATAATGTGG.GTACCTAAC	0.966667	SDR002_120
ATAATGTGG.TAGAGCGTC	0.833333	SDR002_120
ATACAACCG.ACACTAACG	0.883333	SDR002_120
ATACAACCG.ACCGGTTAC	0.966667	SDR002_120
ATACAACCG.ACGATGACC	0.8	SDR002_120
ATACAACCG.ACGCACACT	0.916667	SDR002_120
ATACAACCG.ACGCTAGTG	0.9	SDR002_120
ATACAACCG.AGCCGTTCT	0.833333	SDR002_120
ATACAACCG.AGCGACACC	0.866667	SDR002_120
ATACAACCG.CCTTGCTTG	0.766667	SDR002_120
ATACAACCG.CGATACTCT	0.916667	SDR002_120
ATACAACCG.CTGGACTAA	0.783333	SDR002_120
ATACAACCG.GGATACCTA	0.916667	SDR002_120
ATACCGAAG.AGTCATACT	0.85	SDR002_120
ATACCGAAG.ATACTTGCT	0.85	SDR002_120
ATACCGAAG.CACTTGGAT	0.833333	SDR002_120
ATACCGAAG.CTTAACAGC	0.883333	SDR002_120
ATACCGAAG.TTCTCCACA	0.916667	SDR002_120
ATACGAGGT.AACGGAGAT	0.85	SDR002_120
ATACGAGGT.ATGCAGTTC	0.383333	SDR002_120
ATACGAGGT.TATCTGTCA	0.8	SDR002_120
ATACGAGGT.TCCTCTAGT	0.9	SDR002_120
ATACGAGGT.TGTGTAGAG	0.833333	SDR002_120
ATACGAGGT.TTCGCATCC	0.9	SDR002_120
ATACTTGCT.ATCCGGTCC	0.883333	SDR002_120
ATACTTGCT.GCTCAATGA	0.816667	SDR002_120
ATACTTGCT.GTCTCTTCA	0.816667	SDR002_120
ATAGACCGA.ACACTGTGA	0.583333	SDR002_120
ATAGACCGA.ACTACCATC	0.85	SDR002_120
ATAGACCGA.GAGCGACTC	0.466667	SDR002_120
ATAGACCGA.GTGACTCTC	0.333333	SDR002_120
ATAGACCGA.TTCCTTGAC	0.733333	SDR002_120
ATAGAGCAG.AATACCTTG	0.816667	SDR002_120
ATAGAGCAG.AATATCGCT	0.966667	SDR002_120
ATAGAGCAG.AGCGGTCTA	0.85	SDR002_120
ATAGAGCAG.ATCCTCCGA	0.85	SDR002_120
ATAGAGCAG.CACCTCGGA	0.8	SDR002_120
ATAGAGCAG.CTGATCAAG	0.55	SDR002_120
ATAGAGCAG.GTCCGCTCA	0.833333	SDR002_120
ATAGAGCAG.GTTGATGCA	0.3	SDR002_120
ATAGCACGG.AAGGAAGTC	0.933333	SDR002_120
ATAGCACGG.AGGTCAGCA	0.95	SDR002_120
ATAGCACGG.CAGATCATT	0.933333	SDR002_120
ATAGCACGG.CCATGATGT	0.95	SDR002_120
ATAGCACGG.CCGCAATGG	0.8	SDR002_120
ATAGCACGG.GTATCCTGC	0.9	SDR002_120
ATAGCACGG.TAAGGTCCG	0.916667	SDR002_120
ATAGCACGG.TTCTGAATG	0.816667	SDR002_120
ATAGCCTAA.AACGGTAGC	0.9	SDR002_120
ATAGCCTAA.ATCCAGCTG	0.3	SDR002_120
ATAGCCTAA.CATCAATAG	0.883333	SDR002_120
ATAGCCTAA.GAGGTCCTT	0.9	SDR002_120
ATAGCCTAA.GCACCATCG	0.75	SDR002_120
ATAGCCTAA.GCATGTGGT	0.966667	SDR002_120
ATAGCCTAA.GCGGTAGTC	0.783333	SDR002_120
ATAGCCTAA.GTATTACTG	0.816667	SDR002_120
ATAGCCTAA.TCAACACTC	0.95	SDR002_120
ATAGCCTAA.TCACAGGTA	0.85	SDR002_120
ATAGCCTAA.TCATATCGC	0.866667	SDR002_120
ATAGCTTGC.CAGGAGCCT	0.783333	SDR002_120
ATAGCTTGC.GGTAACTAC	0.75	SDR002_120
ATAGCTTGC.TCTAGGATG	0.833333	SDR002_120
ATAGCTTGC.TGCCGAACT	0.783333	SDR002_120
ATAGCTTGC.TGTTAAGCC	0.783333	SDR002_120
ATAGTCAGT.AAGGATACG	0.85	SDR002_120
ATAGTCAGT.CAGGTTGTC	0.883333	SDR002_120
ATAGTCAGT.GCCTTATCT	0.883333	SDR002_120
ATAGTCAGT.GTGGTTACC	0.95	SDR002_120
ATAGTCAGT.TCATGCTCA	0.9	SDR002_120
ATAGTCAGT.TCCTTCGTA	0.516667	SDR002_120
ATAGTCTCC.AGCGCATGA	0.883333	SDR002_120
ATAGTCTCC.TTGAGACGG	0.916667	SDR002_120
ATAGTGGTT.AACAACTGG	0.933333	SDR002_120
ATAGTGGTT.ACGTGAATC	0.8	SDR002_120
ATAGTGGTT.CTAGACATG	0.833333	SDR002_120
ATAGTGGTT.CTGTTACCA	0.783333	SDR002_120
ATAGTGGTT.TATGCCTTC	0.833333	SDR002_120
ATATAGCGT.AACGCCTAC	0.883333	SDR002_120
ATATAGCGT.AAGTAGGAC	0.883333	SDR002_120
ATATAGCGT.CCGATGTTC	0.916667	SDR002_120
ATATAGCGT.CCTAGTCTC	0.85	SDR002_120
ATATAGCGT.CGGTTCTAT	0.916667	SDR002_120
ATATAGCGT.GATACTGTG	0.933333	SDR002_120
ATATAGCGT.TACAACACC	0.55	SDR002_120
ATATAGCGT.TAGATAGCC	0.9	SDR002_120
ATATAGCGT.TGTCGTGAG	0.916667	SDR002_120
ATATAGCGT.TTCTGAATG	0.9	SDR002_120
ATATCAGCC.ATTCATGTG	0.866667	SDR002_120
ATATCAGCC.CCAGGAGTT	0.9	SDR002_120
ATATCAGCC.CTTATCTCA	0.766667	SDR002_120
ATATCAGCC.TGAGACAGC	0.8	SDR002_120
ATATCAGCC.TGTCTACAC	0.516667	SDR002_120
ATATCCGAT.AGCTTGGTG	0.916667	SDR002_120
ATATCCGAT.AGGATGCGT	0.95	SDR002_120
ATATCCGAT.ATCTCGTGA	0.766667	SDR002_120
ATATCCGAT.CTATAGCTC	0.75	SDR002_120
ATATCCGAT.CTTAATCGT	0.9	SDR002_120
ATATCCGAT.GCTACAATG	0.75	SDR002_120
ATATCCGAT.TGGTCTACG	0.466667	SDR002_120
ATATGCAGC.ACCACGCTA	0.95	SDR002_120
ATATGCAGC.AGTCGATCA	0.916667	SDR002_120
ATATGCAGC.CAACGCACA	0.7	SDR002_120
ATATGCAGC.CGTGAGACT	0.716667	SDR002_120
ATATGCAGC.GCCTTCCAT	0.783333	SDR002_120
ATATGCAGC.GCTTACTAG	0.816667	SDR002_120
ATATGCAGC.TACGAGTGA	0.766667	SDR002_120
ATATGCAGC.TTGAGACGG	0.933333	SDR002_120
ATATGTCCA.ACGTTCAAT	0.95	SDR002_120
ATATGTCCA.GTCAGACCG	0.783333	SDR002_120
ATATGTCCA.GTCTACCAA	0.8	SDR002_120
ATATGTCCA.TCCGTATAC	0.583333	SDR002_120
ATATGTCCA.TTACGCTCG	0.866667	SDR002_120
ATATTCGCA.AAGCAACTA	0.816667	SDR002_120
ATATTCGCA.CACGCGTAA	0.966667	SDR002_120
ATATTCGCA.CAGTGCTGC	0.533333	SDR002_120
ATATTCGCA.CTGGTGACA	0.9	SDR002_120
ATATTCGCA.CTGTCTAGT	0.833333	SDR002_120
ATATTCGCA.CTTGGATCA	0.883333	SDR002_120
ATATTCGCA.GATGTAAGG	0.8	SDR002_120
ATATTCGCA.GCGCTTCTC	0.85	SDR002_120
ATATTCGCA.GGTGATAGG	0.816667	SDR002_120
ATATTCGCA.TATGTATGC	0.9	SDR002_120
ATATTCGCA.TCGAACGCT	0.9	SDR002_120
ATCAAGAGA.AGCTCGTCT	0.9	SDR002_120
ATCAAGAGA.AGTGAACGG	0.7	SDR002_120
ATCAAGAGA.CATGTGAAC	0.866667	SDR002_120
ATCAAGAGA.CCAGATCAC	0.816667	SDR002_120
ATCAAGAGA.CCTGTCATT	0.783333	SDR002_120
ATCAAGAGA.CGCTTGTAG	0.916667	SDR002_120
ATCAAGAGA.CGTGCCTAT	0.883333	SDR002_120
ATCAAGAGA.CTTACATGC	0.866667	SDR002_120
ATCAAGCAT.ACATGGATT	0.816667	SDR002_120
ATCAAGCAT.ATCAGAAGC	0.833333	SDR002_120
ATCAAGCAT.CCTGCTCCA	0.816667	SDR002_120
ATCAAGCAT.TGGTAGCAG	0.8	SDR002_120
ATCACCGCA.AGTGTCTCT	0.966667	SDR002_120
ATCACCGCA.ATGAGCAGG	0.883333	SDR002_120
ATCACCGCA.CTATACTAG	0.833333	SDR002_120
ATCACCGCA.TGAGAATCC	0.8	SDR002_120
ATCACTTCC.AAGCACAAC	0.866667	SDR002_120
ATCACTTCC.ACTACCATC	0.683333	SDR002_120
ATCACTTCC.CTGAGTCCA	0.9	SDR002_120
ATCACTTCC.CTGCAGAGC	0.916667	SDR002_120
ATCACTTCC.GGATTACGC	0.883333	SDR002_120
ATCACTTCC.TGATTCACC	0.933333	SDR002_120
ATCACTTCC.TGTGCTAAC	0.366667	SDR002_120
ATCAGAAGC.AACTTGTCG	0.666667	SDR002_120
ATCAGAAGC.AGAAGAGTC	0.816667	SDR002_120
ATCAGAAGC.CGAACAATC	0.833333	SDR002_120
ATCAGAAGC.CGATTGAAC	0.85	SDR002_120
ATCAGAAGC.TACATGCAC	0.866667	SDR002_120
ATCAGAAGC.TCGTCATTC	0.9	SDR002_120
ATCAGGATG.ACAAGTACA	0.833333	SDR002_120
ATCAGGATG.ACAATTCGG	0.816667	SDR002_120
ATCAGGATG.AGGATCTCA	0.95	SDR002_120
ATCAGGATG.CCGTACGGA	0.883333	SDR002_120
ATCAGGATG.CCTAAGAAG	0.866667	SDR002_120
ATCAGGATG.GGAATTGGA	0.9	SDR002_120
ATCAGGATG.GGAGTTAGC	0.916667	SDR002_120
ATCAGGATG.TGCGTGCCA	0.916667	SDR002_120
ATCAGTCGA.AGTGTTCTG	0.916667	SDR002_120
ATCAGTCGA.CCGCTCATG	0.883333	SDR002_120
ATCAGTCGA.CTCGTTCAC	0.95	SDR002_120
ATCAGTCGA.GCGTCGTCT	0.916667	SDR002_120
ATCATAGAC.ACGTCTATG	0.866667	SDR002_120
ATCATAGAC.GGTACTTCC	0.85	SDR002_120
ATCATAGAC.TTGCTCTGC	0.9	SDR002_120
ATCATGTTC.ATAGAGCAG	0.9	SDR002_120
ATCATGTTC.CAGTCGGTA	0.933333	SDR002_120
ATCATGTTC.CGTAATGAC	0.783333	SDR002_120
ATCATGTTC.GCTCAGCCA	0.8	SDR002_120
ATCATGTTC.TCTAGTGAC	0.9	SDR002_120
ATCATTACG.GATGCAGAA	0.8	SDR002_120
ATCATTACG.GGAAGTATG	0.916667	SDR002_120
ATCCAATGA.AGTCATACT	0.883333	SDR002_120
ATCCAATGA.CAATCATAC	0.333333	SDR002_120
ATCCAATGA.CTCTAGTAA	0.833333	SDR002_120
ATCCAATGA.GACAGGTTA	0.916667	SDR002_120
ATCCAATGA.GAGTCGTAC	0.816667	SDR002_120
ATCCAATGA.TTAACGGAG	0.783333	SDR002_120
ATCCAATGA.TTAGTCGGA	0.916667	SDR002_120
ATCCACAGT.AATCTCCTA	0.283333	SDR002_120
ATCCACAGT.AGACTTCGT	0.9	SDR002_120
ATCCACAGT.AGGAGCAAT	0.95	SDR002_120
ATCCACAGT.GATAGTTCT	0.85	SDR002_120
ATCCACAGT.TAACCGTGA	0.833333	SDR002_120
ATCCAGCTG.AAGCTGGTC	0.783333	SDR002_120
ATCCAGCTG.GAGTCCAAT	0.833333	SDR002_120
ATCCAGCTG.TGCATACAT	0.85	SDR002_120
ATCCATTAG.ACACACCGT	0.833333	SDR002_120
ATCCATTAG.GGTAAGTGA	0.9	SDR002_120
ATCCATTAG.GTGACTCTC	0.85	SDR002_120
ATCCGACCA.GGTTGCTAT	0.783333	SDR002_120
ATCCGACCA.TCAGACAAG	0.866667	SDR002_120
ATCCGGTCC.AGGTCAGCA	0.933333	SDR002_120
ATCCGGTCC.AGTGGAATG	0.833333	SDR002_120
ATCCGGTCC.GCACGCATT	0.633333	SDR002_120
ATCCGGTCC.GCGAGTCTA	0.866667	SDR002_120
ATCCGGTCC.GTTGATGCA	0.633333	SDR002_120
ATCCGTCTC.ACCGCTGTG	0.416667	SDR002_120
ATCCGTCTC.ATTGACACG	0.9	SDR002_120
ATCCGTCTC.CAACCTGGT	0.816667	SDR002_120
ATCCGTCTC.CATTCCGAG	0.85	SDR002_120
ATCCGTCTC.CCGACTTGG	0.7	SDR002_120
ATCCGTCTC.GAGCCGTTA	0.883333	SDR002_120
ATCCGTCTC.TCATCAGAG	0.516667	SDR002_120
ATCCTCCGA.ACGATGACC	0.833333	SDR002_120
ATCCTCCGA.AGACATCCA	0.95	SDR002_120
ATCCTCCGA.CCGGTTGAG	0.75	SDR002_120
ATCCTCCGA.CTTAACAGC	0.95	SDR002_120
ATCCTCCGA.GTCACTATG	0.766667	SDR002_120
ATCCTCCGA.TCGGAACGA	0.85	SDR002_120
ATCCTCCGA.TGCACGATG	0.783333	SDR002_120
ATCCTGCCT.GCGCTCTAT	0.866667	SDR002_120
ATCCTGCCT.TAGCTAAGA	0.933333	SDR002_120
ATCCTGCCT.TCGCGTCAT	0.9	SDR002_120
ATCCTGCCT.TCTGGAGGA	0.866667	SDR002_120
ATCGAATCG.ACCGTCCTA	0.816667	SDR002_120
ATCGAATCG.ATCAGTCGA	0.883333	SDR002_120
ATCGAATCG.CACGGATAG	0.8	SDR002_120
ATCGAATCG.CATACGCAG	0.933333	SDR002_120
ATCGAATCG.CCTTGACGG	0.75	SDR002_120
ATCGAATCG.CTGAGTAGC	0.933333	SDR002_120
ATCGAATCG.GGAGATGAG	0.95	SDR002_120
ATCGAATCG.TGGTAGCAG	0.616667	SDR002_120
ATCGATCCT.AGAAGTAAC	0.8	SDR002_120
ATCGATCCT.ATACCGCTT	0.933333	SDR002_120
ATCGATCCT.ATCACTTCC	0.933333	SDR002_120
ATCGATCCT.GACCGGTAG	0.866667	SDR002_120
ATCGATCCT.GGATCAGGT	0.883333	SDR002_120
ATCGATCCT.TGGTCCTAG	0.9	SDR002_120
ATCGCCTCT.ACCACGCTA	0.866667	SDR002_120
ATCGCCTCT.CAGTGCTGC	0.783333	SDR002_120
ATCGCCTCT.CCAGCCAAT	0.933333	SDR002_120
ATCGCCTCT.CCGACGTCA	0.95	SDR002_120
ATCGCCTCT.TACCGCGTT	0.95	SDR002_120
ATCGGTGGT.AACAATGCA	0.883333	SDR002_120
ATCGGTGGT.ACAATTCGG	0.9	SDR002_120
ATCGGTGGT.AGCACCAGC	0.7	SDR002_120
ATCGGTGGT.CAAGAGGAG	0.933333	SDR002_120
ATCGGTGGT.CAAGTCGAA	0.833333	SDR002_120
ATCGGTGGT.CCTCTGCAT	0.916667	SDR002_120
ATCGGTGGT.CGCATCTAC	0.95	SDR002_120
ATCGGTGGT.TAAGCACTA	0.7	SDR002_120
ATCGGTGGT.TCCTGTGGA	0.583333	SDR002_120
ATCGTAGTG.ATCGAATCG	0.75	SDR002_120
ATCGTAGTG.CTTCGTGCA	0.833333	SDR002_120
ATCGTAGTG.GACGTCAAT	0.9	SDR002_120
ATCGTAGTG.GCAACCAAC	0.75	SDR002_120
ATCGTAGTG.GTCCTTCAT	0.866667	SDR002_120
ATCTACATC.CACAGCGAA	0.833333	SDR002_120
ATCTACATC.CATCTCGAT	0.833333	SDR002_120
ATCTACATC.CGGTTGCGA	0.766667	SDR002_120
ATCTACATC.CTTCCTGAT	0.85	SDR002_120
ATCTACATC.GAATCACAT	0.75	SDR002_120
ATCTACATC.GACTCTGGT	0.933333	SDR002_120
ATCTACATC.GCAACACCT	0.833333	SDR002_120
ATCTACATC.GCGACACAG	0.916667	SDR002_120
ATCTACATC.TACAGGACT	0.666667	SDR002_120
ATCTACATC.TACGAACTC	0.75	SDR002_120
ATCTACATC.TGCCACCGA	0.85	SDR002_120
ATCTAGGTT.AACGTTCTT	0.816667	SDR002_120
ATCTAGGTT.AGTCATACT	0.883333	SDR002_120
ATCTAGGTT.CCTGTTAGC	0.9	SDR002_120
ATCTAGGTT.GTAGAGAGC	0.933333	SDR002_120
ATCTCGAAC.AACCGTGAG	0.833333	SDR002_120
ATCTCGAAC.CATATGCGA	0.9	SDR002_120
ATCTCGAAC.CCGCATCCT	0.833333	SDR002_120
ATCTCGAAC.CTAGTGCTG	0.95	SDR002_120
ATCTCGAAC.GTGGAGGTC	0.866667	SDR002_120
ATCTCGAAC.TCGGATGTT	0.933333	SDR002_120
ATCTCGTGA.AGGTACCAA	0.683333	SDR002_120
ATCTCGTGA.ATTCGAAGA	0.75	SDR002_120
ATCTCGTGA.CGCACTGAA	0.733333	SDR002_120
ATCTCTGCT.ACTACCATC	0.866667	SDR002_120
ATCTCTGCT.AGTACGAAT	0.966667	SDR002_120
ATCTCTGCT.ATCTGGTAG	0.783333	SDR002_120
ATCTCTGCT.CTAGTCGTC	0.716667	SDR002_120
ATCTCTGCT.TCTTGGTAG	0.883333	SDR002_120
ATCTGCGTA.AGAGCGGAG	0.733333	SDR002_120
ATCTGCGTA.AGTCGCGAC	0.783333	SDR002_120
ATCTGCGTA.ATCCGGTCC	0.666667	SDR002_120
ATCTGCGTA.CGAGTAGCA	0.8	SDR002_120
ATCTGCGTA.CGCGATGTA	0.733333	SDR002_120
ATCTGCGTA.GACTCTCAC	0.483333	SDR002_120
ATCTGCGTA.GCATACATG	0.7	SDR002_120
ATCTGCGTA.GGTTAGATG	0.95	SDR002_120
ATCTGCGTA.TCCGGAGCT	0.833333	SDR002_120
ATCTGGTAG.ACCGTCACG	0.75	SDR002_120
ATCTGGTAG.CACCTCGGA	0.933333	SDR002_120
ATCTGGTAG.CATACAACC	0.833333	SDR002_120
ATCTGGTAG.CCTTGTTGC	0.833333	SDR002_120
ATCTGGTAG.GAATCAACC	0.9	SDR002_120
ATCTGGTAG.GATCCGCAC	0.966667	SDR002_120
ATCTGGTAG.TAAGGTCCG	0.883333	SDR002_120
ATCTGGTAG.TAGACCGCA	0.8	SDR002_120
ATCTGGTAG.TGGAGAACC	0.883333	SDR002_120
ATCTTACAG.CCTGTTAGC	0.966667	SDR002_120
ATCTTACAG.CTGCAGAGC	0.866667	SDR002_120
ATGAACTAG.AATGCTGAT	0.883333	SDR002_120
ATGAACTAG.AGGTCAGCA	0.85	SDR002_120
ATGAACTAG.CCACCATGC	0.9	SDR002_120
ATGAACTAG.CTGCTTAGG	0.616667	SDR002_120
ATGAACTAG.GTACTCTAC	0.766667	SDR002_120
ATGACACAA.ACACATCTG	0.866667	SDR002_120
ATGACACAA.ACCAGCGTT	0.833333	SDR002_120
ATGACACAA.GCACGTAGA	0.783333	SDR002_120
ATGACACAA.TCGCATTCG	0.85	SDR002_120
ATGAGATCC.AGGTACCAA	0.816667	SDR002_120
ATGAGATCC.CCTCGAGAG	0.85	SDR002_120
ATGAGATCC.TGCCAGACG	0.766667	SDR002_120
ATGAGCAGG.CGGAGACTT	0.933333	SDR002_120
ATGAGCAGG.GATTGGAAG	0.85	SDR002_120
ATGAGCAGG.GGATTACGC	0.566667	SDR002_120
ATGAGCAGG.GGTTAGATG	0.966667	SDR002_120
ATGAGCAGG.TACGACTTG	0.6	SDR002_120
ATGAGCAGG.TCGGAACGA	0.6	SDR002_120
ATGAGCAGG.TGTCAACCT	0.766667	SDR002_120
ATGAGGTAT.CACTGGTCC	0.95	SDR002_120
ATGAGGTAT.CCGCAGAAT	0.866667	SDR002_120
ATGAGGTAT.CGCATAACT	0.933333	SDR002_120
ATGAGGTAT.GCACCATCG	0.866667	SDR002_120
ATGAGGTAT.GTACTCTAC	0.8	SDR002_120
ATGAGTGTG.CTACGAGAA	0.833333	SDR002_120
ATGAGTGTG.GCGTTCAGA	0.833333	SDR002_120
ATGAGTGTG.GTACGTCTA	0.816667	SDR002_120
ATGAGTGTG.TCCGATAAC	0.916667	SDR002_120
ATGAGTGTG.TGTAACAGT	0.9	SDR002_120
ATGATAGCT.CTCCAGCGT	0.833333	SDR002_120
ATGATAGCT.GCTTACGTT	0.916667	SDR002_120
ATGATAGCT.GGAGTACAG	0.766667	SDR002_120
ATGATAGCT.GTCGTTGCG	0.866667	SDR002_120
ATGCAGTTC.ACTATCCTG	0.9	SDR002_120
ATGCAGTTC.CGACGTACG	0.816667	SDR002_120
ATGCAGTTC.CGCTTCACG	0.75	SDR002_120
ATGCAGTTC.CTCCGCATT	0.95	SDR002_120
ATGCAGTTC.GTACTCTAC	0.866667	SDR002_120
ATGCAGTTC.TATTACTCG	0.866667	SDR002_120
ATGCAGTTC.TGACGATGA	0.933333	SDR002_120
ATGCCTGTC.AGCTCTCCG	0.85	SDR002_120
ATGCCTGTC.GTGGATAAG	0.883333	SDR002_120
ATGCCTGTC.TCAAGGTCG	0.9	SDR002_120
ATGCCTGTC.TTGGTAACT	0.916667	SDR002_120
ATGCCTTCA.CGTCATGGA	0.883333	SDR002_120
ATGCCTTCA.GCACAGTAA	0.916667	SDR002_120
ATGCGCCGT.CAACCTGGT	0.883333	SDR002_120
ATGCGCCGT.CCGCATCCT	0.866667	SDR002_120
ATGCGCCGT.GAGACGATC	0.833333	SDR002_120
ATGCGCCGT.GTGAGGACG	0.8	SDR002_120
ATGCGCCGT.TAGTGCACT	0.483333	SDR002_120
ATGCGCCGT.TGTAGGTTA	0.283333	SDR002_120
ATGCGCTAC.ATCACCGCA	0.933333	SDR002_120
ATGCGCTAC.CGCGATGTA	0.833333	SDR002_120
ATGCGCTAC.CTACTGTCA	0.833333	SDR002_120
ATGCGCTAC.TACTCGCTG	0.8	SDR002_120
ATGCGCTAC.TAGGTCAAC	0.833333	SDR002_120
ATGCGGATT.GAGGTCCTT	0.866667	SDR002_120
ATGCGGATT.GCGGTAGTC	0.916667	SDR002_120
ATGCGGATT.TGGTGGTAA	0.8	SDR002_120
ATGCGTGGA.AGTAATCAG	0.916667	SDR002_120
ATGCGTGGA.CAGCAGTAC	0.65	SDR002_120
ATGCGTGGA.CATAATTGG	0.933333	SDR002_120
ATGCGTGGA.GGATTACGC	0.9	SDR002_120
ATGCTCACC.AGTACTCTC	0.8	SDR002_120
[truncated: 15,095 more rows]

## Sheet: Fig2_S4_d
ID	frac_cells	avg_nReads_log1p	Sample
NOEG-AMPL779519-DNase-only	0.916116	4.17381	SDR002_120
NOEG-AMPL779365-DNase-only	0.958161	4.39919	SDR002_120
NOEG-AMPL777308-DNase-only	0.960124	4.3835	SDR002_120
NOEG-AMPL779350-DNase-only	0.97469	4.12273	SDR002_120
NOEG-AMPL779510-DNase-only	0.989566	4.87074	SDR002_120
NOEG-AMPL777600-H3K4	0.931095	4.03414	SDR002_120
NOEG-AMPL777608-H3K4	0.958678	4.42373	SDR002_120
NOEG-AMPL779606-H3K4	0.974277	4.9229	SDR002_120
NOEG-AMPL779468-H3K4	0	0	SDR002_120
NOEG-AMPL777616-H3K4	0.991942	5.48546	SDR002_120
NOEG-AMPL779334-PLS	0.465599	2.69212	SDR002_120
NOEG-AMPL777281-PLS	0.972831	4.86905	SDR002_120
NOEG-AMPL779475-PLS	0.960227	4.57673	SDR002_120
NOEG-AMPL777310-PLS	0.966012	4.76673	SDR002_120
NOEG-AMPL779470-PLS	0.964256	4.45683	SDR002_120
NOEG-AMPL777554-dELS	0.995455	5.25368	SDR002_120
NOEG-AMPL779283-dELS	0.00113636	0.0141555	SDR002_120
NOEG-AMPL779588-dELS	0.994628	5.3415	SDR002_120
NOEG-AMPL777083-dELS	0.980269	4.83074	SDR002_120
NOEG-AMPL779540-dELS	0.994731	5.28669	SDR002_120
NOEG-AMPL779453-low-DNase	0.992975	5.06556	SDR002_120
NOEG-AMPL779649-low-DNase	0.645558	3.22595	SDR002_120
NOEG-AMPL779249-low-DNase	0.985227	4.85925	SDR002_120
NOEG-AMPL779213-low-DNase	0.97593	4.70517	SDR002_120
NOEG-AMPL779246-low-DNase	0.980682	4.96859	SDR002_120
NOEG-AMPL777237-pELS	0.962707	4.599	SDR002_120
NOEG-AMPL777604-pELS	0.37314	2.31884	SDR002_120
NOEG-AMPL777561-pELS	0.987397	4.86779	SDR002_120
NOEG-AMPL777214-pELS	0.418182	2.29734	SDR002_120
NOEG-AMPL779668-pELS	0.643182	2.88991	SDR002_120
OEG-AMPL778425-DNase-only	0.961983	4.61291	SDR002_120
OEG-AMPL778749-DNase-only	0.859607	3.61253	SDR002_120
OEG-AMPL778662-DNase-only	0.968698	4.56533	SDR002_120
OEG-AMPL778759-DNase-only	0.420455	2.44795	SDR002_120
OEG-AMPL778626-DNase-only	0.96374	4.52858	SDR002_120
OEG-AMPL778643-H3K4	0.954545	4.44486	SDR002_120
OEG-AMPL778543-H3K4	0.352273	2.23896	SDR002_120
OEG-AMPL778667-H3K4	0.958264	4.58421	SDR002_120
OEG-AMPL778599-H3K4	0.346591	2.23315	SDR002_120
OEG-AMPL778497-H3K4	0.978306	4.59882	SDR002_120
OEG-AMPL778548-PLS	0.963843	4.51568	SDR002_120
OEG-AMPL778653-PLS	0.271074	1.87179	SDR002_120
OEG-AMPL778432-PLS	0.952996	4.4045	SDR002_120
OEG-AMPL778450-PLS	0.94814	4.16772	SDR002_120
OEG-AMPL778437-PLS	0.953926	4.31652	SDR002_120
OEG-AMPL778673-dELS	0.656715	3.04399	SDR002_120
OEG-AMPL778605-dELS	0.994008	5.17519	SDR002_120
OEG-AMPL778472-dELS	0.949174	4.58373	SDR002_120
OEG-AMPL778748-dELS	0.925413	4.11705	SDR002_120
OEG-AMPL778642-dELS	0.995661	5.39267	SDR002_120
OEG-AMPL778564-low-DNase	0.98874	5.19792	SDR002_120
OEG-AMPL778576-low-DNase	0.978822	4.76858	SDR002_120
OEG-AMPL778490-low-DNase	0.992872	5.22475	SDR002_120
OEG-AMPL778465-low-DNase	0.941219	4.17381	SDR002_120
OEG-AMPL778601-low-DNase	0.452066	2.40487	SDR002_120
OEG-AMPL778463-pELS	0.994215	5.53369	SDR002_120
OEG-AMPL778531-pELS	0.669318	3.00402	SDR002_120
OEG-AMPL778507-pELS	0.980062	4.82498	SDR002_120
OEG-AMPL778729-pELS	0.984607	4.97012	SDR002_120
OEG-AMPL778755-pELS	0.826136	3.476	SDR002_120
NOEG-AMPL779519-DNase-only	0.705144	3.34842	SDR002_240
NOEG-AMPL779365-DNase-only	0.988502	4.80611	SDR002_240
NOEG-AMPL777308-DNase-only	0.899697	4.02021	SDR002_240
NOEG-AMPL779350-DNase-only	0.913918	3.80866	SDR002_240
NOEG-AMPL779510-DNase-only	0.998487	5.64773	SDR002_240
NOEG-AMPL777600-H3K4	0.756278	3.26049	SDR002_240
NOEG-AMPL777608-H3K4	0.765507	3.5585	SDR002_240
NOEG-AMPL779606-H3K4	0.951286	4.57423	SDR002_240
NOEG-AMPL779468-H3K4	0.000453858	0.0057324	SDR002_240
NOEG-AMPL777616-H3K4	0.996369	6.00743	SDR002_240
NOEG-AMPL779334-PLS	0.151589	1.57831	SDR002_240
NOEG-AMPL777281-PLS	0.928593	4.30982	SDR002_240
NOEG-AMPL779475-PLS	0.967776	4.69152	SDR002_240
NOEG-AMPL777310-PLS	0.958245	4.65162	SDR002_240
NOEG-AMPL779470-PLS	0.965204	4.63999	SDR002_240
NOEG-AMPL777554-dELS	0.998487	5.644	SDR002_240
NOEG-AMPL779283-dELS	0.00257186	0.0388715	SDR002_240
NOEG-AMPL779588-dELS	0.9882	5.14929	SDR002_240
NOEG-AMPL777083-dELS	0.932526	4.38477	SDR002_240
NOEG-AMPL779540-dELS	0.988654	4.88388	SDR002_240
NOEG-AMPL779453-low-DNase	0.993192	4.89092	SDR002_240
NOEG-AMPL779649-low-DNase	0.618608	3.38737	SDR002_240
NOEG-AMPL779249-low-DNase	0.94826	4.23741	SDR002_240
NOEG-AMPL779213-low-DNase	0.968533	4.37579	SDR002_240
NOEG-AMPL779246-low-DNase	0.981543	5.04925	SDR002_240
NOEG-AMPL777237-pELS	0.967927	4.61332	SDR002_240
NOEG-AMPL777604-pELS	0.339788	2.30641	SDR002_240
NOEG-AMPL777561-pELS	0.997579	5.5488	SDR002_240
NOEG-AMPL777214-pELS	0.73767	3.25743	SDR002_240
NOEG-AMPL779668-pELS	0.429501	2.49548	SDR002_240
OEG-AMPL778425-DNase-only	0.670348	3.52796	SDR002_240
OEG-AMPL778749-DNase-only	0.424357	2.47185	SDR002_240
OEG-AMPL778662-DNase-only	0.866263	3.82331	SDR002_240
OEG-AMPL778759-DNase-only	0.550378	3.04508	SDR002_240
OEG-AMPL778626-DNase-only	0.000151286	0.00181379	SDR002_240
OEG-AMPL778643-H3K4	0.839486	3.80938	SDR002_240
OEG-AMPL778543-H3K4	0.100908	1.10173	SDR002_240
OEG-AMPL778667-H3K4	0.948411	4.48857	SDR002_240
OEG-AMPL778599-H3K4	0.0981846	1.16509	SDR002_240
OEG-AMPL778497-H3K4	0.880787	3.78267	SDR002_240
OEG-AMPL778548-PLS	0.987141	4.93784	SDR002_240
OEG-AMPL778653-PLS	0.0691377	0.777533	SDR002_240
OEG-AMPL778432-PLS	0.991377	5.00406	SDR002_240
OEG-AMPL778450-PLS	0.992436	4.79851	SDR002_240
OEG-AMPL778437-PLS	0.930408	4.13066	SDR002_240
OEG-AMPL778673-dELS	0.844024	3.93556	SDR002_240
OEG-AMPL778605-dELS	0.972315	4.75195	SDR002_240
OEG-AMPL778472-dELS	0.64584	3.30323	SDR002_240
OEG-AMPL778748-dELS	0.94584	4.3508	SDR002_240
OEG-AMPL778642-dELS	0.996974	5.5081	SDR002_240
OEG-AMPL778564-low-DNase	0.982451	5.15346	SDR002_240
OEG-AMPL778576-low-DNase	0.824206	3.5828	SDR002_240
OEG-AMPL778490-low-DNase	0.998638	5.86685	SDR002_240
OEG-AMPL778465-low-DNase	0.968986	4.39672	SDR002_240
OEG-AMPL778601-low-DNase	0.694554	3.26899	SDR002_240
OEG-AMPL778463-pELS	0.976248	4.93334	SDR002_240
OEG-AMPL778531-pELS	0.841452	3.73977	SDR002_240
OEG-AMPL778507-pELS	0.997277	5.48539	SDR002_240
OEG-AMPL778729-pELS	0.983964	4.84879	SDR002_240
OEG-AMPL778755-pELS	0.738729	3.52156	SDR002_240
NOEG-AMPL779519-DNase-only	0.810945	3.72028	SDR002_480
NOEG-AMPL779365-DNase-only	0.988806	5.11981	SDR002_480
NOEG-AMPL777308-DNase-only	0.927861	4.25342	SDR002_480
NOEG-AMPL779350-DNase-only	0.982587	4.3588	SDR002_480
NOEG-AMPL779510-DNase-only	0.955224	3.91028	SDR002_480
NOEG-AMPL777600-H3K4	0.894279	3.85416	SDR002_480
NOEG-AMPL777608-H3K4	0.978856	4.95303	SDR002_480
NOEG-AMPL779606-H3K4	0.977612	5.01571	SDR002_480
NOEG-AMPL779468-H3K4	0.00124378	0.0148151	SDR002_480
NOEG-AMPL777616-H3K4	0.995025	5.85081	SDR002_480
NOEG-AMPL779334-PLS	0.174129	1.50656	SDR002_480
NOEG-AMPL777281-PLS	0.860697	3.89489	SDR002_480
NOEG-AMPL779475-PLS	0.96393	4.65796	SDR002_480
NOEG-AMPL777310-PLS	0.922886	4.4262	SDR002_480
NOEG-AMPL779470-PLS	0.997512	5.39183	SDR002_480
NOEG-AMPL777554-dELS	0.99005	5.16101	SDR002_480
NOEG-AMPL779283-dELS	0.00248756	0.0684952	SDR002_480
NOEG-AMPL779588-dELS	0.99005	5.0863	SDR002_480
NOEG-AMPL777083-dELS	0.970149	4.80258	SDR002_480
NOEG-AMPL779540-dELS	0.997512	5.29852	SDR002_480
NOEG-AMPL779453-low-DNase	0.996269	5.40893	SDR002_480
NOEG-AMPL779649-low-DNase	0.376866	2.64296	SDR002_480
NOEG-AMPL779249-low-DNase	0.905473	4.22511	SDR002_480
NOEG-AMPL779213-low-DNase	0.778607	3.40752	SDR002_480
NOEG-AMPL779246-low-DNase	0.993781	5.54463	SDR002_480
NOEG-AMPL777237-pELS	0.988806	5.21208	SDR002_480
NOEG-AMPL777604-pELS	0.732587	3.39412	SDR002_480
NOEG-AMPL777561-pELS	0.973881	4.80619	SDR002_480
NOEG-AMPL777214-pELS	0.544776	2.79161	SDR002_480
NOEG-AMPL779668-pELS	0.282338	1.8945	SDR002_480
OEG-AMPL778425-DNase-only	0.871891	4.01528	SDR002_480
OEG-AMPL778749-DNase-only	0.273632	1.88492	SDR002_480
OEG-AMPL778662-DNase-only	0.386816	2.22878	SDR002_480
OEG-AMPL778759-DNase-only	0.00248756	0.0366341	SDR002_480
OEG-AMPL778626-DNase-only	0.96393	4.71235	SDR002_480
OEG-AMPL778643-H3K4	0.911692	4.22263	SDR002_480
OEG-AMPL778543-H3K4	0.289801	2.15963	SDR002_480
OEG-AMPL778667-H3K4	0.956468	4.67928	SDR002_480
OEG-AMPL778599-H3K4	0.120647	1.18704	SDR002_480
OEG-AMPL778497-H3K4	0.96393	4.59108	SDR002_480
OEG-AMPL778548-PLS	0.847015	3.9319	SDR002_480
OEG-AMPL778653-PLS	0.0883085	0.921748	SDR002_480
OEG-AMPL778432-PLS	0.95398	4.70604	SDR002_480
OEG-AMPL778450-PLS	0.99005	4.98182	SDR002_480
OEG-AMPL778437-PLS	0.456468	2.4909	SDR002_480
OEG-AMPL778673-dELS	0.833333	3.81366	SDR002_480
OEG-AMPL778605-dELS	0.998756	5.34144	SDR002_480
OEG-AMPL778472-dELS	0.718905	3.25142	SDR002_480
OEG-AMPL778748-dELS	0.819652	3.72614	SDR002_480
OEG-AMPL778642-dELS	0.998756	6.09471	SDR002_480
OEG-AMPL778564-low-DNase	0.993781	5.46206	SDR002_480
OEG-AMPL778576-low-DNase	0.9801	5.06078	SDR002_480
OEG-AMPL778490-low-DNase	0.998756	5.81717	SDR002_480
OEG-AMPL778465-low-DNase	0.771144	3.52493	SDR002_480
OEG-AMPL778601-low-DNase	0.324627	2.12651	SDR002_480
OEG-AMPL778463-pELS	0.975124	5.11902	SDR002_480
OEG-AMPL778531-pELS	0.808458	3.79647	SDR002_480
OEG-AMPL778507-pELS	0.743781	3.49209	SDR002_480
OEG-AMPL778729-pELS	0.886816	4.34482	SDR002_480
OEG-AMPL778755-pELS	0.843284	3.79205	SDR002_480

## Sheet: Fig2_S4_e
Sample	cell	nFeature_gDNA_common_perc
SDR002_120	AACAACCTA.GACATATGT	0.866667
SDR002_120	AACAACCTA.TGCGCTGCA	0.466667
SDR002_120	AACAACCTA.TTGCAGTCA	0.9
SDR002_120	AACAACTGG.AATCTCCTA	0.783333
SDR002_120	AACAACTGG.CGTACATCT	0.883333
SDR002_120	AACAACTGG.TACAAGAGG	0.833333
SDR002_120	AACAACTGG.TTGGACTTC	0.883333
SDR002_120	AACAATGCA.AAGCCAAGT	0.816667
SDR002_120	AACAATGCA.AAGCTGGTC	0.916667
SDR002_120	AACAATGCA.CGTTACACC	0.933333
SDR002_120	AACAATGCA.GGTACTTCC	0.916667
SDR002_120	AACAATGCA.GGTTAACAG	0.883333
SDR002_120	AACAATGCA.GTTACTACT	0.733333
SDR002_120	AACAATGCA.TGCCAGACG	0.833333
SDR002_120	AACACACTC.AAGCTGGTC	0.933333
SDR002_120	AACACACTC.CCTAGAGTA	0.816667
SDR002_120	AACAGATCG.CACAATAAC	0.766667
SDR002_120	AACAGATCG.CCGAATATG	0.8
SDR002_120	AACAGATCG.CCTGACCTC	0.266667
SDR002_120	AACAGATCG.CGACCATCA	0.9
SDR002_120	AACAGATCG.GATACTGTG	0.866667
SDR002_120	AACAGATCG.GCGGTAGTC	0.65
SDR002_120	AACAGATCG.TAGTCGCAT	0.9
SDR002_120	AACAGATCG.TCTACAGTT	0.916667
SDR002_120	AACAGATCG.TTGTTAGAG	0.933333
SDR002_120	AACAGCAGT.AGAGGTGAA	0.933333
SDR002_120	AACAGCAGT.AGCCACTTC	0.9
SDR002_120	AACAGCAGT.CTTAGGACT	0.833333
SDR002_120	AACAGCAGT.GTACCTAAC	0.85
SDR002_120	AACAGCAGT.GTGCGAGTA	0.7
SDR002_120	AACAGCAGT.TACCGATTG	0.833333
SDR002_120	AACCATGGT.ATGATAGCT	0.566667
SDR002_120	AACCATGGT.CACCAGAAG	0.9
SDR002_120	AACCATGGT.CGATCCAGA	0.8
SDR002_120	AACCATGGT.GGTTGAAGG	0.95
SDR002_120	AACCGCTGA.AATCTCCTA	0.866667
SDR002_120	AACCGCTGA.ATTCATGTG	0.883333
SDR002_120	AACCGCTGA.CTGTCACTT	0.9
SDR002_120	AACCGCTGA.GAGGTGAGC	0.816667
SDR002_120	AACCGTGAG.ATGAGTGTG	0.866667
SDR002_120	AACCGTGAG.GGATCGTTC	0.85
SDR002_120	AACCGTGAG.GTACAATGC	0.733333
SDR002_120	AACGAGAAT.ACGCTCTTA	0.766667
SDR002_120	AACGAGAAT.AGTGAACGG	0.933333
SDR002_120	AACGAGAAT.CAAGTCGAA	0.95
SDR002_120	AACGAGAAT.CCATACGAT	0.833333
SDR002_120	AACGAGAAT.CGCGTACTA	0.85
SDR002_120	AACGAGAAT.TCGGATGTT	0.783333
SDR002_120	AACGAGGTG.ACTATCCTG	0.816667
SDR002_120	AACGAGGTG.AGCCAGGAC	0.85
SDR002_120	AACGAGGTG.CCACGGATC	0.833333
SDR002_120	AACGAGGTG.GTCGACATT	0.933333
SDR002_120	AACGAGGTG.GTGGAGGTC	0.95
SDR002_120	AACGATGAC.ACGCACACT	0.833333
SDR002_120	AACGATGAC.ACTCCGTCG	0.816667
SDR002_120	AACGATGAC.ATCCTCCGA	0.716667
SDR002_120	AACGATGAC.CTGAGTAGC	0.833333
SDR002_120	AACGATGAC.CTGGTCGGT	0.916667
SDR002_120	AACGATGAC.CTTGCGACC	0.866667
SDR002_120	AACGATGAC.TTCCTAAGG	0.833333
SDR002_120	AACGCATTG.AGAAGTCCT	0.916667
SDR002_120	AACGCATTG.CATGCCAGT	0.866667
SDR002_120	AACGCATTG.CCAACGGAA	0.85
SDR002_120	AACGCATTG.CCACGTTCT	0.816667
SDR002_120	AACGCATTG.CCATTACAG	0.75
SDR002_120	AACGCATTG.TACCATGTA	0.7
SDR002_120	AACGCATTG.TCTGTGAAG	0.883333
SDR002_120	AACGCATTG.TTACACCTT	0.783333
SDR002_120	AACGCCTAC.ATCGTAGTG	0.85
SDR002_120	AACGCCTAC.ATGCGTGGA	0.8
SDR002_120	AACGCCTAC.CATCCTCTC	0.783333
SDR002_120	AACGCCTAC.CGACAGACC	0.783333
SDR002_120	AACGCCTAC.CTACCTGCG	0.783333
SDR002_120	AACGCCTAC.GTCAACTGA	0.9
SDR002_120	AACGCTCAA.AAGAGAGAG	0.816667
SDR002_120	AACGCTCAA.ACATTCCAC	0.866667
SDR002_120	AACGCTCAA.ATGCCTTCA	0.8
SDR002_120	AACGCTCAA.CCACTTCGC	0.8
SDR002_120	AACGCTCAA.CGAGCTTAC	0.933333
SDR002_120	AACGCTCAA.CTGCTGCTT	0.866667
SDR002_120	AACGCTCAA.GTGCCATGA	0.85
SDR002_120	AACGCTCAA.TCAGGACTG	0.883333
SDR002_120	AACGCTCAA.TGACCTCCT	0.933333
SDR002_120	AACGGAGAT.AGAGAGTGG	0.966667
SDR002_120	AACGGAGAT.CAGTCTAAC	0.85
SDR002_120	AACGGAGAT.CGAGTAGCA	0.866667
SDR002_120	AACGGAGAT.CTACGTTGG	0.833333
SDR002_120	AACGGAGAT.GGAGTTAGC	0.916667
SDR002_120	AACGGAGAT.GGTGTTCAT	0.433333
SDR002_120	AACGGAGAT.GTCTTCTCG	0.866667
SDR002_120	AACGGTAGC.ATGCTGTCG	0.933333
SDR002_120	AACGGTAGC.CCTTAATTC	0.816667
SDR002_120	AACGGTAGC.GTCAAGATC	0.9
SDR002_120	AACGGTAGC.TAACACATC	0.833333
SDR002_120	AACGTCGAG.ACGCTAGTG	0.85
SDR002_120	AACGTCGAG.ATTGGTTCC	0.75
SDR002_120	AACGTCGAG.CGATACTCT	0.866667
SDR002_120	AACGTCGAG.CGTCTGCTG	0.9
SDR002_120	AACGTCGAG.TGCCACCGA	0.9
SDR002_120	AACGTTCTT.AAGTCATGA	0.933333
SDR002_120	AACGTTCTT.CTTCCGTGG	0.95
SDR002_120	AACGTTCTT.GATGTTACA	0.766667
SDR002_120	AACGTTCTT.TGTGAGTAT	0.916667
SDR002_120	AACGTTCTT.TGTGTCTAC	0.866667
SDR002_120	AACTAACTG.ACTAAGTTC	0.933333
SDR002_120	AACTAACTG.TGTGTCTAC	0.75
SDR002_120	AACTCCATG.CCATAGCCA	0.816667
SDR002_120	AACTCCATG.CTCAGGTAC	0.65
SDR002_120	AACTCCATG.TCGCGTCAT	0.9
SDR002_120	AACTCCATG.TTAAGTGGT	0.716667
SDR002_120	AACTGATTC.AAGCTGGTC	0.85
SDR002_120	AACTGATTC.AGCACCAGC	0.75
SDR002_120	AACTGATTC.AGCATATGG	0.866667
SDR002_120	AACTGATTC.CACTCACTA	0.8
SDR002_120	AACTGATTC.GTGCACGAG	0.816667
SDR002_120	AACTGATTC.TCGTAATAG	0.883333
SDR002_120	AACTGCGAC.ACTCGTAGG	0.666667
SDR002_120	AACTGCGAC.AGTAATGGT	0.85
SDR002_120	AACTGCGAC.ATGTGAGAC	0.666667
SDR002_120	AACTGCGAC.GATACTGTG	0.866667
SDR002_120	AACTGCGAC.TGCAGTTCA	0.85
SDR002_120	AACTTAGCT.AACCATGGT	0.966667
SDR002_120	AACTTAGCT.AACGGAGAT	0.85
SDR002_120	AACTTAGCT.CCGCTATCC	0.966667
SDR002_120	AACTTAGCT.CCTCGAGAG	0.916667
SDR002_120	AACTTAGCT.CGTAATGAC	0.916667
SDR002_120	AACTTAGCT.GTGACTCTC	0.866667
SDR002_120	AACTTAGCT.GTGGACTGG	0.866667
SDR002_120	AACTTAGCT.TCGTGACGT	0.85
SDR002_120	AACTTCTGC.GCGATGGTG	0.95
SDR002_120	AACTTCTGC.TATCATGCT	0.766667
SDR002_120	AACTTGTCG.ACCGACGGT	0.883333
SDR002_120	AACTTGTCG.CGAGCCGTT	0.883333
SDR002_120	AACTTGTCG.CTCTCGATA	0.833333
SDR002_120	AACTTGTCG.GAGCATACA	0.933333
SDR002_120	AACTTGTCG.TAGACACGT	0.85
SDR002_120	AAGACGAAG.AGATCTTCA	0.866667
SDR002_120	AAGACGAAG.AGCGCATGA	0.866667
SDR002_120	AAGACGAAG.ATATCCGAT	0.816667
SDR002_120	AAGACGAAG.CACCTAGCG	0.85
SDR002_120	AAGACGAAG.CCATACGAT	0.916667
SDR002_120	AAGACGAAG.CCGATCTCT	0.95
SDR002_120	AAGACGAAG.CGTATAGCG	0.933333
SDR002_120	AAGACGAAG.CTGCTGCTT	0.8
SDR002_120	AAGACGAAG.GAACTGCAA	0.5
SDR002_120	AAGACGAAG.GAGTCGTAC	0.85
SDR002_120	AAGACGAAG.TCATCATCT	0.666667
SDR002_120	AAGACGAAG.TGATTGTGC	0.833333
SDR002_120	AAGACTACC.CTGGTAATC	0.766667
SDR002_120	AAGACTACC.GCCTTAGAG	0.916667
SDR002_120	AAGACTACC.GCTACAATG	0.85
SDR002_120	AAGACTGGT.CGCACTGAA	0.95
SDR002_120	AAGACTGGT.CGTGTGTGG	0.883333
SDR002_120	AAGACTGGT.CTGCAAGCC	0.816667
SDR002_120	AAGACTGGT.GCGTAACAA	0.85
SDR002_120	AAGACTGGT.GGTACTTCC	0.8
SDR002_120	AAGACTGGT.TAGTGATCC	0.883333
SDR002_120	AAGACTGGT.TCTGCGCTG	0.866667
SDR002_120	AAGAGAACT.AGGAGGTGA	0.816667
SDR002_120	AAGAGAACT.GATCCGCAC	0.966667
SDR002_120	AAGAGAACT.GCACGCATT	0.8
SDR002_120	AAGAGAACT.GTCTTCTCG	0.833333
SDR002_120	AAGAGAACT.TTAGGAAGG	0.883333
SDR002_120	AAGAGAGAG.AACGTTCTT	0.866667
SDR002_120	AAGAGAGAG.ACGTCGCTC	0.9
SDR002_120	AAGAGAGAG.ACTGGACCA	0.85
SDR002_120	AAGAGAGAG.ATAGTCTCC	0.783333
SDR002_120	AAGAGAGAG.CTACGAGAA	0.85
SDR002_120	AAGAGAGAG.GAATAAGAG	0.866667
SDR002_120	AAGAGAGAG.GATTAGTGT	0.883333
SDR002_120	AAGAGAGAG.GCTTACTAG	0.866667
SDR002_120	AAGAGAGAG.GGTAGCATC	0.9
SDR002_120	AAGAGAGAG.TGCCGAACT	0.8
SDR002_120	AAGCAACTA.CCGCAGCTA	0.816667
SDR002_120	AAGCAACTA.CGAGCTTAC	0.85
SDR002_120	AAGCAACTA.GCTCAATGA	0.866667
SDR002_120	AAGCAACTA.GGTGGAGCT	0.833333
SDR002_120	AAGCAACTA.GTAACGCGA	0.666667
SDR002_120	AAGCAACTA.TTAACGTTC	0.883333
SDR002_120	AAGCAATCG.AGCGGTAAG	0.783333
SDR002_120	AAGCAATCG.AGTCCGTGT	0.866667
SDR002_120	AAGCAATCG.CACGTCATA	0.766667
SDR002_120	AAGCAATCG.CGTGAGACT	0.933333
SDR002_120	AAGCAATCG.CTTAGAAGG	0.7
SDR002_120	AAGCACAAC.ACATGACTA	0.883333
SDR002_120	AAGCACAAC.CGGTTCTAT	0.783333
SDR002_120	AAGCACAAC.GGACACTGG	0.8
SDR002_120	AAGCACAAC.TCAGACAAG	0.95
SDR002_120	AAGCACAAC.TGTGAGTAT	0.9
SDR002_120	AAGCAGCAT.AGTAATCAG	0.866667
SDR002_120	AAGCAGCAT.AGTGTGCAC	0.866667
SDR002_120	AAGCAGCAT.CACATGTGC	0.833333
SDR002_120	AAGCAGCAT.TAGTAGTCT	0.8
SDR002_120	AAGCAGCAT.TGTCCATAG	0.783333
SDR002_120	AAGCAGCAT.TTATGAGGA	0.816667
SDR002_120	AAGCATTGC.ACTCCAACT	0.966667
SDR002_120	AAGCATTGC.AGCCGGATC	0.9
SDR002_120	AAGCATTGC.CACATGTGC	0.916667
SDR002_120	AAGCATTGC.CATTCAGTT	0.833333
SDR002_120	AAGCATTGC.GTAGACTCT	0.95
SDR002_120	AAGCATTGC.GTCTTATGC	0.866667
SDR002_120	AAGCCAAGT.AATACCTTG	0.9
SDR002_120	AAGCCAAGT.CCAAGTCGA	0.85
SDR002_120	AAGCCAAGT.CCTATTCAA	0.883333
SDR002_120	AAGCCAAGT.CGCTTGTAG	0.766667
SDR002_120	AAGCCAAGT.GAGATTCCT	0.95
SDR002_120	AAGCCAAGT.GTAGAAGTT	0.916667
SDR002_120	AAGCCAAGT.TAGCACTAT	0.9
SDR002_120	AAGCCACAC.AACGGAGAT	0.4
SDR002_120	AAGCCACAC.AGGTACCAA	0.883333
SDR002_120	AAGCCACAC.AGTCCAGTG	0.883333
SDR002_120	AAGCCACAC.ATTCACCTC	0.866667
SDR002_120	AAGCCACAC.CAGTACATC	0.85
SDR002_120	AAGCCACAC.CCTCGGTCA	0.9
SDR002_120	AAGCCACAC.CCTGTCATT	0.95
SDR002_120	AAGCCACAC.CTACGGTAT	0.9
SDR002_120	AAGCCACAC.CTCAGCTGG	0.833333
SDR002_120	AAGCCACAC.CTGCGTCAC	0.85
SDR002_120	AAGCCACAC.GAGACTCGA	0.65
SDR002_120	AAGCCACAC.TGTTGTCGA	0.816667
SDR002_120	AAGCTGAGG.TAATGTAGC	0.883333
SDR002_120	AAGCTGAGG.TATGTACCT	0.733333
SDR002_120	AAGCTGAGG.TCACGCGAC	0.866667
SDR002_120	AAGCTGGTC.AGCGTAGAA	0.9
SDR002_120	AAGCTGGTC.CCACGGATC	0.883333
SDR002_120	AAGCTGGTC.CCTCATAAC	0.9
SDR002_120	AAGCTGGTC.GAATTCAGT	0.9
SDR002_120	AAGCTGGTC.GAGGTGAGC	0.25
SDR002_120	AAGCTGGTC.TACAGTTAG	0.883333
SDR002_120	AAGCTGGTC.TATTACTCG	0.833333
SDR002_120	AAGCTGGTC.TGAACGTCA	0.766667
SDR002_120	AAGCTTGCA.AGCATATGG	0.866667
SDR002_120	AAGCTTGCA.GTTGCATGG	0.75
SDR002_120	AAGCTTGCA.TACAACACC	0.933333
SDR002_120	AAGCTTGCA.TCGTCCGAT	0.85
SDR002_120	AAGGAACAG.AGTCGCGAC	0.833333
SDR002_120	AAGGAACAG.CATCCTCTC	0.616667
SDR002_120	AAGGAACAG.CCTTGACGG	0.8
SDR002_120	AAGGAACAG.CGCGATGTA	0.9
SDR002_120	AAGGAACAG.GTGTATCTG	0.9
SDR002_120	AAGGAACAG.GTGTCGAGC	0.933333
SDR002_120	AAGGAAGTC.CACGATAGA	0.916667
SDR002_120	AAGGAAGTC.CCGATGTTC	0.95
SDR002_120	AAGGAAGTC.CTTCCTGAT	0.9
SDR002_120	AAGGAAGTC.GATCTGTTC	0.816667
SDR002_120	AAGGAAGTC.TGATTGTGC	0.916667
SDR002_120	AAGGATACG.GGAGTTAGC	0.866667
SDR002_120	AAGGATACG.TATACGTGG	0.883333
SDR002_120	AAGGATACG.TGGTAGCAG	0.95
SDR002_120	AAGGATACG.TTCATCCAA	0.8
SDR002_120	AAGGATCGT.CCTCTGCAT	0.883333
SDR002_120	AAGGATCGT.GCGGAGATT	0.95
SDR002_120	AAGGATCGT.TACGTTACC	0.95
SDR002_120	AAGGATCGT.TCAATGGAC	0.8
SDR002_120	AAGGATCGT.TCAGCGACC	0.566667
SDR002_120	AAGGTCTGA.CAATCTCCG	0.816667
SDR002_120	AAGGTCTGA.CCTGTTAGC	0.8
SDR002_120	AAGGTCTGA.GGTAACTAC	0.916667
SDR002_120	AAGGTCTGA.TAGTCGCAT	0.95
SDR002_120	AAGGTCTGA.TGCCATCTC	0.383333
SDR002_120	AAGGTGCTG.ACACAGAAC	0.55
SDR002_120	AAGGTGCTG.ACGTAGTAT	0.966667
SDR002_120	AAGGTGCTG.AGAGGTGAA	0.75
SDR002_120	AAGGTGCTG.ATATAGCGT	0.833333
SDR002_120	AAGGTGCTG.ATGGTTCGA	0.816667
SDR002_120	AAGGTGCTG.ATTCTCTGG	0.866667
SDR002_120	AAGGTGCTG.CACCTTCCT	0.883333
SDR002_120	AAGGTGCTG.GCTGACAGA	0.75
SDR002_120	AAGGTGCTG.GTACCACAA	0.883333
SDR002_120	AAGGTGCTG.GTCGTTGCG	0.45
SDR002_120	AAGGTGCTG.TATTGACTG	0.916667
SDR002_120	AAGTACAGA.AGTGAGAGA	0.766667
SDR002_120	AAGTACAGA.TAACGTGTC	0.866667
SDR002_120	AAGTAGGAC.CCGAGCTGA	0.616667
SDR002_120	AAGTAGGAC.GCGACAACC	0.733333
SDR002_120	AAGTAGGAC.GTAGCCTTG	0.5
SDR002_120	AAGTAGGAC.TAAGTACAC	0.883333
SDR002_120	AAGTAGGAC.TACAGGACT	0.95
SDR002_120	AAGTAGGAC.TTAGGAAGG	0.8
SDR002_120	AAGTCATGA.CACCAGAAG	0.916667
SDR002_120	AAGTTCTCT.GTCGTCGAC	0.666667
SDR002_120	AAGTTCTCT.TGCATCGGA	0.8
SDR002_120	AAGTTCTCT.TGTTAAGCC	0.866667
SDR002_120	AAGTTGCCA.CCTGCAGAT	0.716667
SDR002_120	AAGTTGCCA.GCGACACAG	0.8
SDR002_120	AAGTTGCCA.TCACTCGCT	0.766667
SDR002_120	AATAACTCC.ACACCGCCA	0.966667
SDR002_120	AATAACTCC.ACAGCGTAT	0.916667
SDR002_120	AATAACTCC.GCCACGAGT	0.9
SDR002_120	AATAACTCC.GCTACAATG	0.9
SDR002_120	AATAACTCC.GTAATCAGC	0.883333
SDR002_120	AATAACTCC.GTTAGATTG	0.85
SDR002_120	AATAACTCC.TCCAACGTG	0.933333
SDR002_120	AATAACTCC.TTCACCTTG	0.883333
SDR002_120	AATACCTTG.CGGAGACTT	0.833333
SDR002_120	AATACCTTG.GATCTAGAG	0.8
SDR002_120	AATACCTTG.GCTTCTGAA	0.833333
SDR002_120	AATACGTCT.AACTCCATG	0.916667
SDR002_120	AATACGTCT.CCTAAGAAG	0.85
SDR002_120	AATACGTCT.CGAACAGAG	0.8
SDR002_120	AATACGTCT.GTAGAAGTT	0.866667
SDR002_120	AATACGTCT.TATGACCGA	0.916667
SDR002_120	AATACGTCT.TCAAGGTCG	0.9
SDR002_120	AATACGTCT.TCAGCGACC	0.783333
SDR002_120	AATACTCCG.ACCGTCCTA	0.85
SDR002_120	AATACTCCG.AGTTAGGTC	0.916667
SDR002_120	AATACTCCG.ATAAGACAG	0.816667
SDR002_120	AATACTCCG.ATCAAGCAT	0.9
SDR002_120	AATACTCCG.CTAGAGTCG	0.75
SDR002_120	AATACTCCG.GTGGTACGG	0.866667
SDR002_120	AATACTCCG.TAGAGACTA	0.85
SDR002_120	AATACTCCG.TCTTGGTAG	0.833333
SDR002_120	AATAGACGC.AATCGCCAT	0.8
SDR002_120	AATAGACGC.AGTAATGGT	0.766667
SDR002_120	AATATCAGC.GCCATCGCT	0.783333
SDR002_120	AATATCAGC.TAGGATGCC	0.85
SDR002_120	AATATCAGC.TCGCTGATT	0.85
SDR002_120	AATATCAGC.TGGAGAACC	0.883333
SDR002_120	AATATCAGC.TGTCACATA	0.916667
SDR002_120	AATATCGCT.AGAATCAGA	0.816667
SDR002_120	AATATCGCT.AGGTCAGCA	0.85
SDR002_120	AATATCGCT.ATAATCGAG	0.916667
SDR002_120	AATATCGCT.GTAGCTACA	0.783333
SDR002_120	AATATCGCT.TTACACCTT	0.866667
SDR002_120	AATCAGGAG.ACTAAGTTC	0.8
SDR002_120	AATCAGGAG.CGCATAACT	0.9
SDR002_120	AATCAGGAG.GTAAGGTCC	0.85
SDR002_120	AATCAGGAG.TAGCTGTTG	0.916667
SDR002_120	AATCAGGAG.TATGAGACC	0.883333
SDR002_120	AATCAGGAG.TGGAATCGT	0.866667
SDR002_120	AATCCGCTG.AGTAATCAG	0.816667
SDR002_120	AATCCGCTG.CCACTGAAG	0.816667
SDR002_120	AATCCGCTG.CGTGTATTC	0.933333
SDR002_120	AATCCGCTG.CTCTGCGGT	0.833333
SDR002_120	AATCCGCTG.GCACTGGAT	0.933333
SDR002_120	AATCCGCTG.TGCCGACTA	0.5
SDR002_120	AATCCTCGT.AGTGATGCG	0.333333
SDR002_120	AATCCTCGT.CCTAAGAAG	0.833333
SDR002_120	AATCCTCGT.GATATATCC	0.916667
SDR002_120	AATCCTCGT.GGTGTGACC	0.833333
SDR002_120	AATCCTCGT.GTCCACAAC	0.316667
SDR002_120	AATCCTCGT.TGCGTAATC	0.85
SDR002_120	AATCCTCGT.TTCCAGATT	0.616667
SDR002_120	AATCGCCAT.ATGAACTAG	0.816667
SDR002_120	AATCGCCAT.ATGGACGTT	0.833333
SDR002_120	AATCGCCAT.ATGGATATC	0.916667
SDR002_120	AATCGCCAT.ATGTCGCCT	0.833333
SDR002_120	AATCGCCAT.CGCTTGTAG	0.85
SDR002_120	AATCGCCAT.TATCTAGGT	0.933333
SDR002_120	AATCGCCAT.TGCGCACTG	0.783333
SDR002_120	AATCGCCAT.TGGTAGCAG	0.833333
SDR002_120	AATCGTGTT.CAGATCATT	0.8
SDR002_120	AATCGTGTT.GTAGCATAC	0.883333
SDR002_120	AATCGTGTT.GTAGCTACA	0.516667
SDR002_120	AATCGTGTT.TCACCGAGG	0.95
SDR002_120	AATCGTGTT.TCGTCATTC	0.816667
SDR002_120	AATCGTGTT.TGTTGTCGA	0.783333
SDR002_120	AATCTCCTA.ACAGCGGTC	0.883333
SDR002_120	AATCTCCTA.AGGTCCGTC	0.783333
SDR002_120	AATCTCCTA.AGTTATCGC	0.85
SDR002_120	AATCTCCTA.GTATGCCTT	0.9
SDR002_120	AATCTCCTA.TCAGCGACC	0.883333
SDR002_120	AATCTCCTA.TTCTGGTGC	0.916667
SDR002_120	AATCTGACC.CGCCACCAT	0.833333
SDR002_120	AATCTGACC.CTCAGCTGG	0.666667
SDR002_120	AATCTGACC.TCGTCCGAT	0.75
SDR002_120	AATGAGTCG.ACCTGCAGA	0.9
SDR002_120	AATGAGTCG.CAGTCTAAC	0.816667
SDR002_120	AATGAGTCG.GCTACAATG	0.85
SDR002_120	AATGAGTCG.GTAGAGAGC	0.966667
SDR002_120	AATGAGTCG.TAGGAGCTA	0.85
SDR002_120	AATGAGTCG.TCATCATCT	0.966667
SDR002_120	AATGCACTT.AGACCAGCT	0.783333
SDR002_120	AATGCACTT.AGCAAGTCC	0.866667
SDR002_120	AATGCACTT.AGGATTGAG	0.9
SDR002_120	AATGCAGCG.CATGGTTAC	0.866667
SDR002_120	AATGCAGCG.TACAACACC	0.933333
SDR002_120	AATGCAGCG.TGATGTGTG	0.85
SDR002_120	AATGCCTCA.AAGTTCTCT	0.866667
SDR002_120	AATGCCTCA.ACACACCGT	0.416667
SDR002_120	AATGCCTCA.AGCGACACC	0.933333
SDR002_120	AATGCCTCA.CATCCTCTC	0.866667
SDR002_120	AATGCCTCA.GTCAGTTGT	0.916667
SDR002_120	AATGCCTCA.TCTATGACA	0.883333
SDR002_120	AATGCGTGC.ACGTCTATG	0.9
SDR002_120	AATGCGTGC.AGCCAGGAC	0.833333
SDR002_120	AATGCGTGC.CCTCTTGTA	0.766667
SDR002_120	AATGCGTGC.GTATGATCT	0.85
SDR002_120	AATGCGTGC.TCCACGTGC	0.5
SDR002_120	AATGCTATC.ACGTCTATG	0.933333
SDR002_120	AATGCTATC.AGCGACACC	0.766667
SDR002_120	AATGCTATC.CTTGCACAA	0.866667
SDR002_120	AATGCTATC.GGTGAGTTC	0.866667
SDR002_120	AATGCTATC.GTCCACAAC	0.75
SDR002_120	AATGCTATC.TACAACACC	0.933333
SDR002_120	AATGCTGAT.AGCGGAACA	0.916667
SDR002_120	AATGCTGAT.CAGTCCTAA	0.85
SDR002_120	AATGCTGAT.CCTGACCTC	0.9
SDR002_120	AATGCTGAT.CTGAGTAGC	0.783333
SDR002_120	AATGCTGAT.GCGGAGATT	0.9
SDR002_120	AATGCTGAT.TACCGATTG	0.866667
SDR002_120	AATGCTGAT.TGACGATGA	0.85
SDR002_120	AATGCTGAT.TTGTAATGC	0.816667
SDR002_120	AATGTGCGT.CACAACGCT	0.85
SDR002_120	AATGTGCGT.CCATCACGA	0.9
SDR002_120	AATGTGCGT.GATCTAGAG	0.833333
SDR002_120	AATGTGCGT.TGTGAGTAT	0.883333
SDR002_120	AATTAGAGG.AAGTCATGA	0.866667
SDR002_120	AATTAGAGG.GAGCATACA	0.816667
SDR002_120	AATTAGAGG.GTCAGTTGT	0.916667
SDR002_120	AATTCGGAA.ACCATACTT	0.883333
SDR002_120	AATTCGGAA.ATAGCACGG	0.766667
SDR002_120	AATTCGGAA.CGCGATGTA	0.733333
SDR002_120	AATTCGGAA.CTGATCAAG	0.85
SDR002_120	AATTCGGAA.GCTCTCCAA	0.866667
SDR002_120	AATTGGATC.AGCCAGGAC	0.9
SDR002_120	AATTGGATC.ATTGATCAC	0.933333
SDR002_120	AATTGGATC.CTGGACACT	0.9
SDR002_120	AATTGGATC.TAGACACGT	0.75
SDR002_120	AATTGGATC.TATCTAGGT	0.733333
SDR002_120	AATTGGTGA.CGGAACGAG	0.9
SDR002_120	AATTGGTGA.CGTGTATTC	0.966667
SDR002_120	AATTGGTGA.CTGGTAATC	0.833333
SDR002_120	AATTGGTGA.GAGTGCATA	0.833333
SDR002_120	AATTGGTGA.TCAGGTGCA	0.9
SDR002_120	ACAACCGGA.AATGCAGCG	0.883333
SDR002_120	ACAACCGGA.ACCATCTAA	0.8
SDR002_120	ACAACCGGA.ATGCGGATT	0.95
SDR002_120	ACAACCGGA.ATTGATTGG	0.833333
SDR002_120	ACAACCGGA.CTAGTTCCA	0.9
SDR002_120	ACAACCGGA.GCGACCTGT	0.85
SDR002_120	ACAACCGGA.GTGCCATGA	0.733333
SDR002_120	ACAACCGGA.TAGACCTAC	0.883333
SDR002_120	ACAACCGGA.TGTGTAGAG	0.9
SDR002_120	ACAACCGGA.TTGCCGTAG	0.883333
SDR002_120	ACAACGAGC.ACTCGCTGT	0.7
SDR002_120	ACAACGAGC.CATGGTTAC	0.883333
SDR002_120	ACAACGAGC.CGGTGAGTC	0.883333
SDR002_120	ACAAGAATG.ACTTCAGTA	0.966667
SDR002_120	ACAAGAATG.ATAGTGGTT	0.883333
SDR002_120	ACAAGAATG.CCTGACCTC	0.633333
SDR002_120	ACAAGAATG.GATAAGCTG	0.8
SDR002_120	ACAAGAATG.GCTAGTGGA	0.883333
SDR002_120	ACAAGGTAC.AATTGGATC	0.9
SDR002_120	ACAAGGTAC.ACCTGCAGA	0.733333
SDR002_120	ACAAGGTAC.AGTACTACA	0.75
SDR002_120	ACAAGGTAC.ATACCGCTT	0.9
SDR002_120	ACAAGGTAC.CAAGAGAGT	0.816667
SDR002_120	ACAAGGTAC.GCAACACCT	0.916667
SDR002_120	ACAAGGTAC.GCGCTACCT	0.933333
SDR002_120	ACAAGTACA.ACAAGAATG	0.733333
SDR002_120	ACAAGTACA.ATCCAATGA	0.683333
SDR002_120	ACAAGTACA.ATCGATCCT	0.866667
SDR002_120	ACAAGTACA.GATGTTACA	0.6
SDR002_120	ACAAGTACA.GATTGAGTA	0.783333
SDR002_120	ACAAGTACA.GCGCTACCT	0.916667
SDR002_120	ACAAGTACA.GTAGAGAGC	0.95
SDR002_120	ACAAGTACA.GTCCGTAAG	0.75
SDR002_120	ACAAGTACA.TTCCGAGCG	0.466667
SDR002_120	ACAATAGGT.ATATCAGCC	0.883333
SDR002_120	ACAATAGGT.GTCCTTCAT	0.933333
SDR002_120	ACAATAGGT.TACGACTTG	0.8
SDR002_120	ACAATAGGT.TGCTCCTCC	0.9
SDR002_120	ACAATAGGT.TTAACGGAG	0.916667
SDR002_120	ACAATTCGG.ATCTCTGCT	0.916667
SDR002_120	ACAATTCGG.CGTGCCTAT	0.816667
SDR002_120	ACAATTCGG.CTATCCATC	0.883333
SDR002_120	ACAATTCGG.GCGTGATAC	0.833333
SDR002_120	ACAATTCGG.GTCTTATGC	0.833333
SDR002_120	ACAATTCGG.TACGAACTC	0.7
SDR002_120	ACAATTCGG.TTCATTCGC	0.883333
SDR002_120	ACACACCGT.AACGTTCTT	0.833333
SDR002_120	ACACACCGT.ACTTCGCAG	0.933333
SDR002_120	ACACACCGT.ATGACACAA	0.833333
SDR002_120	ACACACCGT.CACGTAGAC	0.816667
SDR002_120	ACACACCGT.CACGTCATA	0.883333
SDR002_120	ACACACCGT.CGCGCACAT	0.866667
SDR002_120	ACACACCGT.CTCTAAGAG	0.866667
SDR002_120	ACACACCGT.TCGAATAGA	0.833333
SDR002_120	ACACACGTC.ACACTAACG	0.866667
SDR002_120	ACACACGTC.TGCGCTGCA	0.633333
SDR002_120	ACACAGAAC.AGGTACCAA	0.9
SDR002_120	ACACAGAAC.CGTACATCT	0.833333
SDR002_120	ACACAGAAC.TAATCTGGA	0.75
SDR002_120	ACACAGAAC.TGAGACAGC	0.8
SDR002_120	ACACAGAAC.TTACTTACG	0.9
SDR002_120	ACACATCTG.CTCGACTGC	0.783333
SDR002_120	ACACATCTG.GATCTACTT	0.883333
SDR002_120	ACACATCTG.GTGGACTGG	0.816667
SDR002_120	ACACATCTG.TAGGAGGAT	0.916667
SDR002_120	ACACCACAT.AATCCTCGT	0.933333
SDR002_120	ACACCACAT.CTTGGATCA	0.816667
SDR002_120	ACACCGCCA.ACCATACTT	0.95
SDR002_120	ACACCGCCA.AGCACCGTG	0.833333
SDR002_120	ACACCGCCA.CAACGCACA	0.966667
SDR002_120	ACACCGCCA.CACTGGTCC	0.95
SDR002_120	ACACCGCCA.CAGCTGGAG	0.866667
SDR002_120	ACACCGCCA.TCAGACAAG	0.916667
SDR002_120	ACACGTTGC.AACGGAGAT	0.4
SDR002_120	ACACGTTGC.ACACCGCCA	0.85
SDR002_120	ACACGTTGC.ACGCTATGT	0.85
SDR002_120	ACACGTTGC.CGCCTGCAA	0.85
SDR002_120	ACACGTTGC.GCGGTAAGT	0.9
SDR002_120	ACACGTTGC.GTGACTCTC	0.8
SDR002_120	ACACGTTGC.TAATCTGGA	0.833333
SDR002_120	ACACGTTGC.TATGTATGC	0.766667
SDR002_120	ACACGTTGC.TCTACAGTT	0.916667
SDR002_120	ACACGTTGC.TGTTGTCGA	0.783333
SDR002_120	ACACGTTGC.TTGACCTGA	0.866667
SDR002_120	ACACTAACG.AGTACGAAT	0.883333
SDR002_120	ACACTAACG.ATACCGCTT	0.766667
SDR002_120	ACACTAACG.CAAGAACCG	0.883333
SDR002_120	ACACTAACG.TCGAACGCT	0.95
SDR002_120	ACACTAACG.TTCAACTAC	0.916667
SDR002_120	ACACTGTGA.ATCTCGAAC	0.866667
SDR002_120	ACACTGTGA.CCTACTAGA	0.9
SDR002_120	ACACTGTGA.TAATTCGTG	0.85
SDR002_120	ACACTGTGA.TCTTAAGTG	0.766667
SDR002_120	ACACTGTGA.TGGTCTACG	0.716667
SDR002_120	ACAGAAGAG.AGCGCATGA	0.916667
SDR002_120	ACAGAAGAG.GTAATCAGC	0.866667
SDR002_120	ACAGAAGAG.TAACACATC	0.966667
SDR002_120	ACAGAAGAG.TCTCATCGG	0.95
SDR002_120	ACAGAGATG.AAGACGAAG	0.866667
SDR002_120	ACAGAGATG.ATCCGTCTC	0.95
SDR002_120	ACAGAGATG.CCGATCAGC	0.9
SDR002_120	ACAGAGATG.CTTCTATGA	0.866667
SDR002_120	ACAGAGATG.GCGATATGA	0.85
SDR002_120	ACAGAGATG.GTGACGTAA	0.8
SDR002_120	ACAGAGATG.TAACATTGG	0.75
SDR002_120	ACAGCATCA.AACGTTCTT	0.9
SDR002_120	ACAGCATCA.CTCGTTCAC	0.8
SDR002_120	ACAGCATCA.GCCATCGCT	0.666667
SDR002_120	ACAGCGGTC.CGATTGAAC	0.866667
SDR002_120	ACAGCGGTC.CGCACTCTT	0.9
SDR002_120	ACAGCGGTC.GATCTGTTC	0.833333
SDR002_120	ACAGCGTAT.ATCTTACAG	0.833333
SDR002_120	ACAGCGTAT.CAGTGCTGC	0.866667
SDR002_120	ACAGCGTAT.GGTAAGGAT	0.8
SDR002_120	ACAGCGTAT.GTAAGGTCC	0.766667
SDR002_120	ACAGGAACT.CATGTGAAC	0.8
SDR002_120	ACAGGAACT.GAGAATCAG	0.75
SDR002_120	ACAGGAACT.TCAGTAAGC	0.95
SDR002_120	ACAGGTATC.AATGCCTCA	0.833333
SDR002_120	ACAGGTATC.ACCTAGTTA	0.716667
SDR002_120	ACAGGTATC.AGTACTACA	0.8
SDR002_120	ACAGGTATC.AGTTCAACC	0.766667
SDR002_120	ACAGGTATC.ATGCGCCGT	0.616667
SDR002_120	ACAGGTATC.CCTTGACGG	0.733333
SDR002_120	ACAGGTATC.GTAGAAGTT	0.916667
SDR002_120	ACAGGTATC.TAGTGCACT	0.8
SDR002_120	ACAGTATTG.ACGACATCT	0.866667
SDR002_120	ACAGTATTG.CAGCTGGAG	0.8
SDR002_120	ACAGTATTG.CCGCTATCC	0.9
SDR002_120	ACAGTATTG.TCCACCTCA	0.883333
SDR002_120	ACATCGTCC.CGTGTATTC	0.833333
SDR002_120	ACATGACTA.AGCTTGGTG	0.966667
SDR002_120	ACATGACTA.CATGACGTT	0.866667
SDR002_120	ACATGACTA.CATTGACAA	0.783333
SDR002_120	ACATGACTA.GAATCACAT	0.816667
SDR002_120	ACATGACTA.GATCTGTTC	0.816667
SDR002_120	ACATGACTA.TTAGTCGGA	0.716667
SDR002_120	ACATGGATT.GCCTTCCAT	0.6
SDR002_120	ACATGGATT.TGACGGTTG	0.933333
SDR002_120	ACATTCCAC.GCCGAGTCT	0.75
SDR002_120	ACATTCCAC.GGAGTACAG	0.883333
SDR002_120	ACATTCCAC.TGTCATAGC	0.65
SDR002_120	ACATTGACA.CAGTTACTG	0.816667
SDR002_120	ACATTGACA.GGTCGGTCT	0.833333
SDR002_120	ACATTGACA.GTACAATGC	0.883333
SDR002_120	ACATTGACA.TATTCAACG	0.583333
SDR002_120	ACATTGACA.TGATGACAG	0.916667
SDR002_120	ACCACGCTA.ACCATGTCT	0.933333
SDR002_120	ACCACGCTA.ACCGACGGT	0.883333
SDR002_120	ACCACGCTA.ACGCTAGTG	0.8
SDR002_120	ACCACGCTA.ACGTGAATC	0.85
SDR002_120	ACCACGCTA.AGCTACTCA	0.95
SDR002_120	ACCACGCTA.AGTACGAAT	0.95
SDR002_120	ACCACGCTA.ATTGACACG	0.916667
SDR002_120	ACCACGCTA.CAGTTACTG	0.816667
SDR002_120	ACCACGCTA.CGGAAGACG	0.933333
SDR002_120	ACCACGCTA.CTCTGTCAA	0.883333
SDR002_120	ACCACGCTA.GACTGCGCA	0.783333
SDR002_120	ACCACGCTA.GAGACTCGA	0.783333
SDR002_120	ACCACGCTA.GTAGTTGGT	0.716667
SDR002_120	ACCACGCTA.GTGCATCAA	0.833333
SDR002_120	ACCACGCTA.TCCGATCTG	0.8
SDR002_120	ACCACGCTA.TGCAGCCTT	0.833333
SDR002_120	ACCACGGAT.CAACACCTA	0.816667
SDR002_120	ACCACGGAT.CAACCGGTC	0.866667
SDR002_120	ACCACGGAT.GAGTCACCA	0.883333
SDR002_120	ACCACGGAT.TGTGGACAA	0.75
SDR002_120	ACCACTAGG.AGGAGCAAT	0.916667
SDR002_120	ACCACTAGG.CAGGATCAA	0.433333
SDR002_120	ACCACTAGG.CTATTCCGT	0.816667
SDR002_120	ACCACTAGG.GCTACCGAG	0.85
SDR002_120	ACCACTAGG.GGTCCTAAG	0.583333
SDR002_120	ACCACTAGG.TCAGAGTCA	0.783333
SDR002_120	ACCACTAGG.TGAACCAAT	0.816667
SDR002_120	ACCACTAGG.TGGTGGATC	0.866667
SDR002_120	ACCAGCGTT.ACCATCTAA	0.9
SDR002_120	ACCAGCGTT.AGGAATTGG	0.816667
SDR002_120	ACCAGCGTT.ATCTCGAAC	0.766667
SDR002_120	ACCAGCGTT.GATGCGACG	0.866667
SDR002_120	ACCAGCGTT.GATTAGACA	0.933333
SDR002_120	ACCAGCGTT.TTAACGGAG	0.95
SDR002_120	ACCATACTT.ATAGCCTAA	0.866667
SDR002_120	ACCATACTT.GCAGCGATA	0.933333
SDR002_120	ACCATACTT.TGTAGGTTA	0.883333
SDR002_120	ACCATACTT.TTGGTAACT	0.816667
SDR002_120	ACCATCTAA.CAGTATGAT	0.85
SDR002_120	ACCATCTAA.CGTTCCATT	0.9
SDR002_120	ACCATCTAA.GCTACAATG	0.866667
SDR002_120	ACCATCTAA.GTAGACTCT	0.916667
SDR002_120	ACCATCTAA.GTAGCATAC	0.866667
SDR002_120	ACCATCTAA.TACAGGACT	0.883333
SDR002_120	ACCATCTAA.TCGGTATCA	0.833333
SDR002_120	ACCATCTAA.TTACTTACG	0.933333
SDR002_120	ACCATGTCT.ATATAGCGT	0.95
SDR002_120	ACCATGTCT.GCGTCGTCT	0.866667
SDR002_120	ACCATGTCT.GTGTATCTG	0.866667
SDR002_120	ACCATGTCT.TTCAGTGCC	0.833333
SDR002_120	ACCATTCAC.AGACATCCA	0.916667
SDR002_120	ACCATTCAC.ATAGCCTAA	0.716667
SDR002_120	ACCATTCAC.CAGAGCACC	0.7
SDR002_120	ACCATTCAC.CTGGTCGGT	0.883333
SDR002_120	ACCATTCAC.TACTAGTAG	0.783333
SDR002_120	ACCATTCAC.TATCGAGCC	0.916667
SDR002_120	ACCATTCAC.TTCTGGTGC	0.316667
SDR002_120	ACCGACGGT.ATCCATTAG	0.95
SDR002_120	ACCGACGGT.CAGCGTAAG	0.95
SDR002_120	ACCGACGGT.CTATTCCGT	0.85
SDR002_120	ACCGACGGT.TCAGACAAG	0.85
SDR002_120	ACCGAGACA.CACCTTCCT	0.933333
SDR002_120	ACCGAGACA.CTCGTTCAC	0.816667
SDR002_120	ACCGAGACA.GAATTCAGT	0.833333
SDR002_120	ACCGAGACA.GGTCTTGCA	0.933333
SDR002_120	ACCGAGACA.GTTAGATTG	0.883333
SDR002_120	ACCGAGACA.TAAGTACAC	0.883333
SDR002_120	ACCGAGACA.TCTTGGTAG	0.816667
SDR002_120	ACCGAGACA.TGTAACAGT	0.816667
SDR002_120	ACCGAGACA.TTAAGTGGT	0.966667
SDR002_120	ACCGAGTAG.CATAAGATC	0.95
SDR002_120	ACCGAGTAG.CGGACAAGT	0.783333
SDR002_120	ACCGAGTAG.CTGGTCGGT	0.866667
SDR002_120	ACCGAGTAG.TGCATACAT	0.916667
SDR002_120	ACCGATCGA.AGAGCGGAG	0.866667
SDR002_120	ACCGATCGA.GCGTGAGCT	0.8
SDR002_120	ACCGCTGTG.AGCGGTCTA	0.916667
SDR002_120	ACCGCTGTG.AGTCTAAGC	0.683333
SDR002_120	ACCGCTGTG.CAACCGGTC	0.783333
SDR002_120	ACCGCTGTG.GGAGTTAGC	0.816667
SDR002_120	ACCGCTGTG.GGTAGACAT	0.95
SDR002_120	ACCGCTGTG.TCTGTGAAG	0.783333
SDR002_120	ACCGGAAGG.CGTAATGAC	0.833333
SDR002_120	ACCGGAAGG.GACGTCAAT	0.8
SDR002_120	ACCGGAAGG.TGGATAGGT	0.95
SDR002_120	ACCGGAGTA.AATAACTCC	0.9
SDR002_120	ACCGGAGTA.ACGTCGCTC	0.866667
SDR002_120	ACCGGAGTA.GTCCACAAC	0.833333
SDR002_120	ACCGGAGTA.TCTGCGCTG	0.8
SDR002_120	ACCGGTTAC.AGTAATCAG	0.85
SDR002_120	ACCGGTTAC.CCGCACTCA	0.816667
SDR002_120	ACCGGTTAC.GATGCGACG	0.833333
SDR002_120	ACCGGTTAC.GCATTGATC	0.816667
SDR002_120	ACCGTACGC.AACAGCAGT	0.883333
SDR002_120	ACCGTACGC.AGGTCCGTC	0.933333
SDR002_120	ACCGTACGC.GGATGCGAA	0.85
SDR002_120	ACCGTACGC.GGTAGACAT	0.366667
SDR002_120	ACCGTCACG.AATACTCCG	0.916667
SDR002_120	ACCGTCACG.CCATAATCG	0.85
SDR002_120	ACCGTCACG.CTGGTACAT	0.9
SDR002_120	ACCGTCACG.TAGTAACGG	0.85
SDR002_120	ACCGTCACG.TCTCGATGC	0.833333
SDR002_120	ACCGTCCTA.AAGCAATCG	0.8
SDR002_120	ACCGTCCTA.ACCGAGTAG	0.85
SDR002_120	ACCGTCCTA.CGTTGATCC	0.8
SDR002_120	ACCGTCCTA.TATTACTCG	0.766667
SDR002_120	ACCGTCCTA.TGGTCTACG	0.816667
SDR002_120	ACCTAGCAC.AGTAAGCCA	0.916667
SDR002_120	ACCTAGCAC.AGTACGAAT	0.916667
SDR002_120	ACCTAGCAC.CCAACGGAA	0.916667
SDR002_120	ACCTAGCAC.GAGCGACTC	0.85
SDR002_120	ACCTAGCAC.GCGACACAG	0.95
SDR002_120	ACCTAGTTA.ATAGCTTGC	0.833333
SDR002_120	ACCTAGTTA.CACACTGCC	0.733333
SDR002_120	ACCTAGTTA.CACGATAGA	0.7
SDR002_120	ACCTAGTTA.GCGTGATAC	0.916667
SDR002_120	ACCTAGTTA.GGAAGTATG	0.833333
SDR002_120	ACCTAGTTA.GGTTCGCAA	0.85
SDR002_120	ACCTAGTTA.TGGACTGCC	0.65
SDR002_120	ACCTAGTTA.TTATTCGAC	0.75
SDR002_120	ACCTCCTAG.AGCTACTCA	0.933333
SDR002_120	ACCTCCTAG.AGGTGCGAG	0.483333
SDR002_120	ACCTCCTAG.AGTGGAATG	0.866667
SDR002_120	ACCTCCTAG.ATGCTGTCG	0.866667
SDR002_120	ACCTCCTAG.GCAACTCGC	0.833333
SDR002_120	ACCTGCAGA.ATTCTCTGG	0.866667
SDR002_120	ACCTGCAGA.CTCAGTGAT	0.85
SDR002_120	ACCTGCAGA.GTGTATCTG	0.9
SDR002_120	ACCTGCAGA.GTGTCTGGA	0.883333
SDR002_120	ACCTGCAGA.TGCCGACTA	0.85
SDR002_120	ACCTGCAGA.TGGAACTAA	0.95
SDR002_120	ACCTGTACC.AACAGCAGT	0.916667
SDR002_120	ACCTGTACC.ATCAGGATG	0.883333
SDR002_120	ACCTGTACC.CGTACACAC	0.866667
SDR002_120	ACCTGTACC.GACGTCAAT	0.916667
SDR002_120	ACCTTGAAG.AACAGCAGT	0.916667
SDR002_120	ACCTTGAAG.ATGAGATCC	0.833333
SDR002_120	ACCTTGAAG.CAGGATCAA	0.9
SDR002_120	ACCTTGAAG.GATCTACTT	0.95
SDR002_120	ACCTTGAAG.GTGTTGGAA	0.95
SDR002_120	ACCTTGAAG.TCTATTAGG	0.883333
SDR002_120	ACGAATCGC.CTGTGCTCA	0.783333
SDR002_120	ACGAATCGC.GGAAGAAGC	0.916667
SDR002_120	ACGACAGTC.ATTGGTTCC	0.966667
SDR002_120	ACGACAGTC.CTCAGTGAT	0.916667
SDR002_120	ACGACATCT.AACCATGGT	0.6
SDR002_120	ACGACATCT.AGGAAGGTG	0.9
SDR002_120	ACGACATCT.ATGAGCAGG	0.816667
SDR002_120	ACGACATCT.CCGCATCCT	0.883333
SDR002_120	ACGACATCT.GCCGAACCA	0.916667
SDR002_120	ACGACATCT.GTTCAGAAG	0.85
SDR002_120	ACGACATCT.TCAGTGCAA	0.85
SDR002_120	ACGACATCT.TCTCGTATC	0.933333
SDR002_120	ACGACATCT.TGATTGCTG	0.816667
SDR002_120	ACGACATCT.TGGAACTAA	0.883333
SDR002_120	ACGACGATT.AACTTAGCT	0.766667
SDR002_120	ACGACGATT.AGGTATTCC	0.816667
SDR002_120	ACGACGATT.ATTGACACG	0.9
SDR002_120	ACGACGATT.GGAAGGTAT	0.383333
SDR002_120	ACGACGATT.GTAACCATA	0.9
SDR002_120	ACGACGATT.TCACACTGC	0.883333
SDR002_120	ACGACTGCG.ACAATAGGT	0.7
SDR002_120	ACGACTGCG.CTTGGTCAT	0.8
SDR002_120	ACGAGAGCA.ACTATCCTG	0.883333
SDR002_120	ACGAGAGCA.AGCAAGTCC	0.933333
SDR002_120	ACGAGAGCA.CTCGTTCAC	0.883333
SDR002_120	ACGAGAGCA.GCACCATCG	0.95
SDR002_120	ACGAGAGCA.GGTGGAGCT	0.75
SDR002_120	ACGAGAGCA.TGGTAGCAG	0.283333
SDR002_120	ACGAGCTTC.CAACGCACA	0.816667
SDR002_120	ACGAGCTTC.CCAATATAC	0.883333
SDR002_120	ACGAGCTTC.GCTTACGTT	0.783333
SDR002_120	ACGAGCTTC.GTGGTACGG	0.783333
SDR002_120	ACGATGACC.CGACCTGTA	0.85
SDR002_120	ACGATGACC.TAGATCTGT	0.85
SDR002_120	ACGATGGAA.ACTTGATCT	0.95
SDR002_120	ACGATGGAA.CATTGACAA	0.916667
SDR002_120	ACGATGGAA.GATACTGTG	0.85
SDR002_120	ACGATGGAA.TAACCGTGA	0.866667
SDR002_120	ACGATGGAA.TTCATTCGC	0.916667
SDR002_120	ACGCAAGAT.ATTAGCCAC	0.95
SDR002_120	ACGCACACT.GTCCTAGTT	0.783333
SDR002_120	ACGCACACT.TGCGTATCT	0.916667
SDR002_120	ACGCGACAG.CCGCATCCT	0.933333
SDR002_120	ACGCGACAG.CCTATTCAA	0.933333
SDR002_120	ACGCGACAG.GACACGCAA	0.883333
SDR002_120	ACGCGACAG.GGTCCTGGT	0.933333
SDR002_120	ACGCGTGAC.ACAATAGGT	0.683333
SDR002_120	ACGCGTGAC.ACTCCGGTT	0.966667
SDR002_120	ACGCGTGAC.AGAGAGTGG	0.716667
SDR002_120	ACGCGTGAC.AGGTGCGAG	0.8
SDR002_120	ACGCGTGAC.ATAGTCTCC	0.866667
SDR002_120	ACGCGTGAC.TACTTCCAG	0.833333
SDR002_120	ACGCGTGAC.TGACCTATG	0.85
SDR002_120	ACGCTAGTG.ACGAGAGCA	0.9
SDR002_120	ACGCTAGTG.AGTGTGCAC	0.95
SDR002_120	ACGCTAGTG.ATGTCGCCT	0.45
SDR002_120	ACGCTAGTG.CAATACCAC	0.966667
SDR002_120	ACGCTAGTG.CACTACAGG	0.666667
SDR002_120	ACGCTAGTG.CAGCACGTG	0.833333
SDR002_120	ACGCTAGTG.CCAGTTACG	0.666667
SDR002_120	ACGCTAGTG.TATCATGCT	0.95
SDR002_120	ACGCTATGT.ACCTAGCAC	0.683333
SDR002_120	ACGCTATGT.ACGCAAGAT	0.933333
SDR002_120	ACGCTATGT.CACGTCATA	0.933333
SDR002_120	ACGCTATGT.GCACGTAGA	0.866667
SDR002_120	ACGCTATGT.TCGCCAAGC	0.933333
SDR002_120	ACGCTCTTA.CACCTCAAC	0.883333
SDR002_120	ACGCTCTTA.CCAACGGAA	0.866667
SDR002_120	ACGCTCTTA.GAGCCATCC	0.783333
SDR002_120	ACGCTCTTA.TGCGCACTG	0.85
SDR002_120	ACGGACCAT.AACCGTGAG	0.866667
SDR002_120	ACGGACCAT.CAAGAGGAG	0.8
SDR002_120	ACGGACCAT.CATTGCAGA	0.933333
SDR002_120	ACGGACCAT.TATCCTCAG	0.85
SDR002_120	ACGGACCAT.TATTACAGC	0.8
SDR002_120	ACGGACCAT.TGCAGTTCA	0.833333
SDR002_120	ACGGTGCCT.ACCAGCGTT	0.9
SDR002_120	ACGGTGCCT.ACCTAGCAC	0.883333
SDR002_120	ACGGTGCCT.ATATAGCGT	0.866667
SDR002_120	ACGGTGCCT.CGTGGTACC	0.95
SDR002_120	ACGGTGCCT.CTGCAGAGC	0.75
SDR002_120	ACGGTGCCT.GCCACATGG	0.866667
SDR002_120	ACGGTGCCT.TAGATCTGT	0.833333
SDR002_120	ACGGTGCCT.TGTCTACAC	0.916667
SDR002_120	ACGGTGTAC.CATACAACC	0.866667
SDR002_120	ACGGTGTAC.CGTCAGCAC	0.883333
SDR002_120	ACGGTGTAC.GTCATTCTA	0.833333
SDR002_120	ACGTACTGC.TGGATTAGC	0.766667
SDR002_120	ACGTAGTAT.ATAGTCTCC	0.883333
SDR002_120	ACGTAGTAT.ATGGATATC	0.65
SDR002_120	ACGTAGTAT.CCAGGAGTT	0.666667
SDR002_120	ACGTAGTAT.CGAGCCGTT	0.866667
SDR002_120	ACGTAGTAT.CTACCTGCG	0.466667
SDR002_120	ACGTAGTAT.GAATCAACC	0.933333
SDR002_120	ACGTAGTAT.GACATAACG	0.8
SDR002_120	ACGTAGTAT.GCCTTAGAG	0.833333
SDR002_120	ACGTATGTC.ACACTAACG	0.916667
SDR002_120	ACGTATGTC.AGAAGAGTC	0.783333
SDR002_120	ACGTATGTC.CAATCAAGT	0.966667
SDR002_120	ACGTATGTC.CTGTACGAC	0.816667
SDR002_120	ACGTATGTC.GGAGACACA	0.916667
SDR002_120	ACGTATGTC.TCCTTCAAC	0.95
SDR002_120	ACGTATGTC.TTCTGGTGC	0.866667
SDR002_120	ACGTCGCTC.CCTAAGTCT	0.85
SDR002_120	ACGTCGCTC.GCCGTTGTT	0.85
SDR002_120	ACGTCGCTC.GCGTAACAA	0.8
SDR002_120	ACGTCGCTC.GGTACTTCC	0.816667
SDR002_120	ACGTCTATG.ACTAAGTTC	0.833333
SDR002_120	ACGTCTATG.ATTCATGTG	0.816667
SDR002_120	ACGTCTATG.CGTTACACC	0.85
SDR002_120	ACGTCTATG.GCAGATCCG	0.816667
SDR002_120	ACGTCTATG.TGACAAGTT	0.833333
SDR002_120	ACGTCTATG.TGTGCAGTA	0.833333
SDR002_120	ACGTCTATG.TTGCAGTCA	0.783333
SDR002_120	ACGTGAATC.AACGATGAC	0.816667
SDR002_120	ACGTGAATC.ACATGGATT	0.483333
SDR002_120	ACGTGAATC.CCGGTTGAG	0.933333
SDR002_120	ACGTGAATC.CGATTGAAC	0.683333
SDR002_120	ACGTGAATC.CTCTACGCA	0.866667
SDR002_120	ACGTGAATC.GATTCTCGG	0.866667
SDR002_120	ACGTGAATC.TGTAGGTTA	0.9
SDR002_120	ACGTGCTCG.ATCACCGCA	0.816667
SDR002_120	ACGTGCTCG.CCTCATAAC	0.866667
SDR002_120	ACGTGCTCG.CTGCAGAGC	0.95
SDR002_120	ACGTGCTCG.CTTAGGACT	0.933333
SDR002_120	ACGTGTAGT.AGGTCAGCA	0.933333
SDR002_120	ACGTGTAGT.GGAAGGTAT	0.933333
SDR002_120	ACGTGTAGT.TCACGACAA	0.766667
SDR002_120	ACGTTCAAT.ACGTGCTCG	0.833333
SDR002_120	ACGTTCAAT.AGAAGAGTC	0.8
SDR002_120	ACGTTCAAT.AGTCGATCA	0.816667
SDR002_120	ACGTTCAAT.ATTGACACG	0.933333
SDR002_120	ACGTTCAAT.CTGTGGTGG	0.616667
SDR002_120	ACGTTCAAT.GTCTTCTCG	0.9
SDR002_120	ACGTTCAAT.TAAGCCATT	0.966667
SDR002_120	ACGTTCAAT.TAATCTGGA	0.883333
SDR002_120	ACGTTCAAT.TGCAGTCGG	0.883333
SDR002_120	ACTAACCGA.ATCTTACAG	0.816667
SDR002_120	ACTAACCGA.CCGCATCCT	0.933333
SDR002_120	ACTAACCGA.GGAAGGTAT	0.8
SDR002_120	ACTAACCGA.GTGCATCAA	0.733333
SDR002_120	ACTAACCGA.TATCGGAAC	0.65
SDR002_120	ACTAAGTTC.ACAGCGGTC	0.8
SDR002_120	ACTAAGTTC.AGGAGGTGA	0.9
SDR002_120	ACTACCATC.ACGCACACT	0.833333
SDR002_120	ACTACCATC.ATACCGAAG	0.9
SDR002_120	ACTACCATC.CAGGAGCCT	0.85
SDR002_120	ACTACCATC.CTAGTGCTG	0.75
SDR002_120	ACTACCATC.GATACCGGA	0.85
SDR002_120	ACTACTCAT.ATGAGATCC	0.9
SDR002_120	ACTACTCAT.ATGCTGTCG	0.45
SDR002_120	ACTACTCAT.CCTACTAGA	0.733333
SDR002_120	ACTACTCAT.CCTCCTTGT	0.816667
SDR002_120	ACTACTCAT.TAGCACTAT	0.666667
SDR002_120	ACTACTCAT.TCGCCAAGC	0.716667
SDR002_120	ACTACTCAT.TCTAGTGAC	0.766667
SDR002_120	ACTATCCTG.ACCTTGAAG	0.883333
SDR002_120	ACTATCCTG.ACTGCTAGT	0.85
SDR002_120	ACTATCCTG.GCGAAGACA	0.833333
SDR002_120	ACTATCCTG.TCGTAATAG	0.85
SDR002_120	ACTATTGTC.AGATACGTT	0.916667
SDR002_120	ACTATTGTC.ATCACCGCA	0.866667
SDR002_120	ACTATTGTC.CCATTACAG	0.8
SDR002_120	ACTATTGTC.GGACGAGCA	0.783333
SDR002_120	ACTATTGTC.TCCACGTGC	0.75
SDR002_120	ACTCACGAA.AAGGAACAG	0.933333
SDR002_120	ACTCACGAA.AATCTGACC	0.866667
SDR002_120	ACTCACGAA.CAGGATCAA	0.833333
SDR002_120	ACTCACGAA.TCAGCTCAG	0.883333
SDR002_120	ACTCATTCA.CGAGCTTAC	0.416667
SDR002_120	ACTCCAACT.TCGCGTCAT	0.95
SDR002_120	ACTCCAACT.TGCCATCTC	0.9
SDR002_120	ACTCCAACT.TGTAGCAAG	0.883333
SDR002_120	ACTCCGGTT.ACGATGGAA	0.833333
SDR002_120	ACTCCGGTT.AGCGGTCTA	0.8
SDR002_120	ACTCCGGTT.CTATTCCGT	0.883333
SDR002_120	ACTCCGTCG.AAGTTGCCA	0.733333
SDR002_120	ACTCCGTCG.AGAAGTCCT	0.85
SDR002_120	ACTCCGTCG.CAGATCATT	0.85
SDR002_120	ACTCCGTCG.CCGACTGTT	0.7
SDR002_120	ACTCCGTCG.GCAGCTCTT	0.933333
SDR002_120	ACTCCGTCG.TATCCTCAG	0.816667
SDR002_120	ACTCCTGAG.AGCCACTTC	0.716667
SDR002_120	ACTCGAGTC.AATGCTGAT	0.8
SDR002_120	ACTCGAGTC.CAAGCCTCG	0.883333
SDR002_120	ACTCGAGTC.CCGTCAGGT	0.933333
SDR002_120	ACTCGAGTC.CTGATCCGA	0.883333
SDR002_120	ACTCGAGTC.GGAACCTAG	0.316667
SDR002_120	ACTCGAGTC.TATGAGACC	0.883333
SDR002_120	ACTCGAGTC.TCGAACGCT	0.883333
SDR002_120	ACTCGCTGT.AGCGACACC	0.933333
SDR002_120	ACTCGCTGT.GTTACTACT	0.7
SDR002_120	ACTCGCTGT.TATTGACTG	0.85
SDR002_120	ACTCGCTGT.TTGATGAGT	0.65
SDR002_120	ACTCGTAGG.AAGCAGCAT	0.9
SDR002_120	ACTCGTAGG.AGTACGAAT	0.966667
SDR002_120	ACTCGTAGG.ATTCCGTAC	0.783333
SDR002_120	ACTCGTAGG.ATTGACACG	0.933333
SDR002_120	ACTCGTAGG.CACTGGTCC	0.833333
SDR002_120	ACTCGTAGG.GATCGATAC	0.316667
SDR002_120	ACTCGTAGG.TCCAGCAGC	0.816667
SDR002_120	ACTCGTCTA.ACCGATCGA	0.866667
SDR002_120	ACTCGTCTA.AGCCTCGCA	0.766667
SDR002_120	ACTCGTCTA.CAACACTCC	0.85
SDR002_120	ACTCGTCTA.CGATTGAAC	0.666667
SDR002_120	ACTCGTCTA.TAGGATTAG	0.8
SDR002_120	ACTCGTCTA.TATAATCGC	0.866667
SDR002_120	ACTCGTCTA.TCTATTAGG	0.833333
SDR002_120	ACTCGTCTA.TCTGTGAAG	0.916667
SDR002_120	ACTCTAGGA.CTCGCAAGA	0.833333
SDR002_120	ACTCTAGGA.TACGTTGGA	0.766667
SDR002_120	ACTCTAGGA.TCAACACTC	0.233333
SDR002_120	ACTCTAGGA.TCCGTATAC	0.833333
SDR002_120	ACTCTAGGA.TGATAGAGG	0.966667
SDR002_120	ACTCTCACA.GACCAGAGA	0.9
SDR002_120	ACTCTGCTC.AGATCTGAC	0.8
SDR002_120	ACTCTGCTC.CGCATAACT	0.683333
SDR002_120	ACTCTGCTC.GAATAAGAG	0.9
SDR002_120	ACTCTGCTC.GCGGAGATT	0.383333
SDR002_120	ACTCTGCTC.TAGCACTAT	0.766667
SDR002_120	ACTCTGCTC.TGGTAACCA	0.633333
SDR002_120	ACTCTGCTC.TGTGGACAA	0.883333
SDR002_120	ACTGACTAC.ATCATTACG	0.866667
SDR002_120	ACTGACTAC.CATCTCACG	0.833333
SDR002_120	ACTGACTAC.CCGTACGGA	0.85
SDR002_120	ACTGACTAC.GCCAATGAA	0.8
SDR002_120	ACTGACTAC.TATACCACT	0.7
SDR002_120	ACTGCTAGT.ACCATTCAC	0.75
SDR002_120	ACTGCTAGT.ATAGCCTAA	0.916667
SDR002_120	ACTGCTAGT.CCGATGTTC	0.266667
SDR002_120	ACTGCTAGT.TACTCGACC	0.4
SDR002_120	ACTGCTAGT.TTGCAGTCA	0.783333
SDR002_120	ACTGGACCA.AACGCCTAC	0.85
SDR002_120	ACTGGACCA.AAGACGAAG	0.833333
SDR002_120	ACTGGACCA.AAGCTTGCA	0.916667
SDR002_120	ACTGGACCA.ACTCCGTCG	0.916667
SDR002_120	ACTGGACCA.CAATGTGCT	0.766667
SDR002_120	ACTGGACCA.CAGGTTGTC	0.85
SDR002_120	ACTGGACCA.GACCGGTAG	0.8
SDR002_120	ACTGGACCA.GAGCACATT	0.666667
SDR002_120	ACTGGACCA.GCAGGAGAA	0.9
SDR002_120	ACTGGACCA.GTCTGACGT	0.966667
SDR002_120	ACTGGACCA.TACCGATTG	0.766667
SDR002_120	ACTGGACCA.TAGCGAGAA	0.883333
SDR002_120	ACTGGACCA.TCATGCTCA	0.933333
SDR002_120	ACTGGACCA.TCTGCGCTG	0.933333
SDR002_120	ACTGGTCAG.ACCGTCACG	0.833333
SDR002_120	ACTGGTCAG.AGCCACTTC	0.833333
SDR002_120	ACTGGTCAG.CTAGACATG	0.9
SDR002_120	ACTGGTCAG.TCAAGGAGT	0.916667
SDR002_120	ACTGGTCAG.TCGGTATCA	0.85
SDR002_120	ACTGGTGCT.CGTTACACC	0.7
SDR002_120	ACTGGTGCT.TTATCCAAG	0.75
SDR002_120	ACTGTAATC.AATATCGCT	0.9
SDR002_120	ACTGTAATC.ACTCTCACA	0.8
SDR002_120	ACTGTAATC.CCTATTCAA	0.916667
SDR002_120	ACTGTAATC.CTATAGCTC	0.833333
SDR002_120	ACTGTAATC.CTCGAACTG	0.733333
SDR002_120	ACTGTAATC.GAACAACCA	0.85
SDR002_120	ACTGTAATC.GCAACCAAC	0.916667
SDR002_120	ACTGTAATC.TAGATCTGT	0.616667
SDR002_120	ACTGTAATC.TATCCTCAG	0.75
SDR002_120	ACTGTAATC.TCCGATCTG	0.916667
SDR002_120	ACTGTAATC.TGTATCGTG	0.916667
SDR002_120	ACTGTGTCA.ACGCACACT	0.933333
SDR002_120	ACTGTGTCA.CGTGGTACC	0.75
SDR002_120	ACTGTGTCA.GTAAGGTCC	0.933333
SDR002_120	ACTGTGTCA.TACCTATCC	0.8
SDR002_120	ACTGTGTCA.TGCCGAACT	0.533333
SDR002_120	ACTTAGCTT.CACGTAGAC	0.933333
SDR002_120	ACTTAGCTT.GCGATATGA	0.916667
SDR002_120	ACTTAGCTT.GTAGCCTTG	0.883333
SDR002_120	ACTTCAGTA.TACAAGAGG	0.8
SDR002_120	ACTTCGCAG.AGAGGTGAA	0.916667
SDR002_120	ACTTCGCAG.AGTACGAAT	0.683333
SDR002_120	ACTTCGCAG.ATACGAGGT	0.816667
SDR002_120	ACTTCGCAG.CTCATGCCA	0.783333
SDR002_120	ACTTCGCAG.GATCGCACT	0.766667
SDR002_120	ACTTCGCAG.GTACGTCTA	0.766667
SDR002_120	ACTTCGCAG.TCCAAGTAA	0.8
SDR002_120	ACTTCGCAG.TGCGCACTG	0.816667
SDR002_120	ACTTCTAAC.AGTAATCAG	0.9
SDR002_120	ACTTCTAAC.AGTTAGGTC	0.85
SDR002_120	ACTTCTAAC.ATTAGCACA	0.883333
SDR002_120	ACTTCTAAC.GAGTCCAAT	0.383333
SDR002_120	ACTTCTAAC.GTTATCGAT	0.8
SDR002_120	ACTTCTAAC.TACAAGAGG	0.9
SDR002_120	ACTTCTAAC.TATGGTTGG	0.916667
SDR002_120	ACTTCTAAC.TGTGCCATG	0.866667
SDR002_120	ACTTCTAAC.TTCCTAAGG	0.9
SDR002_120	ACTTCTTGG.CAATTGTCT	0.916667
SDR002_120	ACTTCTTGG.CGCAATCGA	0.866667
SDR002_120	ACTTCTTGG.CTAGTTCCA	0.8
SDR002_120	ACTTCTTGG.CTCCGCATT	0.9
SDR002_120	ACTTCTTGG.GAATTCAGT	0.85
SDR002_120	ACTTGATCT.ACGCTCTTA	0.933333
SDR002_120	ACTTGATCT.CAACTAATC	0.9
SDR002_120	ACTTGATCT.CACTGGTCC	0.683333
SDR002_120	ACTTGATCT.CCACTTCGC	0.966667
SDR002_120	ACTTGATCT.CCTGCTCCA	0.65
SDR002_120	ACTTGATCT.CGGTTCGTA	0.383333
SDR002_120	ACTTGATCT.TAACATTGG	0.8
SDR002_120	AGAAGAGTC.AAGTAGGAC	0.266667
SDR002_120	AGAAGAGTC.CATCCAGGA	0.85
SDR002_120	AGAAGAGTC.CTCATTAGT	0.916667
SDR002_120	AGAAGAGTC.GAACGCTGT	0.816667
SDR002_120	AGAAGAGTC.GCTTCTGAA	0.916667
SDR002_120	AGAAGAGTC.GTGGACTGG	0.916667
SDR002_120	AGAAGAGTC.TCTAGCTGG	0.883333
SDR002_120	AGAAGAGTC.TCTATTAGG	0.933333
SDR002_120	AGAAGAGTC.TGGTAGCAG	0.766667
SDR002_120	AGAAGAGTC.TTAACGGAG	0.9
SDR002_120	AGAAGCTGC.ACTCTCACA	0.616667
SDR002_120	AGAAGCTGC.AGAGGTGAA	0.733333
SDR002_120	AGAAGCTGC.CGGTAGCTT	0.933333
SDR002_120	AGAAGCTGC.GAGGTCACG	0.833333
SDR002_120	AGAAGTAAC.TAATGTAGC	0.666667
SDR002_120	AGAAGTCCT.ACTATTGTC	0.833333
SDR002_120	AGAAGTCCT.TGCTTACGG	0.816667
SDR002_120	AGAAGTCCT.TGTCACATA	0.816667
SDR002_120	AGAATCAGA.ACCTGCAGA	0.766667
SDR002_120	AGAATCAGA.AGCTACTCA	0.9
SDR002_120	AGAATCAGA.AGGATCTCA	0.85
SDR002_120	AGAATCAGA.CCGCAATGG	0.5
SDR002_120	AGAATCAGA.CCTCCAATC	0.8
SDR002_120	AGAATCAGA.CGATAGGTG	0.833333
SDR002_120	AGAATCAGA.CGTGTCCGA	0.966667
SDR002_120	AGAATCAGA.TTGATGAGT	0.916667
SDR002_120	AGACATATC.CCAGGAGTT	0.883333
SDR002_120	AGACATATC.CGCGCACAT	0.966667
SDR002_120	AGACATATC.CTGTGCTCA	0.816667
SDR002_120	AGACATATC.GATGCAGAA	0.916667
SDR002_120	AGACATATC.GCGTGAGCT	0.916667
SDR002_120	AGACATATC.GTTGACCAT	0.583333
SDR002_120	AGACATCCA.AGGAATTGG	0.9
SDR002_120	AGACATCCA.CAGTTGAGT	0.866667
SDR002_120	AGACATCCA.CCATAAGTA	0.916667
SDR002_120	AGACATCCA.GCGTTCAGA	0.933333
SDR002_120	AGACATCCA.TACCTCCTC	0.916667
SDR002_120	AGACCACGC.ACAGTATTG	0.766667
SDR002_120	AGACCACGC.ATATCCGAT	0.933333
SDR002_120	AGACCACGC.CAAGCGCAT	0.866667
SDR002_120	AGACCACGC.GCCTGCATC	0.833333
SDR002_120	AGACCACGC.TAGAGCCAG	0.833333
SDR002_120	AGACCAGCT.AATGCTGAT	0.866667
SDR002_120	AGACCAGCT.ATTCCGTAC	0.833333
SDR002_120	AGACCAGCT.GAATTCAGT	0.566667
SDR002_120	AGACGCCTG.AAGGAAGTC	0.85
SDR002_120	AGACGCCTG.ATGATAGCT	0.9
SDR002_120	AGACGCCTG.CAGTCCTAA	0.833333
SDR002_120	AGACGCCTG.CCACATTAG	0.916667
SDR002_120	AGACGCCTG.TCTACAGTT	0.9
SDR002_120	AGACGCCTG.TCTATTAGG	0.916667
SDR002_120	AGACGCTAT.ACTGGACCA	0.816667
SDR002_120	AGACGCTAT.CATGACGTT	0.916667
SDR002_120	AGACGCTAT.GTCAAGATC	0.933333
SDR002_120	AGACGGAGG.AACACACTC	0.9
SDR002_120	AGACGGAGG.AGTCTGGAA	0.883333
SDR002_120	AGACGGAGG.ATGAGTGTG	0.75
SDR002_120	AGACGGAGG.GATGCGGTT	0.916667
SDR002_120	AGACTAGTA.ACCGGTTAC	0.85
SDR002_120	AGACTAGTA.CGACCACTT	0.916667
SDR002_120	AGACTAGTA.CTGGAGCGA	0.616667
SDR002_120	AGACTAGTA.GAGCCATCC	0.583333
SDR002_120	AGACTAGTA.TCTATGACA	0.916667
SDR002_120	AGACTTCGT.AACAATGCA	0.8
SDR002_120	AGACTTCGT.ACAGGAACT	0.866667
SDR002_120	AGACTTCGT.AGTCCAGTG	0.85
SDR002_120	AGACTTCGT.CTACGAGAA	0.766667
SDR002_120	AGACTTCGT.GCTACCGAG	0.866667
SDR002_120	AGACTTCGT.TCCATCATT	0.933333
SDR002_120	AGAGAGTGG.AGCGTAGAA	0.85
SDR002_120	AGAGAGTGG.AGTGAACGG	0.8
SDR002_120	AGAGAGTGG.CTCGAACTG	0.916667
SDR002_120	AGAGAGTGG.GTCTTCATA	0.783333
SDR002_120	AGAGCCGCA.AGTTGCCTT	0.816667
SDR002_120	AGAGCCGCA.CAGATCGAC	0.766667
SDR002_120	AGAGCCGCA.CTATCTTGA	0.816667
SDR002_120	AGAGCCGCA.CTTCACTGT	0.666667
SDR002_120	AGAGCCGCA.GCACGCATT	0.916667
SDR002_120	AGAGCGCGA.AAGCTGGTC	0.783333
SDR002_120	AGAGCGCGA.ACCATACTT	0.866667
SDR002_120	AGAGCGCGA.CCGTTCCAA	0.933333
SDR002_120	AGAGCGCGA.GAATCGAGA	0.9
SDR002_120	AGAGCGCGA.GCATTGATC	0.866667
SDR002_120	AGAGCGCGA.TACAGTTAG	0.95
SDR002_120	AGAGCGCGA.TGATGACAG	0.916667
SDR002_120	AGAGCGCGA.TGGATAGGT	0.916667
SDR002_120	AGAGCGGAG.CACTCACTA	0.75
SDR002_120	AGAGCGGAG.CCGCTCATG	0.8
SDR002_120	AGAGGACGT.ATGCGCCGT	0.816667
SDR002_120	AGAGGTGAA.ACCGCTGTG	0.866667
SDR002_120	AGAGGTGAA.AGCAAGTCC	0.9
SDR002_120	AGAGGTGAA.ATGTCGCCT	0.85
SDR002_120	AGAGGTGAA.ATTAGCACA	0.85
SDR002_120	AGAGGTGAA.CCGCTATCC	0.933333
SDR002_120	AGAGGTGAA.CTCGACTGC	0.8
SDR002_120	AGAGGTGAA.TTACTAGTC	0.833333
SDR002_120	AGATACGTT.ATGGACGTT	0.866667
SDR002_120	AGATACGTT.CCTCGAGAG	0.816667
SDR002_120	AGATACGTT.GCGATGGTG	0.85
SDR002_120	AGATACGTT.GGATCAATG	0.916667
SDR002_120	AGATACGTT.GGTTCGCAA	0.8
SDR002_120	AGATACGTT.GTTATCGAT	0.816667
SDR002_120	AGATACGTT.TGACCTCCT	0.916667
SDR002_120	AGATATGGA.AGATGTTGG	0.883333
SDR002_120	AGATATGGA.CCTAAGAAG	0.933333
SDR002_120	AGATATGGA.GCTAGTGGA	0.816667
SDR002_120	AGATATGGA.TCATGCAGG	0.916667
SDR002_120	AGATCGAGT.AACGGAGAT	0.9
SDR002_120	AGATCGAGT.AGTGTTCTG	0.9
SDR002_120	AGATCGAGT.TTCCAGGAG	0.8
SDR002_120	AGATCTGAC.AGTCAGTTG	0.866667
SDR002_120	AGATCTGAC.CCTTCGAGC	0.95
SDR002_120	AGATCTGAC.CTAGAGGTA	0.833333
SDR002_120	AGATCTGAC.GAGAACAGG	0.833333
SDR002_120	AGATCTGAC.GCATACATG	0.916667
SDR002_120	AGATCTGAC.TATAGTGCG	0.85
SDR002_120	AGATCTTCA.ACTGTAATC	0.883333
SDR002_120	AGATCTTCA.GTCACTATG	0.883333
SDR002_120	AGATGAAGA.ATTGCGCTA	0.85
SDR002_120	AGATGAGAT.AGAGAGTGG	0.833333
SDR002_120	AGATGAGAT.CACAACCAG	0.866667
SDR002_120	AGATGAGAT.GACAATGTT	0.9
SDR002_120	AGATGAGAT.GGTCCTAAG	0.65
SDR002_120	AGATGAGAT.TGATTGCTG	0.916667
SDR002_120	AGATGTTGG.ACCTAGCAC	0.883333
SDR002_120	AGATGTTGG.ATCAGTCGA	0.933333
SDR002_120	AGATGTTGG.ATGGACGTT	0.866667
SDR002_120	AGATGTTGG.CAATCATAC	0.9
SDR002_120	AGATGTTGG.CATCCACCG	0.95
SDR002_120	AGATGTTGG.CGCAACCTC	0.95
SDR002_120	AGATGTTGG.CTGAGTAGC	0.833333
SDR002_120	AGATGTTGG.CTTAATCGT	0.866667
SDR002_120	AGATGTTGG.GGAGTACAG	0.766667
SDR002_120	AGATGTTGG.TATCATGCT	0.866667
SDR002_120	AGCAACATT.AATTGGATC	0.933333
SDR002_120	AGCAACATT.CTGACGATG	0.9
SDR002_120	AGCAACATT.GAACCAGTT	0.866667
SDR002_120	AGCAACATT.GTATACAGA	0.783333
SDR002_120	AGCAACATT.TGAGAATCC	0.9
SDR002_120	AGCAACATT.TTCGCTGAG	0.95
SDR002_120	AGCAAGTCC.ATCGGTGGT	0.833333
SDR002_120	AGCAAGTCC.CGTGCCTAT	0.4
SDR002_120	AGCAAGTCC.CTCGTGTCC	0.766667
SDR002_120	AGCAAGTCC.TACGACTTG	0.916667
SDR002_120	AGCAAGTCC.TGCATACAT	0.933333
SDR002_120	AGCACACCT.CGAGTAGCA	0.7
SDR002_120	AGCACACCT.TACGACTTG	0.883333
SDR002_120	AGCACACCT.TGGAAGATT	0.883333
SDR002_120	AGCACCAGC.AGACATATC	0.933333
SDR002_120	AGCACCAGC.ATAGAGCAG	0.866667
SDR002_120	AGCACCAGC.CACATATCA	0.616667
SDR002_120	AGCACCAGC.CCTGCTCCA	0.9
SDR002_120	AGCACCAGC.CGCTTATGA	0.9
SDR002_120	AGCACCAGC.CTAATACGC	0.9
SDR002_120	AGCACCAGC.GAGTTATAG	0.766667
SDR002_120	AGCACCAGC.TGGAACTAA	0.916667
SDR002_120	AGCACCGTG.ACTACTCAT	0.733333
SDR002_120	AGCACCGTG.CTGAGTAGC	0.85
SDR002_120	AGCACCGTG.GACCGCTTC	0.85
SDR002_120	AGCACCGTG.TTACGGACC	0.866667
SDR002_120	AGCAGACAA.ACAAGTACA	0.866667
SDR002_120	AGCAGACAA.AGCAGACAA	0.75
SDR002_120	AGCAGACAA.CAAGTACGA	0.85
SDR002_120	AGCAGACAA.CGGTTCTAT	0.883333
SDR002_120	AGCAGACAA.TGACCTCCT	0.933333
SDR002_120	AGCAGACAA.TGTATGTAG	0.833333
SDR002_120	AGCATATGG.AGACCACGC	0.883333
SDR002_120	AGCATATGG.CACACCTGT	0.933333
SDR002_120	AGCATATGG.CCATTACAG	0.8
SDR002_120	AGCATATGG.CTGGACTAA	0.9
SDR002_120	AGCATATGG.GGAATTGGA	0.8
SDR002_120	AGCATTCCA.AACTTAGCT	0.783333
SDR002_120	AGCATTCCA.AATCAGGAG	0.783333
SDR002_120	AGCATTCCA.ACTGTAATC	0.816667
SDR002_120	AGCATTCCA.AGTCATACT	0.8
SDR002_120	AGCATTCCA.CAGAAGTGA	0.716667
SDR002_120	AGCATTCCA.GACTTCACC	0.7
SDR002_120	AGCATTCCA.GCAATGAGA	0.933333
SDR002_120	AGCATTCCA.GGTCTTGCA	0.916667
SDR002_120	AGCATTGTT.AAGCTTGCA	0.783333
SDR002_120	AGCATTGTT.TTGCGAACA	0.916667
SDR002_120	AGCCACTTC.ACGGTGCCT	0.966667
SDR002_120	AGCCACTTC.ACTGTAATC	0.866667
SDR002_120	AGCCACTTC.CTGACAGCA	0.85
SDR002_120	AGCCACTTC.GAGGTCCTT	0.783333
SDR002_120	AGCCACTTC.GCAGCTCTT	0.883333
SDR002_120	AGCCACTTC.TAACATTGG	0.916667
SDR002_120	AGCCACTTC.TCGCTTAAC	0.9
SDR002_120	AGCCAGGAC.ACATGGATT	0.666667
SDR002_120	AGCCAGGAC.ATAGTCTCC	0.833333
SDR002_120	AGCCAGGAC.CTCTCAGTC	0.9
SDR002_120	AGCCAGGAC.CTGGTACAT	0.9
SDR002_120	AGCCAGGAC.TGGTCTACG	0.9
SDR002_120	AGCCAGGAC.TTCGCATCC	0.7
SDR002_120	AGCCGGATC.ACAGGAACT	0.866667
SDR002_120	AGCCGGATC.AGCACCGTG	0.883333
SDR002_120	AGCCGGATC.CGTGTGTGG	0.95
SDR002_120	AGCCGTTCT.AACAGCAGT	0.933333
SDR002_120	AGCCGTTCT.ACGTGTAGT	0.85
SDR002_120	AGCCGTTCT.CACAACCAG	0.816667
SDR002_120	AGCCGTTCT.CTGCGATTC	0.75
SDR002_120	AGCCGTTCT.GGAAGTATG	0.9
SDR002_120	AGCCGTTCT.GGATAATAC	0.933333
SDR002_120	AGCCGTTCT.GTTGACGTG	0.933333
SDR002_120	AGCCTCGCA.CATCAATAG	0.783333
SDR002_120	AGCCTCGCA.CCAGTCTCA	0.783333
SDR002_120	AGCCTCGCA.GAACTATGG	0.483333
SDR002_120	AGCCTCGCA.GAGGTGAGC	0.8
SDR002_120	AGCCTCGCA.TGGAATCGT	0.633333
SDR002_120	AGCCTCTAG.ACGACAGTC	0.833333
SDR002_120	AGCCTCTAG.CACCTACGC	0.783333
SDR002_120	AGCCTCTAG.CTGGAGCGA	0.866667
SDR002_120	AGCCTCTAG.GATTATGCG	0.833333
SDR002_120	AGCCTCTAG.GCATGTAAG	0.9
SDR002_120	AGCCTCTAG.TGACGATGA	0.866667
SDR002_120	AGCCTCTAG.TTCACTGGA	0.866667
SDR002_120	AGCGACACC.CCATAGCCA	0.883333
SDR002_120	AGCGACACC.GGACACTGG	0.933333
SDR002_120	AGCGCATGA.CCTGTTAGC	0.85
SDR002_120	AGCGCATGA.CGAGTAGCA	0.85
SDR002_120	AGCGCATGA.GCATTGATC	0.816667
SDR002_120	AGCGCATGA.GCCTAACGG	0.433333
SDR002_120	AGCGGAACA.CAATCAAGT	0.95
SDR002_120	AGCGGAACA.CATACAACC	0.9
SDR002_120	AGCGGAACA.GAGAACAGG	0.816667
SDR002_120	AGCGGAACA.GCCGTTGTT	0.85
SDR002_120	AGCGGAACA.GCGTGATAC	0.8
SDR002_120	AGCGGAACA.GGAGAATGA	0.816667
SDR002_120	AGCGGAACA.TCGCATTCG	0.85
SDR002_120	AGCGGAACA.TTAAGTGGT	0.866667
SDR002_120	AGCGGTAAG.CTTAACAGC	0.85
SDR002_120	AGCGGTAAG.TGCCGCTAC	0.616667
SDR002_120	AGCGGTAAG.TGGAGAACC	0.95
SDR002_120	AGCGGTAAG.TTAAGTGGT	0.85
SDR002_120	AGCGGTCTA.AACAACTGG	0.85
SDR002_120	AGCGGTCTA.CACAACGCT	0.766667
SDR002_120	AGCGGTCTA.GTCTACCAA	0.833333
SDR002_120	AGCGGTCTA.TCGTAGGAA	0.883333
SDR002_120	AGCGGTCTA.TTCAGTGCC	0.866667
SDR002_120	AGCGGTCTA.TTCATTCGC	0.916667
SDR002_120	AGCGTAGAA.ACTTAGCTT	0.866667
SDR002_120	AGCGTAGAA.CGCTGTAGT	0.966667
SDR002_120	AGCGTAGAA.GATAGTTCT	0.916667
SDR002_120	AGCGTAGAA.GCAGCTTGA	0.8
SDR002_120	AGCGTAGAA.GTTATCGAT	0.8
SDR002_120	AGCGTAGAA.TCCACGTGC	0.866667
SDR002_120	AGCGTAGAA.TTAGCGTCT	0.8
SDR002_120	AGCGTCGTC.AGACCACGC	0.8
SDR002_120	AGCGTCGTC.AGTCTAAGC	0.8
SDR002_120	AGCGTCGTC.CCTTAACAT	0.8
SDR002_120	AGCGTCGTC.TCGTACCTT	0.883333
SDR002_120	AGCTACTCA.ATACGAGGT	0.883333
SDR002_120	AGCTACTCA.CATCGAAGC	0.85
SDR002_120	AGCTACTCA.CGCACTGAA	0.866667
SDR002_120	AGCTACTCA.GAGGTCCTT	0.9
SDR002_120	AGCTACTCA.GTAGAGAGC	0.716667
SDR002_120	AGCTACTCA.TATGACCGA	0.8
SDR002_120	AGCTATATG.ACGTGAATC	0.75
SDR002_120	AGCTATATG.ATTCGAAGA	0.883333
SDR002_120	AGCTATATG.CACATATCA	0.783333
SDR002_120	AGCTATATG.TACCAGCCA	0.783333
SDR002_120	AGCTCGTCT.ACTCCGTCG	0.883333
SDR002_120	AGCTCGTCT.CACCTACGC	0.75
SDR002_120	AGCTCGTCT.CTGCAAGCC	0.733333
SDR002_120	AGCTCGTCT.GGAGCTCAA	0.866667
SDR002_120	AGCTCGTCT.GGATGCTCG	0.9
SDR002_120	AGCTCGTCT.GTGCTGACT	0.8
SDR002_120	AGCTCTCCG.AGACGCTAT	0.933333
SDR002_120	AGCTCTCCG.ATGGAGGAA	0.85
SDR002_120	AGCTCTCCG.GCGAAGACA	0.8
SDR002_120	AGCTCTCCG.TCTCAGGAT	0.85
SDR002_120	AGCTCTCCG.TGTGCTAAC	0.383333
SDR002_120	AGCTGCACT.ACTCATTCA	0.733333
SDR002_120	AGCTGCACT.AGCGGTAAG	0.8
SDR002_120	AGCTGCACT.ATAATGTGG	0.466667
SDR002_120	AGCTGCACT.ATGGAGAGT	0.883333
SDR002_120	AGCTGCACT.CCTACTAGA	0.85
SDR002_120	AGCTGCACT.CCTTATCCG	0.8
SDR002_120	AGCTGCACT.GACGCCGTA	0.816667
SDR002_120	AGCTGCACT.GTGCCATGA	0.9
SDR002_120	AGCTGCACT.GTTGCTCAG	0.8
SDR002_120	AGCTGCACT.TACGAGTGA	0.766667
SDR002_120	AGCTGCACT.TCTCGTATC	0.883333
SDR002_120	AGCTTGGTG.CGTGACCAG	0.866667
SDR002_120	AGCTTGGTG.GCCATACAA	0.9
SDR002_120	AGCTTGGTG.GCGCTCTAT	0.883333
SDR002_120	AGCTTGGTG.TAGGTTAGT	0.866667
SDR002_120	AGGAAGGTG.ACGCTCTTA	0.833333
SDR002_120	AGGAAGGTG.ATGAACTAG	0.9
SDR002_120	AGGAAGGTG.CTCGCTACG	0.85
SDR002_120	AGGAAGGTG.GCATGTAAG	0.85
SDR002_120	AGGAAGGTG.GCTACAATG	0.866667
SDR002_120	AGGAAGGTG.TGTATGTAG	0.833333
SDR002_120	AGGAATTGG.ATTCGCTTA	0.4
SDR002_120	AGGAATTGG.TTCCAATTC	0.866667
SDR002_120	AGGAGCAAT.AATGAGTCG	0.916667
SDR002_120	AGGAGCAAT.ACAGAAGAG	0.816667
SDR002_120	AGGAGCAAT.AGATGAAGA	0.45
SDR002_120	AGGAGCAAT.CCGAGCTGA	0.65
SDR002_120	AGGAGCAAT.GTCCTAGTT	0.883333
SDR002_120	AGGAGCAAT.TCTGGAGGA	0.783333
SDR002_120	AGGAGGTGA.ACAATTCGG	0.9
SDR002_120	AGGAGGTGA.AGACATATC	0.85
SDR002_120	AGGAGGTGA.GACGTGGTC	0.75
SDR002_120	AGGAGGTGA.TGATCTCGG	0.85
SDR002_120	AGGAGGTGA.TTAACGTTC	0.783333
SDR002_120	AGGATCATG.ACCGAGACA	0.9
SDR002_120	AGGATCATG.GATTAGACA	0.8
SDR002_120	AGGATCATG.GCGCTTCTC	0.8
SDR002_120	AGGATCATG.GGTGAGCGT	0.9
SDR002_120	AGGATCATG.TAATGTAGC	0.966667
SDR002_120	AGGATCATG.TGGTAACCA	0.833333
SDR002_120	AGGATCTCA.AACTGATTC	0.85
SDR002_120	AGGATCTCA.ACGCAAGAT	0.833333
SDR002_120	AGGATCTCA.AGTGACGAT	0.833333
SDR002_120	AGGATCTCA.ATCAAGCAT	0.716667
SDR002_120	AGGATCTCA.GAACTGCAA	0.85
SDR002_120	AGGATCTCA.GCACAGTAA	0.833333
SDR002_120	AGGATCTCA.TAGTTGACG	0.8
SDR002_120	AGGATGCGT.CTGAGATAG	0.9
SDR002_120	AGGATGCGT.GCTACCGAG	0.85
SDR002_120	AGGATTACT.CTGAGTAGC	0.95
SDR002_120	AGGATTACT.CTGCAGAGC	0.883333
SDR002_120	AGGATTACT.GAACTGCAA	0.833333
SDR002_120	AGGATTACT.GGACTCCTT	0.916667
SDR002_120	AGGATTGAG.AAGGAACAG	0.916667
SDR002_120	AGGATTGAG.AAGTTCTCT	0.85
SDR002_120	AGGATTGAG.ACAACGAGC	0.916667
SDR002_120	AGGATTGAG.ACCGAGACA	0.933333
SDR002_120	AGGATTGAG.ACCTAGCAC	0.866667
SDR002_120	AGGATTGAG.ATGCAGTTC	0.933333
SDR002_120	AGGATTGAG.ATTGACACG	0.95
SDR002_120	AGGATTGAG.CATAAGATC	0.883333
SDR002_120	AGGATTGAG.TAAGTACAC	0.916667
SDR002_120	AGGTACCAA.AGGTCAGCA	0.883333
SDR002_120	AGGTACCAA.ATGGAGAGT	0.9
SDR002_120	AGGTACCAA.CAGGTATCG	0.95
SDR002_120	AGGTACCAA.GCCGAACCA	0.933333
SDR002_120	AGGTACCAA.GTGCGAGTA	0.766667
SDR002_120	AGGTACCAA.TAGAGACTA	0.766667
SDR002_120	AGGTACCAA.TATTGACTG	0.833333
SDR002_120	AGGTACCAA.TTGGTAACT	0.866667
SDR002_120	AGGTATTCC.AACACACTC	0.85
SDR002_120	AGGTATTCC.AACGATGAC	0.783333
SDR002_120	AGGTATTCC.ATATCCGAT	0.85
SDR002_120	AGGTATTCC.CCATAAGTA	0.866667
SDR002_120	AGGTATTCC.CCTCGAGAG	0.85
SDR002_120	AGGTATTCC.CTGTGCTCA	0.966667
SDR002_120	AGGTATTCC.GTTCCAACA	0.816667
SDR002_120	AGGTATTCC.TGGTCGCTA	0.95
SDR002_120	AGGTCACGT.ACCAGCGTT	0.816667
SDR002_120	AGGTCACGT.CTTAGAAGG	0.9
SDR002_120	AGGTCACGT.TGAAGACCA	0.816667
SDR002_120	AGGTCACGT.TGTTACTGA	0.85
SDR002_120	AGGTCAGCA.AAGGAAGTC	0.916667
SDR002_120	AGGTCAGCA.AATGCGTGC	0.866667
SDR002_120	AGGTCAGCA.ACACACCGT	0.883333
SDR002_120	AGGTCAGCA.GATACACTA	0.75
SDR002_120	AGGTCAGCA.GATCTACTT	0.8
SDR002_120	AGGTCAGCA.GGTAGCATC	0.916667
SDR002_120	AGGTCAGCA.GGTTACGCA	0.85
SDR002_120	AGGTCCGTC.AAGTTGCCA	0.85
SDR002_120	AGGTCCGTC.ACCGGAGTA	0.9
SDR002_120	AGGTCCGTC.AGTGATGCG	0.816667
SDR002_120	AGGTCCGTC.ATCTGGTAG	0.883333
SDR002_120	AGGTCCGTC.GTCATTCTA	0.833333
SDR002_120	AGGTGCGAG.ATAACGACA	0.95
SDR002_120	AGGTGTACA.ACGATGGAA	0.916667
SDR002_120	AGGTGTACA.CATTATGTC	0.866667
SDR002_120	AGGTGTACA.GCGTATAGG	0.883333
SDR002_120	AGGTGTACA.GGAGTTAGC	0.9
SDR002_120	AGGTGTACA.GTCTCCAGG	0.483333
SDR002_120	AGGTGTACA.TGCGTATCT	0.933333
SDR002_120	AGTAACGTA.AAGCCAAGT	0.833333
SDR002_120	AGTAACGTA.TCACGACAA	0.85
SDR002_120	AGTAACGTA.TCAGTGCAA	0.666667
SDR002_120	AGTAACGTA.TGAGTGACT	0.816667
SDR002_120	AGTAAGCCA.ACAGCGGTC	0.95
SDR002_120	AGTAAGCCA.CAATCAAGT	0.9
SDR002_120	AGTAAGCCA.CACCTTCCT	0.7
SDR002_120	AGTAAGCCA.GAGCCGTTA	0.85
SDR002_120	AGTAAGCCA.TAGTACGTA	0.85
SDR002_120	AGTAAGCCA.TATTCAACG	0.816667
SDR002_120	AGTAAGCCA.TCCTTCGTA	0.95
SDR002_120	AGTAATCAG.GCGTGAGCT	0.95
SDR002_120	AGTAATCAG.GCTGATGTC	0.833333
SDR002_120	AGTAATCAG.TCGCATTCG	0.833333
SDR002_120	AGTAATCAG.TCGTTCTCC	0.716667
SDR002_120	AGTAATCAG.TGGTGGTAA	0.7
SDR002_120	AGTAATCAG.TGTGGTCCT	0.933333
SDR002_120	AGTAATCAG.TTCGCATCC	0.883333
SDR002_120	AGTAATGGT.CAAGCTGCA	0.833333
SDR002_120	AGTAATGGT.CATTGACAA	0.55
SDR002_120	AGTAATGGT.CGCCACCAT	0.866667
SDR002_120	AGTACGAAT.CGCATAACT	0.816667
SDR002_120	AGTACGAAT.CTTATCTCA	0.883333
SDR002_120	AGTACGAAT.GATCGCGAA	0.666667
SDR002_120	AGTACGAAT.GCCATACAA	0.85
SDR002_120	AGTACGAAT.GCGCTACCT	0.766667
SDR002_120	AGTACGAAT.TACTAGTAG	0.8
SDR002_120	AGTACTACA.ACTAAGTTC	0.75
SDR002_120	AGTACTACA.GGATTACGC	0.9
SDR002_120	AGTACTACA.GTACGTCTA	0.65
SDR002_120	AGTACTACA.GTCTTCTCG	0.833333
SDR002_120	AGTACTACA.TGCGATACT	0.683333
SDR002_120	AGTACTCTC.ACGAGAGCA	0.933333
SDR002_120	AGTACTCTC.AGTCCGTGT	0.783333
SDR002_120	AGTACTCTC.CCGGTTCTA	0.866667
SDR002_120	AGTACTCTC.GTGCTAAGC	0.833333
SDR002_120	AGTAGAGGA.ACCTAGTTA	0.866667
SDR002_120	AGTAGAGGA.ATTAGCGGT	0.933333
SDR002_120	AGTAGAGGA.CAAGTCGAA	0.866667
SDR002_120	AGTAGAGGA.CCTATTCAA	0.916667
SDR002_120	AGTAGAGGA.CGCATAACT	0.966667
SDR002_120	AGTAGAGGA.CTGTGCTCA	0.95
SDR002_120	AGTAGAGGA.GACATATGT	0.883333
SDR002_120	AGTAGAGGA.GTAGACTCT	0.616667
SDR002_120	AGTAGAGGA.TCAGGTGCA	0.9
SDR002_120	AGTATGACG.ACCATTCAC	0.483333
SDR002_120	AGTATGACG.AGCGGAACA	0.8
SDR002_120	AGTATGACG.ATTGGTTCC	0.733333
SDR002_120	AGTATGACG.CAACGTCTT	0.85
SDR002_120	AGTATGACG.CAAGAGAGT	0.85
SDR002_120	AGTATGACG.CGTGCCTAT	0.466667
SDR002_120	AGTATGACG.TTCAGTGCC	0.9
SDR002_120	AGTCAGTTG.AGCTATATG	0.85
SDR002_120	AGTCAGTTG.AGCTCGTCT	0.866667
SDR002_120	AGTCAGTTG.ATTAGCGGT	0.766667
SDR002_120	AGTCAGTTG.CGGTAGCTT	0.716667
SDR002_120	AGTCAGTTG.GCCACGAGT	0.8
SDR002_120	AGTCATACT.CTCCAGCGT	0.8
SDR002_120	AGTCATACT.CTGCGATTC	0.533333
SDR002_120	AGTCATACT.CTGGTAATC	0.8
SDR002_120	AGTCATACT.GGATCAATG	0.9
SDR002_120	AGTCATACT.TGACCAAGT	0.9
SDR002_120	AGTCCAGTG.AATGCTGAT	0.85
SDR002_120	AGTCCAGTG.AGATGAAGA	0.616667
SDR002_120	AGTCCAGTG.ATGCGCCGT	0.9
SDR002_120	AGTCCAGTG.CGTGTCCGA	0.9
SDR002_120	AGTCCAGTG.CTGACGATG	0.766667
SDR002_120	AGTCCAGTG.GTGCGTTCC	0.866667
SDR002_120	AGTCCAGTG.TGCCATCTC	0.266667
SDR002_120	AGTCCGTGT.CATAGGTGT	0.816667
SDR002_120	AGTCCGTGT.CATATGCGA	0.866667
SDR002_120	AGTCCGTGT.GCGTGAGCT	0.966667
SDR002_120	AGTCCGTGT.TAGGATTAG	0.816667
SDR002_120	AGTCCGTGT.TGCTTACGG	0.583333
SDR002_120	AGTCGATCA.ACTCTAGGA	0.633333
SDR002_120	AGTCGATCA.AGTGTCTCT	0.866667
SDR002_120	AGTCGATCA.CCATAAGTA	0.883333
SDR002_120	AGTCGATCA.CGAATCCTG	0.916667
SDR002_120	AGTCGATCA.CGTTACACC	0.85
SDR002_120	AGTCGATCA.CTTAATCGT	0.8
SDR002_120	AGTCGATCA.GAGAACAGG	0.816667
SDR002_120	AGTCGATCA.GGAAGGTAT	0.916667
SDR002_120	AGTCGATCA.GTGGATAAG	0.933333
SDR002_120	AGTCGATCA.TCAATGGAC	0.916667
SDR002_120	AGTCGATCA.TCACGCGAC	0.9
SDR002_120	AGTCGATCA.TTGGACTTC	0.883333
SDR002_120	AGTCGCCGA.AATACGTCT	0.916667
SDR002_120	AGTCGCCGA.AATGCCTCA	0.683333
SDR002_120	AGTCGCCGA.AGCACCAGC	0.85
SDR002_120	AGTCGCCGA.CGCTTGTAG	0.683333
SDR002_120	AGTCGCCGA.CTAGACATG	0.95
SDR002_120	AGTCGCCGA.CTTCGTGCA	0.883333
SDR002_120	AGTCGCCGA.CTTGTAACG	0.866667
SDR002_120	AGTCGCCGA.GAACTCGTA	0.75
SDR002_120	AGTCGCCGA.GTATTACTG	0.916667
SDR002_120	AGTCGCCGA.GTGCTAAGC	0.866667
SDR002_120	AGTCGCCGA.TGATGGACA	0.483333
SDR002_120	AGTCGCCGA.TGCATCGGA	0.866667
SDR002_120	AGTCGCCGA.TGTGTCTAC	0.95
SDR002_120	AGTCGCGAC.AACTGATTC	0.85
SDR002_120	AGTCGCGAC.AGGATCTCA	0.916667
SDR002_120	AGTCGCGAC.CCATCACGA	0.616667
SDR002_120	AGTCGCGAC.GCGAAGCTC	0.866667
SDR002_120	AGTCGCGAC.GGTAGACAT	0.8
SDR002_120	AGTCGCGAC.GTTGCATGG	0.883333
SDR002_120	AGTCGCGAC.TTCATCCAA	0.8
SDR002_120	AGTCGTCCG.CTGGTGACA	0.85
SDR002_120	AGTCGTCCG.TACGGTCGT	0.833333
SDR002_120	AGTCTAAGC.ACAACGAGC	0.833333
SDR002_120	AGTCTAAGC.ATCCATTAG	0.783333
SDR002_120	AGTCTAAGC.CTTAGGACT	0.666667
SDR002_120	AGTCTAAGC.GGTAAGGAT	0.866667
SDR002_120	AGTCTAAGC.GTGCACGAG	0.883333
SDR002_120	AGTCTGGAA.AGGATTACT	0.883333
SDR002_120	AGTCTGGAA.CATCCTCTC	0.616667
SDR002_120	AGTCTGGAA.CTGGTACAT	0.916667
SDR002_120	AGTCTGGAA.TACGAGTGA	0.85
SDR002_120	AGTCTGGAA.TCTGCAACA	0.816667
SDR002_120	AGTCTGGAA.TCTTAAGTG	0.8
SDR002_120	AGTCTGGAA.TGACCTCCT	0.866667
SDR002_120	AGTGAACGG.AGCCTCTAG	0.75
SDR002_120	AGTGAACGG.AGGAATTGG	0.866667
SDR002_120	AGTGAACGG.AGTCGTCCG	0.85
SDR002_120	AGTGAACGG.ATCCAATGA	0.45
SDR002_120	AGTGAACGG.CAACGATCG	0.816667
SDR002_120	AGTGAACGG.GAACTCGTA	0.616667
SDR002_120	AGTGAACGG.GAGTCACCA	0.766667
SDR002_120	AGTGAACGG.TTATCCAAG	0.916667
SDR002_120	AGTGACGAT.ACCACTAGG	0.766667
SDR002_120	AGTGACGAT.ACTCACGAA	0.9
SDR002_120	AGTGACGAT.AGGTCAGCA	0.866667
SDR002_120	AGTGACGAT.AGTTATCGC	0.95
SDR002_120	AGTGACGAT.ATCAAGCAT	0.55
SDR002_120	AGTGACGAT.CAGCTTACC	0.9
SDR002_120	AGTGACGAT.CAGTACATC	0.916667
SDR002_120	AGTGACGAT.CGCGCACAT	0.9
SDR002_120	AGTGACGAT.GACACGCAA	0.883333
SDR002_120	AGTGACGAT.GAGATACAC	0.85
SDR002_120	AGTGACGAT.TACCATGTA	0.683333
SDR002_120	AGTGACGAT.TGATAGAGG	0.833333
SDR002_120	AGTGAGAGA.AGCCGTTCT	0.716667
SDR002_120	AGTGAGAGA.AGCTTGGTG	0.833333
SDR002_120	AGTGAGAGA.CTTGCGACC	0.9
SDR002_120	AGTGAGAGA.GGATACAAT	0.883333
SDR002_120	AGTGAGAGA.GTGCATCAA	0.85
SDR002_120	AGTGAGAGA.TACGACCAT	0.833333
SDR002_120	AGTGAGAGA.TGATCTCGG	0.9
SDR002_120	AGTGAGAGA.TGTCTACAC	0.883333
SDR002_120	AGTGATGCG.ACCTGCAGA	0.75
SDR002_120	AGTGATGCG.AGTCGATCA	0.733333
SDR002_120	AGTGATGCG.CCTCGCGTT	0.55
SDR002_120	AGTGATGCG.TATACCACT	0.766667
SDR002_120	AGTGATGCG.TTCCTAAGG	0.783333
SDR002_120	AGTGGAATG.TAGCGCAGC	0.816667
SDR002_120	AGTGGAATG.TCCTGAGAC	0.833333
SDR002_120	AGTGGAATG.TTACGCTCG	0.9
SDR002_120	AGTGTCTCT.ATAGCCTAA	0.8
SDR002_120	AGTGTCTCT.ATCCTCCGA	0.833333
SDR002_120	AGTGTCTCT.CACCAGAAG	0.4
SDR002_120	AGTGTCTCT.CGTGGTACC	0.683333
SDR002_120	AGTGTCTCT.CTGCAGAGC	0.666667
SDR002_120	AGTGTCTCT.CTGGTGACA	0.9
SDR002_120	AGTGTCTCT.GTGGAGGTC	0.85
SDR002_120	AGTGTGCAC.CAACTAATC	0.9
SDR002_120	AGTGTGCAC.CATTCCGAG	0.9
SDR002_120	AGTGTGCAC.CCGAGCTGA	0.833333
SDR002_120	AGTGTGCAC.CGTCATGGA	0.816667
SDR002_120	AGTGTGCAC.GAATCGAGA	0.833333
SDR002_120	AGTGTGCAC.GTGTCGAGC	0.866667
SDR002_120	AGTGTGCAC.TCATCTGTC	0.233333
SDR002_120	AGTGTGCAC.TGCTCACAC	0.866667
SDR002_120	AGTGTTCTG.ACTGTGTCA	0.916667
SDR002_120	AGTGTTCTG.CATTGTTCA	0.883333
SDR002_120	AGTGTTCTG.GCGATGGTG	0.916667
SDR002_120	AGTGTTCTG.TGTGGTCCT	0.933333
SDR002_120	AGTTACAAG.CCACACAGA	0.6
SDR002_120	AGTTACAAG.CCTAGTTAG	0.783333
SDR002_120	AGTTACAAG.CTTGATCTA	0.916667
SDR002_120	AGTTACAAG.GAATTGTTG	0.8
SDR002_120	AGTTACAAG.GAGTTATAG	0.866667
SDR002_120	AGTTAGGTC.CGTACATCT	0.4
SDR002_120	AGTTAGGTC.CTCGCTACG	0.933333
SDR002_120	AGTTAGGTC.TACCTATCC	0.85
SDR002_120	AGTTAGGTC.TCATATCGC	0.866667
SDR002_120	AGTTAGGTC.TGACAAGTT	0.833333
SDR002_120	AGTTATCGC.ACCTAGTTA	0.866667
SDR002_120	AGTTATCGC.CACCAAGAT	0.966667
SDR002_120	AGTTATCGC.GTGCGAGTA	0.95
SDR002_120	AGTTCAACC.ACATTCCAC	0.866667
SDR002_120	AGTTCAACC.ATGGAGAGT	0.8
SDR002_120	AGTTCAACC.CATCCTCTC	0.8
SDR002_120	AGTTCAACC.CGTACACAC	0.483333
SDR002_120	AGTTCAACC.TAGATCTGT	0.966667
SDR002_120	AGTTCGATA.AGTAATCAG	0.75
SDR002_120	AGTTCGATA.ATACAACCG	0.933333
SDR002_120	AGTTCGATA.CCGGTGGTT	0.916667
SDR002_120	AGTTCGATA.CTGCATGTT	0.816667
SDR002_120	AGTTCGATA.GGATACCTA	0.916667
SDR002_120	AGTTCGATA.GTACCACAA	0.85
SDR002_120	AGTTCGATA.GTATCGTCG	0.883333
SDR002_120	AGTTCGATA.TACGTTACC	0.916667
SDR002_120	AGTTGAGCG.CATAGAGAT	0.75
SDR002_120	AGTTGAGCG.GGTAACTAC	0.8
SDR002_120	AGTTGAGCG.TGAGATCAT	0.933333
SDR002_120	AGTTGCCTT.AAGGAAGTC	0.883333
SDR002_120	AGTTGCCTT.AAGGTGCTG	0.883333
SDR002_120	AGTTGCCTT.CATCGCTGG	0.916667
SDR002_120	AGTTGCCTT.TATGTACCT	0.95
SDR002_120	AGTTGTGTA.CTGAGTAGC	0.45
SDR002_120	AGTTGTGTA.CTGTGGTGG	0.866667
SDR002_120	AGTTGTGTA.GTCGAGTAC	0.816667
SDR002_120	AGTTGTGTA.TGGACGAGA	0.566667
SDR002_120	AGTTGTGTA.TTCGCATCC	0.45
SDR002_120	ATAACGACA.ACAGCGGTC	0.883333
SDR002_120	ATAACGACA.ACATTGACA	0.916667
SDR002_120	ATAACGACA.ACTTCGCAG	0.85
SDR002_120	ATAACGACA.CAGCTTACC	0.783333
SDR002_120	ATAACGACA.CATCCGACA	0.883333
SDR002_120	ATAACGACA.GTTAGTCAA	0.833333
SDR002_120	ATAACGACA.TCCTCTAGT	0.8
SDR002_120	ATAACGACA.TTAACGGAG	0.9
SDR002_120	ATAAGACAG.AGTCTGGAA	0.9
SDR002_120	ATAAGACAG.CGCCTGCAA	0.933333
SDR002_120	ATAAGACAG.CGTTACACC	0.95
SDR002_120	ATAAGACAG.GGACACTGG	0.833333
SDR002_120	ATAAGTTCG.AGGAGCAAT	0.866667
SDR002_120	ATAAGTTCG.AGTGACGAT	0.833333
SDR002_120	ATAAGTTCG.ATACAACCG	0.883333
SDR002_120	ATAAGTTCG.CCTTCCTCA	0.933333
SDR002_120	ATAAGTTCG.GAAGAGCAC	0.9
SDR002_120	ATAAGTTCG.TACAACACC	0.8
SDR002_120	ATAAGTTCG.TCCAATCAT	0.916667
SDR002_120	ATAAGTTCG.TCGCTGATT	0.85
SDR002_120	ATAATCGAG.AATGAGTCG	0.516667
SDR002_120	ATAATCGAG.ACCATGTCT	0.916667
SDR002_120	ATAATCGAG.ACTCTAGGA	0.833333
SDR002_120	ATAATCGAG.GCCACGAGT	0.716667
SDR002_120	ATAATCGAG.GCTCCTAGC	0.9
SDR002_120	ATAATCGAG.TCTAGCTGG	0.883333
SDR002_120	ATAATCGAG.TTAGGAAGG	0.866667
SDR002_120	ATAATGTGG.AACTGCGAC	0.783333
SDR002_120	ATAATGTGG.AGGTACCAA	0.816667
SDR002_120	ATAATGTGG.AGTGTCTCT	0.866667
SDR002_120	ATAATGTGG.AGTTGCCTT	0.85
SDR002_120	ATAATGTGG.ATTGATCAC	0.833333
SDR002_120	ATAATGTGG.CCTAGTCTC	0.9
SDR002_120	ATAATGTGG.GCCTTCCAT	0.916667
SDR002_120	ATAATGTGG.GTACCTAAC	0.966667
SDR002_120	ATAATGTGG.TAGAGCGTC	0.833333
SDR002_120	ATACAACCG.ACACTAACG	0.883333
SDR002_120	ATACAACCG.ACCGGTTAC	0.966667
SDR002_120	ATACAACCG.ACGATGACC	0.8
SDR002_120	ATACAACCG.ACGCACACT	0.916667
SDR002_120	ATACAACCG.ACGCTAGTG	0.9
SDR002_120	ATACAACCG.AGCCGTTCT	0.833333
SDR002_120	ATACAACCG.AGCGACACC	0.866667
SDR002_120	ATACAACCG.CCTTGCTTG	0.766667
SDR002_120	ATACAACCG.CGATACTCT	0.916667
SDR002_120	ATACAACCG.CTGGACTAA	0.783333
SDR002_120	ATACAACCG.GGATACCTA	0.916667
SDR002_120	ATACCGAAG.AGTCATACT	0.85
SDR002_120	ATACCGAAG.ATACTTGCT	0.85
SDR002_120	ATACCGAAG.CACTTGGAT	0.833333
SDR002_120	ATACCGAAG.CTTAACAGC	0.883333
SDR002_120	ATACCGAAG.TTCTCCACA	0.916667
SDR002_120	ATACGAGGT.AACGGAGAT	0.85
SDR002_120	ATACGAGGT.ATGCAGTTC	0.383333
SDR002_120	ATACGAGGT.TATCTGTCA	0.8
SDR002_120	ATACGAGGT.TCCTCTAGT	0.9
SDR002_120	ATACGAGGT.TGTGTAGAG	0.833333
SDR002_120	ATACGAGGT.TTCGCATCC	0.9
SDR002_120	ATACTTGCT.ATCCGGTCC	0.883333
SDR002_120	ATACTTGCT.GCTCAATGA	0.816667
SDR002_120	ATACTTGCT.GTCTCTTCA	0.816667
SDR002_120	ATAGACCGA.ACACTGTGA	0.583333
SDR002_120	ATAGACCGA.ACTACCATC	0.85
SDR002_120	ATAGACCGA.GAGCGACTC	0.466667
SDR002_120	ATAGACCGA.GTGACTCTC	0.333333
SDR002_120	ATAGACCGA.TTCCTTGAC	0.733333
SDR002_120	ATAGAGCAG.AATACCTTG	0.816667
SDR002_120	ATAGAGCAG.AATATCGCT	0.966667
SDR002_120	ATAGAGCAG.AGCGGTCTA	0.85
SDR002_120	ATAGAGCAG.ATCCTCCGA	0.85
SDR002_120	ATAGAGCAG.CACCTCGGA	0.8
SDR002_120	ATAGAGCAG.CTGATCAAG	0.55
SDR002_120	ATAGAGCAG.GTCCGCTCA	0.833333
SDR002_120	ATAGAGCAG.GTTGATGCA	0.3
SDR002_120	ATAGCACGG.AAGGAAGTC	0.933333
SDR002_120	ATAGCACGG.AGGTCAGCA	0.95
SDR002_120	ATAGCACGG.CAGATCATT	0.933333
SDR002_120	ATAGCACGG.CCATGATGT	0.95
SDR002_120	ATAGCACGG.CCGCAATGG	0.8
SDR002_120	ATAGCACGG.GTATCCTGC	0.9
SDR002_120	ATAGCACGG.TAAGGTCCG	0.916667
SDR002_120	ATAGCACGG.TTCTGAATG	0.816667
SDR002_120	ATAGCCTAA.AACGGTAGC	0.9
SDR002_120	ATAGCCTAA.ATCCAGCTG	0.3
SDR002_120	ATAGCCTAA.CATCAATAG	0.883333
SDR002_120	ATAGCCTAA.GAGGTCCTT	0.9
SDR002_120	ATAGCCTAA.GCACCATCG	0.75
SDR002_120	ATAGCCTAA.GCATGTGGT	0.966667
SDR002_120	ATAGCCTAA.GCGGTAGTC	0.783333
SDR002_120	ATAGCCTAA.GTATTACTG	0.816667
SDR002_120	ATAGCCTAA.TCAACACTC	0.95
SDR002_120	ATAGCCTAA.TCACAGGTA	0.85
SDR002_120	ATAGCCTAA.TCATATCGC	0.866667
SDR002_120	ATAGCTTGC.CAGGAGCCT	0.783333
SDR002_120	ATAGCTTGC.GGTAACTAC	0.75
SDR002_120	ATAGCTTGC.TCTAGGATG	0.833333
SDR002_120	ATAGCTTGC.TGCCGAACT	0.783333
SDR002_120	ATAGCTTGC.TGTTAAGCC	0.783333
SDR002_120	ATAGTCAGT.AAGGATACG	0.85
SDR002_120	ATAGTCAGT.CAGGTTGTC	0.883333
SDR002_120	ATAGTCAGT.GCCTTATCT	0.883333
SDR002_120	ATAGTCAGT.GTGGTTACC	0.95
SDR002_120	ATAGTCAGT.TCATGCTCA	0.9
SDR002_120	ATAGTCAGT.TCCTTCGTA	0.516667
SDR002_120	ATAGTCTCC.AGCGCATGA	0.883333
SDR002_120	ATAGTCTCC.TTGAGACGG	0.916667
SDR002_120	ATAGTGGTT.AACAACTGG	0.933333
SDR002_120	ATAGTGGTT.ACGTGAATC	0.8
SDR002_120	ATAGTGGTT.CTAGACATG	0.833333
SDR002_120	ATAGTGGTT.CTGTTACCA	0.783333
SDR002_120	ATAGTGGTT.TATGCCTTC	0.833333
SDR002_120	ATATAGCGT.AACGCCTAC	0.883333
SDR002_120	ATATAGCGT.AAGTAGGAC	0.883333
SDR002_120	ATATAGCGT.CCGATGTTC	0.916667
SDR002_120	ATATAGCGT.CCTAGTCTC	0.85
SDR002_120	ATATAGCGT.CGGTTCTAT	0.916667
SDR002_120	ATATAGCGT.GATACTGTG	0.933333
SDR002_120	ATATAGCGT.TACAACACC	0.55
SDR002_120	ATATAGCGT.TAGATAGCC	0.9
SDR002_120	ATATAGCGT.TGTCGTGAG	0.916667
SDR002_120	ATATAGCGT.TTCTGAATG	0.9
SDR002_120	ATATCAGCC.ATTCATGTG	0.866667
SDR002_120	ATATCAGCC.CCAGGAGTT	0.9
SDR002_120	ATATCAGCC.CTTATCTCA	0.766667
SDR002_120	ATATCAGCC.TGAGACAGC	0.8
SDR002_120	ATATCAGCC.TGTCTACAC	0.516667
SDR002_120	ATATCCGAT.AGCTTGGTG	0.916667
SDR002_120	ATATCCGAT.AGGATGCGT	0.95
SDR002_120	ATATCCGAT.ATCTCGTGA	0.766667
SDR002_120	ATATCCGAT.CTATAGCTC	0.75
SDR002_120	ATATCCGAT.CTTAATCGT	0.9
SDR002_120	ATATCCGAT.GCTACAATG	0.75
SDR002_120	ATATCCGAT.TGGTCTACG	0.466667
SDR002_120	ATATGCAGC.ACCACGCTA	0.95
SDR002_120	ATATGCAGC.AGTCGATCA	0.916667
SDR002_120	ATATGCAGC.CAACGCACA	0.7
SDR002_120	ATATGCAGC.CGTGAGACT	0.716667
SDR002_120	ATATGCAGC.GCCTTCCAT	0.783333
SDR002_120	ATATGCAGC.GCTTACTAG	0.816667
SDR002_120	ATATGCAGC.TACGAGTGA	0.766667
SDR002_120	ATATGCAGC.TTGAGACGG	0.933333
SDR002_120	ATATGTCCA.ACGTTCAAT	0.95
SDR002_120	ATATGTCCA.GTCAGACCG	0.783333
SDR002_120	ATATGTCCA.GTCTACCAA	0.8
SDR002_120	ATATGTCCA.TCCGTATAC	0.583333
SDR002_120	ATATGTCCA.TTACGCTCG	0.866667
SDR002_120	ATATTCGCA.AAGCAACTA	0.816667
SDR002_120	ATATTCGCA.CACGCGTAA	0.966667
SDR002_120	ATATTCGCA.CAGTGCTGC	0.533333
SDR002_120	ATATTCGCA.CTGGTGACA	0.9
SDR002_120	ATATTCGCA.CTGTCTAGT	0.833333
SDR002_120	ATATTCGCA.CTTGGATCA	0.883333
SDR002_120	ATATTCGCA.GATGTAAGG	0.8
SDR002_120	ATATTCGCA.GCGCTTCTC	0.85
SDR002_120	ATATTCGCA.GGTGATAGG	0.816667
SDR002_120	ATATTCGCA.TATGTATGC	0.9
SDR002_120	ATATTCGCA.TCGAACGCT	0.9
SDR002_120	ATCAAGAGA.AGCTCGTCT	0.9
SDR002_120	ATCAAGAGA.AGTGAACGG	0.7
SDR002_120	ATCAAGAGA.CATGTGAAC	0.866667
SDR002_120	ATCAAGAGA.CCAGATCAC	0.816667
SDR002_120	ATCAAGAGA.CCTGTCATT	0.783333
SDR002_120	ATCAAGAGA.CGCTTGTAG	0.916667
SDR002_120	ATCAAGAGA.CGTGCCTAT	0.883333
SDR002_120	ATCAAGAGA.CTTACATGC	0.866667
SDR002_120	ATCAAGCAT.ACATGGATT	0.816667
SDR002_120	ATCAAGCAT.ATCAGAAGC	0.833333
SDR002_120	ATCAAGCAT.CCTGCTCCA	0.816667
SDR002_120	ATCAAGCAT.TGGTAGCAG	0.8
SDR002_120	ATCACCGCA.AGTGTCTCT	0.966667
SDR002_120	ATCACCGCA.ATGAGCAGG	0.883333
SDR002_120	ATCACCGCA.CTATACTAG	0.833333
SDR002_120	ATCACCGCA.TGAGAATCC	0.8
SDR002_120	ATCACTTCC.AAGCACAAC	0.866667
SDR002_120	ATCACTTCC.ACTACCATC	0.683333
SDR002_120	ATCACTTCC.CTGAGTCCA	0.9
SDR002_120	ATCACTTCC.CTGCAGAGC	0.916667
SDR002_120	ATCACTTCC.GGATTACGC	0.883333
SDR002_120	ATCACTTCC.TGATTCACC	0.933333
SDR002_120	ATCACTTCC.TGTGCTAAC	0.366667
SDR002_120	ATCAGAAGC.AACTTGTCG	0.666667
SDR002_120	ATCAGAAGC.AGAAGAGTC	0.816667
SDR002_120	ATCAGAAGC.CGAACAATC	0.833333
SDR002_120	ATCAGAAGC.CGATTGAAC	0.85
SDR002_120	ATCAGAAGC.TACATGCAC	0.866667
SDR002_120	ATCAGAAGC.TCGTCATTC	0.9
SDR002_120	ATCAGGATG.ACAAGTACA	0.833333
SDR002_120	ATCAGGATG.ACAATTCGG	0.816667
SDR002_120	ATCAGGATG.AGGATCTCA	0.95
SDR002_120	ATCAGGATG.CCGTACGGA	0.883333
SDR002_120	ATCAGGATG.CCTAAGAAG	0.866667
SDR002_120	ATCAGGATG.GGAATTGGA	0.9
SDR002_120	ATCAGGATG.GGAGTTAGC	0.916667
SDR002_120	ATCAGGATG.TGCGTGCCA	0.916667
SDR002_120	ATCAGTCGA.AGTGTTCTG	0.916667
SDR002_120	ATCAGTCGA.CCGCTCATG	0.883333
SDR002_120	ATCAGTCGA.CTCGTTCAC	0.95
SDR002_120	ATCAGTCGA.GCGTCGTCT	0.916667
SDR002_120	ATCATAGAC.ACGTCTATG	0.866667
SDR002_120	ATCATAGAC.GGTACTTCC	0.85
SDR002_120	ATCATAGAC.TTGCTCTGC	0.9
SDR002_120	ATCATGTTC.ATAGAGCAG	0.9
SDR002_120	ATCATGTTC.CAGTCGGTA	0.933333
SDR002_120	ATCATGTTC.CGTAATGAC	0.783333
SDR002_120	ATCATGTTC.GCTCAGCCA	0.8
SDR002_120	ATCATGTTC.TCTAGTGAC	0.9
SDR002_120	ATCATTACG.GATGCAGAA	0.8
SDR002_120	ATCATTACG.GGAAGTATG	0.916667
SDR002_120	ATCCAATGA.AGTCATACT	0.883333
SDR002_120	ATCCAATGA.CAATCATAC	0.333333
SDR002_120	ATCCAATGA.CTCTAGTAA	0.833333
SDR002_120	ATCCAATGA.GACAGGTTA	0.916667
SDR002_120	ATCCAATGA.GAGTCGTAC	0.816667
SDR002_120	ATCCAATGA.TTAACGGAG	0.783333
SDR002_120	ATCCAATGA.TTAGTCGGA	0.916667
SDR002_120	ATCCACAGT.AATCTCCTA	0.283333
SDR002_120	ATCCACAGT.AGACTTCGT	0.9
SDR002_120	ATCCACAGT.AGGAGCAAT	0.95
SDR002_120	ATCCACAGT.GATAGTTCT	0.85
SDR002_120	ATCCACAGT.TAACCGTGA	0.833333
SDR002_120	ATCCAGCTG.AAGCTGGTC	0.783333
SDR002_120	ATCCAGCTG.GAGTCCAAT	0.833333
SDR002_120	ATCCAGCTG.TGCATACAT	0.85
SDR002_120	ATCCATTAG.ACACACCGT	0.833333
SDR002_120	ATCCATTAG.GGTAAGTGA	0.9
SDR002_120	ATCCATTAG.GTGACTCTC	0.85
SDR002_120	ATCCGACCA.GGTTGCTAT	0.783333
SDR002_120	ATCCGACCA.TCAGACAAG	0.866667
SDR002_120	ATCCGGTCC.AGGTCAGCA	0.933333
SDR002_120	ATCCGGTCC.AGTGGAATG	0.833333
SDR002_120	ATCCGGTCC.GCACGCATT	0.633333
SDR002_120	ATCCGGTCC.GCGAGTCTA	0.866667
SDR002_120	ATCCGGTCC.GTTGATGCA	0.633333
SDR002_120	ATCCGTCTC.ACCGCTGTG	0.416667
SDR002_120	ATCCGTCTC.ATTGACACG	0.9
SDR002_120	ATCCGTCTC.CAACCTGGT	0.816667
SDR002_120	ATCCGTCTC.CATTCCGAG	0.85
SDR002_120	ATCCGTCTC.CCGACTTGG	0.7
SDR002_120	ATCCGTCTC.GAGCCGTTA	0.883333
SDR002_120	ATCCGTCTC.TCATCAGAG	0.516667
SDR002_120	ATCCTCCGA.ACGATGACC	0.833333
SDR002_120	ATCCTCCGA.AGACATCCA	0.95
SDR002_120	ATCCTCCGA.CCGGTTGAG	0.75
SDR002_120	ATCCTCCGA.CTTAACAGC	0.95
SDR002_120	ATCCTCCGA.GTCACTATG	0.766667
SDR002_120	ATCCTCCGA.TCGGAACGA	0.85
SDR002_120	ATCCTCCGA.TGCACGATG	0.783333
SDR002_120	ATCCTGCCT.GCGCTCTAT	0.866667
SDR002_120	ATCCTGCCT.TAGCTAAGA	0.933333
SDR002_120	ATCCTGCCT.TCGCGTCAT	0.9
SDR002_120	ATCCTGCCT.TCTGGAGGA	0.866667
SDR002_120	ATCGAATCG.ACCGTCCTA	0.816667
SDR002_120	ATCGAATCG.ATCAGTCGA	0.883333
SDR002_120	ATCGAATCG.CACGGATAG	0.8
SDR002_120	ATCGAATCG.CATACGCAG	0.933333
SDR002_120	ATCGAATCG.CCTTGACGG	0.75
SDR002_120	ATCGAATCG.CTGAGTAGC	0.933333
SDR002_120	ATCGAATCG.GGAGATGAG	0.95
SDR002_120	ATCGAATCG.TGGTAGCAG	0.616667
SDR002_120	ATCGATCCT.AGAAGTAAC	0.8
SDR002_120	ATCGATCCT.ATACCGCTT	0.933333
SDR002_120	ATCGATCCT.ATCACTTCC	0.933333
SDR002_120	ATCGATCCT.GACCGGTAG	0.866667
SDR002_120	ATCGATCCT.GGATCAGGT	0.883333
SDR002_120	ATCGATCCT.TGGTCCTAG	0.9
SDR002_120	ATCGCCTCT.ACCACGCTA	0.866667
SDR002_120	ATCGCCTCT.CAGTGCTGC	0.783333
SDR002_120	ATCGCCTCT.CCAGCCAAT	0.933333
SDR002_120	ATCGCCTCT.CCGACGTCA	0.95
SDR002_120	ATCGCCTCT.TACCGCGTT	0.95
SDR002_120	ATCGGTGGT.AACAATGCA	0.883333
SDR002_120	ATCGGTGGT.ACAATTCGG	0.9
SDR002_120	ATCGGTGGT.AGCACCAGC	0.7
SDR002_120	ATCGGTGGT.CAAGAGGAG	0.933333
SDR002_120	ATCGGTGGT.CAAGTCGAA	0.833333
SDR002_120	ATCGGTGGT.CCTCTGCAT	0.916667
SDR002_120	ATCGGTGGT.CGCATCTAC	0.95
SDR002_120	ATCGGTGGT.TAAGCACTA	0.7
SDR002_120	ATCGGTGGT.TCCTGTGGA	0.583333
SDR002_120	ATCGTAGTG.ATCGAATCG	0.75
SDR002_120	ATCGTAGTG.CTTCGTGCA	0.833333
SDR002_120	ATCGTAGTG.GACGTCAAT	0.9
SDR002_120	ATCGTAGTG.GCAACCAAC	0.75
SDR002_120	ATCGTAGTG.GTCCTTCAT	0.866667
SDR002_120	ATCTACATC.CACAGCGAA	0.833333
SDR002_120	ATCTACATC.CATCTCGAT	0.833333
SDR002_120	ATCTACATC.CGGTTGCGA	0.766667
SDR002_120	ATCTACATC.CTTCCTGAT	0.85
SDR002_120	ATCTACATC.GAATCACAT	0.75
SDR002_120	ATCTACATC.GACTCTGGT	0.933333
SDR002_120	ATCTACATC.GCAACACCT	0.833333
SDR002_120	ATCTACATC.GCGACACAG	0.916667
SDR002_120	ATCTACATC.TACAGGACT	0.666667
SDR002_120	ATCTACATC.TACGAACTC	0.75
SDR002_120	ATCTACATC.TGCCACCGA	0.85
SDR002_120	ATCTAGGTT.AACGTTCTT	0.816667
SDR002_120	ATCTAGGTT.AGTCATACT	0.883333
SDR002_120	ATCTAGGTT.CCTGTTAGC	0.9
SDR002_120	ATCTAGGTT.GTAGAGAGC	0.933333
SDR002_120	ATCTCGAAC.AACCGTGAG	0.833333
SDR002_120	ATCTCGAAC.CATATGCGA	0.9
SDR002_120	ATCTCGAAC.CCGCATCCT	0.833333
SDR002_120	ATCTCGAAC.CTAGTGCTG	0.95
SDR002_120	ATCTCGAAC.GTGGAGGTC	0.866667
SDR002_120	ATCTCGAAC.TCGGATGTT	0.933333
SDR002_120	ATCTCGTGA.AGGTACCAA	0.683333
SDR002_120	ATCTCGTGA.ATTCGAAGA	0.75
SDR002_120	ATCTCGTGA.CGCACTGAA	0.733333
SDR002_120	ATCTCTGCT.ACTACCATC	0.866667
SDR002_120	ATCTCTGCT.AGTACGAAT	0.966667
SDR002_120	ATCTCTGCT.ATCTGGTAG	0.783333
SDR002_120	ATCTCTGCT.CTAGTCGTC	0.716667
SDR002_120	ATCTCTGCT.TCTTGGTAG	0.883333
SDR002_120	ATCTGCGTA.AGAGCGGAG	0.733333
SDR002_120	ATCTGCGTA.AGTCGCGAC	0.783333
SDR002_120	ATCTGCGTA.ATCCGGTCC	0.666667
SDR002_120	ATCTGCGTA.CGAGTAGCA	0.8
SDR002_120	ATCTGCGTA.CGCGATGTA	0.733333
SDR002_120	ATCTGCGTA.GACTCTCAC	0.483333
SDR002_120	ATCTGCGTA.GCATACATG	0.7
SDR002_120	ATCTGCGTA.GGTTAGATG	0.95
SDR002_120	ATCTGCGTA.TCCGGAGCT	0.833333
SDR002_120	ATCTGGTAG.ACCGTCACG	0.75
SDR002_120	ATCTGGTAG.CACCTCGGA	0.933333
SDR002_120	ATCTGGTAG.CATACAACC	0.833333
SDR002_120	ATCTGGTAG.CCTTGTTGC	0.833333
SDR002_120	ATCTGGTAG.GAATCAACC	0.9
SDR002_120	ATCTGGTAG.GATCCGCAC	0.966667
SDR002_120	ATCTGGTAG.TAAGGTCCG	0.883333
SDR002_120	ATCTGGTAG.TAGACCGCA	0.8
SDR002_120	ATCTGGTAG.TGGAGAACC	0.883333
SDR002_120	ATCTTACAG.CCTGTTAGC	0.966667
SDR002_120	ATCTTACAG.CTGCAGAGC	0.866667
SDR002_120	ATGAACTAG.AATGCTGAT	0.883333
SDR002_120	ATGAACTAG.AGGTCAGCA	0.85
SDR002_120	ATGAACTAG.CCACCATGC	0.9
SDR002_120	ATGAACTAG.CTGCTTAGG	0.616667
SDR002_120	ATGAACTAG.GTACTCTAC	0.766667
SDR002_120	ATGACACAA.ACACATCTG	0.866667
SDR002_120	ATGACACAA.ACCAGCGTT	0.833333
SDR002_120	ATGACACAA.GCACGTAGA	0.783333
SDR002_120	ATGACACAA.TCGCATTCG	0.85
SDR002_120	ATGAGATCC.AGGTACCAA	0.816667
SDR002_120	ATGAGATCC.CCTCGAGAG	0.85
SDR002_120	ATGAGATCC.TGCCAGACG	0.766667
SDR002_120	ATGAGCAGG.CGGAGACTT	0.933333
SDR002_120	ATGAGCAGG.GATTGGAAG	0.85
SDR002_120	ATGAGCAGG.GGATTACGC	0.566667
SDR002_120	ATGAGCAGG.GGTTAGATG	0.966667
SDR002_120	ATGAGCAGG.TACGACTTG	0.6
SDR002_120	ATGAGCAGG.TCGGAACGA	0.6
SDR002_120	ATGAGCAGG.TGTCAACCT	0.766667
SDR002_120	ATGAGGTAT.CACTGGTCC	0.95
SDR002_120	ATGAGGTAT.CCGCAGAAT	0.866667
SDR002_120	ATGAGGTAT.CGCATAACT	0.933333
SDR002_120	ATGAGGTAT.GCACCATCG	0.866667
SDR002_120	ATGAGGTAT.GTACTCTAC	0.8
SDR002_120	ATGAGTGTG.CTACGAGAA	0.833333
SDR002_120	ATGAGTGTG.GCGTTCAGA	0.833333
SDR002_120	ATGAGTGTG.GTACGTCTA	0.816667
SDR002_120	ATGAGTGTG.TCCGATAAC	0.916667
SDR002_120	ATGAGTGTG.TGTAACAGT	0.9
SDR002_120	ATGATAGCT.CTCCAGCGT	0.833333
SDR002_120	ATGATAGCT.GCTTACGTT	0.916667
SDR002_120	ATGATAGCT.GGAGTACAG	0.766667
SDR002_120	ATGATAGCT.GTCGTTGCG	0.866667
SDR002_120	ATGCAGTTC.ACTATCCTG	0.9
SDR002_120	ATGCAGTTC.CGACGTACG	0.816667
SDR002_120	ATGCAGTTC.CGCTTCACG	0.75
SDR002_120	ATGCAGTTC.CTCCGCATT	0.95
SDR002_120	ATGCAGTTC.GTACTCTAC	0.866667
SDR002_120	ATGCAGTTC.TATTACTCG	0.866667
SDR002_120	ATGCAGTTC.TGACGATGA	0.933333
SDR002_120	ATGCCTGTC.AGCTCTCCG	0.85
SDR002_120	ATGCCTGTC.GTGGATAAG	0.883333
SDR002_120	ATGCCTGTC.TCAAGGTCG	0.9
SDR002_120	ATGCCTGTC.TTGGTAACT	0.916667
SDR002_120	ATGCCTTCA.CGTCATGGA	0.883333
SDR002_120	ATGCCTTCA.GCACAGTAA	0.916667
SDR002_120	ATGCGCCGT.CAACCTGGT	0.883333
SDR002_120	ATGCGCCGT.CCGCATCCT	0.866667
SDR002_120	ATGCGCCGT.GAGACGATC	0.833333
SDR002_120	ATGCGCCGT.GTGAGGACG	0.8
SDR002_120	ATGCGCCGT.TAGTGCACT	0.483333
SDR002_120	ATGCGCCGT.TGTAGGTTA	0.283333
SDR002_120	ATGCGCTAC.ATCACCGCA	0.933333
SDR002_120	ATGCGCTAC.CGCGATGTA	0.833333
SDR002_120	ATGCGCTAC.CTACTGTCA	0.833333
SDR002_120	ATGCGCTAC.TACTCGCTG	0.8
SDR002_120	ATGCGCTAC.TAGGTCAAC	0.833333
SDR002_120	ATGCGGATT.GAGGTCCTT	0.866667
SDR002_120	ATGCGGATT.GCGGTAGTC	0.916667
SDR002_120	ATGCGGATT.TGGTGGTAA	0.8
SDR002_120	ATGCGTGGA.AGTAATCAG	0.916667
SDR002_120	ATGCGTGGA.CAGCAGTAC	0.65
SDR002_120	ATGCGTGGA.CATAATTGG	0.933333
SDR002_120	ATGCGTGGA.GGATTACGC	0.9
SDR002_120	ATGCTCACC.AGTACTCTC	0.8
[truncated: 15,095 more rows]

## Sheet: Fig2_S4_f
cell	nCount_RNA	nReads_gDNA	nFeature_RNA_perc	Sample
AACAACCTA.GACATATGT	5335	4984	0.916667	SDR002_120
AACAACCTA.TGCGCTGCA	267	804	0.666667	SDR002_120
AACAACCTA.TTGCAGTCA	700	9392	0.8	SDR002_120
AACAACTGG.AATCTCCTA	1531	4271	0.866667	SDR002_120
AACAACTGG.CGTACATCT	2857	4389	0.9	SDR002_120
AACAACTGG.TACAAGAGG	1584	3703	0.9	SDR002_120
AACAACTGG.TTGGACTTC	2139	4826	0.85	SDR002_120
AACAATGCA.AAGCCAAGT	366	3832	0.583333	SDR002_120
AACAATGCA.AAGCTGGTC	2078	7107	0.866667	SDR002_120
AACAATGCA.CGTTACACC	3700	7643	0.883333	SDR002_120
AACAATGCA.GGTACTTCC	3990	6742	0.9	SDR002_120
AACAATGCA.GGTTAACAG	679	7580	0.8	SDR002_120
AACAATGCA.GTTACTACT	1985	2954	0.833333	SDR002_120
AACAATGCA.TGCCAGACG	4758	5455	0.916667	SDR002_120
AACACACTC.AAGCTGGTC	1585	9334	0.833333	SDR002_120
AACACACTC.CCTAGAGTA	803	6217	0.85	SDR002_120
AACAGATCG.CACAATAAC	1132	1884	0.783333	SDR002_120
AACAGATCG.CCGAATATG	672	4980	0.8	SDR002_120
AACAGATCG.CCTGACCTC	267	411	0.666667	SDR002_120
AACAGATCG.CGACCATCA	3206	6791	0.883333	SDR002_120
AACAGATCG.GATACTGTG	1659	5660	0.783333	SDR002_120
AACAGATCG.GCGGTAGTC	1391	1685	0.883333	SDR002_120
AACAGATCG.TAGTCGCAT	5135	5430	0.933333	SDR002_120
AACAGATCG.TCTACAGTT	3504	4244	0.866667	SDR002_120
AACAGATCG.TTGTTAGAG	7169	10832	0.9	SDR002_120
AACAGCAGT.AGAGGTGAA	3582	10257	0.933333	SDR002_120
AACAGCAGT.AGCCACTTC	1873	10318	0.85	SDR002_120
AACAGCAGT.CTTAGGACT	4618	3992	0.883333	SDR002_120
AACAGCAGT.GTACCTAAC	986	5274	0.766667	SDR002_120
AACAGCAGT.GTGCGAGTA	577	1379	0.7	SDR002_120
AACAGCAGT.TACCGATTG	3051	8726	0.9	SDR002_120
AACCATGGT.ATGATAGCT	1735	1338	0.866667	SDR002_120
AACCATGGT.CACCAGAAG	1620	8479	0.8	SDR002_120
AACCATGGT.CGATCCAGA	1839	3666	0.883333	SDR002_120
AACCATGGT.GGTTGAAGG	2834	9426	0.916667	SDR002_120
AACCGCTGA.AATCTCCTA	1887	4836	0.933333	SDR002_120
AACCGCTGA.ATTCATGTG	617	6634	0.816667	SDR002_120
AACCGCTGA.CTGTCACTT	4008	7321	0.883333	SDR002_120
AACCGCTGA.GAGGTGAGC	3472	3503	0.866667	SDR002_120
AACCGTGAG.ATGAGTGTG	580	5443	0.75	SDR002_120
AACCGTGAG.GGATCGTTC	5523	5942	0.916667	SDR002_120
AACCGTGAG.GTACAATGC	1471	1868	0.833333	SDR002_120
AACGAGAAT.ACGCTCTTA	994	2765	0.866667	SDR002_120
AACGAGAAT.AGTGAACGG	4363	7134	0.916667	SDR002_120
AACGAGAAT.CAAGTCGAA	3439	11399	0.95	SDR002_120
AACGAGAAT.CCATACGAT	7748	6152	0.966667	SDR002_120
AACGAGAAT.CGCGTACTA	2640	6955	0.916667	SDR002_120
AACGAGAAT.TCGGATGTT	3598	4172	0.883333	SDR002_120
AACGAGGTG.ACTATCCTG	1784	2256	0.883333	SDR002_120
AACGAGGTG.AGCCAGGAC	3986	9194	0.883333	SDR002_120
AACGAGGTG.CCACGGATC	526	3283	0.766667	SDR002_120
AACGAGGTG.GTCGACATT	6883	10219	0.95	SDR002_120
AACGAGGTG.GTGGAGGTC	5345	8810	0.9	SDR002_120
AACGATGAC.ACGCACACT	5871	6695	0.916667	SDR002_120
AACGATGAC.ACTCCGTCG	2782	4727	0.883333	SDR002_120
AACGATGAC.ATCCTCCGA	657	1275	0.7	SDR002_120
AACGATGAC.CTGAGTAGC	2966	6029	0.916667	SDR002_120
AACGATGAC.CTGGTCGGT	2339	10641	0.8	SDR002_120
AACGATGAC.CTTGCGACC	4789	5124	0.933333	SDR002_120
AACGATGAC.TTCCTAAGG	2419	4803	0.916667	SDR002_120
AACGCATTG.AGAAGTCCT	8039	13061	0.933333	SDR002_120
AACGCATTG.CATGCCAGT	5033	7087	0.933333	SDR002_120
AACGCATTG.CCAACGGAA	1552	7357	0.883333	SDR002_120
AACGCATTG.CCACGTTCT	6515	5414	0.883333	SDR002_120
AACGCATTG.CCATTACAG	629	3446	0.7	SDR002_120
AACGCATTG.TACCATGTA	581	1315	0.733333	SDR002_120
AACGCATTG.TCTGTGAAG	2328	8753	0.85	SDR002_120
AACGCATTG.TTACACCTT	5550	3376	0.9	SDR002_120
AACGCCTAC.ATCGTAGTG	1635	3069	0.816667	SDR002_120
AACGCCTAC.ATGCGTGGA	444	2690	0.7	SDR002_120
AACGCCTAC.CATCCTCTC	3951	4586	0.883333	SDR002_120
AACGCCTAC.CGACAGACC	243	3082	0.55	SDR002_120
AACGCCTAC.CTACCTGCG	840	3560	0.833333	SDR002_120
AACGCCTAC.GTCAACTGA	274	4959	0.65	SDR002_120
AACGCTCAA.AAGAGAGAG	3106	4626	0.866667	SDR002_120
AACGCTCAA.ACATTCCAC	2648	6280	0.85	SDR002_120
AACGCTCAA.ATGCCTTCA	2448	3592	0.883333	SDR002_120
AACGCTCAA.CCACTTCGC	6382	4312	0.95	SDR002_120
AACGCTCAA.CGAGCTTAC	5198	10459	0.866667	SDR002_120
AACGCTCAA.CTGCTGCTT	2900	4903	0.916667	SDR002_120
AACGCTCAA.GTGCCATGA	1551	7670	0.883333	SDR002_120
AACGCTCAA.TCAGGACTG	2337	7647	0.933333	SDR002_120
AACGCTCAA.TGACCTCCT	4266	8402	0.95	SDR002_120
AACGGAGAT.AGAGAGTGG	3943	10319	0.883333	SDR002_120
AACGGAGAT.CAGTCTAAC	1674	4292	0.8	SDR002_120
AACGGAGAT.CGAGTAGCA	2461	6221	0.883333	SDR002_120
AACGGAGAT.CTACGTTGG	3531	6028	0.883333	SDR002_120
AACGGAGAT.GGAGTTAGC	4420	9867	0.883333	SDR002_120
AACGGAGAT.GGTGTTCAT	256	679	0.733333	SDR002_120
AACGGAGAT.GTCTTCTCG	556	7835	0.816667	SDR002_120
AACGGTAGC.ATGCTGTCG	1827	9641	0.8	SDR002_120
AACGGTAGC.CCTTAATTC	1956	3433	0.85	SDR002_120
AACGGTAGC.GTCAAGATC	4282	5432	0.883333	SDR002_120
AACGGTAGC.TAACACATC	2945	5109	0.883333	SDR002_120
AACGTCGAG.ACGCTAGTG	3696	5132	0.883333	SDR002_120
AACGTCGAG.ATTGGTTCC	360	1999	0.733333	SDR002_120
AACGTCGAG.CGATACTCT	5629	7651	0.933333	SDR002_120
AACGTCGAG.CGTCTGCTG	298	6881	0.6	SDR002_120
AACGTCGAG.TGCCACCGA	1702	6496	0.816667	SDR002_120
AACGTTCTT.AAGTCATGA	2455	7541	0.9	SDR002_120
AACGTTCTT.CTTCCGTGG	1348	8550	0.883333	SDR002_120
AACGTTCTT.GATGTTACA	211	2526	0.65	SDR002_120
AACGTTCTT.TGTGAGTAT	4252	8138	0.916667	SDR002_120
AACGTTCTT.TGTGTCTAC	3412	6216	0.8	SDR002_120
AACTAACTG.ACTAAGTTC	3504	5631	0.916667	SDR002_120
AACTAACTG.TGTGTCTAC	2148	4637	0.866667	SDR002_120
AACTCCATG.CCATAGCCA	2934	4810	0.866667	SDR002_120
AACTCCATG.CTCAGGTAC	690	1498	0.8	SDR002_120
AACTCCATG.TCGCGTCAT	887	8512	0.733333	SDR002_120
AACTCCATG.TTAAGTGGT	2427	1895	0.8	SDR002_120
AACTGATTC.AAGCTGGTC	986	4236	0.766667	SDR002_120
AACTGATTC.AGCACCAGC	2727	2148	0.883333	SDR002_120
AACTGATTC.AGCATATGG	3733	6036	0.933333	SDR002_120
AACTGATTC.CACTCACTA	1040	2167	0.85	SDR002_120
AACTGATTC.GTGCACGAG	2358	5664	0.866667	SDR002_120
AACTGATTC.TCGTAATAG	248	5543	0.633333	SDR002_120
AACTGCGAC.ACTCGTAGG	957	1289	0.8	SDR002_120
AACTGCGAC.AGTAATGGT	5914	8281	0.933333	SDR002_120
AACTGCGAC.ATGTGAGAC	883	1267	0.85	SDR002_120
AACTGCGAC.GATACTGTG	1297	4974	0.833333	SDR002_120
AACTGCGAC.TGCAGTTCA	175	3919	0.566667	SDR002_120
AACTTAGCT.AACCATGGT	5717	10651	0.9	SDR002_120
AACTTAGCT.AACGGAGAT	3565	6281	0.933333	SDR002_120
AACTTAGCT.CCGCTATCC	1695	15315	0.866667	SDR002_120
AACTTAGCT.CCTCGAGAG	2607	6620	0.866667	SDR002_120
AACTTAGCT.CGTAATGAC	2834	7869	0.9	SDR002_120
AACTTAGCT.GTGACTCTC	3214	5189	0.9	SDR002_120
AACTTAGCT.GTGGACTGG	208	5526	0.566667	SDR002_120
AACTTAGCT.TCGTGACGT	5643	4378	0.916667	SDR002_120
AACTTCTGC.GCGATGGTG	1659	6329	0.833333	SDR002_120
AACTTCTGC.TATCATGCT	2926	2748	0.883333	SDR002_120
AACTTGTCG.ACCGACGGT	1143	10410	0.85	SDR002_120
AACTTGTCG.CGAGCCGTT	5322	7465	0.883333	SDR002_120
AACTTGTCG.CTCTCGATA	1780	5157	0.883333	SDR002_120
AACTTGTCG.GAGCATACA	756	8638	0.716667	SDR002_120
AACTTGTCG.TAGACACGT	1129	5609	0.866667	SDR002_120
AAGACGAAG.AGATCTTCA	624	7378	0.816667	SDR002_120
AAGACGAAG.AGCGCATGA	2947	10308	0.933333	SDR002_120
AAGACGAAG.ATATCCGAT	2654	4544	0.883333	SDR002_120
AAGACGAAG.CACCTAGCG	3854	5041	0.916667	SDR002_120
AAGACGAAG.CCATACGAT	6001	6341	0.916667	SDR002_120
AAGACGAAG.CCGATCTCT	5445	9452	0.883333	SDR002_120
AAGACGAAG.CGTATAGCG	718	9406	0.816667	SDR002_120
AAGACGAAG.CTGCTGCTT	5795	3313	0.9	SDR002_120
AAGACGAAG.GAACTGCAA	522	832	0.766667	SDR002_120
AAGACGAAG.GAGTCGTAC	671	3407	0.783333	SDR002_120
AAGACGAAG.TCATCATCT	353	1551	0.7	SDR002_120
AAGACGAAG.TGATTGTGC	3989	8505	0.916667	SDR002_120
AAGACTACC.CTGGTAATC	3395	4066	0.933333	SDR002_120
AAGACTACC.GCCTTAGAG	1141	7444	0.8	SDR002_120
AAGACTACC.GCTACAATG	2415	5456	0.9	SDR002_120
AAGACTGGT.CGCACTGAA	1213	8636	0.816667	SDR002_120
AAGACTGGT.CGTGTGTGG	2491	6111	0.85	SDR002_120
AAGACTGGT.CTGCAAGCC	5718	6217	0.933333	SDR002_120
AAGACTGGT.GCGTAACAA	1213	6018	0.866667	SDR002_120
AAGACTGGT.GGTACTTCC	1844	3039	0.85	SDR002_120
AAGACTGGT.TAGTGATCC	3206	9934	0.9	SDR002_120
AAGACTGGT.TCTGCGCTG	3708	6431	0.9	SDR002_120
AAGAGAACT.AGGAGGTGA	1457	3314	0.833333	SDR002_120
AAGAGAACT.GATCCGCAC	2827	8626	0.966667	SDR002_120
AAGAGAACT.GCACGCATT	7742	4102	0.933333	SDR002_120
AAGAGAACT.GTCTTCTCG	3574	5958	0.9	SDR002_120
AAGAGAACT.TTAGGAAGG	4158	5324	0.95	SDR002_120
AAGAGAGAG.AACGTTCTT	5731	8790	0.95	SDR002_120
AAGAGAGAG.ACGTCGCTC	4215	7504	0.9	SDR002_120
AAGAGAGAG.ACTGGACCA	2859	6926	0.866667	SDR002_120
AAGAGAGAG.ATAGTCTCC	6360	4024	0.933333	SDR002_120
AAGAGAGAG.CTACGAGAA	311	4356	0.666667	SDR002_120
AAGAGAGAG.GAATAAGAG	2460	5094	0.816667	SDR002_120
AAGAGAGAG.GATTAGTGT	692	8883	0.8	SDR002_120
AAGAGAGAG.GCTTACTAG	1908	7840	0.816667	SDR002_120
AAGAGAGAG.GGTAGCATC	1840	7864	0.816667	SDR002_120
AAGAGAGAG.TGCCGAACT	5504	3772	0.866667	SDR002_120
AAGCAACTA.CCGCAGCTA	4628	6665	0.883333	SDR002_120
AAGCAACTA.CGAGCTTAC	2856	5037	0.833333	SDR002_120
AAGCAACTA.GCTCAATGA	692	6885	0.766667	SDR002_120
AAGCAACTA.GGTGGAGCT	4268	3596	0.883333	SDR002_120
AAGCAACTA.GTAACGCGA	787	1245	0.833333	SDR002_120
AAGCAACTA.TTAACGTTC	3685	8844	0.916667	SDR002_120
AAGCAATCG.AGCGGTAAG	2254	3182	0.85	SDR002_120
AAGCAATCG.AGTCCGTGT	6445	7449	0.933333	SDR002_120
AAGCAATCG.CACGTCATA	1330	1940	0.883333	SDR002_120
AAGCAATCG.CGTGAGACT	269	6301	0.666667	SDR002_120
AAGCAATCG.CTTAGAAGG	2038	2110	0.883333	SDR002_120
AAGCACAAC.ACATGACTA	1441	4812	0.816667	SDR002_120
AAGCACAAC.CGGTTCTAT	3830	3205	0.933333	SDR002_120
AAGCACAAC.GGACACTGG	1121	4657	0.833333	SDR002_120
AAGCACAAC.TCAGACAAG	2718	6309	0.9	SDR002_120
AAGCACAAC.TGTGAGTAT	2573	7631	0.766667	SDR002_120
AAGCAGCAT.AGTAATCAG	448	8383	0.666667	SDR002_120
AAGCAGCAT.AGTGTGCAC	4751	7955	0.9	SDR002_120
AAGCAGCAT.CACATGTGC	1707	3297	0.8	SDR002_120
AAGCAGCAT.TAGTAGTCT	4184	4677	0.933333	SDR002_120
AAGCAGCAT.TGTCCATAG	305	3671	0.616667	SDR002_120
AAGCAGCAT.TTATGAGGA	321	5752	0.683333	SDR002_120
AAGCATTGC.ACTCCAACT	2513	11513	0.85	SDR002_120
AAGCATTGC.AGCCGGATC	1290	10232	0.816667	SDR002_120
AAGCATTGC.CACATGTGC	2528	7036	0.866667	SDR002_120
AAGCATTGC.CATTCAGTT	4769	6931	0.9	SDR002_120
AAGCATTGC.GTAGACTCT	2714	12757	0.85	SDR002_120
AAGCATTGC.GTCTTATGC	5686	8338	0.916667	SDR002_120
AAGCCAAGT.AATACCTTG	260	6187	0.666667	SDR002_120
AAGCCAAGT.CCAAGTCGA	1593	6642	0.816667	SDR002_120
AAGCCAAGT.CCTATTCAA	321	5004	0.7	SDR002_120
AAGCCAAGT.CGCTTGTAG	1763	2639	0.866667	SDR002_120
AAGCCAAGT.GAGATTCCT	3926	7040	0.933333	SDR002_120
AAGCCAAGT.GTAGAAGTT	4999	8139	0.933333	SDR002_120
AAGCCAAGT.TAGCACTAT	5646	9089	0.933333	SDR002_120
AAGCCACAC.AACGGAGAT	3321	879	0.916667	SDR002_120
AAGCCACAC.AGGTACCAA	1340	4146	0.883333	SDR002_120
AAGCCACAC.AGTCCAGTG	3334	6043	0.9	SDR002_120
AAGCCACAC.ATTCACCTC	2219	4712	0.85	SDR002_120
AAGCCACAC.CAGTACATC	4513	5311	0.916667	SDR002_120
AAGCCACAC.CCTCGGTCA	2061	7965	0.95	SDR002_120
AAGCCACAC.CCTGTCATT	8885	11618	0.933333	SDR002_120
AAGCCACAC.CTACGGTAT	1843	7255	0.883333	SDR002_120
AAGCCACAC.CTCAGCTGG	2529	6189	0.85	SDR002_120
AAGCCACAC.CTGCGTCAC	2291	4274	0.866667	SDR002_120
AAGCCACAC.GAGACTCGA	781	1527	0.75	SDR002_120
AAGCCACAC.TGTTGTCGA	2643	4460	0.933333	SDR002_120
AAGCTGAGG.TAATGTAGC	944	2778	0.75	SDR002_120
AAGCTGAGG.TATGTACCT	502	2047	0.783333	SDR002_120
AAGCTGAGG.TCACGCGAC	2284	4960	0.833333	SDR002_120
AAGCTGGTC.AGCGTAGAA	1084	3725	0.816667	SDR002_120
AAGCTGGTC.CCACGGATC	922	7154	0.9	SDR002_120
AAGCTGGTC.CCTCATAAC	2278	9377	0.816667	SDR002_120
AAGCTGGTC.GAATTCAGT	3474	7150	0.866667	SDR002_120
AAGCTGGTC.GAGGTGAGC	662	399	0.766667	SDR002_120
AAGCTGGTC.TACAGTTAG	2109	4886	0.85	SDR002_120
AAGCTGGTC.TATTACTCG	3685	5209	0.883333	SDR002_120
AAGCTGGTC.TGAACGTCA	587	4396	0.8	SDR002_120
AAGCTTGCA.AGCATATGG	1243	4663	0.866667	SDR002_120
AAGCTTGCA.GTTGCATGG	1814	2281	0.816667	SDR002_120
AAGCTTGCA.TACAACACC	1364	8456	0.833333	SDR002_120
AAGCTTGCA.TCGTCCGAT	6512	4755	0.933333	SDR002_120
AAGGAACAG.AGTCGCGAC	4632	7613	0.883333	SDR002_120
AAGGAACAG.CATCCTCTC	2036	1598	0.866667	SDR002_120
AAGGAACAG.CCTTGACGG	1307	4578	0.8	SDR002_120
AAGGAACAG.CGCGATGTA	280	6489	0.65	SDR002_120
AAGGAACAG.GTGTATCTG	536	9579	0.733333	SDR002_120
AAGGAACAG.GTGTCGAGC	3857	6944	0.933333	SDR002_120
AAGGAAGTC.CACGATAGA	777	5085	0.833333	SDR002_120
AAGGAAGTC.CCGATGTTC	4308	9132	0.85	SDR002_120
AAGGAAGTC.CTTCCTGAT	3238	9479	0.883333	SDR002_120
AAGGAAGTC.GATCTGTTC	2728	6086	0.866667	SDR002_120
AAGGAAGTC.TGATTGTGC	2952	7294	0.866667	SDR002_120
AAGGATACG.GGAGTTAGC	1701	2995	0.85	SDR002_120
AAGGATACG.TATACGTGG	2164	7645	0.866667	SDR002_120
AAGGATACG.TGGTAGCAG	1750	6635	0.866667	SDR002_120
AAGGATACG.TTCATCCAA	3030	4718	0.866667	SDR002_120
AAGGATCGT.CCTCTGCAT	6982	6963	0.9	SDR002_120
AAGGATCGT.GCGGAGATT	1955	11257	0.9	SDR002_120
AAGGATCGT.TACGTTACC	4337	9017	0.866667	SDR002_120
AAGGATCGT.TCAATGGAC	2210	3480	0.883333	SDR002_120
AAGGATCGT.TCAGCGACC	2461	923	0.9	SDR002_120
AAGGTCTGA.CAATCTCCG	4603	5494	0.933333	SDR002_120
AAGGTCTGA.CCTGTTAGC	4409	4231	0.9	SDR002_120
AAGGTCTGA.GGTAACTAC	1690	5008	0.866667	SDR002_120
AAGGTCTGA.TAGTCGCAT	3665	11916	0.9	SDR002_120
AAGGTCTGA.TGCCATCTC	202	519	0.716667	SDR002_120
AAGGTGCTG.ACACAGAAC	1684	981	0.85	SDR002_120
AAGGTGCTG.ACGTAGTAT	4245	10226	0.85	SDR002_120
AAGGTGCTG.AGAGGTGAA	554	2459	0.733333	SDR002_120
AAGGTGCTG.ATATAGCGT	6190	4166	0.95	SDR002_120
AAGGTGCTG.ATGGTTCGA	1484	4150	0.916667	SDR002_120
AAGGTGCTG.ATTCTCTGG	3153	6779	0.866667	SDR002_120
AAGGTGCTG.CACCTTCCT	937	7136	0.8	SDR002_120
AAGGTGCTG.GCTGACAGA	1968	3581	0.85	SDR002_120
AAGGTGCTG.GTACCACAA	2423	7412	0.833333	SDR002_120
AAGGTGCTG.GTCGTTGCG	738	779	0.75	SDR002_120
AAGGTGCTG.TATTGACTG	1186	6071	0.816667	SDR002_120
AAGTACAGA.AGTGAGAGA	1958	4004	0.866667	SDR002_120
AAGTACAGA.TAACGTGTC	2512	6444	0.916667	SDR002_120
AAGTAGGAC.CCGAGCTGA	172	1090	0.633333	SDR002_120
AAGTAGGAC.GCGACAACC	5044	3015	0.9	SDR002_120
AAGTAGGAC.GTAGCCTTG	685	847	0.766667	SDR002_120
AAGTAGGAC.TAAGTACAC	3563	6099	0.916667	SDR002_120
AAGTAGGAC.TACAGGACT	5457	9765	0.883333	SDR002_120
AAGTAGGAC.TTAGGAAGG	2534	5023	0.933333	SDR002_120
AAGTCATGA.CACCAGAAG	1984	8558	0.9	SDR002_120
AAGTTCTCT.GTCGTCGAC	592	1342	0.666667	SDR002_120
AAGTTCTCT.TGCATCGGA	1560	3192	0.916667	SDR002_120
AAGTTCTCT.TGTTAAGCC	5787	6978	0.95	SDR002_120
AAGTTGCCA.CCTGCAGAT	1672	2167	0.85	SDR002_120
AAGTTGCCA.GCGACACAG	2105	3763	0.933333	SDR002_120
AAGTTGCCA.TCACTCGCT	1272	3036	0.85	SDR002_120
AATAACTCC.ACACCGCCA	1488	12062	0.883333	SDR002_120
AATAACTCC.ACAGCGTAT	804	8822	0.7	SDR002_120
AATAACTCC.GCCACGAGT	1526	9253	0.8	SDR002_120
AATAACTCC.GCTACAATG	4475	7775	0.9	SDR002_120
AATAACTCC.GTAATCAGC	690	7156	0.733333	SDR002_120
AATAACTCC.GTTAGATTG	5543	8246	0.916667	SDR002_120
AATAACTCC.TCCAACGTG	3104	7133	0.883333	SDR002_120
AATAACTCC.TTCACCTTG	466	6902	0.616667	SDR002_120
AATACCTTG.CGGAGACTT	3736	3894	0.866667	SDR002_120
AATACCTTG.GATCTAGAG	1453	4252	0.8	SDR002_120
AATACCTTG.GCTTCTGAA	588	4106	0.75	SDR002_120
AATACGTCT.AACTCCATG	2865	8791	0.9	SDR002_120
AATACGTCT.CCTAAGAAG	1883	4770	0.866667	SDR002_120
AATACGTCT.CGAACAGAG	2805	5601	0.866667	SDR002_120
AATACGTCT.GTAGAAGTT	5291	5924	0.916667	SDR002_120
AATACGTCT.TATGACCGA	1022	8207	0.783333	SDR002_120
AATACGTCT.TCAAGGTCG	3008	8020	0.916667	SDR002_120
AATACGTCT.TCAGCGACC	523	4587	0.816667	SDR002_120
AATACTCCG.ACCGTCCTA	1206	4908	0.816667	SDR002_120
AATACTCCG.AGTTAGGTC	1416	7563	0.833333	SDR002_120
AATACTCCG.ATAAGACAG	4890	7087	0.9	SDR002_120
AATACTCCG.ATCAAGCAT	1214	6177	0.816667	SDR002_120
AATACTCCG.CTAGAGTCG	905	2056	0.783333	SDR002_120
AATACTCCG.GTGGTACGG	2917	8736	0.866667	SDR002_120
AATACTCCG.TAGAGACTA	1124	4312	0.816667	SDR002_120
AATACTCCG.TCTTGGTAG	1637	3365	0.833333	SDR002_120
AATAGACGC.AATCGCCAT	2208	2965	0.8	SDR002_120
AATAGACGC.AGTAATGGT	3952	3557	0.9	SDR002_120
AATATCAGC.GCCATCGCT	2928	2826	0.866667	SDR002_120
AATATCAGC.TAGGATGCC	1639	4668	0.85	SDR002_120
AATATCAGC.TCGCTGATT	6149	7728	0.933333	SDR002_120
AATATCAGC.TGGAGAACC	5426	7306	0.9	SDR002_120
AATATCAGC.TGTCACATA	1110	6954	0.866667	SDR002_120
AATATCGCT.AGAATCAGA	2649	4791	0.883333	SDR002_120
AATATCGCT.AGGTCAGCA	1091	5971	0.866667	SDR002_120
AATATCGCT.ATAATCGAG	2295	9626	0.916667	SDR002_120
AATATCGCT.GTAGCTACA	1207	3685	0.8	SDR002_120
AATATCGCT.TTACACCTT	3905	6597	0.9	SDR002_120
AATCAGGAG.ACTAAGTTC	2783	5125	0.833333	SDR002_120
AATCAGGAG.CGCATAACT	8704	10083	0.933333	SDR002_120
AATCAGGAG.GTAAGGTCC	4364	5272	0.9	SDR002_120
AATCAGGAG.TAGCTGTTG	2890	6512	0.866667	SDR002_120
AATCAGGAG.TATGAGACC	2333	8501	0.816667	SDR002_120
AATCAGGAG.TGGAATCGT	4448	7303	0.916667	SDR002_120
AATCCGCTG.AGTAATCAG	4137	5626	0.9	SDR002_120
AATCCGCTG.CCACTGAAG	3170	6339	0.916667	SDR002_120
AATCCGCTG.CGTGTATTC	5560	10406	0.866667	SDR002_120
AATCCGCTG.CTCTGCGGT	754	4488	0.733333	SDR002_120
AATCCGCTG.GCACTGGAT	5436	5924	0.883333	SDR002_120
AATCCGCTG.TGCCGACTA	326	712	0.7	SDR002_120
AATCCTCGT.AGTGATGCG	1131	586	0.9	SDR002_120
AATCCTCGT.CCTAAGAAG	427	4144	0.766667	SDR002_120
AATCCTCGT.GATATATCC	2243	7898	0.833333	SDR002_120
AATCCTCGT.GGTGTGACC	2526	4955	0.9	SDR002_120
AATCCTCGT.GTCCACAAC	441	455	0.766667	SDR002_120
AATCCTCGT.TGCGTAATC	3547	4988	0.85	SDR002_120
AATCCTCGT.TTCCAGATT	2163	1495	0.9	SDR002_120
AATCGCCAT.ATGAACTAG	2261	5848	0.883333	SDR002_120
AATCGCCAT.ATGGACGTT	5713	5552	0.95	SDR002_120
AATCGCCAT.ATGGATATC	1510	8970	0.866667	SDR002_120
AATCGCCAT.ATGTCGCCT	5642	4445	0.933333	SDR002_120
AATCGCCAT.CGCTTGTAG	1888	5004	0.866667	SDR002_120
AATCGCCAT.TATCTAGGT	4184	6131	0.9	SDR002_120
AATCGCCAT.TGCGCACTG	2938	4831	0.9	SDR002_120
AATCGCCAT.TGGTAGCAG	2316	3538	0.883333	SDR002_120
AATCGTGTT.CAGATCATT	1149	3678	0.783333	SDR002_120
AATCGTGTT.GTAGCATAC	2747	3962	0.883333	SDR002_120
AATCGTGTT.GTAGCTACA	349	885	0.6	SDR002_120
AATCGTGTT.TCACCGAGG	3926	9717	0.95	SDR002_120
AATCGTGTT.TCGTCATTC	2266	5786	0.866667	SDR002_120
AATCGTGTT.TGTTGTCGA	464	3954	0.733333	SDR002_120
AATCTCCTA.ACAGCGGTC	3243	5642	0.85	SDR002_120
AATCTCCTA.AGGTCCGTC	1273	2879	0.85	SDR002_120
AATCTCCTA.AGTTATCGC	457	5477	0.716667	SDR002_120
AATCTCCTA.GTATGCCTT	1757	7222	0.783333	SDR002_120
AATCTCCTA.TCAGCGACC	2758	6900	0.916667	SDR002_120
AATCTCCTA.TTCTGGTGC	2307	4893	0.916667	SDR002_120
AATCTGACC.CGCCACCAT	1818	6795	0.816667	SDR002_120
AATCTGACC.CTCAGCTGG	1707	1555	0.866667	SDR002_120
AATCTGACC.TCGTCCGAT	2010	2504	0.8	SDR002_120
AATGAGTCG.ACCTGCAGA	510	8608	0.75	SDR002_120
AATGAGTCG.CAGTCTAAC	4829	7427	0.9	SDR002_120
AATGAGTCG.GCTACAATG	951	6326	0.733333	SDR002_120
AATGAGTCG.GTAGAGAGC	4119	7253	0.866667	SDR002_120
AATGAGTCG.TAGGAGCTA	1524	5026	0.85	SDR002_120
AATGAGTCG.TCATCATCT	3096	25209	0.833333	SDR002_120
AATGCACTT.AGACCAGCT	4522	2965	0.883333	SDR002_120
AATGCACTT.AGCAAGTCC	1997	4590	0.883333	SDR002_120
AATGCACTT.AGGATTGAG	2731	8062	0.9	SDR002_120
AATGCAGCG.CATGGTTAC	913	4558	0.766667	SDR002_120
AATGCAGCG.TACAACACC	6235	9080	0.916667	SDR002_120
AATGCAGCG.TGATGTGTG	215	2658	0.6	SDR002_120
AATGCCTCA.AAGTTCTCT	2886	5358	0.833333	SDR002_120
AATGCCTCA.ACACACCGT	1983	629	0.866667	SDR002_120
AATGCCTCA.AGCGACACC	3848	10440	0.883333	SDR002_120
AATGCCTCA.CATCCTCTC	3333	6692	0.933333	SDR002_120
AATGCCTCA.GTCAGTTGT	2803	6040	0.866667	SDR002_120
AATGCCTCA.TCTATGACA	1517	9474	0.85	SDR002_120
AATGCGTGC.ACGTCTATG	194	6993	0.616667	SDR002_120
AATGCGTGC.AGCCAGGAC	912	5047	0.816667	SDR002_120
AATGCGTGC.CCTCTTGTA	306	3780	0.7	SDR002_120
AATGCGTGC.GTATGATCT	4556	4658	0.916667	SDR002_120
AATGCGTGC.TCCACGTGC	253	872	0.65	SDR002_120
AATGCTATC.ACGTCTATG	5557	8931	0.916667	SDR002_120
AATGCTATC.AGCGACACC	4151	3675	0.916667	SDR002_120
AATGCTATC.CTTGCACAA	184	4936	0.65	SDR002_120
AATGCTATC.GGTGAGTTC	5072	9153	0.933333	SDR002_120
AATGCTATC.GTCCACAAC	347	4436	0.75	SDR002_120
AATGCTATC.TACAACACC	469	8793	0.733333	SDR002_120
AATGCTGAT.AGCGGAACA	1595	6442	0.733333	SDR002_120
AATGCTGAT.CAGTCCTAA	3894	6630	0.883333	SDR002_120
AATGCTGAT.CCTGACCTC	3389	7326	0.9	SDR002_120
AATGCTGAT.CTGAGTAGC	2039	3223	0.883333	SDR002_120
AATGCTGAT.GCGGAGATT	771	6181	0.783333	SDR002_120
AATGCTGAT.TACCGATTG	2014	7367	0.9	SDR002_120
AATGCTGAT.TGACGATGA	2347	5750	0.933333	SDR002_120
AATGCTGAT.TTGTAATGC	3855	4450	0.883333	SDR002_120
AATGTGCGT.CACAACGCT	4577	4334	0.866667	SDR002_120
AATGTGCGT.CCATCACGA	421	7141	0.616667	SDR002_120
AATGTGCGT.GATCTAGAG	1789	4296	0.833333	SDR002_120
AATGTGCGT.TGTGAGTAT	4622	6512	0.9	SDR002_120
AATTAGAGG.AAGTCATGA	396	4783	0.633333	SDR002_120
AATTAGAGG.GAGCATACA	645	3552	0.8	SDR002_120
AATTAGAGG.GTCAGTTGT	4303	8563	0.883333	SDR002_120
AATTCGGAA.ACCATACTT	6124	7693	0.916667	SDR002_120
AATTCGGAA.ATAGCACGG	3461	3402	0.866667	SDR002_120
AATTCGGAA.CGCGATGTA	631	1962	0.8	SDR002_120
AATTCGGAA.CTGATCAAG	1952	4841	0.85	SDR002_120
AATTCGGAA.GCTCTCCAA	2744	5113	0.916667	SDR002_120
AATTGGATC.AGCCAGGAC	3666	5881	0.916667	SDR002_120
AATTGGATC.ATTGATCAC	4068	9608	0.9	SDR002_120
AATTGGATC.CTGGACACT	3392	8526	0.9	SDR002_120
AATTGGATC.TAGACACGT	3067	4552	0.933333	SDR002_120
AATTGGATC.TATCTAGGT	2149	3570	0.816667	SDR002_120
AATTGGTGA.CGGAACGAG	2075	5697	0.866667	SDR002_120
AATTGGTGA.CGTGTATTC	4785	12637	0.9	SDR002_120
AATTGGTGA.CTGGTAATC	1879	4212	0.9	SDR002_120
AATTGGTGA.GAGTGCATA	192	2838	0.583333	SDR002_120
AATTGGTGA.TCAGGTGCA	1383	8312	0.9	SDR002_120
ACAACCGGA.AATGCAGCG	2061	7363	0.883333	SDR002_120
ACAACCGGA.ACCATCTAA	2565	5209	0.866667	SDR002_120
ACAACCGGA.ATGCGGATT	6979	14952	0.916667	SDR002_120
ACAACCGGA.ATTGATTGG	2195	3515	0.85	SDR002_120
ACAACCGGA.CTAGTTCCA	4203	9204	0.883333	SDR002_120
ACAACCGGA.GCGACCTGT	1242	9381	0.85	SDR002_120
ACAACCGGA.GTGCCATGA	2251	2729	0.9	SDR002_120
ACAACCGGA.TAGACCTAC	259	5354	0.6	SDR002_120
ACAACCGGA.TGTGTAGAG	875	6011	0.733333	SDR002_120
ACAACCGGA.TTGCCGTAG	1594	5033	0.833333	SDR002_120
ACAACGAGC.ACTCGCTGT	332	1812	0.65	SDR002_120
ACAACGAGC.CATGGTTAC	563	7740	0.666667	SDR002_120
ACAACGAGC.CGGTGAGTC	1795	6200	0.883333	SDR002_120
ACAAGAATG.ACTTCAGTA	366	6864	0.666667	SDR002_120
ACAAGAATG.ATAGTGGTT	8064	8291	0.95	SDR002_120
ACAAGAATG.CCTGACCTC	924	1035	0.85	SDR002_120
ACAAGAATG.GATAAGCTG	779	3380	0.816667	SDR002_120
ACAAGAATG.GCTAGTGGA	2134	7479	0.883333	SDR002_120
ACAAGGTAC.AATTGGATC	3669	8103	0.933333	SDR002_120
ACAAGGTAC.ACCTGCAGA	513	1856	0.783333	SDR002_120
ACAAGGTAC.AGTACTACA	726	2826	0.816667	SDR002_120
ACAAGGTAC.ATACCGCTT	6458	8049	0.916667	SDR002_120
ACAAGGTAC.CAAGAGAGT	4478	3127	0.9	SDR002_120
ACAAGGTAC.GCAACACCT	3539	7206	0.833333	SDR002_120
ACAAGGTAC.GCGCTACCT	6469	6572	0.933333	SDR002_120
ACAAGTACA.ACAAGAATG	396	2270	0.683333	SDR002_120
ACAAGTACA.ATCCAATGA	918	1706	0.866667	SDR002_120
ACAAGTACA.ATCGATCCT	3835	7565	0.9	SDR002_120
ACAAGTACA.GATGTTACA	476	1281	0.683333	SDR002_120
ACAAGTACA.GATTGAGTA	1279	5274	0.816667	SDR002_120
ACAAGTACA.GCGCTACCT	3755	7350	0.95	SDR002_120
ACAAGTACA.GTAGAGAGC	1545	7470	0.9	SDR002_120
ACAAGTACA.GTCCGTAAG	812	3061	0.766667	SDR002_120
ACAAGTACA.TTCCGAGCG	734	798	0.8	SDR002_120
ACAATAGGT.ATATCAGCC	3198	4677	0.9	SDR002_120
ACAATAGGT.GTCCTTCAT	5772	8522	0.9	SDR002_120
ACAATAGGT.TACGACTTG	3544	4281	0.833333	SDR002_120
ACAATAGGT.TGCTCCTCC	1933	6913	0.916667	SDR002_120
ACAATAGGT.TTAACGGAG	1197	6365	0.716667	SDR002_120
ACAATTCGG.ATCTCTGCT	5781	10155	0.966667	SDR002_120
ACAATTCGG.CGTGCCTAT	1312	2835	0.833333	SDR002_120
ACAATTCGG.CTATCCATC	3008	4851	0.866667	SDR002_120
ACAATTCGG.GCGTGATAC	3165	8408	0.916667	SDR002_120
ACAATTCGG.GTCTTATGC	1853	3504	0.933333	SDR002_120
ACAATTCGG.TACGAACTC	591	1447	0.733333	SDR002_120
ACAATTCGG.TTCATTCGC	2210	6869	0.8	SDR002_120
ACACACCGT.AACGTTCTT	996	5421	0.716667	SDR002_120
ACACACCGT.ACTTCGCAG	202	10866	0.55	SDR002_120
ACACACCGT.ATGACACAA	2677	7501	0.9	SDR002_120
ACACACCGT.CACGTAGAC	1843	4429	0.833333	SDR002_120
ACACACCGT.CACGTCATA	2555	5820	0.85	SDR002_120
ACACACCGT.CGCGCACAT	1665	8190	0.8	SDR002_120
ACACACCGT.CTCTAAGAG	1501	4516	0.85	SDR002_120
ACACACCGT.TCGAATAGA	1587	3949	0.883333	SDR002_120
ACACACGTC.ACACTAACG	2439	4664	0.9	SDR002_120
ACACACGTC.TGCGCTGCA	518	1012	0.766667	SDR002_120
ACACAGAAC.AGGTACCAA	782	8243	0.85	SDR002_120
ACACAGAAC.CGTACATCT	4723	3836	0.9	SDR002_120
ACACAGAAC.TAATCTGGA	1548	2497	0.85	SDR002_120
ACACAGAAC.TGAGACAGC	2795	3473	0.9	SDR002_120
ACACAGAAC.TTACTTACG	1299	9135	0.9	SDR002_120
ACACATCTG.CTCGACTGC	258	2502	0.583333	SDR002_120
ACACATCTG.GATCTACTT	3284	5085	0.883333	SDR002_120
ACACATCTG.GTGGACTGG	912	3947	0.866667	SDR002_120
ACACATCTG.TAGGAGGAT	4210	9030	0.916667	SDR002_120
ACACCACAT.AATCCTCGT	9716	9567	0.933333	SDR002_120
ACACCACAT.CTTGGATCA	474	5261	0.683333	SDR002_120
ACACCGCCA.ACCATACTT	4356	10784	0.85	SDR002_120
ACACCGCCA.AGCACCGTG	2511	4049	0.866667	SDR002_120
ACACCGCCA.CAACGCACA	2597	8016	0.766667	SDR002_120
ACACCGCCA.CACTGGTCC	3829	9017	0.866667	SDR002_120
ACACCGCCA.CAGCTGGAG	5315	7991	0.883333	SDR002_120
ACACCGCCA.TCAGACAAG	2216	6539	0.866667	SDR002_120
ACACGTTGC.AACGGAGAT	1022	603	0.816667	SDR002_120
ACACGTTGC.ACACCGCCA	2675	4835	0.85	SDR002_120
ACACGTTGC.ACGCTATGT	4211	3676	0.9	SDR002_120
ACACGTTGC.CGCCTGCAA	2786	4066	0.9	SDR002_120
ACACGTTGC.GCGGTAAGT	635	6704	0.783333	SDR002_120
ACACGTTGC.GTGACTCTC	1948	3551	0.85	SDR002_120
ACACGTTGC.TAATCTGGA	1436	6746	0.85	SDR002_120
ACACGTTGC.TATGTATGC	3160	4729	0.883333	SDR002_120
ACACGTTGC.TCTACAGTT	5146	8740	0.9	SDR002_120
ACACGTTGC.TGTTGTCGA	3846	4857	0.866667	SDR002_120
ACACGTTGC.TTGACCTGA	1024	9386	0.883333	SDR002_120
ACACTAACG.AGTACGAAT	2835	3200	0.9	SDR002_120
ACACTAACG.ATACCGCTT	452	2980	0.716667	SDR002_120
ACACTAACG.CAAGAACCG	1487	5103	0.883333	SDR002_120
ACACTAACG.TCGAACGCT	3030	9949	0.9	SDR002_120
ACACTAACG.TTCAACTAC	2438	5154	0.866667	SDR002_120
ACACTGTGA.ATCTCGAAC	1614	4480	0.85	SDR002_120
ACACTGTGA.CCTACTAGA	732	4803	0.783333	SDR002_120
ACACTGTGA.TAATTCGTG	3676	5597	0.866667	SDR002_120
ACACTGTGA.TCTTAAGTG	2027	4867	0.8	SDR002_120
ACACTGTGA.TGGTCTACG	1788	2746	0.883333	SDR002_120
ACAGAAGAG.AGCGCATGA	3865	7913	0.883333	SDR002_120
ACAGAAGAG.GTAATCAGC	2568	6287	0.9	SDR002_120
ACAGAAGAG.TAACACATC	3468	11067	0.866667	SDR002_120
ACAGAAGAG.TCTCATCGG	605	3939	0.766667	SDR002_120
ACAGAGATG.AAGACGAAG	2489	7759	0.9	SDR002_120
ACAGAGATG.ATCCGTCTC	3923	7515	0.916667	SDR002_120
ACAGAGATG.CCGATCAGC	4516	7825	0.866667	SDR002_120
ACAGAGATG.CTTCTATGA	1845	4900	0.85	SDR002_120
ACAGAGATG.GCGATATGA	1416	4677	0.816667	SDR002_120
ACAGAGATG.GTGACGTAA	303	2997	0.716667	SDR002_120
ACAGAGATG.TAACATTGG	1285	2961	0.9	SDR002_120
ACAGCATCA.AACGTTCTT	2994	4691	0.9	SDR002_120
ACAGCATCA.CTCGTTCAC	2474	6086	0.883333	SDR002_120
ACAGCATCA.GCCATCGCT	1498	1442	0.833333	SDR002_120
ACAGCGGTC.CGATTGAAC	3706	4300	0.9	SDR002_120
ACAGCGGTC.CGCACTCTT	5242	7588	0.9	SDR002_120
ACAGCGGTC.GATCTGTTC	2626	4734	0.816667	SDR002_120
ACAGCGTAT.ATCTTACAG	1533	5503	0.833333	SDR002_120
ACAGCGTAT.CAGTGCTGC	3107	7582	0.9	SDR002_120
ACAGCGTAT.GGTAAGGAT	3378	5287	0.95	SDR002_120
ACAGCGTAT.GTAAGGTCC	297	3107	0.733333	SDR002_120
ACAGGAACT.CATGTGAAC	220	2523	0.55	SDR002_120
ACAGGAACT.GAGAATCAG	422	2356	0.666667	SDR002_120
ACAGGAACT.TCAGTAAGC	5675	9610	0.95	SDR002_120
ACAGGTATC.AATGCCTCA	1333	4836	0.833333	SDR002_120
ACAGGTATC.ACCTAGTTA	650	1392	0.833333	SDR002_120
ACAGGTATC.AGTACTACA	446	3700	0.716667	SDR002_120
ACAGGTATC.AGTTCAACC	4276	3015	0.95	SDR002_120
ACAGGTATC.ATGCGCCGT	1925	1251	0.85	SDR002_120
ACAGGTATC.CCTTGACGG	1131	2389	0.883333	SDR002_120
ACAGGTATC.GTAGAAGTT	2749	8158	0.85	SDR002_120
ACAGGTATC.TAGTGCACT	3261	3187	0.816667	SDR002_120
ACAGTATTG.ACGACATCT	2857	5983	0.933333	SDR002_120
ACAGTATTG.CAGCTGGAG	2389	5588	0.866667	SDR002_120
ACAGTATTG.CCGCTATCC	1695	6442	0.866667	SDR002_120
ACAGTATTG.TCCACCTCA	3231	8807	0.916667	SDR002_120
ACATCGTCC.CGTGTATTC	512	2756	0.683333	SDR002_120
ACATGACTA.AGCTTGGTG	2943	11897	0.833333	SDR002_120
ACATGACTA.CATGACGTT	5765	5755	0.883333	SDR002_120
ACATGACTA.CATTGACAA	2407	4560	0.866667	SDR002_120
ACATGACTA.GAATCACAT	7934	6196	0.933333	SDR002_120
ACATGACTA.GATCTGTTC	4343	4776	0.933333	SDR002_120
ACATGACTA.TTAGTCGGA	1065	1365	0.833333	SDR002_120
ACATGGATT.GCCTTCCAT	323	1241	0.733333	SDR002_120
ACATGGATT.TGACGGTTG	2122	6137	0.85	SDR002_120
ACATTCCAC.GCCGAGTCT	1467	2122	0.816667	SDR002_120
ACATTCCAC.GGAGTACAG	791	6630	0.8	SDR002_120
ACATTCCAC.TGTCATAGC	922	1694	0.75	SDR002_120
ACATTGACA.CAGTTACTG	1801	4237	0.916667	SDR002_120
ACATTGACA.GGTCGGTCT	3362	3175	0.933333	SDR002_120
ACATTGACA.GTACAATGC	3808	8263	0.883333	SDR002_120
ACATTGACA.TATTCAACG	877	1312	0.766667	SDR002_120
ACATTGACA.TGATGACAG	3819	7868	0.9	SDR002_120
ACCACGCTA.ACCATGTCT	4609	10015	0.9	SDR002_120
ACCACGCTA.ACCGACGGT	1383	8000	0.716667	SDR002_120
ACCACGCTA.ACGCTAGTG	2573	4898	0.883333	SDR002_120
ACCACGCTA.ACGTGAATC	2284	4380	0.866667	SDR002_120
ACCACGCTA.AGCTACTCA	2101	7648	0.816667	SDR002_120
ACCACGCTA.AGTACGAAT	3559	10449	0.816667	SDR002_120
ACCACGCTA.ATTGACACG	1736	6260	0.833333	SDR002_120
ACCACGCTA.CAGTTACTG	4684	6110	0.866667	SDR002_120
ACCACGCTA.CGGAAGACG	2665	7092	0.916667	SDR002_120
ACCACGCTA.CTCTGTCAA	2328	6080	0.833333	SDR002_120
ACCACGCTA.GACTGCGCA	978	2055	0.833333	SDR002_120
ACCACGCTA.GAGACTCGA	999	3763	0.85	SDR002_120
ACCACGCTA.GTAGTTGGT	5053	3010	0.916667	SDR002_120
ACCACGCTA.GTGCATCAA	2667	6841	0.866667	SDR002_120
ACCACGCTA.TCCGATCTG	729	2502	0.816667	SDR002_120
ACCACGCTA.TGCAGCCTT	4152	6368	0.933333	SDR002_120
ACCACGGAT.CAACACCTA	2155	5611	0.866667	SDR002_120
ACCACGGAT.CAACCGGTC	2500	6529	0.866667	SDR002_120
ACCACGGAT.GAGTCACCA	833	6337	0.833333	SDR002_120
ACCACGGAT.TGTGGACAA	1242	3328	0.85	SDR002_120
ACCACTAGG.AGGAGCAAT	3475	5152	0.85	SDR002_120
ACCACTAGG.CAGGATCAA	166	697	0.566667	SDR002_120
ACCACTAGG.CTATTCCGT	2625	3978	0.883333	SDR002_120
ACCACTAGG.GCTACCGAG	641	3910	0.766667	SDR002_120
ACCACTAGG.GGTCCTAAG	512	913	0.783333	SDR002_120
ACCACTAGG.TCAGAGTCA	204	3060	0.666667	SDR002_120
ACCACTAGG.TGAACCAAT	1926	3021	0.866667	SDR002_120
ACCACTAGG.TGGTGGATC	2008	4638	0.866667	SDR002_120
ACCAGCGTT.ACCATCTAA	2142	6324	0.833333	SDR002_120
ACCAGCGTT.AGGAATTGG	1515	2615	0.816667	SDR002_120
ACCAGCGTT.ATCTCGAAC	2752	3419	0.883333	SDR002_120
ACCAGCGTT.GATGCGACG	2146	6016	0.85	SDR002_120
ACCAGCGTT.GATTAGACA	1565	9445	0.883333	SDR002_120
ACCAGCGTT.TTAACGGAG	1870	7147	0.85	SDR002_120
ACCATACTT.ATAGCCTAA	1268	3150	0.866667	SDR002_120
ACCATACTT.GCAGCGATA	1910	7184	0.833333	SDR002_120
ACCATACTT.TGTAGGTTA	286	6261	0.616667	SDR002_120
ACCATACTT.TTGGTAACT	4794	5750	0.916667	SDR002_120
ACCATCTAA.CAGTATGAT	5430	4650	0.9	SDR002_120
ACCATCTAA.CGTTCCATT	4635	8521	0.883333	SDR002_120
ACCATCTAA.GCTACAATG	885	4867	0.766667	SDR002_120
ACCATCTAA.GTAGACTCT	3893	9838	0.9	SDR002_120
ACCATCTAA.GTAGCATAC	2086	5389	0.816667	SDR002_120
ACCATCTAA.TACAGGACT	1045	7654	0.8	SDR002_120
ACCATCTAA.TCGGTATCA	1905	4627	0.85	SDR002_120
ACCATCTAA.TTACTTACG	2246	6349	0.9	SDR002_120
ACCATGTCT.ATATAGCGT	518	8865	0.65	SDR002_120
ACCATGTCT.GCGTCGTCT	3314	9034	0.833333	SDR002_120
ACCATGTCT.GTGTATCTG	2491	7127	0.85	SDR002_120
ACCATGTCT.TTCAGTGCC	815	7159	0.75	SDR002_120
ACCATTCAC.AGACATCCA	3401	8388	0.9	SDR002_120
ACCATTCAC.ATAGCCTAA	554	1890	0.8	SDR002_120
ACCATTCAC.CAGAGCACC	1931	3054	0.883333	SDR002_120
ACCATTCAC.CTGGTCGGT	5515	7430	0.916667	SDR002_120
ACCATTCAC.TACTAGTAG	841	4527	0.783333	SDR002_120
ACCATTCAC.TATCGAGCC	3320	6818	0.85	SDR002_120
ACCATTCAC.TTCTGGTGC	825	467	0.766667	SDR002_120
ACCGACGGT.ATCCATTAG	898	10437	0.783333	SDR002_120
ACCGACGGT.CAGCGTAAG	2400	8398	0.883333	SDR002_120
ACCGACGGT.CTATTCCGT	432	3851	0.7	SDR002_120
ACCGACGGT.TCAGACAAG	252	6323	0.65	SDR002_120
ACCGAGACA.CACCTTCCT	3360	6778	0.866667	SDR002_120
ACCGAGACA.CTCGTTCAC	2453	4563	0.816667	SDR002_120
ACCGAGACA.GAATTCAGT	4901	5677	0.9	SDR002_120
ACCGAGACA.GGTCTTGCA	1704	8620	0.8	SDR002_120
ACCGAGACA.GTTAGATTG	4970	8451	0.916667	SDR002_120
ACCGAGACA.TAAGTACAC	5004	6642	0.883333	SDR002_120
ACCGAGACA.TCTTGGTAG	919	5498	0.783333	SDR002_120
ACCGAGACA.TGTAACAGT	6131	5643	0.883333	SDR002_120
ACCGAGACA.TTAAGTGGT	1119	9618	0.783333	SDR002_120
ACCGAGTAG.CATAAGATC	2452	9106	0.816667	SDR002_120
ACCGAGTAG.CGGACAAGT	3083	2500	0.866667	SDR002_120
ACCGAGTAG.CTGGTCGGT	5409	6037	0.85	SDR002_120
ACCGAGTAG.TGCATACAT	1746	5779	0.833333	SDR002_120
ACCGATCGA.AGAGCGGAG	1791	3490	0.833333	SDR002_120
ACCGATCGA.GCGTGAGCT	2836	3680	0.85	SDR002_120
ACCGCTGTG.AGCGGTCTA	723	5158	0.8	SDR002_120
ACCGCTGTG.AGTCTAAGC	1298	1785	0.816667	SDR002_120
ACCGCTGTG.CAACCGGTC	874	3046	0.783333	SDR002_120
ACCGCTGTG.GGAGTTAGC	564	3965	0.75	SDR002_120
ACCGCTGTG.GGTAGACAT	2213	7641	0.9	SDR002_120
ACCGCTGTG.TCTGTGAAG	2446	3544	0.816667	SDR002_120
ACCGGAAGG.CGTAATGAC	3693	6351	0.883333	SDR002_120
ACCGGAAGG.GACGTCAAT	5829	4387	0.9	SDR002_120
ACCGGAAGG.TGGATAGGT	2832	11231	0.916667	SDR002_120
ACCGGAGTA.AATAACTCC	3743	8887	0.9	SDR002_120
ACCGGAGTA.ACGTCGCTC	4060	5250	0.916667	SDR002_120
ACCGGAGTA.GTCCACAAC	239	4021	0.716667	SDR002_120
ACCGGAGTA.TCTGCGCTG	2903	4986	0.883333	SDR002_120
ACCGGTTAC.AGTAATCAG	3053	6572	0.866667	SDR002_120
ACCGGTTAC.CCGCACTCA	2823	7303	0.85	SDR002_120
ACCGGTTAC.GATGCGACG	290	5606	0.6	SDR002_120
ACCGGTTAC.GCATTGATC	175	3768	0.516667	SDR002_120
ACCGTACGC.AACAGCAGT	216	6974	0.533333	SDR002_120
ACCGTACGC.AGGTCCGTC	1549	6591	0.85	SDR002_120
ACCGTACGC.GGATGCGAA	1608	6132	0.833333	SDR002_120
ACCGTACGC.GGTAGACAT	1925	618	0.883333	SDR002_120
ACCGTCACG.AATACTCCG	432	5365	0.716667	SDR002_120
ACCGTCACG.CCATAATCG	3702	5317	0.916667	SDR002_120
ACCGTCACG.CTGGTACAT	6630	6949	0.933333	SDR002_120
ACCGTCACG.TAGTAACGG	3385	5930	0.883333	SDR002_120
ACCGTCACG.TCTCGATGC	6047	7930	0.95	SDR002_120
ACCGTCCTA.AAGCAATCG	3609	5777	0.9	SDR002_120
ACCGTCCTA.ACCGAGTAG	2445	5520	0.833333	SDR002_120
ACCGTCCTA.CGTTGATCC	3115	5096	0.9	SDR002_120
ACCGTCCTA.TATTACTCG	2141	3673	0.8	SDR002_120
ACCGTCCTA.TGGTCTACG	2143	6463	0.816667	SDR002_120
ACCTAGCAC.AGTAAGCCA	1769	4918	0.85	SDR002_120
ACCTAGCAC.AGTACGAAT	8150	10525	0.933333	SDR002_120
ACCTAGCAC.CCAACGGAA	2657	7441	0.883333	SDR002_120
ACCTAGCAC.GAGCGACTC	653	3576	0.733333	SDR002_120
ACCTAGCAC.GCGACACAG	2669	8859	0.916667	SDR002_120
ACCTAGTTA.ATAGCTTGC	4544	6949	0.916667	SDR002_120
ACCTAGTTA.CACACTGCC	2787	1670	0.916667	SDR002_120
ACCTAGTTA.CACGATAGA	2036	2749	0.85	SDR002_120
ACCTAGTTA.GCGTGATAC	2423	8560	0.816667	SDR002_120
ACCTAGTTA.GGAAGTATG	528	4615	0.816667	SDR002_120
ACCTAGTTA.GGTTCGCAA	4594	6845	0.9	SDR002_120
ACCTAGTTA.TGGACTGCC	164	1151	0.616667	SDR002_120
ACCTAGTTA.TTATTCGAC	1694	2531	0.883333	SDR002_120
ACCTCCTAG.AGCTACTCA	1706	6571	0.883333	SDR002_120
ACCTCCTAG.AGGTGCGAG	483	800	0.783333	SDR002_120
ACCTCCTAG.AGTGGAATG	1986	4985	0.85	SDR002_120
ACCTCCTAG.ATGCTGTCG	3837	6350	0.866667	SDR002_120
ACCTCCTAG.GCAACTCGC	2113	5075	0.833333	SDR002_120
ACCTGCAGA.ATTCTCTGG	282	4600	0.583333	SDR002_120
ACCTGCAGA.CTCAGTGAT	6216	6149	0.9	SDR002_120
ACCTGCAGA.GTGTATCTG	2115	6533	0.883333	SDR002_120
ACCTGCAGA.GTGTCTGGA	3278	7140	0.883333	SDR002_120
ACCTGCAGA.TGCCGACTA	766	4440	0.833333	SDR002_120
ACCTGCAGA.TGGAACTAA	1227	9053	0.833333	SDR002_120
ACCTGTACC.AACAGCAGT	3047	6664	0.9	SDR002_120
ACCTGTACC.ATCAGGATG	3466	7390	0.9	SDR002_120
ACCTGTACC.CGTACACAC	4530	7912	0.866667	SDR002_120
ACCTGTACC.GACGTCAAT	745	8129	0.766667	SDR002_120
ACCTTGAAG.AACAGCAGT	5675	6900	0.9	SDR002_120
ACCTTGAAG.ATGAGATCC	6081	5165	0.933333	SDR002_120
ACCTTGAAG.CAGGATCAA	1572	9722	0.866667	SDR002_120
ACCTTGAAG.GATCTACTT	560	9794	0.733333	SDR002_120
ACCTTGAAG.GTGTTGGAA	2221	11045	0.883333	SDR002_120
ACCTTGAAG.TCTATTAGG	1733	5699	0.833333	SDR002_120
ACGAATCGC.CTGTGCTCA	2419	3909	0.85	SDR002_120
ACGAATCGC.GGAAGAAGC	4284	6529	0.9	SDR002_120
ACGACAGTC.ATTGGTTCC	4684	13240	0.9	SDR002_120
ACGACAGTC.CTCAGTGAT	1258	6541	0.783333	SDR002_120
ACGACATCT.AACCATGGT	192	1027	0.566667	SDR002_120
ACGACATCT.AGGAAGGTG	2561	10153	0.85	SDR002_120
ACGACATCT.ATGAGCAGG	4310	5151	0.916667	SDR002_120
ACGACATCT.CCGCATCCT	634	7540	0.766667	SDR002_120
ACGACATCT.GCCGAACCA	1143	7017	0.866667	SDR002_120
ACGACATCT.GTTCAGAAG	2153	7836	0.833333	SDR002_120
ACGACATCT.TCAGTGCAA	2905	5933	0.866667	SDR002_120
ACGACATCT.TCTCGTATC	756	6014	0.816667	SDR002_120
ACGACATCT.TGATTGCTG	1492	4592	0.85	SDR002_120
ACGACATCT.TGGAACTAA	4001	10176	0.933333	SDR002_120
ACGACGATT.AACTTAGCT	524	2832	0.8	SDR002_120
ACGACGATT.AGGTATTCC	2380	5398	0.916667	SDR002_120
ACGACGATT.ATTGACACG	1070	8958	0.916667	SDR002_120
ACGACGATT.GGAAGGTAT	1204	617	0.833333	SDR002_120
ACGACGATT.GTAACCATA	1770	7277	0.9	SDR002_120
ACGACGATT.TCACACTGC	3278	5797	0.866667	SDR002_120
ACGACTGCG.ACAATAGGT	1368	1315	0.9	SDR002_120
ACGACTGCG.CTTGGTCAT	915	1592	0.766667	SDR002_120
ACGAGAGCA.ACTATCCTG	529	3949	0.816667	SDR002_120
ACGAGAGCA.AGCAAGTCC	3132	10891	0.9	SDR002_120
ACGAGAGCA.CTCGTTCAC	1908	5171	0.866667	SDR002_120
ACGAGAGCA.GCACCATCG	2074	8519	0.866667	SDR002_120
ACGAGAGCA.GGTGGAGCT	3448	3028	0.9	SDR002_120
ACGAGAGCA.TGGTAGCAG	334	435	0.7	SDR002_120
ACGAGCTTC.CAACGCACA	2737	6668	0.9	SDR002_120
ACGAGCTTC.CCAATATAC	3861	7470	0.883333	SDR002_120
ACGAGCTTC.GCTTACGTT	3700	5460	0.9	SDR002_120
ACGAGCTTC.GTGGTACGG	2461	4095	0.883333	SDR002_120
ACGATGACC.CGACCTGTA	2751	7040	0.933333	SDR002_120
ACGATGACC.TAGATCTGT	3675	4531	0.85	SDR002_120
ACGATGGAA.ACTTGATCT	2630	13782	0.866667	SDR002_120
ACGATGGAA.CATTGACAA	1793	8305	0.866667	SDR002_120
ACGATGGAA.GATACTGTG	730	6319	0.716667	SDR002_120
ACGATGGAA.TAACCGTGA	391	6537	0.65	SDR002_120
ACGATGGAA.TTCATTCGC	1811	7079	0.85	SDR002_120
ACGCAAGAT.ATTAGCCAC	1075	4942	0.833333	SDR002_120
ACGCACACT.GTCCTAGTT	4903	4103	0.866667	SDR002_120
ACGCACACT.TGCGTATCT	5404	8510	0.9	SDR002_120
ACGCGACAG.CCGCATCCT	2710	6077	0.9	SDR002_120
ACGCGACAG.CCTATTCAA	1762	8689	0.85	SDR002_120
ACGCGACAG.GACACGCAA	1387	5059	0.766667	SDR002_120
ACGCGACAG.GGTCCTGGT	3671	9079	0.916667	SDR002_120
ACGCGTGAC.ACAATAGGT	2455	1096	0.883333	SDR002_120
ACGCGTGAC.ACTCCGGTT	5712	7822	0.9	SDR002_120
ACGCGTGAC.AGAGAGTGG	1065	3675	0.816667	SDR002_120
ACGCGTGAC.AGGTGCGAG	951	2916	0.733333	SDR002_120
ACGCGTGAC.ATAGTCTCC	3352	5894	0.883333	SDR002_120
ACGCGTGAC.TACTTCCAG	588	3805	0.716667	SDR002_120
ACGCGTGAC.TGACCTATG	3171	6296	0.866667	SDR002_120
ACGCTAGTG.ACGAGAGCA	2915	6060	0.866667	SDR002_120
ACGCTAGTG.AGTGTGCAC	4978	10734	0.933333	SDR002_120
ACGCTAGTG.ATGTCGCCT	1622	946	0.85	SDR002_120
ACGCTAGTG.CAATACCAC	2337	6130	0.85	SDR002_120
ACGCTAGTG.CACTACAGG	770	1197	0.866667	SDR002_120
ACGCTAGTG.CAGCACGTG	474	3687	0.733333	SDR002_120
ACGCTAGTG.CCAGTTACG	1336	2242	0.783333	SDR002_120
ACGCTAGTG.TATCATGCT	5245	8472	0.95	SDR002_120
ACGCTATGT.ACCTAGCAC	164	1590	0.583333	SDR002_120
ACGCTATGT.ACGCAAGAT	1973	11455	0.85	SDR002_120
ACGCTATGT.CACGTCATA	2275	8363	0.933333	SDR002_120
ACGCTATGT.GCACGTAGA	2126	4372	0.883333	SDR002_120
ACGCTATGT.TCGCCAAGC	2966	8522	0.883333	SDR002_120
ACGCTCTTA.CACCTCAAC	4469	8690	0.916667	SDR002_120
ACGCTCTTA.CCAACGGAA	2028	6541	0.85	SDR002_120
ACGCTCTTA.GAGCCATCC	3471	4531	0.916667	SDR002_120
ACGCTCTTA.TGCGCACTG	247	3029	0.7	SDR002_120
ACGGACCAT.AACCGTGAG	502	6780	0.766667	SDR002_120
ACGGACCAT.CAAGAGGAG	1127	2969	0.816667	SDR002_120
ACGGACCAT.CATTGCAGA	479	10784	0.716667	SDR002_120
ACGGACCAT.TATCCTCAG	1703	5577	0.816667	SDR002_120
ACGGACCAT.TATTACAGC	5643	4754	0.95	SDR002_120
ACGGACCAT.TGCAGTTCA	1551	3706	0.866667	SDR002_120
ACGGTGCCT.ACCAGCGTT	6160	10286	0.916667	SDR002_120
ACGGTGCCT.ACCTAGCAC	700	6363	0.75	SDR002_120
ACGGTGCCT.ATATAGCGT	6431	7188	0.85	SDR002_120
ACGGTGCCT.CGTGGTACC	2123	10580	0.9	SDR002_120
ACGGTGCCT.CTGCAGAGC	1610	2950	0.9	SDR002_120
ACGGTGCCT.GCCACATGG	883	7184	0.816667	SDR002_120
ACGGTGCCT.TAGATCTGT	6216	4606	0.916667	SDR002_120
ACGGTGCCT.TGTCTACAC	2160	6163	0.85	SDR002_120
ACGGTGTAC.CATACAACC	3885	6695	0.9	SDR002_120
ACGGTGTAC.CGTCAGCAC	258	6583	0.666667	SDR002_120
ACGGTGTAC.GTCATTCTA	3130	6476	0.916667	SDR002_120
ACGTACTGC.TGGATTAGC	629	2363	0.716667	SDR002_120
ACGTAGTAT.ATAGTCTCC	5740	5718	0.85	SDR002_120
ACGTAGTAT.ATGGATATC	434	1643	0.7	SDR002_120
ACGTAGTAT.CCAGGAGTT	4821	2155	0.916667	SDR002_120
ACGTAGTAT.CGAGCCGTT	3464	5915	0.9	SDR002_120
ACGTAGTAT.CTACCTGCG	474	644	0.633333	SDR002_120
ACGTAGTAT.GAATCAACC	515	6775	0.683333	SDR002_120
ACGTAGTAT.GACATAACG	1938	3437	0.816667	SDR002_120
ACGTAGTAT.GCCTTAGAG	3077	6213	0.85	SDR002_120
ACGTATGTC.ACACTAACG	507	7720	0.75	SDR002_120
ACGTATGTC.AGAAGAGTC	1454	3931	0.85	SDR002_120
ACGTATGTC.CAATCAAGT	3110	12421	0.966667	SDR002_120
ACGTATGTC.CTGTACGAC	3335	4996	0.9	SDR002_120
ACGTATGTC.GGAGACACA	2445	8613	0.883333	SDR002_120
ACGTATGTC.TCCTTCAAC	1856	8348	0.883333	SDR002_120
ACGTATGTC.TTCTGGTGC	3716	4687	0.916667	SDR002_120
ACGTCGCTC.CCTAAGTCT	7019	6872	0.9	SDR002_120
ACGTCGCTC.GCCGTTGTT	4066	4949	0.916667	SDR002_120
ACGTCGCTC.GCGTAACAA	962	5020	0.733333	SDR002_120
ACGTCGCTC.GGTACTTCC	4610	7417	0.883333	SDR002_120
ACGTCTATG.ACTAAGTTC	1061	7919	0.866667	SDR002_120
ACGTCTATG.ATTCATGTG	397	3740	0.7	SDR002_120
ACGTCTATG.CGTTACACC	5178	6476	0.866667	SDR002_120
ACGTCTATG.GCAGATCCG	2176	4700	0.866667	SDR002_120
ACGTCTATG.TGACAAGTT	6849	6128	0.933333	SDR002_120
ACGTCTATG.TGTGCAGTA	1092	5634	0.833333	SDR002_120
ACGTCTATG.TTGCAGTCA	1029	2670	0.833333	SDR002_120
ACGTGAATC.AACGATGAC	1994	3879	0.833333	SDR002_120
ACGTGAATC.ACATGGATT	781	759	0.833333	SDR002_120
ACGTGAATC.CCGGTTGAG	4637	11969	0.9	SDR002_120
ACGTGAATC.CGATTGAAC	1069	1775	0.8	SDR002_120
ACGTGAATC.CTCTACGCA	1937	5836	0.85	SDR002_120
ACGTGAATC.GATTCTCGG	1749	3959	0.833333	SDR002_120
ACGTGAATC.TGTAGGTTA	1924	8127	0.8	SDR002_120
ACGTGCTCG.ATCACCGCA	3574	5480	0.883333	SDR002_120
ACGTGCTCG.CCTCATAAC	2673	7739	0.9	SDR002_120
ACGTGCTCG.CTGCAGAGC	940	6198	0.833333	SDR002_120
ACGTGCTCG.CTTAGGACT	5957	9401	0.866667	SDR002_120
ACGTGTAGT.AGGTCAGCA	2523	7842	0.95	SDR002_120
ACGTGTAGT.GGAAGGTAT	4879	9689	0.95	SDR002_120
ACGTGTAGT.TCACGACAA	961	3266	0.85	SDR002_120
ACGTTCAAT.ACGTGCTCG	378	4099	0.65	SDR002_120
ACGTTCAAT.AGAAGAGTC	3254	4133	0.883333	SDR002_120
ACGTTCAAT.AGTCGATCA	940	4118	0.8	SDR002_120
ACGTTCAAT.ATTGACACG	2830	10917	0.9	SDR002_120
ACGTTCAAT.CTGTGGTGG	1544	1548	0.783333	SDR002_120
ACGTTCAAT.GTCTTCTCG	1587	9042	0.833333	SDR002_120
ACGTTCAAT.TAAGCCATT	4739	7084	0.866667	SDR002_120
ACGTTCAAT.TAATCTGGA	1348	5933	0.85	SDR002_120
ACGTTCAAT.TGCAGTCGG	499	5798	0.75	SDR002_120
ACTAACCGA.ATCTTACAG	296	3015	0.616667	SDR002_120
ACTAACCGA.CCGCATCCT	7976	9978	0.933333	SDR002_120
ACTAACCGA.GGAAGGTAT	2611	3930	0.883333	SDR002_120
ACTAACCGA.GTGCATCAA	241	1910	0.533333	SDR002_120
ACTAACCGA.TATCGGAAC	925	1977	0.75	SDR002_120
ACTAAGTTC.ACAGCGGTC	2645	4276	0.833333	SDR002_120
ACTAAGTTC.AGGAGGTGA	2907	7796	0.883333	SDR002_120
ACTACCATC.ACGCACACT	5298	6043	0.883333	SDR002_120
ACTACCATC.ATACCGAAG	330	6642	0.6	SDR002_120
ACTACCATC.CAGGAGCCT	4829	4740	0.966667	SDR002_120
ACTACCATC.CTAGTGCTG	2298	3251	0.916667	SDR002_120
ACTACCATC.GATACCGGA	907	5256	0.766667	SDR002_120
ACTACTCAT.ATGAGATCC	1171	6058	0.866667	SDR002_120
ACTACTCAT.ATGCTGTCG	361	687	0.583333	SDR002_120
ACTACTCAT.CCTACTAGA	766	1841	0.733333	SDR002_120
ACTACTCAT.CCTCCTTGT	934	3331	0.733333	SDR002_120
ACTACTCAT.TAGCACTAT	256	1000	0.616667	SDR002_120
ACTACTCAT.TCGCCAAGC	880	1942	0.75	SDR002_120
ACTACTCAT.TCTAGTGAC	509	2050	0.783333	SDR002_120
ACTATCCTG.ACCTTGAAG	431	3597	0.766667	SDR002_120
ACTATCCTG.ACTGCTAGT	2540	4232	0.866667	SDR002_120
ACTATCCTG.GCGAAGACA	2450	8638	0.916667	SDR002_120
ACTATCCTG.TCGTAATAG	1835	4973	0.866667	SDR002_120
ACTATTGTC.AGATACGTT	1477	3871	0.766667	SDR002_120
ACTATTGTC.ATCACCGCA	202	6283	0.616667	SDR002_120
ACTATTGTC.CCATTACAG	1572	5337	0.866667	SDR002_120
ACTATTGTC.GGACGAGCA	1092	3558	0.75	SDR002_120
ACTATTGTC.TCCACGTGC	1141	2152	0.85	SDR002_120
ACTCACGAA.AAGGAACAG	1485	8810	0.783333	SDR002_120
ACTCACGAA.AATCTGACC	2202	5455	0.866667	SDR002_120
ACTCACGAA.CAGGATCAA	1030	4470	0.833333	SDR002_120
ACTCACGAA.TCAGCTCAG	3243	6080	0.866667	SDR002_120
ACTCATTCA.CGAGCTTAC	241	747	0.6	SDR002_120
ACTCCAACT.TCGCGTCAT	2000	11634	0.883333	SDR002_120
ACTCCAACT.TGCCATCTC	4105	7082	0.9	SDR002_120
ACTCCAACT.TGTAGCAAG	3645	6501	0.883333	SDR002_120
ACTCCGGTT.ACGATGGAA	202	5777	0.6	SDR002_120
ACTCCGGTT.AGCGGTCTA	1548	2925	0.866667	SDR002_120
ACTCCGGTT.CTATTCCGT	3680	5275	0.883333	SDR002_120
ACTCCGTCG.AAGTTGCCA	691	2731	0.783333	SDR002_120
ACTCCGTCG.AGAAGTCCT	3551	4572	0.9	SDR002_120
ACTCCGTCG.CAGATCATT	5419	9117	0.933333	SDR002_120
ACTCCGTCG.CCGACTGTT	231	2304	0.583333	SDR002_120
ACTCCGTCG.GCAGCTCTT	2816	5912	0.833333	SDR002_120
ACTCCGTCG.TATCCTCAG	279	4778	0.616667	SDR002_120
ACTCCTGAG.AGCCACTTC	1136	1855	0.783333	SDR002_120
ACTCGAGTC.AATGCTGAT	5787	5221	0.866667	SDR002_120
ACTCGAGTC.CAAGCCTCG	413	6730	0.75	SDR002_120
ACTCGAGTC.CCGTCAGGT	3529	7145	0.9	SDR002_120
ACTCGAGTC.CTGATCCGA	996	6278	0.833333	SDR002_120
ACTCGAGTC.GGAACCTAG	353	463	0.6	SDR002_120
ACTCGAGTC.TATGAGACC	2448	8108	0.9	SDR002_120
ACTCGAGTC.TCGAACGCT	6399	6103	0.95	SDR002_120
ACTCGCTGT.AGCGACACC	2396	6561	0.883333	SDR002_120
ACTCGCTGT.GTTACTACT	1739	2016	0.883333	SDR002_120
ACTCGCTGT.TATTGACTG	1671	4906	0.816667	SDR002_120
ACTCGCTGT.TTGATGAGT	334	1461	0.616667	SDR002_120
ACTCGTAGG.AAGCAGCAT	6393	6222	0.866667	SDR002_120
ACTCGTAGG.AGTACGAAT	3052	8726	0.85	SDR002_120
ACTCGTAGG.ATTCCGTAC	698	2347	0.766667	SDR002_120
ACTCGTAGG.ATTGACACG	2686	5720	0.9	SDR002_120
ACTCGTAGG.CACTGGTCC	1756	4220	0.9	SDR002_120
ACTCGTAGG.GATCGATAC	601	566	0.783333	SDR002_120
ACTCGTAGG.TCCAGCAGC	2781	3077	0.866667	SDR002_120
ACTCGTCTA.ACCGATCGA	4166	7949	0.883333	SDR002_120
ACTCGTCTA.AGCCTCGCA	569	3933	0.733333	SDR002_120
ACTCGTCTA.CAACACTCC	4091	3770	0.9	SDR002_120
ACTCGTCTA.CGATTGAAC	2889	1432	0.866667	SDR002_120
ACTCGTCTA.TAGGATTAG	3259	4984	0.9	SDR002_120
ACTCGTCTA.TATAATCGC	3055	5599	0.866667	SDR002_120
ACTCGTCTA.TCTATTAGG	1714	3510	0.883333	SDR002_120
ACTCGTCTA.TCTGTGAAG	3829	7553	0.866667	SDR002_120
ACTCTAGGA.CTCGCAAGA	1185	4508	0.85	SDR002_120
ACTCTAGGA.TACGTTGGA	2688	5048	0.866667	SDR002_120
ACTCTAGGA.TCAACACTC	336	384	0.65	SDR002_120
ACTCTAGGA.TCCGTATAC	3698	6439	0.866667	SDR002_120
ACTCTAGGA.TGATAGAGG	2547	5803	0.833333	SDR002_120
ACTCTCACA.GACCAGAGA	433	5166	0.666667	SDR002_120
ACTCTGCTC.AGATCTGAC	707	4231	0.733333	SDR002_120
ACTCTGCTC.CGCATAACT	2087	1650	0.9	SDR002_120
ACTCTGCTC.GAATAAGAG	3076	8909	0.866667	SDR002_120
ACTCTGCTC.GCGGAGATT	1035	574	0.866667	SDR002_120
ACTCTGCTC.TAGCACTAT	3731	4411	0.916667	SDR002_120
ACTCTGCTC.TGGTAACCA	344	971	0.733333	SDR002_120
ACTCTGCTC.TGTGGACAA	3137	8235	0.933333	SDR002_120
ACTGACTAC.ATCATTACG	1909	5642	0.883333	SDR002_120
ACTGACTAC.CATCTCACG	1088	3766	0.8	SDR002_120
ACTGACTAC.CCGTACGGA	960	4503	0.8	SDR002_120
ACTGACTAC.GCCAATGAA	179	1986	0.616667	SDR002_120
ACTGACTAC.TATACCACT	4077	1675	0.9	SDR002_120
ACTGCTAGT.ACCATTCAC	2283	3352	0.866667	SDR002_120
ACTGCTAGT.ATAGCCTAA	1446	7092	0.883333	SDR002_120
ACTGCTAGT.CCGATGTTC	606	493	0.733333	SDR002_120
ACTGCTAGT.TACTCGACC	364	703	0.6	SDR002_120
ACTGCTAGT.TTGCAGTCA	1384	3855	0.85	SDR002_120
ACTGGACCA.AACGCCTAC	1327	3571	0.816667	SDR002_120
ACTGGACCA.AAGACGAAG	1487	3278	0.833333	SDR002_120
ACTGGACCA.AAGCTTGCA	306	6899	0.65	SDR002_120
ACTGGACCA.ACTCCGTCG	253	5409	0.683333	SDR002_120
ACTGGACCA.CAATGTGCT	3029	4759	0.95	SDR002_120
ACTGGACCA.CAGGTTGTC	3420	6185	0.916667	SDR002_120
ACTGGACCA.GACCGGTAG	888	4030	0.816667	SDR002_120
ACTGGACCA.GAGCACATT	685	1735	0.75	SDR002_120
ACTGGACCA.GCAGGAGAA	1849	7541	0.866667	SDR002_120
ACTGGACCA.GTCTGACGT	1334	18654	0.816667	SDR002_120
ACTGGACCA.TACCGATTG	3035	4685	0.9	SDR002_120
ACTGGACCA.TAGCGAGAA	778	5834	0.766667	SDR002_120
ACTGGACCA.TCATGCTCA	496	7433	0.716667	SDR002_120
ACTGGACCA.TCTGCGCTG	2395	6066	0.9	SDR002_120
ACTGGTCAG.ACCGTCACG	3563	4490	0.9	SDR002_120
ACTGGTCAG.AGCCACTTC	6389	6058	0.9	SDR002_120
ACTGGTCAG.CTAGACATG	1130	7102	0.8	SDR002_120
ACTGGTCAG.TCAAGGAGT	5090	5188	0.916667	SDR002_120
ACTGGTCAG.TCGGTATCA	2952	4888	0.883333	SDR002_120
ACTGGTGCT.CGTTACACC	993	1378	0.85	SDR002_120
ACTGGTGCT.TTATCCAAG	993	2841	0.733333	SDR002_120
ACTGTAATC.AATATCGCT	2653	8935	0.95	SDR002_120
ACTGTAATC.ACTCTCACA	2290	4973	0.866667	SDR002_120
ACTGTAATC.CCTATTCAA	407	7621	0.683333	SDR002_120
ACTGTAATC.CTATAGCTC	1019	5065	0.85	SDR002_120
ACTGTAATC.CTCGAACTG	1715	2792	0.85	SDR002_120
ACTGTAATC.GAACAACCA	706	5168	0.833333	SDR002_120
ACTGTAATC.GCAACCAAC	2504	6059	0.816667	SDR002_120
ACTGTAATC.TAGATCTGT	359	1305	0.75	SDR002_120
ACTGTAATC.TATCCTCAG	308	2061	0.75	SDR002_120
ACTGTAATC.TCCGATCTG	6365	9633	0.933333	SDR002_120
ACTGTAATC.TGTATCGTG	1216	7030	0.85	SDR002_120
ACTGTGTCA.ACGCACACT	7975	9470	0.916667	SDR002_120
ACTGTGTCA.CGTGGTACC	484	2378	0.75	SDR002_120
ACTGTGTCA.GTAAGGTCC	547	6371	0.733333	SDR002_120
ACTGTGTCA.TACCTATCC	3892	4939	0.916667	SDR002_120
ACTGTGTCA.TGCCGAACT	1030	956	0.766667	SDR002_120
ACTTAGCTT.CACGTAGAC	3165	10093	0.916667	SDR002_120
ACTTAGCTT.GCGATATGA	175	6085	0.6	SDR002_120
ACTTAGCTT.GTAGCCTTG	2309	9423	0.866667	SDR002_120
ACTTCAGTA.TACAAGAGG	766	2478	0.716667	SDR002_120
ACTTCGCAG.AGAGGTGAA	1748	7641	0.866667	SDR002_120
ACTTCGCAG.AGTACGAAT	2240	1902	0.883333	SDR002_120
ACTTCGCAG.ATACGAGGT	3906	4294	0.9	SDR002_120
ACTTCGCAG.CTCATGCCA	1898	2822	0.883333	SDR002_120
ACTTCGCAG.GATCGCACT	3044	3819	0.883333	SDR002_120
ACTTCGCAG.GTACGTCTA	2610	3254	0.883333	SDR002_120
ACTTCGCAG.TCCAAGTAA	1158	4132	0.816667	SDR002_120
ACTTCGCAG.TGCGCACTG	628	2426	0.75	SDR002_120
ACTTCTAAC.AGTAATCAG	1089	9593	0.833333	SDR002_120
ACTTCTAAC.AGTTAGGTC	2432	5535	0.866667	SDR002_120
ACTTCTAAC.ATTAGCACA	4159	4464	0.883333	SDR002_120
ACTTCTAAC.GAGTCCAAT	1365	807	0.8	SDR002_120
ACTTCTAAC.GTTATCGAT	4529	3591	0.916667	SDR002_120
ACTTCTAAC.TACAAGAGG	5365	6726	0.866667	SDR002_120
ACTTCTAAC.TATGGTTGG	2158	8570	0.9	SDR002_120
ACTTCTAAC.TGTGCCATG	6328	7900	0.9	SDR002_120
ACTTCTAAC.TTCCTAAGG	2859	9624	0.883333	SDR002_120
ACTTCTTGG.CAATTGTCT	5098	8157	0.85	SDR002_120
ACTTCTTGG.CGCAATCGA	497	3085	0.716667	SDR002_120
ACTTCTTGG.CTAGTTCCA	418	4586	0.733333	SDR002_120
ACTTCTTGG.CTCCGCATT	3566	7955	0.916667	SDR002_120
ACTTCTTGG.GAATTCAGT	2059	5213	0.783333	SDR002_120
ACTTGATCT.ACGCTCTTA	2359	9404	0.866667	SDR002_120
ACTTGATCT.CAACTAATC	2519	7627	0.85	SDR002_120
ACTTGATCT.CACTGGTCC	4154	1571	0.866667	SDR002_120
ACTTGATCT.CCACTTCGC	1452	10559	0.783333	SDR002_120
ACTTGATCT.CCTGCTCCA	628	1217	0.75	SDR002_120
ACTTGATCT.CGGTTCGTA	297	629	0.65	SDR002_120
ACTTGATCT.TAACATTGG	1809	3292	0.866667	SDR002_120
AGAAGAGTC.AAGTAGGAC	1265	446	0.85	SDR002_120
AGAAGAGTC.CATCCAGGA	1290	4351	0.816667	SDR002_120
AGAAGAGTC.CTCATTAGT	3893	10562	0.866667	SDR002_120
AGAAGAGTC.GAACGCTGT	3632	3743	0.933333	SDR002_120
AGAAGAGTC.GCTTCTGAA	1195	6005	0.9	SDR002_120
AGAAGAGTC.GTGGACTGG	3048	7459	0.866667	SDR002_120
AGAAGAGTC.TCTAGCTGG	2938	7595	0.916667	SDR002_120
AGAAGAGTC.TCTATTAGG	381	7982	0.683333	SDR002_120
AGAAGAGTC.TGGTAGCAG	880	2939	0.783333	SDR002_120
AGAAGAGTC.TTAACGGAG	3049	5310	0.933333	SDR002_120
AGAAGCTGC.ACTCTCACA	1602	1283	0.85	SDR002_120
AGAAGCTGC.AGAGGTGAA	492	1748	0.783333	SDR002_120
AGAAGCTGC.CGGTAGCTT	1014	11591	0.716667	SDR002_120
AGAAGCTGC.GAGGTCACG	1543	3373	0.833333	SDR002_120
AGAAGTAAC.TAATGTAGC	222	1553	0.683333	SDR002_120
AGAAGTCCT.ACTATTGTC	1651	4015	0.833333	SDR002_120
AGAAGTCCT.TGCTTACGG	4392	6034	0.916667	SDR002_120
AGAAGTCCT.TGTCACATA	239	2262	0.633333	SDR002_120
AGAATCAGA.ACCTGCAGA	1506	2777	0.816667	SDR002_120
AGAATCAGA.AGCTACTCA	1930	6340	0.833333	SDR002_120
AGAATCAGA.AGGATCTCA	1777	5557	0.883333	SDR002_120
AGAATCAGA.CCGCAATGG	788	809	0.766667	SDR002_120
AGAATCAGA.CCTCCAATC	458	4751	0.7	SDR002_120
AGAATCAGA.CGATAGGTG	343	7864	0.65	SDR002_120
AGAATCAGA.CGTGTCCGA	508	11042	0.666667	SDR002_120
AGAATCAGA.TTGATGAGT	577	8314	0.683333	SDR002_120
AGACATATC.CCAGGAGTT	4545	6209	0.883333	SDR002_120
AGACATATC.CGCGCACAT	7389	9577	0.9	SDR002_120
AGACATATC.CTGTGCTCA	942	3299	0.833333	SDR002_120
AGACATATC.GATGCAGAA	1609	8815	0.9	SDR002_120
AGACATATC.GCGTGAGCT	2583	5372	0.866667	SDR002_120
AGACATATC.GTTGACCAT	3151	1629	0.866667	SDR002_120
AGACATCCA.AGGAATTGG	4192	8182	0.85	SDR002_120
AGACATCCA.CAGTTGAGT	2020	4493	0.85	SDR002_120
AGACATCCA.CCATAAGTA	1098	9877	0.8	SDR002_120
AGACATCCA.GCGTTCAGA	249	5936	0.733333	SDR002_120
AGACATCCA.TACCTCCTC	3486	9363	0.916667	SDR002_120
AGACCACGC.ACAGTATTG	3485	5581	0.916667	SDR002_120
AGACCACGC.ATATCCGAT	694	9968	0.733333	SDR002_120
AGACCACGC.CAAGCGCAT	3278	3831	0.85	SDR002_120
AGACCACGC.GCCTGCATC	910	4102	0.783333	SDR002_120
AGACCACGC.TAGAGCCAG	1759	5262	0.85	SDR002_120
AGACCAGCT.AATGCTGAT	5360	5870	0.933333	SDR002_120
AGACCAGCT.ATTCCGTAC	718	5532	0.85	SDR002_120
AGACCAGCT.GAATTCAGT	835	1311	0.733333	SDR002_120
AGACGCCTG.AAGGAAGTC	2584	4592	0.9	SDR002_120
AGACGCCTG.ATGATAGCT	7949	7307	0.95	SDR002_120
AGACGCCTG.CAGTCCTAA	465	5899	0.7	SDR002_120
AGACGCCTG.CCACATTAG	1919	8676	0.883333	SDR002_120
AGACGCCTG.TCTACAGTT	3792	6260	0.916667	SDR002_120
AGACGCCTG.TCTATTAGG	895	8226	0.816667	SDR002_120
AGACGCTAT.ACTGGACCA	1880	6741	0.916667	SDR002_120
AGACGCTAT.CATGACGTT	4105	8627	0.933333	SDR002_120
AGACGCTAT.GTCAAGATC	3940	10012	0.883333	SDR002_120
AGACGGAGG.AACACACTC	1721	5676	0.816667	SDR002_120
AGACGGAGG.AGTCTGGAA	546	6229	0.816667	SDR002_120
AGACGGAGG.ATGAGTGTG	1416	3042	0.816667	SDR002_120
AGACGGAGG.GATGCGGTT	3965	7487	0.85	SDR002_120
AGACTAGTA.ACCGGTTAC	1583	5922	0.883333	SDR002_120
AGACTAGTA.CGACCACTT	6191	5891	0.9	SDR002_120
AGACTAGTA.CTGGAGCGA	470	1068	0.75	SDR002_120
AGACTAGTA.GAGCCATCC	851	944	0.8	SDR002_120
AGACTAGTA.TCTATGACA	1518	6422	0.833333	SDR002_120
AGACTTCGT.AACAATGCA	1713	4791	0.9	SDR002_120
AGACTTCGT.ACAGGAACT	1609	4987	0.816667	SDR002_120
AGACTTCGT.AGTCCAGTG	3448	5625	0.9	SDR002_120
AGACTTCGT.CTACGAGAA	598	2554	0.733333	SDR002_120
AGACTTCGT.GCTACCGAG	2614	5151	0.883333	SDR002_120
AGACTTCGT.TCCATCATT	3618	6491	0.883333	SDR002_120
AGAGAGTGG.AGCGTAGAA	1668	5947	0.85	SDR002_120
AGAGAGTGG.AGTGAACGG	813	4392	0.783333	SDR002_120
AGAGAGTGG.CTCGAACTG	339	7256	0.566667	SDR002_120
AGAGAGTGG.GTCTTCATA	947	3684	0.783333	SDR002_120
AGAGCCGCA.AGTTGCCTT	5491	3631	0.9	SDR002_120
AGAGCCGCA.CAGATCGAC	1541	3135	0.85	SDR002_120
AGAGCCGCA.CTATCTTGA	1953	5539	0.883333	SDR002_120
AGAGCCGCA.CTTCACTGT	1255	1709	0.833333	SDR002_120
AGAGCCGCA.GCACGCATT	2981	6503	0.883333	SDR002_120
AGAGCGCGA.AAGCTGGTC	621	5657	0.7	SDR002_120
AGAGCGCGA.ACCATACTT	5586	6266	0.916667	SDR002_120
AGAGCGCGA.CCGTTCCAA	2671	10162	0.866667	SDR002_120
AGAGCGCGA.GAATCGAGA	1832	6676	0.866667	SDR002_120
AGAGCGCGA.GCATTGATC	409	8453	0.65	SDR002_120
AGAGCGCGA.TACAGTTAG	2994	7214	0.9	SDR002_120
AGAGCGCGA.TGATGACAG	2079	7941	0.85	SDR002_120
AGAGCGCGA.TGGATAGGT	7392	8629	0.916667	SDR002_120
AGAGCGGAG.CACTCACTA	2874	2911	0.933333	SDR002_120
AGAGCGGAG.CCGCTCATG	1382	3582	0.816667	SDR002_120
AGAGGACGT.ATGCGCCGT	5332	4604	0.916667	SDR002_120
AGAGGTGAA.ACCGCTGTG	2183	5334	0.9	SDR002_120
AGAGGTGAA.AGCAAGTCC	1489	7759	0.8	SDR002_120
AGAGGTGAA.ATGTCGCCT	4822	4998	0.95	SDR002_120
AGAGGTGAA.ATTAGCACA	247	4596	0.65	SDR002_120
AGAGGTGAA.CCGCTATCC	5966	11163	0.883333	SDR002_120
AGAGGTGAA.CTCGACTGC	505	3953	0.666667	SDR002_120
AGAGGTGAA.TTACTAGTC	1359	6391	0.816667	SDR002_120
AGATACGTT.ATGGACGTT	4370	6873	0.883333	SDR002_120
AGATACGTT.CCTCGAGAG	1205	6662	0.883333	SDR002_120
AGATACGTT.GCGATGGTG	2287	6239	0.933333	SDR002_120
AGATACGTT.GGATCAATG	2774	6347	0.883333	SDR002_120
AGATACGTT.GGTTCGCAA	915	2616	0.766667	SDR002_120
AGATACGTT.GTTATCGAT	2601	6001	0.866667	SDR002_120
AGATACGTT.TGACCTCCT	4160	4648	0.916667	SDR002_120
AGATATGGA.AGATGTTGG	1470	6436	0.85	SDR002_120
AGATATGGA.CCTAAGAAG	996	7054	0.8	SDR002_120
AGATATGGA.GCTAGTGGA	495	2368	0.833333	SDR002_120
AGATATGGA.TCATGCAGG	883	6999	0.766667	SDR002_120
AGATCGAGT.AACGGAGAT	1566	9764	0.783333	SDR002_120
AGATCGAGT.AGTGTTCTG	4297	6899	0.9	SDR002_120
AGATCGAGT.TTCCAGGAG	2956	5124	0.9	SDR002_120
AGATCTGAC.AGTCAGTTG	1439	4995	0.783333	SDR002_120
AGATCTGAC.CCTTCGAGC	4435	10955	0.916667	SDR002_120
AGATCTGAC.CTAGAGGTA	1731	5232	0.866667	SDR002_120
AGATCTGAC.GAGAACAGG	788	3657	0.766667	SDR002_120
AGATCTGAC.GCATACATG	1218	4445	0.8	SDR002_120
AGATCTGAC.TATAGTGCG	705	4639	0.783333	SDR002_120
AGATCTTCA.ACTGTAATC	4481	7384	0.916667	SDR002_120
AGATCTTCA.GTCACTATG	318	6495	0.583333	SDR002_120
AGATGAAGA.ATTGCGCTA	2883	5438	0.866667	SDR002_120
AGATGAGAT.AGAGAGTGG	1889	3654	0.866667	SDR002_120
AGATGAGAT.CACAACCAG	1177	7328	0.866667	SDR002_120
AGATGAGAT.GACAATGTT	2437	4735	0.916667	SDR002_120
AGATGAGAT.GGTCCTAAG	1218	1845	0.766667	SDR002_120
AGATGAGAT.TGATTGCTG	2814	3965	0.866667	SDR002_120
AGATGTTGG.ACCTAGCAC	436	6300	0.616667	SDR002_120
AGATGTTGG.ATCAGTCGA	612	5019	0.783333	SDR002_120
AGATGTTGG.ATGGACGTT	4315	9292	0.916667	SDR002_120
AGATGTTGG.CAATCATAC	784	4626	0.65	SDR002_120
AGATGTTGG.CATCCACCG	923	9957	0.833333	SDR002_120
AGATGTTGG.CGCAACCTC	1167	14640	0.766667	SDR002_120
AGATGTTGG.CTGAGTAGC	1682	5622	0.816667	SDR002_120
AGATGTTGG.CTTAATCGT	5207	7584	0.95	SDR002_120
AGATGTTGG.GGAGTACAG	1968	4366	0.816667	SDR002_120
AGATGTTGG.TATCATGCT	5939	4671	0.9	SDR002_120
AGCAACATT.AATTGGATC	1386	7824	0.833333	SDR002_120
AGCAACATT.CTGACGATG	2759	6868	0.866667	SDR002_120
AGCAACATT.GAACCAGTT	7420	5148	0.9	SDR002_120
AGCAACATT.GTATACAGA	1073	4383	0.833333	SDR002_120
AGCAACATT.TGAGAATCC	4009	5681	0.883333	SDR002_120
AGCAACATT.TTCGCTGAG	2165	11200	0.9	SDR002_120
AGCAAGTCC.ATCGGTGGT	3773	5250	0.933333	SDR002_120
AGCAAGTCC.CGTGCCTAT	1686	554	0.866667	SDR002_120
AGCAAGTCC.CTCGTGTCC	4097	2638	0.883333	SDR002_120
AGCAAGTCC.TACGACTTG	1556	10019	0.883333	SDR002_120
AGCAAGTCC.TGCATACAT	7116	8174	0.9	SDR002_120
AGCACACCT.CGAGTAGCA	1215	2528	0.833333	SDR002_120
AGCACACCT.TACGACTTG	1008	4579	0.8	SDR002_120
AGCACACCT.TGGAAGATT	5175	6078	0.883333	SDR002_120
AGCACCAGC.AGACATATC	3475	7552	0.9	SDR002_120
AGCACCAGC.ATAGAGCAG	2308	5986	0.9	SDR002_120
AGCACCAGC.CACATATCA	212	1754	0.566667	SDR002_120
AGCACCAGC.CCTGCTCCA	1142	4469	0.783333	SDR002_120
AGCACCAGC.CGCTTATGA	1118	5798	0.85	SDR002_120
AGCACCAGC.CTAATACGC	2377	5674	0.866667	SDR002_120
AGCACCAGC.GAGTTATAG	774	1878	0.783333	SDR002_120
AGCACCAGC.TGGAACTAA	661	6059	0.75	SDR002_120
AGCACCGTG.ACTACTCAT	2367	2221	0.85	SDR002_120
AGCACCGTG.CTGAGTAGC	2048	3669	0.866667	SDR002_120
AGCACCGTG.GACCGCTTC	275	5109	0.55	SDR002_120
AGCACCGTG.TTACGGACC	3867	8653	0.866667	SDR002_120
AGCAGACAA.ACAAGTACA	2838	5449	0.866667	SDR002_120
AGCAGACAA.AGCAGACAA	515	2317	0.666667	SDR002_120
AGCAGACAA.CAAGTACGA	1003	6086	0.8	SDR002_120
AGCAGACAA.CGGTTCTAT	1843	6380	0.916667	SDR002_120
AGCAGACAA.TGACCTCCT	3284	6727	0.9	SDR002_120
AGCAGACAA.TGTATGTAG	2992	6060	0.916667	SDR002_120
AGCATATGG.AGACCACGC	6365	11350	0.866667	SDR002_120
AGCATATGG.CACACCTGT	5813	7585	0.9	SDR002_120
AGCATATGG.CCATTACAG	1016	4507	0.8	SDR002_120
AGCATATGG.CTGGACTAA	3659	8604	0.883333	SDR002_120
AGCATATGG.GGAATTGGA	1933	5467	0.8	SDR002_120
AGCATTCCA.AACTTAGCT	797	2070	0.766667	SDR002_120
AGCATTCCA.AATCAGGAG	346	2689	0.716667	SDR002_120
AGCATTCCA.ACTGTAATC	4695	6643	0.883333	SDR002_120
AGCATTCCA.AGTCATACT	4816	6081	0.866667	SDR002_120
AGCATTCCA.CAGAAGTGA	259	2415	0.7	SDR002_120
AGCATTCCA.GACTTCACC	494	2121	0.583333	SDR002_120
AGCATTCCA.GCAATGAGA	2328	8945	0.933333	SDR002_120
AGCATTCCA.GGTCTTGCA	269	6920	0.616667	SDR002_120
AGCATTGTT.AAGCTTGCA	1732	5017	0.933333	SDR002_120
AGCATTGTT.TTGCGAACA	3399	9023	0.866667	SDR002_120
AGCCACTTC.ACGGTGCCT	2932	7204	0.85	SDR002_120
AGCCACTTC.ACTGTAATC	3937	6225	0.9	SDR002_120
AGCCACTTC.CTGACAGCA	347	7920	0.666667	SDR002_120
AGCCACTTC.GAGGTCCTT	1363	4701	0.75	SDR002_120
AGCCACTTC.GCAGCTCTT	5521	4518	0.916667	SDR002_120
AGCCACTTC.TAACATTGG	2837	7942	0.833333	SDR002_120
AGCCACTTC.TCGCTTAAC	3223	6650	0.883333	SDR002_120
AGCCAGGAC.ACATGGATT	3573	1446	0.9	SDR002_120
AGCCAGGAC.ATAGTCTCC	793	6033	0.916667	SDR002_120
AGCCAGGAC.CTCTCAGTC	2434	11003	0.85	SDR002_120
AGCCAGGAC.CTGGTACAT	5517	6668	0.9	SDR002_120
AGCCAGGAC.TGGTCTACG	534	6899	0.7	SDR002_120
AGCCAGGAC.TTCGCATCC	1722	1456	0.866667	SDR002_120
AGCCGGATC.ACAGGAACT	5819	7628	0.933333	SDR002_120
AGCCGGATC.AGCACCGTG	2153	7433	0.85	SDR002_120
AGCCGGATC.CGTGTGTGG	2882	10366	0.866667	SDR002_120
AGCCGTTCT.AACAGCAGT	5770	11110	0.916667	SDR002_120
AGCCGTTCT.ACGTGTAGT	3932	4847	0.85	SDR002_120
AGCCGTTCT.CACAACCAG	1664	5838	0.833333	SDR002_120
AGCCGTTCT.CTGCGATTC	1958	2549	0.916667	SDR002_120
AGCCGTTCT.GGAAGTATG	2122	6582	0.816667	SDR002_120
AGCCGTTCT.GGATAATAC	2508	11603	0.883333	SDR002_120
AGCCGTTCT.GTTGACGTG	2904	11081	0.9	SDR002_120
AGCCTCGCA.CATCAATAG	959	3005	0.883333	SDR002_120
AGCCTCGCA.CCAGTCTCA	1563	4067	0.9	SDR002_120
AGCCTCGCA.GAACTATGG	548	712	0.833333	SDR002_120
AGCCTCGCA.GAGGTGAGC	3619	4742	0.833333	SDR002_120
AGCCTCGCA.TGGAATCGT	789	1190	0.816667	SDR002_120
AGCCTCTAG.ACGACAGTC	3861	5429	0.916667	SDR002_120
AGCCTCTAG.CACCTACGC	2519	2339	0.816667	SDR002_120
AGCCTCTAG.CTGGAGCGA	2105	7657	0.9	SDR002_120
AGCCTCTAG.GATTATGCG	1260	5108	0.85	SDR002_120
AGCCTCTAG.GCATGTAAG	898	5271	0.783333	SDR002_120
AGCCTCTAG.TGACGATGA	1062	3218	0.833333	SDR002_120
AGCCTCTAG.TTCACTGGA	1754	5896	0.85	SDR002_120
AGCGACACC.CCATAGCCA	820	6059	0.833333	SDR002_120
AGCGACACC.GGACACTGG	3013	7614	0.866667	SDR002_120
AGCGCATGA.CCTGTTAGC	1800	3697	0.8	SDR002_120
AGCGCATGA.CGAGTAGCA	459	6722	0.783333	SDR002_120
AGCGCATGA.GCATTGATC	1839	4694	0.866667	SDR002_120
AGCGCATGA.GCCTAACGG	1114	1133	0.85	SDR002_120
AGCGGAACA.CAATCAAGT	4597	8552	0.9	SDR002_120
AGCGGAACA.CATACAACC	3432	5812	0.866667	SDR002_120
AGCGGAACA.GAGAACAGG	3405	4146	0.883333	SDR002_120
AGCGGAACA.GCCGTTGTT	4333	4730	0.883333	SDR002_120
AGCGGAACA.GCGTGATAC	5459	5973	0.9	SDR002_120
AGCGGAACA.GGAGAATGA	2656	4971	0.9	SDR002_120
AGCGGAACA.TCGCATTCG	403	5881	0.65	SDR002_120
AGCGGAACA.TTAAGTGGT	6417	6851	0.95	SDR002_120
AGCGGTAAG.CTTAACAGC	2439	7036	0.833333	SDR002_120
AGCGGTAAG.TGCCGCTAC	2125	1162	0.833333	SDR002_120
AGCGGTAAG.TGGAGAACC	625	9027	0.75	SDR002_120
AGCGGTAAG.TTAAGTGGT	4271	5656	0.9	SDR002_120
AGCGGTCTA.AACAACTGG	1059	5580	0.8	SDR002_120
AGCGGTCTA.CACAACGCT	3328	2936	0.866667	SDR002_120
AGCGGTCTA.GTCTACCAA	313	2899	0.633333	SDR002_120
AGCGGTCTA.TCGTAGGAA	1525	4691	0.783333	SDR002_120
AGCGGTCTA.TTCAGTGCC	6925	6684	0.933333	SDR002_120
AGCGGTCTA.TTCATTCGC	5380	6981	0.883333	SDR002_120
AGCGTAGAA.ACTTAGCTT	5441	6411	0.933333	SDR002_120
AGCGTAGAA.CGCTGTAGT	1789	10812	0.816667	SDR002_120
AGCGTAGAA.GATAGTTCT	4502	8807	0.866667	SDR002_120
AGCGTAGAA.GCAGCTTGA	1380	4166	0.833333	SDR002_120
AGCGTAGAA.GTTATCGAT	4064	4102	0.933333	SDR002_120
AGCGTAGAA.TCCACGTGC	2266	3330	0.866667	SDR002_120
AGCGTAGAA.TTAGCGTCT	3902	4356	0.95	SDR002_120
AGCGTCGTC.AGACCACGC	2183	2870	0.85	SDR002_120
AGCGTCGTC.AGTCTAAGC	4804	3728	0.9	SDR002_120
AGCGTCGTC.CCTTAACAT	1629	2425	0.866667	SDR002_120
AGCGTCGTC.TCGTACCTT	3473	10648	0.9	SDR002_120
AGCTACTCA.ATACGAGGT	2573	6473	0.883333	SDR002_120
AGCTACTCA.CATCGAAGC	3174	5254	0.883333	SDR002_120
AGCTACTCA.CGCACTGAA	1611	4735	0.85	SDR002_120
AGCTACTCA.GAGGTCCTT	4381	6623	0.933333	SDR002_120
AGCTACTCA.GTAGAGAGC	779	2228	0.866667	SDR002_120
AGCTACTCA.TATGACCGA	2580	4104	0.883333	SDR002_120
AGCTATATG.ACGTGAATC	3301	2651	0.9	SDR002_120
AGCTATATG.ATTCGAAGA	572	4440	0.75	SDR002_120
AGCTATATG.CACATATCA	2455	4143	0.883333	SDR002_120
AGCTATATG.TACCAGCCA	757	2386	0.75	SDR002_120
AGCTCGTCT.ACTCCGTCG	4756	7521	0.916667	SDR002_120
AGCTCGTCT.CACCTACGC	1221	1850	0.75	SDR002_120
AGCTCGTCT.CTGCAAGCC	1157	1819	0.783333	SDR002_120
AGCTCGTCT.GGAGCTCAA	302	7456	0.683333	SDR002_120
AGCTCGTCT.GGATGCTCG	2993	7895	0.9	SDR002_120
AGCTCGTCT.GTGCTGACT	2727	3079	0.9	SDR002_120
AGCTCTCCG.AGACGCTAT	925	9181	0.75	SDR002_120
AGCTCTCCG.ATGGAGGAA	2476	5880	0.883333	SDR002_120
AGCTCTCCG.GCGAAGACA	1637	3297	0.85	SDR002_120
AGCTCTCCG.TCTCAGGAT	2179	3279	0.816667	SDR002_120
AGCTCTCCG.TGTGCTAAC	640	879	0.783333	SDR002_120
AGCTGCACT.ACTCATTCA	1743	1854	0.883333	SDR002_120
AGCTGCACT.AGCGGTAAG	1402	5193	0.833333	SDR002_120
AGCTGCACT.ATAATGTGG	756	776	0.8	SDR002_120
AGCTGCACT.ATGGAGAGT	1155	5508	0.85	SDR002_120
AGCTGCACT.CCTACTAGA	624	4783	0.75	SDR002_120
AGCTGCACT.CCTTATCCG	1386	3004	0.9	SDR002_120
AGCTGCACT.GACGCCGTA	1157	5428	0.766667	SDR002_120
AGCTGCACT.GTGCCATGA	833	7159	0.75	SDR002_120
AGCTGCACT.GTTGCTCAG	2312	6497	0.9	SDR002_120
AGCTGCACT.TACGAGTGA	768	2537	0.716667	SDR002_120
AGCTGCACT.TCTCGTATC	2768	4133	0.883333	SDR002_120
AGCTTGGTG.CGTGACCAG	1715	6098	0.883333	SDR002_120
AGCTTGGTG.GCCATACAA	410	5394	0.75	SDR002_120
AGCTTGGTG.GCGCTCTAT	1112	7301	0.7	SDR002_120
AGCTTGGTG.TAGGTTAGT	3952	3637	0.85	SDR002_120
AGGAAGGTG.ACGCTCTTA	1996	5661	0.866667	SDR002_120
AGGAAGGTG.ATGAACTAG	3322	6303	0.866667	SDR002_120
AGGAAGGTG.CTCGCTACG	2178	6454	0.9	SDR002_120
AGGAAGGTG.GCATGTAAG	1876	5251	0.833333	SDR002_120
AGGAAGGTG.GCTACAATG	3142	7458	0.85	SDR002_120
AGGAAGGTG.TGTATGTAG	3207	7437	0.9	SDR002_120
AGGAATTGG.ATTCGCTTA	254	674	0.65	SDR002_120
AGGAATTGG.TTCCAATTC	2195	4322	0.9	SDR002_120
AGGAGCAAT.AATGAGTCG	3736	8720	0.916667	SDR002_120
AGGAGCAAT.ACAGAAGAG	2422	5514	0.883333	SDR002_120
AGGAGCAAT.AGATGAAGA	678	690	0.8	SDR002_120
AGGAGCAAT.CCGAGCTGA	372	1393	0.683333	SDR002_120
AGGAGCAAT.GTCCTAGTT	4350	7859	0.883333	SDR002_120
AGGAGCAAT.TCTGGAGGA	1209	6242	0.883333	SDR002_120
AGGAGGTGA.ACAATTCGG	1836	4490	0.85	SDR002_120
AGGAGGTGA.AGACATATC	1407	6615	0.85	SDR002_120
AGGAGGTGA.GACGTGGTC	485	3643	0.716667	SDR002_120
AGGAGGTGA.TGATCTCGG	2601	6258	0.85	SDR002_120
AGGAGGTGA.TTAACGTTC	1539	3639	0.883333	SDR002_120
AGGATCATG.ACCGAGACA	2273	10885	0.866667	SDR002_120
AGGATCATG.GATTAGACA	1456	4345	0.8	SDR002_120
AGGATCATG.GCGCTTCTC	3771	5131	0.9	SDR002_120
AGGATCATG.GGTGAGCGT	5962	6046	0.9	SDR002_120
AGGATCATG.TAATGTAGC	3456	10473	0.866667	SDR002_120
AGGATCATG.TGGTAACCA	2356	6181	0.883333	SDR002_120
AGGATCTCA.AACTGATTC	4705	5550	0.883333	SDR002_120
AGGATCTCA.ACGCAAGAT	7716	6214	0.883333	SDR002_120
AGGATCTCA.AGTGACGAT	1004	2486	0.75	SDR002_120
AGGATCTCA.ATCAAGCAT	2737	1877	0.866667	SDR002_120
AGGATCTCA.GAACTGCAA	1182	5188	0.866667	SDR002_120
AGGATCTCA.GCACAGTAA	2506	5662	0.866667	SDR002_120
AGGATCTCA.TAGTTGACG	1553	4168	0.8	SDR002_120
AGGATGCGT.CTGAGATAG	2222	5233	0.833333	SDR002_120
AGGATGCGT.GCTACCGAG	467	6847	0.816667	SDR002_120
AGGATTACT.CTGAGTAGC	3082	6600	0.9	SDR002_120
AGGATTACT.CTGCAGAGC	4211	5156	0.933333	SDR002_120
AGGATTACT.GAACTGCAA	2008	3267	0.9	SDR002_120
AGGATTACT.GGACTCCTT	4225	6466	0.9	SDR002_120
AGGATTGAG.AAGGAACAG	333	5660	0.616667	SDR002_120
AGGATTGAG.AAGTTCTCT	5916	6989	0.916667	SDR002_120
AGGATTGAG.ACAACGAGC	1779	6313	0.833333	SDR002_120
AGGATTGAG.ACCGAGACA	3922	11040	0.883333	SDR002_120
AGGATTGAG.ACCTAGCAC	1358	4693	0.85	SDR002_120
AGGATTGAG.ATGCAGTTC	2537	9097	0.883333	SDR002_120
AGGATTGAG.ATTGACACG	647	10143	0.75	SDR002_120
AGGATTGAG.CATAAGATC	4376	8868	0.866667	SDR002_120
AGGATTGAG.TAAGTACAC	1027	6588	0.783333	SDR002_120
AGGTACCAA.AGGTCAGCA	3985	6784	0.9	SDR002_120
AGGTACCAA.ATGGAGAGT	3675	10767	0.916667	SDR002_120
AGGTACCAA.CAGGTATCG	2344	7735	0.85	SDR002_120
AGGTACCAA.GCCGAACCA	2177	6935	0.9	SDR002_120
AGGTACCAA.GTGCGAGTA	541	1857	0.75	SDR002_120
AGGTACCAA.TAGAGACTA	2010	3405	0.85	SDR002_120
AGGTACCAA.TATTGACTG	3562	5936	0.9	SDR002_120
AGGTACCAA.TTGGTAACT	4375	6454	0.933333	SDR002_120
AGGTATTCC.AACACACTC	2270	4487	0.85	SDR002_120
AGGTATTCC.AACGATGAC	953	5846	0.783333	SDR002_120
AGGTATTCC.ATATCCGAT	6661	4662	0.933333	SDR002_120
AGGTATTCC.CCATAAGTA	1380	8696	0.833333	SDR002_120
AGGTATTCC.CCTCGAGAG	2488	6745	0.866667	SDR002_120
AGGTATTCC.CTGTGCTCA	2919	13900	0.916667	SDR002_120
AGGTATTCC.GTTCCAACA	3381	5387	0.883333	SDR002_120
AGGTATTCC.TGGTCGCTA	1424	6106	0.816667	SDR002_120
AGGTCACGT.ACCAGCGTT	5326	6937	0.95	SDR002_120
AGGTCACGT.CTTAGAAGG	3420	7483	0.883333	SDR002_120
AGGTCACGT.TGAAGACCA	1382	4875	0.883333	SDR002_120
AGGTCACGT.TGTTACTGA	1626	5431	0.816667	SDR002_120
AGGTCAGCA.AAGGAAGTC	2358	6604	0.95	SDR002_120
AGGTCAGCA.AATGCGTGC	4415	5671	0.883333	SDR002_120
AGGTCAGCA.ACACACCGT	5516	5293	0.883333	SDR002_120
AGGTCAGCA.GATACACTA	2090	2244	0.816667	SDR002_120
AGGTCAGCA.GATCTACTT	516	2924	0.666667	SDR002_120
AGGTCAGCA.GGTAGCATC	2718	5814	0.833333	SDR002_120
AGGTCAGCA.GGTTACGCA	598	5645	0.766667	SDR002_120
AGGTCCGTC.AAGTTGCCA	1570	4415	0.883333	SDR002_120
AGGTCCGTC.ACCGGAGTA	2342	7550	0.95	SDR002_120
AGGTCCGTC.AGTGATGCG	1170	4645	0.75	SDR002_120
AGGTCCGTC.ATCTGGTAG	2942	5583	0.9	SDR002_120
AGGTCCGTC.GTCATTCTA	357	2970	0.683333	SDR002_120
AGGTGCGAG.ATAACGACA	373	7508	0.65	SDR002_120
AGGTGTACA.ACGATGGAA	4397	9182	0.9	SDR002_120
AGGTGTACA.CATTATGTC	3592	8472	0.933333	SDR002_120
AGGTGTACA.GCGTATAGG	1299	5346	0.916667	SDR002_120
AGGTGTACA.GGAGTTAGC	2019	9261	0.866667	SDR002_120
AGGTGTACA.GTCTCCAGG	1644	710	0.883333	SDR002_120
AGGTGTACA.TGCGTATCT	3641	8466	0.866667	SDR002_120
AGTAACGTA.AAGCCAAGT	4557	5733	0.933333	SDR002_120
AGTAACGTA.TCACGACAA	1498	4726	0.866667	SDR002_120
AGTAACGTA.TCAGTGCAA	270	1487	0.716667	SDR002_120
AGTAACGTA.TGAGTGACT	679	3721	0.716667	SDR002_120
AGTAAGCCA.ACAGCGGTC	3097	10007	0.883333	SDR002_120
AGTAAGCCA.CAATCAAGT	4341	6392	0.866667	SDR002_120
AGTAAGCCA.CACCTTCCT	3241	1755	0.85	SDR002_120
AGTAAGCCA.GAGCCGTTA	2181	5445	0.9	SDR002_120
AGTAAGCCA.TAGTACGTA	2849	6643	0.883333	SDR002_120
AGTAAGCCA.TATTCAACG	1961	2941	0.85	SDR002_120
AGTAAGCCA.TCCTTCGTA	3209	10757	0.916667	SDR002_120
AGTAATCAG.GCGTGAGCT	4303	7801	0.916667	SDR002_120
AGTAATCAG.GCTGATGTC	1840	5372	0.833333	SDR002_120
AGTAATCAG.TCGCATTCG	807	3262	0.85	SDR002_120
AGTAATCAG.TCGTTCTCC	2519	1942	0.883333	SDR002_120
AGTAATCAG.TGGTGGTAA	422	2031	0.683333	SDR002_120
AGTAATCAG.TGTGGTCCT	3282	7595	0.85	SDR002_120
AGTAATCAG.TTCGCATCC	3457	5810	0.9	SDR002_120
AGTAATGGT.CAAGCTGCA	1017	8164	0.866667	SDR002_120
AGTAATGGT.CATTGACAA	535	902	0.816667	SDR002_120
AGTAATGGT.CGCCACCAT	3396	8479	0.916667	SDR002_120
AGTACGAAT.CGCATAACT	2760	5497	0.916667	SDR002_120
AGTACGAAT.CTTATCTCA	1340	6818	0.783333	SDR002_120
AGTACGAAT.GATCGCGAA	522	1182	0.75	SDR002_120
AGTACGAAT.GCCATACAA	1617	4796	0.883333	SDR002_120
AGTACGAAT.GCGCTACCT	5854	3286	0.916667	SDR002_120
AGTACGAAT.TACTAGTAG	1117	2903	0.816667	SDR002_120
AGTACTACA.ACTAAGTTC	358	2045	0.666667	SDR002_120
AGTACTACA.GGATTACGC	4564	10757	0.9	SDR002_120
AGTACTACA.GTACGTCTA	168	1173	0.65	SDR002_120
AGTACTACA.GTCTTCTCG	1340	4754	0.8	SDR002_120
AGTACTACA.TGCGATACT	3025	1883	0.883333	SDR002_120
AGTACTCTC.ACGAGAGCA	1792	8053	0.85	SDR002_120
AGTACTCTC.AGTCCGTGT	2347	2684	0.833333	SDR002_120
AGTACTCTC.CCGGTTCTA	1887	7044	0.816667	SDR002_120
AGTACTCTC.GTGCTAAGC	451	2778	0.7	SDR002_120
AGTAGAGGA.ACCTAGTTA	239	6826	0.633333	SDR002_120
AGTAGAGGA.ATTAGCGGT	7282	7870	0.916667	SDR002_120
AGTAGAGGA.CAAGTCGAA	309	6224	0.6	SDR002_120
AGTAGAGGA.CCTATTCAA	2567	7180	0.916667	SDR002_120
AGTAGAGGA.CGCATAACT	1924	10497	0.866667	SDR002_120
AGTAGAGGA.CTGTGCTCA	656	10447	0.766667	SDR002_120
AGTAGAGGA.GACATATGT	3324	7162	0.833333	SDR002_120
AGTAGAGGA.GTAGACTCT	2319	1363	0.85	SDR002_120
AGTAGAGGA.TCAGGTGCA	2104	5946	0.883333	SDR002_120
AGTATGACG.ACCATTCAC	902	872	0.866667	SDR002_120
AGTATGACG.AGCGGAACA	2472	5853	0.916667	SDR002_120
AGTATGACG.ATTGGTTCC	745	1718	0.75	SDR002_120
AGTATGACG.CAACGTCTT	7027	6733	0.933333	SDR002_120
AGTATGACG.CAAGAGAGT	4073	7741	0.866667	SDR002_120
AGTATGACG.CGTGCCTAT	202	814	0.6	SDR002_120
AGTATGACG.TTCAGTGCC	4539	7835	0.9	SDR002_120
AGTCAGTTG.AGCTATATG	1006	4993	0.8	SDR002_120
AGTCAGTTG.AGCTCGTCT	5357	5290	0.9	SDR002_120
AGTCAGTTG.ATTAGCGGT	528	3946	0.783333	SDR002_120
AGTCAGTTG.CGGTAGCTT	2684	1296	0.883333	SDR002_120
AGTCAGTTG.GCCACGAGT	460	5168	0.733333	SDR002_120
AGTCATACT.CTCCAGCGT	4434	3936	0.933333	SDR002_120
AGTCATACT.CTGCGATTC	240	937	0.65	SDR002_120
AGTCATACT.CTGGTAATC	1618	3966	0.833333	SDR002_120
AGTCATACT.GGATCAATG	4044	7114	0.866667	SDR002_120
AGTCATACT.TGACCAAGT	3957	4875	0.883333	SDR002_120
AGTCCAGTG.AATGCTGAT	3643	7235	0.866667	SDR002_120
AGTCCAGTG.AGATGAAGA	437	1250	0.766667	SDR002_120
AGTCCAGTG.ATGCGCCGT	2512	5548	0.833333	SDR002_120
AGTCCAGTG.CGTGTCCGA	859	5468	0.816667	SDR002_120
AGTCCAGTG.CTGACGATG	539	4054	0.766667	SDR002_120
AGTCCAGTG.GTGCGTTCC	1152	8513	0.9	SDR002_120
AGTCCAGTG.TGCCATCTC	1046	445	0.816667	SDR002_120
AGTCCGTGT.CATAGGTGT	4970	4310	0.9	SDR002_120
AGTCCGTGT.CATATGCGA	3199	4786	0.883333	SDR002_120
AGTCCGTGT.GCGTGAGCT	6591	21108	0.95	SDR002_120
AGTCCGTGT.TAGGATTAG	454	6129	0.683333	SDR002_120
AGTCCGTGT.TGCTTACGG	684	931	0.783333	SDR002_120
AGTCGATCA.ACTCTAGGA	536	1722	0.783333	SDR002_120
AGTCGATCA.AGTGTCTCT	6687	7191	0.9	SDR002_120
AGTCGATCA.CCATAAGTA	1797	5084	0.9	SDR002_120
AGTCGATCA.CGAATCCTG	3898	13256	0.933333	SDR002_120
AGTCGATCA.CGTTACACC	1433	5166	0.816667	SDR002_120
AGTCGATCA.CTTAATCGT	2108	3748	0.9	SDR002_120
AGTCGATCA.GAGAACAGG	1159	3137	0.816667	SDR002_120
AGTCGATCA.GGAAGGTAT	883	7855	0.833333	SDR002_120
AGTCGATCA.GTGGATAAG	3609	9408	0.866667	SDR002_120
AGTCGATCA.TCAATGGAC	3320	8517	0.95	SDR002_120
AGTCGATCA.TCACGCGAC	2287	5897	0.85	SDR002_120
AGTCGATCA.TTGGACTTC	4419	6913	0.866667	SDR002_120
AGTCGCCGA.AATACGTCT	7388	8268	0.916667	SDR002_120
AGTCGCCGA.AATGCCTCA	1659	1790	0.85	SDR002_120
AGTCGCCGA.AGCACCAGC	790	6475	0.75	SDR002_120
AGTCGCCGA.CGCTTGTAG	726	1256	0.85	SDR002_120
AGTCGCCGA.CTAGACATG	3397	8472	0.883333	SDR002_120
AGTCGCCGA.CTTCGTGCA	1997	5662	0.85	SDR002_120
AGTCGCCGA.CTTGTAACG	3298	5077	0.9	SDR002_120
AGTCGCCGA.GAACTCGTA	1064	2749	0.833333	SDR002_120
AGTCGCCGA.GTATTACTG	3272	12921	0.883333	SDR002_120
AGTCGCCGA.GTGCTAAGC	1135	6482	0.833333	SDR002_120
AGTCGCCGA.TGATGGACA	837	866	0.833333	SDR002_120
AGTCGCCGA.TGCATCGGA	3250	5909	0.916667	SDR002_120
AGTCGCCGA.TGTGTCTAC	1432	8104	0.816667	SDR002_120
AGTCGCGAC.AACTGATTC	1000	3318	0.716667	SDR002_120
AGTCGCGAC.AGGATCTCA	2273	10166	0.883333	SDR002_120
AGTCGCGAC.CCATCACGA	329	1137	0.716667	SDR002_120
AGTCGCGAC.GCGAAGCTC	337	5248	0.633333	SDR002_120
AGTCGCGAC.GGTAGACAT	2733	3105	0.883333	SDR002_120
AGTCGCGAC.GTTGCATGG	4611	7926	0.916667	SDR002_120
AGTCGCGAC.TTCATCCAA	165	5002	0.583333	SDR002_120
AGTCGTCCG.CTGGTGACA	728	4555	0.766667	SDR002_120
AGTCGTCCG.TACGGTCGT	3951	3940	0.9	SDR002_120
AGTCTAAGC.ACAACGAGC	4078	4490	0.9	SDR002_120
AGTCTAAGC.ATCCATTAG	1487	3213	0.866667	SDR002_120
AGTCTAAGC.CTTAGGACT	469	1661	0.75	SDR002_120
AGTCTAAGC.GGTAAGGAT	4175	4812	0.883333	SDR002_120
AGTCTAAGC.GTGCACGAG	2537	6068	0.883333	SDR002_120
AGTCTGGAA.AGGATTACT	1239	2785	0.833333	SDR002_120
AGTCTGGAA.CATCCTCTC	878	1057	0.766667	SDR002_120
AGTCTGGAA.CTGGTACAT	7972	7984	0.95	SDR002_120
AGTCTGGAA.TACGAGTGA	376	5885	0.75	SDR002_120
AGTCTGGAA.TCTGCAACA	2987	4752	0.9	SDR002_120
AGTCTGGAA.TCTTAAGTG	3511	4152	0.883333	SDR002_120
AGTCTGGAA.TGACCTCCT	3754	3626	0.9	SDR002_120
AGTGAACGG.AGCCTCTAG	424	2329	0.833333	SDR002_120
AGTGAACGG.AGGAATTGG	4038	7411	0.9	SDR002_120
AGTGAACGG.AGTCGTCCG	4926	8067	0.916667	SDR002_120
AGTGAACGG.ATCCAATGA	189	780	0.633333	SDR002_120
AGTGAACGG.CAACGATCG	2134	4878	0.916667	SDR002_120
AGTGAACGG.GAACTCGTA	180	1068	0.7	SDR002_120
AGTGAACGG.GAGTCACCA	332	2233	0.6	SDR002_120
AGTGAACGG.TTATCCAAG	3178	8406	0.9	SDR002_120
AGTGACGAT.ACCACTAGG	1507	3034	0.85	SDR002_120
AGTGACGAT.ACTCACGAA	1112	5574	0.783333	SDR002_120
AGTGACGAT.AGGTCAGCA	4487	9470	0.883333	SDR002_120
AGTGACGAT.AGTTATCGC	2067	14402	0.833333	SDR002_120
AGTGACGAT.ATCAAGCAT	2095	1032	0.866667	SDR002_120
AGTGACGAT.CAGCTTACC	3149	5248	0.866667	SDR002_120
AGTGACGAT.CAGTACATC	1634	7299	0.883333	SDR002_120
AGTGACGAT.CGCGCACAT	5016	7710	0.933333	SDR002_120
AGTGACGAT.GACACGCAA	1469	6111	0.8	SDR002_120
AGTGACGAT.GAGATACAC	1799	5869	0.833333	SDR002_120
AGTGACGAT.TACCATGTA	561	1437	0.8	SDR002_120
AGTGACGAT.TGATAGAGG	1670	3362	0.866667	SDR002_120
AGTGAGAGA.AGCCGTTCT	6178	3082	0.9	SDR002_120
AGTGAGAGA.AGCTTGGTG	1095	4545	0.816667	SDR002_120
AGTGAGAGA.CTTGCGACC	2179	9107	0.8	SDR002_120
AGTGAGAGA.GGATACAAT	4534	5374	0.916667	SDR002_120
AGTGAGAGA.GTGCATCAA	1407	5315	0.833333	SDR002_120
AGTGAGAGA.TACGACCAT	7032	7411	0.933333	SDR002_120
AGTGAGAGA.TGATCTCGG	2102	5698	0.866667	SDR002_120
AGTGAGAGA.TGTCTACAC	2166	6423	0.85	SDR002_120
AGTGATGCG.ACCTGCAGA	452	2200	0.75	SDR002_120
AGTGATGCG.AGTCGATCA	592	1790	0.8	SDR002_120
AGTGATGCG.CCTCGCGTT	431	766	0.75	SDR002_120
AGTGATGCG.TATACCACT	3031	1871	0.883333	SDR002_120
AGTGATGCG.TTCCTAAGG	845	3170	0.85	SDR002_120
AGTGGAATG.TAGCGCAGC	1628	3138	0.866667	SDR002_120
AGTGGAATG.TCCTGAGAC	1892	4695	0.85	SDR002_120
AGTGGAATG.TTACGCTCG	2002	5028	0.833333	SDR002_120
AGTGTCTCT.ATAGCCTAA	1553	5735	0.9	SDR002_120
AGTGTCTCT.ATCCTCCGA	1266	3249	0.85	SDR002_120
AGTGTCTCT.CACCAGAAG	596	609	0.833333	SDR002_120
AGTGTCTCT.CGTGGTACC	1334	1618	0.85	SDR002_120
AGTGTCTCT.CTGCAGAGC	859	1184	0.733333	SDR002_120
AGTGTCTCT.CTGGTGACA	1656	6743	0.866667	SDR002_120
AGTGTCTCT.GTGGAGGTC	192	4648	0.583333	SDR002_120
AGTGTGCAC.CAACTAATC	3731	7934	0.9	SDR002_120
AGTGTGCAC.CATTCCGAG	2301	8660	0.85	SDR002_120
AGTGTGCAC.CCGAGCTGA	1918	6367	0.883333	SDR002_120
AGTGTGCAC.CGTCATGGA	155	3756	0.616667	SDR002_120
AGTGTGCAC.GAATCGAGA	182	5774	0.616667	SDR002_120
AGTGTGCAC.GTGTCGAGC	3641	5487	0.9	SDR002_120
AGTGTGCAC.TCATCTGTC	210	476	0.666667	SDR002_120
AGTGTGCAC.TGCTCACAC	3357	8089	0.916667	SDR002_120
AGTGTTCTG.ACTGTGTCA	2566	7836	0.916667	SDR002_120
AGTGTTCTG.CATTGTTCA	1730	6897	0.816667	SDR002_120
AGTGTTCTG.GCGATGGTG	524	8368	0.716667	SDR002_120
AGTGTTCTG.TGTGGTCCT	6623	7972	0.916667	SDR002_120
AGTTACAAG.CCACACAGA	2028	1171	0.883333	SDR002_120
AGTTACAAG.CCTAGTTAG	964	4886	0.816667	SDR002_120
AGTTACAAG.CTTGATCTA	553	4965	0.7	SDR002_120
AGTTACAAG.GAATTGTTG	511	3519	0.766667	SDR002_120
AGTTACAAG.GAGTTATAG	1204	6255	0.816667	SDR002_120
AGTTAGGTC.CGTACATCT	751	623	0.733333	SDR002_120
AGTTAGGTC.CTCGCTACG	410	13616	0.816667	SDR002_120
AGTTAGGTC.TACCTATCC	2347	3527	0.8	SDR002_120
AGTTAGGTC.TCATATCGC	2921	3786	0.883333	SDR002_120
AGTTAGGTC.TGACAAGTT	5424	4613	0.916667	SDR002_120
AGTTATCGC.ACCTAGTTA	1494	4618	0.816667	SDR002_120
AGTTATCGC.CACCAAGAT	5288	17823	0.933333	SDR002_120
AGTTATCGC.GTGCGAGTA	873	7364	0.833333	SDR002_120
AGTTCAACC.ACATTCCAC	2297	7187	0.9	SDR002_120
AGTTCAACC.ATGGAGAGT	780	4236	0.75	SDR002_120
AGTTCAACC.CATCCTCTC	1295	3508	0.816667	SDR002_120
AGTTCAACC.CGTACACAC	445	945	0.683333	SDR002_120
AGTTCAACC.TAGATCTGT	1023	10040	0.8	SDR002_120
AGTTCGATA.AGTAATCAG	1023	2129	0.733333	SDR002_120
AGTTCGATA.ATACAACCG	3795	8421	0.916667	SDR002_120
AGTTCGATA.CCGGTGGTT	1848	3658	0.833333	SDR002_120
AGTTCGATA.CTGCATGTT	2978	3599	0.866667	SDR002_120
AGTTCGATA.GGATACCTA	857	5498	0.8	SDR002_120
AGTTCGATA.GTACCACAA	1186	3942	0.816667	SDR002_120
AGTTCGATA.GTATCGTCG	808	5529	0.75	SDR002_120
AGTTCGATA.TACGTTACC	2044	10573	0.833333	SDR002_120
AGTTGAGCG.CATAGAGAT	2562	2882	0.9	SDR002_120
AGTTGAGCG.GGTAACTAC	1072	3940	0.833333	SDR002_120
AGTTGAGCG.TGAGATCAT	4887	5044	0.9	SDR002_120
AGTTGCCTT.AAGGAAGTC	4177	7387	0.95	SDR002_120
AGTTGCCTT.AAGGTGCTG	461	8465	0.733333	SDR002_120
AGTTGCCTT.CATCGCTGG	2436	5614	0.933333	SDR002_120
AGTTGCCTT.TATGTACCT	1240	8842	0.783333	SDR002_120
AGTTGTGTA.CTGAGTAGC	1055	691	0.833333	SDR002_120
AGTTGTGTA.CTGTGGTGG	3494	7433	0.833333	SDR002_120
AGTTGTGTA.GTCGAGTAC	447	2575	0.716667	SDR002_120
AGTTGTGTA.TGGACGAGA	501	1053	0.716667	SDR002_120
AGTTGTGTA.TTCGCATCC	2317	766	0.883333	SDR002_120
ATAACGACA.ACAGCGGTC	4007	5254	0.883333	SDR002_120
ATAACGACA.ACATTGACA	2654	7143	0.9	SDR002_120
ATAACGACA.ACTTCGCAG	3672	7666	0.866667	SDR002_120
ATAACGACA.CAGCTTACC	2438	3600	0.85	SDR002_120
ATAACGACA.CATCCGACA	2523	5945	0.883333	SDR002_120
ATAACGACA.GTTAGTCAA	392	3488	0.616667	SDR002_120
ATAACGACA.TCCTCTAGT	3163	2442	0.933333	SDR002_120
ATAACGACA.TTAACGGAG	3166	8155	0.866667	SDR002_120
ATAAGACAG.AGTCTGGAA	2656	7951	0.916667	SDR002_120
ATAAGACAG.CGCCTGCAA	584	10251	0.733333	SDR002_120
ATAAGACAG.CGTTACACC	1602	7321	0.816667	SDR002_120
ATAAGACAG.GGACACTGG	2819	5430	0.883333	SDR002_120
ATAAGTTCG.AGGAGCAAT	5465	5086	0.9	SDR002_120
ATAAGTTCG.AGTGACGAT	899	8535	0.75	SDR002_120
ATAAGTTCG.ATACAACCG	622	5928	0.7	SDR002_120
ATAAGTTCG.CCTTCCTCA	3520	8766	0.933333	SDR002_120
ATAAGTTCG.GAAGAGCAC	3138	10992	0.866667	SDR002_120
ATAAGTTCG.TACAACACC	4276	4029	0.883333	SDR002_120
ATAAGTTCG.TCCAATCAT	5012	8484	0.95	SDR002_120
ATAAGTTCG.TCGCTGATT	1741	6396	0.816667	SDR002_120
ATAATCGAG.AATGAGTCG	202	998	0.6	SDR002_120
ATAATCGAG.ACCATGTCT	1144	10023	0.766667	SDR002_120
ATAATCGAG.ACTCTAGGA	3037	7115	0.866667	SDR002_120
ATAATCGAG.GCCACGAGT	1500	1265	0.766667	SDR002_120
ATAATCGAG.GCTCCTAGC	2972	8534	0.85	SDR002_120
ATAATCGAG.TCTAGCTGG	3132	9825	0.916667	SDR002_120
ATAATCGAG.TTAGGAAGG	3623	9230	0.95	SDR002_120
ATAATGTGG.AACTGCGAC	1135	2695	0.85	SDR002_120
ATAATGTGG.AGGTACCAA	3111	7153	0.9	SDR002_120
ATAATGTGG.AGTGTCTCT	6794	6726	0.916667	SDR002_120
ATAATGTGG.AGTTGCCTT	2615	4487	0.85	SDR002_120
ATAATGTGG.ATTGATCAC	7759	8006	0.866667	SDR002_120
ATAATGTGG.CCTAGTCTC	1863	9668	0.8	SDR002_120
ATAATGTGG.GCCTTCCAT	5777	7926	0.883333	SDR002_120
ATAATGTGG.GTACCTAAC	4180	10796	0.866667	SDR002_120
ATAATGTGG.TAGAGCGTC	2222	7050	0.866667	SDR002_120
ATACAACCG.ACACTAACG	3548	7356	0.883333	SDR002_120
ATACAACCG.ACCGGTTAC	2050	13664	0.866667	SDR002_120
ATACAACCG.ACGATGACC	3506	5478	0.866667	SDR002_120
ATACAACCG.ACGCACACT	2513	13168	0.833333	SDR002_120
ATACAACCG.ACGCTAGTG	3338	5616	0.866667	SDR002_120
ATACAACCG.AGCCGTTCT	3516	3152	0.866667	SDR002_120
ATACAACCG.AGCGACACC	3359	6161	0.883333	SDR002_120
ATACAACCG.CCTTGCTTG	1318	4045	0.833333	SDR002_120
ATACAACCG.CGATACTCT	3146	5703	0.833333	SDR002_120
ATACAACCG.CTGGACTAA	3061	5385	0.916667	SDR002_120
ATACAACCG.GGATACCTA	2684	8341	0.883333	SDR002_120
ATACCGAAG.AGTCATACT	1266	3477	0.85	SDR002_120
ATACCGAAG.ATACTTGCT	3359	3287	0.883333	SDR002_120
ATACCGAAG.CACTTGGAT	3922	5619	0.883333	SDR002_120
ATACCGAAG.CTTAACAGC	474	6117	0.733333	SDR002_120
ATACCGAAG.TTCTCCACA	1757	8658	0.9	SDR002_120
ATACGAGGT.AACGGAGAT	2769	4880	0.85	SDR002_120
ATACGAGGT.ATGCAGTTC	1324	634	0.8	SDR002_120
ATACGAGGT.TATCTGTCA	1485	3467	0.85	SDR002_120
ATACGAGGT.TCCTCTAGT	7799	7809	0.916667	SDR002_120
ATACGAGGT.TGTGTAGAG	2334	4394	0.883333	SDR002_120
ATACGAGGT.TTCGCATCC	995	10617	0.816667	SDR002_120
ATACTTGCT.ATCCGGTCC	3100	6726	0.85	SDR002_120
ATACTTGCT.GCTCAATGA	823	3616	0.9	SDR002_120
ATACTTGCT.GTCTCTTCA	3075	6909	0.866667	SDR002_120
ATAGACCGA.ACACTGTGA	388	854	0.7	SDR002_120
ATAGACCGA.ACTACCATC	764	3790	0.85	SDR002_120
ATAGACCGA.GAGCGACTC	203	765	0.7	SDR002_120
ATAGACCGA.GTGACTCTC	262	496	0.733333	SDR002_120
ATAGACCGA.TTCCTTGAC	1585	1445	0.916667	SDR002_120
ATAGAGCAG.AATACCTTG	3571	3610	0.933333	SDR002_120
ATAGAGCAG.AATATCGCT	1563	12467	0.766667	SDR002_120
ATAGAGCAG.AGCGGTCTA	1541	6558	0.916667	SDR002_120
ATAGAGCAG.ATCCTCCGA	1192	5424	0.883333	SDR002_120
ATAGAGCAG.CACCTCGGA	979	3998	0.833333	SDR002_120
ATAGAGCAG.CTGATCAAG	638	774	0.783333	SDR002_120
ATAGAGCAG.GTCCGCTCA	2845	7548	0.85	SDR002_120
ATAGAGCAG.GTTGATGCA	181	513	0.75	SDR002_120
ATAGCACGG.AAGGAAGTC	1923	9528	0.816667	SDR002_120
ATAGCACGG.AGGTCAGCA	3029	10091	0.933333	SDR002_120
ATAGCACGG.CAGATCATT	948	12605	0.766667	SDR002_120
ATAGCACGG.CCATGATGT	3356	8757	0.883333	SDR002_120
ATAGCACGG.CCGCAATGG	2978	4468	0.933333	SDR002_120
ATAGCACGG.GTATCCTGC	3248	8496	0.883333	SDR002_120
ATAGCACGG.TAAGGTCCG	4498	8185	0.883333	SDR002_120
ATAGCACGG.TTCTGAATG	3577	6419	0.866667	SDR002_120
ATAGCCTAA.AACGGTAGC	753	8322	0.75	SDR002_120
ATAGCCTAA.ATCCAGCTG	166	541	0.583333	SDR002_120
ATAGCCTAA.CATCAATAG	1997	8741	0.816667	SDR002_120
ATAGCCTAA.GAGGTCCTT	4075	5000	0.883333	SDR002_120
ATAGCCTAA.GCACCATCG	3501	3256	0.9	SDR002_120
ATAGCCTAA.GCATGTGGT	1591	11691	0.85	SDR002_120
ATAGCCTAA.GCGGTAGTC	2483	4611	0.833333	SDR002_120
ATAGCCTAA.GTATTACTG	2411	2809	0.866667	SDR002_120
ATAGCCTAA.TCAACACTC	2377	7836	0.866667	SDR002_120
ATAGCCTAA.TCACAGGTA	413	7203	0.683333	SDR002_120
ATAGCCTAA.TCATATCGC	5283	8697	0.916667	SDR002_120
ATAGCTTGC.CAGGAGCCT	249	3295	0.666667	SDR002_120
ATAGCTTGC.GGTAACTAC	722	1894	0.816667	SDR002_120
ATAGCTTGC.TCTAGGATG	4611	7626	0.933333	SDR002_120
ATAGCTTGC.TGCCGAACT	1897	2589	0.85	SDR002_120
ATAGCTTGC.TGTTAAGCC	2682	3619	0.883333	SDR002_120
ATAGTCAGT.AAGGATACG	2514	4282	0.833333	SDR002_120
ATAGTCAGT.CAGGTTGTC	3986	4583	0.9	SDR002_120
ATAGTCAGT.GCCTTATCT	5758	6681	0.933333	SDR002_120
ATAGTCAGT.GTGGTTACC	1001	8809	0.75	SDR002_120
ATAGTCAGT.TCATGCTCA	3194	5463	0.916667	SDR002_120
ATAGTCAGT.TCCTTCGTA	206	728	0.566667	SDR002_120
ATAGTCTCC.AGCGCATGA	2396	5545	0.866667	SDR002_120
ATAGTCTCC.TTGAGACGG	3035	7321	0.9	SDR002_120
ATAGTGGTT.AACAACTGG	736	5062	0.833333	SDR002_120
ATAGTGGTT.ACGTGAATC	190	2795	0.5	SDR002_120
ATAGTGGTT.CTAGACATG	3108	6193	0.9	SDR002_120
ATAGTGGTT.CTGTTACCA	1770	2403	0.85	SDR002_120
ATAGTGGTT.TATGCCTTC	4727	5768	0.883333	SDR002_120
ATATAGCGT.AACGCCTAC	5037	7168	0.9	SDR002_120
ATATAGCGT.AAGTAGGAC	5088	7839	0.916667	SDR002_120
ATATAGCGT.CCGATGTTC	693	11753	0.85	SDR002_120
ATATAGCGT.CCTAGTCTC	2955	4635	0.85	SDR002_120
ATATAGCGT.CGGTTCTAT	3992	8366	0.866667	SDR002_120
ATATAGCGT.GATACTGTG	2060	9426	0.866667	SDR002_120
ATATAGCGT.TACAACACC	2040	878	0.9	SDR002_120
ATATAGCGT.TAGATAGCC	3359	6833	0.833333	SDR002_120
ATATAGCGT.TGTCGTGAG	1758	5900	0.9	SDR002_120
ATATAGCGT.TTCTGAATG	401	6795	0.7	SDR002_120
ATATCAGCC.ATTCATGTG	450	5427	0.666667	SDR002_120
ATATCAGCC.CCAGGAGTT	3550	9172	0.883333	SDR002_120
ATATCAGCC.CTTATCTCA	1179	2635	0.8	SDR002_120
ATATCAGCC.TGAGACAGC	3217	4239	0.9	SDR002_120
ATATCAGCC.TGTCTACAC	2570	882	0.866667	SDR002_120
ATATCCGAT.AGCTTGGTG	5468	10885	0.95	SDR002_120
ATATCCGAT.AGGATGCGT	5675	8589	0.866667	SDR002_120
ATATCCGAT.ATCTCGTGA	1470	2224	0.883333	SDR002_120
ATATCCGAT.CTATAGCTC	1783	3853	0.833333	SDR002_120
ATATCCGAT.CTTAATCGT	1974	5080	0.783333	SDR002_120
ATATCCGAT.GCTACAATG	1172	2944	0.8	SDR002_120
ATATCCGAT.TGGTCTACG	989	1035	0.766667	SDR002_120
ATATGCAGC.ACCACGCTA	2237	8145	0.883333	SDR002_120
ATATGCAGC.AGTCGATCA	1502	10071	0.916667	SDR002_120
ATATGCAGC.CAACGCACA	262	1358	0.65	SDR002_120
ATATGCAGC.CGTGAGACT	846	1998	0.75	SDR002_120
ATATGCAGC.GCCTTCCAT	1736	2634	0.766667	SDR002_120
ATATGCAGC.GCTTACTAG	1158	2030	0.816667	SDR002_120
ATATGCAGC.TACGAGTGA	945	2553	0.85	SDR002_120
ATATGCAGC.TTGAGACGG	4081	10212	0.916667	SDR002_120
ATATGTCCA.ACGTTCAAT	1461	13561	0.8	SDR002_120
ATATGTCCA.GTCAGACCG	1403	5022	0.8	SDR002_120
ATATGTCCA.GTCTACCAA	357	2681	0.716667	SDR002_120
ATATGTCCA.TCCGTATAC	979	964	0.8	SDR002_120
ATATGTCCA.TTACGCTCG	444	7923	0.716667	SDR002_120
ATATTCGCA.AAGCAACTA	1970	5286	0.866667	SDR002_120
ATATTCGCA.CACGCGTAA	1371	6304	0.833333	SDR002_120
ATATTCGCA.CAGTGCTGC	809	945	0.716667	SDR002_120
ATATTCGCA.CTGGTGACA	3312	8593	0.9	SDR002_120
ATATTCGCA.CTGTCTAGT	6176	8621	0.9	SDR002_120
ATATTCGCA.CTTGGATCA	1151	8115	0.783333	SDR002_120
ATATTCGCA.GATGTAAGG	1419	5705	0.75	SDR002_120
ATATTCGCA.GCGCTTCTC	147	5959	0.55	SDR002_120
ATATTCGCA.GGTGATAGG	4107	6107	0.9	SDR002_120
ATATTCGCA.TATGTATGC	6567	8930	0.866667	SDR002_120
ATATTCGCA.TCGAACGCT	6927	6196	0.883333	SDR002_120
ATCAAGAGA.AGCTCGTCT	5955	5596	0.866667	SDR002_120
ATCAAGAGA.AGTGAACGG	1458	4073	0.766667	SDR002_120
ATCAAGAGA.CATGTGAAC	1888	8380	0.85	SDR002_120
ATCAAGAGA.CCAGATCAC	4537	4975	0.833333	SDR002_120
ATCAAGAGA.CCTGTCATT	600	2893	0.6	SDR002_120
ATCAAGAGA.CGCTTGTAG	556	8605	0.7	SDR002_120
ATCAAGAGA.CGTGCCTAT	7394	12088	0.933333	SDR002_120
ATCAAGAGA.CTTACATGC	5736	7807	0.916667	SDR002_120
ATCAAGCAT.ACATGGATT	4892	3985	0.916667	SDR002_120
ATCAAGCAT.ATCAGAAGC	2359	7477	0.866667	SDR002_120
ATCAAGCAT.CCTGCTCCA	1621	3829	0.833333	SDR002_120
ATCAAGCAT.TGGTAGCAG	331	3504	0.766667	SDR002_120
ATCACCGCA.AGTGTCTCT	5252	9178	0.866667	SDR002_120
ATCACCGCA.ATGAGCAGG	3508	5496	0.916667	SDR002_120
ATCACCGCA.CTATACTAG	2132	3951	0.866667	SDR002_120
ATCACCGCA.TGAGAATCC	3462	4917	0.916667	SDR002_120
ATCACTTCC.AAGCACAAC	942	7646	0.816667	SDR002_120
ATCACTTCC.ACTACCATC	224	1730	0.616667	SDR002_120
ATCACTTCC.CTGAGTCCA	1521	4705	0.85	SDR002_120
ATCACTTCC.CTGCAGAGC	2139	4758	0.866667	SDR002_120
ATCACTTCC.GGATTACGC	3010	6297	0.916667	SDR002_120
ATCACTTCC.TGATTCACC	4105	10288	0.783333	SDR002_120
ATCACTTCC.TGTGCTAAC	1162	803	0.8	SDR002_120
ATCAGAAGC.AACTTGTCG	1549	1175	0.866667	SDR002_120
ATCAGAAGC.AGAAGAGTC	4002	4357	0.933333	SDR002_120
ATCAGAAGC.CGAACAATC	920	2616	0.75	SDR002_120
ATCAGAAGC.CGATTGAAC	4052	6063	0.9	SDR002_120
ATCAGAAGC.TACATGCAC	1554	7251	0.85	SDR002_120
ATCAGAAGC.TCGTCATTC	3719	5703	0.866667	SDR002_120
ATCAGGATG.ACAAGTACA	3241	5007	0.833333	SDR002_120
ATCAGGATG.ACAATTCGG	940	5898	0.766667	SDR002_120
ATCAGGATG.AGGATCTCA	894	9140	0.8	SDR002_120
ATCAGGATG.CCGTACGGA	1327	5278	0.833333	SDR002_120
ATCAGGATG.CCTAAGAAG	2315	6818	0.833333	SDR002_120
ATCAGGATG.GGAATTGGA	2190	10087	0.916667	SDR002_120
ATCAGGATG.GGAGTTAGC	525	9604	0.65	SDR002_120
ATCAGGATG.TGCGTGCCA	453	7160	0.8	SDR002_120
ATCAGTCGA.AGTGTTCTG	402	8484	0.766667	SDR002_120
ATCAGTCGA.CCGCTCATG	1574	3942	0.85	SDR002_120
ATCAGTCGA.CTCGTTCAC	7066	11350	0.916667	SDR002_120
ATCAGTCGA.GCGTCGTCT	3809	7921	0.866667	SDR002_120
ATCATAGAC.ACGTCTATG	3000	4162	0.85	SDR002_120
ATCATAGAC.GGTACTTCC	2856	3842	0.866667	SDR002_120
ATCATAGAC.TTGCTCTGC	1996	6559	0.85	SDR002_120
ATCATGTTC.ATAGAGCAG	3232	7196	0.9	SDR002_120
ATCATGTTC.CAGTCGGTA	413	8497	0.716667	SDR002_120
ATCATGTTC.CGTAATGAC	2543	5945	0.866667	SDR002_120
ATCATGTTC.GCTCAGCCA	2606	4223	0.833333	SDR002_120
ATCATGTTC.TCTAGTGAC	3163	6413	0.883333	SDR002_120
ATCATTACG.GATGCAGAA	1110	3357	0.75	SDR002_120
ATCATTACG.GGAAGTATG	2085	9213	0.9	SDR002_120
ATCCAATGA.AGTCATACT	3388	5840	0.9	SDR002_120
ATCCAATGA.CAATCATAC	1460	583	0.866667	SDR002_120
ATCCAATGA.CTCTAGTAA	1166	6121	0.85	SDR002_120
ATCCAATGA.GACAGGTTA	1041	5250	0.833333	SDR002_120
ATCCAATGA.GAGTCGTAC	521	2304	0.766667	SDR002_120
ATCCAATGA.TTAACGGAG	2475	5021	0.833333	SDR002_120
ATCCAATGA.TTAGTCGGA	781	6678	0.766667	SDR002_120
ATCCACAGT.AATCTCCTA	179	468	0.666667	SDR002_120
ATCCACAGT.AGACTTCGT	6658	7379	0.933333	SDR002_120
ATCCACAGT.AGGAGCAAT	4348	7518	0.866667	SDR002_120
ATCCACAGT.GATAGTTCT	6037	5841	0.916667	SDR002_120
ATCCACAGT.TAACCGTGA	1530	5381	0.85	SDR002_120
ATCCAGCTG.AAGCTGGTC	1810	4667	0.866667	SDR002_120
ATCCAGCTG.GAGTCCAAT	1409	4271	0.866667	SDR002_120
ATCCAGCTG.TGCATACAT	3548	4060	0.9	SDR002_120
ATCCATTAG.ACACACCGT	868	2694	0.833333	SDR002_120
ATCCATTAG.GGTAAGTGA	4039	8320	0.9	SDR002_120
ATCCATTAG.GTGACTCTC	2292	5227	0.9	SDR002_120
ATCCGACCA.GGTTGCTAT	656	1956	0.633333	SDR002_120
ATCCGACCA.TCAGACAAG	482	6630	0.733333	SDR002_120
ATCCGGTCC.AGGTCAGCA	1280	4094	0.85	SDR002_120
ATCCGGTCC.AGTGGAATG	2264	6699	0.916667	SDR002_120
ATCCGGTCC.GCACGCATT	1634	1359	0.833333	SDR002_120
ATCCGGTCC.GCGAGTCTA	761	5378	0.85	SDR002_120
ATCCGGTCC.GTTGATGCA	348	1131	0.7	SDR002_120
ATCCGTCTC.ACCGCTGTG	264	591	0.666667	SDR002_120
ATCCGTCTC.ATTGACACG	2425	7715	0.916667	SDR002_120
ATCCGTCTC.CAACCTGGT	5271	3897	0.85	SDR002_120
ATCCGTCTC.CATTCCGAG	413	6780	0.666667	SDR002_120
ATCCGTCTC.CCGACTTGG	1200	1803	0.766667	SDR002_120
ATCCGTCTC.GAGCCGTTA	312	6303	0.683333	SDR002_120
ATCCGTCTC.TCATCAGAG	284	675	0.716667	SDR002_120
ATCCTCCGA.ACGATGACC	3032	5473	0.883333	SDR002_120
ATCCTCCGA.AGACATCCA	2432	7800	0.966667	SDR002_120
ATCCTCCGA.CCGGTTGAG	1343	2470	0.833333	SDR002_120
ATCCTCCGA.CTTAACAGC	4823	9574	0.95	SDR002_120
ATCCTCCGA.GTCACTATG	2870	4184	0.883333	SDR002_120
ATCCTCCGA.TCGGAACGA	624	3884	0.8	SDR002_120
ATCCTCCGA.TGCACGATG	1516	2466	0.85	SDR002_120
ATCCTGCCT.GCGCTCTAT	7454	7040	0.916667	SDR002_120
ATCCTGCCT.TAGCTAAGA	649	8106	0.783333	SDR002_120
ATCCTGCCT.TCGCGTCAT	6159	6222	0.866667	SDR002_120
ATCCTGCCT.TCTGGAGGA	1100	4944	0.866667	SDR002_120
ATCGAATCG.ACCGTCCTA	1359	5645	0.833333	SDR002_120
ATCGAATCG.ATCAGTCGA	2749	5480	0.866667	SDR002_120
ATCGAATCG.CACGGATAG	2452	6273	0.816667	SDR002_120
ATCGAATCG.CATACGCAG	3846	7926	0.883333	SDR002_120
ATCGAATCG.CCTTGACGG	1326	2234	0.816667	SDR002_120
ATCGAATCG.CTGAGTAGC	2105	9792	0.85	SDR002_120
ATCGAATCG.GGAGATGAG	598	6148	0.75	SDR002_120
ATCGAATCG.TGGTAGCAG	805	1066	0.8	SDR002_120
ATCGATCCT.AGAAGTAAC	369	2083	0.716667	SDR002_120
ATCGATCCT.ATACCGCTT	2590	5551	0.85	SDR002_120
ATCGATCCT.ATCACTTCC	6389	8733	0.9	SDR002_120
ATCGATCCT.GACCGGTAG	1184	4100	0.85	SDR002_120
ATCGATCCT.GGATCAGGT	1670	9455	0.783333	SDR002_120
ATCGATCCT.TGGTCCTAG	593	10067	0.783333	SDR002_120
ATCGCCTCT.ACCACGCTA	2754	6677	0.9	SDR002_120
ATCGCCTCT.CAGTGCTGC	1811	3559	0.833333	SDR002_120
ATCGCCTCT.CCAGCCAAT	5966	9747	0.933333	SDR002_120
ATCGCCTCT.CCGACGTCA	296	6969	0.583333	SDR002_120
ATCGCCTCT.TACCGCGTT	1952	5360	0.85	SDR002_120
ATCGGTGGT.AACAATGCA	2835	7211	0.883333	SDR002_120
ATCGGTGGT.ACAATTCGG	1981	7452	0.783333	SDR002_120
ATCGGTGGT.AGCACCAGC	1407	2652	0.783333	SDR002_120
ATCGGTGGT.CAAGAGGAG	1974	4892	0.883333	SDR002_120
ATCGGTGGT.CAAGTCGAA	170	4779	0.5	SDR002_120
ATCGGTGGT.CCTCTGCAT	4534	8876	0.916667	SDR002_120
ATCGGTGGT.CGCATCTAC	1076	7637	0.8	SDR002_120
ATCGGTGGT.TAAGCACTA	456	1698	0.616667	SDR002_120
ATCGGTGGT.TCCTGTGGA	482	1180	0.7	SDR002_120
ATCGTAGTG.ATCGAATCG	711	2057	0.766667	SDR002_120
ATCGTAGTG.CTTCGTGCA	674	5724	0.783333	SDR002_120
ATCGTAGTG.GACGTCAAT	3529	4891	0.866667	SDR002_120
ATCGTAGTG.GCAACCAAC	1612	2354	0.883333	SDR002_120
ATCGTAGTG.GTCCTTCAT	2239	2773	0.866667	SDR002_120
ATCTACATC.CACAGCGAA	526	7449	0.733333	SDR002_120
ATCTACATC.CATCTCGAT	5086	4996	0.916667	SDR002_120
ATCTACATC.CGGTTGCGA	1480	3936	0.866667	SDR002_120
ATCTACATC.CTTCCTGAT	7157	7576	0.966667	SDR002_120
ATCTACATC.GAATCACAT	3697	2271	0.866667	SDR002_120
ATCTACATC.GACTCTGGT	248	7015	0.6	SDR002_120
ATCTACATC.GCAACACCT	1727	3815	0.833333	SDR002_120
ATCTACATC.GCGACACAG	3307	7122	0.916667	SDR002_120
ATCTACATC.TACAGGACT	1423	1507	0.783333	SDR002_120
ATCTACATC.TACGAACTC	1109	3040	0.85	SDR002_120
ATCTACATC.TGCCACCGA	933	6549	0.8	SDR002_120
ATCTAGGTT.AACGTTCTT	7747	4917	0.9	SDR002_120
ATCTAGGTT.AGTCATACT	873	6357	0.833333	SDR002_120
ATCTAGGTT.CCTGTTAGC	4907	7563	0.9	SDR002_120
ATCTAGGTT.GTAGAGAGC	2978	6740	0.816667	SDR002_120
ATCTCGAAC.AACCGTGAG	3836	4482	0.866667	SDR002_120
ATCTCGAAC.CATATGCGA	1962	7371	0.883333	SDR002_120
ATCTCGAAC.CCGCATCCT	8678	7920	0.933333	SDR002_120
ATCTCGAAC.CTAGTGCTG	1384	11462	0.833333	SDR002_120
ATCTCGAAC.GTGGAGGTC	4963	7125	0.916667	SDR002_120
ATCTCGAAC.TCGGATGTT	8555	8961	0.916667	SDR002_120
ATCTCGTGA.AGGTACCAA	497	1753	0.683333	SDR002_120
ATCTCGTGA.ATTCGAAGA	371	1939	0.733333	SDR002_120
ATCTCGTGA.CGCACTGAA	1221	2017	0.85	SDR002_120
ATCTCTGCT.ACTACCATC	945	4864	0.816667	SDR002_120
ATCTCTGCT.AGTACGAAT	2081	11480	0.866667	SDR002_120
ATCTCTGCT.ATCTGGTAG	3107	4850	0.9	SDR002_120
ATCTCTGCT.CTAGTCGTC	555	1920	0.766667	SDR002_120
ATCTCTGCT.TCTTGGTAG	1959	7025	0.85	SDR002_120
ATCTGCGTA.AGAGCGGAG	904	2140	0.816667	SDR002_120
ATCTGCGTA.AGTCGCGAC	875	2473	0.833333	SDR002_120
ATCTGCGTA.ATCCGGTCC	1692	1569	0.85	SDR002_120
ATCTGCGTA.CGAGTAGCA	405	2841	0.733333	SDR002_120
ATCTGCGTA.CGCGATGTA	184	1583	0.65	SDR002_120
ATCTGCGTA.GACTCTCAC	628	769	0.783333	SDR002_120
ATCTGCGTA.GCATACATG	306	1799	0.75	SDR002_120
ATCTGCGTA.GGTTAGATG	798	7702	0.8	SDR002_120
ATCTGCGTA.TCCGGAGCT	787	3892	0.8	SDR002_120
ATCTGGTAG.ACCGTCACG	2239	2875	0.866667	SDR002_120
ATCTGGTAG.CACCTCGGA	1740	9029	0.916667	SDR002_120
ATCTGGTAG.CATACAACC	3749	7639	0.933333	SDR002_120
ATCTGGTAG.CCTTGTTGC	3254	5311	0.866667	SDR002_120
ATCTGGTAG.GAATCAACC	1227	2708	0.816667	SDR002_120
ATCTGGTAG.GATCCGCAC	1688	8812	0.883333	SDR002_120
ATCTGGTAG.TAAGGTCCG	1978	6768	0.883333	SDR002_120
ATCTGGTAG.TAGACCGCA	2898	4969	0.883333	SDR002_120
ATCTGGTAG.TGGAGAACC	2538	6682	0.816667	SDR002_120
ATCTTACAG.CCTGTTAGC	6396	16291	0.95	SDR002_120
ATCTTACAG.CTGCAGAGC	651	4417	0.716667	SDR002_120
ATGAACTAG.AATGCTGAT	6554	8027	0.916667	SDR002_120
ATGAACTAG.AGGTCAGCA	1872	5205	0.883333	SDR002_120
ATGAACTAG.CCACCATGC	2970	5829	0.9	SDR002_120
ATGAACTAG.CTGCTTAGG	335	1361	0.633333	SDR002_120
ATGAACTAG.GTACTCTAC	262	1948	0.683333	SDR002_120
ATGACACAA.ACACATCTG	837	5149	0.683333	SDR002_120
ATGACACAA.ACCAGCGTT	6769	5526	0.916667	SDR002_120
ATGACACAA.GCACGTAGA	623	5153	0.683333	SDR002_120
ATGACACAA.TCGCATTCG	1487	9189	0.85	SDR002_120
ATGAGATCC.AGGTACCAA	2211	5012	0.866667	SDR002_120
ATGAGATCC.CCTCGAGAG	1340	4909	0.85	SDR002_120
ATGAGATCC.TGCCAGACG	4334	4879	0.933333	SDR002_120
ATGAGCAGG.CGGAGACTT	3157	7905	0.883333	SDR002_120
ATGAGCAGG.GATTGGAAG	1804	5122	0.85	SDR002_120
ATGAGCAGG.GGATTACGC	402	815	0.75	SDR002_120
ATGAGCAGG.GGTTAGATG	1112	10717	0.8	SDR002_120
ATGAGCAGG.TACGACTTG	239	1252	0.683333	SDR002_120
ATGAGCAGG.TCGGAACGA	436	1068	0.766667	SDR002_120
ATGAGCAGG.TGTCAACCT	4736	3269	0.916667	SDR002_120
ATGAGGTAT.CACTGGTCC	2732	7388	0.8	SDR002_120
ATGAGGTAT.CCGCAGAAT	3940	7636	0.883333	SDR002_120
ATGAGGTAT.CGCATAACT	2422	5970	0.866667	SDR002_120
ATGAGGTAT.GCACCATCG	885	7119	0.75	SDR002_120
ATGAGGTAT.GTACTCTAC	2726	4269	0.883333	SDR002_120
ATGAGTGTG.CTACGAGAA	300	3330	0.65	SDR002_120
ATGAGTGTG.GCGTTCAGA	276	4117	0.583333	SDR002_120
ATGAGTGTG.GTACGTCTA	1982	5299	0.8	SDR002_120
ATGAGTGTG.TCCGATAAC	1892	7352	0.866667	SDR002_120
ATGAGTGTG.TGTAACAGT	4966	6683	0.9	SDR002_120
ATGATAGCT.CTCCAGCGT	3612	3879	0.916667	SDR002_120
ATGATAGCT.GCTTACGTT	3414	10809	0.95	SDR002_120
ATGATAGCT.GGAGTACAG	1256	2698	0.866667	SDR002_120
ATGATAGCT.GTCGTTGCG	2032	6336	0.833333	SDR002_120
ATGCAGTTC.ACTATCCTG	3509	4822	0.85	SDR002_120
ATGCAGTTC.CGACGTACG	1366	4454	0.85	SDR002_120
ATGCAGTTC.CGCTTCACG	1007	2034	0.8	SDR002_120
ATGCAGTTC.CTCCGCATT	6675	9441	0.9	SDR002_120
ATGCAGTTC.GTACTCTAC	1241	5931	0.766667	SDR002_120
ATGCAGTTC.TATTACTCG	1197	5099	0.8	SDR002_120
ATGCAGTTC.TGACGATGA	1434	6486	0.8	SDR002_120
ATGCCTGTC.AGCTCTCCG	2943	5436	0.866667	SDR002_120
ATGCCTGTC.GTGGATAAG	1395	8774	0.8	SDR002_120
ATGCCTGTC.TCAAGGTCG	2539	7433	0.916667	SDR002_120
ATGCCTGTC.TTGGTAACT	4140	6603	0.933333	SDR002_120
ATGCCTTCA.CGTCATGGA	672	5979	0.783333	SDR002_120
ATGCCTTCA.GCACAGTAA	2091	7099	0.85	SDR002_120
ATGCGCCGT.CAACCTGGT	7586	6978	0.916667	SDR002_120
ATGCGCCGT.CCGCATCCT	4372	5083	0.933333	SDR002_120
ATGCGCCGT.GAGACGATC	791	6592	0.816667	SDR002_120
ATGCGCCGT.GTGAGGACG	1625	4275	0.85	SDR002_120
ATGCGCCGT.TAGTGCACT	1849	757	0.816667	SDR002_120
ATGCGCCGT.TGTAGGTTA	1628	442	0.9	SDR002_120
ATGCGCTAC.ATCACCGCA	811	7339	0.8	SDR002_120
ATGCGCTAC.CGCGATGTA	377	7239	0.783333	SDR002_120
ATGCGCTAC.CTACTGTCA	1871	5625	0.9	SDR002_120
ATGCGCTAC.TACTCGCTG	1479	3572	0.883333	SDR002_120
ATGCGCTAC.TAGGTCAAC	4432	5218	0.883333	SDR002_120
ATGCGGATT.GAGGTCCTT	4483	7483	0.933333	SDR002_120
ATGCGGATT.GCGGTAGTC	2675	4558	0.9	SDR002_120
ATGCGGATT.TGGTGGTAA	2014	4491	0.883333	SDR002_120
ATGCGTGGA.AGTAATCAG	1901	5818	0.866667	SDR002_120
ATGCGTGGA.CAGCAGTAC	1018	1250	0.816667	SDR002_120
ATGCGTGGA.CATAATTGG	2293	6765	0.85	SDR002_120
ATGCGTGGA.GGATTACGC	456	7321	0.616667	SDR002_120
ATGCTCACC.AGTACTCTC	2564	4824	0.883333	SDR002_120
[truncated: 15,095 more rows]

## Sheet: Fig2_S4_g
ID	frac_cells	avg_nUMIs_log1p	Sample
ACTN4	0.999092	3.71726	SDR002_240
ACTN4	1	4.82783	SDR002_480
ACTN4	0.999587	4.41396	SDR002_120
CNN2	0.994705	3.9207	SDR002_240
CNN2	1	4.84114	SDR002_480
CNN2	0.99814	4.57733	SDR002_120
ESRRB	0.0579425	0.204638	SDR002_240
ESRRB	0.0261194	0.0449924	SDR002_480
ESRRB	0.0390496	0.164253	SDR002_120
GBX2	0.079879	0.19684	SDR002_240
GBX2	0.246269	0.849428	SDR002_480
GBX2	0.260537	1.17678	SDR002_120
KLF5	0.202874	0.410796	SDR002_240
KLF5	0.174129	0.318906	SDR002_480
KLF5	0.33657	0.923455	SDR002_120
MYH10	0.999849	4.10569	SDR002_240
MYH10	0.998756	3.64281	SDR002_480
MYH10	0.995558	3.5444	SDR002_120
NANOG	0.84357	3.12334	SDR002_240
NANOG	0.971393	3.77758	SDR002_480
NANOG	0.953099	3.61095	SDR002_120
POU5F1	1	5.28055	SDR002_240
POU5F1	1	5.46637	SDR002_480
POU5F1	0.999897	5.17938	SDR002_120
SOX12	0.970045	3.05542	SDR002_240
SOX12	0.968905	3.10357	SDR002_480
SOX12	0.981198	3.43403	SDR002_120
SOX2	0.997277	4.19209	SDR002_240
SOX2	1	5.07487	SDR002_480
SOX2	0.997417	4.49211	SDR002_120
STAT3	0.897731	2.10097	SDR002_240
STAT3	0.973881	3.44154	SDR002_480
STAT3	0.957025	2.99221	SDR002_120
TCF3	0.99062	3.81338	SDR002_240
TCF3	1	4.85225	SDR002_480
TCF3	0.995248	4.19631	SDR002_120
TUBB2B	0.987897	4.33808	SDR002_240
TUBB2B	0.998756	4.83718	SDR002_480
TUBB2B	0.987707	4.47941	SDR002_120
UCHL1	0.998487	4.3321	SDR002_240
UCHL1	1	4.47197	SDR002_480
UCHL1	0.999793	4.86911	SDR002_120
HNRNPA0	0.777005	1.55414	SDR002_240
HNRNPA0	0.930348	2.75692	SDR002_480
HNRNPA0	0.967769	3.34741	SDR002_120
CALM3	0.996974	4.93089	SDR002_240
CALM3	0.996269	5.03241	SDR002_480
CALM3	0.994421	4.70574	SDR002_120
TPT1	0.998185	4.09534	SDR002_240
TPT1	1	4.93049	SDR002_480
TPT1	0.997934	4.2559	SDR002_120
PPP1CC	0.996672	4.02667	SDR002_240
PPP1CC	0.998756	5.01289	SDR002_480
PPP1CC	0.998554	4.71112	SDR002_120
MTCH1	0.995613	4.29022	SDR002_240
MTCH1	0.998756	4.49522	SDR002_480
MTCH1	0.997727	4.4518	SDR002_120
BMS1	0.958094	2.71749	SDR002_240
BMS1	0.972637	2.91811	SDR002_480
BMS1	0.989979	3.91918	SDR002_120
PPIA	0.99289	2.93119	SDR002_240
PPIA	0.982587	3.10636	SDR002_480
PPIA	0.962603	2.84764	SDR002_120
GABPB1	0.802723	2.48436	SDR002_240
GABPB1	0.931592	3.25325	SDR002_480
GABPB1	0.904959	3.14844	SDR002_120
GFPT1	0.938729	2.63433	SDR002_240
GFPT1	0.909204	2.35469	SDR002_480
GFPT1	0.92593	2.51825	SDR002_120
COMMD5	0.365961	0.667325	SDR002_240
COMMD5	0.674129	1.67933	SDR002_480
COMMD5	0.63936	1.76092	SDR002_120
TMEM267	0.395461	0.945218	SDR002_240
TMEM267	0.508706	1.17865	SDR002_480
TMEM267	0.38874	0.931668	SDR002_120
EPB41L4B	0.845234	1.67886	SDR002_240
EPB41L4B	0.810945	1.91506	SDR002_480
EPB41L4B	0.679442	1.44568	SDR002_120
RASSF1	0.618608	1.54334	SDR002_240
RASSF1	0.598259	1.18476	SDR002_480
RASSF1	0.636054	1.44813	SDR002_120
HAUS3	0.92466	2.08971	SDR002_240
HAUS3	0.951493	2.66674	SDR002_480
HAUS3	0.867975	1.89023	SDR002_120
HCFC1R1	0.928744	2.85606	SDR002_240
HCFC1R1	0.931592	2.89251	SDR002_480
HCFC1R1	0.877893	2.63546	SDR002_120
DHX8	0.974433	2.50641	SDR002_240
DHX8	0.93408	2.36806	SDR002_480
DHX8	0.880372	2.00335	SDR002_120
CD81	1	4.51091	SDR002_480
CD81	0.997831	4.09463	SDR002_120
TPX2	0.986054	4.17488	SDR002_120
SALL2	0.99879	4.55917	SDR002_240
SALL2	0.998864	4.87883	SDR002_120
SSRP1	0.996672	3.84115	SDR002_240
SSRP1	0.997107	4.30649	SDR002_120
RPS23	0.738806	2.03396	SDR002_480
RPS23	0.461364	1.3287	SDR002_120
CHCHD2	0.0895522	0.124944	SDR002_480
CHCHD2	0.0467975	0.0617907	SDR002_120
RPL27	0.998941	4.24433	SDR002_240
RPL27	0.996694	4.25578	SDR002_120
UQCRH	0.998756	3.94628	SDR002_480
UQCRH	0.994421	4.3603	SDR002_120
MDH2	0.932836	2.77616	SDR002_480
MDH2	0.959917	3.4948	SDR002_120
NDUFS6	0.995025	4.28809	SDR002_480
NDUFS6	0.969525	3.26451	SDR002_120
DPH2	0.883884	2.04564	SDR002_120
RCOR2	0.98657	3.77688	SDR002_120
SELENOF	0.97345	3.46403	SDR002_120
ANKLE2	0.977376	3.13564	SDR002_120
NME3	0.943802	3.12111	SDR002_120
RPL39L	0.971281	3.71862	SDR002_120
BZW1	0.997107	4.62174	SDR002_120
GTF3C5	0.980062	3.69524	SDR002_120
MGST3	0.383781	0.717084	SDR002_120
TMED2	0.996798	4.47212	SDR002_120
PCCB	0.388636	0.91992	SDR002_120
IGSF9	0.956508	2.80742	SDR002_120
SNAPC2	0.749897	2.2503	SDR002_120
BCKDHB	0.835744	2.05024	SDR002_120
DLEU7	0.636054	1.15988	SDR002_120
KIF7	0.932955	2.76275	SDR002_120
PLP2	0.410021	1.18944	SDR002_120
NAA30	0.758678	1.8394	SDR002_120
TMED5	0.945351	2.8554	SDR002_120
COG2	0.91374	3.06782	SDR002_120
NASP	0.993797	3.79221	SDR002_240
RPL13A	0.999244	4.93493	SDR002_240
EIF5B	0.999395	3.47906	SDR002_240
APP	0.999697	4.90406	SDR002_240
LDHA	1	5.66946	SDR002_240
COX7C	0.998941	4.82756	SDR002_240
EEF1D	0.988502	3.41425	SDR002_240
PPDPF	0.937368	2.83413	SDR002_240
FBL	0.08941	0.24428	SDR002_240
VCP	0.919516	2.40298	SDR002_240
TOMM7	0.946899	2.22281	SDR002_240
ZC3H15	0.969289	3.35713	SDR002_240
PTTG1	0.683812	1.28525	SDR002_240
YWHAE	0.996974	4.12761	SDR002_240
HNRNPM	0.999092	4.3453	SDR002_240
ATP5MC2	0.999546	4.86636	SDR002_240
RPL24	0.994251	3.76863	SDR002_240
SNRPF	0.992587	4.08285	SDR002_240
SRP72	0.986233	3.33087	SDR002_240
PRPF40A	0.995461	3.64788	SDR002_240
PTMA	0.999849	5.24794	SDR002_240
SRRM2	0.0131619	0.0218473	SDR002_240
SFRP2	0.968684	4.4306	SDR002_240
JPT1	0.929501	3.39184	SDR002_240
ATP1B3	0.999395	4.25126	SDR002_240
CCT2	0.996369	4.72864	SDR002_240
JARID2	0.995008	4.42009	SDR002_240
PPP4R3A	0.962935	3.04782	SDR002_240
ANXA11	0.0916793	0.188856	SDR002_240
SENP6	0.97761	2.89511	SDR002_240
ARMC6	0.731316	1.4836	SDR002_240
CSTF1	0.450378	0.620609	SDR002_240
B3GNT7	0.99062	4.00576	SDR002_240
HELLS	0.98593	3.30235	SDR002_240
CFAP20	0.85885	2.58372	SDR002_240
CSNK1E	0.994554	3.72725	SDR002_240
IGF2BP1	0.99879	4.48194	SDR002_240
TRIM56	0.833585	2.05935	SDR002_240
PTK2	0.962632	2.84768	SDR002_240
TMEM47	0.344781	0.502287	SDR002_240
NFE2L3	0.875794	2.96927	SDR002_240
PTBP3	0.984115	3.3978	SDR002_240
SPRY4	0.845537	3.16279	SDR002_240
ZNF711	0.936006	3.25194	SDR002_240
TUBB6	0.534039	0.834552	SDR002_240
FADS2	0.993343	3.83727	SDR002_240
ZNRF1	0.331316	0.718762	SDR002_240
TTF2	0.768986	1.84615	SDR002_240
APMAP	0.991528	3.70685	SDR002_240
SLC25A1	0.388351	0.68563	SDR002_240
CDC27	0.666112	1.71536	SDR002_240
CYFIP1	0.139788	0.632575	SDR002_240
AMD1	0.978669	3.82722	SDR002_240
FOXM1	0.963994	3.92101	SDR002_240
KLHL9	0.712557	1.30049	SDR002_240
CREBBP	0.53177	1.29512	SDR002_240
SATB1	0.201059	0.686011	SDR002_240
ZNF350	0.363994	1.39675	SDR002_240
ZFP1	0.571861	1.12474	SDR002_240
ZNF615	0.586989	1.89046	SDR002_240
ID4	0.234644	0.68097	SDR002_240
FAM8A1	0.711952	1.38395	SDR002_240
PER2	0.261573	0.419884	SDR002_240
FKBP7	0.0770045	0.191733	SDR002_240
FHL1	0.921936	3.73687	SDR002_240
SYNDIG1L	0.340091	0.848443	SDR002_240
RGS9	0.924357	2.05569	SDR002_240
FOCAD	0.825567	1.7596	SDR002_240
FHIP1B	0.840998	2.13741	SDR002_240
RAB3C	0.148714	0.173585	SDR002_240
SLC29A3	0.989107	2.97726	SDR002_240
FNDC10	0.144629	0.178912	SDR002_240
CSRNP1	0.329501	0.581209	SDR002_240
SEMA7A	0.622542	1.4205	SDR002_240
TERT	0.854614	2.45403	SDR002_240
VAV1	0.0535552	0.0758678	SDR002_240
PALB2	0.829047	2.46418	SDR002_240
VPS37A	0.874887	2.49844	SDR002_240
RAB42	0.999697	4.0785	SDR002_240
DYNLT3	0.627837	2.21017	SDR002_240
SLC16A10	0.86233	1.64714	SDR002_240
KMT2A	0.961573	2.78299	SDR002_240
RNF111	0.236157	0.962354	SDR002_240
LRRFIP2	0.829198	2.94472	SDR002_240
MAPK13	0.751891	1.95366	SDR002_240
SSX2IP	0.473525	1.00694	SDR002_240
REXO5	0.265204	0.390221	SDR002_240
BASP1	0.986318	3.71008	SDR002_480
SRSF2	1	4.38591	SDR002_480
L1TD1	1	5.09933	SDR002_480
RPL23	0.794776	2.33019	SDR002_480
PARK7	0.998756	4.39194	SDR002_480
SNRPN	1	4.39967	SDR002_480
PTGES3	0.996269	4.71434	SDR002_480
SAP18	0.94403	2.95129	SDR002_480
RPS2	0.982587	3.46698	SDR002_480
ERP29	1	4.94673	SDR002_480
ATP5MC3	0.981343	3.60088	SDR002_480
PGK1	0.955224	3.60037	SDR002_480
PSMD1	0.981343	3.55829	SDR002_480
NR6A1	0.998756	5.10684	SDR002_480
NOP53	0.371891	0.52931	SDR002_480
SLC25A3	0.664179	1.34471	SDR002_480
ENAH	0.972637	3.18621	SDR002_480
HMGB3	0.986318	4.48055	SDR002_480
ATP5F1A	0.580846	1.19911	SDR002_480
LAPTM4B	1	4.69335	SDR002_480
NCL	1	5.67429	SDR002_480
ERH	1	5.20299	SDR002_480
GSTP1	1	4.91484	SDR002_480
CTNNB1	1	4.60778	SDR002_480
RPS15A	0.5199	1.10646	SDR002_480
PRMT1	0.998756	5.42461	SDR002_480
SLC16A1	1	5.17131	SDR002_480
CCND2	1	5.41411	SDR002_480
RPL5	0.987562	3.21589	SDR002_480
PHGDH	0.998756	4.9855	SDR002_480
POLR2E	0.957711	2.57986	SDR002_480
SMARCA4	1	4.37535	SDR002_480
H3-3B	0.988806	4.50211	SDR002_480
GPI	0.996269	4.54279	SDR002_480
CBX3	0.998756	4.31536	SDR002_480
DPPA4	1	5.32847	SDR002_480
EIF3A	1	4.45231	SDR002_480
EIF2S3	0.488806	0.738734	SDR002_480
CNBP	1	4.89413	SDR002_480
MSH2	1	4.51588	SDR002_480
CRABP1	0.202736	0.672411	SDR002_480
TRA2B	0.975124	3.46192	SDR002_480
PABPC1	1	5.39955	SDR002_480
DNMT3B	1	5.58479	SDR002_480
LARP1	1	5.00945	SDR002_480
THY1	0.976368	3.30679	SDR002_480
FAU	0.35199	1.2283	SDR002_480
HACD3	0.996269	3.88305	SDR002_480
HNRNPAB	0.998756	4.49689	SDR002_480
RBM39	0.992537	3.5915	SDR002_480
OAZ2	1	4.90372	SDR002_480
GNAS	1	5.42045	SDR002_480
SMARCC1	1	4.56069	SDR002_480
PKM	1	5.25893	SDR002_480
SNRPD3	0.985075	3.58745	SDR002_480
KHSRP	0.99005	3.55118	SDR002_480
EIF4G2	1	4.41998	SDR002_480
ATP5IF1	0.389303	0.495788	SDR002_480
MFGE8	1	4.45374	SDR002_480
ARID3B	0.986318	3.62878	SDR002_480
APLP2	1	5.13443	SDR002_480
HMGN3	0.998756	4.33919	SDR002_480
BCAT1	0.996269	3.83734	SDR002_480
RCC2	0.998756	4.49599	SDR002_480
HIP1	0.233831	0.277368	SDR002_480
KLC1	0.0435323	0.0532814	SDR002_480
HADH	0.946517	3.08532	SDR002_480
SSR4	0.238806	0.419463	SDR002_480
ZFP82	0.654229	1.96875	SDR002_480
PRKD2	0.81592	1.62695	SDR002_480
EAPP	0.912935	3.37618	SDR002_480
IMPDH2	0.998756	4.65212	SDR002_480
CBR1	0.973881	4.21808	SDR002_480
WDR82	0.996269	4.64784	SDR002_480
ZNF638	1	4.79582	SDR002_480
TENT5B	0.962687	3.61243	SDR002_480
PSENEN	0.0559701	0.0880473	SDR002_480
H1-0	0.736318	2.45321	SDR002_480
SURF1	0.827114	1.99243	SDR002_480
RTCB	0.977612	3.9015	SDR002_480
KRT8	1	4.57915	SDR002_480
MAN1A2	0.949005	3.15324	SDR002_480
RPUSD3	0.893035	2.84997	SDR002_480
ZPR1	0.55597	1.01431	SDR002_480
CDS2	0.327114	0.430845	SDR002_480
NCAPG	0.986318	3.62109	SDR002_480
GJC1	1	4.23855	SDR002_480
RNF44	1	4.86685	SDR002_480
SNX5	1	3.98809	SDR002_480
ZNF217	0.985075	3.68854	SDR002_480
ZKSCAN1	0.947761	2.67612	SDR002_480
NANS	0.900498	2.67732	SDR002_480
DDX52	0.920398	3.22621	SDR002_480
PNRC2	0.993781	4.56506	SDR002_480
ING1	0.685323	1.49408	SDR002_480
UBE2E2	0.936567	3.59973	SDR002_480
RSU1	0.865672	2.03379	SDR002_480
IVNS1ABP	0.993781	4.0413	SDR002_480
ZNF652	0.981343	3.65437	SDR002_480
ZNF608	0.976368	3.24456	SDR002_480
C1orf35	0.687811	1.214	SDR002_480
SLX9	0.756219	2.1028	SDR002_480
C17orf58	0.899254	2.53119	SDR002_480
CNIH4	0.650498	1.237	SDR002_480
PSME2	0.287313	1.03882	SDR002_480
RRM2B	0.986318	3.93021	SDR002_480
RPAP3	0.742537	2.28881	SDR002_480
NUDCD1	0.958955	2.85227	SDR002_480
AUP1	0.995025	3.86308	SDR002_480
NUDT11	0.860697	2.76955	SDR002_480
LAMA1	0.544776	0.869439	SDR002_480
SPTBN1	0.442786	1.05843	SDR002_480
GLYR1	0.998756	4.91107	SDR002_480
POLR3K	0.915423	3.24126	SDR002_480
FAM107B	0.812189	2.27727	SDR002_480
KIAA1143	0.996269	3.84399	SDR002_480
AKAP8	0.978856	3.21594	SDR002_480
RBM15	0.957711	2.87533	SDR002_480
ACBD6	0.0460199	0.0731302	SDR002_480
SNRPE	0.996269	4.19229	SDR002_480
PIAS1	0.164179	0.253523	SDR002_480
DGCR2	0.996269	3.37991	SDR002_480
CHP1	0.922886	2.81505	SDR002_480
MRPS35	0.950249	3.30701	SDR002_480
SNRNP200	0.996269	4.27699	SDR002_480
STUB1	0.945274	2.77453	SDR002_480
PAPSS1	0.971393	3.65379	SDR002_480
PDCD10	0.955224	3.49511	SDR002_480
ZNHIT6	0.202736	0.289546	SDR002_480
CHID1	0.609453	1.12682	SDR002_480
USP42	0.756219	2.10674	SDR002_480
ZNF678	0.0945274	0.110571	SDR002_480
PPP2R2B	0.879353	3.06219	SDR002_480
DGKD	0.905473	2.52034	SDR002_480
C14orf93	0.401741	1.24025	SDR002_480
NDUFAF6	0.800995	1.58041	SDR002_480
PTPRE	0.35199	0.608846	SDR002_480
ACACB	0.307214	0.499568	SDR002_480
CILP2	0.626866	1.19309	SDR002_480
GSTA4	0.847015	2.71417	SDR002_480
GLS2	0.618159	1.33788	SDR002_480
SRPRA	0.998756	3.96306	SDR002_480
TNFAIP1	0.848259	2.68099	SDR002_480
ADM5	0.839552	2.33453	SDR002_480
CHRDL1	0.86194	2.57551	SDR002_480
GRIN2B	0.820896	1.8739	SDR002_480
NAMPT	0.955224	3.77127	SDR002_480
SYT11	0.886816	2.78556	SDR002_480
MORC3	0.93408	2.86192	SDR002_480
ZNF174	0.429104	0.853674	SDR002_480
PARP8	0.330846	0.676846	SDR002_480
SRPX	0.583333	1.4145	SDR002_480
NPRL2	0.538557	0.821378	SDR002_480
RGMB	0.95398	2.8892	SDR002_480
RAPGEF3	0.333333	0.791956	SDR002_480
CPT1C	0.992537	4.20545	SDR002_480
ANGEL2	0.871891	2.64074	SDR002_480
C10orf88	0.449005	1.09029	SDR002_480
NDE1	0.84204	2.92754	SDR002_480
NCAN	0.0995025	0.337715	SDR002_480
DUSP14	0.415423	0.616932	SDR002_480
RND1	0.476368	1.27282	SDR002_480
FIBCD1	0.207711	0.442898	SDR002_480
UHRF1	0.992537	4.4486	SDR002_480
JAK1	0.911692	2.95083	SDR002_480
PRMT9	0.84204	2.50166	SDR002_480
CC2D2A	0.41791	0.926684	SDR002_480
B3GALNT2	0.996269	4.10621	SDR002_480
ERVK3-1	0.89801	3.02678	SDR002_480
UHRF2	0.975124	3.13846	SDR002_480
MLX	0.914179	3.20616	SDR002_480
HAS3	0.977612	3.57254	SDR002_480
ZNF597	0.228856	1.18324	SDR002_480
PCMTD1	0.967662	2.9138	SDR002_480
MRPL39	0.951493	3.20364	SDR002_480
MAP4K3	0.871891	2.11593	SDR002_480
ACVR1C	0.0696517	0.135861	SDR002_480
RPP38	0.914179	2.50207	SDR002_480
DNAJC24	0.947761	3.04399	SDR002_480
PYGB	0.929104	2.71803	SDR002_480
ABRAXAS1	0.692786	2.07461	SDR002_480
POLL	0.89801	2.75439	SDR002_480
SCAPER	0.451493	1.52378	SDR002_480
C8orf82	0.905473	2.87062	SDR002_480
ANKRD42	0.0124378	0.0197051	SDR002_480
LRRC4	0.00995025	0.0111318	SDR002_480
TESK1	0.376866	0.580017	SDR002_480
TVP23A	0.050995	0.0638386	SDR002_480
MCAT	0.743781	2.39245	SDR002_480
GNAO1	0.310945	0.65318	SDR002_480
SIAH1	0.762438	1.62425	SDR002_480
THEM6	0.456468	0.772616	SDR002_480
CAB39L	0.238806	0.377721	SDR002_480
ARSK	0.889303	2.92947	SDR002_480
TAF5	0.800995	2.09808	SDR002_480
COL7A1	0.30597	0.425983	SDR002_480
RSPH3	0.501244	1.87791	SDR002_480
EME1	0.901741	2.92734	SDR002_480
TRIM23	0.802239	2.3962	SDR002_480
ATF5	0.889303	3.15578	SDR002_480
KLF12	0.569652	1.184	SDR002_480
MEIOC	0.0547264	0.189757	SDR002_480
CLK4	0.386816	0.784038	SDR002_480
ZNF561	0.778607	2.04367	SDR002_480

## Sheet: Fig2_S4_h
cell	nFeature_RNA_perc	Sample
AACAACCTA.GACATATGT	0.916667	SDR002_120
AACAACCTA.TGCGCTGCA	0.666667	SDR002_120
AACAACCTA.TTGCAGTCA	0.8	SDR002_120
AACAACTGG.AATCTCCTA	0.866667	SDR002_120
AACAACTGG.CGTACATCT	0.9	SDR002_120
AACAACTGG.TACAAGAGG	0.9	SDR002_120
AACAACTGG.TTGGACTTC	0.85	SDR002_120
AACAATGCA.AAGCCAAGT	0.583333	SDR002_120
AACAATGCA.AAGCTGGTC	0.866667	SDR002_120
AACAATGCA.CGTTACACC	0.883333	SDR002_120
AACAATGCA.GGTACTTCC	0.9	SDR002_120
AACAATGCA.GGTTAACAG	0.8	SDR002_120
AACAATGCA.GTTACTACT	0.833333	SDR002_120
AACAATGCA.TGCCAGACG	0.916667	SDR002_120
AACACACTC.AAGCTGGTC	0.833333	SDR002_120
AACACACTC.CCTAGAGTA	0.85	SDR002_120
AACAGATCG.CACAATAAC	0.783333	SDR002_120
AACAGATCG.CCGAATATG	0.8	SDR002_120
AACAGATCG.CCTGACCTC	0.666667	SDR002_120
AACAGATCG.CGACCATCA	0.883333	SDR002_120
AACAGATCG.GATACTGTG	0.783333	SDR002_120
AACAGATCG.GCGGTAGTC	0.883333	SDR002_120
AACAGATCG.TAGTCGCAT	0.933333	SDR002_120
AACAGATCG.TCTACAGTT	0.866667	SDR002_120
AACAGATCG.TTGTTAGAG	0.9	SDR002_120
AACAGCAGT.AGAGGTGAA	0.933333	SDR002_120
AACAGCAGT.AGCCACTTC	0.85	SDR002_120
AACAGCAGT.CTTAGGACT	0.883333	SDR002_120
AACAGCAGT.GTACCTAAC	0.766667	SDR002_120
AACAGCAGT.GTGCGAGTA	0.7	SDR002_120
AACAGCAGT.TACCGATTG	0.9	SDR002_120
AACCATGGT.ATGATAGCT	0.866667	SDR002_120
AACCATGGT.CACCAGAAG	0.8	SDR002_120
AACCATGGT.CGATCCAGA	0.883333	SDR002_120
AACCATGGT.GGTTGAAGG	0.916667	SDR002_120
AACCGCTGA.AATCTCCTA	0.933333	SDR002_120
AACCGCTGA.ATTCATGTG	0.816667	SDR002_120
AACCGCTGA.CTGTCACTT	0.883333	SDR002_120
AACCGCTGA.GAGGTGAGC	0.866667	SDR002_120
AACCGTGAG.ATGAGTGTG	0.75	SDR002_120
AACCGTGAG.GGATCGTTC	0.916667	SDR002_120
AACCGTGAG.GTACAATGC	0.833333	SDR002_120
AACGAGAAT.ACGCTCTTA	0.866667	SDR002_120
AACGAGAAT.AGTGAACGG	0.916667	SDR002_120
AACGAGAAT.CAAGTCGAA	0.95	SDR002_120
AACGAGAAT.CCATACGAT	0.966667	SDR002_120
AACGAGAAT.CGCGTACTA	0.916667	SDR002_120
AACGAGAAT.TCGGATGTT	0.883333	SDR002_120
AACGAGGTG.ACTATCCTG	0.883333	SDR002_120
AACGAGGTG.AGCCAGGAC	0.883333	SDR002_120
AACGAGGTG.CCACGGATC	0.766667	SDR002_120
AACGAGGTG.GTCGACATT	0.95	SDR002_120
AACGAGGTG.GTGGAGGTC	0.9	SDR002_120
AACGATGAC.ACGCACACT	0.916667	SDR002_120
AACGATGAC.ACTCCGTCG	0.883333	SDR002_120
AACGATGAC.ATCCTCCGA	0.7	SDR002_120
AACGATGAC.CTGAGTAGC	0.916667	SDR002_120
AACGATGAC.CTGGTCGGT	0.8	SDR002_120
AACGATGAC.CTTGCGACC	0.933333	SDR002_120
AACGATGAC.TTCCTAAGG	0.916667	SDR002_120
AACGCATTG.AGAAGTCCT	0.933333	SDR002_120
AACGCATTG.CATGCCAGT	0.933333	SDR002_120
AACGCATTG.CCAACGGAA	0.883333	SDR002_120
AACGCATTG.CCACGTTCT	0.883333	SDR002_120
AACGCATTG.CCATTACAG	0.7	SDR002_120
AACGCATTG.TACCATGTA	0.733333	SDR002_120
AACGCATTG.TCTGTGAAG	0.85	SDR002_120
AACGCATTG.TTACACCTT	0.9	SDR002_120
AACGCCTAC.ATCGTAGTG	0.816667	SDR002_120
AACGCCTAC.ATGCGTGGA	0.7	SDR002_120
AACGCCTAC.CATCCTCTC	0.883333	SDR002_120
AACGCCTAC.CGACAGACC	0.55	SDR002_120
AACGCCTAC.CTACCTGCG	0.833333	SDR002_120
AACGCCTAC.GTCAACTGA	0.65	SDR002_120
AACGCTCAA.AAGAGAGAG	0.866667	SDR002_120
AACGCTCAA.ACATTCCAC	0.85	SDR002_120
AACGCTCAA.ATGCCTTCA	0.883333	SDR002_120
AACGCTCAA.CCACTTCGC	0.95	SDR002_120
AACGCTCAA.CGAGCTTAC	0.866667	SDR002_120
AACGCTCAA.CTGCTGCTT	0.916667	SDR002_120
AACGCTCAA.GTGCCATGA	0.883333	SDR002_120
AACGCTCAA.TCAGGACTG	0.933333	SDR002_120
AACGCTCAA.TGACCTCCT	0.95	SDR002_120
AACGGAGAT.AGAGAGTGG	0.883333	SDR002_120
AACGGAGAT.CAGTCTAAC	0.8	SDR002_120
AACGGAGAT.CGAGTAGCA	0.883333	SDR002_120
AACGGAGAT.CTACGTTGG	0.883333	SDR002_120
AACGGAGAT.GGAGTTAGC	0.883333	SDR002_120
AACGGAGAT.GGTGTTCAT	0.733333	SDR002_120
AACGGAGAT.GTCTTCTCG	0.816667	SDR002_120
AACGGTAGC.ATGCTGTCG	0.8	SDR002_120
AACGGTAGC.CCTTAATTC	0.85	SDR002_120
AACGGTAGC.GTCAAGATC	0.883333	SDR002_120
AACGGTAGC.TAACACATC	0.883333	SDR002_120
AACGTCGAG.ACGCTAGTG	0.883333	SDR002_120
AACGTCGAG.ATTGGTTCC	0.733333	SDR002_120
AACGTCGAG.CGATACTCT	0.933333	SDR002_120
AACGTCGAG.CGTCTGCTG	0.6	SDR002_120
AACGTCGAG.TGCCACCGA	0.816667	SDR002_120
AACGTTCTT.AAGTCATGA	0.9	SDR002_120
AACGTTCTT.CTTCCGTGG	0.883333	SDR002_120
AACGTTCTT.GATGTTACA	0.65	SDR002_120
AACGTTCTT.TGTGAGTAT	0.916667	SDR002_120
AACGTTCTT.TGTGTCTAC	0.8	SDR002_120
AACTAACTG.ACTAAGTTC	0.916667	SDR002_120
AACTAACTG.TGTGTCTAC	0.866667	SDR002_120
AACTCCATG.CCATAGCCA	0.866667	SDR002_120
AACTCCATG.CTCAGGTAC	0.8	SDR002_120
AACTCCATG.TCGCGTCAT	0.733333	SDR002_120
AACTCCATG.TTAAGTGGT	0.8	SDR002_120
AACTGATTC.AAGCTGGTC	0.766667	SDR002_120
AACTGATTC.AGCACCAGC	0.883333	SDR002_120
AACTGATTC.AGCATATGG	0.933333	SDR002_120
AACTGATTC.CACTCACTA	0.85	SDR002_120
AACTGATTC.GTGCACGAG	0.866667	SDR002_120
AACTGATTC.TCGTAATAG	0.633333	SDR002_120
AACTGCGAC.ACTCGTAGG	0.8	SDR002_120
AACTGCGAC.AGTAATGGT	0.933333	SDR002_120
AACTGCGAC.ATGTGAGAC	0.85	SDR002_120
AACTGCGAC.GATACTGTG	0.833333	SDR002_120
AACTGCGAC.TGCAGTTCA	0.566667	SDR002_120
AACTTAGCT.AACCATGGT	0.9	SDR002_120
AACTTAGCT.AACGGAGAT	0.933333	SDR002_120
AACTTAGCT.CCGCTATCC	0.866667	SDR002_120
AACTTAGCT.CCTCGAGAG	0.866667	SDR002_120
AACTTAGCT.CGTAATGAC	0.9	SDR002_120
AACTTAGCT.GTGACTCTC	0.9	SDR002_120
AACTTAGCT.GTGGACTGG	0.566667	SDR002_120
AACTTAGCT.TCGTGACGT	0.916667	SDR002_120
AACTTCTGC.GCGATGGTG	0.833333	SDR002_120
AACTTCTGC.TATCATGCT	0.883333	SDR002_120
AACTTGTCG.ACCGACGGT	0.85	SDR002_120
AACTTGTCG.CGAGCCGTT	0.883333	SDR002_120
AACTTGTCG.CTCTCGATA	0.883333	SDR002_120
AACTTGTCG.GAGCATACA	0.716667	SDR002_120
AACTTGTCG.TAGACACGT	0.866667	SDR002_120
[truncated: 16,958 more rows]

## Sheet: Fig2_S4_i
ID	frac_cells	avg_nUMIs_log1p	Sample
[truncated: 90 more rows]

[truncated: 1 more sheets: Fig2_S4_j]
