# Supplementary material for: Functional phenotyping of genomic variants using joint multiomic single-cell DNA–RNA sequencing
Source: Nat Methods. 2025 Sep 1;22(10):2032–41. doi: 10.1038/s41592-025-02805-0 (PMC12510883; doi:10.1038/s41592-025-02805-0)
Supplement: Supplementary file 12 — Source data for all tables. [file 41592_2025_2805_MOESM12_ESM.xlsx]

## Sheet: Fig2_S5_a
Sample	frac_cells_fc	avg_nReads_fc	avg_nReads_log1p
SDR002_120	0	0	4.17381
SDR002_120	0	0	4.39919
SDR002_120	0	0	4.3835
SDR002_120	0	0	4.12273
SDR002_120	0	0	4.87074
SDR002_120	0	0	4.03414
SDR002_120	0	0	4.42373
SDR002_120	0	0	4.9229
SDR002_120			0
SDR002_120	0	0	5.48546
SDR002_120	0	0	2.69212
SDR002_120	0	0	4.86905
SDR002_120	0	0	4.57673
SDR002_120	0	0	4.76673
SDR002_120	0	0	4.45683
SDR002_120	0	0	5.25368
SDR002_120	0	0	0.0141555
SDR002_120	0	0	5.3415
SDR002_120	0	0	4.83074
SDR002_120	0	0	5.28669
SDR002_120	0	0	5.06556
SDR002_120	0	0	3.22595
SDR002_120	0	0	4.85925
SDR002_120	0	0	4.70517
SDR002_120	0	0	4.96859
SDR002_120	0	0	4.599
SDR002_120	0	0	2.31884
SDR002_120	0	0	4.86779
SDR002_120	0	0	2.29734
SDR002_120	0	0	2.88991
SDR002_120	0	0	4.61291
SDR002_120	0	0	3.61253
SDR002_120	0	0	4.56533
SDR002_120	0	0	2.44795
SDR002_120	0	0	4.52858
SDR002_120	0	0	4.44486
SDR002_120	0	0	2.23896
SDR002_120	0	0	4.58421
SDR002_120	0	0	2.23315
SDR002_120	0	0	4.59882
SDR002_120	0	0	4.51568
SDR002_120	0	0	1.87179
SDR002_120	0	0	4.4045
SDR002_120	0	0	4.16772
SDR002_120	0	0	4.31652
SDR002_120	0	0	3.04399
SDR002_120	0	0	5.17519
SDR002_120	0	0	4.58373
SDR002_120	0	0	4.11705
SDR002_120	0	0	5.39267
SDR002_120	0	0	5.19792
SDR002_120	0	0	4.76858
SDR002_120	0	0	5.22475
SDR002_120	0	0	4.17381
SDR002_120	0	0	2.40487
SDR002_120	0	0	5.53369
SDR002_120	0	0	3.00402
SDR002_120	0	0	4.82498
SDR002_120	0	0	4.97012
SDR002_120	0	0	3.476
SDR002_240	-0.377612	-1.22	3.34842
SDR002_240	0.0449759	0.593043	4.80611
SDR002_240	-0.0937808	-0.532122	4.02021
SDR002_240	-0.0928784	-0.461905	3.80866
SDR002_240	0.0129477	1.12697	5.64773
SDR002_240	-0.300011	-1.14683	3.26049
SDR002_240	-0.324631	-1.27254	3.5585
SDR002_240	-0.0344528	-0.507439	4.57423
SDR002_240	Inf	Inf	0.0057324
SDR002_240	0.00642435	0.755482	6.00743
SDR002_240	-1.61893	-1.83907	1.57831
SDR002_240	-0.0671421	-0.81519	4.30982
SDR002_240	0.0112974	0.167224	4.69152
SDR002_240	-0.011647	-0.167592	4.65162
SDR002_240	0.00141773	0.267083	4.63999
SDR002_240	0.00438841	0.565563	5.644
SDR002_240	1.17839	1.47526	0.0388715
SDR002_240	-0.00935458	-0.27877	5.14929
SDR002_240	-0.0720324	-0.649933	4.38477
SDR002_240	-0.00884197	-0.584784	4.88388
SDR002_240	0.000315138	-0.253707	4.89092
SDR002_240	-0.0615205	0.241748	3.38737
SDR002_240	-0.0551736	-0.906895	4.23741
SDR002_240	-0.0109768	-0.480333	4.37579
SDR002_240	0.00126651	0.117148	5.04925
SDR002_240	0.00780262	0.0208635	4.61332
SDR002_240	-0.135083	-0.0199052	2.30641
SDR002_240	0.0148019	0.987999	5.5488
SDR002_240	0.818846	1.48134	3.25743
SDR002_240	-0.582566	-0.610699	2.49548
SDR002_240	-0.521102	-1.59386	3.52796
SDR002_240	-1.0184	-1.73344	2.47185
SDR002_240	-0.161242	-1.0873	3.82331
SDR002_240	0.388474	0.921592	3.04508
SDR002_240	-12.6371	-15.6232	0.00181379
SDR002_240	-0.185308	-0.932095	3.80938
SDR002_240	-1.80366	-2.06082	1.10173
SDR002_240	-0.0149107	-0.139478	4.48857
SDR002_240	-1.81967	-1.91662	1.16509
SDR002_240	-0.151493	-1.19608	3.78267
SDR002_240	0.0344576	0.614527	4.93784
SDR002_240	-1.97114	-2.2254	0.777533
SDR002_240	0.0569634	0.873015	5.00406
SDR002_240	0.0658728	0.920621	4.79851
SDR002_240	-0.0360125	-0.272132	4.13066
SDR002_240	0.362017	1.32824	3.93556
SDR002_240	-0.0318346	-0.614931	4.75195
SDR002_240	-0.555496	-1.88658	3.30323
SDR002_240	0.0314979	0.342202	4.3508
SDR002_240	0.00190144	0.167248	5.5081
SDR002_240	-0.00920551	-0.0644952	5.15346
SDR002_240	-0.248042	-1.73909	3.5828
SDR002_240	0.00835483	0.930044	5.86685
SDR002_240	0.0419459	0.326098	4.39672
SDR002_240	0.619552	1.32721	3.26899
SDR002_240	-0.0263098	-0.870832	4.93334
SDR002_240	0.330189	1.10014	3.73977
SDR002_240	0.0251211	0.958409	5.48539
SDR002_240	-0.000943558	-0.176353	4.84879
SDR002_240	-0.161334	0.0677747	3.52156
SDR002_480	-0.175925	-0.667295	3.72028
SDR002_480	0.0454191	1.04882	5.11981
SDR002_480	-0.0493125	-0.190198	4.25342
SDR002_480	0.0116417	0.345551	4.3588
SDR002_480	-0.0509572	-1.40374	3.91028
SDR002_480	-0.0582041	-0.264786	3.85416
SDR002_480	0.0300504	0.770798	4.95303
SDR002_480	0.00493011	0.134827	5.01571
SDR002_480	Inf	Inf	0.0148151
SDR002_480	0.00447661	0.528936	5.85081
SDR002_480	-1.41893	-1.97075	1.50656
SDR002_480	-0.176684	-1.42395	3.89489
SDR002_480	0.00555299	0.118347	4.65796
SDR002_480	-0.0658899	-0.496317	4.4262
SDR002_480	0.0489183	1.35918	5.39183
SDR002_480	-0.00785442	-0.134431	5.16101
SDR002_480	1.13031	2.31411	0.0684952
SDR002_480	-0.00665616	-0.370193	5.0863
SDR002_480	-0.0149704	-0.0409549	4.80258
SDR002_480	0.00402781	0.0171531	5.29852
SDR002_480	0.00477714	0.498029	5.40893
SDR002_480	-0.776496	-0.889092	2.64296
SDR002_480	-0.121786	-0.924899	4.22511
SDR002_480	-0.325882	-1.90759	3.40752
SDR002_480	0.019143	0.835468	5.54463
SDR002_480	0.0385913	0.891189	5.21208
SDR002_480	0.973281	1.65147	3.39412
SDR002_480	-0.0198849	-0.0895807	4.80619
SDR002_480	0.381533	0.774619	2.79161
SDR002_480	-1.1878	-1.5887	1.8945
SDR002_480	-0.141865	-0.874063	4.01528
SDR002_480	-1.65144	-2.69054	1.88492
SDR002_480	-1.3244	-3.52016	2.22878
SDR002_480	-7.40107	-8.14534	0.0366341
SDR002_480	0.000285413	0.267769	4.71235
SDR002_480	-0.0662681	-0.324878	4.22263
SDR002_480	-0.28163	-0.128732	2.15963
SDR002_480	-0.00270768	0.138508	4.67928
SDR002_480	-1.52244	-1.87082	1.18704
SDR002_480	-0.0213566	-0.0112768	4.59108
SDR002_480	-0.186411	-0.854923	3.9319
SDR002_480	-1.61807	-1.86134	0.921748
SDR002_480	0.00148921	0.439668	4.70604
SDR002_480	0.0624002	1.18708	4.98182
SDR002_480	-1.06336	-2.73918	2.4909
SDR002_480	0.343627	1.14864	3.81366
SDR002_480	0.00687473	0.241098	5.34144
SDR002_480	-0.40087	-1.96426	3.25142
SDR002_480	-0.175087	-0.575439	3.72614
SDR002_480	0.00447773	1.01615	6.09471
SDR002_480	0.00733738	0.382939	5.46206
SDR002_480	0.00188123	0.424688	5.06078
SDR002_480	0.00852499	0.858168	5.81717
SDR002_480	-0.28753	-0.956878	3.52493
SDR002_480	-0.477751	-0.448279	2.12651
SDR002_480	-0.0279714	-0.601185	5.11902
SDR002_480	0.27248	1.18387	3.79647
SDR002_480	-0.397995	-1.95592	3.49209
SDR002_480	-0.150914	-0.910908	4.34482
SDR002_480	0.0296379	0.468376	3.79205

## Sheet: Fig2_S5_b
Sample	frac_cells_fc	avg_nUMIs_fc	avg_nUMIs_log1p
SDR002_120	0	0	4.41396
SDR002_120	0	0	3.91918
SDR002_120	0	0	4.70574
SDR002_120	0	0	4.57733
SDR002_120	0	0	1.76092
SDR002_120	0	0	2.00335
SDR002_120	0	0	1.44568
SDR002_120	0	0	0.164253
SDR002_120	0	0	3.14844
SDR002_120	0	0	1.17678
SDR002_120	0	0	2.51825
SDR002_120	0	0	1.89023
SDR002_120	0	0	2.63546
SDR002_120	0	0	3.34741
SDR002_120	0	0	0.923455
SDR002_120	0	0	4.4518
SDR002_120	0	0	3.5444
SDR002_120	0	0	3.61095
SDR002_120	0	0	5.17938
SDR002_120	0	0	2.84764
SDR002_120	0	0	4.71112
SDR002_120	0	0	1.44813
SDR002_120	0	0	3.43403
SDR002_120	0	0	4.49211
SDR002_120	0	0	2.99221
SDR002_120	0	0	4.19631
SDR002_120	0	0	0.931668
SDR002_120	0	0	4.2559
SDR002_120	0	0	4.47941
SDR002_120	0	0	4.86911
SDR002_240	-0.000713873	-1.02304	3.71726
SDR002_240	-0.0472315	-1.80331	2.71749
SDR002_240	0.00369882	0.327483	4.93089
SDR002_240	-0.00497418	-0.961292	3.9207
SDR002_240	-0.804939	-2.34386	0.667325
SDR002_240	0.146449	0.812051	2.50641
SDR002_240	0.315001	0.426049	1.67886
SDR002_240	0.569315	0.347178	0.204638
SDR002_240	-0.172949	-1.02037	2.48436
SDR002_240	-1.7056	-3.3666	0.19684
SDR002_240	0.0198063	0.181263	2.63433
SDR002_240	0.0912685	0.333487	2.08971
SDR002_240	0.0812371	0.340153	2.85606
SDR002_240	-0.316739	-2.87806	1.55414
SDR002_240	-0.730321	-1.5792	0.410796
SDR002_240	-0.00306087	-0.236106	4.29022
SDR002_240	0.00620467	0.828097	4.10569
SDR002_240	-0.176118	-0.72888	3.12334
SDR002_240	0.000149046	0.146746	5.28055
SDR002_240	0.0446919	0.127639	2.93119
SDR002_240	-0.00272166	-1.00037	4.02667
SDR002_240	-0.0401227	0.177046	1.54334
SDR002_240	-0.0164926	-0.568528	3.05542
SDR002_240	-0.000203241	-0.438557	4.19209
SDR002_240	-0.0922736	-1.39978	2.10097
SDR002_240	-0.00672383	-0.562775	3.81338
SDR002_240	0.0247326	0.0321122	0.945218
SDR002_240	0.000362365	-0.235253	4.09534
SDR002_240	0.000278248	-0.206405	4.33808
SDR002_240	-0.00188614	-0.782706	4.3321
SDR002_480	0.000596278	0.603068	4.82783
SDR002_480	-0.0254972	-1.49545	2.91811
SDR002_480	0.00267737	0.474959	5.03241
SDR002_480	0.00268519	0.384071	4.84114
SDR002_480	0.0763981	-0.143395	1.67933
SDR002_480	0.0854324	0.593314	2.36806
SDR002_480	0.255254	0.834795	1.91506
SDR002_480	-0.580185	-1.95569	0.0449924
SDR002_480	0.0418464	0.157637	3.25325
SDR002_480	-0.0812563	-0.745601	0.849428
SDR002_480	-0.0262987	-0.258631	2.35469
SDR002_480	0.132539	1.25262	2.66674
SDR002_480	0.0856539	0.395886	2.89251
SDR002_480	-0.0568913	-0.894862	2.75692
SDR002_480	-0.950748	-2.0148	0.318906
SDR002_480	0.00148707	0.0633684	4.49522
SDR002_480	0.00462743	0.145996	3.64281
SDR002_480	0.0274288	0.246538	3.77758
SDR002_480	0.000149046	0.416076	5.46637
SDR002_480	0.0296439	0.393356	3.10636
SDR002_480	0.000292539	0.438773	5.01289
SDR002_480	-0.0883791	-0.520102	1.18476
SDR002_480	-0.0181889	-0.495713	3.10357
SDR002_480	0.00373079	0.847949	5.07487
SDR002_480	0.0251886	0.675568	3.44154
SDR002_480	0.00687212	0.956886	4.85225
SDR002_480	0.388029	0.548176	1.17865
SDR002_480	0.00298386	0.983383	4.93049
SDR002_480	0.01605	0.521124	4.83718
SDR002_480	0.000298108	-0.578417	4.47197

## Sheet: Fig2_S5_c
ID	Sample	nCells_frac	nReads_gDNA
NOEG-AMPL777083-dELS	SDR002_120	0.980269	124.424
NOEG-AMPL777214-pELS	SDR002_120	0.418182	11.7229
NOEG-AMPL777237-pELS	SDR002_120	0.962707	98.6096
NOEG-AMPL777281-PLS	SDR002_120	0.972831	129.37
NOEG-AMPL777308-DNase-only	SDR002_120	0.960124	79.3454
NOEG-AMPL777310-PLS	SDR002_120	0.966012	116.735
NOEG-AMPL777554-dELS	SDR002_120	0.995455	190.298
NOEG-AMPL777561-pELS	SDR002_120	0.987397	129.118
NOEG-AMPL777600-H3K4	SDR002_120	0.931095	55.8855
NOEG-AMPL777604-pELS	SDR002_120	0.37314	11.8024
NOEG-AMPL777608-H3K4	SDR002_120	0.958678	82.6653
NOEG-AMPL777616-H3K4	SDR002_120	0.991942	240.204
NOEG-AMPL779213-low-DNase	SDR002_120	0.97593	109.667
NOEG-AMPL779246-low-DNase	SDR002_120	0.980682	142.942
NOEG-AMPL779249-low-DNase	SDR002_120	0.985227	128.029
NOEG-AMPL779283-dELS	SDR002_120	0.00113636	0.465083
NOEG-AMPL779334-PLS	SDR002_120	0.465599	16.1663
NOEG-AMPL779350-DNase-only	SDR002_120	0.97469	60.8968
NOEG-AMPL779365-DNase-only	SDR002_120	0.958161	80.6229
NOEG-AMPL779453-low-DNase	SDR002_120	0.992975	157.521
NOEG-AMPL779468-H3K4	SDR002_120	0	0.26126
NOEG-AMPL779470-PLS	SDR002_120	0.964256	85.4298
NOEG-AMPL779475-PLS	SDR002_120	0.960227	96.439
NOEG-AMPL779510-DNase-only	SDR002_120	0.989566	129.491
NOEG-AMPL779519-DNase-only	SDR002_120	0.916116	64.4119
NOEG-AMPL779540-dELS	SDR002_120	0.994731	196.724
NOEG-AMPL779588-dELS	SDR002_120	0.994628	207.861
NOEG-AMPL779606-H3K4	SDR002_120	0.974277	136.558
NOEG-AMPL779649-low-DNase	SDR002_120	0.645558	25.3955
NOEG-AMPL779668-pELS	SDR002_120	0.643182	18.7967
OEG-AMPL778425-DNase-only	SDR002_120	0.961983	99.9991
OEG-AMPL778432-PLS	SDR002_120	0.952996	81.0866
OEG-AMPL778437-PLS	SDR002_120	0.953926	74.19
OEG-AMPL778450-PLS	SDR002_120	0.94814	63.873
OEG-AMPL778463-pELS	SDR002_120	0.994215	252.113
OEG-AMPL778465-low-DNase	SDR002_120	0.941219	64.2897
OEG-AMPL778472-dELS	SDR002_120	0.949174	97.1456
OEG-AMPL778490-low-DNase	SDR002_120	0.992872	184.866
OEG-AMPL778497-H3K4	SDR002_120	0.978306	98.5104
OEG-AMPL778507-pELS	SDR002_120	0.980062	123.706
OEG-AMPL778531-pELS	SDR002_120	0.669318	20.9091
OEG-AMPL778543-H3K4	SDR002_120	0.352273	10.7298
OEG-AMPL778548-PLS	SDR002_120	0.963843	90.6622
OEG-AMPL778564-low-DNase	SDR002_120	0.98874	179.966
OEG-AMPL778576-low-DNase	SDR002_120	0.978822	116.896
OEG-AMPL778599-H3K4	SDR002_120	0.346591	10.6532
OEG-AMPL778601-low-DNase	SDR002_120	0.452066	12.7577
OEG-AMPL778605-dELS	SDR002_120	0.994008	175.868
OEG-AMPL778626-DNase-only	SDR002_120	0.96374	91.8517
OEG-AMPL778642-dELS	SDR002_120	0.995661	218.82
OEG-AMPL778643-H3K4	SDR002_120	0.954545	84.4717
OEG-AMPL778653-PLS	SDR002_120	0.271074	7.97541
OEG-AMPL778662-DNase-only	SDR002_120	0.968698	95.2925
OEG-AMPL778667-H3K4	SDR002_120	0.958264	97.1637
OEG-AMPL778673-dELS	SDR002_120	0.656715	21.7384
OEG-AMPL778729-pELS	SDR002_120	0.984607	143.136
OEG-AMPL778748-dELS	SDR002_120	0.925413	60.7907
OEG-AMPL778749-DNase-only	SDR002_120	0.859607	36.8104
OEG-AMPL778755-pELS	SDR002_120	0.826136	32.2773
OEG-AMPL778759-DNase-only	SDR002_120	0.420455	12.5666
NOEG-AMPL777083-dELS	SDR002_240	0.932526	79.6169
NOEG-AMPL777214-pELS	SDR002_240	0.73767	26.4368
NOEG-AMPL777237-pELS	SDR002_240	0.967927	100.024
NOEG-AMPL777281-PLS	SDR002_240	0.928593	73.8617
NOEG-AMPL777308-DNase-only	SDR002_240	0.899697	55.2533
NOEG-AMPL777310-PLS	SDR002_240	0.958245	104.016
NOEG-AMPL777554-dELS	SDR002_240	0.998487	281.601
NOEG-AMPL777561-pELS	SDR002_240	0.997579	255.941
NOEG-AMPL777600-H3K4	SDR002_240	0.756278	26.4481
NOEG-AMPL777604-pELS	SDR002_240	0.339788	11.5684
NOEG-AMPL777608-H3K4	SDR002_240	0.765507	35.3717
NOEG-AMPL777616-H3K4	SDR002_240	0.996369	405.446
NOEG-AMPL779213-low-DNase	SDR002_240	0.968533	78.7218
NOEG-AMPL779246-low-DNase	SDR002_240	0.981543	155.015
NOEG-AMPL779249-low-DNase	SDR002_240	0.94826	68.5714
NOEG-AMPL779283-dELS	SDR002_240	0.00257186	0.499395
NOEG-AMPL779334-PLS	SDR002_240	0.151589	6.06309
NOEG-AMPL779350-DNase-only	SDR002_240	0.913918	44.6228
NOEG-AMPL779365-DNase-only	SDR002_240	0.988502	121.327
NOEG-AMPL779453-low-DNase	SDR002_240	0.993192	132.121
NOEG-AMPL779468-H3K4	SDR002_240	0.000453858	0.282905
NOEG-AMPL779470-PLS	SDR002_240	0.965204	102.77
NOEG-AMPL779475-PLS	SDR002_240	0.967776	108.192
NOEG-AMPL779510-DNase-only	SDR002_240	0.998487	282.653
NOEG-AMPL779519-DNase-only	SDR002_240	0.705144	29.0381
NOEG-AMPL779540-dELS	SDR002_240	0.988654	131.215
NOEG-AMPL779588-dELS	SDR002_240	0.9882	171.382
NOEG-AMPL779606-H3K4	SDR002_240	0.951286	96.2534
NOEG-AMPL779649-low-DNase	SDR002_240	0.618608	29.7723
NOEG-AMPL779668-pELS	SDR002_240	0.429501	13.5595
OEG-AMPL778425-DNase-only	SDR002_240	0.670348	34.5259
OEG-AMPL778432-PLS	SDR002_240	0.991377	148.075
OEG-AMPL778437-PLS	SDR002_240	0.930408	61.6534
OEG-AMPL778450-PLS	SDR002_240	0.992436	120.38
OEG-AMPL778463-pELS	SDR002_240	0.976248	137.991
OEG-AMPL778465-low-DNase	SDR002_240	0.968986	80.3923
OEG-AMPL778472-dELS	SDR002_240	0.64584	27.7396
OEG-AMPL778490-low-DNase	SDR002_240	0.998638	352.138
OEG-AMPL778497-H3K4	SDR002_240	0.880787	43.6643
OEG-AMPL778507-pELS	SDR002_240	0.997277	240.157
OEG-AMPL778531-pELS	SDR002_240	0.841452	42.0433
OEG-AMPL778543-H3K4	SDR002_240	0.100908	3.7298
OEG-AMPL778548-PLS	SDR002_240	0.987141	138.55
OEG-AMPL778564-low-DNase	SDR002_240	0.982451	172.139
OEG-AMPL778576-low-DNase	SDR002_240	0.824206	35.944
OEG-AMPL778599-H3K4	SDR002_240	0.0981846	3.76233
OEG-AMPL778601-low-DNase	SDR002_240	0.694554	26.9602
OEG-AMPL778605-dELS	SDR002_240	0.972315	114.983
OEG-AMPL778626-DNase-only	SDR002_240	0.000151286	0.63767
OEG-AMPL778642-dELS	SDR002_240	0.996974	245.699
OEG-AMPL778643-H3K4	SDR002_240	0.839486	45.0251
OEG-AMPL778653-PLS	SDR002_240	0.0691377	2.98245
OEG-AMPL778662-DNase-only	SDR002_240	0.866263	45.5534
OEG-AMPL778667-H3K4	SDR002_240	0.948411	88.3086
OEG-AMPL778673-dELS	SDR002_240	0.844024	51.0707
OEG-AMPL778729-pELS	SDR002_240	0.983964	126.659
OEG-AMPL778748-dELS	SDR002_240	0.94584	76.8675
OEG-AMPL778749-DNase-only	SDR002_240	0.424357	13.5507
OEG-AMPL778755-pELS	SDR002_240	0.738729	34.1053
OEG-AMPL778759-DNase-only	SDR002_240	0.550378	21.438
NOEG-AMPL777083-dELS	SDR002_480	0.970149	121.044
NOEG-AMPL777214-pELS	SDR002_480	0.544776	17.4664
NOEG-AMPL777237-pELS	SDR002_480	0.988806	182.552
NOEG-AMPL777281-PLS	SDR002_480	0.860697	48.8644
NOEG-AMPL777308-DNase-only	SDR002_480	0.927861	69.7438
NOEG-AMPL777310-PLS	SDR002_480	0.922886	83.0672
NOEG-AMPL777554-dELS	SDR002_480	0.99005	173.414
NOEG-AMPL777561-pELS	SDR002_480	0.973881	121.419
NOEG-AMPL777600-H3K4	SDR002_480	0.894279	46.8221
NOEG-AMPL777604-pELS	SDR002_480	0.732587	30.092
NOEG-AMPL777608-H3K4	SDR002_480	0.978856	140.743
NOEG-AMPL777616-H3K4	SDR002_480	0.995025	346.529
NOEG-AMPL779213-low-DNase	SDR002_480	0.778607	30.393
NOEG-AMPL779246-low-DNase	SDR002_480	0.993781	254.905
NOEG-AMPL779249-low-DNase	SDR002_480	0.905473	67.8955
NOEG-AMPL779283-dELS	SDR002_480	0.00248756	1.09577
NOEG-AMPL779334-PLS	SDR002_480	0.174129	6.09577
NOEG-AMPL779350-DNase-only	SDR002_480	0.982587	77.2736
NOEG-AMPL779365-DNase-only	SDR002_480	0.988806	166.354
NOEG-AMPL779453-low-DNase	SDR002_480	0.996269	222.428
NOEG-AMPL779468-H3K4	SDR002_480	0.00124378	0.81592
NOEG-AMPL779470-PLS	SDR002_480	0.997512	218.621
NOEG-AMPL779475-PLS	SDR002_480	0.96393	104.643
NOEG-AMPL779510-DNase-only	SDR002_480	0.955224	49.2251
NOEG-AMPL779519-DNase-only	SDR002_480	0.810945	41.3955
NOEG-AMPL779540-dELS	SDR002_480	0.997512	199.061
NOEG-AMPL779588-dELS	SDR002_480	0.99005	160.859
NOEG-AMPL779606-H3K4	SDR002_480	0.977612	149.886
NOEG-AMPL779649-low-DNase	SDR002_480	0.376866	14.5162
NOEG-AMPL779668-pELS	SDR002_480	0.282338	8.27612
OEG-AMPL778425-DNase-only	SDR002_480	0.871891	55.102
OEG-AMPL778432-PLS	SDR002_480	0.95398	109.845
OEG-AMPL778437-PLS	SDR002_480	0.456468	13.4478
OEG-AMPL778450-PLS	SDR002_480	0.99005	144.792
OEG-AMPL778463-pELS	SDR002_480	0.975124	166.294
OEG-AMPL778465-low-DNase	SDR002_480	0.771144	34.0858
OEG-AMPL778472-dELS	SDR002_480	0.718905	26.2786
OEG-AMPL778490-low-DNase	SDR002_480	0.998756	335.031
OEG-AMPL778497-H3K4	SDR002_480	0.96393	97.8458
OEG-AMPL778507-pELS	SDR002_480	0.743781	33.3358
OEG-AMPL778531-pELS	SDR002_480	0.808458	44.4067
OEG-AMPL778543-H3K4	SDR002_480	0.289801	9.65423
OEG-AMPL778548-PLS	SDR002_480	0.847015	50.8458
OEG-AMPL778564-low-DNase	SDR002_480	0.993781	234.624
OEG-AMPL778576-low-DNase	SDR002_480	0.9801	156.861
OEG-AMPL778599-H3K4	SDR002_480	0.120647	4.20398
OEG-AMPL778601-low-DNase	SDR002_480	0.324627	10.1828
OEG-AMPL778605-dELS	SDR002_480	0.998756	207.825
OEG-AMPL778626-DNase-only	SDR002_480	0.96393	110.514
OEG-AMPL778642-dELS	SDR002_480	0.998756	442.519
OEG-AMPL778643-H3K4	SDR002_480	0.911692	67.6841
OEG-AMPL778653-PLS	SDR002_480	0.0883085	3.00498
OEG-AMPL778662-DNase-only	SDR002_480	0.386816	11.0224
OEG-AMPL778667-H3K4	SDR002_480	0.956468	106.99
OEG-AMPL778673-dELS	SDR002_480	0.833333	45.199
OEG-AMPL778729-pELS	SDR002_480	0.886816	76.6965
OEG-AMPL778748-dELS	SDR002_480	0.819652	41.4403
OEG-AMPL778749-DNase-only	SDR002_480	0.273632	8.58333
OEG-AMPL778755-pELS	SDR002_480	0.843284	44.1629
OEG-AMPL778759-DNase-only	SDR002_480	0.00248756	0.656716

## Sheet: Fig2_S5_d
ID	Geno	HET_correct_frac	Sample
chr1-248873908-G-C	HET_count	0.945351	SDR002_120
chr1-248873966-G-C	HET_count	0.946178	SDR002_120
chr4-80213421-C-T	HET_count	0.932748	SDR002_120
chr4-97042775-G-A	HET_count	0.964773	SDR002_120
chr6-28838441-G-A	HET_count	0.941942	SDR002_120
chr6-28838541-A-G	HET_count	0.941322	SDR002_120
chr6-28838557-T-C	HET_count	0.936157	SDR002_120
chr6-168332312-A-G	HET_count	0.87562	SDR002_120
chr6-168332375-A-G	HET_count	0.884091	SDR002_120
chr6-168332387-T-A	HET_count	0.883988	SDR002_120
chr6-168332404-A-G	HET_count	0.883058	SDR002_120
chr7-5822979-G-A	HET_count	0.943285	SDR002_120
chr7-5823017-A-G	HET_count	0.945558	SDR002_120
chr8-17922648-G-A	HET_count	0.935847	SDR002_120
chr8-17922829-A-G	HET_count	0.920145	SDR002_120
chr9-110521234-G-A	HET_count	0.97438	SDR002_120
chr10-49679454-G-A	HET_count	0.929029	SDR002_120
chr10-73785305-G-C	HET_count	0.895351	SDR002_120
chr10-73785359-C-T	HET_count	0.894835	SDR002_120
chr11-122580146-C-T	HET_count	0.970971	SDR002_120
chr11-122580181-T-C	HET_count	0.970764	SDR002_120
chr12-106769140-G-A	HET_count	0.978616	SDR002_120
chr12-106769187-G-A	HET_count	0.978512	SDR002_120
chr15-26082223-A-G	HET_count	0.977686	SDR002_120
chr15-26082228-C-T	HET_count	0.977686	SDR002_120
chr15-26082319-C-T	HET_count	0.975723	SDR002_120
chr15-26082370-T-G	HET_count	0.97655	SDR002_120
chr16-22195953-G-A	HET_count	0.92655	SDR002_120
chr17-43315891-T-A	HET_count	0.970971	SDR002_120
chr17-43315904-G-A	HET_count	0.975	SDR002_120
chr17-43315909-T-C	HET_count	0.975103	SDR002_120
chr17-43315919-A-C	HET_count	0.973864	SDR002_120
chr17-43315939-T-C	HET_count	0.971901	SDR002_120
chr20-1225550-C-T	HET_count	0.95093	SDR002_120
chr1-203626630-G-A	HET_count	0.91312	SDR002_120
chr2-134918197-T-C	HET_count	0.974174	SDR002_120
chr2-134918232-G-C	HET_count	0.973967	SDR002_120
chr3-179667212-C-T	HET_count	0.956095	SDR002_120
chr3-179667242-G-GT	HET_count	0.962293	SDR002_120
chr4-78059769-G-A	HET_count	0.958781	SDR002_120
chr6-159790307-C-A	HET_count	0.900517	SDR002_120
chr6-159790389-A-G	HET_count	0.91188	SDR002_120
chr6-159790392-A-C	HET_count	0.911467	SDR002_120
chr6-159790409-T-C	HET_count	0.91157	SDR002_120
chr6-159790413-C-T	HET_count	0.911674	SDR002_120
chr8-18942653-T-A	HET_count	0.961364	SDR002_120
chr8-18942739-C-G	HET_count	0.960744	SDR002_120
chr13-51168637-T-A	HET_count	0.972211	SDR002_120
chr13-51168701-G-C	HET_count	0.972004	SDR002_120
chr13-75480933-C-T	HET_count	0.893802	SDR002_120
chr13-75480939-C-T	HET_count	0.888636	SDR002_120
chr13-75480960-G-C	HET_count	0.893595	SDR002_120
chr19-48204408-G-A	HET_count	0.929442	SDR002_120
chr19-48204457-A-T	HET_count	0.930475	SDR002_120
chr20-58669437-G-A	HET_count	0.828202	SDR002_120
chr7-157432866-A-G	HET_count	0.870971	SDR002_120
chr7-157432910-A-G	HET_count	0.873037	SDR002_120
chr9-15213518-G-C	HET_count	0.959298	SDR002_120
chr1-248873908-G-C	HET_count	0.746293	SDR002_240
chr1-248873966-G-C	HET_count	0.774281	SDR002_240
chr4-80213421-C-T	HET_count	0.867322	SDR002_240
chr4-97042775-G-A	HET_count	0.882148	SDR002_240
chr6-28838441-G-A	HET_count	0.855522	SDR002_240
chr6-28838541-A-G	HET_count	0.891225	SDR002_240
chr6-28838557-T-C	HET_count	0.880182	SDR002_240
chr6-168332312-A-G	HET_count	0.881997	SDR002_240
chr6-168332375-A-G	HET_count	0.903328	SDR002_240
chr6-168332387-T-A	HET_count	0.903328	SDR002_240
chr6-168332404-A-G	HET_count	0.902874	SDR002_240
chr7-5822979-G-A	HET_count	0.830408	SDR002_240
chr7-5823017-A-G	HET_count	0.833283	SDR002_240
chr7-157432866-A-G	HET_count	0.70348	SDR002_240
chr7-157432910-A-G	HET_count	0.707564	SDR002_240
chr8-17922648-G-A	HET_count	0.866868	SDR002_240
chr8-17922829-A-G	HET_count	0.827988	SDR002_240
chr9-110521234-G-A	HET_count	0.935703	SDR002_240
chr10-49679454-G-A	HET_count	0.862179	SDR002_240
chr10-73785305-G-C	HET_count	0.830106	SDR002_240
chr10-73785359-C-T	HET_count	0.829501	SDR002_240
chr11-122580146-C-T	HET_count	0.969138	SDR002_240
chr11-122580181-T-C	HET_count	0.968533	SDR002_240
chr12-106769140-G-A	HET_count	0.933434	SDR002_240
chr12-106769187-G-A	HET_count	0.934039	SDR002_240
chr15-26082223-A-G	HET_count	0.925113	SDR002_240
chr15-26082228-C-T	HET_count	0.924357	SDR002_240
chr15-26082319-C-T	HET_count	0.914523	SDR002_240
chr15-26082370-T-G	HET_count	0.916641	SDR002_240
chr16-22195953-G-A	HET_count	0.832678	SDR002_240
chr17-43315891-T-A	HET_count	0.95643	SDR002_240
chr17-43315904-G-A	HET_count	0.963691	SDR002_240
chr17-43315909-T-C	HET_count	0.96354	SDR002_240
chr17-43315919-A-C	HET_count	0.959455	SDR002_240
chr17-43315939-T-C	HET_count	0.95885	SDR002_240
chr20-1225550-C-T	HET_count	0.925265	SDR002_240
chr1-203626630-G-A	HET_count	0.924054	SDR002_240
chr2-134918197-T-C	HET_count	0.892587	SDR002_240
chr2-134918232-G-C	HET_count	0.890923	SDR002_240
chr3-179667212-C-T	HET_count	0.924962	SDR002_240
chr3-179667242-G-GT	HET_count	0.945991	SDR002_240
chr4-78059769-G-A	HET_count	0.786082	SDR002_240
chr6-159790307-C-A	HET_count	0.845991	SDR002_240
chr6-159790389-A-G	HET_count	0.891225	SDR002_240
chr6-159790392-A-C	HET_count	0.890015	SDR002_240
chr6-159790409-T-C	HET_count	0.891377	SDR002_240
chr6-159790413-C-T	HET_count	0.891528	SDR002_240
chr8-18942653-T-A	HET_count	0.87171	SDR002_240
chr8-18942739-C-G	HET_count	0.871558	SDR002_240
chr9-15213518-G-C	HET_count	0.760666	SDR002_240
chr13-51168637-T-A	HET_count	0.942511	SDR002_240
chr13-51168701-G-C	HET_count	0.944024	SDR002_240
chr13-75480933-C-T	HET_count	0.67761	SDR002_240
chr13-75480939-C-T	HET_count	0.675643	SDR002_240
chr13-75480960-G-C	HET_count	0.677307	SDR002_240
chr19-48204408-G-A	HET_count	0.879425	SDR002_240
chr19-48204457-A-T	HET_count	0.877912	SDR002_240
chr20-58669437-G-A	HET_count	0.778215	SDR002_240
chr1-248873908-G-C	HET_count	0.829602	SDR002_480
chr1-248873966-G-C	HET_count	0.864428	SDR002_480
chr4-80213421-C-T	HET_count	0.924129	SDR002_480
chr4-97042775-G-A	HET_count	0.844527	SDR002_480
chr6-28838441-G-A	HET_count	0.921642	SDR002_480
chr6-28838541-A-G	HET_count	0.952736	SDR002_480
chr6-28838557-T-C	HET_count	0.945274	SDR002_480
chr6-168332312-A-G	HET_count	0.891791	SDR002_480
chr6-168332375-A-G	HET_count	0.915423	SDR002_480
chr6-168332387-T-A	HET_count	0.916667	SDR002_480
chr6-168332404-A-G	HET_count	0.914179	SDR002_480
chr7-5822979-G-A	HET_count	0.828358	SDR002_480
chr7-5823017-A-G	HET_count	0.807214	SDR002_480
chr7-157432866-A-G	HET_count	0.808458	SDR002_480
chr7-157432910-A-G	HET_count	0.810945	SDR002_480
chr8-17922648-G-A	HET_count	0.863184	SDR002_480
chr8-17922829-A-G	HET_count	0.834577	SDR002_480
chr10-49679454-G-A	HET_count	0.968905	SDR002_480
chr10-73785305-G-C	HET_count	0.895522	SDR002_480
chr10-73785359-C-T	HET_count	0.893035	SDR002_480
chr11-122580146-C-T	HET_count	0.88806	SDR002_480
chr12-106769140-G-A	HET_count	0.983831	SDR002_480
chr12-106769187-G-A	HET_count	0.985075	SDR002_480
chr15-26082223-A-G	HET_count	0.93408	SDR002_480
chr15-26082228-C-T	HET_count	0.935323	SDR002_480
chr15-26082319-C-T	HET_count	0.915423	SDR002_480
chr15-26082370-T-G	HET_count	0.919154	SDR002_480
chr16-22195953-G-A	HET_count	0.932836	SDR002_480
chr17-43315891-T-A	HET_count	0.968905	SDR002_480
chr17-43315904-G-A	HET_count	0.976368	SDR002_480
chr17-43315909-T-C	HET_count	0.976368	SDR002_480
chr17-43315919-A-C	HET_count	0.970149	SDR002_480
chr17-43315939-T-C	HET_count	0.968905	SDR002_480
chr20-1225550-C-T	HET_count	0.941542	SDR002_480
chr1-203626630-G-A	HET_count	0.946517	SDR002_480
chr2-134918197-T-C	HET_count	0.927861	SDR002_480
chr2-134918232-G-C	HET_count	0.925373	SDR002_480
chr3-179667212-C-T	HET_count	0.914179	SDR002_480
chr3-179667242-G-GT	HET_count	0.936567	SDR002_480
chr4-78059769-G-A	HET_count	0.894279	SDR002_480
chr6-159790307-C-A	HET_count	0.705224	SDR002_480
chr6-159790389-A-G	HET_count	0.728856	SDR002_480
chr6-159790392-A-C	HET_count	0.728856	SDR002_480
chr6-159790409-T-C	HET_count	0.728856	SDR002_480
chr6-159790413-C-T	HET_count	0.728856	SDR002_480
chr8-18942653-T-A	HET_count	0.939055	SDR002_480
chr8-18942739-C-G	HET_count	0.936567	SDR002_480
chr9-15213518-G-C	HET_count	0.967662	SDR002_480
chr13-51168637-T-A	HET_count	0.9801	SDR002_480
chr13-51168701-G-C	HET_count	0.9801	SDR002_480
chr13-75480933-C-T	HET_count	0.793532	SDR002_480
chr13-75480939-C-T	HET_count	0.778607	SDR002_480
chr13-75480960-G-C	HET_count	0.793532	SDR002_480
chr19-48204408-G-A	HET_count	0.705224	SDR002_480
chr19-48204457-A-T	HET_count	0.707711	SDR002_480
chr9-110521234-G-A	HET_count	0.973881	SDR002_480
chr11-122580181-T-C	HET_count	0.868159	SDR002_480
chr20-58669437-G-A	HET_count	0.674129	SDR002_480

## Sheet: Fig2_S5_e
ID	HET_correct_frac	Amplicon_detected_frac	nReads_gDNA	Sample
chr1-248873908-G-C	0.945351	0.980269	124.424	SDR002_120
chr1-248873966-G-C	0.946178	0.980269	124.424	SDR002_120
chr4-80213421-C-T	0.932748	0.980682	142.942	SDR002_120
chr4-97042775-G-A	0.964773	0.985227	128.029	SDR002_120
chr6-28838441-G-A	0.941942	0.962707	98.6096	SDR002_120
chr6-28838541-A-G	0.941322	0.962707	98.6096	SDR002_120
chr6-28838557-T-C	0.936157	0.962707	98.6096	SDR002_120
chr6-168332312-A-G	0.87562	0.958161	80.6229	SDR002_120
chr6-168332375-A-G	0.884091	0.958161	80.6229	SDR002_120
chr6-168332387-T-A	0.883988	0.958161	80.6229	SDR002_120
chr6-168332404-A-G	0.883058	0.958161	80.6229	SDR002_120
chr7-5822979-G-A	0.943285	0.972831	129.37	SDR002_120
chr7-5823017-A-G	0.945558	0.972831	129.37	SDR002_120
chr8-17922648-G-A	0.935847	0.966012	116.735	SDR002_120
chr8-17922829-A-G	0.920145	0.966012	116.735	SDR002_120
chr9-110521234-G-A	0.97438	0.992975	157.521	SDR002_120
chr10-49679454-G-A	0.929029	0.964256	85.4298	SDR002_120
chr10-73785305-G-C	0.895351	0.960227	96.439	SDR002_120
chr10-73785359-C-T	0.894835	0.960227	96.439	SDR002_120
chr11-122580146-C-T	0.970971	0.989566	129.491	SDR002_120
chr11-122580181-T-C	0.970764	0.989566	129.491	SDR002_120
chr12-106769140-G-A	0.978616	0.994731	196.724	SDR002_120
chr12-106769187-G-A	0.978512	0.994731	196.724	SDR002_120
chr15-26082223-A-G	0.977686	0.994628	207.861	SDR002_120
chr15-26082228-C-T	0.977686	0.994628	207.861	SDR002_120
chr15-26082319-C-T	0.975723	0.994628	207.861	SDR002_120
chr15-26082370-T-G	0.97655	0.994628	207.861	SDR002_120
chr16-22195953-G-A	0.92655	0.974277	136.558	SDR002_120
chr17-43315891-T-A	0.970971	0.995455	190.298	SDR002_120
chr17-43315904-G-A	0.975	0.995455	190.298	SDR002_120
chr17-43315909-T-C	0.975103	0.995455	190.298	SDR002_120
chr17-43315919-A-C	0.973864	0.995455	190.298	SDR002_120
chr17-43315939-T-C	0.971901	0.995455	190.298	SDR002_120
chr20-1225550-C-T	0.95093	0.991942	240.204	SDR002_120
chr1-203626630-G-A	0.91312	0.94814	63.873	SDR002_120
chr2-134918197-T-C	0.974174	0.994215	252.113	SDR002_120
chr2-134918232-G-C	0.973967	0.994215	252.113	SDR002_120
chr3-179667212-C-T	0.956095	0.992872	184.866	SDR002_120
chr3-179667242-G-GT	0.962293	0.992872	184.866	SDR002_120
chr4-78059769-G-A	0.958781	0.978306	98.5104	SDR002_120
chr6-159790307-C-A	0.900517	0.963843	90.6622	SDR002_120
chr6-159790389-A-G	0.91188	0.963843	90.6622	SDR002_120
chr6-159790392-A-C	0.911467	0.963843	90.6622	SDR002_120
chr6-159790409-T-C	0.91157	0.963843	90.6622	SDR002_120
chr6-159790413-C-T	0.911674	0.963843	90.6622	SDR002_120
chr8-18942653-T-A	0.961364	0.98874	179.966	SDR002_120
chr8-18942739-C-G	0.960744	0.98874	179.966	SDR002_120
chr13-51168637-T-A	0.972211	0.995661	218.82	SDR002_120
chr13-51168701-G-C	0.972004	0.995661	218.82	SDR002_120
chr13-75480933-C-T	0.893802	0.954545	84.4717	SDR002_120
chr13-75480939-C-T	0.888636	0.954545	84.4717	SDR002_120
chr13-75480960-G-C	0.893595	0.954545	84.4717	SDR002_120
chr19-48204408-G-A	0.929442	0.984607	143.136	SDR002_120
chr19-48204457-A-T	0.930475	0.984607	143.136	SDR002_120
chr20-58669437-G-A	0.828202	0.925413	60.7907	SDR002_120
chr7-157432866-A-G	0.870971	0.960124	79.3454	SDR002_120
chr7-157432910-A-G	0.873037	0.960124	79.3454	SDR002_120
chr9-15213518-G-C	0.959298	0.978822	116.896	SDR002_120
chr1-248873908-G-C	0.746293	0.932526	79.6169	SDR002_240
chr1-248873966-G-C	0.774281	0.932526	79.6169	SDR002_240
chr4-80213421-C-T	0.867322	0.981543	155.015	SDR002_240
chr4-97042775-G-A	0.882148	0.94826	68.5714	SDR002_240
chr6-28838441-G-A	0.855522	0.967927	100.024	SDR002_240
chr6-28838541-A-G	0.891225	0.967927	100.024	SDR002_240
chr6-28838557-T-C	0.880182	0.967927	100.024	SDR002_240
chr6-168332312-A-G	0.881997	0.988502	121.327	SDR002_240
chr6-168332375-A-G	0.903328	0.988502	121.327	SDR002_240
chr6-168332387-T-A	0.903328	0.988502	121.327	SDR002_240
chr6-168332404-A-G	0.902874	0.988502	121.327	SDR002_240
chr7-5822979-G-A	0.830408	0.928593	73.8617	SDR002_240
chr7-5823017-A-G	0.833283	0.928593	73.8617	SDR002_240
chr7-157432866-A-G	0.70348	0.899697	55.2533	SDR002_240
chr7-157432910-A-G	0.707564	0.899697	55.2533	SDR002_240
chr8-17922648-G-A	0.866868	0.958245	104.016	SDR002_240
chr8-17922829-A-G	0.827988	0.958245	104.016	SDR002_240
chr9-110521234-G-A	0.935703	0.993192	132.121	SDR002_240
chr10-49679454-G-A	0.862179	0.965204	102.77	SDR002_240
chr10-73785305-G-C	0.830106	0.967776	108.192	SDR002_240
chr10-73785359-C-T	0.829501	0.967776	108.192	SDR002_240
chr11-122580146-C-T	0.969138	0.998487	282.653	SDR002_240
chr11-122580181-T-C	0.968533	0.998487	282.653	SDR002_240
chr12-106769140-G-A	0.933434	0.988654	131.215	SDR002_240
chr12-106769187-G-A	0.934039	0.988654	131.215	SDR002_240
chr15-26082223-A-G	0.925113	0.9882	171.382	SDR002_240
chr15-26082228-C-T	0.924357	0.9882	171.382	SDR002_240
chr15-26082319-C-T	0.914523	0.9882	171.382	SDR002_240
chr15-26082370-T-G	0.916641	0.9882	171.382	SDR002_240
chr16-22195953-G-A	0.832678	0.951286	96.2534	SDR002_240
chr17-43315891-T-A	0.95643	0.998487	281.601	SDR002_240
chr17-43315904-G-A	0.963691	0.998487	281.601	SDR002_240
chr17-43315909-T-C	0.96354	0.998487	281.601	SDR002_240
chr17-43315919-A-C	0.959455	0.998487	281.601	SDR002_240
chr17-43315939-T-C	0.95885	0.998487	281.601	SDR002_240
chr20-1225550-C-T	0.925265	0.996369	405.446	SDR002_240
chr1-203626630-G-A	0.924054	0.992436	120.38	SDR002_240
chr2-134918197-T-C	0.892587	0.976248	137.991	SDR002_240
chr2-134918232-G-C	0.890923	0.976248	137.991	SDR002_240
chr3-179667212-C-T	0.924962	0.998638	352.138	SDR002_240
chr3-179667242-G-GT	0.945991	0.998638	352.138	SDR002_240
chr4-78059769-G-A	0.786082	0.880787	43.6643	SDR002_240
chr6-159790307-C-A	0.845991	0.987141	138.55	SDR002_240
chr6-159790389-A-G	0.891225	0.987141	138.55	SDR002_240
chr6-159790392-A-C	0.890015	0.987141	138.55	SDR002_240
chr6-159790409-T-C	0.891377	0.987141	138.55	SDR002_240
chr6-159790413-C-T	0.891528	0.987141	138.55	SDR002_240
chr8-18942653-T-A	0.87171	0.982451	172.139	SDR002_240
chr8-18942739-C-G	0.871558	0.982451	172.139	SDR002_240
chr9-15213518-G-C	0.760666	0.824206	35.944	SDR002_240
chr13-51168637-T-A	0.942511	0.996974	245.699	SDR002_240
chr13-51168701-G-C	0.944024	0.996974	245.699	SDR002_240
chr13-75480933-C-T	0.67761	0.839486	45.0251	SDR002_240
chr13-75480939-C-T	0.675643	0.839486	45.0251	SDR002_240
chr13-75480960-G-C	0.677307	0.839486	45.0251	SDR002_240
chr19-48204408-G-A	0.879425	0.983964	126.659	SDR002_240
chr19-48204457-A-T	0.877912	0.983964	126.659	SDR002_240
chr20-58669437-G-A	0.778215	0.94584	76.8675	SDR002_240
chr1-248873908-G-C	0.829602	0.970149	121.044	SDR002_480
chr1-248873966-G-C	0.864428	0.970149	121.044	SDR002_480
chr4-80213421-C-T	0.924129	0.993781	254.905	SDR002_480
chr4-97042775-G-A	0.844527	0.905473	67.8955	SDR002_480
chr6-28838441-G-A	0.921642	0.988806	182.552	SDR002_480
chr6-28838541-A-G	0.952736	0.988806	182.552	SDR002_480
chr6-28838557-T-C	0.945274	0.988806	182.552	SDR002_480
chr6-168332312-A-G	0.891791	0.988806	166.354	SDR002_480
chr6-168332375-A-G	0.915423	0.988806	166.354	SDR002_480
chr6-168332387-T-A	0.916667	0.988806	166.354	SDR002_480
chr6-168332404-A-G	0.914179	0.988806	166.354	SDR002_480
chr7-5822979-G-A	0.828358	0.860697	48.8644	SDR002_480
chr7-5823017-A-G	0.807214	0.860697	48.8644	SDR002_480
chr7-157432866-A-G	0.808458	0.927861	69.7438	SDR002_480
chr7-157432910-A-G	0.810945	0.927861	69.7438	SDR002_480
chr8-17922648-G-A	0.863184	0.922886	83.0672	SDR002_480
chr8-17922829-A-G	0.834577	0.922886	83.0672	SDR002_480
chr10-49679454-G-A	0.968905	0.997512	218.621	SDR002_480
chr10-73785305-G-C	0.895522	0.96393	104.643	SDR002_480
chr10-73785359-C-T	0.893035	0.96393	104.643	SDR002_480
chr11-122580146-C-T	0.88806	0.955224	49.2251	SDR002_480
chr12-106769140-G-A	0.983831	0.997512	199.061	SDR002_480
chr12-106769187-G-A	0.985075	0.997512	199.061	SDR002_480
chr15-26082223-A-G	0.93408	0.99005	160.859	SDR002_480
chr15-26082228-C-T	0.935323	0.99005	160.859	SDR002_480
chr15-26082319-C-T	0.915423	0.99005	160.859	SDR002_480
chr15-26082370-T-G	0.919154	0.99005	160.859	SDR002_480
chr16-22195953-G-A	0.932836	0.977612	149.886	SDR002_480
chr17-43315891-T-A	0.968905	0.99005	173.414	SDR002_480
chr17-43315904-G-A	0.976368	0.99005	173.414	SDR002_480
chr17-43315909-T-C	0.976368	0.99005	173.414	SDR002_480
chr17-43315919-A-C	0.970149	0.99005	173.414	SDR002_480
chr17-43315939-T-C	0.968905	0.99005	173.414	SDR002_480
chr20-1225550-C-T	0.941542	0.995025	346.529	SDR002_480
chr1-203626630-G-A	0.946517	0.99005	144.792	SDR002_480
chr2-134918197-T-C	0.927861	0.975124	166.294	SDR002_480
chr2-134918232-G-C	0.925373	0.975124	166.294	SDR002_480
chr3-179667212-C-T	0.914179	0.998756	335.031	SDR002_480
chr3-179667242-G-GT	0.936567	0.998756	335.031	SDR002_480
chr4-78059769-G-A	0.894279	0.96393	97.8458	SDR002_480
chr6-159790307-C-A	0.705224	0.847015	50.8458	SDR002_480
chr6-159790389-A-G	0.728856	0.847015	50.8458	SDR002_480
chr6-159790392-A-C	0.728856	0.847015	50.8458	SDR002_480
chr6-159790409-T-C	0.728856	0.847015	50.8458	SDR002_480
chr6-159790413-C-T	0.728856	0.847015	50.8458	SDR002_480
chr8-18942653-T-A	0.939055	0.993781	234.624	SDR002_480
chr8-18942739-C-G	0.936567	0.993781	234.624	SDR002_480
chr9-15213518-G-C	0.967662	0.9801	156.861	SDR002_480
chr13-51168637-T-A	0.9801	0.998756	442.519	SDR002_480
chr13-51168701-G-C	0.9801	0.998756	442.519	SDR002_480
chr13-75480933-C-T	0.793532	0.911692	67.6841	SDR002_480
chr13-75480939-C-T	0.778607	0.911692	67.6841	SDR002_480
chr13-75480960-G-C	0.793532	0.911692	67.6841	SDR002_480
chr19-48204408-G-A	0.705224	0.886816	76.6965	SDR002_480
chr19-48204457-A-T	0.707711	0.886816	76.6965	SDR002_480
chr9-110521234-G-A	0.973881	0.996269	222.428	SDR002_480
chr11-122580181-T-C	0.868159	0.955224	49.2251	SDR002_480
chr20-58669437-G-A	0.674129	0.819652	41.4403	SDR002_480

## Sheet: Fig2_S5_f
Conversion	Group	frac_base	Sample
A_C	A_C / T_G	6.55412e-05	SDR002_240
A_C	A_C / T_G	7.01975e-05	SDR002_480
A_C	A_C / T_G	4.79165e-05	SDR002_120
A_G	A_G / T_C	0.00167461	SDR002_240
A_G	A_G / T_C	0.00144103	SDR002_480
A_G	A_G / T_C	0.00125769	SDR002_120
A_T	A_T / T_A	0.00025507	SDR002_240
A_T	A_T / T_A	0.000258544	SDR002_480
A_T	A_T / T_A	0.000199549	SDR002_120
C_A	C_A / G_T	9.6642e-05	SDR002_240
C_A	C_A / G_T	7.86901e-05	SDR002_480
C_A	C_A / G_T	4.68996e-05	SDR002_120
C_G	C_G / G_C	1.69965e-05	SDR002_240
C_G	C_G / G_C	2.14609e-05	SDR002_480
C_G	C_G / G_C	1.48938e-05	SDR002_120
C_T	C_T / G_A	0.000620516	SDR002_240
C_T	C_T / G_A	0.000534616	SDR002_480
C_T	C_T / G_A	0.000508211	SDR002_120
G_A	C_T / G_A	0.000591261	SDR002_240
G_A	C_T / G_A	0.000504163	SDR002_480
G_A	C_T / G_A	0.000500817	SDR002_120
G_C	C_G / G_C	2.65625e-05	SDR002_240
G_C	C_G / G_C	6.24587e-05	SDR002_480
G_C	C_G / G_C	6.42675e-05	SDR002_120
G_T	C_A / G_T	7.18171e-05	SDR002_240
G_T	C_A / G_T	7.9983e-05	SDR002_480
G_T	C_A / G_T	4.97495e-05	SDR002_120
T_A	A_T / T_A	0.000234716	SDR002_240
T_A	A_T / T_A	0.00022762	SDR002_480
T_A	A_T / T_A	0.000180026	SDR002_120
T_C	A_G / T_C	0.00160525	SDR002_240
T_C	A_G / T_C	0.00128748	SDR002_480
T_C	A_G / T_C	0.00117641	SDR002_120
T_G	A_C / T_G	0.0001037	SDR002_240
T_G	A_C / T_G	0.000103648	SDR002_480
T_G	A_C / T_G	5.95021e-05	SDR002_120

## Sheet: Fig2_S5_g
Size	frac_base	Sample
-82	1.46311e-08	SDR002_240
-78	1.46311e-08	SDR002_240
-76	9.99089e-09	SDR002_120
-75	9.99089e-09	SDR002_120
-37	1.46311e-08	SDR002_240
-30	9.99089e-09	SDR002_120
-24	1.46311e-08	SDR002_240
-22	2.92623e-08	SDR002_240
-22	9.99089e-09	SDR002_120
-21	2.92623e-08	SDR002_240
-20	2.92623e-08	SDR002_240
-19	7.40335e-06	SDR002_240
-19	5.29269e-06	SDR002_480
-19	7.69298e-06	SDR002_120
-18	7.31557e-08	SDR002_240
-18	4.99544e-08	SDR002_120
-17	1.46311e-07	SDR002_240
-17	0	SDR002_480
-17	1.79836e-07	SDR002_120
-16	6.14508e-07	SDR002_240
-16	4.81153e-07	SDR002_480
-16	6.39417e-07	SDR002_120
-15	0	SDR002_240
-15	1.99818e-08	SDR002_120
-14	2.13615e-06	SDR002_240
-14	3.00721e-06	SDR002_480
-14	3.7266e-06	SDR002_120
-13	1.46311e-08	SDR002_240
-12	1.02418e-07	SDR002_240
-12	2.99727e-08	SDR002_120
-11	2.92623e-08	SDR002_240
-11	9.99089e-09	SDR002_120
-10	5.85245e-08	SDR002_240
-10	1.20288e-07	SDR002_480
-10	3.99636e-08	SDR002_120
-9	7.31557e-08	SDR002_240
-9	5.99453e-08	SDR002_120
-8	2.92623e-07	SDR002_240
-8	0	SDR002_480
-8	1.59854e-07	SDR002_120
-7	1.02418e-07	SDR002_240
-7	6.99362e-08	SDR002_120
-6	1.37533e-06	SDR002_240
-6	7.2173e-07	SDR002_480
-6	9.49134e-07	SDR002_120
-5	5.85245e-08	SDR002_240
-5	1.20288e-07	SDR002_480
-5	2.99727e-08	SDR002_120
-4	9.83212e-06	SDR002_240
-4	5.1724e-06	SDR002_480
-4	8.97182e-06	SDR002_120
-3	4.52102e-06	SDR002_240
-3	8.42018e-07	SDR002_480
-3	4.29608e-07	SDR002_120
-2	1.84938e-05	SDR002_240
-2	2.42982e-05	SDR002_480
-2	3.31198e-05	SDR002_120
-1	5.18381e-05	SDR002_240
-1	5.36486e-05	SDR002_480
-1	4.11425e-05	SDR002_120
0	0	SDR002_240
0	0	SDR002_480
0	0	SDR002_120
1	9.21761e-06	SDR002_240
1	1.14274e-05	SDR002_480
1	4.59581e-06	SDR002_120
2	5.50131e-06	SDR002_240
2	2.16519e-06	SDR002_480
2	4.44595e-06	SDR002_120
3	1.71184e-06	SDR002_240
3	7.2173e-07	SDR002_480
3	3.99636e-07	SDR002_120
4	2.77992e-07	SDR002_240
4	1.08259e-06	SDR002_480
4	2.198e-07	SDR002_120
5	5.1209e-07	SDR002_240
5	1.20288e-07	SDR002_480
5	6.99362e-08	SDR002_120
6	5.85245e-07	SDR002_240
6	2.40577e-07	SDR002_480
6	1.79836e-07	SDR002_120
7	1.3168e-07	SDR002_240
7	2.40577e-07	SDR002_480
7	1.59854e-07	SDR002_120
8	4.38934e-08	SDR002_240
8	3.99636e-08	SDR002_120
9	4.53565e-06	SDR002_240
9	3.36807e-06	SDR002_480
9	1.099e-07	SDR002_120
10	2.6336e-07	SDR002_240
10	1.20288e-07	SDR002_480
10	1.099e-07	SDR002_120
11	4.82827e-07	SDR002_240
11	6.01442e-07	SDR002_480
11	9.99089e-09	SDR002_120
12	2.47266e-06	SDR002_240
12	8.05932e-06	SDR002_480
12	2.55767e-06	SDR002_120
13	4.97459e-07	SDR002_240
13	1.20288e-07	SDR002_480
13	1.99818e-08	SDR002_120
14	3.95041e-07	SDR002_240
14	1.20288e-07	SDR002_480
14	1.99818e-08	SDR002_120
15	1.3168e-07	SDR002_240
15	3.60865e-07	SDR002_480
15	9.99089e-09	SDR002_120
16	2.92623e-08	SDR002_240
16	0	SDR002_480
16	9.99089e-09	SDR002_120
17	2.28548e-06	SDR002_480
17	0	SDR002_120
18	5.85245e-08	SDR002_240
18	2.99727e-08	SDR002_120
19	0	SDR002_240
19	2.99727e-08	SDR002_120
20	0	SDR002_240
21	1.20288e-07	SDR002_480
21	9.99089e-09	SDR002_120
23	1.46311e-08	SDR002_240
24	1.46311e-08	SDR002_240
25	1.46311e-08	SDR002_240
29	1.46311e-08	SDR002_240
32	0	SDR002_240
33	1.46311e-08	SDR002_240
35	0	SDR002_240

## Sheet: Fig2_S5_h
ID_Geno	Geno	frac	POS	REF	ALT	Sample
chr1-248873908-G-C	NA_count	0.0144628	248873908	G	C	SDR002_120
chr1-248873908-G-C	REF_count	0.0242769	248873908	G	C	SDR002_120
chr1-248873908-G-C	HET_count	0.945351	248873908	G	C	SDR002_120
chr1-248873908-G-C	ALT_count	0.0159091	248873908	G	C	SDR002_120
chr1-248873966-G-C	NA_count	0.0241736	248873966	G	C	SDR002_120
chr1-248873966-G-C	REF_count	0.0192149	248873966	G	C	SDR002_120
chr1-248873966-G-C	HET_count	0.946178	248873966	G	C	SDR002_120
chr1-248873966-G-C	ALT_count	0.0104339	248873966	G	C	SDR002_120
chr1-248873936-G-A	NA_count	0.0197314	248873936	G	A	SDR002_120
chr1-248873936-G-A	REF_count	0.979752	248873936	G	A	SDR002_120
chr1-248873936-G-A	HET_count	0.000516529	248873936	G	A	SDR002_120
chr1-248873936-G-A	ALT_count	0	248873936	G	A	SDR002_120
chr1-248873941-T-C	NA_count	0.0197314	248873941	T	C	SDR002_120
chr1-248873941-T-C	REF_count	0.978409	248873941	T	C	SDR002_120
chr1-248873941-T-C	HET_count	0.0018595	248873941	T	C	SDR002_120
chr1-248873941-T-C	ALT_count	0	248873941	T	C	SDR002_120
chr1-248873849-C-T	NA_count	0.0196281	248873849	C	T	SDR002_120
chr1-248873849-C-T	REF_count	0.980062	248873849	C	T	SDR002_120
chr1-248873849-C-T	HET_count	0.000309917	248873849	C	T	SDR002_120
chr1-248873849-C-T	ALT_count	0	248873849	C	T	SDR002_120
chr1-248873858-A-G	NA_count	0.0196281	248873858	A	G	SDR002_120
chr1-248873858-A-G	REF_count	0.978719	248873858	A	G	SDR002_120
chr1-248873858-A-G	HET_count	0.00165289	248873858	A	G	SDR002_120
chr1-248873858-A-G	ALT_count	0	248873858	A	G	SDR002_120
chr1-248873825-G-A	NA_count	0.0197314	248873825	G	A	SDR002_120
chr1-248873825-G-A	REF_count	0.979442	248873825	G	A	SDR002_120
chr1-248873825-G-A	HET_count	0.000826446	248873825	G	A	SDR002_120
chr1-248873825-G-A	ALT_count	0	248873825	G	A	SDR002_120
chr1-248873870-T-C	NA_count	0.0197314	248873870	T	C	SDR002_120
chr1-248873870-T-C	REF_count	0.979545	248873870	T	C	SDR002_120
chr1-248873870-T-C	HET_count	0.00072314	248873870	T	C	SDR002_120
chr1-248873870-T-C	ALT_count	0	248873870	T	C	SDR002_120
chr1-248873845-GC-G	NA_count	0.0197314	248873845	GC	G	SDR002_120
chr1-248873845-GC-G	REF_count	0.980165	248873845	GC	G	SDR002_120
chr1-248873845-GC-G	HET_count	0.000103306	248873845	GC	G	SDR002_120
chr1-248873845-GC-G	ALT_count	0	248873845	GC	G	SDR002_120
chr1-248873885-G-T	NA_count	0.0197314	248873885	G	T	SDR002_120
chr1-248873885-G-T	REF_count	0.980165	248873885	G	T	SDR002_120
chr1-248873885-G-T	HET_count	0.000103306	248873885	G	T	SDR002_120
chr1-248873885-G-T	ALT_count	0	248873885	G	T	SDR002_120
chr1-248873880-C-T	NA_count	0.0197314	248873880	C	T	SDR002_120
chr1-248873880-C-T	REF_count	0.979442	248873880	C	T	SDR002_120
chr1-248873880-C-T	HET_count	0.000826446	248873880	C	T	SDR002_120
chr1-248873880-C-T	ALT_count	0	248873880	C	T	SDR002_120
chr1-248873905-C-T	NA_count	0.0197314	248873905	C	T	SDR002_120
chr1-248873905-C-T	REF_count	0.980062	248873905	C	T	SDR002_120
chr1-248873905-C-T	HET_count	0.000206612	248873905	C	T	SDR002_120
chr1-248873905-C-T	ALT_count	0	248873905	C	T	SDR002_120
chr1-248873960-A-G	NA_count	0.0197314	248873960	A	G	SDR002_120
chr1-248873960-A-G	REF_count	0.977893	248873960	A	G	SDR002_120
chr1-248873960-A-G	HET_count	0.00237603	248873960	A	G	SDR002_120
chr1-248873960-A-G	ALT_count	0	248873960	A	G	SDR002_120
chr1-248873876-A-G	NA_count	0.0197314	248873876	A	G	SDR002_120
chr1-248873876-A-G	REF_count	0.979649	248873876	A	G	SDR002_120
chr1-248873876-A-G	HET_count	0.000619835	248873876	A	G	SDR002_120
chr1-248873876-A-G	ALT_count	0	248873876	A	G	SDR002_120
chr1-248873925-C-T	NA_count	0.0197314	248873925	C	T	SDR002_120
chr1-248873925-C-T	REF_count	0.979132	248873925	C	T	SDR002_120
chr1-248873925-C-T	HET_count	0.00113636	248873925	C	T	SDR002_120
chr1-248873925-C-T	ALT_count	0	248873925	C	T	SDR002_120
chr1-248873844-T-C	NA_count	0.0197314	248873844	T	C	SDR002_120
chr1-248873844-T-C	REF_count	0.978719	248873844	T	C	SDR002_120
chr1-248873844-T-C	HET_count	0.00154959	248873844	T	C	SDR002_120
chr1-248873844-T-C	ALT_count	0	248873844	T	C	SDR002_120
chr1-248873950-C-T	NA_count	0.0197314	248873950	C	T	SDR002_120
chr1-248873950-C-T	REF_count	0.979236	248873950	C	T	SDR002_120
chr1-248873950-C-T	HET_count	0.00103306	248873950	C	T	SDR002_120
chr1-248873950-C-T	ALT_count	0	248873950	C	T	SDR002_120
chr1-248873902-T-C	NA_count	0.0197314	248873902	T	C	SDR002_120
chr1-248873902-T-C	REF_count	0.979339	248873902	T	C	SDR002_120
chr1-248873902-T-C	HET_count	0.000929752	248873902	T	C	SDR002_120
chr1-248873902-T-C	ALT_count	0	248873902	T	C	SDR002_120
chr1-248873932-A-G	NA_count	0.0197314	248873932	A	G	SDR002_120
chr1-248873932-A-G	REF_count	0.978099	248873932	A	G	SDR002_120
chr1-248873932-A-G	HET_count	0.00216942	248873932	A	G	SDR002_120
chr1-248873932-A-G	ALT_count	0	248873932	A	G	SDR002_120
chr1-248873935-C-T	NA_count	0.0197314	248873935	C	T	SDR002_120
chr1-248873935-C-T	REF_count	0.979649	248873935	C	T	SDR002_120
chr1-248873935-C-T	HET_count	0.000619835	248873935	C	T	SDR002_120
chr1-248873935-C-T	ALT_count	0	248873935	C	T	SDR002_120
chr1-248873967-T-C	NA_count	0.0197314	248873967	T	C	SDR002_120
chr1-248873967-T-C	REF_count	0.978822	248873967	T	C	SDR002_120
chr1-248873967-T-C	HET_count	0.00144628	248873967	T	C	SDR002_120
chr1-248873967-T-C	ALT_count	0	248873967	T	C	SDR002_120
chr1-248873920-G-C	NA_count	0.0197314	248873920	G	C	SDR002_120
chr1-248873920-G-C	REF_count	0.980165	248873920	G	C	SDR002_120
chr1-248873920-G-C	HET_count	0.000103306	248873920	G	C	SDR002_120
chr1-248873920-G-C	ALT_count	0	248873920	G	C	SDR002_120
chr1-248873840-G-A	NA_count	0.0197314	248873840	G	A	SDR002_120
chr1-248873840-G-A	REF_count	0.979236	248873840	G	A	SDR002_120
chr1-248873840-G-A	HET_count	0.00103306	248873840	G	A	SDR002_120
chr1-248873840-G-A	ALT_count	0	248873840	G	A	SDR002_120
chr1-248873980-T-C	NA_count	0.0197314	248873980	T	C	SDR002_120
chr1-248873980-T-C	REF_count	0.978512	248873980	T	C	SDR002_120
chr1-248873980-T-C	HET_count	0.0017562	248873980	T	C	SDR002_120
chr1-248873980-T-C	ALT_count	0	248873980	T	C	SDR002_120
chr1-248873899-A-G	NA_count	0.0196281	248873899	A	G	SDR002_120
chr1-248873899-A-G	REF_count	0.979545	248873899	A	G	SDR002_120
chr1-248873899-A-G	HET_count	0.000826446	248873899	A	G	SDR002_120
chr1-248873899-A-G	ALT_count	0	248873899	A	G	SDR002_120
chr1-248873923-T-C	NA_count	0.0197314	248873923	T	C	SDR002_120
chr1-248873923-T-C	REF_count	0.978512	248873923	T	C	SDR002_120
chr1-248873923-T-C	HET_count	0.0017562	248873923	T	C	SDR002_120
chr1-248873923-T-C	ALT_count	0	248873923	T	C	SDR002_120
chr1-248873962-A-G	NA_count	0.0197314	248873962	A	G	SDR002_120
chr1-248873962-A-G	REF_count	0.978719	248873962	A	G	SDR002_120
chr1-248873962-A-G	HET_count	0.00154959	248873962	A	G	SDR002_120
chr1-248873962-A-G	ALT_count	0	248873962	A	G	SDR002_120
chr1-248873958-A-C	NA_count	0.0197314	248873958	A	C	SDR002_120
chr1-248873958-A-C	REF_count	0.979959	248873958	A	C	SDR002_120
chr1-248873958-A-C	HET_count	0.000309917	248873958	A	C	SDR002_120
chr1-248873958-A-C	ALT_count	0	248873958	A	C	SDR002_120
chr1-248873832-T-C	NA_count	0.0197314	248873832	T	C	SDR002_120
chr1-248873832-T-C	REF_count	0.978616	248873832	T	C	SDR002_120
chr1-248873832-T-C	HET_count	0.00165289	248873832	T	C	SDR002_120
chr1-248873832-T-C	ALT_count	0	248873832	T	C	SDR002_120
chr1-248873939-G-A	NA_count	0.0197314	248873939	G	A	SDR002_120
chr1-248873939-G-A	REF_count	0.978926	248873939	G	A	SDR002_120
chr1-248873939-G-A	HET_count	0.00134298	248873939	G	A	SDR002_120
chr1-248873939-G-A	ALT_count	0	248873939	G	A	SDR002_120
chr1-248873857-C-T	NA_count	0.0197314	248873857	C	T	SDR002_120
chr1-248873857-C-T	REF_count	0.979752	248873857	C	T	SDR002_120
chr1-248873857-C-T	HET_count	0.000516529	248873857	C	T	SDR002_120
chr1-248873857-C-T	ALT_count	0	248873857	C	T	SDR002_120
chr1-248873971-A-G	NA_count	0.0197314	248873971	A	G	SDR002_120
chr1-248873971-A-G	REF_count	0.978719	248873971	A	G	SDR002_120
chr1-248873971-A-G	HET_count	0.00154959	248873971	A	G	SDR002_120
chr1-248873971-A-G	ALT_count	0	248873971	A	G	SDR002_120
chr1-248873942-T-C	NA_count	0.0197314	248873942	T	C	SDR002_120
chr1-248873942-T-C	REF_count	0.978822	248873942	T	C	SDR002_120
chr1-248873942-T-C	HET_count	0.00144628	248873942	T	C	SDR002_120
chr1-248873942-T-C	ALT_count	0	248873942	T	C	SDR002_120
chr1-248873947-T-C	NA_count	0.0197314	248873947	T	C	SDR002_120
chr1-248873947-T-C	REF_count	0.979132	248873947	T	C	SDR002_120
chr1-248873947-T-C	HET_count	0.00113636	248873947	T	C	SDR002_120
chr1-248873947-T-C	ALT_count	0	248873947	T	C	SDR002_120
chr1-248873856-T-C	NA_count	0.0197314	248873856	T	C	SDR002_120
chr1-248873856-T-C	REF_count	0.979339	248873856	T	C	SDR002_120
chr1-248873856-T-C	HET_count	0.000929752	248873856	T	C	SDR002_120
chr1-248873856-T-C	ALT_count	0	248873856	T	C	SDR002_120
chr1-248873864-G-A	NA_count	0.0197314	248873864	G	A	SDR002_120
chr1-248873864-G-A	REF_count	0.979959	248873864	G	A	SDR002_120
chr1-248873864-G-A	HET_count	0.000309917	248873864	G	A	SDR002_120
chr1-248873864-G-A	ALT_count	0	248873864	G	A	SDR002_120
chr1-248873884-A-G	NA_count	0.0197314	248873884	A	G	SDR002_120
chr1-248873884-A-G	REF_count	0.979649	248873884	A	G	SDR002_120
chr1-248873884-A-G	HET_count	0.000619835	248873884	A	G	SDR002_120
chr1-248873884-A-G	ALT_count	0	248873884	A	G	SDR002_120
chr1-248873951-A-G	NA_count	0.0197314	248873951	A	G	SDR002_120
chr1-248873951-A-G	REF_count	0.978409	248873951	A	G	SDR002_120
chr1-248873951-A-G	HET_count	0.0018595	248873951	A	G	SDR002_120
chr1-248873951-A-G	ALT_count	0	248873951	A	G	SDR002_120
chr1-248873883-C-T	NA_count	0.0197314	248873883	C	T	SDR002_120
chr1-248873883-C-T	REF_count	0.979855	248873883	C	T	SDR002_120
chr1-248873883-C-T	HET_count	0.000413223	248873883	C	T	SDR002_120
chr1-248873883-C-T	ALT_count	0	248873883	C	T	SDR002_120
chr1-248873835-G-A	NA_count	0.0197314	248873835	G	A	SDR002_120
chr1-248873835-G-A	REF_count	0.979752	248873835	G	A	SDR002_120
chr1-248873835-G-A	HET_count	0.000516529	248873835	G	A	SDR002_120
chr1-248873835-G-A	ALT_count	0	248873835	G	A	SDR002_120
chr1-248873950-C-A	NA_count	0.0197314	248873950	C	A	SDR002_120
chr1-248873950-C-A	REF_count	0.980165	248873950	C	A	SDR002_120
chr1-248873950-C-A	HET_count	0.000103306	248873950	C	A	SDR002_120
chr1-248873950-C-A	ALT_count	0	248873950	C	A	SDR002_120
chr1-248873973-T-A	NA_count	0.0197314	248873973	T	A	SDR002_120
chr1-248873973-T-A	REF_count	0.979959	248873973	T	A	SDR002_120
chr1-248873973-T-A	HET_count	0.000309917	248873973	T	A	SDR002_120
chr1-248873973-T-A	ALT_count	0	248873973	T	A	SDR002_120
chr1-248873963-T-C	NA_count	0.0197314	248873963	T	C	SDR002_120
chr1-248873963-T-C	REF_count	0.978306	248873963	T	C	SDR002_120
chr1-248873963-T-C	HET_count	0.00196281	248873963	T	C	SDR002_120
chr1-248873963-T-C	ALT_count	0	248873963	T	C	SDR002_120
chr1-248873979-T-C	NA_count	0.0197314	248873979	T	C	SDR002_120
chr1-248873979-T-C	REF_count	0.977686	248873979	T	C	SDR002_120
chr1-248873979-T-C	HET_count	0.00258264	248873979	T	C	SDR002_120
chr1-248873979-T-C	ALT_count	0	248873979	T	C	SDR002_120
chr1-248873964-T-G	NA_count	0.0197314	248873964	T	G	SDR002_120
chr1-248873964-T-G	REF_count	0.980165	248873964	T	G	SDR002_120
chr1-248873964-T-G	HET_count	0.000103306	248873964	T	G	SDR002_120
chr1-248873964-T-G	ALT_count	0	248873964	T	G	SDR002_120
chr1-248873888-T-A	NA_count	0.0197314	248873888	T	A	SDR002_120
chr1-248873888-T-A	REF_count	0.980062	248873888	T	A	SDR002_120
chr1-248873888-T-A	HET_count	0.000206612	248873888	T	A	SDR002_120
chr1-248873888-T-A	ALT_count	0	248873888	T	A	SDR002_120
chr1-248873947-TC-T	NA_count	0.0197314	248873947	TC	T	SDR002_120
chr1-248873947-TC-T	REF_count	0.979855	248873947	TC	T	SDR002_120
chr1-248873947-TC-T	HET_count	0.000413223	248873947	TC	T	SDR002_120
chr1-248873947-TC-T	ALT_count	0	248873947	TC	T	SDR002_120
chr1-248873863-G-A	NA_count	0.0197314	248873863	G	A	SDR002_120
chr1-248873863-G-A	REF_count	0.979855	248873863	G	A	SDR002_120
chr1-248873863-G-A	HET_count	0.000413223	248873863	G	A	SDR002_120
chr1-248873863-G-A	ALT_count	0	248873863	G	A	SDR002_120
chr1-248873875-T-C	NA_count	0.0197314	248873875	T	C	SDR002_120
chr1-248873875-T-C	REF_count	0.979545	248873875	T	C	SDR002_120
chr1-248873875-T-C	HET_count	0.00072314	248873875	T	C	SDR002_120
chr1-248873875-T-C	ALT_count	0	248873875	T	C	SDR002_120
chr1-248873982-A-G	NA_count	0.0197314	248873982	A	G	SDR002_120
chr1-248873982-A-G	REF_count	0.979752	248873982	A	G	SDR002_120
chr1-248873982-A-G	HET_count	0.000516529	248873982	A	G	SDR002_120
chr1-248873982-A-G	ALT_count	0	248873982	A	G	SDR002_120
chr1-248873913-C-T	NA_count	0.0197314	248873913	C	T	SDR002_120
chr1-248873913-C-T	REF_count	0.979545	248873913	C	T	SDR002_120
chr1-248873913-C-T	HET_count	0.00072314	248873913	C	T	SDR002_120
chr1-248873913-C-T	ALT_count	0	248873913	C	T	SDR002_120
chr1-248873954-T-C	NA_count	0.0197314	248873954	T	C	SDR002_120
chr1-248873954-T-C	REF_count	0.978926	248873954	T	C	SDR002_120
chr1-248873954-T-C	HET_count	0.00134298	248873954	T	C	SDR002_120
chr1-248873954-T-C	ALT_count	0	248873954	T	C	SDR002_120
chr1-248873920-G-A	NA_count	0.0197314	248873920	G	A	SDR002_120
chr1-248873920-G-A	REF_count	0.979545	248873920	G	A	SDR002_120
chr1-248873920-G-A	HET_count	0.00072314	248873920	G	A	SDR002_120
chr1-248873920-G-A	ALT_count	0	248873920	G	A	SDR002_120
chr1-248873983-T-C	NA_count	0.0197314	248873983	T	C	SDR002_120
chr1-248873983-T-C	REF_count	0.978926	248873983	T	C	SDR002_120
chr1-248873983-T-C	HET_count	0.00134298	248873983	T	C	SDR002_120
chr1-248873983-T-C	ALT_count	0	248873983	T	C	SDR002_120
chr1-248873977-A-G	NA_count	0.0197314	248873977	A	G	SDR002_120
chr1-248873977-A-G	REF_count	0.978616	248873977	A	G	SDR002_120
chr1-248873977-A-G	HET_count	0.00165289	248873977	A	G	SDR002_120
chr1-248873977-A-G	ALT_count	0	248873977	A	G	SDR002_120
chr1-248873953-T-C	NA_count	0.0197314	248873953	T	C	SDR002_120
chr1-248873953-T-C	REF_count	0.977789	248873953	T	C	SDR002_120
chr1-248873953-T-C	HET_count	0.00247934	248873953	T	C	SDR002_120
chr1-248873953-T-C	ALT_count	0	248873953	T	C	SDR002_120
chr1-248873907-T-A	NA_count	0.0196281	248873907	T	A	SDR002_120
chr1-248873907-T-A	REF_count	0.980269	248873907	T	A	SDR002_120
chr1-248873907-T-A	HET_count	0.000103306	248873907	T	A	SDR002_120
chr1-248873907-T-A	ALT_count	0	248873907	T	A	SDR002_120
chr1-248873937-T-C	NA_count	0.0197314	248873937	T	C	SDR002_120
chr1-248873937-T-C	REF_count	0.978512	248873937	T	C	SDR002_120
chr1-248873937-T-C	HET_count	0.0017562	248873937	T	C	SDR002_120
chr1-248873937-T-C	ALT_count	0	248873937	T	C	SDR002_120
chr1-248873954-T-A	NA_count	0.0197314	248873954	T	A	SDR002_120
chr1-248873954-T-A	REF_count	0.979959	248873954	T	A	SDR002_120
chr1-248873954-T-A	HET_count	0.000309917	248873954	T	A	SDR002_120
chr1-248873954-T-A	ALT_count	0	248873954	T	A	SDR002_120
chr1-248873895-A-G	NA_count	0.0197314	248873895	A	G	SDR002_120
chr1-248873895-A-G	REF_count	0.979649	248873895	A	G	SDR002_120
chr1-248873895-A-G	HET_count	0.000619835	248873895	A	G	SDR002_120
chr1-248873895-A-G	ALT_count	0	248873895	A	G	SDR002_120
chr1-248873836-A-G	NA_count	0.0197314	248873836	A	G	SDR002_120
chr1-248873836-A-G	REF_count	0.977583	248873836	A	G	SDR002_120
chr1-248873836-A-G	HET_count	0.00268595	248873836	A	G	SDR002_120
chr1-248873836-A-G	ALT_count	0	248873836	A	G	SDR002_120
chr1-248873848-T-C	NA_count	0.0196281	248873848	T	C	SDR002_120
chr1-248873848-T-C	REF_count	0.979752	248873848	T	C	SDR002_120
chr1-248873848-T-C	HET_count	0.000619835	248873848	T	C	SDR002_120
chr1-248873848-T-C	ALT_count	0	248873848	T	C	SDR002_120
chr1-248873816-C-T	NA_count	0.0197314	248873816	C	T	SDR002_120
chr1-248873816-C-T	REF_count	0.979752	248873816	C	T	SDR002_120
chr1-248873816-C-T	HET_count	0.000516529	248873816	C	T	SDR002_120
chr1-248873816-C-T	ALT_count	0	248873816	C	T	SDR002_120
chr1-248873829-A-G	NA_count	0.0197314	248873829	A	G	SDR002_120
chr1-248873829-A-G	REF_count	0.978926	248873829	A	G	SDR002_120
chr1-248873829-A-G	HET_count	0.00134298	248873829	A	G	SDR002_120
chr1-248873829-A-G	ALT_count	0	248873829	A	G	SDR002_120
chr1-248873834-A-G	NA_count	0.0197314	248873834	A	G	SDR002_120
chr1-248873834-A-G	REF_count	0.978926	248873834	A	G	SDR002_120
chr1-248873834-A-G	HET_count	0.00134298	248873834	A	G	SDR002_120
chr1-248873834-A-G	ALT_count	0	248873834	A	G	SDR002_120
chr1-248873948-C-T	NA_count	0.0197314	248873948	C	T	SDR002_120
chr1-248873948-C-T	REF_count	0.979442	248873948	C	T	SDR002_120
chr1-248873948-C-T	HET_count	0.000826446	248873948	C	T	SDR002_120
chr1-248873948-C-T	ALT_count	0	248873948	C	T	SDR002_120
chr1-248873931-G-A	NA_count	0.0197314	248873931	G	A	SDR002_120
chr1-248873931-G-A	REF_count	0.979855	248873931	G	A	SDR002_120
chr1-248873931-G-A	HET_count	0.000413223	248873931	G	A	SDR002_120
chr1-248873931-G-A	ALT_count	0	248873931	G	A	SDR002_120
chr1-248873837-A-G	NA_count	0.0197314	248873837	A	G	SDR002_120
chr1-248873837-A-G	REF_count	0.978099	248873837	A	G	SDR002_120
chr1-248873837-A-G	HET_count	0.00216942	248873837	A	G	SDR002_120
chr1-248873837-A-G	ALT_count	0	248873837	A	G	SDR002_120
chr1-248873815-A-G	NA_count	0.0197314	248873815	A	G	SDR002_120
chr1-248873815-A-G	REF_count	0.979959	248873815	A	G	SDR002_120
chr1-248873815-A-G	HET_count	0.000309917	248873815	A	G	SDR002_120
chr1-248873815-A-G	ALT_count	0	248873815	A	G	SDR002_120
chr1-248873842-T-C	NA_count	0.0197314	248873842	T	C	SDR002_120
chr1-248873842-T-C	REF_count	0.978926	248873842	T	C	SDR002_120
chr1-248873842-T-C	HET_count	0.00134298	248873842	T	C	SDR002_120
chr1-248873842-T-C	ALT_count	0	248873842	T	C	SDR002_120
chr1-248873984-T-C	NA_count	0.0197314	248873984	T	C	SDR002_120
chr1-248873984-T-C	REF_count	0.978616	248873984	T	C	SDR002_120
chr1-248873984-T-C	HET_count	0.00165289	248873984	T	C	SDR002_120
chr1-248873984-T-C	ALT_count	0	248873984	T	C	SDR002_120
chr1-248873858-A-T	NA_count	0.0197314	248873858	A	T	SDR002_120
chr1-248873858-A-T	REF_count	0.979855	248873858	A	T	SDR002_120
chr1-248873858-A-T	HET_count	0.000413223	248873858	A	T	SDR002_120
chr1-248873858-A-T	ALT_count	0	248873858	A	T	SDR002_120
chr1-248873847-T-C	NA_count	0.0197314	248873847	T	C	SDR002_120
chr1-248873847-T-C	REF_count	0.979029	248873847	T	C	SDR002_120
chr1-248873847-T-C	HET_count	0.00123967	248873847	T	C	SDR002_120
chr1-248873847-T-C	ALT_count	0	248873847	T	C	SDR002_120
chr1-248873838-G-A	NA_count	0.0197314	248873838	G	A	SDR002_120
chr1-248873838-G-A	REF_count	0.979442	248873838	G	A	SDR002_120
chr1-248873838-G-A	HET_count	0.000826446	248873838	G	A	SDR002_120
chr1-248873838-G-A	ALT_count	0	248873838	G	A	SDR002_120
chr1-248873952-C-T	NA_count	0.0197314	248873952	C	T	SDR002_120
chr1-248873952-C-T	REF_count	0.979132	248873952	C	T	SDR002_120
chr1-248873952-C-T	HET_count	0.00113636	248873952	C	T	SDR002_120
chr1-248873952-C-T	ALT_count	0	248873952	C	T	SDR002_120
chr1-248873975-G-A	NA_count	0.0197314	248873975	G	A	SDR002_120
chr1-248873975-G-A	REF_count	0.979339	248873975	G	A	SDR002_120
chr1-248873975-G-A	HET_count	0.000929752	248873975	G	A	SDR002_120
chr1-248873975-G-A	ALT_count	0	248873975	G	A	SDR002_120
chr1-248873944-G-A	NA_count	0.0197314	248873944	G	A	SDR002_120
chr1-248873944-G-A	REF_count	0.979649	248873944	G	A	SDR002_120
chr1-248873944-G-A	HET_count	0.000619835	248873944	G	A	SDR002_120
chr1-248873944-G-A	ALT_count	0	248873944	G	A	SDR002_120
chr1-248873837-A-C	NA_count	0.0197314	248873837	A	C	SDR002_120
chr1-248873837-A-C	REF_count	0.980165	248873837	A	C	SDR002_120
chr1-248873837-A-C	HET_count	0.000103306	248873837	A	C	SDR002_120
chr1-248873837-A-C	ALT_count	0	248873837	A	C	SDR002_120
chr1-248873958-A-G	NA_count	0.0197314	248873958	A	G	SDR002_120
chr1-248873958-A-G	REF_count	0.978822	248873958	A	G	SDR002_120
chr1-248873958-A-G	HET_count	0.00144628	248873958	A	G	SDR002_120
chr1-248873958-A-G	ALT_count	0	248873958	A	G	SDR002_120
chr1-248873981-T-C	NA_count	0.0197314	248873981	T	C	SDR002_120
chr1-248873981-T-C	REF_count	0.979339	248873981	T	C	SDR002_120
chr1-248873981-T-C	HET_count	0.000929752	248873981	T	C	SDR002_120
chr1-248873981-T-C	ALT_count	0	248873981	T	C	SDR002_120
chr1-248873865-C-T	NA_count	0.0197314	248873865	C	T	SDR002_120
chr1-248873865-C-T	REF_count	0.979545	248873865	C	T	SDR002_120
chr1-248873865-C-T	HET_count	0.00072314	248873865	C	T	SDR002_120
chr1-248873865-C-T	ALT_count	0	248873865	C	T	SDR002_120
chr1-248873935-C-A	NA_count	0.0197314	248873935	C	A	SDR002_120
chr1-248873935-C-A	REF_count	0.980165	248873935	C	A	SDR002_120
chr1-248873935-C-A	HET_count	0.000103306	248873935	C	A	SDR002_120
chr1-248873935-C-A	ALT_count	0	248873935	C	A	SDR002_120
chr1-248873984-TC-T	NA_count	0.0197314	248873984	TC	T	SDR002_120
chr1-248873984-TC-T	REF_count	0.980062	248873984	TC	T	SDR002_120
chr1-248873984-TC-T	HET_count	0.000206612	248873984	TC	T	SDR002_120
chr1-248873984-TC-T	ALT_count	0	248873984	TC	T	SDR002_120
chr1-248873826-G-A	NA_count	0.0197314	248873826	G	A	SDR002_120
chr1-248873826-G-A	REF_count	0.979649	248873826	G	A	SDR002_120
chr1-248873826-G-A	HET_count	0.000619835	248873826	G	A	SDR002_120
chr1-248873826-G-A	ALT_count	0	248873826	G	A	SDR002_120
chr1-248873918-TG-T	NA_count	0.0197314	248873918	TG	T	SDR002_120
chr1-248873918-TG-T	REF_count	0.979752	248873918	TG	T	SDR002_120
chr1-248873918-TG-T	HET_count	0.000516529	248873918	TG	T	SDR002_120
chr1-248873918-TG-T	ALT_count	0	248873918	TG	T	SDR002_120
chr1-248873889-CA-C	NA_count	0.0197314	248873889	CA	C	SDR002_120
chr1-248873889-CA-C	REF_count	0.980165	248873889	CA	C	SDR002_120
chr1-248873889-CA-C	HET_count	0.000103306	248873889	CA	C	SDR002_120
chr1-248873889-CA-C	ALT_count	0	248873889	CA	C	SDR002_120
chr1-248873977-A-T	NA_count	0.0197314	248873977	A	T	SDR002_120
chr1-248873977-A-T	REF_count	0.979855	248873977	A	T	SDR002_120
chr1-248873977-A-T	HET_count	0.000413223	248873977	A	T	SDR002_120
chr1-248873977-A-T	ALT_count	0	248873977	A	T	SDR002_120
chr1-248873976-C-T	NA_count	0.0197314	248873976	C	T	SDR002_120
chr1-248873976-C-T	REF_count	0.980062	248873976	C	T	SDR002_120
chr1-248873976-C-T	HET_count	0.000206612	248873976	C	T	SDR002_120
chr1-248873976-C-T	ALT_count	0	248873976	C	T	SDR002_120
chr1-248873854-T-C	NA_count	0.0197314	248873854	T	C	SDR002_120
chr1-248873854-T-C	REF_count	0.979236	248873854	T	C	SDR002_120
chr1-248873854-T-C	HET_count	0.00103306	248873854	T	C	SDR002_120
chr1-248873854-T-C	ALT_count	0	248873854	T	C	SDR002_120
chr1-248873828-TA-T	NA_count	0.0197314	248873828	TA	T	SDR002_120
chr1-248873828-TA-T	REF_count	0.980062	248873828	TA	T	SDR002_120
chr1-248873828-TA-T	HET_count	0.000206612	248873828	TA	T	SDR002_120
chr1-248873828-TA-T	ALT_count	0	248873828	TA	T	SDR002_120
chr1-248873828-T-C	NA_count	0.0197314	248873828	T	C	SDR002_120
chr1-248873828-T-C	REF_count	0.979545	248873828	T	C	SDR002_120
chr1-248873828-T-C	HET_count	0.00072314	248873828	T	C	SDR002_120
chr1-248873828-T-C	ALT_count	0	248873828	T	C	SDR002_120
chr1-248873868-A-G	NA_count	0.0196281	248873868	A	G	SDR002_120
chr1-248873868-A-G	REF_count	0.979442	248873868	A	G	SDR002_120
chr1-248873868-A-G	HET_count	0.000929752	248873868	A	G	SDR002_120
chr1-248873868-A-G	ALT_count	0	248873868	A	G	SDR002_120
chr1-248873985-C-T	NA_count	0.0197314	248873985	C	T	SDR002_120
chr1-248873985-C-T	REF_count	0.979855	248873985	C	T	SDR002_120
chr1-248873985-C-T	HET_count	0.000413223	248873985	C	T	SDR002_120
chr1-248873985-C-T	ALT_count	0	248873985	C	T	SDR002_120
chr1-248873960-A-T	NA_count	0.0197314	248873960	A	T	SDR002_120
chr1-248873960-A-T	REF_count	0.979855	248873960	A	T	SDR002_120
chr1-248873960-A-T	HET_count	0.000413223	248873960	A	T	SDR002_120
chr1-248873960-A-T	ALT_count	0	248873960	A	T	SDR002_120
chr1-248873916-T-C	NA_count	0.0197314	248873916	T	C	SDR002_120
chr1-248873916-T-C	REF_count	0.979545	248873916	T	C	SDR002_120
chr1-248873916-T-C	HET_count	0.00072314	248873916	T	C	SDR002_120
chr1-248873916-T-C	ALT_count	0	248873916	T	C	SDR002_120
chr1-248873946-A-G	NA_count	0.0197314	248873946	A	G	SDR002_120
chr1-248873946-A-G	REF_count	0.979339	248873946	A	G	SDR002_120
chr1-248873946-A-G	HET_count	0.000929752	248873946	A	G	SDR002_120
chr1-248873946-A-G	ALT_count	0	248873946	A	G	SDR002_120
chr1-248873927-G-A	NA_count	0.0197314	248873927	G	A	SDR002_120
chr1-248873927-G-A	REF_count	0.979649	248873927	G	A	SDR002_120
chr1-248873927-G-A	HET_count	0.000619835	248873927	G	A	SDR002_120
chr1-248873927-G-A	ALT_count	0	248873927	G	A	SDR002_120
chr1-248873937-TG-T	NA_count	0.0197314	248873937	TG	T	SDR002_120
chr1-248873937-TG-T	REF_count	0.979855	248873937	TG	T	SDR002_120
chr1-248873937-TG-T	HET_count	0.000413223	248873937	TG	T	SDR002_120
chr1-248873937-TG-T	ALT_count	0	248873937	TG	T	SDR002_120
chr1-248873928-A-G	NA_count	0.0197314	248873928	A	G	SDR002_120
chr1-248873928-A-G	REF_count	0.978306	248873928	A	G	SDR002_120
chr1-248873928-A-G	HET_count	0.00196281	248873928	A	G	SDR002_120
chr1-248873928-A-G	ALT_count	0	248873928	A	G	SDR002_120
chr1-248873972-T-A	NA_count	0.0197314	248873972	T	A	SDR002_120
chr1-248873972-T-A	REF_count	0.980062	248873972	T	A	SDR002_120
chr1-248873972-T-A	HET_count	0.000206612	248873972	T	A	SDR002_120
chr1-248873972-T-A	ALT_count	0	248873972	T	A	SDR002_120
chr1-248873930-G-A	NA_count	0.0197314	248873930	G	A	SDR002_120
chr1-248873930-G-A	REF_count	0.979752	248873930	G	A	SDR002_120
chr1-248873930-G-A	HET_count	0.000516529	248873930	G	A	SDR002_120
chr1-248873930-G-A	ALT_count	0	248873930	G	A	SDR002_120
chr1-248873817-A-G	NA_count	0.0197314	248873817	A	G	SDR002_120
chr1-248873817-A-G	REF_count	0.980062	248873817	A	G	SDR002_120
chr1-248873817-A-G	HET_count	0.000206612	248873817	A	G	SDR002_120
chr1-248873817-A-G	ALT_count	0	248873817	A	G	SDR002_120
chr1-248873961-C-T	NA_count	0.0197314	248873961	C	T	SDR002_120
chr1-248873961-C-T	REF_count	0.979649	248873961	C	T	SDR002_120
chr1-248873961-C-T	HET_count	0.000619835	248873961	C	T	SDR002_120
chr1-248873961-C-T	ALT_count	0	248873961	C	T	SDR002_120
chr1-248873919-G-A	NA_count	0.0197314	248873919	G	A	SDR002_120
chr1-248873919-G-A	REF_count	0.979545	248873919	G	A	SDR002_120
chr1-248873919-G-A	HET_count	0.00072314	248873919	G	A	SDR002_120
chr1-248873919-G-A	ALT_count	0	248873919	G	A	SDR002_120
chr1-248873986-C-T	NA_count	0.0197314	248873986	C	T	SDR002_120
chr1-248873986-C-T	REF_count	0.978719	248873986	C	T	SDR002_120
chr1-248873986-C-T	HET_count	0.00154959	248873986	C	T	SDR002_120
chr1-248873986-C-T	ALT_count	0	248873986	C	T	SDR002_120
chr1-248873955-C-T	NA_count	0.0197314	248873955	C	T	SDR002_120
chr1-248873955-C-T	REF_count	0.979959	248873955	C	T	SDR002_120
chr1-248873955-C-T	HET_count	0.000309917	248873955	C	T	SDR002_120
chr1-248873955-C-T	ALT_count	0	248873955	C	T	SDR002_120
chr1-248873956-T-C	NA_count	0.0197314	248873956	T	C	SDR002_120
chr1-248873956-T-C	REF_count	0.977686	248873956	T	C	SDR002_120
chr1-248873956-T-C	HET_count	0.00258264	248873956	T	C	SDR002_120
chr1-248873956-T-C	ALT_count	0	248873956	T	C	SDR002_120
chr1-248873969-T-C	NA_count	0.0197314	248873969	T	C	SDR002_120
chr1-248873969-T-C	REF_count	0.979132	248873969	T	C	SDR002_120
chr1-248873969-T-C	HET_count	0.00113636	248873969	T	C	SDR002_120
chr1-248873969-T-C	ALT_count	0	248873969	T	C	SDR002_120
chr1-248873871-G-A	NA_count	0.0197314	248873871	G	A	SDR002_120
chr1-248873871-G-A	REF_count	0.979752	248873871	G	A	SDR002_120
chr1-248873871-G-A	HET_count	0.000516529	248873871	G	A	SDR002_120
chr1-248873871-G-A	ALT_count	0	248873871	G	A	SDR002_120
chr1-248873830-A-G	NA_count	0.0197314	248873830	A	G	SDR002_120
chr1-248873830-A-G	REF_count	0.979029	248873830	A	G	SDR002_120
chr1-248873830-A-G	HET_count	0.00123967	248873830	A	G	SDR002_120
chr1-248873830-A-G	ALT_count	0	248873830	A	G	SDR002_120
chr1-248873922-CT-C	NA_count	0.0197314	248873922	CT	C	SDR002_120
chr1-248873922-CT-C	REF_count	0.980062	248873922	CT	C	SDR002_120
chr1-248873922-CT-C	HET_count	0.000206612	248873922	CT	C	SDR002_120
chr1-248873922-CT-C	ALT_count	0	248873922	CT	C	SDR002_120
chr1-248873970-T-C	NA_count	0.0197314	248873970	T	C	SDR002_120
chr1-248873970-T-C	REF_count	0.979752	248873970	T	C	SDR002_120
chr1-248873970-T-C	HET_count	0.000516529	248873970	T	C	SDR002_120
chr1-248873970-T-C	ALT_count	0	248873970	T	C	SDR002_120
chr1-248873846-C-T	NA_count	0.0197314	248873846	C	T	SDR002_120
chr1-248873846-C-T	REF_count	0.979339	248873846	C	T	SDR002_120
chr1-248873846-C-T	HET_count	0.000929752	248873846	C	T	SDR002_120
chr1-248873846-C-T	ALT_count	0	248873846	C	T	SDR002_120
chr1-248873864-GC-G	NA_count	0.0197314	248873864	GC	G	SDR002_120
chr1-248873864-GC-G	REF_count	0.980165	248873864	GC	G	SDR002_120
chr1-248873864-GC-G	HET_count	0.000103306	248873864	GC	G	SDR002_120
chr1-248873864-GC-G	ALT_count	0	248873864	GC	G	SDR002_120
chr1-248873894-T-C	NA_count	0.0197314	248873894	T	C	SDR002_120
chr1-248873894-T-C	REF_count	0.980062	248873894	T	C	SDR002_120
chr1-248873894-T-C	HET_count	0.000206612	248873894	T	C	SDR002_120
chr1-248873894-T-C	ALT_count	0	248873894	T	C	SDR002_120
chr1-248873929-TG-T	NA_count	0.0197314	248873929	TG	T	SDR002_120
chr1-248873929-TG-T	REF_count	0.980165	248873929	TG	T	SDR002_120
chr1-248873929-TG-T	HET_count	0.000103306	248873929	TG	T	SDR002_120
chr1-248873929-TG-T	ALT_count	0	248873929	TG	T	SDR002_120
chr1-248873852-AGT-A	NA_count	0.0197314	248873852	AGT	A	SDR002_120
chr1-248873852-AGT-A	REF_count	0.980165	248873852	AGT	A	SDR002_120
chr1-248873852-AGT-A	HET_count	0.000103306	248873852	AGT	A	SDR002_120
chr1-248873852-AGT-A	ALT_count	0	248873852	AGT	A	SDR002_120
chr1-248873907-T-C	NA_count	0.0197314	248873907	T	C	SDR002_120
chr1-248873907-T-C	REF_count	0.979752	248873907	T	C	SDR002_120
chr1-248873907-T-C	HET_count	0.000516529	248873907	T	C	SDR002_120
chr1-248873907-T-C	ALT_count	0	248873907	T	C	SDR002_120
chr1-248873944-GA-G	NA_count	0.0197314	248873944	GA	G	SDR002_120
chr1-248873944-GA-G	REF_count	0.980165	248873944	GA	G	SDR002_120
chr1-248873944-GA-G	HET_count	0.000103306	248873944	GA	G	SDR002_120
chr1-248873944-GA-G	ALT_count	0	248873944	GA	G	SDR002_120
chr1-248873974-A-G	NA_count	0.0197314	248873974	A	G	SDR002_120
chr1-248873974-A-G	REF_count	0.979236	248873974	A	G	SDR002_120
chr1-248873974-A-G	HET_count	0.00103306	248873974	A	G	SDR002_120
chr1-248873974-A-G	ALT_count	0	248873974	A	G	SDR002_120
chr1-248873856-T-A	NA_count	0.0197314	248873856	T	A	SDR002_120
chr1-248873856-T-A	REF_count	0.980062	248873856	T	A	SDR002_120
chr1-248873856-T-A	HET_count	0.000206612	248873856	T	A	SDR002_120
chr1-248873856-T-A	ALT_count	0	248873856	T	A	SDR002_120
chr1-248873956-T-A	NA_count	0.0197314	248873956	T	A	SDR002_120
chr1-248873956-T-A	REF_count	0.979855	248873956	T	A	SDR002_120
chr1-248873956-T-A	HET_count	0.000413223	248873956	T	A	SDR002_120
chr1-248873956-T-A	ALT_count	0	248873956	T	A	SDR002_120
chr1-248873843-C-T	NA_count	0.0197314	248873843	C	T	SDR002_120
chr1-248873843-C-T	REF_count	0.979339	248873843	C	T	SDR002_120
chr1-248873843-C-T	HET_count	0.000929752	248873843	C	T	SDR002_120
chr1-248873843-C-T	ALT_count	0	248873843	C	T	SDR002_120
chr1-248873929-T-C	NA_count	0.0197314	248873929	T	C	SDR002_120
chr1-248873929-T-C	REF_count	0.979545	248873929	T	C	SDR002_120
chr1-248873929-T-C	HET_count	0.00072314	248873929	T	C	SDR002_120
chr1-248873929-T-C	ALT_count	0	248873929	T	C	SDR002_120
chr1-248873833-G-A	NA_count	0.0197314	248873833	G	A	SDR002_120
chr1-248873833-G-A	REF_count	0.979442	248873833	G	A	SDR002_120
chr1-248873833-G-A	HET_count	0.000826446	248873833	G	A	SDR002_120
chr1-248873833-G-A	ALT_count	0	248873833	G	A	SDR002_120
chr1-248873877-A-G	NA_count	0.0197314	248873877	A	G	SDR002_120
chr1-248873877-A-G	REF_count	0.979752	248873877	A	G	SDR002_120
chr1-248873877-A-G	HET_count	0.000516529	248873877	A	G	SDR002_120
chr1-248873877-A-G	ALT_count	0	248873877	A	G	SDR002_120
chr1-248873933-G-A	NA_count	0.0197314	248873933	G	A	SDR002_120
chr1-248873933-G-A	REF_count	0.979545	248873933	G	A	SDR002_120
chr1-248873933-G-A	HET_count	0.00072314	248873933	G	A	SDR002_120
chr1-248873933-G-A	ALT_count	0	248873933	G	A	SDR002_120
chr1-248873896-A-G	NA_count	0.0197314	248873896	A	G	SDR002_120
chr1-248873896-A-G	REF_count	0.979442	248873896	A	G	SDR002_120
chr1-248873896-A-G	HET_count	0.000826446	248873896	A	G	SDR002_120
chr1-248873896-A-G	ALT_count	0	248873896	A	G	SDR002_120
chr1-248873860-G-A	NA_count	0.0197314	248873860	G	A	SDR002_120
chr1-248873860-G-A	REF_count	0.979752	248873860	G	A	SDR002_120
chr1-248873860-G-A	HET_count	0.000516529	248873860	G	A	SDR002_120
chr1-248873860-G-A	ALT_count	0	248873860	G	A	SDR002_120
chr1-248873921-T-C	NA_count	0.0197314	248873921	T	C	SDR002_120
chr1-248873921-T-C	REF_count	0.978409	248873921	T	C	SDR002_120
chr1-248873921-T-C	HET_count	0.0018595	248873921	T	C	SDR002_120
chr1-248873921-T-C	ALT_count	0	248873921	T	C	SDR002_120
chr1-248873824-A-G	NA_count	0.0197314	248873824	A	G	SDR002_120
chr1-248873824-A-G	REF_count	0.980269	248873824	A	G	SDR002_120
chr1-248873824-A-G	HET_count	0	248873824	A	G	SDR002_120
chr1-248873824-A-G	ALT_count	0	248873824	A	G	SDR002_120
chr1-248873964-T-C	NA_count	0.0197314	248873964	T	C	SDR002_120
chr1-248873964-T-C	REF_count	0.978926	248873964	T	C	SDR002_120
chr1-248873964-T-C	HET_count	0.00134298	248873964	T	C	SDR002_120
chr1-248873964-T-C	ALT_count	0	248873964	T	C	SDR002_120
chr1-248873897-G-A	NA_count	0.0197314	248873897	G	A	SDR002_120
chr1-248873897-G-A	REF_count	0.980062	248873897	G	A	SDR002_120
chr1-248873897-G-A	HET_count	0.000206612	248873897	G	A	SDR002_120
chr1-248873897-G-A	ALT_count	0	248873897	G	A	SDR002_120
chr1-248873827-C-T	NA_count	0.0197314	248873827	C	T	SDR002_120
chr1-248873827-C-T	REF_count	0.979959	248873827	C	T	SDR002_120
chr1-248873827-C-T	HET_count	0.000309917	248873827	C	T	SDR002_120
chr1-248873827-C-T	ALT_count	0	248873827	C	T	SDR002_120
chr1-248873918-T-C	NA_count	0.0197314	248873918	T	C	SDR002_120
chr1-248873918-T-C	REF_count	0.979236	248873918	T	C	SDR002_120
chr1-248873918-T-C	HET_count	0.00103306	248873918	T	C	SDR002_120
chr1-248873918-T-C	ALT_count	0	248873918	T	C	SDR002_120
chr1-248873973-T-C	NA_count	0.0197314	248873973	T	C	SDR002_120
chr1-248873973-T-C	REF_count	0.979236	248873973	T	C	SDR002_120
chr1-248873973-T-C	HET_count	0.00103306	248873973	T	C	SDR002_120
chr1-248873973-T-C	ALT_count	0	248873973	T	C	SDR002_120
chr1-248873904-G-A	NA_count	0.0197314	248873904	G	A	SDR002_120
chr1-248873904-G-A	REF_count	0.979959	248873904	G	A	SDR002_120
chr1-248873904-G-A	HET_count	0.000309917	248873904	G	A	SDR002_120
chr1-248873904-G-A	ALT_count	0	248873904	G	A	SDR002_120
chr1-248873884-A-C	NA_count	0.0197314	248873884	A	C	SDR002_120
chr1-248873884-A-C	REF_count	0.980062	248873884	A	C	SDR002_120
chr1-248873884-A-C	HET_count	0.000206612	248873884	A	C	SDR002_120
chr1-248873884-A-C	ALT_count	0	248873884	A	C	SDR002_120
chr1-248873888-T-C	NA_count	0.0197314	248873888	T	C	SDR002_120
chr1-248873888-T-C	REF_count	0.978822	248873888	T	C	SDR002_120
chr1-248873888-T-C	HET_count	0.00144628	248873888	T	C	SDR002_120
chr1-248873888-T-C	ALT_count	0	248873888	T	C	SDR002_120
chr1-248873980-T-G	NA_count	0.0197314	248873980	T	G	SDR002_120
chr1-248873980-T-G	REF_count	0.980165	248873980	T	G	SDR002_120
chr1-248873980-T-G	HET_count	0.000103306	248873980	T	G	SDR002_120
chr1-248873980-T-G	ALT_count	0	248873980	T	G	SDR002_120
chr1-248873945-A-G	NA_count	0.0197314	248873945	A	G	SDR002_120
chr1-248873945-A-G	REF_count	0.979236	248873945	A	G	SDR002_120
chr1-248873945-A-G	HET_count	0.00103306	248873945	A	G	SDR002_120
chr1-248873945-A-G	ALT_count	0	248873945	A	G	SDR002_120
chr1-248873972-T-C	NA_count	0.0197314	248873972	T	C	SDR002_120
chr1-248873972-T-C	REF_count	0.979545	248873972	T	C	SDR002_120
chr1-248873972-T-C	HET_count	0.00072314	248873972	T	C	SDR002_120
chr1-248873972-T-C	ALT_count	0	248873972	T	C	SDR002_120
chr1-248873922-C-T	NA_count	0.0197314	248873922	C	T	SDR002_120
chr1-248873922-C-T	REF_count	0.979959	248873922	C	T	SDR002_120
chr1-248873922-C-T	HET_count	0.000309917	248873922	C	T	SDR002_120
chr1-248873922-C-T	ALT_count	0	248873922	C	T	SDR002_120
chr1-248873829-A-T	NA_count	0.0197314	248873829	A	T	SDR002_120
chr1-248873829-A-T	REF_count	0.980062	248873829	A	T	SDR002_120
chr1-248873829-A-T	HET_count	0.000206612	248873829	A	T	SDR002_120
chr1-248873829-A-T	ALT_count	0	248873829	A	T	SDR002_120
chr1-248873850-C-T	NA_count	0.0197314	248873850	C	T	SDR002_120
chr1-248873850-C-T	REF_count	0.979029	248873850	C	T	SDR002_120
chr1-248873850-C-T	HET_count	0.00123967	248873850	C	T	SDR002_120
chr1-248873850-C-T	ALT_count	0	248873850	C	T	SDR002_120
chr1-248873816-C-CA	NA_count	0.0197314	248873816	C	CA	SDR002_120
chr1-248873816-C-CA	REF_count	0.980062	248873816	C	CA	SDR002_120
chr1-248873816-C-CA	HET_count	0.000206612	248873816	C	CA	SDR002_120
chr1-248873816-C-CA	ALT_count	0	248873816	C	CA	SDR002_120
chr1-248873915-T-C	NA_count	0.0197314	248873915	T	C	SDR002_120
chr1-248873915-T-C	REF_count	0.979959	248873915	T	C	SDR002_120
chr1-248873915-T-C	HET_count	0.000309917	248873915	T	C	SDR002_120
chr1-248873915-T-C	ALT_count	0	248873915	T	C	SDR002_120
chr1-248873891-AG-A	NA_count	0.0197314	248873891	AG	A	SDR002_120
chr1-248873891-AG-A	REF_count	0.980165	248873891	AG	A	SDR002_120
chr1-248873891-AG-A	HET_count	0.000103306	248873891	AG	A	SDR002_120
chr1-248873891-AG-A	ALT_count	0	248873891	AG	A	SDR002_120
chr1-248873941-T-A	NA_count	0.0197314	248873941	T	A	SDR002_120
chr1-248873941-T-A	REF_count	0.980062	248873941	T	A	SDR002_120
chr1-248873941-T-A	HET_count	0.000206612	248873941	T	A	SDR002_120
chr1-248873941-T-A	ALT_count	0	248873941	T	A	SDR002_120
chr1-248873978-T-C	NA_count	0.0197314	248873978	T	C	SDR002_120
chr1-248873978-T-C	REF_count	0.978616	248873978	T	C	SDR002_120
chr1-248873978-T-C	HET_count	0.00165289	248873978	T	C	SDR002_120
chr1-248873978-T-C	ALT_count	0	248873978	T	C	SDR002_120
chr1-248873887-C-T	NA_count	0.0197314	248873887	C	T	SDR002_120
chr1-248873887-C-T	REF_count	0.979855	248873887	C	T	SDR002_120
chr1-248873887-C-T	HET_count	0.000413223	248873887	C	T	SDR002_120
chr1-248873887-C-T	ALT_count	0	248873887	C	T	SDR002_120
chr1-248873903-T-C	NA_count	0.0196281	248873903	T	C	SDR002_120
chr1-248873903-T-C	REF_count	0.979442	248873903	T	C	SDR002_120
chr1-248873903-T-C	HET_count	0.000929752	248873903	T	C	SDR002_120
chr1-248873903-T-C	ALT_count	0	248873903	T	C	SDR002_120
chr1-248873873-T-C	NA_count	0.0196281	248873873	T	C	SDR002_120
chr1-248873873-T-C	REF_count	0.979545	248873873	T	C	SDR002_120
chr1-248873873-T-C	HET_count	0.000826446	248873873	T	C	SDR002_120
chr1-248873873-T-C	ALT_count	0	248873873	T	C	SDR002_120
chr1-248873852-A-G	NA_count	0.0197314	248873852	A	G	SDR002_120
chr1-248873852-A-G	REF_count	0.979442	248873852	A	G	SDR002_120
chr1-248873852-A-G	HET_count	0.000826446	248873852	A	G	SDR002_120
chr1-248873852-A-G	ALT_count	0	248873852	A	G	SDR002_120
chr1-248873924-C-T	NA_count	0.0197314	248873924	C	T	SDR002_120
chr1-248873924-C-T	REF_count	0.979442	248873924	C	T	SDR002_120
chr1-248873924-C-T	HET_count	0.000826446	248873924	C	T	SDR002_120
chr1-248873924-C-T	ALT_count	0	248873924	C	T	SDR002_120
chr1-248873891-A-G	NA_count	0.0197314	248873891	A	G	SDR002_120
chr1-248873891-A-G	REF_count	0.978822	248873891	A	G	SDR002_120
chr1-248873891-A-G	HET_count	0.00144628	248873891	A	G	SDR002_120
chr1-248873891-A-G	ALT_count	0	248873891	A	G	SDR002_120
chr1-248873968-T-C	NA_count	0.0197314	248873968	T	C	SDR002_120
chr1-248873968-T-C	REF_count	0.978822	248873968	T	C	SDR002_120
chr1-248873968-T-C	HET_count	0.00144628	248873968	T	C	SDR002_120
chr1-248873968-T-C	ALT_count	0	248873968	T	C	SDR002_120
chr1-248873853-G-T	NA_count	0.0197314	248873853	G	T	SDR002_120
chr1-248873853-G-T	REF_count	0.980165	248873853	G	T	SDR002_120
chr1-248873853-G-T	HET_count	0.000103306	248873853	G	T	SDR002_120
chr1-248873853-G-T	ALT_count	0	248873853	G	T	SDR002_120
chr1-248873886-A-G	NA_count	0.0197314	248873886	A	G	SDR002_120
chr1-248873886-A-G	REF_count	0.979855	248873886	A	G	SDR002_120
chr1-248873886-A-G	HET_count	0.000413223	248873886	A	G	SDR002_120
chr1-248873886-A-G	ALT_count	0	248873886	A	G	SDR002_120
chr1-248873818-AG-A	NA_count	0.0197314	248873818	AG	A	SDR002_120
chr1-248873818-AG-A	REF_count	0.980165	248873818	AG	A	SDR002_120
chr1-248873818-AG-A	HET_count	0.000103306	248873818	AG	A	SDR002_120
chr1-248873818-AG-A	ALT_count	0	248873818	AG	A	SDR002_120
chr1-248873890-A-G	NA_count	0.0197314	248873890	A	G	SDR002_120
chr1-248873890-A-G	REF_count	0.979545	248873890	A	G	SDR002_120
chr1-248873890-A-G	HET_count	0.00072314	248873890	A	G	SDR002_120
chr1-248873890-A-G	ALT_count	0	248873890	A	G	SDR002_120
chr1-248873845-G-T	NA_count	0.0197314	248873845	G	T	SDR002_120
chr1-248873845-G-T	REF_count	0.980165	248873845	G	T	SDR002_120
chr1-248873845-G-T	HET_count	0.000103306	248873845	G	T	SDR002_120
chr1-248873845-G-T	ALT_count	0	248873845	G	T	SDR002_120
chr1-248873874-C-T	NA_count	0.0197314	248873874	C	T	SDR002_120
chr1-248873874-C-T	REF_count	0.980062	248873874	C	T	SDR002_120
chr1-248873874-C-T	HET_count	0.000206612	248873874	C	T	SDR002_120
chr1-248873874-C-T	ALT_count	0	248873874	C	T	SDR002_120
chr1-248873948-C-G	NA_count	0.0197314	248873948	C	G	SDR002_120
chr1-248873948-C-G	REF_count	0.980062	248873948	C	G	SDR002_120
chr1-248873948-C-G	HET_count	0.000206612	248873948	C	G	SDR002_120
chr1-248873948-C-G	ALT_count	0	248873948	C	G	SDR002_120
chr1-248873965-C-T	NA_count	0.0197314	248873965	C	T	SDR002_120
chr1-248873965-C-T	REF_count	0.979442	248873965	C	T	SDR002_120
chr1-248873965-C-T	HET_count	0.000826446	248873965	C	T	SDR002_120
chr1-248873965-C-T	ALT_count	0	248873965	C	T	SDR002_120
chr1-248873841-C-T	NA_count	0.0197314	248873841	C	T	SDR002_120
chr1-248873841-C-T	REF_count	0.979649	248873841	C	T	SDR002_120
chr1-248873841-C-T	HET_count	0.000619835	248873841	C	T	SDR002_120
chr1-248873841-C-T	ALT_count	0	248873841	C	T	SDR002_120
chr1-248873963-T-A	NA_count	0.0197314	248873963	T	A	SDR002_120
chr1-248873963-T-A	REF_count	0.980165	248873963	T	A	SDR002_120
chr1-248873963-T-A	HET_count	0.000103306	248873963	T	A	SDR002_120
chr1-248873963-T-A	ALT_count	0	248873963	T	A	SDR002_120
chr1-248873970-T-A	NA_count	0.0197314	248873970	T	A	SDR002_120
chr1-248873970-T-A	REF_count	0.979959	248873970	T	A	SDR002_120
chr1-248873970-T-A	HET_count	0.000309917	248873970	T	A	SDR002_120
chr1-248873970-T-A	ALT_count	0	248873970	T	A	SDR002_120
chr1-248873912-G-A	NA_count	0.0197314	248873912	G	A	SDR002_120
chr1-248873912-G-A	REF_count	0.980062	248873912	G	A	SDR002_120
chr1-248873912-G-A	HET_count	0.000206612	248873912	G	A	SDR002_120
chr1-248873912-G-A	ALT_count	0	248873912	G	A	SDR002_120
chr1-248873954-T-G	NA_count	0.0197314	248873954	T	G	SDR002_120
chr1-248873954-T-G	REF_count	0.980062	248873954	T	G	SDR002_120
chr1-248873954-T-G	HET_count	0.000206612	248873954	T	G	SDR002_120
chr1-248873954-T-G	ALT_count	0	248873954	T	G	SDR002_120
chr1-248873934-G-A	NA_count	0.0197314	248873934	G	A	SDR002_120
chr1-248873934-G-A	REF_count	0.979855	248873934	G	A	SDR002_120
chr1-248873934-G-A	HET_count	0.000413223	248873934	G	A	SDR002_120
chr1-248873934-G-A	ALT_count	0	248873934	G	A	SDR002_120
chr1-248873918-T-A	NA_count	0.0197314	248873918	T	A	SDR002_120
chr1-248873918-T-A	REF_count	0.979442	248873918	T	A	SDR002_120
chr1-248873918-T-A	HET_count	0.000826446	248873918	T	A	SDR002_120
chr1-248873918-T-A	ALT_count	0	248873918	T	A	SDR002_120
chr1-248873814-CA-C	NA_count	0.0197314	248873814	CA	C	SDR002_120
chr1-248873814-CA-C	REF_count	0.980165	248873814	CA	C	SDR002_120
chr1-248873814-CA-C	HET_count	0.000103306	248873814	CA	C	SDR002_120
chr1-248873814-CA-C	ALT_count	0	248873814	CA	C	SDR002_120
chr1-248873834-A-T	NA_count	0.0197314	248873834	A	T	SDR002_120
chr1-248873834-A-T	REF_count	0.979855	248873834	A	T	SDR002_120
chr1-248873834-A-T	HET_count	0.000413223	248873834	A	T	SDR002_120
chr1-248873834-A-T	ALT_count	0	248873834	A	T	SDR002_120
chr1-248873942-T-A	NA_count	0.0197314	248873942	T	A	SDR002_120
chr1-248873942-T-A	REF_count	0.980062	248873942	T	A	SDR002_120
chr1-248873942-T-A	HET_count	0.000206612	248873942	T	A	SDR002_120
chr1-248873942-T-A	ALT_count	0	248873942	T	A	SDR002_120
chr1-248873949-C-T	NA_count	0.0197314	248873949	C	T	SDR002_120
chr1-248873949-C-T	REF_count	0.979959	248873949	C	T	SDR002_120
chr1-248873949-C-T	HET_count	0.000309917	248873949	C	T	SDR002_120
chr1-248873949-C-T	ALT_count	0	248873949	C	T	SDR002_120
chr1-248873813-AC-A	NA_count	0.0197314	248873813	AC	A	SDR002_120
chr1-248873813-AC-A	REF_count	0.980165	248873813	AC	A	SDR002_120
chr1-248873813-AC-A	HET_count	0.000103306	248873813	AC	A	SDR002_120
chr1-248873813-AC-A	ALT_count	0	248873813	AC	A	SDR002_120
chr1-248873983-T-G	NA_count	0.0197314	248873983	T	G	SDR002_120
chr1-248873983-T-G	REF_count	0.980165	248873983	T	G	SDR002_120
chr1-248873983-T-G	HET_count	0.000103306	248873983	T	G	SDR002_120
chr1-248873983-T-G	ALT_count	0	248873983	T	G	SDR002_120
chr1-248873909-C-T	NA_count	0.0197314	248873909	C	T	SDR002_120
chr1-248873909-C-T	REF_count	0.979959	248873909	C	T	SDR002_120
chr1-248873909-C-T	HET_count	0.000309917	248873909	C	T	SDR002_120
chr1-248873909-C-T	ALT_count	0	248873909	C	T	SDR002_120
chr1-248873882-C-T	NA_count	0.0197314	248873882	C	T	SDR002_120
chr1-248873882-C-T	REF_count	0.979752	248873882	C	T	SDR002_120
chr1-248873882-C-T	HET_count	0.000516529	248873882	C	T	SDR002_120
chr1-248873882-C-T	ALT_count	0	248873882	C	T	SDR002_120
chr1-248873822-T-A	NA_count	0.0197314	248873822	T	A	SDR002_120
chr1-248873822-T-A	REF_count	0.980062	248873822	T	A	SDR002_120
chr1-248873822-T-A	HET_count	0.000206612	248873822	T	A	SDR002_120
chr1-248873822-T-A	ALT_count	0	248873822	T	A	SDR002_120
chr1-248873813-A-AC	NA_count	0.0197314	248873813	A	AC	SDR002_120
chr1-248873813-A-AC	REF_count	0.980165	248873813	A	AC	SDR002_120
chr1-248873813-A-AC	HET_count	0.000103306	248873813	A	AC	SDR002_120
chr1-248873813-A-AC	ALT_count	0	248873813	A	AC	SDR002_120
chr1-248873926-G-A	NA_count	0.0197314	248873926	G	A	SDR002_120
chr1-248873926-G-A	REF_count	0.979649	248873926	G	A	SDR002_120
chr1-248873926-G-A	HET_count	0.000619835	248873926	G	A	SDR002_120
chr1-248873926-G-A	ALT_count	0	248873926	G	A	SDR002_120
chr1-248873982-AT-A	NA_count	0.0197314	248873982	AT	A	SDR002_120
chr1-248873982-AT-A	REF_count	0.980062	248873982	AT	A	SDR002_120
chr1-248873982-AT-A	HET_count	0.000206612	248873982	AT	A	SDR002_120
chr1-248873982-AT-A	ALT_count	0	248873982	AT	A	SDR002_120
chr1-248873859-G-A	NA_count	0.0197314	248873859	G	A	SDR002_120
chr1-248873859-G-A	REF_count	0.979855	248873859	G	A	SDR002_120
chr1-248873859-G-A	HET_count	0.000413223	248873859	G	A	SDR002_120
chr1-248873859-G-A	ALT_count	0	248873859	G	A	SDR002_120
chr1-248873862-T-A	NA_count	0.0197314	248873862	T	A	SDR002_120
chr1-248873862-T-A	REF_count	0.980062	248873862	T	A	SDR002_120
chr1-248873862-T-A	HET_count	0.000206612	248873862	T	A	SDR002_120
chr1-248873862-T-A	ALT_count	0	248873862	T	A	SDR002_120
chr1-248873896-A-T	NA_count	0.0197314	248873896	A	T	SDR002_120
chr1-248873896-A-T	REF_count	0.979959	248873896	A	T	SDR002_120
chr1-248873896-A-T	HET_count	0.000309917	248873896	A	T	SDR002_120
chr1-248873896-A-T	ALT_count	0	248873896	A	T	SDR002_120
chr1-248873872-G-A	NA_count	0.0197314	248873872	G	A	SDR002_120
chr1-248873872-G-A	REF_count	0.979855	248873872	G	A	SDR002_120
chr1-248873872-G-A	HET_count	0.000413223	248873872	G	A	SDR002_120
chr1-248873872-G-A	ALT_count	0	248873872	G	A	SDR002_120
chr1-248873957-G-A	NA_count	0.0197314	248873957	G	A	SDR002_120
chr1-248873957-G-A	REF_count	0.979339	248873957	G	A	SDR002_120
chr1-248873957-G-A	HET_count	0.000929752	248873957	G	A	SDR002_120
chr1-248873957-G-A	ALT_count	0	248873957	G	A	SDR002_120
chr1-248873878-G-A	NA_count	0.0197314	248873878	G	A	SDR002_120
chr1-248873878-G-A	REF_count	0.979752	248873878	G	A	SDR002_120
chr1-248873878-G-A	HET_count	0.000516529	248873878	G	A	SDR002_120
chr1-248873878-G-A	ALT_count	0	248873878	G	A	SDR002_120
chr1-248873967-T-G	NA_count	0.0197314	248873967	T	G	SDR002_120
chr1-248873967-T-G	REF_count	0.980165	248873967	T	G	SDR002_120
chr1-248873967-T-G	HET_count	0.000103306	248873967	T	G	SDR002_120
chr1-248873967-T-G	ALT_count	0	248873967	T	G	SDR002_120
chr1-248873832-T-G	NA_count	0.0197314	248873832	T	G	SDR002_120
chr1-248873832-T-G	REF_count	0.979959	248873832	T	G	SDR002_120
chr1-248873832-T-G	HET_count	0.000309917	248873832	T	G	SDR002_120
chr1-248873832-T-G	ALT_count	0	248873832	T	G	SDR002_120
chr1-248873868-A-T	NA_count	0.0197314	248873868	A	T	SDR002_120
chr1-248873868-A-T	REF_count	0.979855	248873868	A	T	SDR002_120
chr1-248873868-A-T	HET_count	0.000413223	248873868	A	T	SDR002_120
chr1-248873868-A-T	ALT_count	0	248873868	A	T	SDR002_120
chr1-248873969-T-A	NA_count	0.0197314	248873969	T	A	SDR002_120
chr1-248873969-T-A	REF_count	0.980062	248873969	T	A	SDR002_120
chr1-248873969-T-A	HET_count	0.000206612	248873969	T	A	SDR002_120
chr1-248873969-T-A	ALT_count	0	248873969	T	A	SDR002_120
chr1-248873962-AT-A	NA_count	0.0197314	248873962	AT	A	SDR002_120
chr1-248873962-AT-A	REF_count	0.980165	248873962	AT	A	SDR002_120
chr1-248873962-AT-A	HET_count	0.000103306	248873962	AT	A	SDR002_120
chr1-248873962-AT-A	ALT_count	0	248873962	AT	A	SDR002_120
chr1-248873870-TG-T	NA_count	0.0197314	248873870	TG	T	SDR002_120
chr1-248873870-TG-T	REF_count	0.979855	248873870	TG	T	SDR002_120
chr1-248873870-TG-T	HET_count	0.000413223	248873870	TG	T	SDR002_120
chr1-248873870-TG-T	ALT_count	0	248873870	TG	T	SDR002_120
chr1-248873947-T-G	NA_count	0.0197314	248873947	T	G	SDR002_120
chr1-248873947-T-G	REF_count	0.980165	248873947	T	G	SDR002_120
chr1-248873947-T-G	HET_count	0.000103306	248873947	T	G	SDR002_120
chr1-248873947-T-G	ALT_count	0	248873947	T	G	SDR002_120
chr1-248873984-T-A	NA_count	0.0197314	248873984	T	A	SDR002_120
chr1-248873984-T-A	REF_count	0.980165	248873984	T	A	SDR002_120
chr1-248873984-T-A	HET_count	0.000103306	248873984	T	A	SDR002_120
chr1-248873984-T-A	ALT_count	0	248873984	T	A	SDR002_120
chr1-248873862-T-C	NA_count	0.0196281	248873862	T	C	SDR002_120
chr1-248873862-T-C	REF_count	0.979545	248873862	T	C	SDR002_120
chr1-248873862-T-C	HET_count	0.000826446	248873862	T	C	SDR002_120
chr1-248873862-T-C	ALT_count	0	248873862	T	C	SDR002_120
chr1-248873958-A-T	NA_count	0.0197314	248873958	A	T	SDR002_120
chr1-248873958-A-T	REF_count	0.979959	248873958	A	T	SDR002_120
chr1-248873958-A-T	HET_count	0.000309917	248873958	A	T	SDR002_120
chr1-248873958-A-T	ALT_count	0	248873958	A	T	SDR002_120
chr1-248873831-G-A	NA_count	0.0197314	248873831	G	A	SDR002_120
chr1-248873831-G-A	REF_count	0.979959	248873831	G	A	SDR002_120
chr1-248873831-G-A	HET_count	0.000309917	248873831	G	A	SDR002_120
chr1-248873831-G-A	ALT_count	0	248873831	G	A	SDR002_120
chr1-248873898-C-T	NA_count	0.0197314	248873898	C	T	SDR002_120
chr1-248873898-C-T	REF_count	0.979855	248873898	C	T	SDR002_120
chr1-248873898-C-T	HET_count	0.000413223	248873898	C	T	SDR002_120
chr1-248873898-C-T	ALT_count	0	248873898	C	T	SDR002_120
chr1-248873943-C-T	NA_count	0.0197314	248873943	C	T	SDR002_120
chr1-248873943-C-T	REF_count	0.979132	248873943	C	T	SDR002_120
chr1-248873943-C-T	HET_count	0.00113636	248873943	C	T	SDR002_120
chr1-248873943-C-T	ALT_count	0	248873943	C	T	SDR002_120
chr1-248873861-A-G	NA_count	0.0196281	248873861	A	G	SDR002_120
chr1-248873861-A-G	REF_count	0.979442	248873861	A	G	SDR002_120
chr1-248873861-A-G	HET_count	0.000929752	248873861	A	G	SDR002_120
chr1-248873861-A-G	ALT_count	0	248873861	A	G	SDR002_120
chr1-248873917-C-T	NA_count	0.0197314	248873917	C	T	SDR002_120
chr1-248873917-C-T	REF_count	0.980165	248873917	C	T	SDR002_120
chr1-248873917-C-T	HET_count	0.000103306	248873917	C	T	SDR002_120
chr1-248873917-C-T	ALT_count	0	248873917	C	T	SDR002_120
chr1-248873914-T-C	NA_count	0.0197314	248873914	T	C	SDR002_120
chr1-248873914-T-C	REF_count	0.979649	248873914	T	C	SDR002_120
chr1-248873914-T-C	HET_count	0.000619835	248873914	T	C	SDR002_120
chr1-248873914-T-C	ALT_count	0	248873914	T	C	SDR002_120
chr1-248873855-G-A	NA_count	0.0197314	248873855	G	A	SDR002_120
chr1-248873855-G-A	REF_count	0.980062	248873855	G	A	SDR002_120
chr1-248873855-G-A	HET_count	0.000206612	248873855	G	A	SDR002_120
chr1-248873855-G-A	ALT_count	0	248873855	G	A	SDR002_120
chr1-248873892-G-A	NA_count	0.0197314	248873892	G	A	SDR002_120
chr1-248873892-G-A	REF_count	0.980062	248873892	G	A	SDR002_120
chr1-248873892-G-A	HET_count	0.000206612	248873892	G	A	SDR002_120
chr1-248873892-G-A	ALT_count	0	248873892	G	A	SDR002_120
chr1-248873921-T-G	NA_count	0.0197314	248873921	T	G	SDR002_120
chr1-248873921-T-G	REF_count	0.980165	248873921	T	G	SDR002_120
chr1-248873921-T-G	HET_count	0.000103306	248873921	T	G	SDR002_120
chr1-248873921-T-G	ALT_count	0	248873921	T	G	SDR002_120
chr1-248873973-TA-T	NA_count	0.0197314	248873973	TA	T	SDR002_120
chr1-248873973-TA-T	REF_count	0.980165	248873973	TA	T	SDR002_120
chr1-248873973-TA-T	HET_count	0.000103306	248873973	TA	T	SDR002_120
chr1-248873973-TA-T	ALT_count	0	248873973	TA	T	SDR002_120
chr1-248873850-C-G	NA_count	0.0197314	248873850	C	G	SDR002_120
chr1-248873850-C-G	REF_count	0.980165	248873850	C	G	SDR002_120
chr1-248873850-C-G	HET_count	0.000103306	248873850	C	G	SDR002_120
chr1-248873850-C-G	ALT_count	0	248873850	C	G	SDR002_120
chr1-248873822-T-C	NA_count	0.0197314	248873822	T	C	SDR002_120
chr1-248873822-T-C	REF_count	0.979752	248873822	T	C	SDR002_120
chr1-248873822-T-C	HET_count	0.000516529	248873822	T	C	SDR002_120
chr1-248873822-T-C	ALT_count	0	248873822	T	C	SDR002_120
chr1-248873890-A-T	NA_count	0.0197314	248873890	A	T	SDR002_120
chr1-248873890-A-T	REF_count	0.980062	248873890	A	T	SDR002_120
chr1-248873890-A-T	HET_count	0.000206612	248873890	A	T	SDR002_120
chr1-248873890-A-T	ALT_count	0	248873890	A	T	SDR002_120
chr1-248873870-T-A	NA_count	0.0197314	248873870	T	A	SDR002_120
chr1-248873870-T-A	REF_count	0.980062	248873870	T	A	SDR002_120
chr1-248873870-T-A	HET_count	0.000206612	248873870	T	A	SDR002_120
chr1-248873870-T-A	ALT_count	0	248873870	T	A	SDR002_120
chr1-248873839-C-T	NA_count	0.0197314	248873839	C	T	SDR002_120
chr1-248873839-C-T	REF_count	0.979752	248873839	C	T	SDR002_120
chr1-248873839-C-T	HET_count	0.000516529	248873839	C	T	SDR002_120
chr1-248873839-C-T	ALT_count	0	248873839	C	T	SDR002_120
chr1-248873839-C-G	NA_count	0.0197314	248873839	C	G	SDR002_120
chr1-248873839-C-G	REF_count	0.980062	248873839	C	G	SDR002_120
chr1-248873839-C-G	HET_count	0.000206612	248873839	C	G	SDR002_120
chr1-248873839-C-G	ALT_count	0	248873839	C	G	SDR002_120
chr1-248873845-G-A	NA_count	0.0197314	248873845	G	A	SDR002_120
chr1-248873845-G-A	REF_count	0.979959	248873845	G	A	SDR002_120
chr1-248873845-G-A	HET_count	0.000309917	248873845	G	A	SDR002_120
chr1-248873845-G-A	ALT_count	0	248873845	G	A	SDR002_120
chr1-248873881-G-A	NA_count	0.0197314	248873881	G	A	SDR002_120
chr1-248873881-G-A	REF_count	0.979959	248873881	G	A	SDR002_120
chr1-248873881-G-A	HET_count	0.000309917	248873881	G	A	SDR002_120
chr1-248873881-G-A	ALT_count	0	248873881	G	A	SDR002_120
chr1-248873959-C-T	NA_count	0.0197314	248873959	C	T	SDR002_120
chr1-248873959-C-T	REF_count	0.979339	248873959	C	T	SDR002_120
chr1-248873959-C-T	HET_count	0.000929752	248873959	C	T	SDR002_120
chr1-248873959-C-T	ALT_count	0	248873959	C	T	SDR002_120
chr1-248873967-T-A	NA_count	0.0197314	248873967	T	A	SDR002_120
chr1-248873967-T-A	REF_count	0.980165	248873967	T	A	SDR002_120
chr1-248873967-T-A	HET_count	0.000103306	248873967	T	A	SDR002_120
chr1-248873967-T-A	ALT_count	0	248873967	T	A	SDR002_120
chr1-248873869-G-A	NA_count	0.0197314	248873869	G	A	SDR002_120
chr1-248873869-G-A	REF_count	0.979752	248873869	G	A	SDR002_120
chr1-248873869-G-A	HET_count	0.000516529	248873869	G	A	SDR002_120
chr1-248873869-G-A	ALT_count	0	248873869	G	A	SDR002_120
chr1-248873906-C-T	NA_count	0.0197314	248873906	C	T	SDR002_120
chr1-248873906-C-T	REF_count	0.980062	248873906	C	T	SDR002_120
chr1-248873906-C-T	HET_count	0.000206612	248873906	C	T	SDR002_120
chr1-248873906-C-T	ALT_count	0	248873906	C	T	SDR002_120
chr1-248873968-T-G	NA_count	0.0197314	248873968	T	G	SDR002_120
chr1-248873968-T-G	REF_count	0.980062	248873968	T	G	SDR002_120
chr1-248873968-T-G	HET_count	0.000206612	248873968	T	G	SDR002_120
chr1-248873968-T-G	ALT_count	0	248873968	T	G	SDR002_120
chr1-248873866-C-T	NA_count	0.0197314	248873866	C	T	SDR002_120
chr1-248873866-C-T	REF_count	0.979442	248873866	C	T	SDR002_120
chr1-248873866-C-T	HET_count	0.000826446	248873866	C	T	SDR002_120
chr1-248873866-C-T	ALT_count	0	248873866	C	T	SDR002_120
chr1-248873894-TA-T	NA_count	0.0197314	248873894	TA	T	SDR002_120
chr1-248873894-TA-T	REF_count	0.979752	248873894	TA	T	SDR002_120
chr1-248873894-TA-T	HET_count	0.000516529	248873894	TA	T	SDR002_120
chr1-248873894-TA-T	ALT_count	0	248873894	TA	T	SDR002_120
chr1-248873989-G-C	NA_count	0.0197314	248873989	G	C	SDR002_120
chr1-248873989-G-C	REF_count	0.980165	248873989	G	C	SDR002_120
chr1-248873989-G-C	HET_count	0.000103306	248873989	G	C	SDR002_120
chr1-248873989-G-C	ALT_count	0	248873989	G	C	SDR002_120
chr1-248873971-AT-A	NA_count	0.0197314	248873971	AT	A	SDR002_120
chr1-248873971-AT-A	REF_count	0.980062	248873971	AT	A	SDR002_120
chr1-248873971-AT-A	HET_count	0.000206612	248873971	AT	A	SDR002_120
chr1-248873971-AT-A	ALT_count	0	248873971	AT	A	SDR002_120
chr1-248873818-A-AG	NA_count	0.0197314	248873818	A	AG	SDR002_120
chr1-248873818-A-AG	REF_count	0.980165	248873818	A	AG	SDR002_120
chr1-248873818-A-AG	HET_count	0.000103306	248873818	A	AG	SDR002_120
chr1-248873818-A-AG	ALT_count	0	248873818	A	AG	SDR002_120
chr1-248873940-G-A	NA_count	0.0197314	248873940	G	A	SDR002_120
chr1-248873940-G-A	REF_count	0.979236	248873940	G	A	SDR002_120
chr1-248873940-G-A	HET_count	0.00103306	248873940	G	A	SDR002_120
chr1-248873940-G-A	ALT_count	0	248873940	G	A	SDR002_120
chr1-248873985-C-A	NA_count	0.0197314	248873985	C	A	SDR002_120
chr1-248873985-C-A	REF_count	0.980165	248873985	C	A	SDR002_120
chr1-248873985-C-A	HET_count	0.000103306	248873985	C	A	SDR002_120
chr1-248873985-C-A	ALT_count	0	248873985	C	A	SDR002_120
chr1-248873965-CG-C	NA_count	0.0197314	248873965	CG	C	SDR002_120
chr1-248873965-CG-C	REF_count	0.980062	248873965	CG	C	SDR002_120
chr1-248873965-CG-C	HET_count	0.000206612	248873965	CG	C	SDR002_120
chr1-248873965-CG-C	ALT_count	0	248873965	CG	C	SDR002_120
chr1-248873966-G-*,C	NA_count	0.0197314	248873966	G	*,C	SDR002_120
chr1-248873966-G-*,C	REF_count	0.980269	248873966	G	*,C	SDR002_120
chr1-248873966-G-*,C	HET_count	0	248873966	G	*,C	SDR002_120
chr1-248873966-G-*,C	ALT_count	0	248873966	G	*,C	SDR002_120
chr1-248873938-G-A	NA_count	0.0197314	248873938	G	A	SDR002_120
chr1-248873938-G-A	REF_count	0.979649	248873938	G	A	SDR002_120
chr1-248873938-G-A	HET_count	0.000619835	248873938	G	A	SDR002_120
chr1-248873938-G-A	ALT_count	0	248873938	G	A	SDR002_120
chr1-248873821-A-G	NA_count	0.0197314	248873821	A	G	SDR002_120
chr1-248873821-A-G	REF_count	0.980165	248873821	A	G	SDR002_120
chr1-248873821-A-G	HET_count	0.000103306	248873821	A	G	SDR002_120
chr1-248873821-A-G	ALT_count	0	248873821	A	G	SDR002_120
chr1-248873902-T-A	NA_count	0.0197314	248873902	T	A	SDR002_120
chr1-248873902-T-A	REF_count	0.980165	248873902	T	A	SDR002_120
chr1-248873902-T-A	HET_count	0.000103306	248873902	T	A	SDR002_120
chr1-248873902-T-A	ALT_count	0	248873902	T	A	SDR002_120
chr1-248873932-A-T	NA_count	0.0197314	248873932	A	T	SDR002_120
chr1-248873932-A-T	REF_count	0.979959	248873932	A	T	SDR002_120
chr1-248873932-A-T	HET_count	0.000309917	248873932	A	T	SDR002_120
chr1-248873932-A-T	ALT_count	0	248873932	A	T	SDR002_120
chr1-248873900-C-T	NA_count	0.0197314	248873900	C	T	SDR002_120
chr1-248873900-C-T	REF_count	0.980165	248873900	C	T	SDR002_120
chr1-248873900-C-T	HET_count	0.000103306	248873900	C	T	SDR002_120
chr1-248873900-C-T	ALT_count	0	248873900	C	T	SDR002_120
chr1-248873980-T-A	NA_count	0.0197314	248873980	T	A	SDR002_120
chr1-248873980-T-A	REF_count	0.979959	248873980	T	A	SDR002_120
chr1-248873980-T-A	HET_count	0.000309917	248873980	T	A	SDR002_120
chr1-248873980-T-A	ALT_count	0	248873980	T	A	SDR002_120
chr1-248873881-GC-G	NA_count	0.0197314	248873881	GC	G	SDR002_120
chr1-248873881-GC-G	REF_count	0.979855	248873881	GC	G	SDR002_120
chr1-248873881-GC-G	HET_count	0.000413223	248873881	GC	G	SDR002_120
chr1-248873881-GC-G	ALT_count	0	248873881	GC	G	SDR002_120
chr1-248873836-A-T	NA_count	0.0197314	248873836	A	T	SDR002_120
chr1-248873836-A-T	REF_count	0.979959	248873836	A	T	SDR002_120
chr1-248873836-A-T	HET_count	0.000309917	248873836	A	T	SDR002_120
chr1-248873836-A-T	ALT_count	0	248873836	A	T	SDR002_120
chr1-248873962-A-T	NA_count	0.0197314	248873962	A	T	SDR002_120
chr1-248873962-A-T	REF_count	0.979959	248873962	A	T	SDR002_120
chr1-248873962-A-T	HET_count	0.000309917	248873962	A	T	SDR002_120
chr1-248873962-A-T	ALT_count	0	248873962	A	T	SDR002_120
chr1-248873986-C-A	NA_count	0.0197314	248873986	C	A	SDR002_120
chr1-248873986-C-A	REF_count	0.980062	248873986	C	A	SDR002_120
chr1-248873986-C-A	HET_count	0.000206612	248873986	C	A	SDR002_120
chr1-248873986-C-A	ALT_count	0	248873986	C	A	SDR002_120
chr1-248873964-T-A	NA_count	0.0197314	248873964	T	A	SDR002_120
chr1-248873964-T-A	REF_count	0.979855	248873964	T	A	SDR002_120
chr1-248873964-T-A	HET_count	0.000413223	248873964	T	A	SDR002_120
chr1-248873964-T-A	ALT_count	0	248873964	T	A	SDR002_120
chr1-248873983-T-A	NA_count	0.0197314	248873983	T	A	SDR002_120
chr1-248873983-T-A	REF_count	0.980062	248873983	T	A	SDR002_120
chr1-248873983-T-A	HET_count	0.000206612	248873983	T	A	SDR002_120
chr1-248873983-T-A	ALT_count	0	248873983	T	A	SDR002_120
chr1-248873814-C-T	NA_count	0.0197314	248873814	C	T	SDR002_120
chr1-248873814-C-T	REF_count	0.980165	248873814	C	T	SDR002_120
chr1-248873814-C-T	HET_count	0.000103306	248873814	C	T	SDR002_120
chr1-248873814-C-T	ALT_count	0	248873814	C	T	SDR002_120
chr1-248873837-A-T	NA_count	0.0197314	248873837	A	T	SDR002_120
chr1-248873837-A-T	REF_count	0.980062	248873837	A	T	SDR002_120
chr1-248873837-A-T	HET_count	0.000206612	248873837	A	T	SDR002_120
chr1-248873837-A-T	ALT_count	0	248873837	A	T	SDR002_120
chr1-248873852-A-C	NA_count	0.0197314	248873852	A	C	SDR002_120
chr1-248873852-A-C	REF_count	0.980165	248873852	A	C	SDR002_120
chr1-248873852-A-C	HET_count	0.000103306	248873852	A	C	SDR002_120
chr1-248873852-A-C	ALT_count	0	248873852	A	C	SDR002_120
chr1-248873848-T-A	NA_count	0.0197314	248873848	T	A	SDR002_120
chr1-248873848-T-A	REF_count	0.980165	248873848	T	A	SDR002_120
chr1-248873848-T-A	HET_count	0.000103306	248873848	T	A	SDR002_120
chr1-248873848-T-A	ALT_count	0	248873848	T	A	SDR002_120
chr1-248873851-G-A	NA_count	0.0197314	248873851	G	A	SDR002_120
chr1-248873851-G-A	REF_count	0.980062	248873851	G	A	SDR002_120
chr1-248873851-G-A	HET_count	0.000206612	248873851	G	A	SDR002_120
chr1-248873851-G-A	ALT_count	0	248873851	G	A	SDR002_120
chr1-248873875-TA-T	NA_count	0.0197314	248873875	TA	T	SDR002_120
chr1-248873875-TA-T	REF_count	0.979855	248873875	TA	T	SDR002_120
chr1-248873875-TA-T	HET_count	0.000413223	248873875	TA	T	SDR002_120
chr1-248873875-TA-T	ALT_count	0	248873875	TA	T	SDR002_120
chr1-248873885-G-A	NA_count	0.0197314	248873885	G	A	SDR002_120
chr1-248873885-G-A	REF_count	0.979855	248873885	G	A	SDR002_120
chr1-248873885-G-A	HET_count	0.000413223	248873885	G	A	SDR002_120
chr1-248873885-G-A	ALT_count	0	248873885	G	A	SDR002_120
chr1-248873963-T-G	NA_count	0.0197314	248873963	T	G	SDR002_120
chr1-248873963-T-G	REF_count	0.979855	248873963	T	G	SDR002_120
chr1-248873963-T-G	HET_count	0.000413223	248873963	T	G	SDR002_120
chr1-248873963-T-G	ALT_count	0	248873963	T	G	SDR002_120
chr1-248873945-A-T	NA_count	0.0197314	248873945	A	T	SDR002_120
chr1-248873945-A-T	REF_count	0.980062	248873945	A	T	SDR002_120
chr1-248873945-A-T	HET_count	0.000206612	248873945	A	T	SDR002_120
chr1-248873945-A-T	ALT_count	0	248873945	A	T	SDR002_120
chr1-248873951-A-C	NA_count	0.0197314	248873951	A	C	SDR002_120
chr1-248873951-A-C	REF_count	0.980165	248873951	A	C	SDR002_120
chr1-248873951-A-C	HET_count	0.000103306	248873951	A	C	SDR002_120
chr1-248873951-A-C	ALT_count	0	248873951	A	C	SDR002_120
chr1-248873892-G-T	NA_count	0.0197314	248873892	G	T	SDR002_120
chr1-248873892-G-T	REF_count	0.980165	248873892	G	T	SDR002_120
chr1-248873892-G-T	HET_count	0.000103306	248873892	G	T	SDR002_120
chr1-248873892-G-T	ALT_count	0	248873892	G	T	SDR002_120
chr1-248873889-C-T	NA_count	0.0197314	248873889	C	T	SDR002_120
chr1-248873889-C-T	REF_count	0.979855	248873889	C	T	SDR002_120
chr1-248873889-C-T	HET_count	0.000413223	248873889	C	T	SDR002_120
chr1-248873889-C-T	ALT_count	0	248873889	C	T	SDR002_120
chr1-248873888-TC-T	NA_count	0.0197314	248873888	TC	T	SDR002_120
chr1-248873888-TC-T	REF_count	0.980165	248873888	TC	T	SDR002_120
chr1-248873888-TC-T	HET_count	0.000103306	248873888	TC	T	SDR002_120
chr1-248873888-TC-T	ALT_count	0	248873888	TC	T	SDR002_120
chr1-248873947-TCC-T	NA_count	0.0197314	248873947	TCC	T	SDR002_120
chr1-248873947-TCC-T	REF_count	0.980165	248873947	TCC	T	SDR002_120
chr1-248873947-TCC-T	HET_count	0.000103306	248873947	TCC	T	SDR002_120
chr1-248873947-TCC-T	ALT_count	0	248873947	TCC	T	SDR002_120
chr1-248873844-T-A	NA_count	0.0197314	248873844	T	A	SDR002_120
chr1-248873844-T-A	REF_count	0.980062	248873844	T	A	SDR002_120
chr1-248873844-T-A	HET_count	0.000206612	248873844	T	A	SDR002_120
chr1-248873844-T-A	ALT_count	0	248873844	T	A	SDR002_120
chr1-248873914-T-A	NA_count	0.0197314	248873914	T	A	SDR002_120
chr1-248873914-T-A	REF_count	0.980165	248873914	T	A	SDR002_120
chr1-248873914-T-A	HET_count	0.000103306	248873914	T	A	SDR002_120
chr1-248873914-T-A	ALT_count	0	248873914	T	A	SDR002_120
chr1-248873820-T-G	NA_count	0.0197314	248873820	T	G	SDR002_120
chr1-248873820-T-G	REF_count	0.980165	248873820	T	G	SDR002_120
chr1-248873820-T-G	HET_count	0.000103306	248873820	T	G	SDR002_120
chr1-248873820-T-G	ALT_count	0	248873820	T	G	SDR002_120
chr1-248873969-T-G	NA_count	0.0197314	248873969	T	G	SDR002_120
chr1-248873969-T-G	REF_count	0.980165	248873969	T	G	SDR002_120
chr1-248873969-T-G	HET_count	0.000103306	248873969	T	G	SDR002_120
chr1-248873969-T-G	ALT_count	0	248873969	T	G	SDR002_120
chr1-248873903-T-A	NA_count	0.0197314	248873903	T	A	SDR002_120
chr1-248873903-T-A	REF_count	0.980165	248873903	T	A	SDR002_120
chr1-248873903-T-A	HET_count	0.000103306	248873903	T	A	SDR002_120
chr1-248873903-T-A	ALT_count	0	248873903	T	A	SDR002_120
chr1-248873847-T-A	NA_count	0.0197314	248873847	T	A	SDR002_120
chr1-248873847-T-A	REF_count	0.980165	248873847	T	A	SDR002_120
chr1-248873847-T-A	HET_count	0.000103306	248873847	T	A	SDR002_120
chr1-248873847-T-A	ALT_count	0	248873847	T	A	SDR002_120
chr1-248873970-T-G	NA_count	0.0197314	248873970	T	G	SDR002_120
chr1-248873970-T-G	REF_count	0.980062	248873970	T	G	SDR002_120
chr1-248873970-T-G	HET_count	0.000206612	248873970	T	G	SDR002_120
chr1-248873970-T-G	ALT_count	0	248873970	T	G	SDR002_120
chr1-248873947-T-A	NA_count	0.0197314	248873947	T	A	SDR002_120
chr1-248873947-T-A	REF_count	0.980062	248873947	T	A	SDR002_120
chr1-248873947-T-A	HET_count	0.000206612	248873947	T	A	SDR002_120
chr1-248873947-T-A	ALT_count	0	248873947	T	A	SDR002_120
chr1-248873931-G-T	NA_count	0.0197314	248873931	G	T	SDR002_120
chr1-248873931-G-T	REF_count	0.979959	248873931	G	T	SDR002_120
chr1-248873931-G-T	HET_count	0.000309917	248873931	G	T	SDR002_120
chr1-248873931-G-T	ALT_count	0	248873931	G	T	SDR002_120
chr1-248873867-G-A	NA_count	0.0197314	248873867	G	A	SDR002_120
chr1-248873867-G-A	REF_count	0.980062	248873867	G	A	SDR002_120
chr1-248873867-G-A	HET_count	0.000206612	248873867	G	A	SDR002_120
chr1-248873867-G-A	ALT_count	0	248873867	G	A	SDR002_120
chr1-248873860-G-T	NA_count	0.0197314	248873860	G	T	SDR002_120
chr1-248873860-G-T	REF_count	0.980165	248873860	G	T	SDR002_120
chr1-248873860-G-T	HET_count	0.000103306	248873860	G	T	SDR002_120
chr1-248873860-G-T	ALT_count	0	248873860	G	T	SDR002_120
chr1-248873911-G-A	NA_count	0.0197314	248873911	G	A	SDR002_120
chr1-248873911-G-A	REF_count	0.979855	248873911	G	A	SDR002_120
chr1-248873911-G-A	HET_count	0.000413223	248873911	G	A	SDR002_120
chr1-248873911-G-A	ALT_count	0	248873911	G	A	SDR002_120
chr1-248873910-G-C	NA_count	0.0197314	248873910	G	C	SDR002_120
chr1-248873910-G-C	REF_count	0.980165	248873910	G	C	SDR002_120
chr1-248873910-G-C	HET_count	0.000103306	248873910	G	C	SDR002_120
chr1-248873910-G-C	ALT_count	0	248873910	G	C	SDR002_120
chr1-248873923-T-A	NA_count	0.0197314	248873923	T	A	SDR002_120
chr1-248873923-T-A	REF_count	0.980062	248873923	T	A	SDR002_120
chr1-248873923-T-A	HET_count	0.000206612	248873923	T	A	SDR002_120
chr1-248873923-T-A	ALT_count	0	248873923	T	A	SDR002_120
chr1-248873842-T-A	NA_count	0.0197314	248873842	T	A	SDR002_120
chr1-248873842-T-A	REF_count	0.980062	248873842	T	A	SDR002_120
chr1-248873842-T-A	HET_count	0.000206612	248873842	T	A	SDR002_120
chr1-248873842-T-A	ALT_count	0	248873842	T	A	SDR002_120
chr1-248873987-C-T	NA_count	0.0197314	248873987	C	T	SDR002_120
chr1-248873987-C-T	REF_count	0.980165	248873987	C	T	SDR002_120
chr1-248873987-C-T	HET_count	0.000103306	248873987	C	T	SDR002_120
chr1-248873987-C-T	ALT_count	0	248873987	C	T	SDR002_120
chr1-248873909-CG-C	NA_count	0.0197314	248873909	CG	C	SDR002_120
chr1-248873909-CG-C	REF_count	0.980165	248873909	CG	C	SDR002_120
chr1-248873909-CG-C	HET_count	0.000103306	248873909	CG	C	SDR002_120
chr1-248873909-CG-C	ALT_count	0	248873909	CG	C	SDR002_120
chr1-248873818-A-G	NA_count	0.0197314	248873818	A	G	SDR002_120
chr1-248873818-A-G	REF_count	0.980165	248873818	A	G	SDR002_120
chr1-248873818-A-G	HET_count	0.000103306	248873818	A	G	SDR002_120
chr1-248873818-A-G	ALT_count	0	248873818	A	G	SDR002_120
chr1-248873993-GA-G	NA_count	0.0197314	248873993	GA	G	SDR002_120
chr1-248873993-GA-G	REF_count	0.980269	248873993	GA	G	SDR002_120
chr1-248873993-GA-G	HET_count	0	248873993	GA	G	SDR002_120
chr1-248873993-GA-G	ALT_count	0	248873993	GA	G	SDR002_120
chr1-248873821-A-C	NA_count	0.0197314	248873821	A	C	SDR002_120
chr1-248873821-A-C	REF_count	0.980165	248873821	A	C	SDR002_120
chr1-248873821-A-C	HET_count	0.000103306	248873821	A	C	SDR002_120
chr1-248873821-A-C	ALT_count	0	248873821	A	C	SDR002_120
chr1-248873830-A-C	NA_count	0.0197314	248873830	A	C	SDR002_120
chr1-248873830-A-C	REF_count	0.980165	248873830	A	C	SDR002_120
chr1-248873830-A-C	HET_count	0.000103306	248873830	A	C	SDR002_120
chr1-248873830-A-C	ALT_count	0	248873830	A	C	SDR002_120
chr1-248873893-G-A	NA_count	0.0197314	248873893	G	A	SDR002_120
chr1-248873893-G-A	REF_count	0.980165	248873893	G	A	SDR002_120
chr1-248873893-G-A	HET_count	0.000103306	248873893	G	A	SDR002_120
chr1-248873893-G-A	ALT_count	0	248873893	G	A	SDR002_120
chr1-248873833-G-T	NA_count	0.0197314	248873833	G	T	SDR002_120
chr1-248873833-G-T	REF_count	0.980165	248873833	G	T	SDR002_120
chr1-248873833-G-T	HET_count	0.000103306	248873833	G	T	SDR002_120
chr1-248873833-G-T	ALT_count	0	248873833	G	T	SDR002_120
chr1-248873853-GT-G	NA_count	0.0197314	248873853	GT	G	SDR002_120
chr1-248873853-GT-G	REF_count	0.980165	248873853	GT	G	SDR002_120
chr1-248873853-GT-G	HET_count	0.000103306	248873853	GT	G	SDR002_120
chr1-248873853-GT-G	ALT_count	0	248873853	GT	G	SDR002_120
chr1-248873896-A-C	NA_count	0.0197314	248873896	A	C	SDR002_120
chr1-248873896-A-C	REF_count	0.980165	248873896	A	C	SDR002_120
chr1-248873896-A-C	HET_count	0.000103306	248873896	A	C	SDR002_120
chr1-248873896-A-C	ALT_count	0	248873896	A	C	SDR002_120
chr1-248873951-A-T	NA_count	0.0197314	248873951	A	T	SDR002_120
chr1-248873951-A-T	REF_count	0.980165	248873951	A	T	SDR002_120
chr1-248873951-A-T	HET_count	0.000103306	248873951	A	T	SDR002_120
chr1-248873951-A-T	ALT_count	0	248873951	A	T	SDR002_120
chr1-248873858-A-C	NA_count	0.0197314	248873858	A	C	SDR002_120
chr1-248873858-A-C	REF_count	0.980165	248873858	A	C	SDR002_120
chr1-248873858-A-C	HET_count	0.000103306	248873858	A	C	SDR002_120
chr1-248873858-A-C	ALT_count	0	248873858	A	C	SDR002_120
chr1-248873827-CT-C	NA_count	0.0197314	248873827	CT	C	SDR002_120
chr1-248873827-CT-C	REF_count	0.980165	248873827	CT	C	SDR002_120
chr1-248873827-CT-C	HET_count	0.000103306	248873827	CT	C	SDR002_120
chr1-248873827-CT-C	ALT_count	0	248873827	CT	C	SDR002_120
chr1-248873820-T-A	NA_count	0.0197314	248873820	T	A	SDR002_120
chr1-248873820-T-A	REF_count	0.980165	248873820	T	A	SDR002_120
chr1-248873820-T-A	HET_count	0.000103306	248873820	T	A	SDR002_120
chr1-248873820-T-A	ALT_count	0	248873820	T	A	SDR002_120
chr1-248873910-G-A	NA_count	0.0197314	248873910	G	A	SDR002_120
chr1-248873910-G-A	REF_count	0.980062	248873910	G	A	SDR002_120
chr1-248873910-G-A	HET_count	0.000206612	248873910	G	A	SDR002_120
chr1-248873910-G-A	ALT_count	0	248873910	G	A	SDR002_120
chr1-248873955-C-A	NA_count	0.0197314	248873955	C	A	SDR002_120
chr1-248873955-C-A	REF_count	0.980165	248873955	C	A	SDR002_120
chr1-248873955-C-A	HET_count	0.000103306	248873955	C	A	SDR002_120
chr1-248873955-C-A	ALT_count	0	248873955	C	A	SDR002_120
chr1-248873917-C-A	NA_count	0.0197314	248873917	C	A	SDR002_120
chr1-248873917-C-A	REF_count	0.980165	248873917	C	A	SDR002_120
chr1-248873917-C-A	HET_count	0.000103306	248873917	C	A	SDR002_120
chr1-248873917-C-A	ALT_count	0	248873917	C	A	SDR002_120
chr1-248873931-GA-G	NA_count	0.0197314	248873931	GA	G	SDR002_120
chr1-248873931-GA-G	REF_count	0.980165	248873931	GA	G	SDR002_120
chr1-248873931-GA-G	HET_count	0.000103306	248873931	GA	G	SDR002_120
chr1-248873931-GA-G	ALT_count	0	248873931	GA	G	SDR002_120
chr1-248873938-G-T	NA_count	0.0197314	248873938	G	T	SDR002_120
chr1-248873938-G-T	REF_count	0.980062	248873938	G	T	SDR002_120
chr1-248873938-G-T	HET_count	0.000206612	248873938	G	T	SDR002_120
chr1-248873938-G-T	ALT_count	0	248873938	G	T	SDR002_120
chr1-248873994-A-G	NA_count	0.0198347	248873994	A	G	SDR002_120
chr1-248873994-A-G	REF_count	0.980165	248873994	A	G	SDR002_120
chr1-248873994-A-G	HET_count	0	248873994	A	G	SDR002_120
chr1-248873994-A-G	ALT_count	0	248873994	A	G	SDR002_120
chr1-248873812-G-GA	NA_count	0.0197314	248873812	G	GA	SDR002_120
chr1-248873812-G-GA	REF_count	0.980165	248873812	G	GA	SDR002_120
chr1-248873812-G-GA	HET_count	0.000103306	248873812	G	GA	SDR002_120
chr1-248873812-G-GA	ALT_count	0	248873812	G	GA	SDR002_120
chr1-248873935-C-G	NA_count	0.0197314	248873935	C	G	SDR002_120
chr1-248873935-C-G	REF_count	0.980165	248873935	C	G	SDR002_120
chr1-248873935-C-G	HET_count	0.000103306	248873935	C	G	SDR002_120
chr1-248873935-C-G	ALT_count	0	248873935	C	G	SDR002_120
chr1-248873840-G-C	NA_count	0.0197314	248873840	G	C	SDR002_120
chr1-248873840-G-C	REF_count	0.980062	248873840	G	C	SDR002_120
chr1-248873840-G-C	HET_count	0.000206612	248873840	G	C	SDR002_120
chr1-248873840-G-C	ALT_count	0	248873840	G	C	SDR002_120
chr1-248873902-T-G	NA_count	0.0197314	248873902	T	G	SDR002_120
chr1-248873902-T-G	REF_count	0.980062	248873902	T	G	SDR002_120
chr1-248873902-T-G	HET_count	0.000206612	248873902	T	G	SDR002_120
chr1-248873902-T-G	ALT_count	0	248873902	T	G	SDR002_120
chr1-248873957-G-T	NA_count	0.0197314	248873957	G	T	SDR002_120
chr1-248873957-G-T	REF_count	0.980165	248873957	G	T	SDR002_120
chr1-248873957-G-T	HET_count	0.000103306	248873957	G	T	SDR002_120
chr1-248873957-G-T	ALT_count	0	248873957	G	T	SDR002_120
chr1-248873974-A-T	NA_count	0.0197314	248873974	A	T	SDR002_120
chr1-248873974-A-T	REF_count	0.980062	248873974	A	T	SDR002_120
chr1-248873974-A-T	HET_count	0.000206612	248873974	A	T	SDR002_120
chr1-248873974-A-T	ALT_count	0	248873974	A	T	SDR002_120
chr1-248873937-T-A	NA_count	0.0197314	248873937	T	A	SDR002_120
chr1-248873937-T-A	REF_count	0.980062	248873937	T	A	SDR002_120
chr1-248873937-T-A	HET_count	0.000206612	248873937	T	A	SDR002_120
chr1-248873937-T-A	ALT_count	0	248873937	T	A	SDR002_120
chr1-248873908-G-A,C	NA_count	0.0197314	248873908	G	A,C	SDR002_120
chr1-248873908-G-A,C	REF_count	0.980269	248873908	G	A,C	SDR002_120
chr1-248873908-G-A,C	HET_count	0	248873908	G	A,C	SDR002_120
chr1-248873908-G-A,C	ALT_count	0	248873908	G	A,C	SDR002_120
chr1-248873850-C-A	NA_count	0.0197314	248873850	C	A	SDR002_120
chr1-248873850-C-A	REF_count	0.980165	248873850	C	A	SDR002_120
chr1-248873850-C-A	HET_count	0.000103306	248873850	C	A	SDR002_120
chr1-248873850-C-A	ALT_count	0	248873850	C	A	SDR002_120
chr1-248873891-A-T	NA_count	0.0197314	248873891	A	T	SDR002_120
chr1-248873891-A-T	REF_count	0.980165	248873891	A	T	SDR002_120
chr1-248873891-A-T	HET_count	0.000103306	248873891	A	T	SDR002_120
chr1-248873891-A-T	ALT_count	0	248873891	A	T	SDR002_120
chr1-248873925-C-G	NA_count	0.0197314	248873925	C	G	SDR002_120
chr1-248873925-C-G	REF_count	0.980165	248873925	C	G	SDR002_120
chr1-248873925-C-G	HET_count	0.000103306	248873925	C	G	SDR002_120
chr1-248873925-C-G	ALT_count	0	248873925	C	G	SDR002_120
chr1-248873926-G-T	NA_count	0.0197314	248873926	G	T	SDR002_120
chr1-248873926-G-T	REF_count	0.980165	248873926	G	T	SDR002_120
chr1-248873926-G-T	HET_count	0.000103306	248873926	G	T	SDR002_120
chr1-248873926-G-T	ALT_count	0	248873926	G	T	SDR002_120
chr1-248873926-G-C	NA_count	0.0197314	248873926	G	C	SDR002_120
chr1-248873926-G-C	REF_count	0.980062	248873926	G	C	SDR002_120
chr1-248873926-G-C	HET_count	0.000206612	248873926	G	C	SDR002_120
chr1-248873926-G-C	ALT_count	0	248873926	G	C	SDR002_120
chr1-248873989-G-A	NA_count	0.0197314	248873989	G	A	SDR002_120
chr1-248873989-G-A	REF_count	0.980165	248873989	G	A	SDR002_120
chr1-248873989-G-A	HET_count	0.000103306	248873989	G	A	SDR002_120
chr1-248873989-G-A	ALT_count	0	248873989	G	A	SDR002_120
chr1-248873998-C-T	NA_count	0.0197314	248873998	C	T	SDR002_120
chr1-248873998-C-T	REF_count	0.980165	248873998	C	T	SDR002_120
chr1-248873998-C-T	HET_count	0.000103306	248873998	C	T	SDR002_120
chr1-248873998-C-T	ALT_count	0	248873998	C	T	SDR002_120
chr1-248873944-G-C	NA_count	0.0197314	248873944	G	C	SDR002_120
chr1-248873944-G-C	REF_count	0.980165	248873944	G	C	SDR002_120
chr1-248873944-G-C	HET_count	0.000103306	248873944	G	C	SDR002_120
chr1-248873944-G-C	ALT_count	0	248873944	G	C	SDR002_120
chr1-248873965-C-A	NA_count	0.0197314	248873965	C	A	SDR002_120
chr1-248873965-C-A	REF_count	0.980165	248873965	C	A	SDR002_120
chr1-248873965-C-A	HET_count	0.000103306	248873965	C	A	SDR002_120
chr1-248873965-C-A	ALT_count	0	248873965	C	A	SDR002_120
chr1-248873948-C-A	NA_count	0.0197314	248873948	C	A	SDR002_120
chr1-248873948-C-A	REF_count	0.980165	248873948	C	A	SDR002_120
chr1-248873948-C-A	HET_count	0.000103306	248873948	C	A	SDR002_120
chr1-248873948-C-A	ALT_count	0	248873948	C	A	SDR002_120
chr1-248873906-CT-C	NA_count	0.0197314	248873906	CT	C	SDR002_120
chr1-248873906-CT-C	REF_count	0.980165	248873906	CT	C	SDR002_120
chr1-248873906-CT-C	HET_count	0.000103306	248873906	CT	C	SDR002_120
chr1-248873906-CT-C	ALT_count	0	248873906	CT	C	SDR002_120
chr1-248873940-G-T	NA_count	0.0197314	248873940	G	T	SDR002_120
chr1-248873940-G-T	REF_count	0.980165	248873940	G	T	SDR002_120
chr1-248873940-G-T	HET_count	0.000103306	248873940	G	T	SDR002_120
chr1-248873940-G-T	ALT_count	0	248873940	G	T	SDR002_120
chr1-248873973-T-G	NA_count	0.0197314	248873973	T	G	SDR002_120
chr1-248873973-T-G	REF_count	0.980165	248873973	T	G	SDR002_120
chr1-248873973-T-G	HET_count	0.000103306	248873973	T	G	SDR002_120
chr1-248873973-T-G	ALT_count	0	248873973	T	G	SDR002_120
chr1-248873956-T-G	NA_count	0.0197314	248873956	T	G	SDR002_120
chr1-248873956-T-G	REF_count	0.980165	248873956	T	G	SDR002_120
chr1-248873956-T-G	HET_count	0.000103306	248873956	T	G	SDR002_120
chr1-248873956-T-G	ALT_count	0	248873956	T	G	SDR002_120
chr1-248873830-A-T	NA_count	0.0197314	248873830	A	T	SDR002_120
chr1-248873830-A-T	REF_count	0.980165	248873830	A	T	SDR002_120
chr1-248873830-A-T	HET_count	0.000103306	248873830	A	T	SDR002_120
chr1-248873830-A-T	ALT_count	0	248873830	A	T	SDR002_120
chr1-248873884-A-T	NA_count	0.0197314	248873884	A	T	SDR002_120
chr1-248873884-A-T	REF_count	0.980165	248873884	A	T	SDR002_120
chr1-248873884-A-T	HET_count	0.000103306	248873884	A	T	SDR002_120
chr1-248873884-A-T	ALT_count	0	248873884	A	T	SDR002_120
chr1-248873804-C	NA_count	0.0197314	248873804	C	C	SDR002_120
chr1-248873804-C	REF_count	0.980269	248873804	C	C	SDR002_120
chr1-248873804-C	HET_count	0	248873804	C	C	SDR002_120
chr1-248873804-C	ALT_count	0	248873804	C	C	SDR002_120
chr1-248873805-A	NA_count	0.0197314	248873805	A	A	SDR002_120
chr1-248873805-A	REF_count	0.980269	248873805	A	A	SDR002_120
chr1-248873805-A	HET_count	0	248873805	A	A	SDR002_120
chr1-248873805-A	ALT_count	0	248873805	A	A	SDR002_120
chr1-248873806-C	NA_count	0.0197314	248873806	C	C	SDR002_120
chr1-248873806-C	REF_count	0.980269	248873806	C	C	SDR002_120
chr1-248873806-C	HET_count	0	248873806	C	C	SDR002_120
chr1-248873806-C	ALT_count	0	248873806	C	C	SDR002_120
chr1-248873807-C	NA_count	0.0197314	248873807	C	C	SDR002_120
chr1-248873807-C	REF_count	0.980269	248873807	C	C	SDR002_120
chr1-248873807-C	HET_count	0	248873807	C	C	SDR002_120
chr1-248873807-C	ALT_count	0	248873807	C	C	SDR002_120
chr1-248873808-A	NA_count	0.0197314	248873808	A	A	SDR002_120
chr1-248873808-A	REF_count	0.980269	248873808	A	A	SDR002_120
chr1-248873808-A	HET_count	0	248873808	A	A	SDR002_120
chr1-248873808-A	ALT_count	0	248873808	A	A	SDR002_120
chr1-248873809-G	NA_count	0.0197314	248873809	G	G	SDR002_120
chr1-248873809-G	REF_count	0.980269	248873809	G	G	SDR002_120
chr1-248873809-G	HET_count	0	248873809	G	G	SDR002_120
chr1-248873809-G	ALT_count	0	248873809	G	G	SDR002_120
chr1-248873810-C	NA_count	0.0197314	248873810	C	C	SDR002_120
chr1-248873810-C	REF_count	0.980269	248873810	C	C	SDR002_120
chr1-248873810-C	HET_count	0	248873810	C	C	SDR002_120
chr1-248873810-C	ALT_count	0	248873810	C	C	SDR002_120
chr1-248873811-G	NA_count	0.0197314	248873811	G	G	SDR002_120
chr1-248873811-G	REF_count	0.980269	248873811	G	G	SDR002_120
chr1-248873811-G	HET_count	0	248873811	G	G	SDR002_120
chr1-248873811-G	ALT_count	0	248873811	G	G	SDR002_120
chr1-248873819-G	NA_count	0.0197314	248873819	G	G	SDR002_120
chr1-248873819-G	REF_count	0.980269	248873819	G	G	SDR002_120
chr1-248873819-G	HET_count	0	248873819	G	G	SDR002_120
chr1-248873819-G	ALT_count	0	248873819	G	G	SDR002_120
chr1-248873823-G	NA_count	0.0197314	248873823	G	G	SDR002_120
chr1-248873823-G	REF_count	0.980269	248873823	G	G	SDR002_120
chr1-248873823-G	HET_count	0	248873823	G	G	SDR002_120
chr1-248873823-G	ALT_count	0	248873823	G	G	SDR002_120
chr1-248873879-G	NA_count	0.0197314	248873879	G	G	SDR002_120
chr1-248873879-G	REF_count	0.980269	248873879	G	G	SDR002_120
chr1-248873879-G	HET_count	0	248873879	G	G	SDR002_120
chr1-248873879-G	ALT_count	0	248873879	G	G	SDR002_120
chr1-248873901-C	NA_count	0.0197314	248873901	C	C	SDR002_120
chr1-248873901-C	REF_count	0.980269	248873901	C	C	SDR002_120
chr1-248873901-C	HET_count	0	248873901	C	C	SDR002_120
chr1-248873901-C	ALT_count	0	248873901	C	C	SDR002_120
chr1-248873988-C	NA_count	0.0197314	248873988	C	C	SDR002_120
chr1-248873988-C	REF_count	0.980269	248873988	C	C	SDR002_120
chr1-248873988-C	HET_count	0	248873988	C	C	SDR002_120
chr1-248873988-C	ALT_count	0	248873988	C	C	SDR002_120
chr1-248873990-G	NA_count	0.0197314	248873990	G	G	SDR002_120
chr1-248873990-G	REF_count	0.980269	248873990	G	G	SDR002_120
chr1-248873990-G	HET_count	0	248873990	G	G	SDR002_120
chr1-248873990-G	ALT_count	0	248873990	G	G	SDR002_120
chr1-248873991-A	NA_count	0.0197314	248873991	A	A	SDR002_120
chr1-248873991-A	REF_count	0.980269	248873991	A	A	SDR002_120
chr1-248873991-A	HET_count	0	248873991	A	A	SDR002_120
chr1-248873991-A	ALT_count	0	248873991	A	A	SDR002_120
chr1-248873992-A	NA_count	0.0197314	248873992	A	A	SDR002_120
chr1-248873992-A	REF_count	0.980269	248873992	A	A	SDR002_120
chr1-248873992-A	HET_count	0	248873992	A	A	SDR002_120
chr1-248873992-A	ALT_count	0	248873992	A	A	SDR002_120
chr1-248873995-A	NA_count	0.0197314	248873995	A	A	SDR002_120
chr1-248873995-A	REF_count	0.980269	248873995	A	A	SDR002_120
chr1-248873995-A	HET_count	0	248873995	A	A	SDR002_120
chr1-248873995-A	ALT_count	0	248873995	A	A	SDR002_120
chr1-248873996-A	NA_count	0.0197314	248873996	A	A	SDR002_120
chr1-248873996-A	REF_count	0.980269	248873996	A	A	SDR002_120
chr1-248873996-A	HET_count	0	248873996	A	A	SDR002_120
chr1-248873996-A	ALT_count	0	248873996	A	A	SDR002_120
chr1-248873997-C	NA_count	0.0197314	248873997	C	C	SDR002_120
chr1-248873997-C	REF_count	0.980269	248873997	C	C	SDR002_120
chr1-248873997-C	HET_count	0	248873997	C	C	SDR002_120
chr1-248873997-C	ALT_count	0	248873997	C	C	SDR002_120
chr1-248873999-C	NA_count	0.0197314	248873999	C	C	SDR002_120
chr1-248873999-C	REF_count	0.980269	248873999	C	C	SDR002_120
chr1-248873999-C	HET_count	0	248873999	C	C	SDR002_120
chr1-248873999-C	ALT_count	0	248873999	C	C	SDR002_120
chr1-248874000-C	NA_count	0.0197314	248874000	C	C	SDR002_120
chr1-248874000-C	REF_count	0.980269	248874000	C	C	SDR002_120
chr1-248874000-C	HET_count	0	248874000	C	C	SDR002_120
chr1-248874000-C	ALT_count	0	248874000	C	C	SDR002_120
chr1-248874001-A	NA_count	0.0197314	248874001	A	A	SDR002_120
chr1-248874001-A	REF_count	0.980269	248874001	A	A	SDR002_120
chr1-248874001-A	HET_count	0	248874001	A	A	SDR002_120
chr1-248874001-A	ALT_count	0	248874001	A	A	SDR002_120
chr1-248874002-G	NA_count	0.0197314	248874002	G	G	SDR002_120
chr1-248874002-G	REF_count	0.980269	248874002	G	G	SDR002_120
chr1-248874002-G	HET_count	0	248874002	G	G	SDR002_120
chr1-248874002-G	ALT_count	0	248874002	G	G	SDR002_120
chr1-248874003-A	NA_count	0.0197314	248874003	A	A	SDR002_120
chr1-248874003-A	REF_count	0.980269	248874003	A	A	SDR002_120
chr1-248874003-A	HET_count	0	248874003	A	A	SDR002_120
chr1-248874003-A	ALT_count	0	248874003	A	A	SDR002_120
chr1-248874004-A	NA_count	0.0197314	248874004	A	A	SDR002_120
chr1-248874004-A	REF_count	0.980269	248874004	A	A	SDR002_120
chr1-248874004-A	HET_count	0	248874004	A	A	SDR002_120
chr1-248874004-A	ALT_count	0	248874004	A	A	SDR002_120
chr1-248874005-T	NA_count	0.0197314	248874005	T	T	SDR002_120
chr1-248874005-T	REF_count	0.980269	248874005	T	T	SDR002_120
chr1-248874005-T	HET_count	0	248874005	T	T	SDR002_120
chr1-248874005-T	ALT_count	0	248874005	T	T	SDR002_120
chr1-248874006-T	NA_count	0.0197314	248874006	T	T	SDR002_120
chr1-248874006-T	REF_count	0.980269	248874006	T	T	SDR002_120
chr1-248874006-T	HET_count	0	248874006	T	T	SDR002_120
chr1-248874006-T	ALT_count	0	248874006	T	T	SDR002_120
chr1-248874007-T	NA_count	0.0197314	248874007	T	T	SDR002_120
chr1-248874007-T	REF_count	0.980269	248874007	T	T	SDR002_120
chr1-248874007-T	HET_count	0	248874007	T	T	SDR002_120
chr1-248874007-T	ALT_count	0	248874007	T	T	SDR002_120
chr1-248874008-T	NA_count	0.0197314	248874008	T	T	SDR002_120
chr1-248874008-T	REF_count	0.980269	248874008	T	T	SDR002_120
chr1-248874008-T	HET_count	0	248874008	T	T	SDR002_120
chr1-248874008-T	ALT_count	0	248874008	T	T	SDR002_120

## Sheet: Fig2_S5_i
ID	Avg_VAF	Group	Sample
chr1-248873908-G-C	0.493588	HET_sel	SDR002_120
chr1-248873966-G-C	0.493654	HET_sel	SDR002_120
chr4-80213421-C-T	0.499084	HET_sel	SDR002_120
chr4-97042775-G-A	0.49622	HET_sel	SDR002_120
chr6-28838441-G-A	0.527118	HET_sel	SDR002_120
chr6-28838541-A-G	0.529661	HET_sel	SDR002_120
chr6-28838557-T-C	0.531143	HET_sel	SDR002_120
chr6-90414151-AGTGT-A	0.163616	Noise	SDR002_120
chr6-90414182-G-GT	0.225616	Noise	SDR002_120
chr6-90414183-G-GT	0.234049	Noise	SDR002_120
chr6-90414238-GAA-G	0.316835	Noise	SDR002_120
chr6-90414242-GAGAGAGAGAC-G	0.31571	Noise	SDR002_120
chr6-168332312-A-G	0.516121	HET_sel	SDR002_120
chr6-168332375-A-G	0.518165	HET_sel	SDR002_120
chr6-168332387-T-A	0.517777	HET_sel	SDR002_120
chr6-168332404-A-G	0.519327	HET_sel	SDR002_120
chr7-5822979-G-A	0.463765	HET_sel	SDR002_120
chr7-5823017-A-G	0.538429	HET_sel	SDR002_120
chr8-17922648-G-A	0.516283	HET_sel	SDR002_120
chr8-17922829-A-G	0.577709	HET_sel	SDR002_120
chr9-110521234-G-A	0.497902	HET_sel	SDR002_120
chr10-49679454-G-A	0.502244	HET_sel	SDR002_120
chr10-73785305-G-C	0.502992	HET_sel	SDR002_120
chr10-73785334-C-T	0.203964	Noise	SDR002_120
chr10-73785359-C-T	0.502097	HET_sel	SDR002_120
chr11-122580041-A-G	0.150237	Noise	SDR002_120
chr11-122580146-C-T	0.498183	HET_sel	SDR002_120
chr11-122580181-T-C	0.499	HET_sel	SDR002_120
chr12-106769058-A-G	0.141589	Noise	SDR002_120
chr12-106769140-G-A	0.498146	HET_sel	SDR002_120
chr12-106769187-G-A	0.498275	HET_sel	SDR002_120
chr12-106769189-T-G	0.10582	Noise	SDR002_120
chr15-26082223-A-G	0.491867	HET_sel	SDR002_120
chr15-26082228-C-T	0.490273	HET_sel	SDR002_120
chr15-26082319-C-T	0.489019	HET_sel	SDR002_120
chr15-26082370-T-G	0.490776	HET_sel	SDR002_120
chr16-22195953-G-A	0.500899	HET_sel	SDR002_120
chr17-43315891-T-A	0.500431	HET_sel	SDR002_120
chr17-43315904-G-A	0.499533	HET_sel	SDR002_120
chr17-43315909-T-C	0.500724	HET_sel	SDR002_120
chr17-43315919-A-C	0.499899	HET_sel	SDR002_120
chr17-43315939-T-C	0.501614	HET_sel	SDR002_120
chr20-1225550-C-T	0.49529	HET_sel	SDR002_120
chr20-1225594-G-C	0.496693	Noise	SDR002_120
chr1-203626630-G-A	0.491786	HET_sel	SDR002_120
chr2-134918197-T-C	0.486019	HET_sel	SDR002_120
chr2-134918232-G-C	0.483359	HET_sel	SDR002_120
chr3-179667212-C-T	0.528578	HET_sel	SDR002_120
chr3-179667242-G-GT	0.46567	HET_sel	SDR002_120
chr4-78059769-G-A	0.519375	HET_sel	SDR002_120
chr6-159790307-C-A	0.509625	HET_sel	SDR002_120
chr6-159790389-A-G	0.51075	HET_sel	SDR002_120
chr6-159790392-A-C	0.510359	HET_sel	SDR002_120
chr6-159790409-T-C	0.510914	HET_sel	SDR002_120
chr6-159790413-C-T	0.509727	HET_sel	SDR002_120
chr8-18942620-T-C	0.127166	Noise	SDR002_120
chr8-18942653-T-A	0.497525	HET_sel	SDR002_120
chr8-18942739-C-G	0.50137	HET_sel	SDR002_120
chr9-15213443-C-T	0.171722	Noise	SDR002_120
chr13-51168637-T-A	0.50629	HET_sel	SDR002_120
chr13-51168701-G-C	0.507943	HET_sel	SDR002_120
chr13-75480873-GCA-G	0.443711	Noise	SDR002_120
chr13-75480877-GCA-G	0.2303	Noise	SDR002_120
chr13-75480933-C-T	0.494558	HET_sel	SDR002_120
chr13-75480939-C-T	0.506509	HET_sel	SDR002_120
chr13-75480960-G-C	0.494941	HET_sel	SDR002_120
chr15-88894582-T-TTTCCTACCAGCA	0.552386	Noise	SDR002_120
chr19-48204408-G-A	0.491125	HET_sel	SDR002_120
chr19-48204412-A-G	0.150476	Noise	SDR002_120
chr19-48204457-A-T	0.491863	HET_sel	SDR002_120
chr20-58669437-G-A	0.496859	HET_sel	SDR002_120
chr4-80213444-T-C	0.149868	Noise	SDR002_120
chr7-157432866-A-G	0.506753	HET_sel	SDR002_120
chr7-157432910-A-G	0.507678	HET_sel	SDR002_120
chr9-110521238-A-G	0.149704	Noise	SDR002_120
chr11-122580096-C-T	0.141117	Noise	SDR002_120
chr17-68034410-T-C	0.148087	Noise	SDR002_120
chr20-1225557-C-T	0.199473	Noise	SDR002_120
chr1-28088235-T-C	0.147279	Noise	SDR002_120
chr8-18942777-A-G	0.15264	Noise	SDR002_120
chr9-15213426-G-A	0.172922	Noise	SDR002_120
chr9-15213518-G-C	0.498901	HET_sel	SDR002_120
chr6-90414151-AGT-A	0.273097	Noise	SDR002_120
chr10-73785230-T-C	0.149592	Noise	SDR002_120
chr1-28088355-A-G	0.141282	Noise	SDR002_120
chr4-80213455-C-T	0.162968	Noise	SDR002_120
chr6-28838439-A-G	0.128663	Noise	SDR002_120
chr6-28838494-T-C	0.164876	Noise	SDR002_120
chr6-28838524-A-C	0.142857	Noise	SDR002_120
chr10-49679447-G-C	0.11828	Noise	SDR002_120
chr17-43315882-G-A	0.186789	Noise	SDR002_120
chr8-18942702-C-T	0.192409	Noise	SDR002_120
chr11-19816878-A-G	0.130634	Noise	SDR002_120
chr13-51168698-T-C	0.13883	Noise	SDR002_120
chr6-159790397-T-A	0.121505	Noise	SDR002_120
chr13-51168661-C-T	0.129818	Noise	SDR002_120
chr1-248873936-G-A	0.17549	Noise	SDR002_120
chr6-90414183-G-T,GT		Noise	SDR002_120
chr6-90414238-GAAAGAGAGAGAGAC-G	0.298102	Noise	SDR002_120
chr6-90414266-CAG-C	0.208665	Noise	SDR002_120
chr6-168332377-G-A	0.204274	Noise	SDR002_120
chr8-17922698-T-C	0.151012	Noise	SDR002_120
chr10-49679453-T-C	0.153927	Noise	SDR002_120
chr15-26082324-A-G	0.148739	Noise	SDR002_120
chr1-203626657-T-C	0.14631	Noise	SDR002_120
chr6-159790316-T-A	0.29355	Noise	SDR002_120
chr19-48204345-A-G	0.154137	Noise	SDR002_120
chr20-58669539-T-C	0.190455	Noise	SDR002_120
chr4-80213573-C-T	0.201346	Noise	SDR002_120
chr6-90414183-G-T	0.30494	Noise	SDR002_120
chr1-28088297-G-C	0.281496	Noise	SDR002_120
chr8-18942633-A-G	0.17278	Noise	SDR002_120
chr7-5822921-A-G	0.132901	Noise	SDR002_120
chr10-49679387-A-G	0.256554	Noise	SDR002_120
chr11-122580139-G-A	0.134866	Noise	SDR002_120
chr11-122580143-C-T	0.170807	Noise	SDR002_120
chr12-106769149-A-G	0.142462	Noise	SDR002_120
chr17-68034430-G-GGCC	0.152196	Noise	SDR002_120
chr4-78059707-A-G	0.192247	Noise	SDR002_120
chr6-159790301-A-C	0.140845	Noise	SDR002_120
chr8-18942771-T-C	0.150824	Noise	SDR002_120
chr11-19816961-TG-T	0.208158	Noise	SDR002_120
chr13-51168630-T-C	0.126427	Noise	SDR002_120
chr13-75480877-G-A	0.418603	Noise	SDR002_120
chr20-58669430-A-G	0.175298	Noise	SDR002_120
chr8-17922656-C-T	0.135647	Noise	SDR002_120
chr9-110521295-T-C	0.11076	Noise	SDR002_120
chr3-179667170-T-C	0.145248	Noise	SDR002_120
chr6-159790262-A-G	0.174961	Noise	SDR002_120
chr11-19816993-A-T	0.100671	Noise	SDR002_120
chr11-19817016-T-C	0.129075	Noise	SDR002_120
chr19-48204325-T-C	0.131117	Noise	SDR002_120
chr19-48204409-T-C	0.178118	Noise	SDR002_120
chr17-68034270-A-G	0.138165	Noise	SDR002_120
chr3-179667236-C-G	0.145489	Noise	SDR002_120
chr19-48204417-T-C	0.123762	Noise	SDR002_120
chr7-5823058-T-C	0.148665	Noise	SDR002_120
chr11-19816971-T-C	0.160577	Noise	SDR002_120
chr8-17922817-G-A	0.15245	Noise	SDR002_120
chr10-73785345-G-A	0.120679	Noise	SDR002_120
chr11-19816877-A-G	0.122516	Noise	SDR002_120
chr11-19817012-T-C	0.125435	Noise	SDR002_120
chr15-88894548-C-A	0.299641	Noise	SDR002_120
chr6-28838420-GA-G	0.181679	Noise	SDR002_120
chr11-122580023-T-C	0.137122	Noise	SDR002_120
chr12-106769170-T-C	0.124119	Noise	SDR002_120
chr12-106769192-T-C	0.137063	Noise	SDR002_120
chr4-80213535-T-C	0.138958	Noise	SDR002_120
chr7-5823003-C-T	0.239288	Noise	SDR002_120
chr10-49679342-C-T	0.162208	Noise	SDR002_120
chr11-122580135-A-T	0.196143	Noise	SDR002_120
chr20-1225390-G-A	0.193065	Noise	SDR002_120
chr13-51168679-A-T	0.116793	Noise	SDR002_120
chr20-58669550-T-A	0.136619	Noise	SDR002_120
chr7-157432938-A-G	0.182605	Noise	SDR002_120
chr13-75480902-C-T	0.200948	Noise	SDR002_120
chr6-168332327-GCC-G	0.154321	Noise	SDR002_120
chr8-17922727-T-C	0.192702	Noise	SDR002_120
chr9-110521161-A-G	0.12685	Noise	SDR002_120
chr9-110521274-C-T	0.158981	Noise	SDR002_120
chr10-73785366-A-T	0.290598	Noise	SDR002_120
chr17-43315890-A-G	0.155605	Noise	SDR002_120
chr8-18942639-C-T	0.135292	Noise	SDR002_120
chr13-51168667-T-C	0.11137	Noise	SDR002_120
chr13-75480963-G-A	0.184423	Noise	SDR002_120
chr15-88894565-A-T	0.202914	Noise	SDR002_120
chr20-58669531-T-A	0.132652	Noise	SDR002_120
chr6-168332275-T-A	0.114355	Noise	SDR002_120
chr7-5822928-A-G	0.150269	Noise	SDR002_120
chr10-73785350-T-C	0.18133	Noise	SDR002_120
chr6-159790273-T-C	0.161143	Noise	SDR002_120
chr8-18942711-A-G	0.147927	Noise	SDR002_120
chr13-75480983-T-C	0.174019	Noise	SDR002_120
chr6-168332287-A-T	0.298236	Noise	SDR002_120
chr10-73785312-T-C	0.17131	Noise	SDR002_120
chr17-68034361-T-C	0.13486	Noise	SDR002_120
chr8-18942629-G-A	0.146388	Noise	SDR002_120
chr19-48204338-A-T	0.205316	Noise	SDR002_120
chr12-106769204-C-T	0.132682	Noise	SDR002_120
chr16-22195925-C-T	0.125	Noise	SDR002_120
chr1-203626627-A-G	0.199872	Noise	SDR002_120
chr1-203626636-A-G	0.172732	Noise	SDR002_120
chr3-179667319-T-C	0.132484	Noise	SDR002_120
chr9-15213543-A-G	0.156756	Noise	SDR002_120
chr13-51168590-T-C	0.170628	Noise	SDR002_120
chr4-80213563-A-G	0.151594	Noise	SDR002_120
chr6-28838485-A-G	0.176922	Noise	SDR002_120
chr6-90414188-CAG-C	0.147064	Noise	SDR002_120
chr7-5823048-C-T	0.130648	Noise	SDR002_120
chr8-17922832-C-T	0.201067	Noise	SDR002_120
chr12-106769103-T-C	0.165107	Noise	SDR002_120
chr8-18942692-A-G	0.177032	Noise	SDR002_120
chr9-15213460-T-C	0.180292	Noise	SDR002_120
chr13-51168528-C-T	0.129275	Noise	SDR002_120
chr13-75480864-C-T	0.121967	Noise	SDR002_120
chr19-48204319-A-G	0.155532	Noise	SDR002_120
chr4-80213451-T-C	0.148007	Noise	SDR002_120
chr12-106769052-C-T	0.132082	Noise	SDR002_120
chr20-1225482-A-G	0.157237	Noise	SDR002_120
chr9-15213522-T-C	0.128131	Noise	SDR002_120
chr19-48204454-A-G	0.129496	Noise	SDR002_120
chr4-97042778-A-G	0.176669	Noise	SDR002_120
chr6-90414159-T-TGC	0.152076	Noise	SDR002_120
chr11-122580039-T-A	0.125797	Noise	SDR002_120
chr11-122580120-T-C	0.135234	Noise	SDR002_120
chr1-203626602-A-G	0.215741	Noise	SDR002_120
chr3-179667227-A-G	0.205217	Noise	SDR002_120
chr8-18942657-A-G	0.142552	Noise	SDR002_120
chr11-19816992-TA-T	0.110402	Noise	SDR002_120
chr15-88894552-C-T	0.254818	Noise	SDR002_120
chr7-157432885-T-C	0.213768	Noise	SDR002_120
chr7-157432977-G-A	0.142839	Noise	SDR002_120
chr1-248873941-T-C	0.140027	Noise	SDR002_120
chr6-28838433-A-G	0.117907	Noise	SDR002_120
chr6-90414261-A-G	0.211993	Noise	SDR002_120
chr6-168332379-G-A	0.19534	Noise	SDR002_120
chr20-1225508-T-C	0.154492	Noise	SDR002_120
chr1-203626667-A-G	0.185276	Noise	SDR002_120
chr3-179667318-A-G	0.166548	Noise	SDR002_120
chr11-19816879-A-G	0.13125	Noise	SDR002_120
chr20-58669557-T-C	0.190859	Noise	SDR002_120
chr4-80213489-C-T	0.245601	Noise	SDR002_120
chr7-5822977-C-T	0.230141	Noise	SDR002_120
chr16-22195981-TAC-T	0.116041	Noise	SDR002_120
chr1-28088344-T-C	0.141964	Noise	SDR002_120
chr6-168332261-T-C	0.180005	Noise	SDR002_120
chr7-5822995-A-G	0.125353	Noise	SDR002_120
chr10-49679440-T-C	0.134725	Noise	SDR002_120
chr10-73785218-A-G	0.136834	Noise	SDR002_120
chr17-68034373-C-T	0.145094	Noise	SDR002_120
chr17-68034402-A-T	0.143877	Noise	SDR002_120
chr6-159790393-A-G	0.167256	Noise	SDR002_120
chr1-248873849-C-T	0.323215	Noise	SDR002_120
chr6-168332355-C-T	0.225178	Noise	SDR002_120
chr6-159790351-A-G	0.150373	Noise	SDR002_120
chr9-15213407-T-C	0.170554	Noise	SDR002_120
chr6-168332399-T-G	0.125857	Noise	SDR002_120
chr9-15213541-G-A	0.167732	Noise	SDR002_120
chr13-75480861-T-A	0.193873	Noise	SDR002_120
chr6-90414181-TGG-T	0.210838	Noise	SDR002_120
chr16-22195911-G-A	0.320446	Noise	SDR002_120
chr17-68034422-T-G	0.122246	Noise	SDR002_120
chr20-58669550-T-C	0.173015	Noise	SDR002_120
chr6-28838438-A-G	0.167503	Noise	SDR002_120
chr6-90414187-A-G	0.210251	Noise	SDR002_120
chr11-122580082-C-T	0.141893	Noise	SDR002_120
chr15-26082247-A-G	0.193771	Noise	SDR002_120
chr20-1225532-T-C	0.095144	Noise	SDR002_120
chr20-58669485-T-C	0.238053	Noise	SDR002_120
chr12-106769127-T-A	0.113667	Noise	SDR002_120
chr3-179667266-G-A	0.151418	Noise	SDR002_120
chr4-78059727-CA-C	0.137334	Noise	SDR002_120
chr11-19816991-A-G	0.143341	Noise	SDR002_120
chr20-58669434-A-G	0.217582	Noise	SDR002_120
chr7-5822913-A-G	0.141324	Noise	SDR002_120
chr7-157432955-T-A	0.258929	Noise	SDR002_120
chr16-22195897-G-A	0.266989	Noise	SDR002_120
chr11-19816909-T-C	0.217825	Noise	SDR002_120
chr13-51168607-C-T	0.231441	Noise	SDR002_120
chr7-5822968-A-T	0.14261	Noise	SDR002_120
chr4-80213560-C-T	0.173027	Noise	SDR002_120
chr6-28838528-T-C	0.153565	Noise	SDR002_120
chr8-17922834-A-G	0.127945	Noise	SDR002_120
chr16-22195959-C-T	0.224477	Noise	SDR002_120
chr17-68034286-T-C	0.161544	Noise	SDR002_120
chr1-203626587-T-A	0.302227	Noise	SDR002_120
chr1-203626680-A-G	0.181351	Noise	SDR002_120
chr8-18942709-A-G	0.14003	Noise	SDR002_120
chr9-15213429-G-A	0.24548	Noise	SDR002_120
chr1-248873858-A-G	0.183035	Noise	SDR002_120
chr15-26082236-C-T	0.28035	Noise	SDR002_120
chr17-43315823-A-G	0.136616	Noise	SDR002_120
chr20-1225424-C-T	0.167701	Noise	SDR002_120
chr1-28088216-A-G	0.158085	Noise	SDR002_120
chr15-88894554-GC-G	0.171677	Noise	SDR002_120
chr20-58669530-T-C	0.16592	Noise	SDR002_120
chr4-80213529-A-G	0.149913	Noise	SDR002_120
chr6-168332285-A-G	0.210863	Noise	SDR002_120
chr9-110521254-A-T	0.152339	Noise	SDR002_120
chr12-106769151-T-C	0.137411	Noise	SDR002_120
chr12-106769184-T-C	0.115014	Noise	SDR002_120
chr15-26082324-A-T	0.188809	Noise	SDR002_120
chr17-43315897-A-G	0.160553	Noise	SDR002_120
chr17-68034420-T-C	0.128127	Noise	SDR002_120
chr1-28088321-A-C	0.266485	Noise	SDR002_120
chr9-15213464-A-G	0.190653	Noise	SDR002_120
chr10-49679480-T-C	0.169547	Noise	SDR002_120
chr8-18942618-T-C	0.150274	Noise	SDR002_120
chr13-51168639-A-G	0.136684	Noise	SDR002_120
chr15-88894635-T-C	0.19782	Noise	SDR002_120
chr9-110521264-A-G	0.19431	Noise	SDR002_120
chr4-78059693-AGG-A	0.144144	Noise	SDR002_120
chr4-97042793-T-C	0.152469	Noise	SDR002_120
chr6-90414252-CAG-C	0.217949	Noise	SDR002_120
chr9-110521153-A-G	0.137435	Noise	SDR002_120
chr9-110521183-T-C	0.157279	Noise	SDR002_120
chr9-110521281-A-T	0.197769	Noise	SDR002_120
chr15-26082307-A-G	0.168902	Noise	SDR002_120
chr6-159790389-A-G,T		Noise	SDR002_120
chr9-15213428-A-G	0.131359	Noise	SDR002_120
chr15-88894530-T-C	0.183847	Noise	SDR002_120
chr20-58669533-A-G	0.196644	Noise	SDR002_120
chr20-58669534-T-C	0.157636	Noise	SDR002_120
chr4-80213553-T-C	0.146244	Noise	SDR002_120
chr8-17922742-A-T	0.250839	Noise	SDR002_120
chr10-49679428-C-T	0.122218	Noise	SDR002_120
chr10-73785311-C-T	0.165961	Noise	SDR002_120
chr15-26082349-C-T	0.121638	Noise	SDR002_120
chr17-68034357-T-C	0.16965	Noise	SDR002_120
chr1-28088372-A-G	0.131254	Noise	SDR002_120
chr3-179667313-G-A	0.167755	Noise	SDR002_120
chr8-18942734-T-C	0.140131	Noise	SDR002_120
chr11-19817030-C-T	0.168976	Noise	SDR002_120
chr6-90414151-A-G	0.188393	Noise	SDR002_120
chr7-5822932-C-T	0.127458	Noise	SDR002_120
chr7-157432852-T-A	0.16129	Noise	SDR002_120
chr10-73785235-T-C	0.194863	Noise	SDR002_120
chr10-73785303-T-C	0.163756	Noise	SDR002_120
chr10-73785319-A-T	0.187857	Noise	SDR002_120
chr11-122580034-A-G	0.170286	Noise	SDR002_120
chr12-106769106-C-A	0.296386	Noise	SDR002_120
chr15-26082219-A-T	0.117938	Noise	SDR002_120
chr15-26082239-A-C	0.134464	Noise	SDR002_120
chr17-43315901-A-G	0.15691	Noise	SDR002_120
chr3-179667231-T-C	0.117463	Noise	SDR002_120
chr9-15213420-A-T	0.0931677	Noise	SDR002_120
chr15-88894583-T-C	0.24987	Noise	SDR002_120
chr19-48204392-G-A	0.129068	Noise	SDR002_120
chr1-248873870-T-C	0.19432	Noise	SDR002_120
chr9-110521236-A-G	0.18445	Noise	SDR002_120
chr10-73785336-A-G	0.182362	Noise	SDR002_120
chr20-1225515-T-C	0.157951	Noise	SDR002_120
chr20-1225534-T-C	0.134485	Noise	SDR002_120
chr2-134918117-C-T	0.219617	Noise	SDR002_120
chr10-49679381-A-G	0.20325	Noise	SDR002_120
chr12-106769073-C-T	0.206903	Noise	SDR002_120
chr12-106769142-T-A	0.137806	Noise	SDR002_120
chr12-106769151-T-A	0.164555	Noise	SDR002_120
chr15-26082241-A-G	0.152712	Noise	SDR002_120
chr16-22195889-C-T	0.188813	Noise	SDR002_120
chr16-22195903-G-A	0.272332	Noise	SDR002_120
chr1-203626582-C-T	0.240004	Noise	SDR002_120
chr2-134918092-A-G	0.145803	Noise	SDR002_120
chr8-18942632-A-G	0.162106	Noise	SDR002_120
chr4-97042687-C-T	0.162846	Noise	SDR002_120
chr1-203626679-G-A	0.156489	Noise	SDR002_120
chr4-78059662-GA-G	0.13239	Noise	SDR002_120
chr4-78059799-T-C	0.14309	Noise	SDR002_120
chr8-18942647-A-G	0.141478	Noise	SDR002_120
chr19-48204326-G-A	0.187501	Noise	SDR002_120
chr4-80213431-C-T	0.138868	Noise	SDR002_120
chr7-157432918-A-G	0.201281	Noise	SDR002_120
chr10-73785203-A-G	0.138698	Noise	SDR002_120
chr17-68034344-T-C	0.131893	Noise	SDR002_120
chr8-18942638-A-G	0.157837	Noise	SDR002_120
chr9-15213554-T-C	0.135612	Noise	SDR002_120
chr13-75480875-ACG-A	0.233525	Noise	SDR002_120
chr13-75480877-G-*,A		Noise	SDR002_120
chr19-48204310-G-A	0.130885	Noise	SDR002_120
chr19-48204348-A-G	0.162396	Noise	SDR002_120
chr20-58669526-T-C	0.182568	Noise	SDR002_120
chr9-110521142-A-G	0.143351	Noise	SDR002_120
chr9-110521241-T-C	0.121328	Noise	SDR002_120
chr10-73785262-T-A	0.173544	Noise	SDR002_120
chr12-106769168-G-A	0.108588	Noise	SDR002_120
chr16-22195993-A-G	0.169584	Noise	SDR002_120
chr16-22196019-A-G	0.153854	Noise	SDR002_120
chr8-18942670-A-G	0.188732	Noise	SDR002_120
chr15-88894665-A-G	0.229538	Noise	SDR002_120
chr20-58669461-C-T	0.315068	Noise	SDR002_120
chr1-248873845-GC-G	0.0943396	Noise	SDR002_120
chr7-5822976-G-A	0.273366	Noise	SDR002_120
chr8-17922653-A-G	0.16829	Noise	SDR002_120
chr10-49679383-A-T	0.183206	Noise	SDR002_120
chr16-22195967-A-G	0.175827	Noise	SDR002_120
chr20-1225441-A-G	0.135186	Noise	SDR002_120
chr20-1225510-C-T	0.200384	Noise	SDR002_120
chr3-179667245-A-G	0.20053	Noise	SDR002_120
chr8-18942663-C-T	0.175813	Noise	SDR002_120
chr9-15213419-T-C	0.14311	Noise	SDR002_120
chr19-48204324-G-A	0.175523	Noise	SDR002_120
chr6-28838414-C-T	0.157829	Noise	SDR002_120
chr16-22196010-T-C	0.134443	Noise	SDR002_120
chr20-1225443-G-GC	0.153089	Noise	SDR002_120
chr2-134918098-TA-T	0.119447	Noise	SDR002_120
chr4-78059729-A-G	0.15362	Noise	SDR002_120
chr8-18942660-A-G	0.164361	Noise	SDR002_120
chr4-80213579-A-G	0.173325	Noise	SDR002_120
chr15-26082265-TG-T	0.126024	Noise	SDR002_120
chr3-179667306-C-T	0.176853	Noise	SDR002_120
chr6-159790340-T-C	0.21866	Noise	SDR002_120
chr11-19816894-C-T	0.141097	Noise	SDR002_120
chr11-19816958-A-G	0.119527	Noise	SDR002_120
chr6-90414151-AGTGTGT-A	0.157615	Noise	SDR002_120
chr17-68034288-A-G	0.151674	Noise	SDR002_120
chr3-179667261-T-C	0.114529	Noise	SDR002_120
chr1-248873885-G-T	0.135452	Noise	SDR002_120
chr6-168332276-A-G	0.177093	Noise	SDR002_120
chr7-157432932-A-G	0.155447	Noise	SDR002_120
chr9-15213395-A-G	0.135341	Noise	SDR002_120
chr9-15213537-T-C	0.131719	Noise	SDR002_120
chr13-75480985-G-A	0.182559	Noise	SDR002_120
chr20-58669445-A-C	0.178571	Noise	SDR002_120
chr4-80213559-A-G	0.145923	Noise	SDR002_120
chr6-28838455-G-A	0.274603	Noise	SDR002_120
chr7-157432947-A-G	0.182872	Noise	SDR002_120
chr11-122580101-TC-T	0.258065	Noise	SDR002_120
chr2-134918172-A-G	0.184158	Noise	SDR002_120
chr8-18942764-A-G	0.126202	Noise	SDR002_120
chr13-51168529-T-C	0.127942	Noise	SDR002_120
chr15-88894550-T-C	0.270515	Noise	SDR002_120
chr20-58669486-T-C	0.191084	Noise	SDR002_120
chr4-97042772-A-G	0.161904	Noise	SDR002_120
chr6-28838491-C-T	0.203644	Noise	SDR002_120
chr6-168332399-T-C	0.175371	Noise	SDR002_120
chr8-17922787-T-C	0.16824	Noise	SDR002_120
chr9-110521277-T-A	0.0988142	Noise	SDR002_120
chr1-203626646-A-G	0.148367	Noise	SDR002_120
chr6-159790379-A-G	0.170833	Noise	SDR002_120
chr8-18942745-T-C	0.16461	Noise	SDR002_120
chr13-75480835-C-T	0.133772	Noise	SDR002_120
chr6-28838503-G-T	0.103962	Noise	SDR002_120
chr8-17922777-TG-T	0.187256	Noise	SDR002_120
chr9-110521302-C-T	0.168924	Noise	SDR002_120
chr20-58669546-C-T	0.166703	Noise	SDR002_120
chr10-49679481-G-A	0.121758	Noise	SDR002_120
chr11-122580101-T-C	0.151876	Noise	SDR002_120
chr20-1225405-A-G	0.141927	Noise	SDR002_120
chr20-1225547-G-A	0.155059	Noise	SDR002_120
chr6-159790367-T-C	0.14657	Noise	SDR002_120
chr13-51168616-A-G	0.143002	Noise	SDR002_120
chr1-248873880-C-T	0.188056	Noise	SDR002_120
chr6-168332263-A-T	0.188078	Noise	SDR002_120
chr6-168332400-T-A	0.107403	Noise	SDR002_120
chr8-17922731-A-G	0.185148	Noise	SDR002_120
chr11-122580017-T-C	0.146479	Noise	SDR002_120
chr11-122580150-A-G	0.124525	Noise	SDR002_120
chr15-26082280-A-G	0.16877	Noise	SDR002_120
chr4-78059795-T-C	0.118492	Noise	SDR002_120
chr9-15213539-T-C	0.143189	Noise	SDR002_120
chr8-17922838-A-G	0.130096	Noise	SDR002_120
chr9-110521299-G-A	0.158549	Noise	SDR002_120
chr16-22195878-A-G	0.157227	Noise	SDR002_120
chr20-1225561-C-T	0.110671	Noise	SDR002_120
chr20-58669454-G-C	0.297786	Noise	SDR002_120
chr4-80213496-G-A	0.191168	Noise	SDR002_120
chr9-110521281-A-G	0.128806	Noise	SDR002_120
chr10-73785335-A-G	0.201539	Noise	SDR002_120
chr11-122580026-A-G	0.140492	Noise	SDR002_120
chr11-122580084-T-C	0.140589	Noise	SDR002_120
chr15-26082371-T-A	0.125	Noise	SDR002_120
chr6-159790282-T-A	0.311111	Noise	SDR002_120
chr13-51168559-A-T	0.123125	Noise	SDR002_120
chr1-248873905-C-T	0.299167	Noise	SDR002_120
chr1-248873960-A-G	0.13289	Noise	SDR002_120
chr4-80213456-T-C	0.150941	Noise	SDR002_120
chr6-90414239-A-G	0.148352	Noise	SDR002_120
chr7-5822959-T-C	0.166071	Noise	SDR002_120
chr9-110521213-T-C	0.158185	Noise	SDR002_120
chr16-22196030-T-C	0.157529	Noise	SDR002_120
chr17-43315876-A-T	0.127341	Noise	SDR002_120
chr20-1225475-A-G	0.13619	Noise	SDR002_120
chr3-179667198-A-G	0.181565	Noise	SDR002_120
chr4-78059683-A-G	0.215089	Noise	SDR002_120
chr6-159790305-A-G	0.187237	Noise	SDR002_120
chr11-19816902-T-C	0.180025	Noise	SDR002_120
chr13-75480876-C-T	0.276711	Noise	SDR002_120
chr20-1225492-T-A	0.127443	Noise	SDR002_120
chr1-28088240-GAA-G	0.0962963	Noise	SDR002_120
chr20-58669555-GT-G	0.208211	Noise	SDR002_120
chr6-168332327-GC-G	0.181411	Noise	SDR002_120
chr7-5823016-A-T	0.124704	Noise	SDR002_120
chr15-26082359-T-C	0.153401	Noise	SDR002_120
chr1-203626703-A-G	0.185981	Noise	SDR002_120
chr8-18942786-C-T	0.152816	Noise	SDR002_120
chr13-51168696-T-A	0.133776	Noise	SDR002_120
chr6-28838422-A-G	0.165235	Noise	SDR002_120
chr6-90414166-G-A	0.185561	Noise	SDR002_120
chr6-90414175-TGTGTGTGG-T	0.139	Noise	SDR002_120
chr6-168332374-C-T	0.170579	Noise	SDR002_120
chr7-157432895-C-T	0.171893	Noise	SDR002_120
chr15-26082321-T-C	0.128047	Noise	SDR002_120
chr16-22195874-A-T	0.331361	Noise	SDR002_120
chr16-22195994-T-C	0.142111	Noise	SDR002_120
chr17-43315821-A-G	0.159178	Noise	SDR002_120
chr20-1225586-T-C	0.138514	Noise	SDR002_120
chr1-28088223-A-G	0.190448	Noise	SDR002_120
chr1-28088328-C-G	0.147226	Noise	SDR002_120
chr4-78059710-G-A	0.200256	Noise	SDR002_120
chr13-51168629-A-G	0.143144	Noise	SDR002_120
chr13-51168709-C-G	0.13944	Noise	SDR002_120
chr19-48204466-A-G	0.146152	Noise	SDR002_120
chr13-75480838-A-G	0.160529	Noise	SDR002_120
chr15-88894640-C-T	0.348471	Noise	SDR002_120
chr4-80213483-T-C	0.247455	Noise	SDR002_120
chr4-80213596-A-C	0.15814	Noise	SDR002_120
chr7-5822958-G-A	0.3	Noise	SDR002_120
chr20-1225594-G-T	0.27678	Noise	SDR002_120
chr4-80213526-C-T	0.125049	Noise	SDR002_120
chr6-168332287-A-G	0.184387	Noise	SDR002_120
chr1-28088352-A-G	0.171556	Noise	SDR002_120
chr9-15213514-T-C	0.139326	Noise	SDR002_120
chr6-90414236-G-A	0.2	Noise	SDR002_120
chr8-17922836-A-T	0.204589	Noise	SDR002_120
chr10-49679414-T-C	0.140151	Noise	SDR002_120
chr16-22195869-T-C	0.173961	Noise	SDR002_120
chr17-68034372-G-A	0.218152	Noise	SDR002_120
chr6-159790368-C-T	0.158686	Noise	SDR002_120
chr8-18942763-T-C	0.118556	Noise	SDR002_120
chr13-51168659-T-C	0.125312	Noise	SDR002_120
chr15-88894609-T-C	0.174508	Noise	SDR002_120
chr20-58669488-A-G	0.221633	Noise	SDR002_120
chr15-26082225-G-A	0.12021	Noise	SDR002_120
chr16-22195846-C-T	0.162675	Noise	SDR002_120
chr8-18942746-C-T	0.235679	Noise	SDR002_120
chr4-80213502-G-A	0.212161	Noise	SDR002_120
chr7-5823083-T-C	0.14137	Noise	SDR002_120
chr11-19816867-T-C	0.134358	Noise	SDR002_120
chr20-1225418-G-A	0.204525	Noise	SDR002_120
chr20-1225518-T-C	0.152058	Noise	SDR002_120
chr13-75480967-C-T	0.248307	Noise	SDR002_120
chr15-88894595-T-C	0.230679	Noise	SDR002_120
chr15-88894673-C-T	0.218443	Noise	SDR002_120
chr1-248873876-A-G	0.183767	Noise	SDR002_120
chr7-157432958-A-G	0.172525	Noise	SDR002_120
chr10-73785353-T-C	0.156605	Noise	SDR002_120
chr6-159790415-G-A	0.160224	Noise	SDR002_120
chr8-18942749-G-A	0.16075	Noise	SDR002_120
chr15-88894518-T-A	0.165508	Noise	SDR002_120
chr6-28838412-A-G	0.140658	Noise	SDR002_120
chr6-28838424-A-G	0.158709	Noise	SDR002_120
chr6-168332349-A-G	0.20322	Noise	SDR002_120
chr9-110521297-T-C	0.146923	Noise	SDR002_120
chr1-203626563-C-T	0.20131	Noise	SDR002_120
chr1-203626624-A-G	0.160071	Noise	SDR002_120
chr9-15213535-A-T	0.145531	Noise	SDR002_120
chr13-75480828-T-C	0.13686	Noise	SDR002_120
chr20-58669494-A-G	0.225641	Noise	SDR002_120
chr1-248873925-C-T	0.159922	Noise	SDR002_120
chr6-168332400-T-C	0.147227	Noise	SDR002_120
chr16-22195915-T-C	0.17735	Noise	SDR002_120
chr16-22195937-A-G	0.150928	Noise	SDR002_120
chr13-51168620-T-C	0.134846	Noise	SDR002_120
chr19-48204426-A-G	0.130611	Noise	SDR002_120
chr4-80213539-A-G	0.120885	Noise	SDR002_120
chr6-28838569-G-A	0.155991	Noise	SDR002_120
chr6-168332275-T-C	0.179153	Noise	SDR002_120
chr12-106769181-T-C	0.139177	Noise	SDR002_120
chr17-43315892-G-A	0.170363	Noise	SDR002_120
chr1-28088217-A-G	0.193729	Noise	SDR002_120
chr3-179667202-A-G	0.178122	Noise	SDR002_120
chr6-159790307-CA-C	0.222892	Noise	SDR002_120
chr8-18942780-T-C	0.122062	Noise	SDR002_120
chr11-19816929-A-G	0.17507	Noise	SDR002_120
chr13-51168547-G-A	0.134562	Noise	SDR002_120
chr8-17922680-A-G	0.139969	Noise	SDR002_120
chr17-43315836-A-G	0.199693	Noise	SDR002_120
chr20-1225438-G-A	0.12623	Noise	SDR002_120
chr20-1225580-T-C	0.129332	Noise	SDR002_120
chr1-28088382-T-C	0.120201	Noise	SDR002_120
chr1-203626611-A-G	0.215004	Noise	SDR002_120
chr20-58669467-G-T	0.491693	Noise	SDR002_120
chr1-248873844-T-C	0.143302	Noise	SDR002_120
chr7-157432900-T-C	0.24528	Noise	SDR002_120
chr10-73785341-C-T	0.226365	Noise	SDR002_120
chr13-75480976-T-C	0.18398	Noise	SDR002_120
chr6-28838460-T-C	0.166875	Noise	SDR002_120
chr7-157432890-A-T	0.129884	Noise	SDR002_120
chr17-43315938-T-C	0.133754	Noise	SDR002_120
chr17-68034407-A-G	0.128231	Noise	SDR002_120
chr1-203626669-T-A	0.169405	Noise	SDR002_120
chr3-179667206-T-C	0.179021	Noise	SDR002_120
chr6-159790298-C-T	0.270207	Noise	SDR002_120
chr20-1225460-T-C	0.184271	Noise	SDR002_120
chr2-134918198-T-C	0.140751	Noise	SDR002_120
chr11-19817014-T-C	0.119925	Noise	SDR002_120
chr13-75480836-C-T	0.191577	Noise	SDR002_120
chr13-75480872-C-T	0.321223	Noise	SDR002_120
chr15-88894580-T-C	0.257178	Noise	SDR002_120
chr1-248873950-C-T	0.135709	Noise	SDR002_120
chr4-80213548-A-T	0.241243	Noise	SDR002_120
chr6-90414233-A-T	0.229798	Noise	SDR002_120
chr11-122580012-TA-T	0.131681	Noise	SDR002_120
chr17-68034382-G-A	0.165047	Noise	SDR002_120
chr3-179667237-C-T	0.155567	Noise	SDR002_120
chr20-58669564-T-C	0.171168	Noise	SDR002_120
chr4-97042701-T-C	0.175547	Noise	SDR002_120
chr15-26082341-A-G	0.173298	Noise	SDR002_120
chr16-22195907-A-G	0.181192	Noise	SDR002_120
chr20-1225591-C-T	0.278934	Noise	SDR002_120
chr20-58669467-G-A	0.233412	Noise	SDR002_120
chr8-17922761-A-T	0.154098	Noise	SDR002_120
chr9-110521298-C-T	0.169566	Noise	SDR002_120
chr20-1225469-A-G	0.180364	Noise	SDR002_120
chr13-51168684-A-G	0.141888	Noise	SDR002_120
chr13-75480854-C-T	0.118082	Noise	SDR002_120
chr6-90414238-GAAA-G	0.178571	Noise	SDR002_120
chr6-90414242-GA-G	0.160714	Noise	SDR002_120
chr6-90414244-GAGAGAGAC-G		Noise	SDR002_120
chr6-168332330-C-T	0.246286	Noise	SDR002_120
chr15-26082271-A-T	0.194503	Noise	SDR002_120
chr6-168332401-T-C	0.161516	Noise	SDR002_120
chr7-157432923-T-C	0.21149	Noise	SDR002_120
chr10-49679457-A-G	0.149979	Noise	SDR002_120
chr4-78059783-T-C	0.131372	Noise	SDR002_120
chr15-88894545-A-G	0.204089	Noise	SDR002_120
chr16-22195887-C-T	0.16439	Noise	SDR002_120
chr20-1225504-C-T	0.211431	Noise	SDR002_120
chr8-18942721-A-G	0.150031	Noise	SDR002_120
chr11-19816900-CT-C	0.181685	Noise	SDR002_120
chr15-88894612-A-G	0.160049	Noise	SDR002_120
chr15-26082329-TA-T	0.148751	Noise	SDR002_120
chr13-75480959-G-A	0.1937	Noise	SDR002_120
chr19-48204337-C-T	0.201221	Noise	SDR002_120
chr19-48204354-A-G	0.233223	Noise	SDR002_120
chr19-48204446-T-C	0.135497	Noise	SDR002_120
chr7-157432861-C-T	0.210555	Noise	SDR002_120
chr7-157432965-T-A	0.105837	Noise	SDR002_120
chr4-80213432-T-C	0.144571	Noise	SDR002_120
chr7-157432904-A-G	0.224303	Noise	SDR002_120
chr6-28838416-A-G	0.147212	Noise	SDR002_120
chr6-28838442-A-G	0.194754	Noise	SDR002_120
chr10-73785331-T-C	0.156032	Noise	SDR002_120
chr1-28088391-T-G	0.142857	Noise	SDR002_120
chr2-134918106-A-T	0.186156	Noise	SDR002_120
chr2-134918110-A-G	0.15556	Noise	SDR002_120
chr11-19816955-T-C	0.124806	Noise	SDR002_120
chr15-88894663-A-T	0.333333	Noise	SDR002_120
chr4-80213434-T-C	0.145039	Noise	SDR002_120
chr4-80213519-A-G	0.164117	Noise	SDR002_120
chr6-90414236-GAGAAAGAGAGAGAGAC-G	0.162322	Noise	SDR002_120
chr1-28088355-A-T	0.128571	Noise	SDR002_120
chr11-19816989-A-T	0.13782	Noise	SDR002_120
chr6-168332268-T-C	0.1749	Noise	SDR002_120
chr6-168332407-G-A	0.227358	Noise	SDR002_120
chr8-17922644-T-G	0.143678	Noise	SDR002_120
chr10-73785245-A-T	0.254119	Noise	SDR002_120
chr12-106769063-C-T	0.161074	Noise	SDR002_120
chr20-1225518-T-A	0.101612	Noise	SDR002_120
chr13-75480827-C-T	0.217874	Noise	SDR002_120
chr11-122580058-G-T	0.37069	Noise	SDR002_120
chr1-28088375-A-T	0.142758	Noise	SDR002_120
chr1-203626643-A-G	0.180161	Noise	SDR002_120
chr1-203626695-A-G	0.1361	Noise	SDR002_120
chr2-134918135-A-T	0.102673	Noise	SDR002_120
chr8-18942705-A-G	0.172575	Noise	SDR002_120
chr11-19816940-T-C	0.181715	Noise	SDR002_120
chr13-75480977-G-A	0.123526	Noise	SDR002_120
chr12-106769096-A-G	0.166462	Noise	SDR002_120
chr16-22195848-G-C	0.130952	Noise	SDR002_120
chr16-22195865-A-G	0.184543	Noise	SDR002_120
chr17-43315827-G-A	0.123923	Noise	SDR002_120
chr1-28088330-C-T	0.155555	Noise	SDR002_120
chr1-28088385-G-A	0.110824	Noise	SDR002_120
chr3-179667190-C-G	0.118309	Noise	SDR002_120
chr19-48204448-A-T	0.122978	Noise	SDR002_120
chr16-22195875-T-C	0.199402	Noise	SDR002_120
chr17-43315839-T-C	0.185981	Noise	SDR002_120
chr17-68034354-A-G	0.160694	Noise	SDR002_120
chr20-1225499-T-A	0.139241	Noise	SDR002_120
chr2-134918128-A-G	0.136204	Noise	SDR002_120
chr6-159790270-T-C	0.145173	Noise	SDR002_120
chr8-18942720-A-T	0.180047	Noise	SDR002_120
chr9-15213409-T-C	0.133412	Noise	SDR002_120
chr19-48204390-AG-A	0.113821	Noise	SDR002_120
chr6-90414210-GAGAGAGAA-G	0.0967742	Noise	SDR002_120
chr7-5822945-A-G	0.149959	Noise	SDR002_120
chr10-49679425-A-G	0.149122	Noise	SDR002_120
chr15-26082226-T-C	0.127118	Noise	SDR002_120
chr20-58669510-T-C	0.22744	Noise	SDR002_120
chr20-58669559-G-A	0.22936	Noise	SDR002_120
chr1-248873902-T-C	0.179909	Noise	SDR002_120
chr8-17922834-A-T	0.146205	Noise	SDR002_120
chr9-110521198-C-T	0.221647	Noise	SDR002_120
chr3-179667272-A-G	0.152109	Noise	SDR002_120
chr9-110521138-T-C	0.145938	Noise	SDR002_120
chr12-106769171-A-G	0.134022	Noise	SDR002_120
chr17-68034269-A-G	0.134924	Noise	SDR002_120
chr4-78059693-AG-A	0.163455	Noise	SDR002_120
chr13-51168568-G-A	0.161851	Noise	SDR002_120
chr7-5823022-A-G	0.117901	Noise	SDR002_120
chr10-49679443-G-A	0.143341	Noise	SDR002_120
chr20-1225403-T-C	0.122448	Noise	SDR002_120
chr3-179667316-G-A	0.166254	Noise	SDR002_120
chr3-179667319-T-G	0.198556	Noise	SDR002_120
chr11-19817002-G-A	0.185628	Noise	SDR002_120
chr20-58669505-A-G	0.256949	Noise	SDR002_120
chr8-17922813-T-A	0.160231	Noise	SDR002_120
chr8-18942689-G-A	0.216395	Noise	SDR002_120
chr8-18942770-G-A	0.171401	Noise	SDR002_120
chr11-19817018-A-G	0.145567	Noise	SDR002_120
chr15-88894633-T-A	0.158744	Noise	SDR002_120
chr4-80213532-A-G	0.148901	Noise	SDR002_120
chr6-159790293-C-T	0.146405	Noise	SDR002_120
chr6-28838497-A-G	0.186074	Noise	SDR002_120
chr8-17922774-G-T	0.1436	Noise	SDR002_120
chr10-73785216-G-A	0.15326	Noise	SDR002_120
chr20-1225553-T-C	0.188832	Noise	SDR002_120
chr8-18942776-A-G	0.154781	Noise	SDR002_120
chr1-248873932-A-G	0.160242	Noise	SDR002_120
chr4-80213418-T-C	0.167957	Noise	SDR002_120
chr12-106769154-C-T	0.136042	Noise	SDR002_120
chr1-203626692-G-A	0.182631	Noise	SDR002_120
chr13-75480838-A-C	0.214286	Noise	SDR002_120
chr13-75480972-C-T	0.167063	Noise	SDR002_120
chr7-157432897-G-A	0.135417	Noise	SDR002_120
chr16-22195958-G-A	0.219386	Noise	SDR002_120
chr13-75480982-T-G	0.140734	Noise	SDR002_120
chr19-48204306-A-G	0.135465	Noise	SDR002_120
chr1-248873935-C-T	0.167046	Noise	SDR002_120
chr7-5822956-T-C	0.184607	Noise	SDR002_120
chr9-110521149-A-G	0.136323	Noise	SDR002_120
chr20-1225452-C-T	0.13911	Noise	SDR002_120
chr20-1225522-T-C	0.130364	Noise	SDR002_120
chr1-28088220-A-G	0.172073	Noise	SDR002_120
chr1-203626568-A-G	0.148348	Noise	SDR002_120
chr9-15213527-G-A	0.173137	Noise	SDR002_120
chr15-88894666-G-A	0.390446	Noise	SDR002_120
chr1-248873967-T-C	0.150288	Noise	SDR002_120
chr6-28838536-A-G	0.130691	Noise	SDR002_120
chr11-122580109-C-T	0.12658	Noise	SDR002_120
chr3-179667314-AG-A	0.22468	Noise	SDR002_120
chr8-18942731-C-T	0.166247	Noise	SDR002_120
chr1-248873920-G-C	0.107143	Noise	SDR002_120
chr8-17922822-A-G	0.201904	Noise	SDR002_120
chr4-80213413-T-A	0.13496	Noise	SDR002_120
chr4-80213584-A-G	0.150146	Noise	SDR002_120
chr6-168332398-A-G	0.160307	Noise	SDR002_120
chr9-110521207-T-C	0.221756	Noise	SDR002_120
chr15-26082369-C-T	0.177925	Noise	SDR002_120
chr16-22195865-A-T	0.198473	Noise	SDR002_120
chr1-28088317-A-G	0.174156	Noise	SDR002_120
chr4-78059767-C-A	0.228916	Noise	SDR002_120
chr11-19816994-A-G	0.150748	Noise	SDR002_120
chr13-51168643-G-T	0.155762	Noise	SDR002_120
chr19-48204417-T-A	0.115245	Noise	SDR002_120
chr10-49679460-A-G	0.17748	Noise	SDR002_120
chr16-22195992-A-G	0.17642	Noise	SDR002_120
chr2-134918185-T-A	0.113636	Noise	SDR002_120
chr6-159790396-A-G	0.170535	Noise	SDR002_120
chr4-97042800-G-A	0.149427	Noise	SDR002_120
chr1-28088377-A-G	0.155067	Noise	SDR002_120
chr2-134918092-A-T	0.0837989	Noise	SDR002_120
chr11-19816918-T-A	0.184821	Noise	SDR002_120
chr15-88894597-G-A	0.189861	Noise	SDR002_120
chr15-88894600-CGG-C	0.113475	Noise	SDR002_120
chr15-88894606-GCGTC-G	0.0996377	Noise	SDR002_120
chr15-88894614-G-T	0.0996377	Noise	SDR002_120
chr15-88894615-GAGAGAAGCCAGGGCC-G	0.0996377	Noise	SDR002_120
chr15-88894633-TCTCAATC-T	0.0996377	Noise	SDR002_120
chr20-1225398-A-G	0.150924	Noise	SDR002_120
chr15-88894533-T-C	0.199089	Noise	SDR002_120
chr6-28838411-A-G	0.13422	Noise	SDR002_120
chr6-168332383-C-T	0.216539	Noise	SDR002_120
chr8-17922728-A-G	0.184959	Noise	SDR002_120
chr10-49679427-G-A	0.195182	Noise	SDR002_120
chr16-22195884-T-C	0.143447	Noise	SDR002_120
chr17-43315814-C-T	0.164638	Noise	SDR002_120
chr4-97042703-T-C	0.156513	Noise	SDR002_120
chr7-5822992-G-A	0.223268	Noise	SDR002_120
chr7-157432970-A-G	0.132765	Noise	SDR002_120
chr9-110521250-C-T	0.242966	Noise	SDR002_120
chr17-43315942-T-A	0.113363	Noise	SDR002_120
chr13-75481002-T-C	0.162269	Noise	SDR002_120
chr15-88894680-T-C	0.119187	Noise	SDR002_120
chr6-168332357-C-T	0.257459	Noise	SDR002_120
chr8-17922751-T-A	0.199384	Noise	SDR002_120
chr9-110521294-C-T	0.158686	Noise	SDR002_120
chr10-49679341-G-A	0.141685	Noise	SDR002_120
chr15-26082262-G-A	0.170177	Noise	SDR002_120
chr15-26082295-AC-A	0.142352	Noise	SDR002_120
chr15-26082312-A-G	0.135204	Noise	SDR002_120
chr16-22195999-A-G	0.215091	Noise	SDR002_120
chr17-43315819-T-C	0.128721	Noise	SDR002_120
chr20-1225560-A-G	0.139884	Noise	SDR002_120
chr1-28088348-G-A	0.247519	Noise	SDR002_120
chr3-179667256-T-C	0.131126	Noise	SDR002_120
chr19-48204364-A-T	0.154792	Noise	SDR002_120
chr6-28838567-T-C	0.160219	Noise	SDR002_120
chr7-5822930-A-G	0.138679	Noise	SDR002_120
chr12-106769078-T-C	0.209443	Noise	SDR002_120
chr16-22195905-A-G	0.256892	Noise	SDR002_120
chr1-203626701-A-T	0.18963	Noise	SDR002_120
chr13-51168549-A-G	0.121789	Noise	SDR002_120
chr13-75480875-A-*,G		Noise	SDR002_120
chr13-75480995-C-T	0.170205	Noise	SDR002_120
chr6-28838432-A-C	0.179411	Noise	SDR002_120
chr8-17922747-G-A	0.14211	Noise	SDR002_120
chr10-73785236-A-G	0.197948	Noise	SDR002_120
chr11-122580152-T-C	0.136244	Noise	SDR002_120
chr20-1225544-C-T	0.124931	Noise	SDR002_120
chr20-58669552-A-T	0.392544	Noise	SDR002_120
chr6-90414181-T-A	0.261538	Noise	SDR002_120
chr6-168332378-G-A	0.129203	Noise	SDR002_120
chr7-5822948-A-G	0.158569	Noise	SDR002_120
chr7-157432859-A-G	0.191858	Noise	SDR002_120
chr12-106769183-T-C	0.127082	Noise	SDR002_120
chr16-22195989-A-G	0.220027	Noise	SDR002_120
chr17-68034308-T-C	0.210689	Noise	SDR002_120
chr2-134918147-A-G	0.127727	Noise	SDR002_120
chr3-179667249-C-T	0.218323	Noise	SDR002_120
chr8-18942740-T-C	0.119991	Noise	SDR002_120
chr9-15213485-T-A	0.172336	Noise	SDR002_120
chr13-75480968-T-A	0.263059	Noise	SDR002_120
chr19-48204347-T-C	0.153575	Noise	SDR002_120
chr20-58669540-C-T	0.29641	Noise	SDR002_120
chr6-168332316-T-C	0.180303	Noise	SDR002_120
chr10-73785227-T-C	0.179299	Noise	SDR002_120
chr17-68034311-T-C	0.169542	Noise	SDR002_120
chr1-203626583-C-T	0.174071	Noise	SDR002_120
chr13-75480856-C-T	0.228966	Noise	SDR002_120
chr20-58669492-A-G	0.235897	Noise	SDR002_120
chr8-17922824-A-G	0.170838	Noise	SDR002_120
chr17-68034335-A-G	0.18135	Noise	SDR002_120
chr20-1225443-GC-G	0.174163	Noise	SDR002_120
chr8-18942625-A-G	0.1324	Noise	SDR002_120
chr9-15213401-T-A	0.164512	Noise	SDR002_120
chr12-106769045-T-C	0.116257	Noise	SDR002_120
chr17-43315932-T-C	0.112092	Noise	SDR002_120
chr20-1225417-T-A	0.0960103	Noise	SDR002_120
chr6-168332296-G-A	0.153376	Noise	SDR002_120
chr10-73785286-A-G	0.154506	Noise	SDR002_120
chr12-106769163-T-C	0.109072	Noise	SDR002_120
chr1-203626658-T-C	0.146089	Noise	SDR002_120
chr19-48204341-C-T	0.164724	Noise	SDR002_120
chr4-97042774-C-A	0.199353	Noise	SDR002_120
chr7-5822990-G-A	0.216774	Noise	SDR002_120
chr11-122580099-T-C	0.146671	Noise	SDR002_120
chr15-26082357-C-T	0.22124	Noise	SDR002_120
chr16-22195965-TA-T	0.162576	Noise	SDR002_120
chr20-1225546-C-T	0.133739	Noise	SDR002_120
chr1-28088353-T-G	0.100671	Noise	SDR002_120
chr1-248873840-G-A	0.159675	Noise	SDR002_120
chr4-80213456-T-A	0.135985	Noise	SDR002_120
chr6-28838488-A-G	0.146328	Noise	SDR002_120
chr6-168332369-T-C	0.165871	Noise	SDR002_120
chr9-110521276-G-A	0.15513	Noise	SDR002_120
chr20-1225493-G-A	0.212635	Noise	SDR002_120
chr20-1225559-C-A	0.236111	Noise	SDR002_120
chr1-203626701-A-G	0.142925	Noise	SDR002_120
chr2-134918241-T-C	0.160521	Noise	SDR002_120
chr6-159790298-CT-C	0.11461	Noise	SDR002_120
chr7-157432973-A-G	0.162314	Noise	SDR002_120
chr8-18942688-G-A	0.159357	Noise	SDR002_120
chr15-88894588-A-C	0.14518	Noise	SDR002_120
chr20-58669522-A-G	0.171175	Noise	SDR002_120
chr7-5822962-A-G	0.215358	Noise	SDR002_120
chr15-26082315-T-C	0.154887	Noise	SDR002_120
chr1-203626578-C-T	0.234695	Noise	SDR002_120
chr8-18942784-T-C	0.151176	Noise	SDR002_120
chr9-15213481-A-G	0.148437	Noise	SDR002_120
chr9-15213515-G-A	0.180231	Noise	SDR002_120
chr15-88894582-T-G	0.261076	Noise	SDR002_120
chr19-48204395-A-G	0.164993	Noise	SDR002_120
chr6-28838507-T-C	0.150256	Noise	SDR002_120
chr7-5823064-G-A	0.211917	Noise	SDR002_120
chr7-157432907-T-C	0.196343	Noise	SDR002_120
chr9-110521191-A-T	0.211537	Noise	SDR002_120
chr15-26082363-T-C	0.120245	Noise	SDR002_120
chr16-22195987-T-C	0.13629	Noise	SDR002_120
chr1-28088395-G-A	0.176019	Noise	SDR002_120
chr4-80213507-A-T	0.0956493	Noise	SDR002_120
chr13-51168707-A-T	0.145406	Noise	SDR002_120
chr15-88894522-A-G	0.211245	Noise	SDR002_120
chr1-248873980-T-C	0.13054	Noise	SDR002_120
chr4-97042747-T-C	0.164371	Noise	SDR002_120
chr10-49679436-A-G	0.161906	Noise	SDR002_120
chr20-1225542-GC-G	0.181998	Noise	SDR002_120
chr1-28088313-A-T	0.259577	Noise	SDR002_120
chr8-18942671-A-T	0.245473	Noise	SDR002_120
chr11-19816964-A-G	0.179715	Noise	SDR002_120
chr13-51168551-A-G	0.1427	Noise	SDR002_120
chr13-51168566-T-C	0.155033	Noise	SDR002_120
chr4-97042685-T-C	0.134897	Noise	SDR002_120
chr10-73785271-T-C	0.219508	Noise	SDR002_120
chr4-78059700-A-T	0.144578	Noise	SDR002_120
chr4-78059802-A-G	0.128412	Noise	SDR002_120
chr6-28838429-TA-T	0.154174	Noise	SDR002_120
chr6-90414233-A-G	0.211715	Noise	SDR002_120
chr6-90414265-A-G	0.23248	Noise	SDR002_120
chr7-5822939-A-G	0.151142	Noise	SDR002_120
chr13-75480926-G-A	0.161124	Noise	SDR002_120
chr1-248873899-A-G	0.235666	Noise	SDR002_120
chr4-80213483-T-G	0.223731	Noise	SDR002_120
chr15-26082216-A-T	0.144719	Noise	SDR002_120
chr17-43315943-G-A	0.203946	Noise	SDR002_120
chr6-159790375-A-G	0.197083	Noise	SDR002_120
chr8-18942787-T-C	0.135756	Noise	SDR002_120
chr6-168332329-C-T	0.246764	Noise	SDR002_120
chr7-157432904-A-T	0.190357	Noise	SDR002_120
chr17-43315859-GT-G	0.191321	Noise	SDR002_120
chr9-15213531-A-G	0.169068	Noise	SDR002_120
chr13-51168662-T-C	0.175594	Noise	SDR002_120
chr1-248873923-T-C	0.148015	Noise	SDR002_120
chr1-248873962-A-G	0.144377	Noise	SDR002_120
chr7-5822918-A-C	0.192617	Noise	SDR002_120
chr12-106769093-A-T	0.154142	Noise	SDR002_120
chr16-22195955-A-G	0.190068	Noise	SDR002_120
chr16-22196017-T-A	0.119246	Noise	SDR002_120
chr20-1225503-A-G	0.175043	Noise	SDR002_120
chr13-51168605-A-G	0.216045	Noise	SDR002_120
chr15-88894590-T-C	0.242447	Noise	SDR002_120
chr6-28838513-C-T	0.193391	Noise	SDR002_120
chr8-17922675-A-T	0.129032	Noise	SDR002_120
chr11-122580165-C-T	0.184693	Noise	SDR002_120
chr12-106769143-T-C	0.131097	Noise	SDR002_120
chr12-106769190-T-C	0.124757	Noise	SDR002_120
chr16-22195928-G-A	0.343404	Noise	SDR002_120
chr17-43315952-TA-T	0.105198	Noise	SDR002_120
chr8-18942704-A-G	0.124163	Noise	SDR002_120
chr11-19817007-T-C	0.126376	Noise	SDR002_120
chr4-97042780-A-G	0.112974	Noise	SDR002_120
chr6-168332270-T-G	0.2	Noise	SDR002_120
chr7-5823052-G-A	0.165694	Noise	SDR002_120
chr9-110521291-A-G	0.121891	Noise	SDR002_120
chr16-22195927-C-T	0.178316	Noise	SDR002_120
chr6-159790326-A-G	0.233985	Noise	SDR002_120
chr8-18942756-T-C	0.16197	Noise	SDR002_120
chr1-248873958-A-C	0.113768	Noise	SDR002_120
chr7-5823078-G-A	0.17479	Noise	SDR002_120
chr16-22195860-T-C	0.186897	Noise	SDR002_120
chr16-22195995-T-C	0.156751	Noise	SDR002_120
chr6-159790300-T-A	0.125	Noise	SDR002_120
chr19-48204430-G-A	0.150081	Noise	SDR002_120
chr4-97042767-C-T	0.14637	Noise	SDR002_120
chr10-73785366-A-G	0.158682	Noise	SDR002_120
chr15-26082278-G-A	0.18958	Noise	SDR002_120
chr13-75480843-C-T	0.0971429	Noise	SDR002_120
chr4-97042723-T-C	0.161191	Noise	SDR002_120
chr6-28838556-A-G	0.170455	Noise	SDR002_120
chr10-49679338-A-G	0.155555	Noise	SDR002_120
chr15-26082298-A-T	0.101864	Noise	SDR002_120
chr20-1225489-G-A	0.122206	Noise	SDR002_120
chr15-88894610-C-T	0.162568	Noise	SDR002_120
chr16-22195951-T-C	0.197495	Noise	SDR002_120
chr2-134918226-G-A	0.113656	Noise	SDR002_120
chr8-18942662-A-G	0.110442	Noise	SDR002_120
chr13-51168607-C-CA	0.188119	Noise	SDR002_120
chr13-75480859-G-A	0.238051	Noise	SDR002_120
chr15-88894582-T-A	0.288437	Noise	SDR002_120
chr6-168332376-TG-T	0.120503	Noise	SDR002_120
chr7-5822997-T-C	0.124863	Noise	SDR002_120
chr9-110521206-T-C	0.192897	Noise	SDR002_120
chr9-110521220-A-G	0.185502	Noise	SDR002_120
chr9-110521228-A-C	0.121322	Noise	SDR002_120
chr1-28088345-G-A	0.225218	Noise	SDR002_120
chr1-248873832-T-C	0.138085	Noise	SDR002_120
chr17-43315808-A-G	0.139259	Noise	SDR002_120
chr17-43315962-T-C	0.114865	Noise	SDR002_120
chr1-203626682-G-A	0.224961	Noise	SDR002_120
chr2-134918216-C-T	0.170663	Noise	SDR002_120
chr6-159790299-T-C	0.213145	Noise	SDR002_120
chr20-58669539-T-G	0.136364	Noise	SDR002_120
chr20-58669548-T-A	0.145942	Noise	SDR002_120
chr20-1225464-GT-G	0.16791	Noise	SDR002_120
chr20-58669477-A-G	0.272671	Noise	SDR002_120
chr4-80213507-A-G	0.143408	Noise	SDR002_120
chr4-97042690-T-A	0.143038	Noise	SDR002_120
chr6-90414218-AAG-A	0.167961	Noise	SDR002_120
chr9-110521195-A-T	0.196119	Noise	SDR002_120
chr9-110521251-C-T	0.15416	Noise	SDR002_120
chr10-73785281-A-T	0.150326	Noise	SDR002_120
chr15-26082329-T-C	0.136976	Noise	SDR002_120
chr3-179667299-T-C	0.144481	Noise	SDR002_120
chr4-97042737-A-T	0.134617	Noise	SDR002_120
chr15-26082344-A-G	0.137908	Noise	SDR002_120
chr4-78059741-C-T	0.291721	Noise	SDR002_120
chr15-88894547-A-G	0.201367	Noise	SDR002_120
chr6-168332360-C-T	0.209095	Noise	SDR002_120
chr9-110521260-A-G	0.134338	Noise	SDR002_120
chr11-122580100-T-C	0.147272	Noise	SDR002_120
chr15-26082287-A-G	0.139296	Noise	SDR002_120
chr20-1225407-A-G	0.132265	Noise	SDR002_120
chr2-134918279-T-A	0.157554	Noise	SDR002_120
chr3-179667265-T-C	0.155592	Noise	SDR002_120
chr13-51168557-T-A	0.107143	Noise	SDR002_120
chr1-248873939-G-A	0.153911	Noise	SDR002_120
chr1-28088277-A-G	0.226282	Noise	SDR002_120
chr8-18942767-A-G	0.153071	Noise	SDR002_120
chr13-51168711-A-G	0.142458	Noise	SDR002_120
chr19-48204478-C-T	0.194335	Noise	SDR002_120
chr4-80213543-T-A	0.116608	Noise	SDR002_120
chr10-73785220-T-C	0.155906	Noise	SDR002_120
chr16-22195893-C-T	0.182756	Noise	SDR002_120
chr1-203626593-T-C	0.192611	Noise	SDR002_120
chr13-51168580-TA-T	0.205556	Noise	SDR002_120
chr7-5823034-A-G	0.184472	Noise	SDR002_120
chr1-28088249-A-G	0.159664	Noise	SDR002_120
chr1-28088254-T-C	0.141912	Noise	SDR002_120
chr3-179667153-A-G	0.181413	Noise	SDR002_120
chr6-159790356-C-T	0.24955	Noise	SDR002_120
chr6-159790357-T-C	0.144679	Noise	SDR002_120
chr11-19817011-A-G	0.131895	Noise	SDR002_120
chr6-28838411-A-T	0.272727	Noise	SDR002_120
chr11-122580056-T-C	0.179612	Noise	SDR002_120
chr20-1225401-T-C	0.145404	Noise	SDR002_120
chr20-1225530-T-G	0.0841093	Noise	SDR002_120
chr1-203626668-T-C	0.150063	Noise	SDR002_120
chr2-134918218-A-G	0.160112	Noise	SDR002_120
chr19-48204369-A-G	0.186111	Noise	SDR002_120
chr20-58669509-T-C	0.246565	Noise	SDR002_120
chr10-49679476-C-T	0.175025	Noise	SDR002_120
chr15-26082371-T-C	0.122332	Noise	SDR002_120
chr13-51168635-A-G	0.119121	Noise	SDR002_120
chr13-75480877-GCA-G,ACA		Noise	SDR002_120
chr6-168332294-T-C	0.200268	Noise	SDR002_120
chr7-157432980-T-C	0.122253	Noise	SDR002_120
chr10-73785309-T-A	0.222025	Noise	SDR002_120
chr1-203626688-G-A	0.130686	Noise	SDR002_120
chr4-78059798-A-G	0.122447	Noise	SDR002_120
chr20-58669463-G-A	0.216495	Noise	SDR002_120
chr7-5823069-T-C	0.134412	Noise	SDR002_120
chr1-203626642-G-T	0.0945946	Noise	SDR002_120
chr7-5823075-C-T	0.213287	Noise	SDR002_120
chr7-5823018-C-A	0.0922137	Noise	SDR002_120
chr8-17922763-A-G	0.187468	Noise	SDR002_120
chr20-58669455-TG-T	0.144444	Noise	SDR002_120
chr6-168332337-A-G	0.290166	Noise	SDR002_120
chr8-17922701-T-C	0.147258	Noise	SDR002_120
chr10-73785269-T-C	0.30321	Noise	SDR002_120
chr16-22195891-T-C	0.135995	Noise	SDR002_120
chr16-22195920-G-A	0.136324	Noise	SDR002_120
chr20-1225481-A-G	0.170942	Noise	SDR002_120
chr2-134918129-C-T	0.198308	Noise	SDR002_120
chr3-179667309-A-G	0.135407	Noise	SDR002_120
chr13-75480875-A-G	0.46567	Noise	SDR002_120
chr1-248873857-C-T	0.234115	Noise	SDR002_120
chr4-97042698-T-C	0.154282	Noise	SDR002_120
chr16-22195932-T-C	0.193792	Noise	SDR002_120
chr17-68034316-A-G	0.155818	Noise	SDR002_120
chr3-179667320-G-A	0.149447	Noise	SDR002_120
chr4-78059662-G-A	0.142758	Noise	SDR002_120
chr13-51168533-C-T	0.144491	Noise	SDR002_120
chr11-19816901-T-C	0.239306	Noise	SDR002_120
chr19-48204334-A-G	0.172591	Noise	SDR002_120
chr4-80213534-T-C	0.12036	Noise	SDR002_120
chr6-168332314-A-G	0.313149	Noise	SDR002_120
chr15-26082219-A-G	0.176008	Noise	SDR002_120
chr6-90414266-CAGAG-C	0.151658	Noise	SDR002_120
chr7-5823090-A-G	0.147308	Noise	SDR002_120
chr8-17922840-T-A	0.0946511	Noise	SDR002_120
chr10-49679441-T-A	0.122114	Noise	SDR002_120
chr17-68034264-T-C	0.132834	Noise	SDR002_120
chr20-1225422-C-T	0.22298	Noise	SDR002_120
chr7-5822974-A-G	0.200146	Noise	SDR002_120
chr10-73785198-C-T	0.157913	Noise	SDR002_120
chr11-19816893-C-T	0.139495	Noise	SDR002_120
chr6-28838514-C-T	0.159476	Noise	SDR002_120
chr6-28838561-A-G	0.141009	Noise	SDR002_120
chr7-157432905-G-A	0.179966	Noise	SDR002_120
chr10-49679392-T-A	0.261502	Noise	SDR002_120
chr1-28088263-A-G	0.143823	Noise	SDR002_120
chr1-203626648-T-A	0.207242	Noise	SDR002_120
chr3-179667183-G-A	0.163369	Noise	SDR002_120
chr3-179667258-G-A	0.180937	Noise	SDR002_120
chr3-179667319-TG-T	0.150516	Noise	SDR002_120
chr8-18942681-A-G	0.245387	Noise	SDR002_120
chr15-88894605-G-A	0.216518	Noise	SDR002_120
chr6-168332405-T-A	0.168831	Noise	SDR002_120
chr10-73785352-T-C	0.166046	Noise	SDR002_120
chr17-43315822-G-A	0.174263	Noise	SDR002_120
chr20-1225577-T-C	0.132056	Noise	SDR002_120
chr1-28088261-A-T	0.100745	Noise	SDR002_120
chr6-159790384-T-C	0.143581	Noise	SDR002_120
chr4-80213463-C-T	0.139708	Noise	SDR002_120
chr4-80213590-A-G	0.167929	Noise	SDR002_120
chr6-90414254-G-A	0.327231	Noise	SDR002_120
chr10-73785278-T-C	0.205502	Noise	SDR002_120
chr11-122580036-A-G	0.146921	Noise	SDR002_120
chr6-159790382-A-T	0.208625	Noise	SDR002_120
chr9-15213423-A-G	0.139638	Noise	SDR002_120
chr9-15213455-A-G	0.304721	Noise	SDR002_120
chr9-15213513-T-C	0.142139	Noise	SDR002_120
chr11-19816920-C-T	0.279897	Noise	SDR002_120
chr11-19817021-A-G	0.131942	Noise	SDR002_120
chr13-75480929-A-G	0.16543	Noise	SDR002_120
chr13-75480965-T-A	0.177116	Noise	SDR002_120
chr7-157432964-T-C	0.146712	Noise	SDR002_120
chr10-73785215-T-C	0.153938	Noise	SDR002_120
chr10-73785357-GC-G	0.166896	Noise	SDR002_120
chr10-73785362-G-T	0.159195	Noise	SDR002_120
chr3-179667302-A-G	0.112793	Noise	SDR002_120
chr6-159790399-A-G	0.217947	Noise	SDR002_120
chr13-75480922-T-C	0.167469	Noise	SDR002_120
chr20-58669525-A-G	0.189498	Noise	SDR002_120
chr8-18942654-G-T	0.111111	Noise	SDR002_120
chr15-88894568-G-A	0.304246	Noise	SDR002_120
chr9-110521267-T-C	0.151601	Noise	SDR002_120
chr15-26082295-A-G	0.156685	Noise	SDR002_120
chr2-134918274-G-A	0.161861	Noise	SDR002_120
chr4-78059665-A-G	0.141975	Noise	SDR002_120
chr6-159790378-G-A	0.197659	Noise	SDR002_120
chr13-51168708-C-T	0.180383	Noise	SDR002_120
chr1-248873971-A-G	0.122627	Noise	SDR002_120
chr4-97042836-A-G	0.148037	Noise	SDR002_120
chr4-78059668-T-A	0.0960526	Noise	SDR002_120
chr6-90414234-G-A	0.295455	Noise	SDR002_120
chr1-203626620-G-A	0.238031	Noise	SDR002_120
chr4-78059805-G-A	0.16512	Noise	SDR002_120
chr8-18942755-C-A	0.105263	Noise	SDR002_120
chr19-48204360-G-T	0.18593	Noise	SDR002_120
chr8-17922825-A-G	0.207538	Noise	SDR002_120
chr11-122580041-A-T	0.181806	Noise	SDR002_120
chr15-88894611-G-A	0.212559	Noise	SDR002_120
chr6-28838564-CT-C	0.252787	Noise	SDR002_120
chr10-73785343-T-A	0.121769	Noise	SDR002_120
chr3-179667157-A-G	0.142066	Noise	SDR002_120
chr6-159790382-A-G	0.179114	Noise	SDR002_120
chr16-22195879-A-G	0.137801	Noise	SDR002_120
chr8-18942631-A-G	0.18229	Noise	SDR002_120
chr6-28838524-A-G	0.153894	Noise	SDR002_120
chr7-157432864-C-T	0.150705	Noise	SDR002_120
chr8-17922686-T-C	0.143961	Noise	SDR002_120
chr10-49679327-T-C	0.145451	Noise	SDR002_120
chr10-49679439-C-T	0.173252	Noise	SDR002_120
chr10-73785299-A-G	0.161884	Noise	SDR002_120
chr17-68034272-T-A	0.144368	Noise	SDR002_120
chr20-1225520-A-G	0.134932	Noise	SDR002_120
chr8-18942645-G-A	0.138492	Noise	SDR002_120
chr8-18942755-C-T	0.177879	Noise	SDR002_120
chr13-51168645-A-G	0.176748	Noise	SDR002_120
chr9-110521199-A-T	0.386207	Noise	SDR002_120
chr10-49679329-A-C	0.195582	Noise	SDR002_120
chr10-49679420-A-T	0.180936	Noise	SDR002_120
chr20-1225441-A-T	0.143658	Noise	SDR002_120
chr3-179667244-G-A	0.207768	Noise	SDR002_120
chr3-179667264-T-C	0.13587	Noise	SDR002_120
chr8-18942679-GGA-G	0.204545	Noise	SDR002_120
chr1-248873942-T-C	0.160279	Noise	SDR002_120
chr7-5823024-GCC-G	0.185185	Noise	SDR002_120
chr2-134918127-A-C	0.105283	Noise	SDR002_120
chr2-134918136-A-G	0.123163	Noise	SDR002_120
chr8-18942756-T-A	0.121267	Noise	SDR002_120
chr6-90414249-A-T	0.174242	Noise	SDR002_120
chr6-168332346-A-G	0.191435	Noise	SDR002_120
chr1-28088278-A-G	0.235418	Noise	SDR002_120
chr2-134918133-A-G	0.122041	Noise	SDR002_120
chr3-179667322-G-A	0.195716	Noise	SDR002_120
chr4-78059762-A-G	0.130873	Noise	SDR002_120
chr10-73785295-T-A	0.0909091	Noise	SDR002_120
chr10-73785292-C-T	0.184143	Noise	SDR002_120
chr17-68034421-A-G	0.198151	Noise	SDR002_120
chr4-78059781-CT-C	0.268549	Noise	SDR002_120
chr9-15213414-A-G	0.12984	Noise	SDR002_120
chr11-19816892-C-T	0.179548	Noise	SDR002_120
chr4-80213512-A-G	0.17865	Noise	SDR002_120
chr6-90414175-T-C	0.2264	Noise	SDR002_120
chr6-168332363-A-T	0.183539	Noise	SDR002_120
chr2-134918124-T-C	0.124024	Noise	SDR002_120
chr9-15213517-C-T	0.143716	Noise	SDR002_120
chr15-88894570-A-G	0.252461	Noise	SDR002_120
chr19-48204481-A-G	0.122906	Noise	SDR002_120
chr6-28838523-A-G	0.162834	Noise	SDR002_120
chr15-88894546-A-G	0.218527	Noise	SDR002_120
chr11-122580131-G-A	0.153173	Noise	SDR002_120
chr1-203626687-A-G	0.151303	Noise	SDR002_120
chr2-134918108-C-T	0.140924	Noise	SDR002_120
chr2-134918200-C-T	0.210192	Noise	SDR002_120
chr20-1225423-C-A	0.12012	Noise	SDR002_120
chr1-203626555-C-T	0.177566	Noise	SDR002_120
chr1-203626627-A-C	0.142857	Noise	SDR002_120
chr2-134918146-A-G	0.129215	Noise	SDR002_120
chr9-15213560-C-T	0.159527	Noise	SDR002_120
chr15-88894525-A-G	0.215584	Noise	SDR002_120
chr15-88894544-GA-G	0.251215	Noise	SDR002_120
chr7-5823093-T-A	0.113233	Noise	SDR002_120
chr12-106769065-T-C	0.143075	Noise	SDR002_120
chr6-159790385-G-A	0.151989	Noise	SDR002_120
chr8-18942684-A-G	0.187413	Noise	SDR002_120
chr11-19816884-A-G	0.150416	Noise	SDR002_120
chr9-110521179-T-A	0.138008	Noise	SDR002_120
chr9-110521202-A-C	0.242906	Noise	SDR002_120
chr11-122580027-A-G	0.144601	Noise	SDR002_120
chr8-17922807-T-A	0.155971	Noise	SDR002_120
chr11-122580077-A-G	0.186861	Noise	SDR002_120
chr12-106769172-A-G	0.125978	Noise	SDR002_120
chr15-26082232-C-T	0.193285	Noise	SDR002_120
chr1-203626561-C-T	0.177762	Noise	SDR002_120
chr6-159790354-GC-G	0.143636	Noise	SDR002_120
chr13-75480866-C-T	0.296101	Noise	SDR002_120
chr9-15213504-G-A	0.194661	Noise	SDR002_120
chr7-5823076-G-A	0.208367	Noise	SDR002_120
chr11-122580029-A-G	0.140403	Noise	SDR002_120
chr16-22195960-A-G	0.162275	Noise	SDR002_120
chr17-43315942-T-C	0.144446	Noise	SDR002_120
chr2-134918112-G-A	0.177309	Noise	SDR002_120
chr15-88894644-GC-G	0.261063	Noise	SDR002_120
chr6-28838443-A-G	0.209364	Noise	SDR002_120
chr17-68034281-T-C	0.129452	Noise	SDR002_120
chr1-28088242-A-C	0.181818	Noise	SDR002_120
chr1-203626648-T-C	0.154701	Noise	SDR002_120
chr1-203626663-T-A	0.167914	Noise	SDR002_120
chr3-179667279-T-C	0.160464	Noise	SDR002_120
chr6-159790376-G-A	0.225757	Noise	SDR002_120
chr13-51168524-T-C	0.120113	Noise	SDR002_120
chr13-51168554-T-C	0.155456	Noise	SDR002_120
chr20-58669549-T-A	0.164154	Noise	SDR002_120
chr7-5822967-A-G	0.196607	Noise	SDR002_120
chr10-49679451-C-T	0.156746	Noise	SDR002_120
chr11-122580097-T-C	0.137544	Noise	SDR002_120
chr12-106769137-TC-T	0.0940348	Noise	SDR002_120
chr6-28838405-A-G	0.176318	Noise	SDR002_120
chr6-168332332-C-T	0.188369	Noise	SDR002_120
chr7-5823080-C-T	0.143357	Noise	SDR002_120
chr12-106769174-A-G	0.159405	Noise	SDR002_120
chr16-22195858-T-C	0.144015	Noise	SDR002_120
chr10-73785323-C-T	0.205764	Noise	SDR002_120
chr11-122580160-AT-A	0.121141	Noise	SDR002_120
chr3-179667200-A-G	0.212724	Noise	SDR002_120
chr13-75480952-C-T	0.1644	Noise	SDR002_120
chr13-75480957-A-G	0.190295	Noise	SDR002_120
chr13-75481006-T-C	0.176781	Noise	SDR002_120
chr20-58669436-A-G	0.26293	Noise	SDR002_120
chr4-80213442-A-G	0.151385	Noise	SDR002_120
chr4-80213566-A-G	0.147124	Noise	SDR002_120
chr7-5823012-T-A	0.126057	Noise	SDR002_120
chr7-5823073-G-T	0.15	Noise	SDR002_120
chr7-157432963-T-C	0.153524	Noise	SDR002_120
chr12-106769133-A-C	0.13092	Noise	SDR002_120
chr15-26082233-A-T	0.112774	Noise	SDR002_120
chr15-26082340-A-G	0.161396	Noise	SDR002_120
chr17-43315929-A-G	0.130443	Noise	SDR002_120
chr17-68034258-A-G	0.140129	Noise	SDR002_120
chr11-19816990-G-A	0.200474	Noise	SDR002_120
chr20-58669448-T-C	0.213727	Noise	SDR002_120
chr7-5823070-G-A	0.166748	Noise	SDR002_120
chr10-73785367-C-T	0.147457	Noise	SDR002_120
chr10-73785370-T-G	0.12723	Noise	SDR002_120
chr10-73785371-A-T	0.134085	Noise	SDR002_120
chr10-73785374-G-GATTCTC	0.12723	Noise	SDR002_120
chr17-43315806-T-A	0.167106	Noise	SDR002_120
chr20-1225485-C-G	0.163934	Noise	SDR002_120
chr13-51168579-A-G	0.212524	Noise	SDR002_120
chr6-168332290-T-C	0.282444	Noise	SDR002_120
chr10-49679423-T-C	0.192125	Noise	SDR002_120
chr20-1225423-C-T	0.158548	Noise	SDR002_120
chr1-203626639-G-A	0.176868	Noise	SDR002_120
chr13-51168710-C-T	0.20201	Noise	SDR002_120
chr13-75480971-A-T	0.15283	Noise	SDR002_120
chr13-75480991-C-T	0.174165	Noise	SDR002_120
chr4-97042808-T-C	0.14247	Noise	SDR002_120
chr7-5823008-T-A	0.160508	Noise	SDR002_120
chr1-28088397-A-G	0.162821	Noise	SDR002_120
chr4-97042804-TA-T	0.151384	Noise	SDR002_120
chr11-122580020-T-C	0.164783	Noise	SDR002_120
chr11-122580047-T-C	0.136738	Noise	SDR002_120
chr17-68034365-C-T	0.169584	Noise	SDR002_120
chr1-203626604-A-C	0.166667	Noise	SDR002_120
chr2-134918262-T-C	0.144088	Noise	SDR002_120
chr9-15213473-G-A	0.251572	Noise	SDR002_120
chr13-51168548-CA-C	0.123001	Noise	SDR002_120
chr6-168332257-G-A	0.144505	Noise	SDR002_120
chr10-49679431-G-A	0.155929	Noise	SDR002_120
chr11-19816887-A-G	0.116878	Noise	SDR002_120
chr6-28838454-G-A	0.237138	Noise	SDR002_120
chr6-28838487-C-T	0.16507	Noise	SDR002_120
chr10-73785306-C-A	0.170732	Noise	SDR002_120
chr1-28088321-A-T	0.155304	Noise	SDR002_120
chr2-134918257-C-T	0.142169	Noise	SDR002_120
chr13-75480869-A-C	0.32906	Noise	SDR002_120
chr20-58669564-T-A	0.139738	Noise	SDR002_120
chr1-248873947-T-C	0.168758	Noise	SDR002_120
chr8-17922831-A-T	0.276989	Noise	SDR002_120
chr17-68034360-T-C	0.123548	Noise	SDR002_120
chr20-1225545-C-T	0.135744	Noise	SDR002_120
chr1-203626559-T-A	0.111603	Noise	SDR002_120
chr6-159790310-G-A	0.199685	Noise	SDR002_120
chr13-75480919-A-G	0.170197	Noise	SDR002_120
chr13-75480982-T-C	0.201253	Noise	SDR002_120
chr4-97042746-T-C	0.184791	Noise	SDR002_120
chr13-75480920-T-C	0.173959	Noise	SDR002_120
chr20-58669563-T-C	0.190665	Noise	SDR002_120
chr6-28838421-A-G	0.147067	Noise	SDR002_120
chr8-17922645-A-G	0.151885	Noise	SDR002_120
chr4-97042797-A-G	0.132862	Noise	SDR002_120
chr6-90414237-A-T	0.194299	Noise	SDR002_120
chr4-78059782-T-C	0.14216	Noise	SDR002_120
chr11-19816982-T-C	0.138383	Noise	SDR002_120
chr20-58669432-G-A	0.267343	Noise	SDR002_120
chr4-80213594-A-G	0.131109	Noise	SDR002_120
chr16-22195984-A-G	0.168919	Noise	SDR002_120
chr2-134918101-A-G	0.142256	Noise	SDR002_120
chr6-159790354-G-A	0.149345	Noise	SDR002_120
chr10-73785285-A-G	0.148165	Noise	SDR002_120
chr17-43315897-A-T	0.118799	Noise	SDR002_120
chr8-18942690-C-T	0.251413	Noise	SDR002_120
chr20-58669429-C-T	0.177767	Noise	SDR002_120
chr6-168332309-A-G	0.256618	Noise	SDR002_120
chr12-106769136-A-G	0.117415	Noise	SDR002_120
chr3-179667282-TG-T	0.195784	Noise	SDR002_120
chr6-168332322-A-G	0.264995	Noise	SDR002_120
chr20-1225584-T-C	0.142726	Noise	SDR002_120
chr9-15213396-G-A	0.12467	Noise	SDR002_120
chr13-75480840-C-T	0.200133	Noise	SDR002_120
chr13-75480849-T-C	0.17674	Noise	SDR002_120
chr1-248873856-T-C	0.176497	Noise	SDR002_120
chr10-49679376-A-G	0.212916	Noise	SDR002_120
chr11-122580093-A-G	0.165502	Noise	SDR002_120
chr1-203626651-T-C	0.163065	Noise	SDR002_120
chr3-179667278-G-A	0.128839	Noise	SDR002_120
chr8-18942736-C-T	0.137064	Noise	SDR002_120
chr10-49679382-C-T	0.208601	Noise	SDR002_120
chr20-1225528-A-G	0.156715	Noise	SDR002_120
chr15-88894633-T-C	0.170182	Noise	SDR002_120
chr6-168332313-T-C	0.204235	Noise	SDR002_120
chr16-22196022-A-G	0.196189	Noise	SDR002_120
chr1-28088284-T-C	0.233108	Noise	SDR002_120
chr13-51168681-C-T	0.170612	Noise	SDR002_120
chr13-75480867-GCA-G	0.419249	Noise	SDR002_120
chr20-58669478-A-G	0.2306	Noise	SDR002_120
chr20-58669513-T-C	0.227139	Noise	SDR002_120
chr6-168332372-T-A	0.169108	Noise	SDR002_120
chr7-157432878-G-A	0.245757	Noise	SDR002_120
chr7-157432968-GA-G	0.163162	Noise	SDR002_120
chr17-43315962-T-A	0.122896	Noise	SDR002_120
chr4-78059747-A-T	0.0972124	Noise	SDR002_120
chr6-28838496-T-C	0.123941	Noise	SDR002_120
chr16-22195947-A-G	0.187596	Noise	SDR002_120
chr17-68034428-C-T	0.193463	Noise	SDR002_120
chr2-134918237-A-G	0.149623	Noise	SDR002_120
chr6-90414236-G-C	0.164773	Noise	SDR002_120
chr12-106769203-T-C	0.135332	Noise	SDR002_120
chr11-19817025-C-T	0.156817	Noise	SDR002_120
chr1-248873864-G-A	0.241156	Noise	SDR002_120
chr10-73785307-T-A	0.162259	Noise	SDR002_120
chr15-26082332-A-G	0.169125	Noise	SDR002_120
chr16-22195933-C-T	0.219673	Noise	SDR002_120
chr20-1225492-T-G	0.222404	Noise	SDR002_120
chr1-248873884-A-G	0.196538	Noise	SDR002_120
chr4-97042697-T-C	0.136719	Noise	SDR002_120
chr10-73785223-A-G	0.15171	Noise	SDR002_120
chr10-73785281-A-G	0.173051	Noise	SDR002_120
chr20-1225548-T-C	0.122047	Noise	SDR002_120
chr4-80213551-A-G	0.187032	Noise	SDR002_120
chr16-22195944-A-G	0.176469	Noise	SDR002_120
chr7-157432933-T-C	0.170471	Noise	SDR002_120
chr20-1225397-C-T	0.194469	Noise	SDR002_120
chr9-15213403-TA-T	0.101414	Noise	SDR002_120
chr1-248873951-A-G	0.152911	Noise	SDR002_120
chr6-90414153-T-TGC	0.2	Noise	SDR002_120
chr13-51168676-A-G	0.106079	Noise	SDR002_120
chr1-248873883-C-T	0.202891	Noise	SDR002_120
chr12-106769176-C-T	0.208068	Noise	SDR002_120
chr3-179667253-T-A	0.196172	Noise	SDR002_120
chr4-78059753-T-A	0.16588	Noise	SDR002_120
chr19-48204448-A-G	0.152893	Noise	SDR002_120
chr10-49679393-T-C	0.174007	Noise	SDR002_120
chr12-106769145-T-A	0.101891	Noise	SDR002_120
chr20-1225385-A-G	0.154183	Noise	SDR002_120
chr1-203626558-C-T	0.226018	Noise	SDR002_120
chr8-18942790-T-C	0.153346	Noise	SDR002_120
chr15-88894682-A-G	0.166513	Noise	SDR002_120
chr6-28838462-A-G	0.17976	Noise	SDR002_120
chr6-90414191-A-C	0.16115	Noise	SDR002_120
chr20-1225505-C-T	0.193099	Noise	SDR002_120
chr13-75480931-A-G	0.141005	Noise	SDR002_120
chr19-48204467-T-C	0.137313	Noise	SDR002_120
chr10-49679434-A-G	0.175658	Noise	SDR002_120
chr20-1225468-G-A	0.19862	Noise	SDR002_120
chr1-203626633-G-A	0.314098	Noise	SDR002_120
chr4-80213589-T-C	0.149704	Noise	SDR002_120
chr6-28838517-T-C	0.122437	Noise	SDR002_120
chr7-5822999-A-G	0.134254	Noise	SDR002_120
chr9-110521261-T-C	0.141171	Noise	SDR002_120
chr16-22196024-T-C	0.134981	Noise	SDR002_120
chr20-1225526-T-C	0.14957	Noise	SDR002_120
chr20-1225588-A-G	0.189424	Noise	SDR002_120
chr6-159790333-A-G	0.214301	Noise	SDR002_120
chr8-18942716-T-A	0.161171	Noise	SDR002_120
chr9-15213400-T-C	0.145519	Noise	SDR002_120
chr9-15213512-A-G	0.164123	Noise	SDR002_120
chr11-19816918-T-C	0.228846	Noise	SDR002_120
chr13-75480844-T-C	0.178869	Noise	SDR002_120
chr20-58669480-G-A	0.202325	Noise	SDR002_120
chr4-80213524-C-T	0.179813	Noise	SDR002_120
chr10-73785211-C-T	0.204177	Noise	SDR002_120
chr16-22195972-A-G	0.184394	Noise	SDR002_120
chr15-88894537-C-T	0.227843	Noise	SDR002_120
chr15-88894582-T-C	0.284201	Noise	SDR002_120
chr7-157432849-C-T	0.137113	Noise	SDR002_120
chr12-106769075-G-A	0.162502	Noise	SDR002_120
chr1-28088366-G-A	0.311511	Noise	SDR002_120
chr6-159790313-TG-T	0.178849	Noise	SDR002_120
chr4-97042782-A-G	0.134124	Noise	SDR002_120
chr10-73785365-G-A	0.16439	Noise	SDR002_120
chr2-134918113-T-C	0.161449	Noise	SDR002_120
chr3-179667318-A-T	0.129641	Noise	SDR002_120
chr6-159790313-T-C	0.175453	Noise	SDR002_120
chr9-15213519-A-G	0.127699	Noise	SDR002_120
chr6-28838437-A-G	0.13822	Noise	SDR002_120
chr7-5822949-A-G	0.1471	Noise	SDR002_120
chr9-110521242-T-C	0.149656	Noise	SDR002_120
chr10-49679346-T-C	0.153175	Noise	SDR002_120
chr10-49679412-A-G	0.194335	Noise	SDR002_120
chr10-49679458-C-A		Noise	SDR002_120
chr11-122580069-T-C	0.219352	Noise	SDR002_120
chr17-68034325-A-G	0.270347	Noise	SDR002_120
chr2-134918122-A-G	0.196738	Noise	SDR002_120
chr3-179667169-A-G	0.150069	Noise	SDR002_120
chr3-179667182-TG-T	0.250934	Noise	SDR002_120
chr3-179667263-T-A	0.208414	Noise	SDR002_120
chr15-88894572-A-T	0.26087	Noise	SDR002_120
chr20-58669496-A-G	0.220747	Noise	SDR002_120
chr10-49679463-T-C	0.173922	Noise	SDR002_120
chr11-122580006-A-G	0.116683	Noise	SDR002_120
chr17-43315797-T-C	0.142782	Noise	SDR002_120
chr6-159790322-G-A	0.312806	Noise	SDR002_120
chr8-18942724-A-G	0.191062	Noise	SDR002_120
chr6-90414254-G-C	0.213414	Noise	SDR002_120
chr7-5823072-A-G	0.132419	Noise	SDR002_120
chr10-49679362-T-A	0.165472	Noise	SDR002_120
chr3-179667185-G-A	0.181392	Noise	SDR002_120
chr6-159790329-T-G	0.3	Noise	SDR002_120
chr6-28838572-A-G	0.165457	Noise	SDR002_120
chr15-26082263-C-T	0.241778	Noise	SDR002_120
chr6-28838470-G-A	0.209683	Noise	SDR002_120
chr15-26082327-T-A	0.10355	Noise	SDR002_120
chr8-18942761-T-C	0.137678	Noise	SDR002_120
chr4-80213558-A-G	0.194945	Noise	SDR002_120
chr4-97042734-T-C	0.187635	Noise	SDR002_120
chr6-90414171-T-C	0.263637	Noise	SDR002_120
chr6-90414190-G-C	0.20227	Noise	SDR002_120
chr6-168332320-A-G	0.222358	Noise	SDR002_120
chr2-134918144-T-C	0.132001	Noise	SDR002_120
chr2-134918190-T-C	0.119354	Noise	SDR002_120
chr1-248873835-G-A	0.16042	Noise	SDR002_120
chr4-80213439-T-C	0.152415	Noise	SDR002_120
chr6-28838532-C-T	0.15073	Noise	SDR002_120
chr7-5823053-C-T	0.172946	Noise	SDR002_120
chr10-73785363-G-A	0.137044	Noise	SDR002_120
chr2-134918132-G-A	0.20049	Noise	SDR002_120
chr13-75480981-C-T	0.192948	Noise	SDR002_120
chr4-97042792-T-A	0.138417	Noise	SDR002_120
chr7-5822909-A-T	0.165972	Noise	SDR002_120
chr7-157432962-T-C	0.144836	Noise	SDR002_120
chr8-17922739-T-C	0.138199	Noise	SDR002_120
chr4-78059806-G-A	0.181315	Noise	SDR002_120
chr9-15213420-AC-A	0.097561	Noise	SDR002_120
chr1-248873950-C-A	0.092437	Noise	SDR002_120
chr4-97042727-A-G	0.157825	Noise	SDR002_120
chr8-17922743-G-A	0.209775	Noise	SDR002_120
chr6-159790388-G-A	0.194629	Noise	SDR002_120
chr6-159790398-A-G	0.156376	Noise	SDR002_120
chr13-51168545-A-G	0.125114	Noise	SDR002_120
chr7-5823067-A-G	0.15127	Noise	SDR002_120
chr9-110521152-C-T	0.129355	Noise	SDR002_120
chr12-106769116-T-C	0.18325	Noise	SDR002_120
chr15-26082316-A-G	0.117915	Noise	SDR002_120
chr1-28088360-A-G	0.157706	Noise	SDR002_120
chr9-15213444-A-G	0.228334	Noise	SDR002_120
chr13-51168697-G-T	0.647059	Noise	SDR002_120
chr9-110521145-A-G	0.132803	Noise	SDR002_120
chr16-22195945-A-G	0.185349	Noise	SDR002_120
chr20-1225392-A-G	0.162613	Noise	SDR002_120
chr2-134918127-A-G	0.134263	Noise	SDR002_120
chr6-159790309-A-G	0.183892	Noise	SDR002_120
chr15-88894528-C-T	0.30413	Noise	SDR002_120
chr1-248873973-T-A	0.141596	Noise	SDR002_120
chr9-110521246-T-C	0.156576	Noise	SDR002_120
chr11-122580018-T-A	0.123311	Noise	SDR002_120
chr17-43315804-T-C	0.147936	Noise	SDR002_120
chr4-78059718-T-C	0.157626	Noise	SDR002_120
chr20-58669535-T-A	0.23141	Noise	SDR002_120
chr1-248873963-T-C	0.143733	Noise	SDR002_120
chr8-17922644-T-C	0.154233	Noise	SDR002_120
chr8-18942617-A-C	0.157927	Noise	SDR002_120
chr8-18942630-A-G	0.172955	Noise	SDR002_120
chr13-75480855-A-G	0.170383	Noise	SDR002_120
chr4-97042702-A-G	0.167032	Noise	SDR002_120
chr6-168332267-C-T	0.176816	Noise	SDR002_120
chr8-17922812-T-C	0.162095	Noise	SDR002_120
chr12-106769159-T-C	0.151943	Noise	SDR002_120
chr15-26082215-C-A	0.114283	Noise	SDR002_120
chr17-68034413-A-G	0.129967	Noise	SDR002_120
chr4-78059681-G-A	0.199291	Noise	SDR002_120
chr10-49679469-T-C	0.138137	Noise	SDR002_120
chr15-88894523-C-T	0.150545	Noise	SDR002_120
chr4-80213580-T-A	0.145299	Noise	SDR002_120
chr8-17922668-C-T	0.143627	Noise	SDR002_120
chr11-19816971-T-A	0.104595	Noise	SDR002_120
chr10-49679331-T-C	0.168021	Noise	SDR002_120
chr20-1225440-C-T	0.156859	Noise	SDR002_120
chr20-1225425-A-G	0.188928	Noise	SDR002_120
chr2-134918194-C-T	0.164473	Noise	SDR002_120
chr3-179667323-C-T	0.168783	Noise	SDR002_120
chr19-48204325-T-A	0.145631	Noise	SDR002_120
chr7-157432911-C-T	0.183616	Noise	SDR002_120
chr20-1225541-T-C	0.182479	Noise	SDR002_120
chr3-179667233-T-C	0.121547	Noise	SDR002_120
chr11-19816891-T-C	0.135266	Noise	SDR002_120
chr4-80213542-T-C	0.145885	Noise	SDR002_120
chr6-168332358-A-G	0.170697	Noise	SDR002_120
chr6-159790280-T-C	0.167257	Noise	SDR002_120
chr19-48204307-C-T	0.136088	Noise	SDR002_120
chr10-49679483-T-C	0.164411	Noise	SDR002_120
chr3-179667173-A-G	0.165245	Noise	SDR002_120
chr4-78059737-A-G	0.178327	Noise	SDR002_120
chr8-17922659-C-T	0.154521	Noise	SDR002_120
chr10-73785309-T-C	0.153449	Noise	SDR002_120
chr11-122580045-T-C	0.128245	Noise	SDR002_120
chr1-28088391-T-C	0.131655	Noise	SDR002_120
chr4-97042730-A-G	0.175964	Noise	SDR002_120
chr6-28838432-A-G	0.147822	Noise	SDR002_120
chr6-168332391-TG-T	0.124561	Noise	SDR002_120
chr8-17922790-G-A	0.217321	Noise	SDR002_120
chr9-110521241-T-A	0.170043	Noise	SDR002_120
chr12-106769196-T-C	0.105329	Noise	SDR002_120
chr15-26082336-A-G	0.162479	Noise	SDR002_120
chr11-19816979-T-C	0.106203	Noise	SDR002_120
chr15-88894618-A-G	0.171692	Noise	SDR002_120
chr20-58669542-A-G	0.21077	Noise	SDR002_120
chr1-248873979-T-C	0.124751	Noise	SDR002_120
chr6-90414180-GT-G	0.153526	Noise	SDR002_120
chr7-5822988-TG-T	0.127573	Noise	SDR002_120
chr16-22195872-A-G	0.140436	Noise	SDR002_120
chr20-1225499-T-C	0.147912	Noise	SDR002_120
chr3-179667221-T-C	0.197862	Noise	SDR002_120
chr4-78059761-A-G	0.10931	Noise	SDR002_120
chr19-48204311-A-T	0.158228	Noise	SDR002_120
chr6-28838433-A-C	0.135849	Noise	SDR002_120
chr11-122580112-C-T	0.221693	Noise	SDR002_120
chr16-22195886-T-C	0.170639	Noise	SDR002_120
chr13-75480945-C-T	0.205688	Noise	SDR002_120
chr10-73785356-T-C	0.156299	Noise	SDR002_120
chr6-159790401-A-G	0.188692	Noise	SDR002_120
chr10-49679366-T-C	0.170185	Noise	SDR002_120
chr10-73785204-A-G	0.162668	Noise	SDR002_120
chr12-106769101-G-A	0.206558	Noise	SDR002_120
chr17-68034389-AT-A	0.125494	Noise	SDR002_120
chr20-1225527-G-A	0.313435	Noise	SDR002_120
chr6-90414158-G-A	0.334301	Noise	SDR002_120
chr7-157432944-A-G	0.184791	Noise	SDR002_120
chr10-49679375-CA-C	0.216982	Noise	SDR002_120
chr10-73785262-T-C	0.249565	Noise	SDR002_120
chr16-22196000-T-A	0.235197	Noise	SDR002_120
chr20-1225593-C-T	0.162869	Noise	SDR002_120
chr6-159790403-A-T	0.265094	Noise	SDR002_120
chr10-73785261-C-T	0.26954	Noise	SDR002_120
chr17-68034430-G-GACT	0.161474	Noise	SDR002_120
chr20-1225421-GC-G	0.163776	Noise	SDR002_120
chr3-179667256-TG-T	0.14157	Noise	SDR002_120
chr9-15213506-A-G	0.162428	Noise	SDR002_120
chr7-5823080-C-A	0.285714	Noise	SDR002_120
chr9-110521224-A-G	0.15814	Noise	SDR002_120
chr17-43315818-T-A	0.223548	Noise	SDR002_120
chr13-51168561-T-C	0.124127	Noise	SDR002_120
chr19-48204344-C-T	0.133263	Noise	SDR002_120
chr20-1225427-G-A	0.162592	Noise	SDR002_120
chr7-157432888-A-T	0.180844	Noise	SDR002_120
chr1-203626674-C-T	0.121927	Noise	SDR002_120
chr11-19816865-C-T	0.137782	Noise	SDR002_120
chr13-75480915-A-G	0.18019	Noise	SDR002_120
chr7-5823063-C-T	0.173712	Noise	SDR002_120
chr10-73785238-G-A	0.157448	Noise	SDR002_120
chr3-179667268-T-C	0.1719	Noise	SDR002_120
chr8-18942763-T-A	0.138423	Noise	SDR002_120
chr6-168332277-A-G	0.198006	Noise	SDR002_120
chr7-5822955-T-C	0.156335	Noise	SDR002_120
chr9-110521176-G-A	0.340103	Noise	SDR002_120
chr11-122580122-A-G	0.131714	Noise	SDR002_120
chr16-22195942-T-C	0.168943	Noise	SDR002_120
chr17-43315924-T-A	0.152715	Noise	SDR002_120
chr20-1225563-A-G	0.1473	Noise	SDR002_120
chr20-1225594-G-A,C		Noise	SDR002_120
chr6-159790325-T-C	0.193175	Noise	SDR002_120
chr13-75480947-T-C	0.195295	Noise	SDR002_120
chr7-157432882-C-T	0.253505	Noise	SDR002_120
chr9-110521187-T-C	0.277573	Noise	SDR002_120
chr15-26082373-T-C	0.135661	Noise	SDR002_120
chr8-18942709-A-T	0.139912	Noise	SDR002_120
chr11-19816863-T-C	0.125987	Noise	SDR002_120
chr20-58669462-T-C	0.303207	Noise	SDR002_120
chr4-80213487-G-A	0.169464	Noise	SDR002_120
chr4-97042809-A-G	0.143197	Noise	SDR002_120
chr6-168332334-T-C	0.212796	Noise	SDR002_120
chr10-73785372-T-C	0.171417	Noise	SDR002_120
chr3-179667142-T-C	0.137324	Noise	SDR002_120
chr4-78059793-G-C	0.116553	Noise	SDR002_120
chr6-159790380-T-C	0.165614	Noise	SDR002_120
chr8-18942657-A-T	0.151999	Noise	SDR002_120
chr1-248873964-T-G	0.2	Noise	SDR002_120
chr10-49679371-T-C	0.189335	Noise	SDR002_120
chr17-43315958-T-C	0.145059	Noise	SDR002_120
chr9-15213545-A-G	0.140549	Noise	SDR002_120
chr19-48204340-T-A	0.131179	Noise	SDR002_120
chr7-5822954-T-C	0.144256	Noise	SDR002_120
chr17-43315818-T-C	0.138137	Noise	SDR002_120
chr2-134918100-A-G	0.145162	Noise	SDR002_120
chr3-179667196-A-G	0.153989	Noise	SDR002_120
chr9-15213507-A-G	0.155671	Noise	SDR002_120
chr11-19817013-C-T	0.1662	Noise	SDR002_120
chr15-88894569-A-G	0.322274	Noise	SDR002_120
chr7-157432933-T-A	0.105769	Noise	SDR002_120
chr11-122580102-C-T	0.142649	Noise	SDR002_120
chr20-58669518-T-C	0.168558	Noise	SDR002_120
chr1-248873888-T-A	0.167432	Noise	SDR002_120
chr6-168332376-T-C	0.198798	Noise	SDR002_120
chr7-157432969-A-G	0.165828	Noise	SDR002_120
chr10-49679375-C-T	0.22022	Noise	SDR002_120
chr15-26082353-T-A	0.136023	Noise	SDR002_120
chr17-43315870-A-G	0.171031	Noise	SDR002_120
chr17-68034380-G-A	0.150879	Noise	SDR002_120
chr20-1225453-A-G	0.11899	Noise	SDR002_120
chr20-1225536-C-T	0.210392	Noise	SDR002_120
chr2-134918184-T-C	0.122411	Noise	SDR002_120
chr11-19816893-C-A	0.155459	Noise	SDR002_120
chr17-68034429-T-A	0.128276	Noise	SDR002_120
chr4-80213537-T-C	0.167053	Noise	SDR002_120
chr6-28838515-C-T	0.153956	Noise	SDR002_120
chr15-26082217-A-G	0.1302	Noise	SDR002_120
chr13-75480950-T-C	0.201118	Noise	SDR002_120
chr7-157432903-A-T	0.197639	Noise	SDR002_120
chr1-28088225-A-G	0.168922	Noise	SDR002_120
chr1-28088340-A-G	0.175591	Noise	SDR002_120
chr6-159790418-A-T	0.168201	Noise	SDR002_120
chr13-75480834-C-T	0.185826	Noise	SDR002_120
chr13-75480891-A-T	0.208333	Noise	SDR002_120
chr15-26082354-G-A	0.117947	Noise	SDR002_120
chr17-43315818-T-G	0.12543	Noise	SDR002_120
chr20-1225444-C-T	0.140331	Noise	SDR002_120
chr20-1225500-A-C	0.103333	Noise	SDR002_120
chr13-51168649-A-G	0.135833	Noise	SDR002_120
chr11-122580164-C-T	0.176284	Noise	SDR002_120
chr17-43315907-G-A	0.16738	Noise	SDR002_120
chr1-28088313-A-G	0.156847	Noise	SDR002_120
chr4-78059764-A-G	0.142187	Noise	SDR002_120
chr8-18942793-T-C	0.158719	Noise	SDR002_120
chr13-51168542-C-T	0.189737	Noise	SDR002_120
chr4-97042781-A-T	0.168119	Noise	SDR002_120
chr4-97042815-A-T	0.145691	Noise	SDR002_120
chr6-90414255-A-G	0.267671	Noise	SDR002_120
chr7-157432889-G-A	0.139083	Noise	SDR002_120
chr7-157432899-T-C	0.187559	Noise	SDR002_120
chr15-26082242-C-T	0.37156	Noise	SDR002_120
chr15-26082320-G-A	0.157807	Noise	SDR002_120
chr3-179667142-T-A	0.11875	Noise	SDR002_120
chr8-18942628-T-C	0.157235	Noise	SDR002_120
chr13-51168647-C-T	0.167178	Noise	SDR002_120
chr13-75480925-G-T	0.286403	Noise	SDR002_120
chr13-75480984-G-A	0.163089	Noise	SDR002_120
chr15-88894638-A-G	0.174651	Noise	SDR002_120
chr20-58669503-T-C	0.254903	Noise	SDR002_120
chr7-5822982-T-G	0.180791	Noise	SDR002_120
chr17-43315805-T-C	0.119059	Noise	SDR002_120
chr17-68034429-T-TA	0.152096	Noise	SDR002_120
chr17-68034430-G-GCT	0.15223	Noise	SDR002_120
chr3-179667177-A-G	0.15667	Noise	SDR002_120
chr20-58669554-T-C	0.177883	Noise	SDR002_120
chr4-80213570-G-A	0.132606	Noise	SDR002_120
chr4-97042794-T-C	0.137034	Noise	SDR002_120
chr6-90414204-G-A	0.578947	Noise	SDR002_120
chr9-110521285-A-G	0.126117	Noise	SDR002_120
chr10-73785228-T-G	0.236111	Noise	SDR002_120
chr1-28088219-A-G	0.17265	Noise	SDR002_120
chr2-134918182-A-G	0.110948	Noise	SDR002_120
chr13-51168691-T-C	0.123319	Noise	SDR002_120
chr13-75480895-A-G	0.202935	Noise	SDR002_120
chr15-88894559-C-T	0.198614	Noise	SDR002_120
chr15-88894628-GC-G	0.201263	Noise	SDR002_120
chr7-5823016-A-G	0.150272	Noise	SDR002_120
chr9-110521280-A-T	0.160936	Noise	SDR002_120
chr10-73785241-T-C	0.229624	Noise	SDR002_120
chr15-26082206-A-AAACT	0.189955	Noise	SDR002_120
chr9-15213546-T-C	0.146014	Noise	SDR002_120
chr10-49679437-T-C	0.155399	Noise	SDR002_120
chr6-159790306-A-G	0.196449	Noise	SDR002_120
chr13-51168576-T-C	0.143937	Noise	SDR002_120
chr6-168332406-T-A	0.191093	Noise	SDR002_120
chr1-28088378-G-A	0.175783	Noise	SDR002_120
chr4-97042805-A-G	0.138877	Noise	SDR002_120
chr6-28838450-T-C	0.209753	Noise	SDR002_120
chr8-17922794-G-A	0.209473	Noise	SDR002_120
chr8-17922824-A-T	0.307692	Noise	SDR002_120
chr9-110521177-A-G	0.166606	Noise	SDR002_120
chr17-68034392-A-G	0.13431	Noise	SDR002_120
chr20-1225389-A-C	0.137567	Noise	SDR002_120
chr11-19817026-T-C	0.136074	Noise	SDR002_120
chr13-51168641-A-G	0.116162	Noise	SDR002_120
chr9-110521182-CT-C	0.209635	Noise	SDR002_120
chr1-248873947-TC-T	0.187767	Noise	SDR002_120
chr4-97042784-C-G	0.119048	Noise	SDR002_120
chr12-106769111-A-G	0.176401	Noise	SDR002_120
chr20-1225530-T-C	0.135868	Noise	SDR002_120
chr7-5822978-C-T	0.193437	Noise	SDR002_120
chr8-17922735-G-A	0.173798	Noise	SDR002_120
chr10-73785254-T-C	0.214684	Noise	SDR002_120
chr4-78059757-T-G	0.166667	Noise	SDR002_120
chr6-159790336-T-C	0.174437	Noise	SDR002_120
chr6-159790386-G-C	0.191983	Noise	SDR002_120
chr13-75480871-A-G	0.255612	Noise	SDR002_120
chr13-75480971-A-G	0.14932	Noise	SDR002_120
chr20-58669471-C-T	0.221075	Noise	SDR002_120
chr6-168332270-T-A	0.134527	Noise	SDR002_120
chr7-5822953-T-C	0.210523	Noise	SDR002_120
chr8-17922666-A-T	0.170732	Noise	SDR002_120
chr11-122580007-A-G	0.186692	Noise	SDR002_120
chr15-26082272-A-G	0.196244	Noise	SDR002_120
chr15-26082369-CT-C	0.147867	Noise	SDR002_120
chr17-68034345-T-C	0.129098	Noise	SDR002_120
chr6-28838545-T-C	0.120408	Noise	SDR002_120
chr10-73785246-G-A	0.172359	Noise	SDR002_120
chr15-26082317-A-T	0.172655	Noise	SDR002_120
chr4-78059747-A-G	0.114527	Noise	SDR002_120
chr15-26082362-T-C	0.149923	Noise	SDR002_120
chr4-78059711-T-C	0.173218	Noise	SDR002_120
chr8-18942619-G-A	0.144199	Noise	SDR002_120
chr11-19816923-TC-T	0.0866142	Noise	SDR002_120
chr13-75480824-C-T	0.140912	Noise	SDR002_120
chr7-5822943-A-G	0.141421	Noise	SDR002_120
chr2-134918255-G-A	0.18521	Noise	SDR002_120
chr8-18942673-A-G	0.154385	Noise	SDR002_120
chr13-75480909-CA-C	0.160714	Noise	SDR002_120
chr13-75480986-A-G	0.165909	Noise	SDR002_120
chr20-1225503-A-T	0.118933	Noise	SDR002_120
chr9-15213471-G-A	0.215385	Noise	SDR002_120
chr19-48204441-A-G	0.118998	Noise	SDR002_120
chr6-90414230-C-T	0.141497	Noise	SDR002_120
chr11-122580098-T-C	0.136291	Noise	SDR002_120
chr16-22195881-C-T	0.183616	Noise	SDR002_120
chr3-179667227-A-T	0.138229	Noise	SDR002_120
chr19-48204439-A-T	0.143453	Noise	SDR002_120
chr17-68034333-A-G	0.165365	Noise	SDR002_120
chr6-28838559-T-C	0.118247	Noise	SDR002_120
chr9-110521254-A-G	0.121021	Noise	SDR002_120
chr11-122580163-A-G	0.157722	Noise	SDR002_120
chr17-43315809-A-G	0.140908	Noise	SDR002_120
chr17-68034260-A-G	0.139333	Noise	SDR002_120
chr17-68034396-T-C	0.125539	Noise	SDR002_120
chr1-28088399-T-C	0.142801	Noise	SDR002_120
chr2-134918253-A-G	0.203724	Noise	SDR002_120
chr6-159790292-C-T	0.181543	Noise	SDR002_120
chr13-51168540-A-G	0.133973	Noise	SDR002_120
chr4-97042681-T-C	0.139225	Noise	SDR002_120
chr6-90414221-A-G	0.146987	Noise	SDR002_120
chr7-157432935-C-T	0.15705	Noise	SDR002_120
chr1-28088267-C-T	0.209864	Noise	SDR002_120
chr1-203626631-C-A	0.233577	Noise	SDR002_120
chr13-75480862-C-T	0.19117	Noise	SDR002_120
chr3-179667181-T-C	0.112615	Noise	SDR002_120
chr3-179667188-T-C	0.164439	Noise	SDR002_120
chr9-15213477-A-G	0.191438	Noise	SDR002_120
chr20-58669549-T-C	0.184454	Noise	SDR002_120
chr4-80213532-A-T	0.191535	Noise	SDR002_120
chr7-5822940-A-G	0.165906	Noise	SDR002_120
chr9-110521148-A-G	0.210668	Noise	SDR002_120
chr16-22195931-A-G	0.158274	Noise	SDR002_120
chr17-68034299-C-T	0.185143	Noise	SDR002_120
chr17-68034414-A-G	0.167297	Noise	SDR002_120
chr20-1225393-A-T	0.101858	Noise	SDR002_120
chr1-203626565-C-T	0.142909	Noise	SDR002_120
chr13-51168600-G-A	0.246204	Noise	SDR002_120
chr13-51168700-T-C	0.111897	Noise	SDR002_120
chr6-168332304-T-A	0.207439	Noise	SDR002_120
chr16-22195866-T-C	0.166968	Noise	SDR002_120
chr13-51168656-C-T	0.193673	Noise	SDR002_120
chr10-73785353-T-G	0.187262	Noise	SDR002_120
chr16-22195847-C-T	0.154952	Noise	SDR002_120
chr2-134918106-A-C	0.111111	Noise	SDR002_120
chr8-18942649-A-G	0.166976	Noise	SDR002_120
chr8-18942759-T-C	0.162127	Noise	SDR002_120
chr9-110521301-T-A	0.112952	Noise	SDR002_120
chr15-26082308-T-C	0.143315	Noise	SDR002_120
chr15-88894532-A-G	0.203745	Noise	SDR002_120
chr4-80213524-C-A	0.0873786	Noise	SDR002_120
chr6-28838572-AG-A	0.111856	Noise	SDR002_120
chr7-157432943-T-C	0.179219	Noise	SDR002_120
chr16-22195880-C-T	0.187395	Noise	SDR002_120
chr17-68034412-C-T	0.149032	Noise	SDR002_120
chr19-48204380-G-A	0.202311	Noise	SDR002_120
chr20-58669499-C-T	0.219609	Noise	SDR002_120
chr1-248873863-G-A	0.2096	Noise	SDR002_120
chr1-248873875-T-C	0.161348	Noise	SDR002_120
chr4-80213448-C-T	0.174814	Noise	SDR002_120
chr7-157432849-C-G	0.111111	Noise	SDR002_120
chr10-49679410-T-C	0.16637	Noise	SDR002_120
chr10-73785361-T-A	0.161318	Noise	SDR002_120
chr17-68034311-T-A	0.139218	Noise	SDR002_120
chr1-28088302-A-C	0.14623	Noise	SDR002_120
chr4-78059773-G-A	0.128865	Noise	SDR002_120
chr8-18942716-T-C	0.160036	Noise	SDR002_120
chr4-80213597-C-T	0.277164	Noise	SDR002_120
chr6-90414179-T-C	0.282759	Noise	SDR002_120
chr8-17922788-T-C	0.151733	Noise	SDR002_120
chr10-73785369-T-C	0.175225	Noise	SDR002_120
chr11-122580183-T-C	0.130342	Noise	SDR002_120
chr1-28088244-C-T	0.213015	Noise	SDR002_120
chr4-78059785-G-A	0.229133	Noise	SDR002_120
chr16-22195966-A-C	0.1	Noise	SDR002_120
chr20-1225562-C-T	0.140214	Noise	SDR002_120
chr2-134918102-A-G	0.119004	Noise	SDR002_120
chr8-18942651-A-G	0.13905	Noise	SDR002_120
chr6-90414250-GAC-G		Noise	SDR002_120
chr7-157432936-C-T	0.165014	Noise	SDR002_120
chr9-110521164-T-C	0.135924	Noise	SDR002_120
chr9-110521232-A-G	0.17477	Noise	SDR002_120
chr17-43315929-A-T	0.166638	Noise	SDR002_120
chr17-68034265-G-T	0.0981595	Noise	SDR002_120
chr13-51168523-T-C	0.127695	Noise	SDR002_120
chr7-5822947-A-G	0.150437	Noise	SDR002_120
chr8-17922753-T-C	0.156816	Noise	SDR002_120
chr8-17922813-T-C	0.156988	Noise	SDR002_120
chr17-43315833-G-A	0.177858	Noise	SDR002_120
chr20-1225558-C-T	0.265099	Noise	SDR002_120
chr1-203626612-G-A	0.192802	Noise	SDR002_120
chr3-179667151-AG-A	0.18895	Noise	SDR002_120
chr11-19816873-G-A	0.180645	Noise	SDR002_120
chr1-28088221-G-A	0.174842	Noise	SDR002_120
chr15-88894645-C-T	0.359516	Noise	SDR002_120
chr16-22196008-A-G	0.201924	Noise	SDR002_120
chr19-48204313-G-A	0.214144	Noise	SDR002_120
chr7-157432924-A-G	0.22358	Noise	SDR002_120
chr10-73785287-T-C	0.151375	Noise	SDR002_120
chr6-168332319-G-T	0.174194	Noise	SDR002_120
chr20-1225420-G-A	0.16135	Noise	SDR002_120
chr4-78059673-T-C	0.128325	Noise	SDR002_120
chr6-168332350-G-T	0.185516	Noise	SDR002_120
chr8-17922642-C-T	0.197654	Noise	SDR002_120
chr12-106769083-T-C	0.148743	Noise	SDR002_120
chr3-179667217-A-G	0.268895	Noise	SDR002_120
chr11-19817022-A-G	0.140679	Noise	SDR002_120
chr15-88894584-T-C	0.199542	Noise	SDR002_120
chr19-48204343-G-A	0.11123	Noise	SDR002_120
chr9-110521244-A-G	0.138362	Noise	SDR002_120
chr15-26082348-C-T	0.19077	Noise	SDR002_120
chr2-134918178-C-T	0.148557	Noise	SDR002_120
chr2-134918193-A-G	0.154631	Noise	SDR002_120
chr4-78059796-T-C	0.129953	Noise	SDR002_120
chr1-248873982-A-G	0.18445	Noise	SDR002_120
chr7-5823055-A-G	0.14995	Noise	SDR002_120
chr11-122580090-A-G	0.142525	Noise	SDR002_120
chr11-122580113-T-C	0.1347	Noise	SDR002_120
chr8-18942754-T-C	0.150526	Noise	SDR002_120
chr13-51168696-T-C	0.128718	Noise	SDR002_120
chr8-17922655-G-A	0.197575	Noise	SDR002_120
chr8-17922694-T-C	0.141602	Noise	SDR002_120
chr10-49679352-T-C	0.202526	Noise	SDR002_120
chr10-49679417-A-G	0.154936	Noise	SDR002_120
chr15-26082327-T-C	0.140376	Noise	SDR002_120
chr1-203626664-C-A	0.29661	Noise	SDR002_120
chr2-134918247-T-C	0.146674	Noise	SDR002_120
chr2-134918272-A-G	0.153066	Noise	SDR002_120
chr4-78059787-C-T	0.121818	Noise	SDR002_120
chr6-159790265-T-C	0.142483	Noise	SDR002_120
chr11-19816942-C-T	0.225002	Noise	SDR002_120
chr19-48204349-A-G	0.172027	Noise	SDR002_120
chr20-58669519-G-A	0.206533	Noise	SDR002_120
chr20-1225571-G-A	0.164913	Noise	SDR002_120
chr1-203626674-CT-C	0.148752	Noise	SDR002_120
chr8-18942713-G-A	0.175022	Noise	SDR002_120
chr10-49679465-A-G	0.141476	Noise	SDR002_120
chr11-122580050-A-T	0.185712	Noise	SDR002_120
chr16-22195926-T-C	0.214371	Noise	SDR002_120
chr1-203626660-T-C	0.180534	Noise	SDR002_120
chr11-19816876-G-A	0.199038	Noise	SDR002_120
chr13-75480940-A-T	0.26087	Noise	SDR002_120
chr20-58669545-A-G	0.251566	Noise	SDR002_120
chr6-168332358-A-T	0.240501	Noise	SDR002_120
chr15-26082257-G-A	0.147598	Noise	SDR002_120
chr20-1225388-C-T	0.140142	Noise	SDR002_120
chr2-134918210-T-C	0.133246	Noise	SDR002_120
chr1-248873913-C-T	0.226727	Noise	SDR002_120
chr4-80213490-A-G	0.212897	Noise	SDR002_120
chr6-28838407-A-G	0.142585	Noise	SDR002_120
chr7-5823060-C-T	0.151916	Noise	SDR002_120
chr10-49679478-G-A	0.226008	Noise	SDR002_120
chr17-68034398-A-G	0.13607	Noise	SDR002_120
chr19-48204364-A-G	0.200752	Noise	SDR002_120
chr7-157432937-A-G	0.168101	Noise	SDR002_120
chr16-22195949-A-G	0.171482	Noise	SDR002_120
chr16-22196021-A-G	0.177671	Noise	SDR002_120
chr6-28838431-A-G	0.192904	Noise	SDR002_120
chr10-49679467-T-C	0.151821	Noise	SDR002_120
chr12-106769161-A-G	0.136752	Noise	SDR002_120
chr17-43315895-G-A	0.146717	Noise	SDR002_120
chr17-43315947-A-G	0.139515	Noise	SDR002_120
chr2-134918140-A-G	0.129833	Noise	SDR002_120
chr15-88894616-A-G	0.225812	Noise	SDR002_120
chr20-58669454-G-A	0.211626	Noise	SDR002_120
chr17-43315960-T-A	0.125204	Noise	SDR002_120
chr4-78059742-A-G	0.244358	Noise	SDR002_120
chr6-168332288-T-C	0.193653	Noise	SDR002_120
chr8-17922671-C-T	0.176999	Noise	SDR002_120
chr15-26082326-T-C	0.1383	Noise	SDR002_120
chr9-15213548-A-C	0.0850202	Noise	SDR002_120
chr15-88894594-C-T	0.33645	Noise	SDR002_120
chr17-43315824-A-G	0.155464	Noise	SDR002_120
chr1-28088369-T-C	0.145803	Noise	SDR002_120
chr6-28838511-C-G	0.122951	Noise	SDR002_120
chr10-73785251-T-A	0.157795	Noise	SDR002_120
chr1-28088231-T-C	0.139218	Noise	SDR002_120
chr1-28088368-G-C	0.135533	Noise	SDR002_120
chr19-48204418-A-G	0.136369	Noise	SDR002_120
chr10-49679477-T-C	0.145391	Noise	SDR002_120
chr8-18942617-A-G	0.156013	Noise	SDR002_120
chr19-48204458-G-A	0.219083	Noise	SDR002_120
chr8-17922803-C-T	0.409091	Noise	SDR002_120
chr10-73785201-A-G	0.16726	Noise	SDR002_120
chr12-106769194-A-G	0.120071	Noise	SDR002_120
chr20-58669520-C-T	0.165931	Noise	SDR002_120
chr1-248873954-T-C	0.134204	Noise	SDR002_120
chr4-80213429-A-G	0.249006	Noise	SDR002_120
chr8-17922802-T-C	0.202839	Noise	SDR002_120
chr10-49679386-A-T	0.159436	Noise	SDR002_120
chr11-122580007-A-T	0.157261	Noise	SDR002_120
chr1-203626672-C-T	0.174617	Noise	SDR002_120
chr9-15213401-T-C	0.130048	Noise	SDR002_120
chr6-28838435-C-T	0.19485	Noise	SDR002_120
chr20-1225393-A-G	0.150992	Noise	SDR002_120
chr20-1225498-C-G	0.172962	Noise	SDR002_120
chr19-48204406-T-A	0.232719	Noise	SDR002_120
chr4-80213567-A-G	0.162111	Noise	SDR002_120
chr17-43315903-A-G	0.162751	Noise	SDR002_120
chr4-80213554-T-C	0.146572	Noise	SDR002_120
chr10-49679455-A-G	0.168352	Noise	SDR002_120
chr10-73785330-T-A	0.152866	Noise	SDR002_120
chr11-122580019-C-T	0.113808	Noise	SDR002_120
chr11-122580087-T-C	0.137382	Noise	SDR002_120
chr20-1225415-T-C	0.12519	Noise	SDR002_120
chr2-134918094-A-G	0.11569	Noise	SDR002_120
chr3-179667276-C-T	0.203319	Noise	SDR002_120
chr6-159790404-T-C	0.165914	Noise	SDR002_120
chr3-179667251-T-C	0.1451	Noise	SDR002_120
chr6-168332334-T-A	0.187802	Noise	SDR002_120
chr9-110521179-T-C	0.224212	Noise	SDR002_120
chr9-110521291-A-T	0.095871	Noise	SDR002_120
chr16-22195995-T-G	0.177572	Noise	SDR002_120
chr17-68034261-G-A	0.151099	Noise	SDR002_120
chr2-134918249-G-A	0.128049	Noise	SDR002_120
chr4-78059686-G-A	0.207547	Noise	SDR002_120
chr1-248873920-G-A	0.167633	Noise	SDR002_120
chr6-159790361-T-C	0.123538	Noise	SDR002_120
chr8-17922657-T-C	0.121479	Noise	SDR002_120
chr8-17922695-T-C	0.161025	Noise	SDR002_120
chr17-68034307-AT-A	0.153846	Noise	SDR002_120
chr20-1225584-T-A	0.247517	Noise	SDR002_120
chr1-203626601-A-G	0.209436	Noise	SDR002_120
chr6-159790383-T-G	0.166667	Noise	SDR002_120
chr13-75480853-A-G	0.192126	Noise	SDR002_120
chr4-80213514-T-A	0.333333	Noise	SDR002_120
chr6-90414162-G-A	0.206653	Noise	SDR002_120
chr6-90414173-T-C	0.368103	Noise	SDR002_120
chr7-5823049-A-T	0.227727	Noise	SDR002_120
chr7-157432937-A-T	0.222222	Noise	SDR002_120
chr10-73785196-A-G	0.137664	Noise	SDR002_120
chr10-73785257-G-A	0.174583	Noise	SDR002_120
chr10-73785333-C-T	0.171225	Noise	SDR002_120
chr11-122580009-T-C	0.155351	Noise	SDR002_120
chr1-28088334-A-G	0.154576	Noise	SDR002_120
chr11-19816947-A-T	0.155897	Noise	SDR002_120
chr8-17922781-G-A	0.17495	Noise	SDR002_120
chr16-22195940-A-G	0.169216	Noise	SDR002_120
chr17-43315938-T-G	0.143126	Noise	SDR002_120
chr20-1225579-G-A	0.173385	Noise	SDR002_120
chr3-179667285-G-A	0.142746	Noise	SDR002_120
chr8-18942776-A-T	0.09375	Noise	SDR002_120
chr13-51168650-T-C	0.124777	Noise	SDR002_120
chr6-90414268-G-C	0.194864	Noise	SDR002_120
chr6-159790320-G-A	0.188752	Noise	SDR002_120
chr8-18942658-A-G	0.145796	Noise	SDR002_120
chr19-48204459-T-C	0.155858	Noise	SDR002_120
chr3-179667156-A-G	0.162019	Noise	SDR002_120
chr7-157432927-G-A	0.333333	Noise	SDR002_120
chr8-17922688-C-T	0.155422	Noise	SDR002_120
chr15-26082299-T-C	0.158377	Noise	SDR002_120
chr8-18942692-A-T	0.21501	Noise	SDR002_120
chr10-73785199-C-A	0.246305	Noise	SDR002_120
chr20-1225402-T-C	0.141375	Noise	SDR002_120
chr1-203626677-A-T	0.289282	Noise	SDR002_120
chr13-75480903-A-G	0.204425	Noise	SDR002_120
chr19-48204357-TG-T	0.134492	Noise	SDR002_120
chr19-48204399-A-T	0.206607	Noise	SDR002_120
chr6-90414250-GAC-*,G		Noise	SDR002_120
chr6-168332356-T-C	0.143444	Noise	SDR002_120
chr7-157432965-T-C	0.140077	Noise	SDR002_120
chr10-49679479-C-T	0.136524	Noise	SDR002_120
chr12-106769181-T-G	0.121618	Noise	SDR002_120
chr15-26082301-T-C	0.115305	Noise	SDR002_120
chr16-22195964-T-C	0.144312	Noise	SDR002_120
chr1-203626556-A-G	0.178841	Noise	SDR002_120
chr2-134918180-T-C	0.121993	Noise	SDR002_120
chr12-106769074-G-T	0.265734	Noise	SDR002_120
chr9-15213488-T-A	0.140649	Noise	SDR002_120
chr19-48204436-G-A	0.144708	Noise	SDR002_120
chr10-49679416-A-G	0.170267	Noise	SDR002_120
chr6-159790390-T-C	0.200439	Noise	SDR002_120
chr15-88894530-T-G	0.143382	Noise	SDR002_120
chr6-90414228-G-C	0.166667	Noise	SDR002_120
chr10-49679472-C-T	0.16256	Noise	SDR002_120
chr12-106769135-G-A	0.118242	Noise	SDR002_120
chr1-28088307-G-A	0.179547	Noise	SDR002_120
chr20-58669552-A-G	0.173426	Noise	SDR002_120
chr4-80213458-G-A	0.116014	Noise	SDR002_120
chr6-28838418-G-A	0.304627	Noise	SDR002_120
chr8-17922697-G-A	0.140009	Noise	SDR002_120
chr3-179667245-A-T	0.0995261	Noise	SDR002_120
chr4-78059752-A-G	0.165974	Noise	SDR002_120
chr8-17922682-G-A	0.158869	Noise	SDR002_120
chr2-134918281-C-T	0.117396	Noise	SDR002_120
chr8-17922669-G-A	0.164523	Noise	SDR002_120
[truncated: 24,451 more rows]
