# Supplementary material for: Functional phenotyping of genomic variants using joint multiomic single-cell DNA–RNA sequencing
Source: Nat Methods. 2025 Sep 1;22(10):2032–41. doi: 10.1038/s41592-025-02805-0 (PMC12510883; doi:10.1038/s41592-025-02805-0)
Supplement: Supplementary file 13 — Source data for all tables. [file 41592_2025_2805_MOESM13_ESM.xlsx]

## Sheet: Fig3_S6_a
cell	CROP_ratio	CROP_n_reads_sum	CROP_assigned_sel
AACAACCTA.GCCGTGAAC	0.852071	338	SELECTED
AACAACCTA.GCTTCACTC	0.988856	1346	SELECTED
AACAACTGG.AGACTAGTA	0.414201	169	NOT_SELECTED
AACAACTGG.CAGTCCTAA	0.346584	805	NOT_SELECTED
AACAACTGG.TAGGTCAAC	0.972603	292	SELECTED
AACAATGCA.CCAATGCCT	0.941023	2306	SELECTED
AACAGATCG.AGCGACACC	0.971545	246	SELECTED
AACAGATCG.GCGACAACC	0.972277	4076	SELECTED
AACAGATCG.TGACCTCCT	0.994711	4349	SELECTED
AACAGCAGT.AGCCAGGAC	0.777778	9	NOT_SELECTED
AACAGCAGT.TTGAGACGG	0.738636	176	NOT_SELECTED
AACCATGGT.TTCCAATTC	0.99026	1232	SELECTED
AACCGCTGA.GTAGTGGAG	0.978261	138	SELECTED
AACCGTGAG.GACGCCGTA	0.981848	606	SELECTED
AACGAGGTG.GAGCGACTC	0.931148	305	SELECTED
AACGAGGTG.TCAGTGCAA	1	285	SELECTED
AACGATGAC.ACACTGTGA	0.92	25	NOT_SELECTED
AACGATGAC.CCTTCGAGC	0.966146	384	SELECTED
AACGCCTAC.AGATCTGAC	0.562069	290	NOT_SELECTED
AACGCCTAC.ATAAGTTCG	0.428571	7	NOT_SELECTED
AACGCTCAA.ACCATTCAC	0.981675	382	SELECTED
AACGCTCAA.CGTGCTTGA	0.975166	1208	SELECTED
AACGGAGAT.GAATCACAT	0.992424	2376	SELECTED
AACGGTAGC.ACCATGTCT	0.591837	49	NOT_SELECTED
AACGGTAGC.CTGATCCGA	0.969231	195	SELECTED
AACGGTAGC.GCGAAGCTC	0.997917	480	SELECTED
AACTAACTG.ACTCTCACA	0.974299	428	SELECTED
AACTAACTG.GCAACCAAC	0.428571	14	NOT_SELECTED
AACTCCATG.ACATTCCAC	0.979452	1168	SELECTED
AACTGATTC.GCGATGGTG	0.503566	701	NOT_SELECTED
AACTGCGAC.AACAGATCG	0.993266	297	SELECTED
AACTGCGAC.TCCAGAACG	0.968586	191	SELECTED
AACTTAGCT.CAATCAAGT	0.973434	4630	SELECTED
AACTTGTCG.AACAGATCG	0.636364	55	NOT_SELECTED
AACTTGTCG.TGACAAGTT	0.2	5	NOT_SELECTED
AACTTGTCG.TTGGAGAAC	0.893617	47	NOT_SELECTED
AAGACGAAG.TGTCAACCT	0.571429	231	NOT_SELECTED
AAGACTGGT.ATTGGTTCC	0.993538	1857	SELECTED
AAGACTGGT.TAGTCGCAT	0.713376	2512	NOT_SELECTED
AAGAGAACT.CGACCATCA	0.989523	859	SELECTED
AAGAGAGAG.CCGACTTGG	0.983333	180	SELECTED
AAGAGAGAG.TATGAAGAC	0.477716	2154	NOT_SELECTED
AAGCAATCG.AAGACGAAG	0.986159	578	SELECTED
AAGCAATCG.AGCTGCACT	0.993281	893	SELECTED
AAGCAGCAT.GTACCTAAC	1	1	NOT_SELECTED
AAGCAGCAT.TAGACACGT	0.991503	1883	SELECTED
AAGCATTGC.ATCTAGGTT	0.93808	323	SELECTED
AAGCATTGC.GAGTATCGC	1	33	NOT_SELECTED
AAGCCACAC.TAGCGAGAA	0.991909	1854	SELECTED
AAGCCACAC.TGGTAGCAG	0.994723	379	SELECTED
AAGCTGAGG.CATGCCAGT	0.133333	15	NOT_SELECTED
AAGCTGGTC.TCGTCCGAT	0.59453	841	NOT_SELECTED
AAGGAACAG.GAACAACCA	0.977778	90	SELECTED
AAGGAACAG.TAGACCGCA	0.97561	287	SELECTED
AAGGAAGTC.CTGAGTAGC	0.78	50	SELECTED
AAGGATCGT.AGTAACGTA	0.775	40	NOT_SELECTED
AAGGTGCTG.CATGGTTAC	0.921053	114	SELECTED
AAGGTGCTG.TAGGTCAAC	0.7	10	NOT_SELECTED
AAGTAGGAC.CAGTGAGGA	0.984925	199	SELECTED
AAGTAGGAC.CCAGCCAAT	0.763158	38	NOT_SELECTED
AAGTAGGAC.TACCGCGTT	0.481481	162	NOT_SELECTED
AAGTCATGA.AGATCTTCA	0.991228	684	SELECTED
AAGTTCTCT.GTCACAGAG	0.984476	773	SELECTED
AATAACTCC.ACAGTATTG	0.986207	145	SELECTED
AATAACTCC.CTGTGGTGG	0.998113	530	SELECTED
AATACCTTG.CGAATGAGT	0.669928	1533	NOT_SELECTED
AATACCTTG.TATTACAGC	0.285714	7	NOT_SELECTED
AATACCTTG.TGCAACTCT	0.365787	6635	NOT_SELECTED
AATACGTCT.AGACGCCTG	1	137	SELECTED
AATACGTCT.TCAGTGCAA	0.976744	215	SELECTED
AATACTCCG.CTCGTTCAC	0.970588	170	SELECTED
AATAGACGC.CATCTCGAT	0.981788	604	SELECTED
AATATCAGC.TGAACCAAT	0.944345	1114	SELECTED
AATATCGCT.AGCTTCGAT	0.993377	302	SELECTED
AATATCGCT.GCGATGGTG	0.592593	162	NOT_SELECTED
AATATCGCT.TGCTTACGG	0.951807	83	SELECTED
AATCAGGAG.GAGGTCCTT	0.971315	6519	SELECTED
AATCAGGAG.TCGTGCCAC	0.990566	106	SELECTED
AATCGCCAT.CAGCTTCGA	0.988593	526	SELECTED
AATCGCCAT.GTGGTACGG	0.958549	386	SELECTED
AATCGTGTT.AGAAGTAAC	0.943662	71	SELECTED
AATCTCCTA.GCCGAACCA	0.996972	1321	SELECTED
AATGAGTCG.AAGCCAAGT	0.894263	889	SELECTED
AATGAGTCG.GCCTAACGG	0.987578	161	SELECTED
AATGAGTCG.TCTCATCGG	0.993088	3183	SELECTED
AATGCGTGC.ACCACGCTA	0.6	5	NOT_SELECTED
AATGCGTGC.ACTGGTGCT	0.97374	1409	SELECTED
AATGCGTGC.CATTATGTC	0.984043	188	SELECTED
AATGCTATC.TCTAGCTGG	0.344828	29	NOT_SELECTED
AATGCTATC.TTACTAGTC	0.950704	994	SELECTED
AATGCTGAT.AGAAGCTGC	0.978355	462	SELECTED
AATGCTGAT.AGTCGCGAC	1	151	SELECTED
AATGCTGAT.GCGCTCTAT	0.99014	1217	SELECTED
AATGCTGAT.TGCCGAACT	0.941748	1236	SELECTED
AATGTGCGT.GCGTGATAC	0.952381	189	SELECTED
AATTCGGAA.TGGAGAACC	0.866109	239	SELECTED
AATTGGATC.GCGACCTGT	0.591398	186	NOT_SELECTED
AATTGGTGA.CCTGTATCT	0.973339	2513	SELECTED
ACAACCGGA.CCAAGCGAG	0.733333	45	NOT_SELECTED
ACAACCGGA.CCGGTGGTT	0.5	4	NOT_SELECTED
ACAAGAATG.GTCTACCAA	0.988166	169	SELECTED
ACAAGGTAC.CTTAGAAGG	0.883721	344	SELECTED
ACAATAGGT.TAGATCTGT	0.985884	1771	SELECTED
ACAATAGGT.TGCGTAATC	1	95	SELECTED
ACAATTCGG.AGACGCTAT	1	58	SELECTED
ACAATTCGG.TCAAGGAGT	0.993893	1310	SELECTED
ACAATTCGG.TCGCCAAGC	0.986532	1188	SELECTED
ACACACCGT.GGAATTCAC	0.995802	2382	SELECTED
ACACACGTC.ACTTCAGTA	0.976234	547	SELECTED
ACACACGTC.ATGCGCTAC	0.996139	777	SELECTED
ACACATCTG.AACGAGAAT	0.601097	1276	NOT_SELECTED
ACACATCTG.CACTAGACT	0.988889	2520	SELECTED
ACACATCTG.TGAGGTCTC	0.967742	124	SELECTED
ACACATCTG.TGTCTACAC	0.25	4	NOT_SELECTED
ACACCACAT.CAAGAGGAG	0.986784	227	SELECTED
ACACCACAT.TCAGGTGCA	0.992366	1048	SELECTED
ACACCGCCA.AGCGACACC	0.95122	41	NOT_SELECTED
ACACCGCCA.GAATTCAGT	0.408829	6252	NOT_SELECTED
ACACGTTGC.CTTGCGACC	0.25	4	NOT_SELECTED
ACACGTTGC.TTCGCATCC	0.929901	1612	SELECTED
ACACGTTGC.TTCTGAATG	0.981818	165	SELECTED
ACAGAAGAG.AGCTTCGAT	0.565563	755	NOT_SELECTED
ACAGAAGAG.GGTAGTGTT	0.984199	1329	SELECTED
ACAGAAGAG.TCCTGAGAC	0.963855	166	SELECTED
ACAGAGATG.CCTAGCAAT	0.940467	2654	SELECTED
ACAGCATCA.CCATAAGTA	0.965753	292	SELECTED
ACAGCGGTC.CCTCTGCAT	0.600563	2133	NOT_SELECTED
ACAGCGGTC.GAACTGCAA	0.988333	600	SELECTED
ACAGCGGTC.GCATACTCC	0.399083	218	NOT_SELECTED
ACAGCGGTC.GTGCTAAGC	0.815789	38	NOT_SELECTED
ACAGGAACT.AGTGAGAGA	0.934783	92	SELECTED
ACAGGAACT.TCGTGACGT	0.969617	1514	SELECTED
ACAGGTATC.AGTAACGTA	0.935065	231	SELECTED
ACAGGTATC.ATGACACAA	0.648199	361	NOT_SELECTED
ACAGGTATC.TCAAGCGTA	0.972868	258	SELECTED
ACAGTATTG.CATTATGTC	0.979167	96	SELECTED
ACAGTATTG.GTCGACATT	0.557247	1511	NOT_SELECTED
ACATCGTCC.CCATCTAGG	0.992	250	SELECTED
ACATCGTCC.TAAGGTCCG	0.993665	1105	SELECTED
ACATGACTA.GTGCTGACT	0.975753	1196	SELECTED
ACATGGATT.GTAATATCG	0.874126	143	SELECTED
ACATTCCAC.TCCAGCTAT	0.733728	169	NOT_SELECTED
ACATTGACA.GATGCAGAA	0.99382	1618	SELECTED
ACCACGCTA.AGGAGCAAT	0.173913	23	NOT_SELECTED
ACCACGCTA.GGTCGGTCT	0.348837	43	NOT_SELECTED
ACCACGGAT.CCACTTCGC	0.984642	2930	SELECTED
ACCACGGAT.TGGTGGATC	0.997135	349	SELECTED
ACCACTAGG.CCGAGTACT	0.992296	649	SELECTED
ACCAGCGTT.ACGCACACT	0.497998	3496	NOT_SELECTED
ACCAGCGTT.ATTCGAAGA	0.987421	318	SELECTED
ACCAGCGTT.CCTGCAGAT	0.696833	663	NOT_SELECTED
ACCATCTAA.CCGAGCTGA	1	117	SELECTED
ACCATGTCT.CACACCTGT	0.988361	1031	SELECTED
ACCATGTCT.TATACGGAT	0.991615	4651	SELECTED
ACCATTCAC.ACTCCGGTT	0.956897	232	SELECTED
ACCATTCAC.AGAGAGTGG	0.996933	326	SELECTED
ACCATTCAC.TAATCTGGA	0.998187	1103	SELECTED
ACCATTCAC.TCCAGCTAT	0.987152	2335	SELECTED
ACCGACGGT.CTCTACGCA	0.375	8	NOT_SELECTED
ACCGACGGT.GTTGACGTG	0.981982	111	SELECTED
ACCGAGACA.AACACACTC	0.735849	106	NOT_SELECTED
ACCGAGACA.AGAAGTCCT	0.4	40	NOT_SELECTED
ACCGGAAGG.TATACGTGG	0.591928	223	NOT_SELECTED
ACCGGAGTA.CACCTAGCG	0.645695	1208	NOT_SELECTED
ACCGGAGTA.CAGTCTAAC	0.996132	517	SELECTED
ACCGGTTAC.ATCGATCCT	0.944922	1979	SELECTED
ACCGGTTAC.CAAGCCTCG	0.986216	798	SELECTED
ACCGTACGC.CGCTGTAGT	0.568627	153	NOT_SELECTED
ACCGTACGC.GGATTACGC	0.994232	1387	SELECTED
ACCGTACGC.TAGTTGACG	0.995798	238	SELECTED
ACCGTCACG.CCGATCTCT	0.976017	959	SELECTED
ACCGTCACG.TTGCGAACA	0.996381	829	SELECTED
ACCGTCCTA.ATAGCACGG	0.976165	2853	SELECTED
ACCGTCCTA.CTTCTGAGT	0.992825	1533	SELECTED
ACCTAGCAC.ATCACTTCC	0.990257	4516	SELECTED
ACCTAGCAC.CTTCGACTG	0.994652	187	SELECTED
ACCTAGCAC.TGAGTGACT	0.956	250	SELECTED
ACCTAGTTA.TCCAATCAT	0.829268	41	NOT_SELECTED
ACCTCCTAG.TGCCGACTA	1	92	SELECTED
ACCTGCAGA.CGAGTAGCA	0.940741	135	SELECTED
ACCTGCAGA.CTCGTCTTG	0.947791	249	SELECTED
ACCTGCAGA.TTCCTTGAC	0.984043	1504	SELECTED
ACCTGTACC.GAACCTTCA	0.945312	128	SELECTED
ACCTTGAAG.ACAGTATTG	0.99729	738	SELECTED
ACCTTGAAG.CTTCTCATC	0.519213	1067	NOT_SELECTED
ACCTTGAAG.TCAGCGACC	0.95628	3957	SELECTED
ACGAATCGC.TCAGTGTTC	0.962264	106	SELECTED
ACGAATCGC.TCGTTCTCC	0.961538	52	SELECTED
ACGACAGTC.CACACTGCC	0.56946	871	NOT_SELECTED
ACGACAGTC.GGTCCTAAG	0.813333	150	SELECTED
ACGACATCT.AATGCTATC	0.896175	183	SELECTED
ACGACATCT.TAATTCGTG	0.897436	39	NOT_SELECTED
ACGACGATT.ACGCGACAG	0.987705	488	SELECTED
ACGACGATT.AGTCGTCCG	0.996516	574	SELECTED
ACGACGATT.TCCTATTCC	0.992472	797	SELECTED
ACGAGAGCA.GCGCTACCT	0.986992	615	SELECTED
ACGAGCTTC.CAGGATCAA	0.923077	13	NOT_SELECTED
ACGAGCTTC.TCCAAGTAA	0.618508	1059	NOT_SELECTED
ACGATGACC.GTGCTAAGC	0.966851	181	SELECTED
ACGATGGAA.CTATCTTGA	0.977415	797	SELECTED
ACGCGACAG.ACAACCGGA	0.971429	70	SELECTED
ACGCGACAG.TTGATGCTG	0.976744	43	NOT_SELECTED
ACGCGTGAC.GTAGAAGTT	0.953437	451	SELECTED
ACGCTATGT.GGACGAGCA	0.847826	230	SELECTED
ACGCTATGT.TATGATGTG	0.642916	1221	NOT_SELECTED
ACGCTCTTA.CAAGCCTCG	0.481481	54	NOT_SELECTED
ACGCTCTTA.GGTGCGTAG	0.931408	277	SELECTED
ACGGACCAT.CAACGATCG	0.993039	431	SELECTED
ACGGTGCCT.ATCGCCTCT	0.868421	76	SELECTED
ACGTATGTC.GCTCAATGA	0.996272	1073	SELECTED
ACGTATGTC.GGACTCCTT	0.994206	2071	SELECTED
ACGTCGCTC.CAGTCTAAC	0.924138	145	SELECTED
ACGTCTATG.CATGTGAAC	0.963235	136	SELECTED
ACGTCTATG.CATTGCAGA	0.992537	268	SELECTED
ACGTCTATG.CTATGGATG	0.950904	387	SELECTED
ACGTGAATC.CTTCGACTG	0.972644	658	SELECTED
ACGTGAATC.TGGAGAACC	0.888889	9	NOT_SELECTED
ACGTGCTCG.CTCGTGTCC	0.95	60	SELECTED
ACGTGCTCG.GACGCCGTA	0.976923	520	SELECTED
ACGTTCAAT.ACGAGCTTC	0.933333	30	NOT_SELECTED
ACGTTCAAT.GCCGCTATC	0.930556	360	SELECTED
ACTAACCGA.ATTATGCAG	0.981481	378	SELECTED
ACTAACCGA.CGATCCAGA	0.974576	118	SELECTED
ACTAAGTTC.CATTGACAA	0.993103	145	SELECTED
ACTAAGTTC.CCTAGTCTC	0.991453	234	SELECTED
ACTAAGTTC.GTCAAGATC	0.896159	703	SELECTED
ACTACCATC.CACCTCAAC	0.993711	159	SELECTED
ACTACCATC.TGTATCGTG	0.382979	47	NOT_SELECTED
ACTATCCTG.ACCGTCCTA	0.983278	299	SELECTED
ACTATCCTG.GTTCAGAAG	0.984202	633	SELECTED
ACTATTGTC.AGCATTCCA	0.917431	109	SELECTED
ACTATTGTC.CCATACGAT	0.980132	755	SELECTED
ACTCACGAA.TACCTCCTC	0.75	24	NOT_SELECTED
ACTCATTCA.TAGACCATG	0.866667	15	NOT_SELECTED
ACTCCGTCG.ACCTAGTTA	0.971429	35	NOT_SELECTED
ACTCCGTCG.CATACAACC	0.285714	7	NOT_SELECTED
ACTCCGTCG.GAGCACATT	0.980707	1244	SELECTED
ACTCCGTCG.TCAGTGCAA	0.956522	46	NOT_SELECTED
ACTCCGTCG.TTAGATCGG	0.964981	257	SELECTED
ACTCGAGTC.GAGACATTG	0.969697	231	SELECTED
ACTCTAGGA.TTGCAGTCA	0.967177	457	SELECTED
ACTCTCACA.ACGTGAATC	1	45	NOT_SELECTED
ACTCTCACA.ATCCAATGA	0.953704	108	SELECTED
ACTCTCACA.TTGGAGAAC	0.983193	119	SELECTED
ACTCTGCTC.TCAATGGAC	0.959114	587	SELECTED
ACTGACTAC.AGCCAGGAC	0	0	NOT_SELECTED
ACTGACTAC.AGCTCTCCG	0.988453	433	SELECTED
ACTGCTAGT.GTTATCGAT	0.73913	23	NOT_SELECTED
ACTGCTAGT.TGTCAACCT	0.853333	600	SELECTED
ACTGGACCA.AGGATCTCA	0.985507	276	SELECTED
ACTGGACCA.AGTCGCCGA	0.569937	479	NOT_SELECTED
ACTGGTCAG.GATCGCGAA	0.962162	185	SELECTED
ACTGGTCAG.TATCACCTG	0.579598	647	NOT_SELECTED
ACTGGTGCT.CTGCTGCTT	0.974239	1281	SELECTED
ACTTAGCTT.ACTTCAGTA	0.8912	625	SELECTED
ACTTCGCAG.ACGCTCTTA	0.992933	566	SELECTED
ACTTCTAAC.ATTCCTACG	0.988166	169	SELECTED
ACTTCTAAC.TGCAGTCGG	0.640625	512	NOT_SELECTED
ACTTCTTGG.CCATGCGTC	0.990521	211	SELECTED
ACTTCTTGG.TCTTAAGTG	0.998028	507	SELECTED
ACTTCTTGG.TGCTCACAC	0.970149	201	SELECTED
ACTTCTTGG.TGTGTAGAG	0.508772	171	NOT_SELECTED
ACTTCTTGG.TTAGGAAGG	0.9	30	NOT_SELECTED
ACTTCTTGG.TTGCTCTGC	0.985388	1095	SELECTED
ACTTGATCT.GTGCTAAGC	0.97549	408	SELECTED
AGAAGAGTC.ATCACTTCC	0.476744	86	NOT_SELECTED
AGAAGAGTC.TCAGGACTG	0.989899	198	SELECTED
AGAAGCTGC.GGTCGGATA	0.993865	326	SELECTED
AGAAGCTGC.TGTTACTGA	0.676259	139	NOT_SELECTED
AGAAGTAAC.ATAACGACA	0.97	100	SELECTED
AGAAGTAAC.TAGTAGTCT	0.711765	1020	NOT_SELECTED
AGAAGTAAC.TCTACATCC	0.638743	2292	NOT_SELECTED
AGAAGTAAC.TGACGATGA	0.945205	73	SELECTED
AGAAGTCCT.CAATGTGCT	0.953662	4014	SELECTED
AGAAGTCCT.TGCCGAACT	0.173913	23	NOT_SELECTED
AGACATATC.ACTCCAACT	0.854851	3927	SELECTED
AGACATCCA.GACGGTGCT	0.992404	5266	SELECTED
AGACCACGC.ATATAGCGT	0.992161	893	SELECTED
AGACCACGC.ATGGAGAGT	0.997984	496	SELECTED
AGACCACGC.GTAGTTGGT	0.795181	166	SELECTED
AGACCACGC.TTCACTGGA	0.861111	36	NOT_SELECTED
AGACCAGCT.CACCTTCCT	0.980456	1842	SELECTED
AGACCAGCT.GCATGTAAG	0.739348	399	NOT_SELECTED
AGACGCCTG.ACCGTACGC	0.571831	710	NOT_SELECTED
AGACGCCTG.GATCTGTTC	0.987899	909	SELECTED
AGACGCTAT.TCAGGACTG	0.984163	884	SELECTED
AGACGGAGG.ACCGGTTAC	0.9625	80	SELECTED
AGACTAGTA.CATCCTCTC	0.98	250	SELECTED
AGACTAGTA.TGAACCAAT	0.992583	1618	SELECTED
AGACTTCGT.AGACGCTAT	0.991573	1780	SELECTED
AGACTTCGT.AGGAATTGG	0.970803	137	SELECTED
AGACTTCGT.CGACGTACG	0.997101	345	SELECTED
AGACTTCGT.GCAACCAAC	0.993681	1266	SELECTED
AGACTTCGT.TGACGGTTG	0.910314	223	SELECTED
AGACTTCGT.TGCTTACGG	0.945055	91	SELECTED
AGACTTCGT.TTCGGAGTC	0.97048	271	SELECTED
AGAGAGTGG.GACTCAGTG	0.836735	98	SELECTED
AGAGCGCGA.AGACATCCA	0.986842	76	SELECTED
AGAGCGCGA.GTATGCCTT	0.333333	21	NOT_SELECTED
AGAGGTGAA.CAATACCAC	0.820225	89	SELECTED
AGATACGTT.CCTAGCAAT	0.970588	408	SELECTED
AGATATGGA.GGATCGTTC	0.994573	737	SELECTED
AGATATGGA.TCCTTCAAC	0.98632	731	SELECTED
AGATCGAGT.TTCCAATTC	0.965944	323	SELECTED
AGATCTTCA.GTCCTTCAT	0.996119	3092	SELECTED
AGATCTTCA.TGAGTTAAG	0.996891	965	SELECTED
AGATGAAGA.ATGATAGCT	0.970018	567	SELECTED
AGATGAGAT.CGACGTGAT	0.98474	1114	SELECTED
AGCAACATT.GTACGAACG	0.983418	784	SELECTED
AGCAAGTCC.CAACACTCC	0.974359	351	SELECTED
AGCAAGTCC.GACGCTTGC	0.2	10	NOT_SELECTED
AGCAAGTCC.GATCCGCAC	0.735294	136	NOT_SELECTED
AGCAAGTCC.TTCAGTGCC	0.912935	402	SELECTED
AGCAAGTCC.TTCATTCGC	0.996077	2294	SELECTED
AGCACACCT.CTTGCACAA	0.960784	51	SELECTED
AGCACACCT.GGAATTCAC	0.8125	32	NOT_SELECTED
AGCACCAGC.AACTAACTG	0.5338	3003	NOT_SELECTED
AGCACCAGC.ATATCAGCC	0.986193	2535	SELECTED
AGCACCGTG.AACGTTCTT	0.984543	5499	SELECTED
AGCACCGTG.CATACAACC	0.959364	566	SELECTED
AGCACCGTG.CTCGAACTG	0.980392	357	SELECTED
AGCACCGTG.TGAGACAGC	0.893617	47	NOT_SELECTED
AGCACCGTG.TTCATTCGC	0.995969	2729	SELECTED
AGCAGACAA.GAAGGATCA	0.971591	176	SELECTED
AGCAGACAA.GTACGAACG	0.9773	837	SELECTED
AGCATTGTT.ACCGTCCTA	1	48	NOT_SELECTED
AGCATTGTT.AGAAGCTGC	0.633094	278	NOT_SELECTED
AGCCACTTC.CCACGGATC	0.578947	38	NOT_SELECTED
AGCCAGGAC.ACCAGCGTT	0.760976	205	SELECTED
AGCCAGGAC.ATAATCGAG	0.991662	3478	SELECTED
AGCCAGGAC.CTCTCAGTC	0.982384	1703	SELECTED
AGCCAGGAC.CTGGAGCGA	0.987854	494	SELECTED
AGCCGTTCT.AAGCTGGTC	0.918605	86	SELECTED
AGCCGTTCT.TACGTTACC	0.75	72	SELECTED
AGCCTCGCA.GACTAGCAT	0.966403	506	SELECTED
AGCCTCGCA.GCCTTCCAT	0.62987	154	NOT_SELECTED
AGCCTCTAG.TGCGTATCT	0.939759	166	SELECTED
AGCGACACC.CGCAGTGTC	0.964567	254	SELECTED
AGCGACACC.CGTACACAC	0.634409	279	NOT_SELECTED
AGCGACACC.GTAACTCAT	0.991868	3566	SELECTED
AGCGACACC.TTAAGTGGT	0.985775	703	SELECTED
AGCGCATGA.ATTCACCTC	0.997647	1275	SELECTED
AGCGCATGA.GATAACGTC	0.992941	425	SELECTED
AGCGGAACA.CAATTGTCT	0.987124	233	SELECTED
AGCGGAACA.CCATACGAT	0.551282	78	NOT_SELECTED
AGCGGTAAG.CTCCTATCT	0.963855	249	SELECTED
AGCGGTCTA.AAGCTTGCA	0.671378	566	NOT_SELECTED
AGCTACTCA.GCCGTTGTT	0.984596	1623	SELECTED
AGCTACTCA.GCTTGTCCT	0.993073	1588	SELECTED
AGCTACTCA.GGATTCGTC	0.985507	138	SELECTED
AGCTACTCA.TGCTATGAA	0.364583	96	NOT_SELECTED
AGCTATATG.AAGCAACTA	0.876712	73	SELECTED
AGCTATATG.AGCTCTCCG	0.790909	550	SELECTED
AGCTATATG.GTCGTTGCG	0.964365	1347	SELECTED
AGCTCGTCT.TATAGTGCG	0.990964	332	SELECTED
AGCTCTCCG.AGTTCAACC	0.992895	563	SELECTED
AGCTCTCCG.ATAGCCTAA	0.705128	2262	NOT_SELECTED
AGCTCTCCG.CAATACCAC	0.979381	97	SELECTED
AGCTCTCCG.CATACAACC	0.983957	187	SELECTED
AGCTCTCCG.TCACACTGC	0.869565	23	NOT_SELECTED
AGCTCTCCG.TTCTCCACA	0.991884	2341	SELECTED
AGCTGCACT.CGGTTGCGA	0.996951	328	SELECTED
AGCTTGGTG.AGCATTGTT	1	278	SELECTED
AGGAAGGTG.AGCGTCGTC	0.984772	591	SELECTED
AGGAAGGTG.TTCCGAGCG	0.992308	650	SELECTED
AGGAATTGG.GCCATCGCT	0.99489	7240	SELECTED
AGGAATTGG.TGGTTATAC	0.604651	172	NOT_SELECTED
AGGAGCAAT.CAGATCGAC	0.970085	234	SELECTED
AGGAGCAAT.GAACGCTGT	0.393074	1155	NOT_SELECTED
AGGAGCAAT.TCCGTATAC	0.992066	3151	SELECTED
AGGAGCAAT.TTGCCAGAT	0.324675	77	NOT_SELECTED
AGGAGGTGA.AGAGCCGCA	0.993664	1736	SELECTED
AGGAGGTGA.AGAGCGCGA	0.871667	600	SELECTED
AGGAGGTGA.TATGAGACC	0.4375	16	NOT_SELECTED
AGGATCATG.AGCCTCTAG	0.993878	490	SELECTED
AGGATCTCA.TTCAGTGCC	0.571429	84	NOT_SELECTED
AGGATGCGT.CTATGGATG	0.955294	425	SELECTED
AGGATGCGT.GTACAATGC	0.98227	564	SELECTED
AGGATTACT.ACTCCTGAG	0.977654	179	SELECTED
AGGATTACT.TCACGCGAC	0.868268	2915	SELECTED
AGGTACCAA.ACAAGAATG	0.5625	48	NOT_SELECTED
AGGTACCAA.CCTGTCATT	0.989854	1577	SELECTED
AGGTACCAA.CGTACACAC	0.526112	517	NOT_SELECTED
AGGTACCAA.TCCAATCAT	0.852552	529	SELECTED
AGGTCACGT.ACGAGAGCA	0.988506	261	SELECTED
AGGTCACGT.ACGGACCAT	0.963526	329	SELECTED
AGGTCACGT.CTTAAGTTG	0.973285	1385	SELECTED
AGGTCAGCA.CTACGTTGG	0.936842	95	SELECTED
AGGTCAGCA.TCTATGACA	0.928747	407	SELECTED
AGGTCCGTC.CTCTCGATA	0.992257	904	SELECTED
AGGTCCGTC.TATGCCTTC	0.939457	479	SELECTED
AGGTGCGAG.ACCACTAGG	0.833333	36	NOT_SELECTED
AGGTGCGAG.TCCGATAAC	0.990253	513	SELECTED
AGGTGCGAG.TTAAGTGGT	0.554745	137	NOT_SELECTED
AGGTGTACA.CGATTCGAG	0.987993	1166	SELECTED
AGTAACGTA.CAACGATCG	0.931818	176	SELECTED
AGTAAGCCA.GGTAGTGTT	0.986058	2080	SELECTED
AGTAATCAG.AAGCAGCAT	0.956811	301	SELECTED
AGTAATCAG.CAATGTGCT	0.993023	3440	SELECTED
AGTAATGGT.TGACCTATG	0.940541	185	SELECTED
AGTACGAAT.AAGAGAACT	0.992793	2914	SELECTED
AGTACGAAT.AGGATTACT	0.981242	2399	SELECTED
AGTACGAAT.CTTGGATCA	0.991477	704	SELECTED
AGTACGAAT.GAGGTCACG	0.979532	342	SELECTED
AGTACTACA.CCGGTGGTT	0.91879	628	SELECTED
AGTACTCTC.ACTGTAATC	0.856552	725	SELECTED
AGTACTCTC.CCACGTTCT	0.970543	645	SELECTED
AGTATGACG.AAGCTGGTC	0.973739	952	SELECTED
AGTATGACG.CACAACCAG	0.970874	103	SELECTED
AGTATGACG.TAATGTAGC	0.969072	194	SELECTED
AGTCAGTTG.CATGGTCGA	0.991549	710	SELECTED
AGTCAGTTG.TTGCTCTGC	0.976667	300	SELECTED
AGTCATACT.CCGTTAGAC	0.416667	120	NOT_SELECTED
AGTCATACT.CGATACTCT	0.994792	5184	SELECTED
AGTCCAGTG.TATCCTCAG	0.988166	507	SELECTED
AGTCCAGTG.TTCCATACC	0.820513	39	NOT_SELECTED
AGTCGATCA.ATCTGCGTA	0.789474	76	SELECTED
AGTCGATCA.CGTACATCT	0.97619	336	SELECTED
AGTCGCCGA.CCGCAGCTA	0.983051	118	SELECTED
AGTCGCGAC.AGGATCATG	0.810811	74	SELECTED
AGTCTAAGC.GGTAACTAC	0.97931	145	SELECTED
AGTGAACGG.AAGGATACG	0.997015	335	SELECTED
AGTGAACGG.ATCGCCTCT	0.778116	658	SELECTED
AGTGACGAT.CTTGATCTA	0.84106	151	SELECTED
AGTGGAATG.GCGTGAGCT	0.801471	136	SELECTED
AGTGTCTCT.AGCACCGTG	0.987444	1115	SELECTED
AGTGTCTCT.CCTTGCTTG	0.9	80	SELECTED
AGTGTGCAC.GCACTGGAT	0.644041	1871	NOT_SELECTED
AGTGTTCTG.ACGATGGAA	0.7375	80	NOT_SELECTED
AGTGTTCTG.AGGTCACGT	0.989119	1930	SELECTED
AGTGTTCTG.CATACAACC	0.94686	207	SELECTED
AGTTAGGTC.AGTGATGCG	1	34	NOT_SELECTED
AGTTCAACC.CCGCAACAC	0.824053	449	SELECTED
AGTTCAACC.TATGTACCT	0.704508	599	NOT_SELECTED
AGTTCAACC.TTCGGAGTC	0.25	8	NOT_SELECTED
AGTTCGATA.AACGGAGAT	0.98905	2557	SELECTED
AGTTCGATA.AGTAACGTA	0.972222	216	SELECTED
AGTTCGATA.AGTCCGTGT	0.99574	4929	SELECTED
AGTTCGATA.CTCTAAGAG	0.544118	136	NOT_SELECTED
AGTTGAGCG.TGTATCGTG	0.9	150	SELECTED
AGTTGTGTA.ACCATACTT	0.985473	4199	SELECTED
AGTTGTGTA.ACGGTGCCT	0.989571	2493	SELECTED
AGTTGTGTA.GCAACACCT	0.988475	2256	SELECTED
AGTTGTGTA.TCGGACAGT	0.982678	4041	SELECTED
ATAACGACA.ACACCACAT	0.993714	3977	SELECTED
ATAACGACA.AGATGTTGG	0.995671	231	SELECTED
ATAACGACA.CCGGTGGTT	0.991319	576	SELECTED
ATAACGACA.TCCTGTGGA	0	0	NOT_SELECTED
ATAAGACAG.ACTTCTAAC	0.545455	22	NOT_SELECTED
ATAATCGAG.CCGGTTCTA	0.989944	895	SELECTED
ATAATGTGG.ATCTCGTGA	0.994662	562	SELECTED
ATAATGTGG.GCTGACAGA	0.560606	66	NOT_SELECTED
ATAATGTGG.TCGGACAGT	0.136364	22	NOT_SELECTED
ATACAACCG.CCTGTCGAC	0.992443	397	SELECTED
ATACAACCG.GCCTTATCT	0.985168	1753	SELECTED
ATACCGAAG.AACAACCTA	0.986395	147	SELECTED
ATACCGAAG.AGTTGCCTT	0.829787	94	SELECTED
ATACCGCTT.GCTTCTACG	0.989577	1631	SELECTED
ATACGAGGT.CGTTGATCC	0.952663	169	SELECTED
ATACTTGCT.GCCTGGAAT	0.984877	1587	SELECTED
ATAGACCGA.GGATAGTCA	0.973154	149	SELECTED
ATAGAGCAG.ATCCTGCCT	0.983304	2276	SELECTED
ATAGAGCAG.GACACGCAA	0.875	24	NOT_SELECTED
ATAGAGCAG.GTTAGTCAA	0.772727	22	NOT_SELECTED
ATAGCCTAA.AGTGTTCTG	0.487476	519	NOT_SELECTED
ATAGTCTCC.GATCCGCAC	1	185	SELECTED
ATAGTGGTT.ATCAGGATG	1	51	SELECTED
ATATAGCGT.CCGGTGGTT	0.282051	39	NOT_SELECTED
ATATCAGCC.CCATACGAT	0.654918	2440	NOT_SELECTED
ATATCAGCC.CCTCAGGTG	0.958678	121	SELECTED
ATATGCAGC.TCCAATCAT	0.55979	2099	NOT_SELECTED
ATATGTCCA.AGGTCACGT	0.90604	149	SELECTED
ATATGTCCA.CCAGGAGTT	0.962963	81	SELECTED
ATATGTCCA.CCGTCAGGT	0.972095	2186	SELECTED
ATATGTCCA.GACGTAGCA	0.979334	871	SELECTED
ATATGTCCA.TGGATTAGC	0.98005	401	SELECTED
ATATTCGCA.ATCCGTCTC	0.977444	798	SELECTED
ATATTCGCA.GTTGACCAT	0.176471	17	NOT_SELECTED
ATCAAGCAT.ACCTGTACC	0.996326	4355	SELECTED
ATCAAGCAT.AGAGCGCGA	0.638298	94	NOT_SELECTED
ATCAAGCAT.GTTCACTCC	0.772152	79	SELECTED
ATCAAGCAT.TATTCAACG	0.954111	523	SELECTED
ATCACCGCA.AGTTACAAG	0.833333	30	NOT_SELECTED
ATCACCGCA.GTGTCTGGA	1	93	SELECTED
ATCACCGCA.TCTAATACC	0.964557	395	SELECTED
ATCACTTCC.AAGCTGGTC	0.992629	1628	SELECTED
ATCACTTCC.AGCGTCGTC	0.988811	715	SELECTED
ATCACTTCC.TAGTGCACT	0.897022	1612	SELECTED
ATCAGGATG.ACACCGCCA	0.977273	88	SELECTED
ATCAGGATG.ACAGGTATC	0.960938	128	SELECTED
ATCAGGATG.TATCTGTCA	0.93	200	SELECTED
ATCAGTCGA.GGTAGTGTT	0.826761	1547	SELECTED
ATCATAGAC.ACGCTATGT	0.985714	70	SELECTED
ATCATAGAC.TGTAACAGT	0.989422	1418	SELECTED
ATCATGTTC.GTCGAGTAC	0.684211	19	NOT_SELECTED
ATCATTACG.CATCTCACG	0.529796	1225	NOT_SELECTED
ATCATTACG.TGCATCGGA	1	122	SELECTED
ATCCAATGA.AAGTCATGA	1	199	SELECTED
ATCCAATGA.GGAACCTAG	0.992701	137	SELECTED
ATCCAATGA.GTGACGTAA	0.752632	190	SELECTED
ATCCACAGT.GCCATACAA	0.997633	845	SELECTED
ATCCATTAG.GGTCGGATA	0.842105	19	NOT_SELECTED
ATCCGACCA.ATGCCTGTC	0.974563	629	SELECTED
ATCCGACCA.TAACTCCGA	0.786585	164	SELECTED
ATCCGACCA.TACTAGTAG	0.827957	93	SELECTED
ATCCGACCA.TCGCTTAAC	0.99278	831	SELECTED
ATCCGACCA.TTGAGCTCT	0.958763	97	SELECTED
ATCCGGTCC.ATGAGATCC	0.834395	157	SELECTED
ATCCGGTCC.CGTACACAC	0.989908	1090	SELECTED
ATCCGTCTC.ACAATTCGG	0.917808	73	SELECTED
ATCCGTCTC.CAATCATAC	0.973621	834	SELECTED
ATCCGTCTC.CCACGAAGG	0.937008	127	SELECTED
ATCCGTCTC.TACAACACC	0.947368	38	NOT_SELECTED
ATCCTCCGA.TGGATAGGT	0.972125	287	SELECTED
ATCCTCCGA.TTGTTAGAG	0.994912	1769	SELECTED
ATCCTGCCT.CCTTGTTGC	0.982533	1145	SELECTED
ATCCTGCCT.CGCATCTAC	0.988361	2062	SELECTED
ATCCTGCCT.GTAGTGGAG	0.934783	46	NOT_SELECTED
ATCGAATCG.TCCAACGTG	0.409091	198	NOT_SELECTED
ATCGCCTCT.ATGAGGTAT	0.994253	174	SELECTED
ATCGCCTCT.TCTATGACA	0.993377	453	SELECTED
ATCGTAGTG.CAACCTGGT	0.982394	284	SELECTED
ATCTACATC.ACAAGGTAC	0.863035	2570	SELECTED
ATCTACATC.TAACGGATA	0.994853	1360	SELECTED
ATCTACATC.TGACCTCCT	0.992756	6764	SELECTED
ATCTAGGTT.TAGTCAGAC	0.671875	64	NOT_SELECTED
ATCTAGGTT.TCCGATCTG	0.847291	203	SELECTED
ATCTCGAAC.ACTCATTCA	0.984536	194	SELECTED
ATCTCGAAC.ATGGACGTT	0.516129	31	NOT_SELECTED
ATCTCGAAC.TATGTACCT	0.891051	257	SELECTED
ATCTCGTGA.AACAGCAGT	0.987179	624	SELECTED
ATCTCGTGA.CATACAACC	0.979648	1081	SELECTED
ATCTCTGCT.CGCCACCAT	0.931785	1378	SELECTED
ATCTCTGCT.GACGTCAAT	0.811966	234	SELECTED
ATCTCTGCT.GGAATTGGA	0.982906	117	SELECTED
ATCTCTGCT.GTTGACGTG	0.977695	269	SELECTED
ATCTCTGCT.TAGCACACG	0.993976	166	SELECTED
ATCTGCGTA.TCTAGCTGG	0.956989	93	SELECTED
ATCTGGTAG.AGGATCATG	1	503	SELECTED
ATCTGGTAG.CCGATCTCT	0.995457	3962	SELECTED
ATCTTACAG.TAAGCCATT	0.777778	81	SELECTED
ATGAACTAG.GCGCTACCT	0.984312	2486	SELECTED
ATGACACAA.CTCTCGATA	0.663415	205	NOT_SELECTED
ATGACACAA.CTTGTAACG	0.966535	508	SELECTED
ATGAGATCC.CTTCGTGCA	0.971831	213	SELECTED
ATGAGATCC.GTGGTACGG	0.983051	118	SELECTED
ATGAGATCC.TACTTACCA	0.971609	317	SELECTED
ATGAGTGTG.AATGCAGCG	0.996212	528	SELECTED
ATGAGTGTG.ACTAACCGA	0.84879	496	SELECTED
ATGAGTGTG.AGCTTCGAT	0.983539	243	SELECTED
ATGATAGCT.CTCTCGATA	0.944444	558	SELECTED
ATGATAGCT.TAGCGCAGC	0.996753	308	SELECTED
ATGATAGCT.TTAAGTGGT	0.986486	2960	SELECTED
ATGCAGTTC.ACCGGTTAC	0.996667	1200	SELECTED
ATGCAGTTC.GCGCTCTAT	0.95	680	SELECTED
ATGCAGTTC.TTCATTCGC	0.990893	549	SELECTED
ATGCGCCGT.AATCGTGTT	0.990649	1818	SELECTED
ATGCGCCGT.ACAATTCGG	0.990956	774	SELECTED
ATGCGCCGT.TTCATTCGC	0.99274	551	SELECTED
ATGCGGATT.CATTATGTC	0.951794	892	SELECTED
ATGCGGATT.CCAAGCGAG	1	15	NOT_SELECTED
ATGCTCACC.CGCATCTAC	0.984848	396	SELECTED
ATGCTTCAG.ATCTTACAG	1	1	NOT_SELECTED
ATGCTTCAG.GTACGCGAT	0.98947	2564	SELECTED
ATGGACGTT.TCAATCTAG	0.988743	1066	SELECTED
ATGGAGAGT.CAATACCAC	0.977866	1265	SELECTED
ATGGAGAGT.CACGTAGAC	0.990403	1042	SELECTED
ATGGAGGAA.TGATTGCTG	0.992376	787	SELECTED
ATGGATATC.ACTTCTTGG	0.990265	1130	SELECTED
ATGGTTCGA.CGTGAGACT	1	136	SELECTED
ATGGTTCGA.GGTCGGATA	0.987745	408	SELECTED
ATGTCCTCC.GGATACCTA	0.989726	292	SELECTED
ATGTCCTCC.GGTGTGACC	0.992958	568	SELECTED
ATGTCGCCT.CATCCTCTC	0.982456	57	SELECTED
ATGTCGCCT.CGACCTAGC	0.948052	231	SELECTED
ATTAAGACC.AAGGATACG	0.993684	475	SELECTED
ATTAAGACC.CCGAAGCGT	0.320301	665	NOT_SELECTED
ATTAAGACC.CGATTGAAC	0.887324	142	SELECTED
ATTAGCGGT.TCACATACT	0.972396	797	SELECTED
ATTATGCAG.CAGTTACTG	0.990991	111	SELECTED
ATTCACCTC.CGTTAATGG	0.4	5	NOT_SELECTED
ATTCACCTC.TCGGACAGT	0.501832	1092	NOT_SELECTED
ATTCATGTG.GACACGCAA	0.965517	58	SELECTED
ATTCATGTG.GATTAGTGT	0.864948	2599	SELECTED
ATTCATGTG.TGTGCTAAC	0.969419	327	SELECTED
ATTCCGTAC.CAGTGCCAT	0.522863	1509	NOT_SELECTED
ATTCCGTAC.TAGTGATCC	0.949495	99	SELECTED
ATTCCTACG.GTCTCCAGG	0.990512	527	SELECTED
ATTCCTACG.TAGGAGGAT	0.965944	323	SELECTED
ATTCCTACG.TATGATGTG	0.996633	297	SELECTED
ATTCGCTTA.CGGTGTTAC	0.882114	738	SELECTED
ATTCGCTTA.TCCAGAACG	0.992722	687	SELECTED
ATTCTCTGG.GCAACACCT	0.627636	3177	NOT_SELECTED
ATTCTCTGG.GCCGAACCA	0.949686	159	SELECTED
ATTGACACG.ATCTAGGTT	0.157895	19	NOT_SELECTED
ATTGATCAC.CGCCATTAC	0.991004	667	SELECTED
ATTGATCAC.TAACCGTGA	1	182	SELECTED
ATTGCCGAC.CTGGACTAA	0.930851	188	SELECTED
ATTGCGCTA.ATGAGGTAT	0.915562	1433	SELECTED
ATTGCGCTA.CCGTCAGGT	0.589744	78	NOT_SELECTED
ATTGCGCTA.CCTTCGAGC	0.4	5	NOT_SELECTED
ATTGGTTCC.ACAGGAACT	0.901961	102	SELECTED
ATTGGTTCC.GGTCGGTCT	0.48	75	NOT_SELECTED
ATTGGTTCC.GTGGACTGG	0.995475	221	SELECTED
CAACACCTA.CTGGACTAA	0.836957	92	SELECTED
CAACACTCC.GTGCACGAG	0.786408	103	SELECTED
CAACCGGTC.ACCAGCGTT	0.699749	796	NOT_SELECTED
CAACCGGTC.TCCTCGTCG	0.808383	334	SELECTED
CAACCTGGT.CGAGTAGCA	0.996524	863	SELECTED
CAACGATCG.CCTGACCTC	0.991701	241	SELECTED
CAACGTCTT.ACTGGTGCT	0.968966	290	SELECTED
CAACTCCAG.CCTGTCGAC	0.973312	637	SELECTED
CAACTCCAG.GATCTGAAT	0.72549	51	NOT_SELECTED
CAACTCCAG.GTCAGTTGT	0.411765	34	NOT_SELECTED
CAAGAACCG.AATTGGATC	0.989848	591	SELECTED
CAAGAGAGT.AAGGAAGTC	0.994343	4950	SELECTED
CAAGCCTCG.CTAGTGCTG	0.994325	2643	SELECTED
CAAGCGCAT.TAATTCGTG	0.87451	510	SELECTED
CAAGCTGCA.ATGCGTGGA	0.566553	586	NOT_SELECTED
CAAGGTGTG.TAAGCCATT	0.223529	85	NOT_SELECTED
CAAGGTGTG.TGATACCGT	0.479275	386	NOT_SELECTED
CAAGTACGA.CCACGAAGG	0.8	15	NOT_SELECTED
CAAGTCACT.TAATCTGGA	0.980229	961	SELECTED
CAAGTCACT.TAGCACACG	0.992032	1506	SELECTED
CAAGTCACT.TCCAAGTAA	0.968981	677	SELECTED
CAAGTCGAA.CCTACTAGA	0.75	44	NOT_SELECTED
CAAGTCGAA.GTGAATGCC	0.665059	2696	NOT_SELECTED
CAATACCAC.TAGTGCACT	0.886598	97	SELECTED
CAATCAAGT.CCTGACCTC	0.9801	201	SELECTED
CAATCAAGT.GCATACATG	0.907407	162	SELECTED
CAATCATAC.AGAAGCTGC	0.96875	1568	SELECTED
CAATCATAC.CTCAGTGAT	0.929134	254	SELECTED
CAATGCATT.AATCCGCTG	0.634146	41	NOT_SELECTED
CAATGCATT.CTGATGCAC	0.461039	154	NOT_SELECTED
CAATGCATT.GACACGCAA	1	32	NOT_SELECTED
CAATGTGCT.GGTCCTAAG	0.995802	1191	SELECTED
CAATGTGCT.TAAGTGTAG	0.852941	34	NOT_SELECTED
CAATTGTCT.TACTTCCAG	0.981982	111	SELECTED
CAATTGTCT.TCAAGCGTA	0.918224	428	SELECTED
CACAACCAG.CTTGGATCA	0.983306	1198	SELECTED
CACAACGCT.CAAGGTGTG	0.989627	482	SELECTED
CACAACGCT.CCATACGAT	0.96813	1412	SELECTED
CACAACGCT.GATGTCTAG	0.787234	141	SELECTED
CACACCACA.AGACCACGC	0.9375	64	SELECTED
CACACCACA.ATGGAGAGT	0.797309	1115	SELECTED
CACACCACA.GGTTAGATG	0.5	2	NOT_SELECTED
CACACCTGT.GCCAACAAT	0.985572	901	SELECTED
CACACCTGT.TACCTCACT	0.978744	1035	SELECTED
CACAGCGAA.AGCTGCACT	0.929577	71	SELECTED
CACAGCGAA.CAGGAGCCT	0.974359	390	SELECTED
CACAGCGAA.GACGTCAAT	0.836879	141	SELECTED
CACAGCGAA.TATTGCTAC	0.993658	1892	SELECTED
CACAGCGAA.TGAACCAAT	0.937046	413	SELECTED
CACATGTGC.AGAAGTAAC	0.908046	87	SELECTED
CACATGTGC.GCATACATG	0.606928	664	NOT_SELECTED
CACATTCTG.GCGTGATAC	0.990654	107	SELECTED
CACCAAGAT.CTCCGCATT	0.965116	516	SELECTED
CACCAAGAT.TATTCAACG	0.99	100	SELECTED
CACCAAGAT.TCTTGGTAG	0.4	10	NOT_SELECTED
CACCAGAAG.ATCATGTTC	0.917197	157	SELECTED
CACCTACGC.CATAAGATC	0.479714	419	NOT_SELECTED
CACCTACGC.GAATAAGAG	0.9375	208	SELECTED
CACCTAGCG.GCGATGGTG	0.985294	68	SELECTED
CACCTAGCG.TCCAATCAT	0.977011	174	SELECTED
CACCTCAAC.CCTGTATCT	0.936995	619	SELECTED
CACCTCGGA.AGTGACGAT	0.95082	183	SELECTED
CACCTCGGA.ATCATGTTC	0.97931	290	SELECTED
CACCTCGGA.CAATCATAC	0.643979	191	NOT_SELECTED
CACCTCGGA.TGCGATACT	0.988977	1633	SELECTED
CACCTTCCT.ACTCCGTCG	0.5	6	NOT_SELECTED
CACCTTCCT.TGTAACAGT	0.961121	3781	SELECTED
CACGACTCA.ACCAGCGTT	0.991952	497	SELECTED
CACGACTCA.GCGGACGAA	0.993496	615	SELECTED
CACGCGTAA.ATGAACTAG	0.99631	271	SELECTED
CACGGAAGT.CATTCGAAT	0.99477	5736	SELECTED
CACGGATAG.AAGGATACG	0.987584	1047	SELECTED
CACGGATAG.TCCAACGTG	0.995192	208	SELECTED
CACGTAGAC.ACATTCCAC	0.555556	9	NOT_SELECTED
CACGTAGAC.GTGGAGGTC	0.830709	254	SELECTED
CACGTAGAC.GTTAATTCG	0.993349	2105	SELECTED
CACGTAGAC.TACAACACC	0.987254	863	SELECTED
CACGTAGAC.TCCTTCAAC	0.981453	647	SELECTED
CACGTAGAC.TGTGTAGAG	0.929897	485	SELECTED
CACGTAGAC.TTAGGAAGG	0.975	800	SELECTED
CACGTCATA.GTCACAGAG	0.694444	36	NOT_SELECTED
CACTACAGG.TTGTTAGAG	0.956989	279	SELECTED
CACTAGACT.GCTTAGAAC	0.967033	273	SELECTED
CACTGCTTA.CTGTCACTT	0.563636	55	NOT_SELECTED
CACTGGTCC.AGATGTTGG	0.992136	1526	SELECTED
CACTGTATC.CCGCAACAC	0.229167	48	NOT_SELECTED
CACTTCCTT.CAGTCTAAC	0.98513	538	SELECTED
CACTTCCTT.TTAAGTGGT	0.724951	509	NOT_SELECTED
CAGAAGTGA.CAAGCTGCA	0.979592	98	SELECTED
CAGAAGTGA.GGAGTACAG	0.833333	36	NOT_SELECTED
CAGAGCACC.GCGCATTAC	0.544929	1558	NOT_SELECTED
CAGATCATT.ACCGCTGTG	0.980263	304	SELECTED
CAGATCATT.GGTACGAGC	0.951155	1126	SELECTED
CAGATCGAC.ACCGTACGC	0.996411	836	SELECTED
CAGATCGAC.GATTCCTCT	0.712121	66	NOT_SELECTED
CAGCACGTG.GATTGAGTA	0.993007	715	SELECTED
CAGCACGTG.TTCCTAAGG	0.987207	469	SELECTED
CAGCAGTAC.ACATTGACA	0.761427	897	SELECTED
CAGCAGTAC.TTCGTGATG	0.932203	59	SELECTED
CAGCGACGT.CACAACGCT	0.992133	3559	SELECTED
CAGCGACGT.CATGGTCGA	0.95	220	SELECTED
CAGCGACGT.GCCATACAA	0.985915	426	SELECTED
CAGCGACGT.GCGCTTCTC	0.99453	2742	SELECTED
CAGCGACGT.TGTTAAGCC	0.974277	311	SELECTED
CAGCGTAAG.CTATCTTGA	0.955056	178	SELECTED
CAGCGTAAG.TACCGCGTT	0.351852	54	NOT_SELECTED
CAGCTAGTT.CTTCACTGT	0.964346	589	SELECTED
CAGCTGGAG.CGATTGAAC	0.991477	704	SELECTED
CAGCTTACC.ATCACCGCA	0.717098	965	NOT_SELECTED
CAGCTTCGA.CTGCTTAGG	0.986339	366	SELECTED
CAGCTTCGA.GGAGCATCT	0.980729	3373	SELECTED
CAGCTTCGA.TTCCAGATT	0.984434	2891	SELECTED
CAGGAGCCT.GGATGCGAA	0.981818	330	SELECTED
CAGGATCAA.AATTAGAGG	0.993976	166	SELECTED
CAGGATCAA.ATAGCCTAA	0.25	16	NOT_SELECTED
CAGGATCAA.TGTGCCATG	0.990323	930	SELECTED
CAGGTATCG.ACACTAACG	0.989889	989	SELECTED
CAGGTTGTC.GCAGCTTGA	0.978208	413	SELECTED
CAGTAATGT.AAGGTGCTG	0.990356	1348	SELECTED
CAGTAATGT.ATAATCGAG	0.62069	145	NOT_SELECTED
CAGTAATGT.GGTCGGATA	0.986928	153	SELECTED
CAGTAATGT.TTACGGACC	0.58	400	NOT_SELECTED
CAGTATGAT.CATGGTTAC	0.940594	101	SELECTED
CAGTCCTAA.ACATCGTCC	0.983471	968	SELECTED
CAGTCGGTA.CCATACGAT	0.967546	493	SELECTED
CAGTCTAAC.CTTCCGTGG	0.984934	531	SELECTED
CAGTCTAAC.TGCGTATCT	0.951601	1343	SELECTED
CAGTGCCAT.ACGGACCAT	0.990395	937	SELECTED
CAGTGCCAT.ATCTACATC	0.992467	1593	SELECTED
CAGTGCCAT.CCGTTAGAC	1	212	SELECTED
CAGTTACTG.TAGAGCGTC	0.983278	598	SELECTED
CAGTTGAGT.GCCTGGAAT	0.737201	586	NOT_SELECTED
CAGTTGAGT.TCGCTGATT	0.959248	319	SELECTED
CATAAGATC.CTGCGTCAC	0.923077	26	NOT_SELECTED
CATACAACC.CCACGAAGG	1	141	SELECTED
CATACAACC.GGTACTTCC	0.979424	1458	SELECTED
CATAGGTGT.ATACGAGGT	0.623656	1023	NOT_SELECTED
CATAGGTGT.TATGCCTTC	0.2	5	NOT_SELECTED
CATAGGTGT.TGGAGAGTG	0.678233	634	NOT_SELECTED
CATAGTATG.CACGACTCA	0.986239	436	SELECTED
CATATGCGA.ATAGTGGTT	0.952381	105	SELECTED
CATATGCGA.GCTGTTCGG	0.5	2	NOT_SELECTED
CATATGTCG.AAGACTGGT	0.992395	1578	SELECTED
CATATGTCG.AGATGTTGG	0.979695	197	SELECTED
CATATGTCG.CAGCACGTG	0.925	40	NOT_SELECTED
CATCAATAG.CATAATTGG	0.970588	170	SELECTED
CATCCACCG.ACTGGACCA	1	322	SELECTED
CATCCACCG.GAAGGATCA	0.884793	651	SELECTED
CATCCAGGA.CAACACTCC	0.953374	815	SELECTED
CATCCAGGA.CTATACTAG	0.434783	46	NOT_SELECTED
CATCCGACA.CTCGCTACG	0.840909	44	NOT_SELECTED
CATCCGACA.GTAACAGTC	0.985217	2300	SELECTED
CATCCTCTC.GATCTACTT	0.89726	146	SELECTED
CATCGAAGC.GTACAATGC	0.982143	56	SELECTED
CATCGAAGC.GTGTCCGTG	0.965197	862	SELECTED
CATCGAAGC.TTGATGAGT	0.963158	190	SELECTED
CATCGCTGG.AACAGCAGT	0.991202	1023	SELECTED
CATCGCTGG.CGTGTGTGG	0.702811	747	NOT_SELECTED
CATCGCTGG.GAACGCTGT	0.976959	651	SELECTED
CATCTCACG.CAGCGACGT	0.990229	2354	SELECTED
CATCTCACG.TCCGATAAC	0.988206	1187	SELECTED
CATCTCGAT.CAGGAGCCT	0.833333	66	SELECTED
CATCTCGAT.CGGTAGCTT	0.993823	4371	SELECTED
CATCTCGAT.GTAAGGTCC	0.9	170	SELECTED
CATGACGTT.AATCTGACC	0.96875	32	NOT_SELECTED
CATGACGTT.CCAACAACA	0.425414	362	NOT_SELECTED
CATGACGTT.GTGATGTGC	0.878788	33	NOT_SELECTED
CATGCCAGT.AGAAGCTGC	0.981203	532	SELECTED
CATGGACTC.TATCACCTG	0.970018	567	SELECTED
CATGGTTAC.AATAACTCC	0.961977	263	SELECTED
CATGGTTAC.AGAGAGTGG	0.534728	2246	NOT_SELECTED
CATGGTTAC.CTCCACGTC	0.978261	736	SELECTED
CATGGTTAC.TATGAGACC	0.985714	1050	SELECTED
CATGTCCTG.CACCTTCCT	0.988593	1052	SELECTED
CATGTCCTG.GTTGCATGG	0.810667	375	SELECTED
CATGTGAAC.GAACCAGTT	0.905172	116	SELECTED
CATTCAGTT.AGCTCGTCT	0.977702	2646	SELECTED
CATTCAGTT.AGTCATACT	0.97089	7592	SELECTED
CATTCAGTT.GTAGCTACA	0.993976	498	SELECTED
CATTCAGTT.TGAACGGTT	0.943778	1334	SELECTED
CATTCCGAG.CAGGAGCCT	0.421053	19	NOT_SELECTED
CATTCGAAT.ACACAGAAC	0.978321	2168	SELECTED
CATTCGAAT.GTTAATTCG	0.994203	1380	SELECTED
CATTGACAA.AGAAGTAAC	0.993604	2658	SELECTED
CCAACAACA.GCATGTGGT	0.992905	2678	SELECTED
CCAACGGAA.ACGTGAATC	0.803922	51	SELECTED
CCAACGGAA.TGATGTGTG	0.989044	1004	SELECTED
CCAACGGAA.TTAGTCGGA	0.489292	607	NOT_SELECTED
CCAAGCGAG.TGTGTCTAC	0.993789	1288	SELECTED
CCAAGTCGA.CATTGACAA	0.905852	393	SELECTED
CCAAGTCGA.CCGAGTACT	0.541667	24	NOT_SELECTED
CCAATATAC.TTGTCAACC	0.96319	163	SELECTED
CCACAAGGT.AGACGCTAT	0.988155	4559	SELECTED
CCACAAGGT.ATCTTACAG	0.944444	90	SELECTED
CCACACAGA.ATATCAGCC	0.991548	2603	SELECTED
CCACGAAGG.ACACACCGT	0.945205	1314	SELECTED
CCACGAAGG.CAACACTCC	0.988773	3830	SELECTED
CCACGCCAT.CAGAAGTGA	0.96997	333	SELECTED
CCACGCCAT.TAGGATTAG	0.987441	637	SELECTED
CCACGTTCT.AACTTCTGC	0.931818	44	NOT_SELECTED
CCACGTTCT.CATAGGTGT	0.875969	129	SELECTED
CCACTACCA.AAGCAGCAT	0.977974	227	SELECTED
CCACTTCGC.CCGCTATCC	0.5625	1504	NOT_SELECTED
CCACTTCGC.CTTCGACTG	0.971751	354	SELECTED
CCAGATCAC.ATGAGCAGG	0.967742	124	SELECTED
CCAGATCAC.CCACTGAAG	0.819253	509	SELECTED
CCAGATCAC.CCAGTCTCA	0.963612	742	SELECTED
CCAGATCAC.CCATATGCC	0.864583	96	SELECTED
CCAGATCAC.GTCATTCTA	0.976879	173	SELECTED
CCAGCCAAT.GTAACAGTC	0.930233	473	SELECTED
CCAGCCAAT.TCCTTAGGT	0.488402	1552	NOT_SELECTED
CCAGGAGTT.GGATAGTCA	0.983766	616	SELECTED
CCAGTACTC.AAGCCACAC	0.977778	90	SELECTED
CCAGTACTC.ACGTCGCTC	0.98806	335	SELECTED
CCAGTCTCA.CAACACCTA	0.995923	981	SELECTED
CCAGTCTCA.CTGTGCTCA	0.640394	203	NOT_SELECTED
CCATAAGTA.GCTTACTAG	0.30303	297	NOT_SELECTED
CCATAAGTA.TGACAAGTT	0.949389	573	SELECTED
CCATAATCG.AATGCACTT	0.5	12	NOT_SELECTED
CCATAATCG.CGTGGTACC	0.991057	3690	SELECTED
CCATAATCG.CTTGCACAA	0.466165	133	NOT_SELECTED
CCATAATCG.GACCTTGTG	0.766667	60	SELECTED
CCATACGAT.TGTTACTGA	0.929032	155	SELECTED
CCATAGCCA.ACTCCGTCG	1	138	SELECTED
CCATATCTT.GACTCAGTG	0.963768	828	SELECTED
CCATATGCC.AGCACCAGC	0.993579	1246	SELECTED
CCATATGCC.AGTTCAACC	1	139	SELECTED
CCATCACGA.CCATGCGTC	0.620155	129	NOT_SELECTED
CCATCTAGG.AGTACTCTC	0	0	NOT_SELECTED
CCATGATGT.ATCAGTCGA	0.995619	913	SELECTED
CCATGATGT.GCGTATAGG	0.919927	1636	SELECTED
CCATGATGT.GCTGATGTC	0.413706	394	NOT_SELECTED
CCATGCGTC.AGCACCGTG	0.947015	1491	SELECTED
CCATGCGTC.ATGTCCTCC	0.94332	247	SELECTED
CCATGCGTC.CTTACCTAG	0.99095	221	SELECTED
CCATGCGTC.TCATGCAGG	0.559211	152	NOT_SELECTED
CCATTACAG.ACCATGTCT	0.977358	795	SELECTED
CCGAAGCGT.CGAACAGAG	0.987544	562	SELECTED
CCGAAGCGT.CTCCTGACG	0.997567	2877	SELECTED
CCGAAGCGT.GACGCCGTA	0.826271	236	SELECTED
CCGAAGCGT.GGATGCTCG	0.520336	1549	NOT_SELECTED
CCGACGTCA.ACTGGTGCT	0.981236	5436	SELECTED
CCGACGTCA.CGTATAGCG	0.505338	562	NOT_SELECTED
CCGACTGTT.CCTGTTAGC	0.375	8	NOT_SELECTED
CCGACTGTT.TCACTACGT	0.975651	1766	SELECTED
CCGACTTGG.CCTCCAATC	0.915493	71	SELECTED
CCGAGCTGA.AACGATGAC	0.990711	2476	SELECTED
CCGAGCTGA.CTATGGATG	0.513661	366	NOT_SELECTED
CCGAGCTGA.CTCTTCAGC	0.819672	122	SELECTED
CCGAGCTGA.GTTCCAACA	0.993127	291	SELECTED
CCGAGTACT.GTATGTATC	0.660377	53	NOT_SELECTED
CCGATCAGC.TACAGGACT	0.534365	2197	NOT_SELECTED
CCGATGTTC.CTTACATGC	0.927835	97	SELECTED
CCGCAACAC.GATCTAGAG	0.933333	30	NOT_SELECTED
CCGCAACAC.GGATACAAT	0.894405	1269	SELECTED
CCGCAATGG.ACAGAGATG	1	55	SELECTED
CCGCAATGG.GTAGAGAGC	0.964103	390	SELECTED
CCGCACTCA.CTCTAGTAA	0.985052	1338	SELECTED
CCGCACTCA.GACACCGAT	0.972463	1271	SELECTED
CCGCAGAAT.TCACAGGTA	0.945409	403	SELECTED
CCGCAGCTA.CACAGCGAA	0.5	6	NOT_SELECTED
CCGCATCCT.TCCAGCAGC	0.992593	1620	SELECTED
CCGCTATCC.AGTCGATCA	0.853333	150	SELECTED
CCGCTCATG.AGATGAGAT	0.987002	1231	SELECTED
CCGCTCATG.GAACTGCAA	0.5	2	NOT_SELECTED
CCGGATTGC.ACTCTGCTC	0.936508	126	SELECTED
CCGGATTGC.GTAACAGTC	0.721461	219	NOT_SELECTED
CCGGTGGTT.GCCACGAGT	0.450992	3377	NOT_SELECTED
CCGGTGGTT.GCCGTCTTC	0.995025	1608	SELECTED
CCGGTGGTT.GTACGTCTA	0.25	4	NOT_SELECTED
CCGGTTCTA.AATCTCCTA	0.816327	196	SELECTED
CCGGTTGAG.TTATCCAAG	0.875	40	NOT_SELECTED
CCGTACGGA.TCCACCGGT	0.81875	160	SELECTED
CCGTCAGGT.AGTCCAGTG	0.991071	224	SELECTED
CCGTTAGAC.AATGCTATC	0.99393	659	SELECTED
CCGTTAGAC.TGAACGTCA	0.8	15	NOT_SELECTED
CCGTTCCAA.CCGATCTCT	0.986595	2611	SELECTED
CCGTTCCAA.CGTGTGTGG	0.483871	248	NOT_SELECTED
CCTAAGTCT.ATAGAGCAG	0.960784	51	SELECTED
CCTAAGTCT.ATGAACTAG	0.989222	835	SELECTED
CCTAAGTCT.CGTTGATCC	0.957992	976	SELECTED
CCTAAGTCT.TCACTACGT	0.716499	2582	NOT_SELECTED
CCTACTAGA.AGGTCCGTC	0.988119	505	SELECTED
CCTAGAGTA.CTGAGATAG	0.822581	62	SELECTED
CCTAGCAAT.CTTCCGGTA	0.996894	644	SELECTED
CCTAGCAAT.GTATCCTGC	0	0	NOT_SELECTED
CCTAGTCTC.CGAAGAGGT	0.838609	1927	SELECTED
CCTAGTCTC.CTATTAAGG	0.928382	754	SELECTED
CCTAGTCTC.GTCAGCGTC	0.565217	46	NOT_SELECTED
CCTAGTTAG.TGAACGGTT	0.909574	188	SELECTED
CCTAGTTAG.TTATTCGAC	0.977778	135	SELECTED
CCTATTGGT.CATAGGTGT	0.580153	131	NOT_SELECTED
CCTCAGGTG.AAGACGAAG	0.5	2	NOT_SELECTED
CCTCATAAC.AGAGCCGCA	0.983974	312	SELECTED
CCTCATAAC.CGTGCTTGA	0.923077	26	NOT_SELECTED
CCTCATAAC.GATAAGCTG	0.468153	314	NOT_SELECTED
CCTCGACCT.ATTCACCTC	0.98038	1631	SELECTED
CCTCGACCT.TAATGTAGC	0.995595	227	SELECTED
CCTCGAGAG.ACCATTCAC	0.991054	4024	SELECTED
CCTCGAGAG.GTCGTTGCG	0.5	180	NOT_SELECTED
CCTCGAGAG.TGGTCTACG	0.971429	35	NOT_SELECTED
CCTCGCGTT.CCGTCCACT	0.91791	536	SELECTED
CCTCGCGTT.CGATTCGAG	0.977376	221	SELECTED
CCTCGGTCA.CCAGGAGTT	0.981358	751	SELECTED
CCTCTCTAG.CGAGTAGCA	0.972093	215	SELECTED
CCTCTGCAT.ATATGCAGC	0.74359	39	NOT_SELECTED
CCTCTGCAT.GCAGCTTGA	0.823529	170	SELECTED
CCTCTTGTA.CCATGCGTC	0.992	500	SELECTED
CCTGACCTC.ACAGCATCA	0.957895	95	SELECTED
CCTGACCTC.CAGCTAGTT	0.442417	1754	NOT_SELECTED
CCTGACCTC.CCATGCGTC	0.403442	523	NOT_SELECTED
CCTGACCTC.GTGTCGAGC	0.89313	262	SELECTED
CCTGCAGAT.ATCAGAAGC	0.978512	1815	SELECTED
CCTGCAGAT.GAGGTCACG	0.4	5	NOT_SELECTED
CCTGCAGAT.TAGAGACTA	0.990385	416	SELECTED
CCTGCAGAT.TTGTAATGC	0.959839	249	SELECTED
CCTGCGTTA.ATGCTGTCG	0.957895	95	SELECTED
CCTGTATCT.ACGCTAGTG	0.997992	498	SELECTED
CCTGTATCT.CTATTAAGG	0.982379	454	SELECTED
CCTGTATCT.TGCAACTCT	0.583333	180	NOT_SELECTED
CCTGTCATT.ACTGGTGCT	0.987539	963	SELECTED
CCTGTCGAC.TACTTCCAG	0.731707	41	NOT_SELECTED
CCTGTTAGC.AGTATGACG	0.965812	117	SELECTED
CCTGTTAGC.ATACCGCTT	0.891892	37	NOT_SELECTED
CCTGTTAGC.TTCCAGATT	0.525556	900	NOT_SELECTED
CCTTAACAT.ACTCTAGGA	0.993207	736	SELECTED
CCTTAACAT.GGATTACGC	0.97561	82	SELECTED
CCTTCCTCA.GATCGATAC	0.990499	421	SELECTED
CCTTCGAGC.ATGGAGGAA	0.990868	219	SELECTED
CCTTGACGG.AGTTGTGTA	0.503628	689	NOT_SELECTED
CCTTGTTGC.ACTACTCAT	0.818565	948	SELECTED
CCTTGTTGC.CTTGATCTA	0.647533	993	NOT_SELECTED
CGAACAATC.TCCGGAGCT	0.38914	442	NOT_SELECTED
CGAAGAGGT.AAGCTGGTC	0.375	24	NOT_SELECTED
CGAAGAGGT.CGCCACCAT	0.976155	671	SELECTED
CGAATGAGT.CTGCGTCAC	0.990182	713	SELECTED
CGACAGACC.TAGTGCACT	0.34375	32	NOT_SELECTED
CGACAGGAA.ATCATAGAC	0.98	100	SELECTED
CGACCACTT.AGTAGAGGA	1	96	SELECTED
CGACCACTT.ATCAGTCGA	0.9375	16	NOT_SELECTED
CGACCACTT.GGTTGCTAT	0.34434	212	NOT_SELECTED
CGACCATCA.TTCGCATCC	0.781609	87	SELECTED
CGACCATCA.TTCTGAATG	0.512463	1003	NOT_SELECTED
CGACCTAGC.GTAGGACGC	0.98103	369	SELECTED
CGACCTGTA.CTGATGCAC	0.944882	381	SELECTED
CGACCTGTA.GTAATATCG	0.990788	977	SELECTED
CGACGTGAT.ACCATACTT	0.567901	162	NOT_SELECTED
CGAGCCGTT.CAACGCACA	0.669291	127	NOT_SELECTED
CGAGCTTAC.CAGAGCACC	0.71541	2161	NOT_SELECTED
CGATACTCT.TTGCTCTGC	0.995561	2478	SELECTED
CGATCCAGA.TCTTAGCGA	0.890411	73	SELECTED
CGATTCGAG.CGACGTGAT	0.344828	58	NOT_SELECTED
CGATTGAAC.AGCCTCGCA	0.90264	606	SELECTED
CGATTGAAC.TAGATAGCC	0.954774	398	SELECTED
CGCAACCTC.GTATACAGA	0.976	125	SELECTED
CGCAATCGA.CAATCAAGT	0.5	16	NOT_SELECTED
CGCACTCTT.AGAGCGGAG	0.818182	77	SELECTED
CGCACTCTT.GAGTTATAG	0.6	5	NOT_SELECTED
CGCACTCTT.GGTTGCTAT	0.981763	1974	SELECTED
CGCACTCTT.TCTGCAACA	0.810127	316	SELECTED
CGCACTGAA.ATGGATATC	0.988772	1336	SELECTED
CGCAGTGTC.GAGTGTGCC	0.845477	796	SELECTED
CGCAGTGTC.GGTAAGGAT	0.99342	6383	SELECTED
CGCATAACT.AATTGGATC	0.828947	76	SELECTED
CGCATAACT.CTGAGTCCA	0.916667	24	NOT_SELECTED
CGCATCTAC.GATACACTA	0.485714	140	NOT_SELECTED
CGCCACCAT.ATGGATATC	0.982478	2397	SELECTED
CGCCTGCAA.ACTCGTAGG	0.514825	371	NOT_SELECTED
CGCCTGCAA.TGTGTCTAC	0.764706	119	SELECTED
CGCGAGTGT.AACGGAGAT	0.990413	3442	SELECTED
CGCGAGTGT.GTCAGTTGT	0.981025	527	SELECTED
CGCGATGTA.ACACATCTG	0.988579	788	SELECTED
CGCGATGTA.TAGAGCGTC	0.970282	673	SELECTED
CGCGTGAGA.ACTAACCGA	0.988966	725	SELECTED
CGCGTGAGA.CTCATTAGT	0.992624	2847	SELECTED
CGCTGTAGT.ATGAGTGTG	0.990244	1230	SELECTED
CGCTTATGA.CTACGTTGG	0.923077	52	SELECTED
CGCTTATGA.TTGTTAGAG	0.997354	1134	SELECTED
CGGAACGAG.ATAATCGAG	0.98645	738	SELECTED
CGGAACGAG.GGAGAATGA	0.333333	3	NOT_SELECTED
CGGAACGAG.TTGTCAACC	0.985902	1064	SELECTED
CGGAAGACG.CACTTGGAT	0.965686	408	SELECTED
CGGAAGACG.CTGACGATG	0.614035	171	NOT_SELECTED
CGGAATGCA.CTAGGTACT	0.257143	35	NOT_SELECTED
CGGACAAGT.ACACTGTGA	0.971722	389	SELECTED
CGGACAAGT.GCCTTAGAG	0.993316	748	SELECTED
CGGAGACTT.ATATGCAGC	0.515152	396	NOT_SELECTED
CGGAGACTT.ATGCCTGTC	0.945455	110	SELECTED
CGGAGACTT.GATATGGAC	0.933333	15	NOT_SELECTED
CGGTAGCTT.CAACCTGGT	0.970392	2094	SELECTED
CGGTGAGTC.GAATCACAT	0.125	32	NOT_SELECTED
CGGTGAGTC.GTAGCATAC	0.994083	169	SELECTED
CGGTGTTAC.CAATTGTCT	0.991334	577	SELECTED
CGGTGTTAC.GAGATTCCT	0.744681	47	NOT_SELECTED
CGGTTCGTA.AATTAGAGG	0	0	NOT_SELECTED
CGGTTCGTA.ATATGCAGC	0.992188	384	SELECTED
CGGTTCGTA.TCACACTGC	0.969466	131	SELECTED
CGGTTGCGA.AAGCTGAGG	0.985075	536	SELECTED
CGGTTGCGA.ATACAACCG	0.922078	77	SELECTED
CGGTTGCGA.CCTCCTTGT	0.988095	336	SELECTED
CGGTTGCGA.GTAGTTGGT	0.979058	573	SELECTED
CGTAATGAC.CTAGTTCCA	0.976285	506	SELECTED
CGTAATGAC.TTCACTCCT	0.828829	111	SELECTED
CGTACACAC.CCTCGGTCA	0.935154	293	SELECTED
CGTACACAC.GAGAATCAG	0.963636	55	SELECTED
CGTACATCT.ACATTCCAC	0.945148	237	SELECTED
CGTACATCT.CGTGCCTAT	0.956873	1484	SELECTED
CGTACATCT.CTCTAAGAG	0.984375	448	SELECTED
CGTATCGAA.GTCCGCTCA	0.970414	169	SELECTED
CGTATTCCT.GGACTATTC	0.983721	430	SELECTED
CGTCAGCAC.CTTAACAGC	0.990297	1752	SELECTED
CGTCATGGA.CTACGAGAA	0.5	144	NOT_SELECTED
CGTCATGGA.GATACTGTG	0.986842	836	SELECTED
CGTCATGGA.GTAAGGTCC	0.725	80	NOT_SELECTED
CGTCATGGA.TCCTTAGGT	0.977625	581	SELECTED
CGTCATGGA.TTCGCATCC	0.974874	199	SELECTED
CGTCGTCAA.ACTACTCAT	0.566667	30	NOT_SELECTED
CGTCGTCAA.GATCGTTGA	0.993399	303	SELECTED
CGTCGTCAA.GGAGCATCT	0.984977	2130	SELECTED
CGTCTGCTG.TCTAGTGAC	0.997717	438	SELECTED
CGTCTGTCC.GGATGCTCG	0.987526	962	SELECTED
CGTGCAAGG.ACCATCTAA	0.994131	1363	SELECTED
CGTGCCTAT.CCGCAGCTA	0.984615	650	SELECTED
CGTGCTTGA.CTGTAGAAG	0.99435	354	SELECTED
CGTGGTACC.AGATGAAGA	0.998607	718	SELECTED
CGTGGTACC.TCCACCTCA	0.977656	2193	SELECTED
CGTGTATTC.AAGCATTGC	0.833333	12	NOT_SELECTED
CGTGTGTGG.CTGGTACAT	0.988333	600	SELECTED
CGTTAATGG.CGATTCGAG	0.96861	223	SELECTED
CGTTACACC.GGATACAAT	0.740385	104	NOT_SELECTED
CGTTCCATT.CACGCGTAA	0.759076	303	SELECTED
CGTTCCATT.CGCATCTAC	0.610544	2352	NOT_SELECTED
CGTTCCATT.TGGATTAGC	0.99187	1107	SELECTED
CGTTCGTAC.CTCGTCTTG	0.607595	79	NOT_SELECTED
CGTTGATCC.TCTGTGAAG	0.98173	821	SELECTED
CTAACACTG.CTGGTACAT	0.856524	2307	SELECTED
CTAACCGGT.TCTACATCC	0.980078	2560	SELECTED
CTAATACGC.GAACATGAC	0.968404	1266	SELECTED
CTAATACGC.GCGACCTGT	0.997177	2480	SELECTED
CTAATACGC.GTGTTCCAG	0.910891	101	SELECTED
CTAATACGC.TAGGAGGAT	0.857143	7	NOT_SELECTED
CTACCTGCG.ACAGGAACT	0.895408	392	SELECTED
CTACCTGCG.TAGTGCACT	0.982031	1113	SELECTED
CTACGAGAA.GTCACAGAG	0.993677	1107	SELECTED
CTACGAGAA.TGTGAGTAT	0.991372	4752	SELECTED
CTACGGTAT.TTACAGTGT	0.983593	4876	SELECTED
CTACGTTGG.CAGCGACGT	0.419672	305	NOT_SELECTED
CTACTGTCA.AGAGGACGT	0.979592	98	SELECTED
CTACTGTCA.GACTAGCAT	1	107	SELECTED
CTACTGTCA.GGTAAGGAT	0.105263	19	NOT_SELECTED
CTAGAGGTA.GAGCGACTC	0.989796	196	SELECTED
CTAGAGTCG.ATAGTCTCC	0.87395	119	SELECTED
CTAGAGTCG.TAAGTGTAG	0.995475	221	SELECTED
CTAGGTACT.ATCAGGATG	0.801136	176	SELECTED
CTAGTATAG.GAGTTAACT	0.372093	43	NOT_SELECTED
CTAGTCGTC.GCTTGGTTC	0.972594	3138	SELECTED
CTAGTTCCA.TAACACATC	0.965714	175	SELECTED
CTATACTAG.GGATGCTCG	0.949664	298	SELECTED
CTATACTAG.TGACTGAGA	0.538462	13	NOT_SELECTED
CTATAGCTC.AAGCAGCAT	0.989994	1699	SELECTED
CTATAGCTC.TGTACACGA	0.990792	543	SELECTED
CTATCTTGA.CTGGTCGGT	0.978022	273	SELECTED
CTATCTTGA.TAGCGCAGC	0.774752	404	SELECTED
CTATCTTGA.TAGTGCACT	0.985352	1775	SELECTED
CTATCTTGA.TCAAGCGTA	0.996124	258	SELECTED
CTATCTTGA.TGCGCACTG	0.987013	154	SELECTED
CTATTAAGG.AAGAGAACT	0.979866	149	SELECTED
CTATTAAGG.AATGCCTCA	0.939024	82	SELECTED
CTATTAAGG.GATTGGAAG	0.995192	208	SELECTED
CTATTCCGT.ATTAAGACC	0.992359	3272	SELECTED
CTATTCCGT.GTCCTAGTT	0.657612	1767	NOT_SELECTED
CTCAGCTGG.CCTATTGGT	0.979742	1629	SELECTED
CTCAGGTAC.GTAACGCGA	0.994744	761	SELECTED
CTCAGTGAT.TTCACCTTG	0.908127	283	SELECTED
CTCATGCCA.ACGTGAATC	0.995283	212	SELECTED
CTCCACGTC.AACCGCTGA	0.967568	185	SELECTED
CTCCAGCGT.CCGACTGTT	0.854839	62	SELECTED
CTCCAGCGT.GCGGAGATT	0.283333	60	NOT_SELECTED
CTCCAGCGT.TTAAGTGGT	0.968961	741	SELECTED
CTCCGCATT.TGATGTGTG	0.985075	134	SELECTED
CTCCTATCT.CCATAAGTA	1	10	NOT_SELECTED
CTCCTGACG.AACTAACTG	0.862222	225	SELECTED
CTCGAACTG.ACCGGTTAC	0.916667	120	SELECTED
CTCGAACTG.ATAGCCTAA	0.984043	752	SELECTED
CTCGACTGC.AACTCCATG	0.356771	384	NOT_SELECTED
CTCGCAAGA.GATCTGTTC	0.886792	53	SELECTED
CTCGCAAGA.GATTAGACA	0.952756	127	SELECTED
CTCGCTACG.CCACGTTCT	0.906077	181	SELECTED
CTCGTCTTG.TCCTTCGTA	0.985915	355	SELECTED
CTCTAAGAG.ACATTGACA	0.992701	274	SELECTED
CTCTAAGAG.GCTGGTTCG	0.519588	485	NOT_SELECTED
CTCTACGCA.CGTAATGAC	0.981928	166	SELECTED
CTCTAGTAA.ATGAGATCC	0.455446	101	NOT_SELECTED
CTCTCGATA.AACAACTGG	0.98748	639	SELECTED
CTCTCGATA.CGGAAGACG	0.847826	46	NOT_SELECTED
CTCTGCAAG.TTCCGCCAG	0.990415	939	SELECTED
CTCTGTCAA.AATCGTGTT	0.772872	1880	SELECTED
CTCTGTCAA.AGTGAACGG	0.857143	98	SELECTED
CTCTGTCAA.ATATGCAGC	0.990463	6396	SELECTED
CTCTGTCAA.CTGTCTAGT	0.979243	819	SELECTED
CTCTGTCAA.CTTCTGAGT	0.879899	791	SELECTED
CTCTGTCAA.TCACACTGC	0.416667	24	NOT_SELECTED
CTCTTCAGC.GTAATCAGC	0.928571	42	NOT_SELECTED
CTGACAGCA.AAGCACAAC	0.905579	233	SELECTED
CTGACAGCA.TATGGTTGG	0.972222	144	SELECTED
CTGACGATG.CAAGAACCG	0.971347	349	SELECTED
CTGACGATG.CCTGCAGAT	0.861111	72	SELECTED
CTGACGGAT.AGTCTGGAA	0.895349	258	SELECTED
CTGACGGAT.CCGGTTCTA	0.891473	516	SELECTED
CTGACGGAT.GTGCTGACT	0.360656	61	NOT_SELECTED
CTGAGATAG.TACAGGACT	0.5875	160	NOT_SELECTED
CTGAGATAG.TTACACCTT	0.991111	225	SELECTED
CTGAGGTTA.AACGGTAGC	0.962963	27	NOT_SELECTED
CTGAGTAGC.ACTACCATC	0.984833	1912	SELECTED
CTGAGTCCA.CGAATCCTG	0.982517	286	SELECTED
CTGAGTCCA.GATCTAGAG	0.923077	143	SELECTED
CTGATCCGA.ATCAAGCAT	0.991742	1211	SELECTED
CTGATCCGA.CCGAGTACT	0.577922	154	NOT_SELECTED
CTGATCCGA.CCTGCGTTA	0.993443	610	SELECTED
CTGATCCGA.TGAGACAGC	0.983871	186	SELECTED
CTGATCCGA.TGAGCAGAT	0.995406	3918	SELECTED
CTGCAAGCC.ACAACGAGC	0.87146	918	SELECTED
CTGCAAGCC.CTCCAGCGT	0.975321	4133	SELECTED
CTGCAAGCC.GTAAGGTCC	0.988095	420	SELECTED
CTGCAAGCC.TCATCAGAG	0.984	125	SELECTED
CTGCAGAGC.ATCCGGTCC	0.285714	7	NOT_SELECTED
CTGCAGAGC.CATAGGTGT	0.967556	1387	SELECTED
CTGCAGAGC.CCGGATTGC	0.985294	1020	SELECTED
CTGCAGAGC.GTGCTAAGC	0.933333	45	NOT_SELECTED
CTGCAGAGC.TTGGACTTC	1	4	NOT_SELECTED
CTGCATGTT.CTGCATGTT	0.991233	7300	SELECTED
CTGCTGCTT.AACACACTC	1	126	SELECTED
CTGCTTAGG.GTGGAGGTC	0.767568	185	SELECTED
CTGCTTAGG.TACGACCAT	0.915138	1308	SELECTED
CTGGACACT.ACAATTCGG	0.926829	82	SELECTED
CTGGACTAA.TTCCTCGGT	0.277778	18	NOT_SELECTED
CTGGTAATC.AGGATCTCA	0.803695	433	SELECTED
CTGGTACAT.CAGTCGGTA	0.809475	971	SELECTED
CTGGTACAT.GATCTAGAG	0.987719	570	SELECTED
CTGGTCGGT.ACCAGCGTT	0.84	25	NOT_SELECTED
CTGGTCGGT.CATGGTTAC	0.946565	131	SELECTED
CTGGTGACA.CACACTGCC	0.996032	252	SELECTED
CTGTACGAC.ATGGTTCGA	0.995918	490	SELECTED
CTGTACGAC.GCACAGTAA	0.941176	170	SELECTED
CTGTACGAC.TAGAGCGTC	0.733333	60	NOT_SELECTED
CTGTAGAAG.AGCTTCGAT	0.982955	176	SELECTED
CTGTAGAAG.CGCCTGCAA	0.875	24	NOT_SELECTED
CTGTAGAAG.GGTGTTCAT	0.990521	844	SELECTED
CTGTAGAAG.GTCATTCTA	1	166	SELECTED
CTGTCACTT.GCCTAACGG	0.780952	105	SELECTED
CTGTCTAGT.CAGTGAGGA	0.987179	390	SELECTED
CTGTGCTCA.AGTGAACGG	0.993464	306	SELECTED
CTGTGCTCA.CGAATCCTG	0.967742	248	SELECTED
CTGTGCTCA.TGCCTTCAG	0.989967	299	SELECTED
CTGTTACCA.GACCACTCG	0.987013	154	SELECTED
CTTAACAGC.GGAGCATCT	0.995514	2675	SELECTED
CTTAAGTTG.AATAGACGC	0.6875	16	NOT_SELECTED
CTTAAGTTG.CTCTACGCA	0.956364	275	SELECTED
CTTAGAAGG.ACGCACACT	0.995181	415	SELECTED
CTTAGGACT.ACCGTCACG	0.5	2	NOT_SELECTED
CTTAGGACT.TCAAGGAGT	0.980228	1315	SELECTED
CTTATTGAG.GAGTCCAAT	0.840108	369	SELECTED
CTTATTGAG.GCCGCCTAA	0.980851	940	SELECTED
CTTCACTGT.CCTTATCCG	0.632509	283	NOT_SELECTED
CTTCACTGT.CTTCCGTGG	0.992908	282	SELECTED
CTTCACTGT.GAACCAGTT	0.992725	3986	SELECTED
CTTCACTGT.TTCCTTGAC	0.987179	1092	SELECTED
CTTCCGTGG.AGTAGAGGA	0.987207	469	SELECTED
CTTCCTGAT.GGTCCTGGT	0.803419	117	SELECTED
CTTCGACTG.TCAGCTCAG	0.72788	599	NOT_SELECTED
CTTCGTGCA.ACGCGTGAC	0.988836	627	SELECTED
CTTCGTGCA.GGACAGATT	0.992674	546	SELECTED
CTTCGTGCA.GTAAGTGAG	0.795203	542	SELECTED
CTTCTATGA.AGCGGTAAG	0.671053	76	NOT_SELECTED
CTTCTATGA.GGTCGGTCT	0.2	30	NOT_SELECTED
CTTCTCATC.AGTACTACA	0.9625	80	SELECTED
CTTCTCATC.TCCTTCGTA	0.954545	88	SELECTED
CTTGATCTA.AACGAGAAT	0.977099	524	SELECTED
CTTGATCTA.CACCTACGC	0.929204	113	SELECTED
CTTGATCTA.TGTGTAGAG	0.993289	298	SELECTED
CTTGCGACC.TCACGCGAC	0.995833	240	SELECTED
CTTGCGACC.TCATGCAGG	0.981818	550	SELECTED
CTTGGATCA.ACAGAAGAG	0.766169	201	SELECTED
CTTGTAACG.AGGTCCGTC	0.994276	1223	SELECTED
CTTGTAACG.CATGACGTT	0.991763	3035	SELECTED
CTTGTAACG.CTTGTAACG	0.533333	15	NOT_SELECTED
CTTGTAACG.TAGACCTAC	0.934911	169	SELECTED
CTTGTAACG.TAGCCAGTG	0.43956	91	NOT_SELECTED
CTTGTAACG.TCCGTATAC	0.71437	1691	NOT_SELECTED
GAACAACCA.GATCTACTT	0.946809	94	SELECTED
GAACATGAC.AGTGAACGG	1	33	NOT_SELECTED
GAACATGAC.TCTGAGATA	0.976415	212	SELECTED
GAACCAGTT.GTACCTAAC	0.99098	1663	SELECTED
GAACCAGTT.TGGACTGCC	0.985591	694	SELECTED
GAACCTTCA.ACGAGCTTC	0.946565	131	SELECTED
GAACCTTCA.CGGTAGCTT	0.987821	5912	SELECTED
GAACCTTCA.TAAGGTGAT	0.982008	1056	SELECTED
GAACTATGG.AACACACTC	0.982979	235	SELECTED
GAACTATGG.ACACTAACG	0.995392	868	SELECTED
GAACTATGG.ATGCTTCAG	0.992095	253	SELECTED
GAACTATGG.TCCACCGGT	0.483352	871	NOT_SELECTED
GAAGAGCAC.CACTGGTCC	0.989691	2134	SELECTED
GAAGTGTGA.TACTTACCA	0.671343	499	NOT_SELECTED
GAATAAGAG.CTCCTATCT	0.839286	56	SELECTED
GAATAAGAG.TCTGCGCTG	0.438356	73	NOT_SELECTED
GAATCAACC.CAGGAGCCT	0.525773	485	NOT_SELECTED
GAATCAACC.GTCAGACCG	0.989094	1192	SELECTED
GAATCAACC.TAACGTGTC	0.984572	713	SELECTED
GAATCAACC.TCCTTAGGT	0.99759	2904	SELECTED
GAATCACAT.AATCGCCAT	0.92562	242	SELECTED
GAATCACAT.GAATCACAT	0.49892	926	NOT_SELECTED
GAATCGAGA.GCTACCTTA	1	264	SELECTED
GAATTGTTG.AGGAATTGG	0.869333	375	SELECTED
GACAATGTT.GTAACAGTC	0.986384	1322	SELECTED
GACACCGAT.AAGGAAGTC	0.483557	821	NOT_SELECTED
GACACCGAT.AATGCGTGC	0.991325	1268	SELECTED
GACACCGAT.CTTGCACAA	1	83	SELECTED
GACATAACG.CGATCCAGA	0.988095	168	SELECTED
GACATATGT.TTAGCGTCT	0.983786	2652	SELECTED
GACCAACAG.TCAATCTAG	0.965686	408	SELECTED
GACCACTCG.AACAATGCA	0.974684	79	SELECTED
GACCACTCG.CATGTGAAC	0.984848	132	SELECTED
GACCAGAGA.CGTTGATCC	0.99075	2054	SELECTED
GACCGCTTC.ATGTCCTCC	0.901288	233	SELECTED
GACCGCTTC.CTACGTTGG	0.988	250	SELECTED
GACCGTAGT.TATACCACT	0.993093	1303	SELECTED
GACCTTGTG.AAGTAGGAC	0.625557	1346	NOT_SELECTED
GACCTTGTG.ATGCCTTCA	0.990099	303	SELECTED
GACCTTGTG.GAGGTGAGC	0.969072	194	SELECTED
GACCTTGTG.TGCGTGCCA	0.993446	1068	SELECTED
GACGCCGTA.GATCCGCAC	0.942857	35	NOT_SELECTED
GACGCCGTA.GTACGAACG	0.9375	64	SELECTED
GACGCTTGC.AACAACTGG	0.637681	207	NOT_SELECTED
GACGCTTGC.AGTTGCCTT	0.975	200	SELECTED
GACGGACTA.AGACATATC	0.734959	615	NOT_SELECTED
GACGGTGCT.CTTCCGGTA	0.980198	303	SELECTED
GACGTAGCA.CCTAGAGTA	0.991943	1117	SELECTED
GACGTCAAT.CATCGAAGC	0.985703	1259	SELECTED
GACGTGGTC.ATTAGCCAC	0.966049	324	SELECTED
GACGTGGTC.CGGAGACTT	0.732143	112	NOT_SELECTED
GACGTGGTC.TATTACAGC	0.545455	66	NOT_SELECTED
GACGTTCAG.ATTATGCAG	0.965517	29	NOT_SELECTED
GACTAGCAT.CTAGTGCTG	0.88785	107	SELECTED
GACTAGCAT.TATACGTGG	0.94964	139	SELECTED
GACTAGCAT.TATCATGCT	0.993072	433	SELECTED
GACTCTCAC.CTCGCTACG	1	109	SELECTED
GACTCTGGT.GCCTGCATC	0.97191	178	SELECTED
GACTGCCTG.ACTCTCACA	0.982196	337	SELECTED
GACTGCGCA.AACGCCTAC	0.980328	305	SELECTED
GACTGCGCA.ACTCGAGTC	0.654054	185	NOT_SELECTED
GACTTCACC.ACACATCTG	0.995736	469	SELECTED
GACTTCACC.GCGGTAGTC	0.971591	352	SELECTED
GAGAATCAG.CATGACGTT	0.976287	3205	SELECTED
GAGACATTG.TCACATACT	0.951111	225	SELECTED
GAGACATTG.TGAGCTAGA	0.984756	328	SELECTED
GAGACTCGA.GTTAGAGAC	0.993304	2688	SELECTED
GAGACTCGA.TAGTACGTA	0.4	165	NOT_SELECTED
GAGATACAC.GTAGAGAGC	0.741848	736	NOT_SELECTED
GAGATACAC.GTCGTGTTA	0.993695	793	SELECTED
GAGATACAC.TAGATAGCC	0.622754	1169	NOT_SELECTED
GAGATTCCT.ATAGAGCAG	0.98871	1240	SELECTED
GAGCACATT.CAGTATGAT	0.985849	212	SELECTED
GAGCACATT.TATCGAGCC	0.987872	907	SELECTED
GAGCAGGAA.TACATGCAC	0.995338	858	SELECTED
GAGCATACA.GTATGATCT	0.564706	85	NOT_SELECTED
GAGCATACA.GTGCGTTCC	0.982097	391	SELECTED
GAGCCATCC.CGGTTCTAT	0.958217	1077	SELECTED
GAGCCGTTA.CTCATTAGT	0.473684	38	NOT_SELECTED
GAGCTCTCA.ACCAGCGTT	0.702703	37	NOT_SELECTED
GAGCTCTCA.ACTACCATC	0.914119	687	SELECTED
GAGGACTTA.GTTCCAACA	0.964286	168	SELECTED
GAGGACTTA.TAATTCGTG	0.77398	907	SELECTED
GAGGTCACG.GCGTTCAGA	0.984615	65	SELECTED
GAGGTCCTT.CACTTCCTT	0.982609	690	SELECTED
GAGGTGAGC.TGGATAGGT	0.972885	922	SELECTED
GAGTCAAGG.GATGCTCCT	0.735849	53	NOT_SELECTED
GAGTCACCA.GTATCGTCG	0.969349	261	SELECTED
GAGTCGTAC.AGTTCAACC	0.995067	1419	SELECTED
GAGTCGTAC.CTGGACACT	0.989152	1014	SELECTED
GAGTCGTAC.GGTCCTAAG	0.484375	64	NOT_SELECTED
GAGTCGTAC.TGTCATAGC	0.987654	81	SELECTED
GAGTGCATA.CTGACGGAT	0.987936	5222	SELECTED
GAGTGCATA.GTGCTGACT	0.895973	596	SELECTED
GAGTGCATA.TGCATCGGA	0.992636	679	SELECTED
GAGTGTGCC.AATATCGCT	0.988646	1145	SELECTED
GAGTGTGCC.CATTCCGAG	0.929293	99	SELECTED
GAGTGTGCC.CGAGTAGCA	0.993506	770	SELECTED
GAGTTAACT.AACGAGAAT	0.809524	42	NOT_SELECTED
GAGTTAACT.TTCGTGATG	0.9712	625	SELECTED
GAGTTATAG.TCCATCATT	0.333333	12	NOT_SELECTED
GAGTTATAG.TCGACGTTG	0.948598	642	SELECTED
GATAACGTC.GCTGTTCGG	0.499142	583	NOT_SELECTED
GATAACGTC.TAGACCTAC	0.660508	433	NOT_SELECTED
GATAAGCTG.CGTCATGGA	0.556886	167	NOT_SELECTED
GATAAGCTG.TTGAGCTCT	0.946429	56	SELECTED
GATACACTA.AACGCTCAA	0.986807	1137	SELECTED
GATACCGGA.ATATAGCGT	0.991525	2006	SELECTED
GATACCGGA.CATAGTATG	0.646739	184	NOT_SELECTED
GATACCGGA.TAGTAGTCT	0.971762	1027	SELECTED
GATACTGTG.ATCTGGTAG	0.988294	1196	SELECTED
GATACTGTG.CCTGTATCT	0.470588	85	NOT_SELECTED
GATAGTTCT.ACGTTCAAT	0.986766	2418	SELECTED
GATAGTTCT.TGTTGTCGA	0.996063	508	SELECTED
GATATATCC.CAGTATGAT	0.989562	7952	SELECTED
GATATATCC.CGATAGGTG	0.986538	520	SELECTED
GATATATCC.CGCAACCTC	0.991228	1368	SELECTED
GATATATCC.GAATAAGAG	0.97351	151	SELECTED
GATATATCC.GCGAAGACA	0.986486	370	SELECTED
GATATATCC.GCGGAGATT	0.991384	1741	SELECTED
GATATATCC.GTTCACTCC	0.965978	7260	SELECTED
GATATATCC.TGTTGTCGA	0.990196	102	SELECTED
GATCCGCAC.TCAGTAAGC	0.986057	2582	SELECTED
GATCGATAC.ATCGAATCG	0.994709	567	SELECTED
GATCGCGAA.CTAGTGCTG	0.94707	529	SELECTED
GATCGCGAA.GGTAAGGAT	0.176471	17	NOT_SELECTED
GATCGCGAA.GTCTGAGCC	0.991793	1584	SELECTED
GATCGTTGA.CTTGCACAA	0.997283	1104	SELECTED
GATCGTTGA.GCCTTAGAG	0.580952	105	NOT_SELECTED
GATCTACTT.ACATTCCAC	0.492308	975	NOT_SELECTED
GATCTACTT.AGAAGCTGC	0.553991	852	NOT_SELECTED
GATCTACTT.CCATGCGTC	0.977273	880	SELECTED
GATCTACTT.TAGACCGCA	0.972222	108	SELECTED
GATCTAGAG.ATCACTTCC	0.95	60	SELECTED
GATCTGAAT.CAGGATCAA	0.994186	516	SELECTED
GATCTGAAT.GGACTCCTT	0.989391	2168	SELECTED
GATGCAGAA.AATATCAGC	0.431193	327	NOT_SELECTED
GATGCAGAA.GCACCATCG	0.985075	201	SELECTED
GATGCGACG.TATCTGTCA	0.915966	119	SELECTED
GATGCGGTT.CACAATAAC	0.961988	342	SELECTED
GATGCGGTT.CAGCGACGT	0.95858	338	SELECTED
GATGCGGTT.GTGCCATGA	0.993072	866	SELECTED
GATGTCTAG.CACTTCCTT	0.985516	1657	SELECTED
GATGTCTAG.GATACTGTG	0.934375	640	SELECTED
GATGTTACA.TTGATCGTA	0.987616	323	SELECTED
GATTAGACA.CATAGTATG	0.926316	190	SELECTED
GATTAGTGT.CATCGAAGC	0.976339	803	SELECTED
GATTAGTGT.GGTCTCATG	0.632124	386	NOT_SELECTED
GATTAGTGT.TCTGGAGGA	0.697861	374	NOT_SELECTED
GATTCCTCT.CCGTTCCAA	0.955556	45	NOT_SELECTED
GATTGGAAG.AACGTCGAG	0.879859	566	SELECTED
GATTGGAAG.GACGTAGCA	0.677885	208	NOT_SELECTED
GCAACACCT.AACTTAGCT	0.683333	120	NOT_SELECTED
GCAACCAAC.ATCAGAAGC	0.986486	74	SELECTED
GCAACTCGC.CAAGTCACT	0.894349	814	SELECTED
GCAATCACG.ACTCCGGTT	0.166667	18	NOT_SELECTED
GCACAACTC.TGACCTCCT	0.84	25	NOT_SELECTED
GCACAACTC.TGAGACAGC	0.995066	608	SELECTED
GCACAGTAA.AGTACGAAT	0.765904	2405	SELECTED
GCACCATCG.GCGACACAG	0.958333	72	SELECTED
GCACGCATT.AGGATTACT	0.657143	35	NOT_SELECTED
GCACGCATT.CGATACTCT	0.292208	616	NOT_SELECTED
GCACGCATT.TCACTCGCT	0.919598	199	SELECTED
GCACGTAGA.ATCACCGCA	0.994819	193	SELECTED
GCACTGGAT.CAAGTCGAA	0.972973	185	SELECTED
GCACTGGAT.GAACGCTGT	0.983193	595	SELECTED
GCACTGGAT.GACACCGAT	0.285714	7	NOT_SELECTED
GCAGATCCG.AGTTCAACC	0.666667	9	NOT_SELECTED
GCAGATCCG.TTCACTCCT	0.954248	459	SELECTED
GCAGCGATA.ACTTAGCTT	0.992539	4423	SELECTED
GCAGCGATA.CACTGTATC	0.2	5	NOT_SELECTED
GCAGCGATA.GTATCGTCG	0.955939	522	SELECTED
GCAGCTTGA.GACATAACG	0.655462	119	NOT_SELECTED
GCAGCTTGA.TTATCGCAC	1	46	NOT_SELECTED
GCAGGAGAA.GAATAAGAG	0.995457	1541	SELECTED
GCAGGAGAA.GCATACTCC	0.9	70	SELECTED
GCAGGAGAA.TATTCAACG	0.992437	1190	SELECTED
GCATACATG.AATGCAGCG	0.485714	70	NOT_SELECTED
GCATACTCC.CTTGATCTA	0.47983	471	NOT_SELECTED
GCATGTAAG.GTCTGAGCC	0.60101	396	NOT_SELECTED
GCATGTGGT.GTCGTGTTA	0.977124	612	SELECTED
GCATGTGGT.TCCGTATAC	0.967452	1782	SELECTED
GCATTGATC.ATGCTTCAG	0.956863	255	SELECTED
GCATTGATC.ATTAAGACC	0.992032	251	SELECTED
GCATTGATC.CCATAATCG	0.984	125	SELECTED
GCATTGATC.GCTTAGAAC	0.5	2	NOT_SELECTED
GCCAACAAT.TGTCGTGAG	0.998605	717	SELECTED
GCCAACAAT.TTGTCAACC	0.965739	467	SELECTED
GCCAATGAA.ACATGACTA	1	46	NOT_SELECTED
GCCATACAA.AGCTACTCA	0.9	30	NOT_SELECTED
GCCGAACCA.CCGTACGGA	0.916667	132	SELECTED
GCCGAGTCT.ATATCAGCC	0.99467	1501	SELECTED
GCCGAGTCT.GTGCATCAA	0.913043	391	SELECTED
GCCGCCTAA.CTGACGGAT	0.888889	180	SELECTED
GCCGCCTAA.CTGTCTAGT	0.44898	147	NOT_SELECTED
GCCGCCTAA.GCCATCGCT	0.944687	687	SELECTED
GCCGCTATC.CAGCTCTTC	0.918919	37	NOT_SELECTED
GCCGCTATC.GTCTTCATA	0.978166	229	SELECTED
GCCGCTATC.TCAGCTCAG	0.949153	944	SELECTED
GCCGTGAAC.CCATAGCCA	0.985612	139	SELECTED
GCCGTGAAC.CTACGGTAT	0.993575	6226	SELECTED
GCCGTGAAC.CTAGTATAG	0.994186	172	SELECTED
GCCGTTGTT.ATGGTTCGA	1	276	SELECTED
GCCGTTGTT.TCTACGCAA	0.975439	285	SELECTED
GCCGTTGTT.TCTGCGCTG	0.909091	11	NOT_SELECTED
GCCTAACGG.AATCCTCGT	0.971333	3279	SELECTED
GCCTAACGG.CGAATCCTG	0.984953	3190	SELECTED
GCCTGGAAT.ATAAGTTCG	0.929825	114	SELECTED
GCCTTATCT.GCGTATAGG	1	44	NOT_SELECTED
GCCTTCCAT.TACTAGTAG	0.396601	353	NOT_SELECTED
GCCTTGTGA.TGAACCAAT	0.909272	1510	SELECTED
GCGAACTCG.AAGTTGCCA	0.521429	140	NOT_SELECTED
GCGAACTCG.CGTAATGAC	0.996689	302	SELECTED
GCGAAGACA.ATGGAGAGT	0.971429	175	SELECTED
GCGAAGACA.TACTCGCTG	0.989736	682	SELECTED
GCGACAACC.AACGATGAC	0.702128	141	NOT_SELECTED
GCGACAACC.ACTCCAACT	0.985893	638	SELECTED
GCGACAACC.CTCTTCAGC	0.489796	49	NOT_SELECTED
GCGACACAG.GTAAGGTCC	0.971743	637	SELECTED
GCGACACAG.TCCGTATAC	0.816667	120	SELECTED
GCGACCTGT.AAGGATACG	1	254	SELECTED
GCGACCTGT.GCGAACTCG	0.944444	126	SELECTED
GCGAGCAAG.CCACGAAGG	0.82243	107	SELECTED
GCGAGCAAG.CGAACAATC	0.983903	497	SELECTED
GCGAGCAAG.CTAGGTACT	0.965827	556	SELECTED
GCGAGTCTA.CTACCTGCG	0.944444	54	SELECTED
GCGAGTCTA.GTAAGTGAG	0.5	2	NOT_SELECTED
GCGATATGA.AGTAAGCCA	0.657534	292	NOT_SELECTED
GCGATGGTG.GACTAGCAT	0.847458	118	SELECTED
GCGATGGTG.GAGTCAAGG	0.973231	523	SELECTED
GCGATGGTG.GCGACCTGT	0.965067	8044	SELECTED
GCGATGGTG.GCGCTACCT	0.988636	1408	SELECTED
GCGATGGTG.TTAGCGTCT	0.912698	126	SELECTED
GCGCATTAC.ACACTAACG	0.902913	206	SELECTED
GCGCATTAC.GTGGACTGG	0.904762	21	NOT_SELECTED
GCGCTACCT.AACAGCAGT	0.982866	642	SELECTED
GCGCTAGAA.AGGAATTGG	0.995487	1108	SELECTED
GCGCTAGAA.CAACGTCTT	0.470588	51	NOT_SELECTED
GCGCTAGAA.CCTCATAAC	0.972973	37	NOT_SELECTED
GCGCTAGAA.TACTAGTAG	0.977186	526	SELECTED
GCGCTCTAT.ACCGGTTAC	0.92721	577	SELECTED
GCGCTCTAT.ACCTGTACC	0.985893	1843	SELECTED
GCGCTCTAT.GGACAGATT	0.986815	986	SELECTED
GCGCTTCTC.GTGGATAAG	1	1	NOT_SELECTED
GCGCTTCTC.GTGTCGAGC	0.994971	2585	SELECTED
GCGGACGAA.ACGTTCAAT	0.454292	1433	NOT_SELECTED
GCGGACGAA.ACTATCCTG	0.977049	305	SELECTED
GCGGACGAA.GATAAGCTG	0.993742	1598	SELECTED
GCGGACGAA.TCAATGGAC	0.989247	186	SELECTED
GCGGAGATT.ATCCTGCCT	0.984287	1782	SELECTED
GCGGAGATT.CCTAGTTAG	0.956522	69	SELECTED
GCGGTAAGT.TACACGGTC	0.961538	1950	SELECTED
GCGGTAAGT.TTCGTGATG	0.993258	890	SELECTED
GCGTAACAA.CGGAAGACG	0.954545	110	SELECTED
GCGTATAGG.GTGGAGGTC	0.943182	88	SELECTED
GCGTCGTCT.TCTCCGCGT	0.984392	3780	SELECTED
GCGTGATAC.GATTAGTGT	0.895954	173	SELECTED
GCGTTCAGA.AGTATGACG	0.514286	35	NOT_SELECTED
GCGTTCAGA.CATCGAAGC	0.705882	34	NOT_SELECTED
GCGTTCAGA.CATCTCGAT	0.776119	134	SELECTED
GCTACAATG.AGGATCATG	0.551546	194	NOT_SELECTED
GCTACAATG.CTCATTAGT	0.5	4	NOT_SELECTED
GCTACCTTA.CACTGTATC	0.982103	894	SELECTED
GCTAGCTCC.TATTCAACG	0.970492	305	SELECTED
GCTAGTGGA.GACGTCAAT	0.5	12	NOT_SELECTED
GCTAGTGGA.GCCTGGAAT	0.534239	1913	NOT_SELECTED
GCTAGTGGA.GCTACCGAG	0.995745	1175	SELECTED
GCTATGTAA.CTGGAGCGA	1	34	NOT_SELECTED
GCTATGTAA.TGTGTCTAC	0.996805	313	SELECTED
GCTCAATGA.AAGCAATCG	0.992908	423	SELECTED
GCTCAATGA.TTACTAGTC	0.987734	1549	SELECTED
GCTCAGCCA.CAGATCATT	0.968468	444	SELECTED
GCTCTCCAA.CCGGTGGTT	0.992116	2283	SELECTED
GCTCTCCAA.TATACGTGG	0.947867	422	SELECTED
GCTCTGTGT.ACCGATCGA	0.669291	127	NOT_SELECTED
GCTCTGTGT.CCTAAGAAG	1	50	SELECTED
GCTCTGTGT.GACATAACG	0.986842	532	SELECTED
GCTCTGTGT.TAGGAGGAT	0.975779	578	SELECTED
GCTGAGCAG.TCGACGTTG	0.72912	443	NOT_SELECTED
GCTGAGCAG.TGAACGGTT	0.989603	2116	SELECTED
GCTGATGTC.ACTAAGTTC	0.996188	787	SELECTED
GCTGATGTC.CCTTGCTTG	0.722727	220	NOT_SELECTED
GCTGGTAAC.AGCATATGG	0.997014	3014	SELECTED
GCTGGTAAC.CAGGATCAA	0.5	40	NOT_SELECTED
GCTGGTAAC.TACTAGTAG	0.985455	275	SELECTED
GCTGGTAAC.TGATAGAGG	0.5	4	NOT_SELECTED
GCTGGTAAC.TTCCGCCAG	0.947045	1303	SELECTED
GCTTACGTT.GGTTAACAG	1	78	SELECTED
GCTTACGTT.TAACACGAG	0.97973	148	SELECTED
GCTTACTAG.ATGGACGTT	0.995369	9718	SELECTED
GCTTACTAG.CCAGTCTCA	0.992167	383	SELECTED
GCTTACTAG.CTATTCCGT	0.970732	410	SELECTED
GCTTAGAAC.ATAGCACGG	0.908451	142	SELECTED
GCTTCACTC.ATGTGAGAC	0.89	300	SELECTED
GCTTCTACG.AGATGTTGG	0.485149	101	NOT_SELECTED
GCTTCTACG.GCTCTGTGT	0.780488	82	SELECTED
GCTTCTACG.TAGTGCACT	0.954248	153	SELECTED
GGAACCTAG.ATGAGCAGG	0.939597	149	SELECTED
GGAACCTAG.ATGTGACGA	1	250	SELECTED
GGAACTGCT.ACCGACGGT	1	122	SELECTED
GGAAGAAGC.GTTCCAACA	0.996732	306	SELECTED
GGAAGGTAT.AGACGCTAT	0.62395	476	NOT_SELECTED
GGAATTGGA.GATGTCTAG	0.739061	1257	NOT_SELECTED
GGACACTGG.ACTCGTCTA	0.985915	142	SELECTED
GGACAGATT.CATCCTCTC	0.571429	28	NOT_SELECTED
GGACGAGCA.AGACCAGCT	0.989104	5323	SELECTED
GGACGAGCA.GGTAGACAT	0.971429	280	SELECTED
GGACTCCTT.AATTAGAGG	0.632184	174	NOT_SELECTED
GGAGAATGA.CCGAAGCGT	0.936842	95	SELECTED
GGAGAATGA.TCGTGACGT	0.995842	2886	SELECTED
GGAGACACA.AGGAATTGG	0.994429	359	SELECTED
GGAGACACA.ATCGATCCT	0.941995	431	SELECTED
GGAGACACA.CCTTAATTC	0.576531	392	NOT_SELECTED
GGAGATGAG.GGTAACTAC	0.983547	547	SELECTED
GGAGCATCT.AGAAGTAAC	0.9689	418	SELECTED
GGAGCATCT.CAGCAGTAC	0.995745	235	SELECTED
GGAGCATCT.CAGCTTCGA	0.995	200	SELECTED
GGAGCATCT.TACCTCACT	0.491912	2102	NOT_SELECTED
GGAGCTCAA.TTACTAGTC	0.9	20	NOT_SELECTED
GGAGTACAG.CGAGCTTAC	0.509804	102	NOT_SELECTED
GGAGTACAG.CTAGAGTCG	0.994163	514	SELECTED
GGAGTACAG.TTCATTCGC	0.993762	4328	SELECTED
GGATACCTA.GCCGAGTCT	0.826087	23	NOT_SELECTED
GGATAGTCA.AACTGATTC	0.496117	1159	NOT_SELECTED
GGATAGTCA.AGCGGTAAG	0.963855	83	SELECTED
GGATAGTCA.ATGAGTGTG	0.987474	479	SELECTED
GGATAGTCA.GTGAGGACG	0.830918	621	SELECTED
GGATAGTCA.TAAGGTGAT	0.501974	4813	NOT_SELECTED
GGATCAGGT.AACAGCAGT	0.802048	586	SELECTED
GGATCAGGT.AATGCTATC	0.981842	771	SELECTED
GGATCGTTC.GCCATTAAG	0.793738	543	SELECTED
GGATCGTTC.TCTCCGCGT	0.92029	138	SELECTED
GGATGCGAA.AACTAACTG	0.988253	681	SELECTED
GGATGCGAA.TCAGACAAG	0.859438	249	SELECTED
GGATGCTCG.CAGATCGAC	0.985294	1088	SELECTED
GGATTACGC.CGATTCGAG	0.99373	319	SELECTED
GGATTACGC.GTCAGTTGT	0.987544	562	SELECTED
GGATTCGTC.CACCAGAAG	0.988095	504	SELECTED
GGATTCGTC.CCGATGTTC	0.975124	201	SELECTED
GGATTCGTC.CGCTTATGA	0.995261	422	SELECTED
GGTAACTAC.CACCTACGC	0.985185	135	SELECTED
GGTAAGGAT.GACACGCAA	0.995556	675	SELECTED
GGTAAGGAT.TACTCGACC	0.945578	147	SELECTED
GGTAAGTGA.ATGGAGAGT	0.979651	344	SELECTED
GGTAAGTGA.CTGGAGCGA	0.929348	184	SELECTED
GGTACGAGC.ACTCCTGAG	0.870813	627	SELECTED
GGTACGAGC.CCGTCAGGT	0.990976	1219	SELECTED
GGTACGAGC.TTAAGTGGT	0.988627	7474	SELECTED
GGTAGACAT.AAGACGAAG	0.975	200	SELECTED
GGTAGCATC.ATCAAGCAT	0.466667	1980	NOT_SELECTED
GGTCCTAAG.CCTCGCGTT	0.965964	617	SELECTED
GGTCCTAAG.GCAGCGATA	0.6	5	NOT_SELECTED
GGTCCTAAG.GGAGCTCAA	0.875	24	NOT_SELECTED
GGTCCTGGT.TAACCGTGA	0.90625	32	NOT_SELECTED
GGTCGGATA.AACCGCTGA	0.982353	170	SELECTED
GGTCGGATA.AATCTGACC	0.93617	47	NOT_SELECTED
GGTCGGATA.ACGACGATT	0.727273	11	NOT_SELECTED
GGTCGGATA.AGCGTCGTC	0.954545	110	SELECTED
GGTCGGATA.CAGGTTGTC	0.894737	19	NOT_SELECTED
GGTCGGTCT.CATCTCACG	0.991266	916	SELECTED
GGTCGGTCT.TGCCGACTA	0.959391	591	SELECTED
GGTCGGTCT.TGCTGCGTC	0.989781	685	SELECTED
GGTCTCATG.ACAAGGTAC	0.964286	56	SELECTED
GGTCTTGCA.GTCAGCGTC	0.747664	107	NOT_SELECTED
GGTCTTGCA.TGAGAGGAC	1	325	SELECTED
GGTGAGTTC.TGTCAACCT	0.976562	256	SELECTED
GGTGATAGG.AATGAGTCG	0.960452	354	SELECTED
GGTGATAGG.TGGTAACCA	0.99661	590	SELECTED
GGTGATAGG.TTCATCCAA	0.83612	299	SELECTED
GGTGCGTAG.TACTAGTAG	0.972222	144	SELECTED
GGTGCGTAG.TGAGAGGAC	0.977778	135	SELECTED
GGTGGAGCT.GATTCCTCT	0.990997	1444	SELECTED
GGTGTGACC.ATTCACCTC	0.666667	69	NOT_SELECTED
GGTGTGACC.TTCACTCCT	0.261993	542	NOT_SELECTED
GGTGTTCAT.GAGTCCAAT	0.905325	169	SELECTED
GGTTAACAG.CAACACCTA	0.528455	369	NOT_SELECTED
GGTTAACAG.GTACCTAAC	0.539914	1165	NOT_SELECTED
GGTTAACAG.TGCCGACTA	0.917062	422	SELECTED
GGTTAGATG.CCGATACCG	0.505376	279	NOT_SELECTED
GGTTAGATG.GACTTGATT	0.965974	529	SELECTED
GGTTCGCAA.CGATCCAGA	0.987805	492	SELECTED
GGTTCGCAA.TAGAGCCAG	0.956522	23	NOT_SELECTED
GGTTCTATC.TAGCCTTGT	0.926263	1207	SELECTED
GGTTCTATC.TCGGACAGT	0.984349	1214	SELECTED
GGTTGAAGG.AGTCGCGAC	0.987879	165	SELECTED
GGTTGAAGG.CTGGTCGGT	0.939866	449	SELECTED
GGTTGCTAT.ACACACGTC	0.548223	197	NOT_SELECTED
GGTTGCTAT.CACGTCATA	0.9	10	NOT_SELECTED
GTAACAGTC.CGCAACCTC	0.671306	934	NOT_SELECTED
GTAACTCAT.TAAGTGTAG	0.730769	26	NOT_SELECTED
GTAAGTGAG.AATCCGCTG	0.996413	3345	SELECTED
GTAAGTGAG.CTGACAGCA	0.960688	407	SELECTED
GTAAGTGAG.GAGGACTTA	0.954955	111	SELECTED
GTAAGTGAG.GTAGTTGGT	0.737226	137	NOT_SELECTED
GTAAGTGAG.TCCGATCTG	0.994169	343	SELECTED
GTAATCAGC.ATCCGTCTC	0.981221	213	SELECTED
GTAATCAGC.GTCCACAAC	0.966543	269	SELECTED
GTACAATGC.CAGCGTAAG	0.552301	1434	NOT_SELECTED
GTACCACAA.GCGATGGTG	0.774648	142	SELECTED
GTACCACAA.TGTGCAGTA	0.986395	147	SELECTED
GTACCTAAC.AAGCAATCG	0.907692	65	SELECTED
GTACGAACG.CACGGAAGT	0.97331	2810	SELECTED
GTACGCGAT.AACTGCGAC	0.90625	32	NOT_SELECTED
GTACGCGAT.AGTTCAACC	0.994083	2197	SELECTED
GTACGCGAT.CTAGAGTCG	0.994366	710	SELECTED
GTACGCGAT.TAATGTAGC	0.793103	116	SELECTED
GTACGTCTA.AGTTGCCTT	0.988693	796	SELECTED
GTACTCTAC.CAAGTCGAA	0.995146	206	SELECTED
GTACTCTAC.CACTTGGAT	0.900524	191	SELECTED
GTAGAAGTT.TGATCGGAA	0.9968	625	SELECTED
GTAGAGAGC.ACAGGTATC	0.954545	132	SELECTED
GTAGAGAGC.CGTGTATTC	0.98081	469	SELECTED
GTAGAGAGC.TCAATCTAG	0.666667	3	NOT_SELECTED
GTAGCCTTG.CTCATGCCA	0.966463	328	SELECTED
GTAGCCTTG.CTTCTATGA	0.915315	555	SELECTED
GTAGCCTTG.GCGAGTCTA	1	3	NOT_SELECTED
GTAGCCTTG.TTCATTCGC	0.927778	180	SELECTED
GTAGCTACA.GCCATCGCT	0.95614	342	SELECTED
GTAGCTACA.TCGTCCGAT	0.995784	2372	SELECTED
GTAGTGGAG.GATGCAGAA	0.998172	547	SELECTED
GTATACAGA.GATTATGCG	1	70	SELECTED
GTATCCTGC.ACCAGCGTT	0.222222	9	NOT_SELECTED
GTATCCTGC.ACTGGTGCT	0.794872	39	NOT_SELECTED
GTATGCCTT.CTGGACTAA	0.987879	165	SELECTED
GTATGTATC.TAAGGTCCG	0.909091	11	NOT_SELECTED
GTCAACTGA.CATATGTCG	0.814655	232	SELECTED
GTCAACTGA.GTAGTGGAG	0.981214	692	SELECTED
GTCAACTGA.GTGCTGACT	0.995746	3056	SELECTED
GTCAACTGA.TAGTGCACT	0.994402	3573	SELECTED
GTCAATACA.TCTCGTATC	0.978799	283	SELECTED
GTCACAGAG.CGGAGACTT	0.548649	1110	NOT_SELECTED
GTCACAGAG.GATAGTTCT	0.993226	1919	SELECTED
GTCACTATG.CCTCCTTGT	0.983372	3428	SELECTED
GTCACTATG.GACACGCAA	0.985775	2601	SELECTED
GTCAGACCG.CTGGTCGGT	0.894587	351	SELECTED
GTCAGACCG.CTTCCGGTA	1	354	SELECTED
GTCAGACCG.TTCCGCCAG	0.758865	141	SELECTED
GTCAGCGTC.AGCCTCGCA	1	66	SELECTED
GTCAGCGTC.TTGAGCTCT	0.876543	1620	SELECTED
GTCAGTTGT.ACGTTCAAT	0.967082	1124	SELECTED
GTCATTCTA.ACTAAGTTC	0.988818	1878	SELECTED
GTCATTCTA.CACATTCTG	0.973995	423	SELECTED
GTCCACAAC.AGCAAGTCC	0.73913	23	NOT_SELECTED
GTCCACAAC.AGTTAGGTC	0.992218	1542	SELECTED
GTCCACAAC.GAGTTAACT	0.955	200	SELECTED
GTCCACAAC.GTAGCTACA	0.995173	1243	SELECTED
GTCCTTCAT.CAAGTCGAA	0.509434	53	NOT_SELECTED
GTCGACATT.TTAACGGAG	0.990196	102	SELECTED
GTCGAGTAC.ATGAGGTAT	0.987819	2545	SELECTED
GTCGAGTAC.CACTGGTCC	0.988869	1707	SELECTED
GTCGAGTAC.GACCTTGTG	0.948276	58	SELECTED
GTCGAGTAC.TCTATTAGG	0.985646	209	SELECTED
GTCGAGTAC.TGAGAGGAC	0.978261	138	SELECTED
GTCGAGTAC.TGGATTAGC	0.836498	948	SELECTED
GTCGCAGGT.ACAATTCGG	0.843373	166	SELECTED
GTCGTCGAC.ACGCTATGT	0.95122	41	NOT_SELECTED
GTCGTGTTA.TCAACACTC	0.559441	143	NOT_SELECTED
GTCTACCAA.GCCTTCCAT	0.94971	2068	SELECTED
GTCTACCAA.GTTAGTCAA	1	66	SELECTED
GTCTGACGT.CCGCATCCT	0.534985	1615	NOT_SELECTED
GTCTGAGCC.GACCTTGTG	0.971074	242	SELECTED
GTCTTCATA.CAGGAGCCT	0.972277	1010	SELECTED
GTCTTCTCG.TACGTTGGA	0.991525	236	SELECTED
GTGAACCAC.ACCGTCCTA	0.985198	2297	SELECTED
GTGAACCAC.CCAAGTCGA	0.893939	66	SELECTED
GTGAACCAC.CTAGAGGTA	0.809091	220	SELECTED
GTGAATGCC.CGCGCACAT	0.991046	2457	SELECTED
GTGAATGCC.GAGTATCGC	0.988593	263	SELECTED
GTGAATGCC.GCTGATGTC	0.607463	670	NOT_SELECTED
GTGAATGCC.TTACACCTT	0.965138	545	SELECTED
GTGAATGCC.TTCCGAGCG	0.993333	150	SELECTED
GTGACGTAA.AAGTTCTCT	0.5	20	NOT_SELECTED
GTGACGTAA.TTATGAGGA	0.988406	345	SELECTED
GTGACTCTC.TTCATTCGC	0.957746	142	SELECTED
GTGAGGACG.ACGGACCAT	0.913876	418	SELECTED
GTGAGGACG.ATCACTTCC	0.988468	1214	SELECTED
GTGAGGACG.GGAGACACA	0.954198	393	SELECTED
GTGAGGACG.GTAACCATA	0.98827	341	SELECTED
GTGAGGACG.TGTGCAGTA	0.991542	1537	SELECTED
GTGATGTGC.GATGCGGTT	0.867647	68	SELECTED
GTGATGTGC.TCCAATCAT	0.987152	1401	SELECTED
GTGCACGAG.CTGTCACTT	0.523596	445	NOT_SELECTED
GTGCCATGA.CTAGAGTCG	0.461538	13	NOT_SELECTED
GTGCTAAGC.CCTGCTCCA	0.990177	509	SELECTED
GTGCTAAGC.TAAGCCATT	0.935897	468	SELECTED
GTGCTCGGA.TACCTCACT	0.98513	269	SELECTED
GTGCTCGGA.TGTAGGTTA	0.992431	1057	SELECTED
GTGCTCTTG.GAGTGTGCC	0.977199	307	SELECTED
GTGCTGACT.CACCTTCCT	0.980442	9510	SELECTED
GTGGACTGG.ATCAGAAGC	0.981804	1319	SELECTED
GTGGACTGG.TCCACGTGC	0.884615	26	NOT_SELECTED
GTGGAGGTC.CTAACCGGT	0.502959	1014	NOT_SELECTED
GTGGAGGTC.GAGCCATCC	0.99	100	SELECTED
GTGGAGGTC.TTCGCATCC	0.333333	3	NOT_SELECTED
GTGGATAAG.GAACCAGTT	0.985457	1444	SELECTED
GTGGTTACC.AGCGGTCTA	0.967643	649	SELECTED
GTGGTTACC.TTGGAGAAC	0.546125	271	NOT_SELECTED
GTGTACCGT.TCTTAAGTG	0.983137	593	SELECTED
GTGTCACAC.ACAAGGTAC	0.993878	1470	SELECTED
GTGTCACAC.ATGCCTTCA	0.976431	297	SELECTED
GTGTCACAC.CACACCACA	0.969101	356	SELECTED
GTGTCCGTG.AGCACACCT	0.428571	14	NOT_SELECTED
GTGTCTGGA.ACTCGCTGT	0.985915	568	SELECTED
GTGTCTGGA.ATTCGCTTA	0.990874	767	SELECTED
GTGTCTGGA.CTATTCCGT	0.831357	759	SELECTED
GTGTTCCAG.GGTAGTGTT	0.942529	87	SELECTED
GTGTTCCAG.TTAGCGTCT	0.823129	147	SELECTED
GTGTTGGAA.GTAGAGAGC	0.972	250	SELECTED
GTGTTGGAA.TCAAGGAGT	0.877483	2114	SELECTED
GTTAATTCG.AACGAGGTG	0.965116	86	SELECTED
GTTAATTCG.ACCGAGTAG	0.981723	383	SELECTED
GTTAATTCG.ATTGATCAC	0.95933	836	SELECTED
GTTACTACT.GCCAACAAT	0.983796	1296	SELECTED
GTTAGTCAA.CAGTGCCAT	0.982955	352	SELECTED
GTTATCGAT.ACTCTGCTC	0.96063	381	SELECTED
GTTCCAACA.GGTGAGTTC	0.985577	208	SELECTED
GTTCCAACA.TACAACACC	0.945652	92	SELECTED
GTTGACCAT.CGTGTGTGG	0.5	2	NOT_SELECTED
GTTGACCAT.GGATCAATG	0.984769	1707	SELECTED
GTTGACCAT.TCAGAGCGT	0.963087	298	SELECTED
GTTGACCAT.TGGAGAACC	0.578435	2467	NOT_SELECTED
TAACACATC.ATGCCTGTC	0.782007	289	SELECTED
TAACACATC.CCGAGTACT	0.974359	39	NOT_SELECTED
TAACACATC.TAACGTGTC	0.974359	39	NOT_SELECTED
TAACACGAG.AGACATATC	0.952381	567	SELECTED
TAACACGAG.ATCAAGAGA	1	1	NOT_SELECTED
TAACATTGG.AGACGGAGG	0.997727	440	SELECTED
TAACATTGG.GGTTAACAG	0.994302	1053	SELECTED
TAACATTGG.TACGGTCGT	0.98187	4909	SELECTED
TAACATTGG.TAGTAACGG	0.941176	136	SELECTED
TAACATTGG.TCAGAGCGT	0.994377	3201	SELECTED
TAACCGTGA.AACAACTGG	1	156	SELECTED
TAACCGTGA.CACACCACA	0.9	20	NOT_SELECTED
TAACCGTGA.CCGAAGCGT	0.545613	1151	NOT_SELECTED
TAACCGTGA.GTTAATTCG	0.691589	107	NOT_SELECTED
TAACGTGTC.ACATCGTCC	0.719101	89	NOT_SELECTED
TAACTCCGA.GATAAGCTG	0.964029	139	SELECTED
TAAGCACTA.GTTAGAGAC	0.992099	886	SELECTED
TAAGCCATT.AGCCAGGAC	0.983333	60	SELECTED
TAAGCCATT.CCTGTCATT	0.98954	1434	SELECTED
TAAGCCATT.TAGTTGACG	0.987854	741	SELECTED
TAAGGTGAT.TATCGAGCC	0.957265	117	SELECTED
TAAGTACAC.ATGTCGCCT	0.992911	4091	SELECTED
TAAGTACAC.TCTCAGGAT	0.974394	1445	SELECTED
TAAGTGTAG.CATGTGAAC	0.460189	741	NOT_SELECTED
TAATCACGC.AAGACGAAG	0.875912	137	SELECTED
TAATCACGC.CTTATCTCA	0.985656	488	SELECTED
TAATCACGC.GACCGTAGT	0.990372	1558	SELECTED
TAATCACGC.TTCGCATCC	0.987342	1422	SELECTED
TAATCTGGA.ACATTCCAC	0.984536	388	SELECTED
TAATCTGGA.CTGCAGAGC	0.882662	571	SELECTED
TAATGTAGC.AGTTGAGCG	0.666667	15	NOT_SELECTED
TAATGTAGC.CACCTAGCG	0.766667	30	NOT_SELECTED
TAATGTAGC.CTTGGATCA	0.534483	58	NOT_SELECTED
TAATTCGTG.CAACGATCG	0.67284	162	NOT_SELECTED
TAATTCGTG.CACTTCCTT	0.988786	2051	SELECTED
TAATTCGTG.GTCTGACGT	0.991304	1955	SELECTED
TACAACACC.CATCTCACG	0.978448	232	SELECTED
TACAAGAGG.CCTAGCAAT	0.619048	84	NOT_SELECTED
TACAGGACT.AAGTAGGAC	0.799353	618	SELECTED
TACAGGACT.GTACAATGC	0.977642	492	SELECTED
TACAGGACT.GTCAACTGA	0.992958	284	SELECTED
TACAGTTAG.AGCACACCT	0.995222	7116	SELECTED
TACAGTTAG.ATGTGAGAC	0.995457	3082	SELECTED
TACAGTTAG.ATTCACCTC	0.99691	2589	SELECTED
TACATGCAC.TACTCGCTG	0.99265	2993	SELECTED
TACCGATTG.CAAGCGCAT	0.994136	1876	SELECTED
TACCGATTG.GATCGCACT	0.809524	63	SELECTED
TACCGCGTT.ATAAGACAG	0.333333	3	NOT_SELECTED
TACCGCGTT.CTCAGCTGG	0.985366	615	SELECTED
TACCTATCC.ACAAGAATG	0.990369	2492	SELECTED
TACCTATCC.CTGCGTCAC	0.523834	1930	NOT_SELECTED
TACCTCACT.ATTAGCCAC	0.969325	163	SELECTED
TACCTCACT.ATTGATTGG	0.9	50	SELECTED
TACCTCACT.CATCTCACG	0.983645	428	SELECTED
TACCTCACT.TGAACGGTT	0.924471	331	SELECTED
TACCTCCTC.TGGTTATAC	0.4	15	NOT_SELECTED
TACGAACTC.ATCTCTGCT	0.823529	119	SELECTED
TACGAACTC.TCGTGCCAC	0.941096	730	SELECTED
TACGAACTC.TTGTCAACC	0.333333	9	NOT_SELECTED
TACGACCAT.ATCCTCCGA	0.965217	345	SELECTED
TACGACCAT.CCATCACGA	0.599156	237	NOT_SELECTED
TACGACCAT.TAGGAGGAT	0.956396	3463	SELECTED
TACGAGTGA.AACTGATTC	0.98366	612	SELECTED
TACGAGTGA.ACTCCGTCG	0.969388	294	SELECTED
TACGAGTGA.ACTCGAGTC	0.973214	336	SELECTED
TACGAGTGA.GACGCCGTA	0.816425	207	SELECTED
TACGAGTGA.TAGCGCAGC	0.987654	324	SELECTED
TACGGTCGT.ACATCGTCC	0.995556	225	SELECTED
TACGGTCGT.ACCTGCAGA	0.5625	16	NOT_SELECTED
TACGGTCGT.ATTCATGTG	0.98125	480	SELECTED
TACGGTCGT.CATCCTCTC	0.897436	39	NOT_SELECTED
TACGTTACC.GAACATGAC	0.993292	1938	SELECTED
TACGTTGGA.TACTTCCAG	0.949686	159	SELECTED
TACTAGTAG.CCGCATCCT	0.940239	251	SELECTED
TACTAGTAG.GTACGCGAT	0.60223	1076	NOT_SELECTED
TACTCGACC.CAGTCCTAA	0.991968	1245	SELECTED
TACTCGACC.TTAGGAAGG	0.931909	749	SELECTED
TACTCGACC.TTCATCCAA	0.993758	801	SELECTED
TACTGATGA.TGTGAGTAT	0.98	50	SELECTED
TACTTACCA.AACTTGTCG	0.97067	716	SELECTED
TACTTACCA.AATCTCCTA	0.994709	378	SELECTED
TACTTACCA.CTCATGCCA	0.97482	556	SELECTED
TAGACACGT.AGGTCCGTC	0.988439	173	SELECTED
TAGACCGCA.ATAGCTTGC	0.992421	2111	SELECTED
TAGAGACTA.TGACCAAGT	0.991906	4077	SELECTED
TAGAGCCAG.ATGCAGTTC	0.994807	1348	SELECTED
TAGAGCCAG.CAGGTTGTC	0.984298	2038	SELECTED
TAGAGCCAG.GAACGCTGT	0.987823	1314	SELECTED
TAGAGCCAG.GAAGTGTGA	0.972527	182	SELECTED
TAGATAGCC.GTGCTAAGC	0.980247	405	SELECTED
TAGATAGCC.TTCTCCACA	0.904762	651	SELECTED
TAGATCTGT.TCGTTCTCC	0.982692	1040	SELECTED
TAGCACACG.CACCTACGC	0.959184	49	NOT_SELECTED
TAGCACACG.CTCCTATCT	0.97561	41	NOT_SELECTED
TAGCACTAT.CCGCACTCA	0.666667	3	NOT_SELECTED
TAGCACTAT.GGAGTACAG	0.916667	60	SELECTED
TAGCCTTGT.AAGGATCGT	1	145	SELECTED
TAGCGAGAA.CTGCGTCAC	0.991684	962	SELECTED
TAGCGCAGC.AACAGCAGT	0.991575	8309	SELECTED
TAGCTAAGA.CGTTGATCC	0.729167	48	NOT_SELECTED
TAGCTAAGA.GCACCATCG	0.990676	429	SELECTED
TAGCTAAGA.TATCAGTGC	0.663493	3361	NOT_SELECTED
TAGCTGTTG.GGATCAGGT	0.72973	74	NOT_SELECTED
TAGGAGCTA.CCGAGCTGA	0.983791	802	SELECTED
TAGGAGCTA.CCTGTCATT	0.973529	1360	SELECTED
TAGGAGCTA.GACCGTAGT	0.994059	2693	SELECTED
TAGGAGGAT.ACAGCGTAT	0.871901	242	SELECTED
TAGGAGGAT.CCATTCTGC	0.974212	349	SELECTED
TAGGAGGAT.CCTTATCCG	0.977011	609	SELECTED
TAGGAGGAT.CGTATTCCT	0.500868	1152	NOT_SELECTED
TAGGAGGAT.GGAGCTCAA	0.760417	384	SELECTED
TAGGAGGAT.GTCGTGTTA	1	1	NOT_SELECTED
TAGGATGCC.ACCGTACGC	0.979592	539	SELECTED
TAGGATGCC.CACAACGCT	0.962492	1573	SELECTED
TAGGATTAG.CAACGATCG	0.988701	885	SELECTED
TAGGATTAG.GTAGCATAC	0.5	8	NOT_SELECTED
TAGGATTAG.TATGAGACC	0.995365	863	SELECTED
TAGGTTAGT.AACGAGAAT	0.87013	462	SELECTED
TAGGTTAGT.ATCAAGCAT	0.925676	888	SELECTED
TAGTAACGG.ATTGACACG	0.384615	13	NOT_SELECTED
TAGTAACGG.CGCATCTAC	0.680751	213	NOT_SELECTED
TAGTAACGG.TGCATACAT	0.976234	547	SELECTED
TAGTACGTA.GTGGACTGG	0.937853	177	SELECTED
TAGTAGTCT.GGAGACACA	0.71831	142	NOT_SELECTED
TAGTAGTCT.GGTAGTGTT	0.985646	1254	SELECTED
TAGTCAGAC.CTTGATCTA	0.992126	1016	SELECTED
TAGTCAGAC.GTAGAAGTT	0.978313	1245	SELECTED
TAGTCAGAC.TCGTAATAG	0.957111	443	SELECTED
TAGTCGCAT.AAGGAAGTC	0.971751	354	SELECTED
TAGTGATCC.TGAGTGACT	0.514959	2674	NOT_SELECTED
TAGTGCACT.TGACGGTTG	0.890728	604	SELECTED
TATAATCGC.TGCGTATCT	0.786691	7168	SELECTED
TATACCACT.CAAGCCTCG	0.967442	215	SELECTED
TATACCACT.CACACCTGT	0.958333	24	NOT_SELECTED
TATACGGAT.TGTGGTCCT	0.989637	193	SELECTED
TATAGTGCG.CAGCTAGTT	0.78481	79	SELECTED
TATCAGTGC.CCATAAGTA	0.992257	904	SELECTED
TATCAGTGC.TGACAAGTT	0.988068	3101	SELECTED
TATCAGTGC.TGAGAGGAC	0.777778	18	NOT_SELECTED
TATCATGCT.AATGCTGAT	0.936102	626	SELECTED
TATCATGCT.GATTAGTGT	0.769231	52	SELECTED
TATCCTCAG.TTCCTAAGG	0.996599	588	SELECTED
TATCGAGCC.ATAGAGCAG	0.988493	869	SELECTED
TATCTAGGT.TTGTCAACC	0.686703	549	NOT_SELECTED
TATGAAGAC.AACGCATTG	0.333333	9	NOT_SELECTED
TATGAAGAC.CAACCTGGT	0.511785	297	NOT_SELECTED
TATGAAGAC.CCTGCGTTA	0.966667	90	SELECTED
TATGAAGAC.GATAGTTCT	0.835799	4056	SELECTED
TATGAAGAC.TGCCACCGA	0.969101	1068	SELECTED
TATGAAGAC.TTAACGGAG	0.865854	82	SELECTED
TATGACCGA.AGTAGAGGA	0.714286	35	NOT_SELECTED
TATGACCGA.CTCTACGCA	1	403	SELECTED
TATGACCGA.CTGATGCAC	0.984496	258	SELECTED
TATGATGTG.CTGCAGAGC	0.950959	469	SELECTED
TATGATGTG.TTAGCGTCT	0.944444	72	SELECTED
TATGGTTGG.AGGATGCGT	0.961097	1568	SELECTED
TATGGTTGG.CAGCGACGT	0.308943	369	NOT_SELECTED
TATTACAGC.AAGTTGCCA	0.934783	138	SELECTED
TATTACAGC.CTATACTAG	0.992537	134	SELECTED
TATTACAGC.GTAAGGTCC	0.9875	80	SELECTED
TATTACAGC.TCGCCAAGC	0.656566	891	NOT_SELECTED
TATTACTCG.CATATGTCG	0.9375	160	SELECTED
TATTACTCG.CTTCTGAGT	0.9875	2960	SELECTED
TATTCAACG.GATGTCTAG	0.375	8	NOT_SELECTED
TATTCAACG.TTGCCAGAT	0.970406	1453	SELECTED
TATTGCTAC.CACTAGACT	0.716981	53	NOT_SELECTED
TATTGCTAC.CCGATACCG	0.979405	437	SELECTED
TCAAGGAGT.GCTACAATG	0.915584	154	SELECTED
TCAAGGTCG.AGGATCATG	0.938865	229	SELECTED
TCAAGGTCG.GATTCTCGG	0.982456	171	SELECTED
TCAAGGTCG.GGTAATCTA	0.685157	667	NOT_SELECTED
TCAATGGAC.CCTTAACAT	0.991366	3243	SELECTED
TCACACTGC.GTATCCTGC	0.984615	390	SELECTED
TCACAGGTA.CTTCTGAGT	0.512338	851	NOT_SELECTED
TCACATACT.AAGCCAAGT	0.948795	332	SELECTED
TCACATACT.ACGTGTAGT	0.98995	1990	SELECTED
TCACATACT.GACCGGTAG	1	130	SELECTED
TCACATACT.TGAGTGACT	0.70844	391	NOT_SELECTED
TCACGACAA.AGATATGGA	0.991317	691	SELECTED
TCACGACAA.GATATATCC	0.991117	2364	SELECTED
TCACTACGT.TTGCCAGAT	0.987609	1372	SELECTED
TCACTCGCT.ATCCACAGT	0.519737	304	NOT_SELECTED
TCACTCGCT.GTCACTATG	0.506173	81	NOT_SELECTED
TCACTCGCT.GTGTCCGTG	0.959866	299	SELECTED
TCACTCGCT.TTGTTAGAG	0.964809	682	SELECTED
TCAGACAAG.ATGAGGTAT	0.898515	404	SELECTED
TCAGACAAG.CACATATCA	0.9375	16	NOT_SELECTED
TCAGAGCGT.ACACCACAT	0.333333	6	NOT_SELECTED
TCAGAGCGT.CATCCACCG	0.993583	935	SELECTED
TCAGAGCGT.GAGCCATCC	0.222222	9	NOT_SELECTED
TCAGAGTCA.ACGTCTATG	0.923913	92	SELECTED
TCAGCGACC.TACTTCCAG	0.991228	342	SELECTED
TCAGCTCAG.CTTGCGACC	0.981203	266	SELECTED
TCAGGACTG.AGGTGTACA	0.994334	706	SELECTED
TCAGGACTG.TAAGTACAC	1	254	SELECTED
TCAGGTGCA.GTATTACTG	0.985976	927	SELECTED
TCAGGTGCA.TACTCGACC	0.929878	328	SELECTED
TCAGTAAGC.CCTCTTGTA	0.961905	210	SELECTED
TCAGTAAGC.CTTCCTGAT	0.989556	383	SELECTED
TCAGTGTTC.CGGAATGCA	0.992167	383	SELECTED
TCAGTGTTC.CTTCCGTGG	0.994702	1510	SELECTED
TCATATCGC.CTGCAGAGC	0.842105	19	NOT_SELECTED
TCATATCGC.GTCTGAGCC	0.909091	11	NOT_SELECTED
TCATATCGC.TTACACCTT	0.94709	189	SELECTED
TCATCAGAG.TGAACTTGC	0.360971	989	NOT_SELECTED
TCATCAGAG.TGCCAGACG	0.846154	26	NOT_SELECTED
TCATCAGAG.TTGATGAGT	0.987335	1895	SELECTED
TCATCATCT.ACCATCTAA	0.977716	718	SELECTED
TCATCATCT.TCTAATACC	0.99501	3407	SELECTED
TCATCTGTC.AGTCGTCCG	0.743243	222	NOT_SELECTED
TCATCTGTC.CTTCTATGA	0.984556	259	SELECTED
TCATGCAGG.CTGTGCTCA	0.474946	459	NOT_SELECTED
TCCAACGTG.AAGTTGCCA	0.995176	1451	SELECTED
TCCAAGTAA.TTAGGAAGG	0.916667	36	NOT_SELECTED
TCCACCGGT.TGGTCGCTA	0.909226	672	SELECTED
TCCACCTCA.ACCGGTTAC	0.996255	534	SELECTED
TCCACCTCA.CCTGACCTC	0.490066	151	NOT_SELECTED
TCCACCTCA.TGCGTATCT	0.637085	2772	NOT_SELECTED
TCCACGTGC.AGCAAGTCC	0.979167	1392	SELECTED
TCCACGTGC.ATGGTTCGA	0.639558	996	NOT_SELECTED
TCCAGAACG.CGTGGTACC	0.951299	308	SELECTED
TCCAGAACG.TCAAGGAGT	0.988333	1800	SELECTED
TCCAGCAGC.CCGACGTCA	0.5	6	NOT_SELECTED
TCCAGCAGC.CCTCTCTAG	0.929078	282	SELECTED
TCCAGCAGC.CTCTAGTAA	1	177	SELECTED
TCCATCATT.AGTCAGTTG	0.773428	843	SELECTED
TCCATCATT.ATCCAGCTG	0.454545	11	NOT_SELECTED
TCCGATAAC.TGGAGAACC	0.480273	1318	NOT_SELECTED
TCCGATCTG.CATGGTCGA	0.979798	99	SELECTED
TCCGATCTG.CGAGCCGTT	0.987598	3709	SELECTED
TCCGGAGCT.ACTTCTAAC	0.980519	154	SELECTED
TCCTCGTCG.GACAGGTTA	0.829268	984	SELECTED
TCCTCTAGT.GGATACAAT	0.469512	164	NOT_SELECTED
TCCTGAGAC.CGTTCGTAC	0.980519	154	SELECTED
TCCTGTGGA.TCCACCGGT	0.994194	6373	SELECTED
TCCTTAGGT.CTGATCAAG	0.976562	128	SELECTED
TCCTTCAAC.ACACTAACG	0.967045	1760	SELECTED
TCCTTCAAC.TAGTGCACT	0.997866	937	SELECTED
TCCTTCAAC.TGTCTACAC	0.983895	683	SELECTED
TCCTTCGTA.CACGTCATA	0.978667	375	SELECTED
TCCTTCGTA.CATCCACCG	0.992902	1268	SELECTED
TCGAATAGA.ATTAGCGGT	0.993625	3451	SELECTED
TCGAATAGA.CACACCACA	1	22	NOT_SELECTED
TCGAATAGA.GCAATGAGA	0.933333	225	SELECTED
TCGCAAGCA.ACGCTCTTA	0.949904	519	SELECTED
TCGCAAGCA.CAGCGACGT	0.737679	5661	NOT_SELECTED
TCGCAAGCA.TGTCGTGAG	0.975069	361	SELECTED
TCGCATTCG.AGCACCGTG	0.991295	919	SELECTED
TCGCATTCG.CTTGCACAA	0.333333	3	NOT_SELECTED
TCGCATTCG.GCGTATAGG	0.984797	592	SELECTED
TCGCCAAGC.AATTGGTGA	0.38125	160	NOT_SELECTED
TCGCGTCAT.GGAGCTCAA	0.621359	927	NOT_SELECTED
TCGCGTCAT.TATACGTGG	0.667568	370	NOT_SELECTED
TCGCGTCAT.TTGTTAGAG	0.882353	102	SELECTED
TCGCTGTAA.ATCATAGAC	0.990741	108	SELECTED
TCGCTTAAC.ATCCATTAG	0.993289	149	SELECTED
TCGCTTAAC.GGAATTCAC	0.990691	752	SELECTED
TCGGAACGA.AGTGGAATG	0.38806	134	NOT_SELECTED
TCGGAACGA.ATAATGTGG	0.968326	221	SELECTED
TCGGAACGA.TGATAGAGG	0.882353	34	NOT_SELECTED
TCGGACAGT.AATACGTCT	0.66782	289	NOT_SELECTED
TCGGTATCA.CTATACTAG	0.890469	703	SELECTED
TCGGTATCA.TGAACGTCA	0.989529	191	SELECTED
TCGTAATAG.ACGTGAATC	0.966418	268	SELECTED
TCGTAATAG.CCATTACAG	0.909091	77	SELECTED
TCGTAGGAA.CGATAGGTG	0.973333	75	SELECTED
TCGTGACGT.AGTCTAAGC	0.993217	1032	SELECTED
TCGTGACGT.TGCCTGGTT	0.963795	801	SELECTED
TCGTGCCAC.AGTAATCAG	0	0	NOT_SELECTED
TCGTGCCAC.CCACGCCAT	0.98138	2739	SELECTED
TCGTGCCAC.CCATACGAT	0.975793	4131	SELECTED
TCGTTCTCC.CTCCTGACG	0.554745	137	NOT_SELECTED
TCGTTCTCC.TCGTGACGT	0.991263	1488	SELECTED
TCTACAGTT.TGTTAAGCC	0.880734	327	SELECTED
TCTACATCC.CGTCAGCAC	0.72043	93	NOT_SELECTED
TCTACATCC.TACATGCAC	0.8	15	NOT_SELECTED
TCTACGCAA.AATTCGGAA	0.986093	1510	SELECTED
TCTACGCAA.AGCACCGTG	0.996378	2209	SELECTED
TCTACGCAA.CGCAATCGA	0.960784	255	SELECTED
TCTACGCAA.GAAGGATCA	1	7	NOT_SELECTED
TCTACGCAA.TTAGGAAGG	0.942029	69	SELECTED
TCTAGGATG.ACAGCATCA	0.977961	363	SELECTED
TCTAGGATG.ACGTGCTCG	1	1	NOT_SELECTED
TCTAGGATG.AGTTACAAG	0.98822	764	SELECTED
TCTAGGATG.TTGTATCAC	0.692308	39	NOT_SELECTED
[truncated: 294 more rows]

## Sheet: Fig3_S6_b
ID_pert	Ncells_pert	target_type
18_CROP_STAU1_dCas9	26	TSS
13_CROP_GOT2_rs11558171_dCas9-pegRNA	17	SNP
5_CROP_COL18A1_rs78667666_dCas9-pegRNA	54	SNP
32_CROP_SOX12_control_PE	32	control_PE
19_CROP_TSTD1_dCas9	26	TSS
17_CROP_PDLIM1_rs10218877_dCas9-pegRNA	50	SNP
30_CROP_ATF4_control_PE	41	control_PE
6_CROP_COL18A1_rs35205716_dCas9-pegRNA	53	SNP
3_CROP_CARM1_rs67987899_dCas9-pegRNA	10	SNP
20_CROP_UBE2E1_dCas9	73	TSS
23_CROP_nC2_dCas9	23	negative_control
4_CROP_CARM1_dCas9	49	TSS
21_CROP_RTN4_rs2044291_dCas9-pegRNA	29	SNP
15_CROP_ROR1_dCas9	36	TSS
9_CROP_EPB41L2_dCas9	26	TSS
2_CROP_ATP1B1_rs10800424_dCas9-pegRNA	15	SNP
16_CROP_RTN4_dCas9	48	TSS
15_CROP_GULP1_rs6712056_dCas9-pegRNA	26	SNP
25_CROP_STAU1_rs3818066_dCas9-pegRNA	33	SNP
12_CROP_LTA4H_dCas9	37	TSS
34_CROP_SOX4_control_PE	97	control_PE
11_CROP_EMC4_rs6495621_dCas9-pegRNA	31	SNP
27_CROP_UBE2E1_rs7651576_dCas9-pegRNA	56	SNP
31_CROP_SOX11_control_PE	104	control_PE
11_CROP_GULP1_dCas9	22	TSS
21_CROP_YWHAB_dCas9	20	TSS
24_CROP_STAU1_rs2252259_dCas9-pegRNA	31	SNP
10_CROP_GOT2_dCas9	18	TSS
13_CROP_PDLIM1_dCas9	39	TSS
26_CROP_TSTD1_rs10908821_dCas9-pegRNA	10	SNP
24_CROP_nC3_dCas9	34	negative_control
14_CROP_GOT2_rs727484_dCas9-pegRNA	25	SNP
27_CROP_nC6_dCas9	25	negative_control
2_CROP_ANXA5_dCas9	18	TSS
10_CROP_CPNE1_rs2295355_dCas9-pegRNA	15	SNP
17_CROP_SPINT2_dCas9	32	TSS
26_CROP_nC5_dCas9	24	negative_control
1_CROP_ANXA5_rs2306413_dCas9-pegRNA	32	SNP
3_CROP_ATP1B1_dCas9	23	TSS
12_CROP_EPB41L2_rs3903759_dCas9-pegRNA	43	SNP
28_CROP_YWHAB_rs6031849_dCas9-pegRNA	33	SNP
22_CROP_SPINT2_rs17554832_dCas9-pegRNA	28	SNP
16_CROP_LTA4H_rs3834482_dCas9-pegRNA	13	SNP
9_CROP_CPNE1_rs6121020_dCas9-pegRNA	26	SNP
5_CROP_CNN2_dCas9	39	TSS
19_CROP_ROR1_rs7517350_dCas9-pegRNA	17	SNP
33_CROP_MYH10_control_PE	24	control_PE
7_CROP_CPNE1_rs2104417_dCas9-pegRNA	14	SNP
22_CROP_nC1_dCas9	19	negative_control
20_CROP_RTN4_rs2968787_dCas9-pegRNA	16	SNP
23_CROP_STAU1_rs7266044_dCas9-pegRNA	22	SNP

## Sheet: Fig3_S6_c
target_type	target_type_plot	Distance_stranded	avg_log2FC	p_val_adj	significant
TSS	TSS	195	-2.17844	5.32995e-47	TRUE
SNP	SNP	92	-2.52354	1.51048e-54	TRUE
SNP	SNP	1893	-2.1921	7.95895e-95	TRUE
control_PE		1171	0.0807772	1	FALSE
TSS	TSS	78	-2.96452	5.87495e-12	TRUE
SNP		94765	-0.337171	0.187687	FALSE
control_PE	control_PE	992	-2.49708	2.01178e-152	TRUE
SNP	SNP	1730	-0.526053	0.0074632	TRUE
SNP		-15453	0.164237	1	FALSE
TSS	TSS	61	-2.03091	6.39584e-182	TRUE
TSS	TSS	227	-2.57187	3.20931e-84	TRUE
SNP		29634	-0.00327109	1	FALSE
TSS	TSS	11	-2.60961	1.15909e-16	TRUE
TSS	TSS	44	-3.43864	2.11163e-96	TRUE
SNP		181494	-0.0387014	1	FALSE
SNP		11952	-0.190148	1	FALSE
SNP		-90094	-0.200413	1	FALSE
TSS	TSS	71	-2.86977	5.72251e-135	TRUE
control_PE	control_PE	1165	-2.38011	1.70118e-88	TRUE
SNP		-14908	-0.0876447	1	FALSE
SNP		-62388	0.0248793	1	FALSE
control_PE	control_PE	422	-3.83432	1.53456e-95	TRUE
TSS	TSS	33	-2.9389	1.08611e-79	TRUE
SNP		142049	-0.0262446	1	FALSE
TSS	TSS	26	-3.53422	1.46325e-104	TRUE
TSS	TSS	26	-2.88976	3.19753e-118	TRUE
SNP		220	-0.505992	1	FALSE
SNP		-22251	-0.141065	1	FALSE
TSS	TSS	21	-2.71162	3.50554e-43	TRUE
SNP		169	-0.0873936	1	FALSE
TSS	TSS	76	-3.89196	6.75331e-165	TRUE
SNP	SNP	643	-2.76312	1.1103e-123	TRUE
TSS		60	-0.163808	1	FALSE
SNP		-136608	0.378867	0.0696541	FALSE
SNP	SNP	-11	-3.17278	6.24388e-129	TRUE
SNP	SNP	-267	-2.72131	5.91799e-96	TRUE
SNP		-2173	0.277757	1	FALSE
SNP	SNP	817	-1.93037	8.52128e-10	TRUE
TSS	TSS	86	-2.93405	1.19472e-283	TRUE
SNP		1250	0.255082	1	FALSE
control_PE		7839	-0.0969022	1	FALSE
SNP		124779	0.0605059	1	FALSE
SNP		11803	0.0119219	1	FALSE
SNP		-85784	-0.105797	1	FALSE
