# Supplementary material for: Functional phenotyping of genomic variants using joint multiomic single-cell DNA–RNA sequencing
Source: Nat Methods. 2025 Sep 1;22(10):2032–41. doi: 10.1038/s41592-025-02805-0 (PMC12510883; doi:10.1038/s41592-025-02805-0)
Supplement: Supplementary file 14 — Source data for all tables. [file 41592_2025_2805_MOESM14_ESM.xlsx]

## Sheet: Fig3_S7_a
ID	Type	edit_perc
CARM1-chr19-10856102-C-T	dCas9	0
COL18A1-chr21-45407060-AG-A	dCas9	0
CPNE1-chr20-35540122-G-A	dCas9	0
CPNE1-chr20-35664060-G-C	dCas9	0
EPB41L2-chr6-131199854-C-A	dCas9	0
GOT2-chr16-58734225-C-A	dCas9	0
LTA4H-chr12-96037761-T-TCGG	dCas9	0
PDLIM1-chr10-95196239-C-A	dCas9	0
ROR1-chr1-63775269-G-T	dCas9	0
RTN4-chr2-55020818-A-G	dCas9	0
SPINT2-chr19-38264308-G-A	dCas9	0
TSTD1-chr1-161038745-C-G	dCas9	0
YWHAB-chr20-44885696-G-T	dCas9	0
YWHAB-chr20-44909956-G-T	dCas9	0
ATF4-chr22-39521556-C-G	dCas9	0
SOX11-chr2-5692808-C-A	dCas9	0
SOX12-chr20-326725-C-A	dCas9	0
MYH10-chr17-8622917-A-C	dCas9	0
SOX4-chr6-21594918-C-A	dCas9	0
ATF4-chr22-39521556-C-G	PEmax	1.4419
COL18A1-chr21-45407060-AG-A	PEmax	0.254453
CPNE1-chr20-35664060-G-C	PEmax	0.805768
MYH10-chr17-8622917-A-C	PEmax	0.636132
RTN4-chr2-55020818-A-G	PEmax	0.212044
SOX11-chr2-5692808-C-A	PEmax	3.01103
SPINT2-chr19-38264308-G-A	PEmax	0.763359
TSTD1-chr1-161038745-C-G	PEmax	0.508906
YWHAB-chr20-44885696-G-T	PEmax	0.212044
CARM1-chr19-10856102-C-T	PEmax	0
CPNE1-chr20-35540122-G-A	PEmax	0
EPB41L2-chr6-131199854-C-A	PEmax	0
GOT2-chr16-58734225-C-A	PEmax	0
LTA4H-chr12-96037761-T-TCGG	PEmax	0
PDLIM1-chr10-95196239-C-A	PEmax	0
ROR1-chr1-63775269-G-T	PEmax	0
YWHAB-chr20-44909956-G-T	PEmax	0
SOX12-chr20-326725-C-A	PEmax	0
SOX4-chr6-21594918-C-A	PEmax	0
ATF4-chr22-39521556-C-G	PEmax-MLHdn1	0.841258
COL18A1-chr21-45407060-AG-A	PEmax-MLHdn1	0.219459
CPNE1-chr20-35664060-G-C	PEmax-MLHdn1	1.06072
MYH10-chr17-8622917-A-C	PEmax-MLHdn1	0.109729
RTN4-chr2-55020818-A-G	PEmax-MLHdn1	0.182882
SOX11-chr2-5692808-C-A	PEmax-MLHdn1	2.70666
SPINT2-chr19-38264308-G-A	PEmax-MLHdn1	0.548647
TSTD1-chr1-161038745-C-G	PEmax-MLHdn1	0.950988
YWHAB-chr20-44885696-G-T	PEmax-MLHdn1	0.182882
CARM1-chr19-10856102-C-T	PEmax-MLHdn1	0
CPNE1-chr20-35540122-G-A	PEmax-MLHdn1	0
EPB41L2-chr6-131199854-C-A	PEmax-MLHdn1	0
GOT2-chr16-58734225-C-A	PEmax-MLHdn1	0
LTA4H-chr12-96037761-T-TCGG	PEmax-MLHdn1	0
PDLIM1-chr10-95196239-C-A	PEmax-MLHdn1	0
ROR1-chr1-63775269-G-T	PEmax-MLHdn1	0
YWHAB-chr20-44909956-G-T	PEmax-MLHdn1	0
SOX12-chr20-326725-C-A	PEmax-MLHdn1	0
SOX4-chr6-21594918-C-A	PEmax-MLHdn1	0

## Sheet: Fig3_S7_b
ID	Type	edit_perc
SOX11-chr2-5692808-C-A	PEmax	3.01103
SOX11-chr2-5692808-C-A	PEmax-MLHdn1	2.70666
ATF4-chr22-39521556-C-G	PEmax	1.4419
CPNE1-chr20-35664060-G-C	PEmax-MLHdn1	1.06072
TSTD1-chr1-161038745-C-G	PEmax-MLHdn1	0.950988
ATF4-chr22-39521556-C-G	PEmax-MLHdn1	0.841258
CPNE1-chr20-35664060-G-C	PEmax	0.805768
SPINT2-chr19-38264308-G-A	PEmax	0.763359
MYH10-chr17-8622917-A-C	PEmax	0.636132
SPINT2-chr19-38264308-G-A	PEmax-MLHdn1	0.548647
TSTD1-chr1-161038745-C-G	PEmax	0.508906
COL18A1-chr21-45407060-AG-A	PEmax	0.254453
COL18A1-chr21-45407060-AG-A	PEmax-MLHdn1	0.219459
RTN4-chr2-55020818-A-G	PEmax	0.212044
YWHAB-chr20-44885696-G-T	PEmax	0.212044
RTN4-chr2-55020818-A-G	PEmax-MLHdn1	0.182882
YWHAB-chr20-44885696-G-T	PEmax-MLHdn1	0.182882
MYH10-chr17-8622917-A-C	PEmax-MLHdn1	0.109729
CARM1-chr19-10856102-C-T	PEmax	0
CPNE1-chr20-35540122-G-A	PEmax	0
EPB41L2-chr6-131199854-C-A	PEmax	0
GOT2-chr16-58734225-C-A	PEmax	0
LTA4H-chr12-96037761-T-TCGG	PEmax	0
PDLIM1-chr10-95196239-C-A	PEmax	0
ROR1-chr1-63775269-G-T	PEmax	0
YWHAB-chr20-44909956-G-T	PEmax	0
SOX12-chr20-326725-C-A	PEmax	0
SOX4-chr6-21594918-C-A	PEmax	0
CARM1-chr19-10856102-C-T	PEmax-MLHdn1	0
CPNE1-chr20-35540122-G-A	PEmax-MLHdn1	0
EPB41L2-chr6-131199854-C-A	PEmax-MLHdn1	0
GOT2-chr16-58734225-C-A	PEmax-MLHdn1	0
LTA4H-chr12-96037761-T-TCGG	PEmax-MLHdn1	0
PDLIM1-chr10-95196239-C-A	PEmax-MLHdn1	0
ROR1-chr1-63775269-G-T	PEmax-MLHdn1	0
YWHAB-chr20-44909956-G-T	PEmax-MLHdn1	0
SOX12-chr20-326725-C-A	PEmax-MLHdn1	0
SOX4-chr6-21594918-C-A	PEmax-MLHdn1	0

## Sheet: Fig3_S7_c
cell	ID	Genotype	VAF	DP	GQ	Type
AACAACCTA.GCCGTGAAC_1	SOX11-chr2-5692808-C-A	0	0	365		dCas9
AACAACCTA.GCTTCACTC_1	SOX11-chr2-5692808-C-A	0	0	490		dCas9
AACAACTGG.AGACTAGTA_1	SOX11-chr2-5692808-C-A	0	0	482		dCas9
AACAACTGG.CAGTCCTAA_1	SOX11-chr2-5692808-C-A	0	0	432		dCas9
AACAACTGG.TAGGTCAAC_1	SOX11-chr2-5692808-C-A	0	0	103		dCas9
AACAATGCA.CCAATGCCT_1	SOX11-chr2-5692808-C-A	0	0	167		dCas9
AACAGATCG.AGCGACACC_1	SOX11-chr2-5692808-C-A	0	0	35		dCas9
AACAGATCG.GCGACAACC_1	SOX11-chr2-5692808-C-A	0	0	80		dCas9
AACAGATCG.TGACCTCCT_1	SOX11-chr2-5692808-C-A	0	0	171		dCas9
AACAGCAGT.AGCCAGGAC_1	SOX11-chr2-5692808-C-A	0	0	16		dCas9
AACAGCAGT.TTGAGACGG_1	SOX11-chr2-5692808-C-A	0	0	343		dCas9
AACCATGGT.TTCCAATTC_1	SOX11-chr2-5692808-C-A	0	0	248		dCas9
AACCGCTGA.GTAGTGGAG_1	SOX11-chr2-5692808-C-A	0	0	331		dCas9
AACCGTGAG.GACGCCGTA_1	SOX11-chr2-5692808-C-A	0	0	481		dCas9
AACGAGGTG.GAGCGACTC_1	SOX11-chr2-5692808-C-A	0	0	58		dCas9
AACGAGGTG.TCAGTGCAA_1	SOX11-chr2-5692808-C-A	0	0	91		dCas9
AACGATGAC.ACACTGTGA_1	SOX11-chr2-5692808-C-A	0	0	187		dCas9
AACGATGAC.CCTTCGAGC_1	SOX11-chr2-5692808-C-A	0	0	603		dCas9
AACGCCTAC.AGATCTGAC_1	SOX11-chr2-5692808-C-A	0	0	69		dCas9
AACGCCTAC.ATAAGTTCG_1	SOX11-chr2-5692808-C-A	0	0	292		dCas9
AACGCTCAA.ACCATTCAC_1	SOX11-chr2-5692808-C-A	0	0	192		dCas9
AACGCTCAA.CGTGCTTGA_1	SOX11-chr2-5692808-C-A	0	0	304		dCas9
AACGGAGAT.GAATCACAT_1	SOX11-chr2-5692808-C-A	0	0	201		dCas9
AACGGTAGC.ACCATGTCT_1	SOX11-chr2-5692808-C-A	0	0	25		dCas9
AACGGTAGC.CTGATCCGA_1	SOX11-chr2-5692808-C-A	0	0	262		dCas9
AACGGTAGC.GCGAAGCTC_1	SOX11-chr2-5692808-C-A	0	0	77		dCas9
AACTAACTG.ACTCTCACA_1	SOX11-chr2-5692808-C-A	0	0	49		dCas9
AACTAACTG.GCAACCAAC_1	SOX11-chr2-5692808-C-A	0	0	242		dCas9
AACTCCATG.ACATTCCAC_1	SOX11-chr2-5692808-C-A	0	0	167		dCas9
AACTGATTC.GCGATGGTG_1	SOX11-chr2-5692808-C-A	0	0	900		dCas9
AACTGCGAC.AACAGATCG_1	SOX11-chr2-5692808-C-A	0	0	40		dCas9
AACTGCGAC.TCCAGAACG_1	SOX11-chr2-5692808-C-A	0	0	49		dCas9
AACTTAGCT.CAATCAAGT_1	SOX11-chr2-5692808-C-A	0	0	107		dCas9
AACTTGTCG.AACAGATCG_1	SOX11-chr2-5692808-C-A	0	0	397		dCas9
AACTTGTCG.TGACAAGTT_1	SOX11-chr2-5692808-C-A	0	0	59		dCas9
AACTTGTCG.TTGGAGAAC_1	SOX11-chr2-5692808-C-A	0	0	48		dCas9
AAGACGAAG.TGTCAACCT_1	SOX11-chr2-5692808-C-A	0	0	60		dCas9
AAGACTGGT.ATTGGTTCC_1	SOX11-chr2-5692808-C-A	0	0	98		dCas9
AAGACTGGT.TAGTCGCAT_1	SOX11-chr2-5692808-C-A	0	0	674		dCas9
AAGAGAACT.CGACCATCA_1	SOX11-chr2-5692808-C-A	0	0	168		dCas9
AAGAGAGAG.CCGACTTGG_1	SOX11-chr2-5692808-C-A	0	0	56		dCas9
AAGAGAGAG.TATGAAGAC_1	SOX11-chr2-5692808-C-A	0	0	207		dCas9
AAGCAATCG.AAGACGAAG_1	SOX11-chr2-5692808-C-A	0	0	138		dCas9
AAGCAATCG.AGCTGCACT_1	SOX11-chr2-5692808-C-A	0	0	24		dCas9
AAGCAGCAT.GTACCTAAC_1	SOX11-chr2-5692808-C-A	0	0	47		dCas9
AAGCAGCAT.TAGACACGT_1	SOX11-chr2-5692808-C-A	0	0	108		dCas9
AAGCATTGC.ATCTAGGTT_1	SOX11-chr2-5692808-C-A	0	0	214		dCas9
AAGCATTGC.GAGTATCGC_1	SOX11-chr2-5692808-C-A	0	0	33		dCas9
AAGCCACAC.TAGCGAGAA_1	SOX11-chr2-5692808-C-A	0	0	298		dCas9
AAGCCACAC.TGGTAGCAG_1	SOX11-chr2-5692808-C-A	0	0	329		dCas9
AAGCTGAGG.CATGCCAGT_1	SOX11-chr2-5692808-C-A	0	0	178		dCas9
AAGCTGGTC.TCGTCCGAT_1	SOX11-chr2-5692808-C-A	0	0	446		dCas9
AAGGAACAG.GAACAACCA_1	SOX11-chr2-5692808-C-A	0	0	259		dCas9
AAGGAACAG.TAGACCGCA_1	SOX11-chr2-5692808-C-A	0	0	98		dCas9
AAGGAAGTC.CTGAGTAGC_1	SOX11-chr2-5692808-C-A	0	0	62		dCas9
AAGGATCGT.AGTAACGTA_1	SOX11-chr2-5692808-C-A	0	0	214		dCas9
AAGGTGCTG.CATGGTTAC_1	SOX11-chr2-5692808-C-A	0	0	230		dCas9
AAGGTGCTG.TAGGTCAAC_1	SOX11-chr2-5692808-C-A	0	0	29		dCas9
AAGTAGGAC.CAGTGAGGA_1	SOX11-chr2-5692808-C-A	0	0	27		dCas9
AAGTAGGAC.CCAGCCAAT_1	SOX11-chr2-5692808-C-A	0	0	74		dCas9
AAGTAGGAC.TACCGCGTT_1	SOX11-chr2-5692808-C-A	0	0	52		dCas9
AAGTCATGA.AGATCTTCA_1	SOX11-chr2-5692808-C-A	0	0	291		dCas9
AAGTTCTCT.GTCACAGAG_1	SOX11-chr2-5692808-C-A	0	0	395		dCas9
AATAACTCC.ACAGTATTG_1	SOX11-chr2-5692808-C-A	0	0	272		dCas9
AATAACTCC.CTGTGGTGG_1	SOX11-chr2-5692808-C-A	0	0	114		dCas9
AATACCTTG.CGAATGAGT_1	SOX11-chr2-5692808-C-A	0	0	287		dCas9
AATACCTTG.TATTACAGC_1	SOX11-chr2-5692808-C-A	0	0	16		dCas9
AATACCTTG.TGCAACTCT_1	SOX11-chr2-5692808-C-A	0	0	568		dCas9
AATACGTCT.AGACGCCTG_1	SOX11-chr2-5692808-C-A	0	0	23		dCas9
AATACGTCT.TCAGTGCAA_1	SOX11-chr2-5692808-C-A	0	0	372		dCas9
AATACTCCG.CTCGTTCAC_1	SOX11-chr2-5692808-C-A	0	0	32		dCas9
AATAGACGC.CATCTCGAT_1	SOX11-chr2-5692808-C-A	0	0	63		dCas9
AATATCAGC.TGAACCAAT_1	SOX11-chr2-5692808-C-A	0	0	390		dCas9
AATATCGCT.AGCTTCGAT_1	SOX11-chr2-5692808-C-A	0	0	43		dCas9
AATATCGCT.GCGATGGTG_1	SOX11-chr2-5692808-C-A	0	0	292		dCas9
AATATCGCT.TGCTTACGG_1	SOX11-chr2-5692808-C-A	0	0	106		dCas9
AATCAGGAG.GAGGTCCTT_1	SOX11-chr2-5692808-C-A	0	0	243		dCas9
AATCAGGAG.TCGTGCCAC_1	SOX11-chr2-5692808-C-A	0	0	166		dCas9
AATCGCCAT.CAGCTTCGA_1	SOX11-chr2-5692808-C-A	0	0	51		dCas9
AATCGCCAT.GTGGTACGG_1	SOX11-chr2-5692808-C-A	0	0	186		dCas9
AATCGTGTT.AGAAGTAAC_1	SOX11-chr2-5692808-C-A	0	0	49		dCas9
AATCTCCTA.GCCGAACCA_1	SOX11-chr2-5692808-C-A	0	0	49		dCas9
AATGAGTCG.AAGCCAAGT_1	SOX11-chr2-5692808-C-A	0	0	177		dCas9
AATGAGTCG.GCCTAACGG_1	SOX11-chr2-5692808-C-A	0	0	221		dCas9
AATGAGTCG.TCTCATCGG_1	SOX11-chr2-5692808-C-A	0	0	412		dCas9
AATGCGTGC.ACCACGCTA_1	SOX11-chr2-5692808-C-A	0	0	113		dCas9
AATGCGTGC.ACTGGTGCT_1	SOX11-chr2-5692808-C-A	0	0	320		dCas9
AATGCGTGC.CATTATGTC_1	SOX11-chr2-5692808-C-A	0	0	19		dCas9
AATGCTATC.TCTAGCTGG_1	SOX11-chr2-5692808-C-A	0	0	333		dCas9
AATGCTATC.TTACTAGTC_1	SOX11-chr2-5692808-C-A	0	0	307		dCas9
AATGCTGAT.AGAAGCTGC_1	SOX11-chr2-5692808-C-A	0	0	95		dCas9
AATGCTGAT.AGTCGCGAC_1	SOX11-chr2-5692808-C-A	0	0	84		dCas9
AATGCTGAT.GCGCTCTAT_1	SOX11-chr2-5692808-C-A	0	0	294		dCas9
AATGCTGAT.TGCCGAACT_1	SOX11-chr2-5692808-C-A	0	0	244		dCas9
AATGTGCGT.GCGTGATAC_1	SOX11-chr2-5692808-C-A	0	0	515		dCas9
AATTCGGAA.TGGAGAACC_1	SOX11-chr2-5692808-C-A	0	0	244		dCas9
AATTGGATC.GCGACCTGT_1	SOX11-chr2-5692808-C-A	0	0	18		dCas9
AATTGGTGA.CCTGTATCT_1	SOX11-chr2-5692808-C-A	0	0	229		dCas9
ACAACCGGA.CCAAGCGAG_1	SOX11-chr2-5692808-C-A	0	0	34		dCas9
ACAACCGGA.CCGGTGGTT_1	SOX11-chr2-5692808-C-A	0	0	107		dCas9
ACAAGAATG.GTCTACCAA_1	SOX11-chr2-5692808-C-A	0	0	146		dCas9
ACAAGGTAC.CTTAGAAGG_1	SOX11-chr2-5692808-C-A	0	0	209		dCas9
ACAATAGGT.TAGATCTGT_1	SOX11-chr2-5692808-C-A	0	0	73		dCas9
ACAATAGGT.TGCGTAATC_1	SOX11-chr2-5692808-C-A	0	0	235		dCas9
ACAATTCGG.AGACGCTAT_1	SOX11-chr2-5692808-C-A	0	0	19		dCas9
ACAATTCGG.TCAAGGAGT_1	SOX11-chr2-5692808-C-A	0	0	81		dCas9
ACAATTCGG.TCGCCAAGC_1	SOX11-chr2-5692808-C-A	0	0	31		dCas9
ACACACCGT.GGAATTCAC_1	SOX11-chr2-5692808-C-A	0	0	608		dCas9
ACACACGTC.ACTTCAGTA_1	SOX11-chr2-5692808-C-A	0	0	149		dCas9
ACACACGTC.ATGCGCTAC_1	SOX11-chr2-5692808-C-A	0	0	219		dCas9
ACACATCTG.AACGAGAAT_1	SOX11-chr2-5692808-C-A	0	0	321		dCas9
ACACATCTG.CACTAGACT_1	SOX11-chr2-5692808-C-A	0	0	107		dCas9
ACACATCTG.TGAGGTCTC_1	SOX11-chr2-5692808-C-A	0	0	96		dCas9
ACACATCTG.TGTCTACAC_1	SOX11-chr2-5692808-C-A	0	0	67		dCas9
ACACCACAT.CAAGAGGAG_1	SOX11-chr2-5692808-C-A	0	0	259		dCas9
ACACCACAT.TCAGGTGCA_1	SOX11-chr2-5692808-C-A	0	0	221		dCas9
ACACCGCCA.AGCGACACC_1	SOX11-chr2-5692808-C-A	0	0	32		dCas9
ACACCGCCA.GAATTCAGT_1	SOX11-chr2-5692808-C-A	0	0	565		dCas9
ACACGTTGC.CTTGCGACC_1	SOX11-chr2-5692808-C-A	0	0	190		dCas9
ACACGTTGC.TTCGCATCC_1	SOX11-chr2-5692808-C-A	0	0	172		dCas9
ACACGTTGC.TTCTGAATG_1	SOX11-chr2-5692808-C-A	0	0	24		dCas9
ACAGAAGAG.AGCTTCGAT_1	SOX11-chr2-5692808-C-A	0	0	708		dCas9
ACAGAAGAG.GGTAGTGTT_1	SOX11-chr2-5692808-C-A	0	0	59		dCas9
ACAGAAGAG.TCCTGAGAC_1	SOX11-chr2-5692808-C-A	0	0	177		dCas9
ACAGAGATG.CCTAGCAAT_1	SOX11-chr2-5692808-C-A	0	0	128		dCas9
ACAGCATCA.CCATAAGTA_1	SOX11-chr2-5692808-C-A		0	9		dCas9
ACAGCGGTC.CCTCTGCAT_1	SOX11-chr2-5692808-C-A	0	0	128		dCas9
ACAGCGGTC.GAACTGCAA_1	SOX11-chr2-5692808-C-A	0	0	227		dCas9
ACAGCGGTC.GCATACTCC_1	SOX11-chr2-5692808-C-A	0	0	318		dCas9
ACAGCGGTC.GTGCTAAGC_1	SOX11-chr2-5692808-C-A	0	0	13		dCas9
ACAGGAACT.AGTGAGAGA_1	SOX11-chr2-5692808-C-A	0	0	65		dCas9
ACAGGAACT.TCGTGACGT_1	SOX11-chr2-5692808-C-A	0	0	176		dCas9
ACAGGTATC.AGTAACGTA_1	SOX11-chr2-5692808-C-A	0	0	321		dCas9
ACAGGTATC.ATGACACAA_1	SOX11-chr2-5692808-C-A	0	0	134		dCas9
ACAGGTATC.TCAAGCGTA_1	SOX11-chr2-5692808-C-A	0	0	509		dCas9
ACAGTATTG.CATTATGTC_1	SOX11-chr2-5692808-C-A	0	0	161		dCas9
ACAGTATTG.GTCGACATT_1	SOX11-chr2-5692808-C-A	0	0	308		dCas9
ACATCGTCC.CCATCTAGG_1	SOX11-chr2-5692808-C-A	0	0	88		dCas9
ACATCGTCC.TAAGGTCCG_1	SOX11-chr2-5692808-C-A	0	0	252		dCas9
ACATGACTA.GTGCTGACT_1	SOX11-chr2-5692808-C-A	0	0	310		dCas9
ACATGGATT.GTAATATCG_1	SOX11-chr2-5692808-C-A	0	0	654		dCas9
ACATTCCAC.TCCAGCTAT_1	SOX11-chr2-5692808-C-A	0	0	39		dCas9
ACATTGACA.GATGCAGAA_1	SOX11-chr2-5692808-C-A	0	0	175		dCas9
ACCACGCTA.AGGAGCAAT_1	SOX11-chr2-5692808-C-A	0	0	97		dCas9
ACCACGCTA.GGTCGGTCT_1	SOX11-chr2-5692808-C-A	0	0	133		dCas9
ACCACGGAT.CCACTTCGC_1	SOX11-chr2-5692808-C-A	0	0	284		dCas9
ACCACGGAT.TGGTGGATC_1	SOX11-chr2-5692808-C-A	0	0	73		dCas9
ACCACTAGG.CCGAGTACT_1	SOX11-chr2-5692808-C-A	0	0	34		dCas9
ACCAGCGTT.ACGCACACT_1	SOX11-chr2-5692808-C-A	0	0	215		dCas9
ACCAGCGTT.ATTCGAAGA_1	SOX11-chr2-5692808-C-A	0	0	131		dCas9
ACCAGCGTT.CCTGCAGAT_1	SOX11-chr2-5692808-C-A	0	0	311		dCas9
ACCATCTAA.CCGAGCTGA_1	SOX11-chr2-5692808-C-A	0	0	253		dCas9
ACCATGTCT.CACACCTGT_1	SOX11-chr2-5692808-C-A	0	0	201		dCas9
ACCATGTCT.TATACGGAT_1	SOX11-chr2-5692808-C-A	0	0	408		dCas9
ACCATTCAC.ACTCCGGTT_1	SOX11-chr2-5692808-C-A	0	0	70		dCas9
ACCATTCAC.AGAGAGTGG_1	SOX11-chr2-5692808-C-A	0	0	132		dCas9
ACCATTCAC.TAATCTGGA_1	SOX11-chr2-5692808-C-A	0	0	330		dCas9
ACCATTCAC.TCCAGCTAT_1	SOX11-chr2-5692808-C-A	0	0	366		dCas9
ACCGACGGT.CTCTACGCA_1	SOX11-chr2-5692808-C-A	0	0	14		dCas9
ACCGACGGT.GTTGACGTG_1	SOX11-chr2-5692808-C-A	0	0	94		dCas9
ACCGAGACA.AACACACTC_1	SOX11-chr2-5692808-C-A	0	0	574		dCas9
ACCGAGACA.AGAAGTCCT_1	SOX11-chr2-5692808-C-A	0	0	76		dCas9
ACCGGAAGG.TATACGTGG_1	SOX11-chr2-5692808-C-A		0	10		dCas9
ACCGGAGTA.CACCTAGCG_1	SOX11-chr2-5692808-C-A	0	0	270		dCas9
ACCGGAGTA.CAGTCTAAC_1	SOX11-chr2-5692808-C-A	0	0	29		dCas9
ACCGGTTAC.ATCGATCCT_1	SOX11-chr2-5692808-C-A		0	4		dCas9
ACCGGTTAC.CAAGCCTCG_1	SOX11-chr2-5692808-C-A	0	0	156		dCas9
ACCGTACGC.CGCTGTAGT_1	SOX11-chr2-5692808-C-A	0	0	283		dCas9
ACCGTACGC.GGATTACGC_1	SOX11-chr2-5692808-C-A	0	0	274		dCas9
ACCGTACGC.TAGTTGACG_1	SOX11-chr2-5692808-C-A	0	0	309		dCas9
ACCGTCACG.CCGATCTCT_1	SOX11-chr2-5692808-C-A	0	0	26		dCas9
ACCGTCACG.TTGCGAACA_1	SOX11-chr2-5692808-C-A	0	0	216		dCas9
ACCGTCCTA.ATAGCACGG_1	SOX11-chr2-5692808-C-A	0	0	147		dCas9
ACCGTCCTA.CTTCTGAGT_1	SOX11-chr2-5692808-C-A	0	0	120		dCas9
ACCTAGCAC.ATCACTTCC_1	SOX11-chr2-5692808-C-A	0	0	147		dCas9
ACCTAGCAC.CTTCGACTG_1	SOX11-chr2-5692808-C-A	0	0	19		dCas9
ACCTAGCAC.TGAGTGACT_1	SOX11-chr2-5692808-C-A	0	0	277		dCas9
ACCTAGTTA.TCCAATCAT_1	SOX11-chr2-5692808-C-A	0	0	106		dCas9
ACCTCCTAG.TGCCGACTA_1	SOX11-chr2-5692808-C-A	0	0	58		dCas9
ACCTGCAGA.CGAGTAGCA_1	SOX11-chr2-5692808-C-A		0	4		dCas9
ACCTGCAGA.CTCGTCTTG_1	SOX11-chr2-5692808-C-A	0	0	52		dCas9
ACCTGCAGA.TTCCTTGAC_1	SOX11-chr2-5692808-C-A	0	0	540		dCas9
ACCTGTACC.GAACCTTCA_1	SOX11-chr2-5692808-C-A	0	0	23		dCas9
ACCTTGAAG.ACAGTATTG_1	SOX11-chr2-5692808-C-A	0	0	332		dCas9
ACCTTGAAG.CTTCTCATC_1	SOX11-chr2-5692808-C-A	0	0	270		dCas9
ACCTTGAAG.TCAGCGACC_1	SOX11-chr2-5692808-C-A	0	0	125		dCas9
ACGAATCGC.TCAGTGTTC_1	SOX11-chr2-5692808-C-A	0	0	191		dCas9
ACGAATCGC.TCGTTCTCC_1	SOX11-chr2-5692808-C-A		0	1		dCas9
ACGACAGTC.CACACTGCC_1	SOX11-chr2-5692808-C-A	0	0	206		dCas9
ACGACAGTC.GGTCCTAAG_1	SOX11-chr2-5692808-C-A	0	0	106		dCas9
ACGACATCT.AATGCTATC_1	SOX11-chr2-5692808-C-A	0	0	149		dCas9
ACGACATCT.TAATTCGTG_1	SOX11-chr2-5692808-C-A	0	0	294		dCas9
ACGACGATT.ACGCGACAG_1	SOX11-chr2-5692808-C-A	0	0	346		dCas9
ACGACGATT.AGTCGTCCG_1	SOX11-chr2-5692808-C-A	0	0	216		dCas9
ACGACGATT.TCCTATTCC_1	SOX11-chr2-5692808-C-A	0	0	96		dCas9
ACGAGAGCA.GCGCTACCT_1	SOX11-chr2-5692808-C-A	0	0	249		dCas9
ACGAGCTTC.CAGGATCAA_1	SOX11-chr2-5692808-C-A	0	0	317		dCas9
ACGAGCTTC.TCCAAGTAA_1	SOX11-chr2-5692808-C-A	0	0	622		dCas9
ACGATGACC.GTGCTAAGC_1	SOX11-chr2-5692808-C-A	0	0	317		dCas9
ACGATGGAA.CTATCTTGA_1	SOX11-chr2-5692808-C-A	0	0	62		dCas9
ACGCGACAG.ACAACCGGA_1	SOX11-chr2-5692808-C-A	0	0	191		dCas9
ACGCGACAG.TTGATGCTG_1	SOX11-chr2-5692808-C-A	0	0	327		dCas9
ACGCGTGAC.GTAGAAGTT_1	SOX11-chr2-5692808-C-A	0	0	27		dCas9
ACGCTATGT.GGACGAGCA_1	SOX11-chr2-5692808-C-A	0	0	533		dCas9
ACGCTATGT.TATGATGTG_1	SOX11-chr2-5692808-C-A	0	0	451		dCas9
ACGCTCTTA.CAAGCCTCG_1	SOX11-chr2-5692808-C-A	0	0	284		dCas9
ACGCTCTTA.GGTGCGTAG_1	SOX11-chr2-5692808-C-A	0	0	587		dCas9
ACGGACCAT.CAACGATCG_1	SOX11-chr2-5692808-C-A	0	0	400		dCas9
ACGGTGCCT.ATCGCCTCT_1	SOX11-chr2-5692808-C-A	0	0	11		dCas9
ACGTATGTC.GCTCAATGA_1	SOX11-chr2-5692808-C-A	0	0	58		dCas9
ACGTATGTC.GGACTCCTT_1	SOX11-chr2-5692808-C-A	0	0	272		dCas9
ACGTCGCTC.CAGTCTAAC_1	SOX11-chr2-5692808-C-A	0	0	195		dCas9
ACGTCTATG.CATGTGAAC_1	SOX11-chr2-5692808-C-A	0	0	139		dCas9
ACGTCTATG.CATTGCAGA_1	SOX11-chr2-5692808-C-A	0	0	116		dCas9
ACGTCTATG.CTATGGATG_1	SOX11-chr2-5692808-C-A	0	0	178		dCas9
ACGTGAATC.CTTCGACTG_1	SOX11-chr2-5692808-C-A	0	0	50		dCas9
ACGTGAATC.TGGAGAACC_1	SOX11-chr2-5692808-C-A	0	0	63		dCas9
ACGTGCTCG.CTCGTGTCC_1	SOX11-chr2-5692808-C-A	0	0	80		dCas9
ACGTGCTCG.GACGCCGTA_1	SOX11-chr2-5692808-C-A	0	0	104		dCas9
ACGTTCAAT.ACGAGCTTC_1	SOX11-chr2-5692808-C-A	0	0	73		dCas9
ACGTTCAAT.GCCGCTATC_1	SOX11-chr2-5692808-C-A	0	0	355		dCas9
ACTAACCGA.ATTATGCAG_1	SOX11-chr2-5692808-C-A	0	0	146		dCas9
ACTAACCGA.CGATCCAGA_1	SOX11-chr2-5692808-C-A	0	0	47		dCas9
ACTAAGTTC.CATTGACAA_1	SOX11-chr2-5692808-C-A	0	0	23		dCas9
ACTAAGTTC.CCTAGTCTC_1	SOX11-chr2-5692808-C-A	0	0	41		dCas9
ACTAAGTTC.GTCAAGATC_1	SOX11-chr2-5692808-C-A	0	0	205		dCas9
ACTACCATC.CACCTCAAC_1	SOX11-chr2-5692808-C-A	0	0	145		dCas9
ACTACCATC.TGTATCGTG_1	SOX11-chr2-5692808-C-A	0	0	172		dCas9
ACTATCCTG.ACCGTCCTA_1	SOX11-chr2-5692808-C-A	0	0	279		dCas9
ACTATCCTG.GTTCAGAAG_1	SOX11-chr2-5692808-C-A	0	0	71		dCas9
ACTATTGTC.AGCATTCCA_1	SOX11-chr2-5692808-C-A		0	8		dCas9
ACTATTGTC.CCATACGAT_1	SOX11-chr2-5692808-C-A	0	0	123		dCas9
ACTCACGAA.TACCTCCTC_1	SOX11-chr2-5692808-C-A	0	0	398		dCas9
ACTCATTCA.TAGACCATG_1	SOX11-chr2-5692808-C-A	0	0	223		dCas9
ACTCCGTCG.ACCTAGTTA_1	SOX11-chr2-5692808-C-A	0	0	51		dCas9
ACTCCGTCG.CATACAACC_1	SOX11-chr2-5692808-C-A	0	0	28		dCas9
ACTCCGTCG.GAGCACATT_1	SOX11-chr2-5692808-C-A	0	0	63		dCas9
ACTCCGTCG.TCAGTGCAA_1	SOX11-chr2-5692808-C-A	0	0	25		dCas9
ACTCCGTCG.TTAGATCGG_1	SOX11-chr2-5692808-C-A	0	0	210		dCas9
ACTCGAGTC.GAGACATTG_1	SOX11-chr2-5692808-C-A	0	0	207		dCas9
ACTCTAGGA.TTGCAGTCA_1	SOX11-chr2-5692808-C-A	0	0	161		dCas9
ACTCTCACA.ACGTGAATC_1	SOX11-chr2-5692808-C-A	0	0	17		dCas9
ACTCTCACA.ATCCAATGA_1	SOX11-chr2-5692808-C-A	0	0	187		dCas9
ACTCTCACA.TTGGAGAAC_1	SOX11-chr2-5692808-C-A	0	0	24		dCas9
ACTCTGCTC.TCAATGGAC_1	SOX11-chr2-5692808-C-A	0	0	105		dCas9
ACTGACTAC.AGCCAGGAC_1	SOX11-chr2-5692808-C-A	0	0	112		dCas9
ACTGACTAC.AGCTCTCCG_1	SOX11-chr2-5692808-C-A	0	0	177		dCas9
ACTGCTAGT.GTTATCGAT_1	SOX11-chr2-5692808-C-A	0	0	32		dCas9
ACTGCTAGT.TGTCAACCT_1	SOX11-chr2-5692808-C-A	0	0	82		dCas9
ACTGGACCA.AGGATCTCA_1	SOX11-chr2-5692808-C-A	0	0	133		dCas9
ACTGGACCA.AGTCGCCGA_1	SOX11-chr2-5692808-C-A	0	0	193		dCas9
ACTGGTCAG.GATCGCGAA_1	SOX11-chr2-5692808-C-A	0	0	85		dCas9
ACTGGTCAG.TATCACCTG_1	SOX11-chr2-5692808-C-A	0	0	394		dCas9
ACTGGTGCT.CTGCTGCTT_1	SOX11-chr2-5692808-C-A	0	0	114		dCas9
ACTTAGCTT.ACTTCAGTA_1	SOX11-chr2-5692808-C-A	0	0	284		dCas9
ACTTCGCAG.ACGCTCTTA_1	SOX11-chr2-5692808-C-A	0	0	284		dCas9
ACTTCTAAC.ATTCCTACG_1	SOX11-chr2-5692808-C-A	0	0	37		dCas9
ACTTCTAAC.TGCAGTCGG_1	SOX11-chr2-5692808-C-A	0	0	89		dCas9
ACTTCTTGG.CCATGCGTC_1	SOX11-chr2-5692808-C-A	0	0	212		dCas9
ACTTCTTGG.TCTTAAGTG_1	SOX11-chr2-5692808-C-A	0	0	199		dCas9
ACTTCTTGG.TGCTCACAC_1	SOX11-chr2-5692808-C-A	0	0	58		dCas9
ACTTCTTGG.TGTGTAGAG_1	SOX11-chr2-5692808-C-A	0	0	692		dCas9
ACTTCTTGG.TTAGGAAGG_1	SOX11-chr2-5692808-C-A	0	0	193		dCas9
ACTTCTTGG.TTGCTCTGC_1	SOX11-chr2-5692808-C-A	0	0	162		dCas9
ACTTGATCT.GTGCTAAGC_1	SOX11-chr2-5692808-C-A	0	0	51		dCas9
AGAAGAGTC.ATCACTTCC_1	SOX11-chr2-5692808-C-A	0	0	125		dCas9
AGAAGAGTC.TCAGGACTG_1	SOX11-chr2-5692808-C-A	0	0	45		dCas9
AGAAGCTGC.GGTCGGATA_1	SOX11-chr2-5692808-C-A	0	0	304		dCas9
AGAAGCTGC.TGTTACTGA_1	SOX11-chr2-5692808-C-A	0	0	60		dCas9
AGAAGTAAC.ATAACGACA_1	SOX11-chr2-5692808-C-A	0	0	169		dCas9
AGAAGTAAC.TAGTAGTCT_1	SOX11-chr2-5692808-C-A	0	0	633		dCas9
AGAAGTAAC.TCTACATCC_1	SOX11-chr2-5692808-C-A		0	7		dCas9
AGAAGTAAC.TGACGATGA_1	SOX11-chr2-5692808-C-A	0	0	73		dCas9
AGAAGTCCT.CAATGTGCT_1	SOX11-chr2-5692808-C-A	0	0	313		dCas9
AGAAGTCCT.TGCCGAACT_1	SOX11-chr2-5692808-C-A		0	7		dCas9
AGACATATC.ACTCCAACT_1	SOX11-chr2-5692808-C-A	0	0	1268		dCas9
AGACATCCA.GACGGTGCT_1	SOX11-chr2-5692808-C-A	0	0	156		dCas9
AGACCACGC.ATATAGCGT_1	SOX11-chr2-5692808-C-A	0	0	127		dCas9
AGACCACGC.ATGGAGAGT_1	SOX11-chr2-5692808-C-A	0	0	45		dCas9
AGACCACGC.GTAGTTGGT_1	SOX11-chr2-5692808-C-A			0		dCas9
AGACCACGC.TTCACTGGA_1	SOX11-chr2-5692808-C-A	0	0	52		dCas9
AGACCAGCT.CACCTTCCT_1	SOX11-chr2-5692808-C-A	0	0	298		dCas9
AGACCAGCT.GCATGTAAG_1	SOX11-chr2-5692808-C-A	0	0	285		dCas9
AGACGCCTG.ACCGTACGC_1	SOX11-chr2-5692808-C-A	0	0	478		dCas9
AGACGCCTG.GATCTGTTC_1	SOX11-chr2-5692808-C-A	0	0	211		dCas9
AGACGCTAT.TCAGGACTG_1	SOX11-chr2-5692808-C-A	0	0	69		dCas9
AGACGGAGG.ACCGGTTAC_1	SOX11-chr2-5692808-C-A	0	0	19		dCas9
AGACTAGTA.CATCCTCTC_1	SOX11-chr2-5692808-C-A	0	0	179		dCas9
AGACTAGTA.TGAACCAAT_1	SOX11-chr2-5692808-C-A	0	0	152		dCas9
AGACTTCGT.AGACGCTAT_1	SOX11-chr2-5692808-C-A	0	0	112		dCas9
AGACTTCGT.AGGAATTGG_1	SOX11-chr2-5692808-C-A	0	0	227		dCas9
AGACTTCGT.CGACGTACG_1	SOX11-chr2-5692808-C-A	0	0	50		dCas9
AGACTTCGT.GCAACCAAC_1	SOX11-chr2-5692808-C-A	0	0	201		dCas9
AGACTTCGT.TGACGGTTG_1	SOX11-chr2-5692808-C-A	0	0	109		dCas9
AGACTTCGT.TGCTTACGG_1	SOX11-chr2-5692808-C-A	0	0	56		dCas9
AGACTTCGT.TTCGGAGTC_1	SOX11-chr2-5692808-C-A	0	0	99		dCas9
AGAGAGTGG.GACTCAGTG_1	SOX11-chr2-5692808-C-A	0	0	51		dCas9
AGAGCGCGA.AGACATCCA_1	SOX11-chr2-5692808-C-A	0	0	103		dCas9
AGAGCGCGA.GTATGCCTT_1	SOX11-chr2-5692808-C-A	0	0	15		dCas9
AGAGGTGAA.CAATACCAC_1	SOX11-chr2-5692808-C-A	0	0	164		dCas9
AGATACGTT.CCTAGCAAT_1	SOX11-chr2-5692808-C-A	0	0	115		dCas9
AGATATGGA.GGATCGTTC_1	SOX11-chr2-5692808-C-A	0	0	195		dCas9
AGATATGGA.TCCTTCAAC_1	SOX11-chr2-5692808-C-A		0	5		dCas9
AGATCGAGT.TTCCAATTC_1	SOX11-chr2-5692808-C-A	0	0	73		dCas9
AGATCTTCA.GTCCTTCAT_1	SOX11-chr2-5692808-C-A	0	0	231		dCas9
AGATCTTCA.TGAGTTAAG_1	SOX11-chr2-5692808-C-A	0	0	448		dCas9
AGATGAAGA.ATGATAGCT_1	SOX11-chr2-5692808-C-A	0	0	674		dCas9
AGATGAGAT.CGACGTGAT_1	SOX11-chr2-5692808-C-A	0	0	133		dCas9
AGCAACATT.GTACGAACG_1	SOX11-chr2-5692808-C-A	0	0	203		dCas9
AGCAAGTCC.CAACACTCC_1	SOX11-chr2-5692808-C-A		0	4		dCas9
AGCAAGTCC.GACGCTTGC_1	SOX11-chr2-5692808-C-A	0	0	197		dCas9
AGCAAGTCC.GATCCGCAC_1	SOX11-chr2-5692808-C-A	0	0	87		dCas9
AGCAAGTCC.TTCAGTGCC_1	SOX11-chr2-5692808-C-A	0	0	273		dCas9
AGCAAGTCC.TTCATTCGC_1	SOX11-chr2-5692808-C-A	0	0	153		dCas9
AGCACACCT.CTTGCACAA_1	SOX11-chr2-5692808-C-A	0	0	101		dCas9
AGCACACCT.GGAATTCAC_1	SOX11-chr2-5692808-C-A	0	0	46		dCas9
AGCACCAGC.AACTAACTG_1	SOX11-chr2-5692808-C-A	0	0	383		dCas9
AGCACCAGC.ATATCAGCC_1	SOX11-chr2-5692808-C-A	0	0	268		dCas9
AGCACCGTG.AACGTTCTT_1	SOX11-chr2-5692808-C-A	0	0	239		dCas9
AGCACCGTG.CATACAACC_1	SOX11-chr2-5692808-C-A			0		dCas9
AGCACCGTG.CTCGAACTG_1	SOX11-chr2-5692808-C-A	0	0	61		dCas9
AGCACCGTG.TGAGACAGC_1	SOX11-chr2-5692808-C-A	0	0	177		dCas9
AGCACCGTG.TTCATTCGC_1	SOX11-chr2-5692808-C-A	0	0	433		dCas9
AGCAGACAA.GAAGGATCA_1	SOX11-chr2-5692808-C-A	0	0	17		dCas9
AGCAGACAA.GTACGAACG_1	SOX11-chr2-5692808-C-A	0	0	43		dCas9
AGCATTGTT.ACCGTCCTA_1	SOX11-chr2-5692808-C-A	0	0	13		dCas9
AGCATTGTT.AGAAGCTGC_1	SOX11-chr2-5692808-C-A	0	0	143		dCas9
AGCCACTTC.CCACGGATC_1	SOX11-chr2-5692808-C-A	0	0	183		dCas9
AGCCAGGAC.ACCAGCGTT_1	SOX11-chr2-5692808-C-A	0	0	300		dCas9
AGCCAGGAC.ATAATCGAG_1	SOX11-chr2-5692808-C-A	0	0	41		dCas9
AGCCAGGAC.CTCTCAGTC_1	SOX11-chr2-5692808-C-A	0	0	321		dCas9
AGCCAGGAC.CTGGAGCGA_1	SOX11-chr2-5692808-C-A	0	0	75		dCas9
AGCCGTTCT.AAGCTGGTC_1	SOX11-chr2-5692808-C-A	0	0	15		dCas9
AGCCGTTCT.TACGTTACC_1	SOX11-chr2-5692808-C-A	0	0	69		dCas9
AGCCTCGCA.GACTAGCAT_1	SOX11-chr2-5692808-C-A		0	4		dCas9
AGCCTCGCA.GCCTTCCAT_1	SOX11-chr2-5692808-C-A	0	0	57		dCas9
AGCCTCTAG.TGCGTATCT_1	SOX11-chr2-5692808-C-A	0	0	131		dCas9
AGCGACACC.CGCAGTGTC_1	SOX11-chr2-5692808-C-A	0	0	318		dCas9
AGCGACACC.CGTACACAC_1	SOX11-chr2-5692808-C-A	0	0	119		dCas9
AGCGACACC.GTAACTCAT_1	SOX11-chr2-5692808-C-A	0	0	365		dCas9
AGCGACACC.TTAAGTGGT_1	SOX11-chr2-5692808-C-A	0	0	332		dCas9
AGCGCATGA.ATTCACCTC_1	SOX11-chr2-5692808-C-A	0	0	488		dCas9
AGCGCATGA.GATAACGTC_1	SOX11-chr2-5692808-C-A			0		dCas9
AGCGGAACA.CAATTGTCT_1	SOX11-chr2-5692808-C-A	0	0	67		dCas9
AGCGGAACA.CCATACGAT_1	SOX11-chr2-5692808-C-A	0	0	17		dCas9
AGCGGTAAG.CTCCTATCT_1	SOX11-chr2-5692808-C-A	0	0	61		dCas9
AGCGGTCTA.AAGCTTGCA_1	SOX11-chr2-5692808-C-A	0	0	247		dCas9
AGCTACTCA.GCCGTTGTT_1	SOX11-chr2-5692808-C-A	0	0	128		dCas9
AGCTACTCA.GCTTGTCCT_1	SOX11-chr2-5692808-C-A	0	0	86		dCas9
AGCTACTCA.GGATTCGTC_1	SOX11-chr2-5692808-C-A	0	0	140		dCas9
AGCTACTCA.TGCTATGAA_1	SOX11-chr2-5692808-C-A	0	0	192		dCas9
AGCTATATG.AAGCAACTA_1	SOX11-chr2-5692808-C-A	0	0	192		dCas9
AGCTATATG.AGCTCTCCG_1	SOX11-chr2-5692808-C-A	0	0	265		dCas9
AGCTATATG.GTCGTTGCG_1	SOX11-chr2-5692808-C-A	0	0	601		dCas9
AGCTCGTCT.TATAGTGCG_1	SOX11-chr2-5692808-C-A	0	0	23		dCas9
AGCTCTCCG.AGTTCAACC_1	SOX11-chr2-5692808-C-A	0	0	53		dCas9
AGCTCTCCG.ATAGCCTAA_1	SOX11-chr2-5692808-C-A	0	0	436		dCas9
AGCTCTCCG.CAATACCAC_1	SOX11-chr2-5692808-C-A	0	0	25		dCas9
AGCTCTCCG.CATACAACC_1	SOX11-chr2-5692808-C-A	0	0	88		dCas9
AGCTCTCCG.TCACACTGC_1	SOX11-chr2-5692808-C-A	0	0	301		dCas9
AGCTCTCCG.TTCTCCACA_1	SOX11-chr2-5692808-C-A	0	0	457		dCas9
AGCTGCACT.CGGTTGCGA_1	SOX11-chr2-5692808-C-A	0	0	171		dCas9
AGCTTGGTG.AGCATTGTT_1	SOX11-chr2-5692808-C-A	0	0	30		dCas9
AGGAAGGTG.AGCGTCGTC_1	SOX11-chr2-5692808-C-A	0	0	302		dCas9
AGGAAGGTG.TTCCGAGCG_1	SOX11-chr2-5692808-C-A	0	0	32		dCas9
AGGAATTGG.GCCATCGCT_1	SOX11-chr2-5692808-C-A	0	0	68		dCas9
AGGAATTGG.TGGTTATAC_1	SOX11-chr2-5692808-C-A	0	0	190		dCas9
AGGAGCAAT.CAGATCGAC_1	SOX11-chr2-5692808-C-A	0	0	129		dCas9
AGGAGCAAT.GAACGCTGT_1	SOX11-chr2-5692808-C-A	0	0	86		dCas9
AGGAGCAAT.TCCGTATAC_1	SOX11-chr2-5692808-C-A	0	0	146		dCas9
AGGAGCAAT.TTGCCAGAT_1	SOX11-chr2-5692808-C-A	0	0	58		dCas9
AGGAGGTGA.AGAGCCGCA_1	SOX11-chr2-5692808-C-A	0	0	188		dCas9
AGGAGGTGA.AGAGCGCGA_1	SOX11-chr2-5692808-C-A	0	0	419		dCas9
AGGAGGTGA.TATGAGACC_1	SOX11-chr2-5692808-C-A	0	0	236		dCas9
AGGATCATG.AGCCTCTAG_1	SOX11-chr2-5692808-C-A	0	0	203		dCas9
AGGATCTCA.TTCAGTGCC_1	SOX11-chr2-5692808-C-A	0	0	100		dCas9
AGGATGCGT.CTATGGATG_1	SOX11-chr2-5692808-C-A	0	0	32		dCas9
AGGATGCGT.GTACAATGC_1	SOX11-chr2-5692808-C-A	0	0	286		dCas9
AGGATTACT.ACTCCTGAG_1	SOX11-chr2-5692808-C-A		0	8		dCas9
AGGATTACT.TCACGCGAC_1	SOX11-chr2-5692808-C-A	0	0	388		dCas9
AGGTACCAA.ACAAGAATG_1	SOX11-chr2-5692808-C-A	0	0	383		dCas9
AGGTACCAA.CCTGTCATT_1	SOX11-chr2-5692808-C-A	0	0	59		dCas9
AGGTACCAA.CGTACACAC_1	SOX11-chr2-5692808-C-A	0	0	308		dCas9
AGGTACCAA.TCCAATCAT_1	SOX11-chr2-5692808-C-A	0	0	282		dCas9
AGGTCACGT.ACGAGAGCA_1	SOX11-chr2-5692808-C-A	0	0	281		dCas9
AGGTCACGT.ACGGACCAT_1	SOX11-chr2-5692808-C-A	0	0	59		dCas9
AGGTCACGT.CTTAAGTTG_1	SOX11-chr2-5692808-C-A	0	0	86		dCas9
AGGTCAGCA.CTACGTTGG_1	SOX11-chr2-5692808-C-A	0	0	277		dCas9
AGGTCAGCA.TCTATGACA_1	SOX11-chr2-5692808-C-A	0	0	129		dCas9
AGGTCCGTC.CTCTCGATA_1	SOX11-chr2-5692808-C-A	0	0	48		dCas9
AGGTCCGTC.TATGCCTTC_1	SOX11-chr2-5692808-C-A	0	0	229		dCas9
AGGTGCGAG.ACCACTAGG_1	SOX11-chr2-5692808-C-A		0	9		dCas9
AGGTGCGAG.TCCGATAAC_1	SOX11-chr2-5692808-C-A	0	0	69		dCas9
AGGTGCGAG.TTAAGTGGT_1	SOX11-chr2-5692808-C-A	0	0	71		dCas9
AGGTGTACA.CGATTCGAG_1	SOX11-chr2-5692808-C-A			0		dCas9
AGTAACGTA.CAACGATCG_1	SOX11-chr2-5692808-C-A	0	0	200		dCas9
AGTAAGCCA.GGTAGTGTT_1	SOX11-chr2-5692808-C-A	0	0	108		dCas9
AGTAATCAG.AAGCAGCAT_1	SOX11-chr2-5692808-C-A	0	0	40		dCas9
AGTAATCAG.CAATGTGCT_1	SOX11-chr2-5692808-C-A	0	0	97		dCas9
AGTAATGGT.TGACCTATG_1	SOX11-chr2-5692808-C-A		0	2		dCas9
AGTACGAAT.AAGAGAACT_1	SOX11-chr2-5692808-C-A	0	0	59		dCas9
AGTACGAAT.AGGATTACT_1	SOX11-chr2-5692808-C-A	0	0	228		dCas9
AGTACGAAT.CTTGGATCA_1	SOX11-chr2-5692808-C-A			0		dCas9
AGTACGAAT.GAGGTCACG_1	SOX11-chr2-5692808-C-A	0	0	168		dCas9
AGTACTACA.CCGGTGGTT_1	SOX11-chr2-5692808-C-A	0	0	318		dCas9
AGTACTCTC.ACTGTAATC_1	SOX11-chr2-5692808-C-A	0	0	216		dCas9
AGTACTCTC.CCACGTTCT_1	SOX11-chr2-5692808-C-A	0	0	113		dCas9
AGTATGACG.AAGCTGGTC_1	SOX11-chr2-5692808-C-A	0	0	280		dCas9
AGTATGACG.CACAACCAG_1	SOX11-chr2-5692808-C-A	0	0	73		dCas9
AGTATGACG.TAATGTAGC_1	SOX11-chr2-5692808-C-A	0	0	36		dCas9
AGTCAGTTG.CATGGTCGA_1	SOX11-chr2-5692808-C-A	0	0	135		dCas9
AGTCAGTTG.TTGCTCTGC_1	SOX11-chr2-5692808-C-A	0	0	25		dCas9
AGTCATACT.CCGTTAGAC_1	SOX11-chr2-5692808-C-A	0	0	232		dCas9
AGTCATACT.CGATACTCT_1	SOX11-chr2-5692808-C-A	0	0	133		dCas9
AGTCCAGTG.TATCCTCAG_1	SOX11-chr2-5692808-C-A	0	0	144		dCas9
AGTCCAGTG.TTCCATACC_1	SOX11-chr2-5692808-C-A	0	0	55		dCas9
AGTCGATCA.ATCTGCGTA_1	SOX11-chr2-5692808-C-A	0	0	77		dCas9
AGTCGATCA.CGTACATCT_1	SOX11-chr2-5692808-C-A	0	0	21		dCas9
AGTCGCCGA.CCGCAGCTA_1	SOX11-chr2-5692808-C-A	0	0	24		dCas9
AGTCGCGAC.AGGATCATG_1	SOX11-chr2-5692808-C-A	0	0	35		dCas9
AGTCTAAGC.GGTAACTAC_1	SOX11-chr2-5692808-C-A	0	0	11		dCas9
AGTGAACGG.AAGGATACG_1	SOX11-chr2-5692808-C-A	0	0	97		dCas9
AGTGAACGG.ATCGCCTCT_1	SOX11-chr2-5692808-C-A	0	0	239		dCas9
AGTGACGAT.CTTGATCTA_1	SOX11-chr2-5692808-C-A	0	0	300		dCas9
AGTGGAATG.GCGTGAGCT_1	SOX11-chr2-5692808-C-A	0	0	81		dCas9
AGTGTCTCT.AGCACCGTG_1	SOX11-chr2-5692808-C-A	0	0	193		dCas9
AGTGTCTCT.CCTTGCTTG_1	SOX11-chr2-5692808-C-A	0	0	189		dCas9
AGTGTGCAC.GCACTGGAT_1	SOX11-chr2-5692808-C-A	0	0	458		dCas9
AGTGTTCTG.ACGATGGAA_1	SOX11-chr2-5692808-C-A	0	0	515		dCas9
AGTGTTCTG.AGGTCACGT_1	SOX11-chr2-5692808-C-A	0	0	206		dCas9
AGTGTTCTG.CATACAACC_1	SOX11-chr2-5692808-C-A		0	3		dCas9
AGTTAGGTC.AGTGATGCG_1	SOX11-chr2-5692808-C-A	0	0	168		dCas9
AGTTCAACC.CCGCAACAC_1	SOX11-chr2-5692808-C-A	0	0	13		dCas9
AGTTCAACC.TATGTACCT_1	SOX11-chr2-5692808-C-A	0	0	141		dCas9
AGTTCAACC.TTCGGAGTC_1	SOX11-chr2-5692808-C-A	0	0	175		dCas9
AGTTCGATA.AACGGAGAT_1	SOX11-chr2-5692808-C-A	0	0	84		dCas9
AGTTCGATA.AGTAACGTA_1	SOX11-chr2-5692808-C-A	0	0	47		dCas9
AGTTCGATA.AGTCCGTGT_1	SOX11-chr2-5692808-C-A	0	0	14		dCas9
AGTTCGATA.CTCTAAGAG_1	SOX11-chr2-5692808-C-A	0	0	96		dCas9
AGTTGAGCG.TGTATCGTG_1	SOX11-chr2-5692808-C-A	0	0	67		dCas9
AGTTGTGTA.ACCATACTT_1	SOX11-chr2-5692808-C-A	0	0	57		dCas9
AGTTGTGTA.ACGGTGCCT_1	SOX11-chr2-5692808-C-A		0	9		dCas9
AGTTGTGTA.GCAACACCT_1	SOX11-chr2-5692808-C-A	0	0	64		dCas9
AGTTGTGTA.TCGGACAGT_1	SOX11-chr2-5692808-C-A	0	0	191		dCas9
ATAACGACA.ACACCACAT_1	SOX11-chr2-5692808-C-A	0	0	337		dCas9
ATAACGACA.AGATGTTGG_1	SOX11-chr2-5692808-C-A	0	0	174		dCas9
ATAACGACA.CCGGTGGTT_1	SOX11-chr2-5692808-C-A	0	0	101		dCas9
ATAACGACA.TCCTGTGGA_1	SOX11-chr2-5692808-C-A	0	0	72		dCas9
ATAAGACAG.ACTTCTAAC_1	SOX11-chr2-5692808-C-A	0	0	55		dCas9
ATAATCGAG.CCGGTTCTA_1	SOX11-chr2-5692808-C-A	0	0	285		dCas9
ATAATGTGG.ATCTCGTGA_1	SOX11-chr2-5692808-C-A	0	0	165		dCas9
ATAATGTGG.GCTGACAGA_1	SOX11-chr2-5692808-C-A	0	0	15		dCas9
ATAATGTGG.TCGGACAGT_1	SOX11-chr2-5692808-C-A	0	0	96		dCas9
ATACAACCG.CCTGTCGAC_1	SOX11-chr2-5692808-C-A	0	0	95		dCas9
ATACAACCG.GCCTTATCT_1	SOX11-chr2-5692808-C-A	0	0	467		dCas9
ATACCGAAG.AACAACCTA_1	SOX11-chr2-5692808-C-A	0	0	117		dCas9
ATACCGAAG.AGTTGCCTT_1	SOX11-chr2-5692808-C-A	0	0	87		dCas9
ATACCGCTT.GCTTCTACG_1	SOX11-chr2-5692808-C-A	0	0	185		dCas9
ATACGAGGT.CGTTGATCC_1	SOX11-chr2-5692808-C-A	0	0	209		dCas9
ATACTTGCT.GCCTGGAAT_1	SOX11-chr2-5692808-C-A	0	0	79		dCas9
ATAGACCGA.GGATAGTCA_1	SOX11-chr2-5692808-C-A	0	0	81		dCas9
ATAGAGCAG.ATCCTGCCT_1	SOX11-chr2-5692808-C-A	0	0	31		dCas9
ATAGAGCAG.GACACGCAA_1	SOX11-chr2-5692808-C-A	0	0	220		dCas9
ATAGAGCAG.GTTAGTCAA_1	SOX11-chr2-5692808-C-A	0	0	164		dCas9
ATAGCCTAA.AGTGTTCTG_1	SOX11-chr2-5692808-C-A	0	0	77		dCas9
ATAGTCTCC.GATCCGCAC_1	SOX11-chr2-5692808-C-A	0	0	335		dCas9
ATAGTGGTT.ATCAGGATG_1	SOX11-chr2-5692808-C-A	0	0	48		dCas9
ATATAGCGT.CCGGTGGTT_1	SOX11-chr2-5692808-C-A	0	0	106		dCas9
ATATCAGCC.CCATACGAT_1	SOX11-chr2-5692808-C-A	0	0	151		dCas9
ATATCAGCC.CCTCAGGTG_1	SOX11-chr2-5692808-C-A	0	0	107		dCas9
ATATGCAGC.TCCAATCAT_1	SOX11-chr2-5692808-C-A	0	0	213		dCas9
ATATGTCCA.AGGTCACGT_1	SOX11-chr2-5692808-C-A	0	0	335		dCas9
ATATGTCCA.CCAGGAGTT_1	SOX11-chr2-5692808-C-A	0	0	98		dCas9
ATATGTCCA.CCGTCAGGT_1	SOX11-chr2-5692808-C-A	0	0	314		dCas9
ATATGTCCA.GACGTAGCA_1	SOX11-chr2-5692808-C-A	0	0	78		dCas9
ATATGTCCA.TGGATTAGC_1	SOX11-chr2-5692808-C-A	0	0	59		dCas9
ATATTCGCA.ATCCGTCTC_1	SOX11-chr2-5692808-C-A	0	0	537		dCas9
ATATTCGCA.GTTGACCAT_1	SOX11-chr2-5692808-C-A	0	0	137		dCas9
ATCAAGCAT.ACCTGTACC_1	SOX11-chr2-5692808-C-A	0	0	165		dCas9
ATCAAGCAT.AGAGCGCGA_1	SOX11-chr2-5692808-C-A		0	8		dCas9
ATCAAGCAT.GTTCACTCC_1	SOX11-chr2-5692808-C-A		0	2		dCas9
ATCAAGCAT.TATTCAACG_1	SOX11-chr2-5692808-C-A	0	0	400		dCas9
ATCACCGCA.AGTTACAAG_1	SOX11-chr2-5692808-C-A	0	0	51		dCas9
ATCACCGCA.GTGTCTGGA_1	SOX11-chr2-5692808-C-A	0	0	41		dCas9
ATCACCGCA.TCTAATACC_1	SOX11-chr2-5692808-C-A	0	0	108		dCas9
ATCACTTCC.AAGCTGGTC_1	SOX11-chr2-5692808-C-A	0	0	447		dCas9
ATCACTTCC.AGCGTCGTC_1	SOX11-chr2-5692808-C-A	0	0	451		dCas9
ATCACTTCC.TAGTGCACT_1	SOX11-chr2-5692808-C-A	0	0	343		dCas9
ATCAGGATG.ACACCGCCA_1	SOX11-chr2-5692808-C-A	0	0	176		dCas9
ATCAGGATG.ACAGGTATC_1	SOX11-chr2-5692808-C-A	0	0	396		dCas9
ATCAGGATG.TATCTGTCA_1	SOX11-chr2-5692808-C-A	0	0	20		dCas9
ATCAGTCGA.GGTAGTGTT_1	SOX11-chr2-5692808-C-A	0	0	171		dCas9
ATCATAGAC.ACGCTATGT_1	SOX11-chr2-5692808-C-A		0	4		dCas9
ATCATAGAC.TGTAACAGT_1	SOX11-chr2-5692808-C-A	0	0	236		dCas9
ATCATGTTC.GTCGAGTAC_1	SOX11-chr2-5692808-C-A	0	0	92		dCas9
ATCATTACG.CATCTCACG_1	SOX11-chr2-5692808-C-A	0	0	317		dCas9
ATCATTACG.TGCATCGGA_1	SOX11-chr2-5692808-C-A	0	0	136		dCas9
ATCCAATGA.AAGTCATGA_1	SOX11-chr2-5692808-C-A	0	0	445		dCas9
ATCCAATGA.GGAACCTAG_1	SOX11-chr2-5692808-C-A	0	0	110		dCas9
ATCCAATGA.GTGACGTAA_1	SOX11-chr2-5692808-C-A	0	0	118		dCas9
ATCCACAGT.GCCATACAA_1	SOX11-chr2-5692808-C-A	0	0	279		dCas9
ATCCATTAG.GGTCGGATA_1	SOX11-chr2-5692808-C-A	0	0	72		dCas9
ATCCGACCA.ATGCCTGTC_1	SOX11-chr2-5692808-C-A	0	0	37		dCas9
ATCCGACCA.TAACTCCGA_1	SOX11-chr2-5692808-C-A	0	0	274		dCas9
ATCCGACCA.TACTAGTAG_1	SOX11-chr2-5692808-C-A	0	0	180		dCas9
ATCCGACCA.TCGCTTAAC_1	SOX11-chr2-5692808-C-A	0	0	71		dCas9
ATCCGACCA.TTGAGCTCT_1	SOX11-chr2-5692808-C-A	0	0	46		dCas9
ATCCGGTCC.ATGAGATCC_1	SOX11-chr2-5692808-C-A	0	0	49		dCas9
ATCCGGTCC.CGTACACAC_1	SOX11-chr2-5692808-C-A	0	0	85		dCas9
ATCCGTCTC.ACAATTCGG_1	SOX11-chr2-5692808-C-A	0	0	36		dCas9
ATCCGTCTC.CAATCATAC_1	SOX11-chr2-5692808-C-A	0	0	126		dCas9
ATCCGTCTC.CCACGAAGG_1	SOX11-chr2-5692808-C-A	0	0	592		dCas9
ATCCGTCTC.TACAACACC_1	SOX11-chr2-5692808-C-A	0	0	198		dCas9
ATCCTCCGA.TGGATAGGT_1	SOX11-chr2-5692808-C-A	0	0	239		dCas9
ATCCTCCGA.TTGTTAGAG_1	SOX11-chr2-5692808-C-A	0	0	72		dCas9
ATCCTGCCT.CCTTGTTGC_1	SOX11-chr2-5692808-C-A	0	0	21		dCas9
ATCCTGCCT.CGCATCTAC_1	SOX11-chr2-5692808-C-A	0	0	317		dCas9
ATCCTGCCT.GTAGTGGAG_1	SOX11-chr2-5692808-C-A	0	0	90		dCas9
ATCGAATCG.TCCAACGTG_1	SOX11-chr2-5692808-C-A	0	0	406		dCas9
ATCGCCTCT.ATGAGGTAT_1	SOX11-chr2-5692808-C-A	0	0	47		dCas9
ATCGCCTCT.TCTATGACA_1	SOX11-chr2-5692808-C-A	0	0	300		dCas9
ATCGTAGTG.CAACCTGGT_1	SOX11-chr2-5692808-C-A			0		dCas9
ATCTACATC.ACAAGGTAC_1	SOX11-chr2-5692808-C-A	0	0	434		dCas9
ATCTACATC.TAACGGATA_1	SOX11-chr2-5692808-C-A	0	0	156		dCas9
ATCTACATC.TGACCTCCT_1	SOX11-chr2-5692808-C-A	0	0	286		dCas9
ATCTAGGTT.TAGTCAGAC_1	SOX11-chr2-5692808-C-A	0	0	186		dCas9
ATCTAGGTT.TCCGATCTG_1	SOX11-chr2-5692808-C-A	0	0	111		dCas9
ATCTCGAAC.ACTCATTCA_1	SOX11-chr2-5692808-C-A	0	0	140		dCas9
ATCTCGAAC.ATGGACGTT_1	SOX11-chr2-5692808-C-A	0	0	28		dCas9
ATCTCGAAC.TATGTACCT_1	SOX11-chr2-5692808-C-A	0	0	40		dCas9
ATCTCGTGA.AACAGCAGT_1	SOX11-chr2-5692808-C-A	0	0	13		dCas9
ATCTCGTGA.CATACAACC_1	SOX11-chr2-5692808-C-A	0	0	234		dCas9
ATCTCTGCT.CGCCACCAT_1	SOX11-chr2-5692808-C-A	0	0	134		dCas9
ATCTCTGCT.GACGTCAAT_1	SOX11-chr2-5692808-C-A	0	0	439		dCas9
ATCTCTGCT.GGAATTGGA_1	SOX11-chr2-5692808-C-A	0	0	87		dCas9
ATCTCTGCT.GTTGACGTG_1	SOX11-chr2-5692808-C-A	0	0	153		dCas9
ATCTCTGCT.TAGCACACG_1	SOX11-chr2-5692808-C-A	0	0	39		dCas9
ATCTGCGTA.TCTAGCTGG_1	SOX11-chr2-5692808-C-A	0	0	54		dCas9
ATCTGGTAG.AGGATCATG_1	SOX11-chr2-5692808-C-A	0	0	266		dCas9
ATCTGGTAG.CCGATCTCT_1	SOX11-chr2-5692808-C-A	0	0	197		dCas9
ATCTTACAG.TAAGCCATT_1	SOX11-chr2-5692808-C-A	0	0	465		dCas9
ATGAACTAG.GCGCTACCT_1	SOX11-chr2-5692808-C-A	0	0	57		dCas9
ATGACACAA.CTCTCGATA_1	SOX11-chr2-5692808-C-A	0	0	325		dCas9
ATGACACAA.CTTGTAACG_1	SOX11-chr2-5692808-C-A	0	0	295		dCas9
ATGAGATCC.CTTCGTGCA_1	SOX11-chr2-5692808-C-A	0	0	148		dCas9
ATGAGATCC.GTGGTACGG_1	SOX11-chr2-5692808-C-A	0	0	215		dCas9
ATGAGATCC.TACTTACCA_1	SOX11-chr2-5692808-C-A	0	0	474		dCas9
ATGAGTGTG.AATGCAGCG_1	SOX11-chr2-5692808-C-A	0	0	106		dCas9
ATGAGTGTG.ACTAACCGA_1	SOX11-chr2-5692808-C-A	0	0	161		dCas9
ATGAGTGTG.AGCTTCGAT_1	SOX11-chr2-5692808-C-A	0	0	52		dCas9
ATGATAGCT.CTCTCGATA_1	SOX11-chr2-5692808-C-A	0	0	414		dCas9
ATGATAGCT.TAGCGCAGC_1	SOX11-chr2-5692808-C-A	0	0	319		dCas9
ATGATAGCT.TTAAGTGGT_1	SOX11-chr2-5692808-C-A	0	0	37		dCas9
ATGCAGTTC.ACCGGTTAC_1	SOX11-chr2-5692808-C-A	0	0	192		dCas9
ATGCAGTTC.GCGCTCTAT_1	SOX11-chr2-5692808-C-A	0	0	76		dCas9
ATGCAGTTC.TTCATTCGC_1	SOX11-chr2-5692808-C-A	0	0	37		dCas9
ATGCGCCGT.AATCGTGTT_1	SOX11-chr2-5692808-C-A	0	0	383		dCas9
ATGCGCCGT.ACAATTCGG_1	SOX11-chr2-5692808-C-A	0	0	134		dCas9
ATGCGCCGT.TTCATTCGC_1	SOX11-chr2-5692808-C-A	0	0	36		dCas9
ATGCGGATT.CATTATGTC_1	SOX11-chr2-5692808-C-A	0	0	209		dCas9
ATGCGGATT.CCAAGCGAG_1	SOX11-chr2-5692808-C-A	0	0	187		dCas9
ATGCTCACC.CGCATCTAC_1	SOX11-chr2-5692808-C-A	0	0	147		dCas9
ATGCTTCAG.ATCTTACAG_1	SOX11-chr2-5692808-C-A	0	0	12		dCas9
ATGCTTCAG.GTACGCGAT_1	SOX11-chr2-5692808-C-A	0	0	280		dCas9
ATGGACGTT.TCAATCTAG_1	SOX11-chr2-5692808-C-A			0		dCas9
ATGGAGAGT.CAATACCAC_1	SOX11-chr2-5692808-C-A	0	0	208		dCas9
ATGGAGAGT.CACGTAGAC_1	SOX11-chr2-5692808-C-A	0	0	42		dCas9
ATGGAGGAA.TGATTGCTG_1	SOX11-chr2-5692808-C-A	0	0	230		dCas9
ATGGATATC.ACTTCTTGG_1	SOX11-chr2-5692808-C-A	0	0	324		dCas9
ATGGTTCGA.CGTGAGACT_1	SOX11-chr2-5692808-C-A	0	0	13		dCas9
ATGGTTCGA.GGTCGGATA_1	SOX11-chr2-5692808-C-A	0	0	328		dCas9
ATGTCCTCC.GGATACCTA_1	SOX11-chr2-5692808-C-A	0	0	410		dCas9
ATGTCCTCC.GGTGTGACC_1	SOX11-chr2-5692808-C-A	0	0	69		dCas9
ATGTCGCCT.CATCCTCTC_1	SOX11-chr2-5692808-C-A	0	0	52		dCas9
ATGTCGCCT.CGACCTAGC_1	SOX11-chr2-5692808-C-A	0	0	85		dCas9
ATTAAGACC.AAGGATACG_1	SOX11-chr2-5692808-C-A	0	0	179		dCas9
ATTAAGACC.CCGAAGCGT_1	SOX11-chr2-5692808-C-A	0	0	629		dCas9
ATTAAGACC.CGATTGAAC_1	SOX11-chr2-5692808-C-A	0	0	31		dCas9
ATTAGCGGT.TCACATACT_1	SOX11-chr2-5692808-C-A	0	0	36		dCas9
ATTATGCAG.CAGTTACTG_1	SOX11-chr2-5692808-C-A		0	9		dCas9
ATTCACCTC.CGTTAATGG_1	SOX11-chr2-5692808-C-A	0	0	66		dCas9
ATTCACCTC.TCGGACAGT_1	SOX11-chr2-5692808-C-A	0	0	424		dCas9
ATTCATGTG.GACACGCAA_1	SOX11-chr2-5692808-C-A	0	0	227		dCas9
ATTCATGTG.GATTAGTGT_1	SOX11-chr2-5692808-C-A	0	0	578		dCas9
ATTCATGTG.TGTGCTAAC_1	SOX11-chr2-5692808-C-A	0	0	102		dCas9
ATTCCGTAC.CAGTGCCAT_1	SOX11-chr2-5692808-C-A	0	0	118		dCas9
ATTCCGTAC.TAGTGATCC_1	SOX11-chr2-5692808-C-A	0	0	246		dCas9
ATTCCTACG.GTCTCCAGG_1	SOX11-chr2-5692808-C-A	0	0	97		dCas9
ATTCCTACG.TAGGAGGAT_1	SOX11-chr2-5692808-C-A	0	0	95		dCas9
ATTCCTACG.TATGATGTG_1	SOX11-chr2-5692808-C-A	0	0	224		dCas9
ATTCGCTTA.CGGTGTTAC_1	SOX11-chr2-5692808-C-A	0	0	148		dCas9
ATTCGCTTA.TCCAGAACG_1	SOX11-chr2-5692808-C-A	0	0	191		dCas9
ATTCTCTGG.GCAACACCT_1	SOX11-chr2-5692808-C-A	0	0	241		dCas9
ATTCTCTGG.GCCGAACCA_1	SOX11-chr2-5692808-C-A	0	0	64		dCas9
ATTGACACG.ATCTAGGTT_1	SOX11-chr2-5692808-C-A	0	0	53		dCas9
ATTGATCAC.CGCCATTAC_1	SOX11-chr2-5692808-C-A	0	0	274		dCas9
ATTGATCAC.TAACCGTGA_1	SOX11-chr2-5692808-C-A	0	0	111		dCas9
ATTGCCGAC.CTGGACTAA_1	SOX11-chr2-5692808-C-A	0	0	13		dCas9
ATTGCGCTA.ATGAGGTAT_1	SOX11-chr2-5692808-C-A	0	0	80		dCas9
ATTGCGCTA.CCGTCAGGT_1	SOX11-chr2-5692808-C-A	0	0	194		dCas9
ATTGCGCTA.CCTTCGAGC_1	SOX11-chr2-5692808-C-A	0	0	33		dCas9
ATTGGTTCC.ACAGGAACT_1	SOX11-chr2-5692808-C-A	0	0	195		dCas9
ATTGGTTCC.GGTCGGTCT_1	SOX11-chr2-5692808-C-A		0	6		dCas9
ATTGGTTCC.GTGGACTGG_1	SOX11-chr2-5692808-C-A	0	0	204		dCas9
CAACACCTA.CTGGACTAA_1	SOX11-chr2-5692808-C-A	0	0	172		dCas9
CAACACTCC.GTGCACGAG_1	SOX11-chr2-5692808-C-A	0	0	15		dCas9
CAACCGGTC.ACCAGCGTT_1	SOX11-chr2-5692808-C-A	0	0	88		dCas9
CAACCGGTC.TCCTCGTCG_1	SOX11-chr2-5692808-C-A	0	0	251		dCas9
CAACCTGGT.CGAGTAGCA_1	SOX11-chr2-5692808-C-A	0	0	311		dCas9
CAACGATCG.CCTGACCTC_1	SOX11-chr2-5692808-C-A	0	0	16		dCas9
CAACGTCTT.ACTGGTGCT_1	SOX11-chr2-5692808-C-A		0	6		dCas9
CAACTCCAG.CCTGTCGAC_1	SOX11-chr2-5692808-C-A	0	0	30		dCas9
CAACTCCAG.GATCTGAAT_1	SOX11-chr2-5692808-C-A	0	0	28		dCas9
CAACTCCAG.GTCAGTTGT_1	SOX11-chr2-5692808-C-A	0	0	23		dCas9
CAAGAACCG.AATTGGATC_1	SOX11-chr2-5692808-C-A	0	0	60		dCas9
CAAGAGAGT.AAGGAAGTC_1	SOX11-chr2-5692808-C-A	0	0	228		dCas9
CAAGCCTCG.CTAGTGCTG_1	SOX11-chr2-5692808-C-A	0	0	636		dCas9
CAAGCGCAT.TAATTCGTG_1	SOX11-chr2-5692808-C-A	0	0	532		dCas9
CAAGCTGCA.ATGCGTGGA_1	SOX11-chr2-5692808-C-A	0	0	295		dCas9
CAAGGTGTG.TAAGCCATT_1	SOX11-chr2-5692808-C-A	0	0	309		dCas9
CAAGGTGTG.TGATACCGT_1	SOX11-chr2-5692808-C-A	0	0	59		dCas9
CAAGTACGA.CCACGAAGG_1	SOX11-chr2-5692808-C-A	0	0	175		dCas9
CAAGTCACT.TAATCTGGA_1	SOX11-chr2-5692808-C-A	0	0	165		dCas9
CAAGTCACT.TAGCACACG_1	SOX11-chr2-5692808-C-A	0	0	183		dCas9
CAAGTCACT.TCCAAGTAA_1	SOX11-chr2-5692808-C-A	0	0	136		dCas9
CAAGTCGAA.CCTACTAGA_1	SOX11-chr2-5692808-C-A	0	0	158		dCas9
CAAGTCGAA.GTGAATGCC_1	SOX11-chr2-5692808-C-A	0	0	350		dCas9
CAATACCAC.TAGTGCACT_1	SOX11-chr2-5692808-C-A	0	0	33		dCas9
CAATCAAGT.CCTGACCTC_1	SOX11-chr2-5692808-C-A	0	0	170		dCas9
CAATCAAGT.GCATACATG_1	SOX11-chr2-5692808-C-A	0	0	362		dCas9
CAATCATAC.AGAAGCTGC_1	SOX11-chr2-5692808-C-A	0	0	220		dCas9
CAATCATAC.CTCAGTGAT_1	SOX11-chr2-5692808-C-A	0	0	33		dCas9
CAATGCATT.AATCCGCTG_1	SOX11-chr2-5692808-C-A	0	0	27		dCas9
CAATGCATT.CTGATGCAC_1	SOX11-chr2-5692808-C-A	0	0	130		dCas9
CAATGCATT.GACACGCAA_1	SOX11-chr2-5692808-C-A	0	0	303		dCas9
CAATGTGCT.GGTCCTAAG_1	SOX11-chr2-5692808-C-A	0	0	58		dCas9
CAATGTGCT.TAAGTGTAG_1	SOX11-chr2-5692808-C-A	0	0	22		dCas9
CAATTGTCT.TACTTCCAG_1	SOX11-chr2-5692808-C-A	0	0	166		dCas9
CAATTGTCT.TCAAGCGTA_1	SOX11-chr2-5692808-C-A	0	0	133		dCas9
CACAACCAG.CTTGGATCA_1	SOX11-chr2-5692808-C-A	0	0	391		dCas9
CACAACGCT.CAAGGTGTG_1	SOX11-chr2-5692808-C-A	0	0	132		dCas9
CACAACGCT.CCATACGAT_1	SOX11-chr2-5692808-C-A	0	0	198		dCas9
CACAACGCT.GATGTCTAG_1	SOX11-chr2-5692808-C-A	0	0	40		dCas9
CACACCACA.AGACCACGC_1	SOX11-chr2-5692808-C-A	0	0	321		dCas9
CACACCACA.ATGGAGAGT_1	SOX11-chr2-5692808-C-A	0	0	466		dCas9
CACACCACA.GGTTAGATG_1	SOX11-chr2-5692808-C-A	0	0	87		dCas9
CACACCTGT.GCCAACAAT_1	SOX11-chr2-5692808-C-A	0	0	122		dCas9
CACACCTGT.TACCTCACT_1	SOX11-chr2-5692808-C-A	0	0	307		dCas9
CACAGCGAA.AGCTGCACT_1	SOX11-chr2-5692808-C-A	0	0	98		dCas9
CACAGCGAA.CAGGAGCCT_1	SOX11-chr2-5692808-C-A	0	0	122		dCas9
CACAGCGAA.GACGTCAAT_1	SOX11-chr2-5692808-C-A	0	0	135		dCas9
CACAGCGAA.TATTGCTAC_1	SOX11-chr2-5692808-C-A	0	0	73		dCas9
CACAGCGAA.TGAACCAAT_1	SOX11-chr2-5692808-C-A	0	0	22		dCas9
CACATGTGC.AGAAGTAAC_1	SOX11-chr2-5692808-C-A	0	0	31		dCas9
CACATGTGC.GCATACATG_1	SOX11-chr2-5692808-C-A	0	0	638		dCas9
CACATTCTG.GCGTGATAC_1	SOX11-chr2-5692808-C-A	0	0	169		dCas9
CACCAAGAT.CTCCGCATT_1	SOX11-chr2-5692808-C-A	0	0	240		dCas9
CACCAAGAT.TATTCAACG_1	SOX11-chr2-5692808-C-A	0	0	150		dCas9
CACCAAGAT.TCTTGGTAG_1	SOX11-chr2-5692808-C-A	0	0	226		dCas9
CACCAGAAG.ATCATGTTC_1	SOX11-chr2-5692808-C-A	0	0	109		dCas9
CACCTACGC.CATAAGATC_1	SOX11-chr2-5692808-C-A	0	0	431		dCas9
CACCTACGC.GAATAAGAG_1	SOX11-chr2-5692808-C-A	0	0	49		dCas9
CACCTAGCG.GCGATGGTG_1	SOX11-chr2-5692808-C-A	0	0	75		dCas9
CACCTAGCG.TCCAATCAT_1	SOX11-chr2-5692808-C-A	0	0	33		dCas9
CACCTCAAC.CCTGTATCT_1	SOX11-chr2-5692808-C-A	0	0	79		dCas9
CACCTCGGA.AGTGACGAT_1	SOX11-chr2-5692808-C-A	0	0	20		dCas9
CACCTCGGA.ATCATGTTC_1	SOX11-chr2-5692808-C-A		0	10		dCas9
CACCTCGGA.CAATCATAC_1	SOX11-chr2-5692808-C-A	0	0	278		dCas9
CACCTCGGA.TGCGATACT_1	SOX11-chr2-5692808-C-A	0	0	59		dCas9
CACCTTCCT.ACTCCGTCG_1	SOX11-chr2-5692808-C-A	0	0	53		dCas9
CACCTTCCT.TGTAACAGT_1	SOX11-chr2-5692808-C-A	0	0	284		dCas9
CACGACTCA.ACCAGCGTT_1	SOX11-chr2-5692808-C-A	0	0	22		dCas9
CACGACTCA.GCGGACGAA_1	SOX11-chr2-5692808-C-A	0	0	340		dCas9
CACGCGTAA.ATGAACTAG_1	SOX11-chr2-5692808-C-A	0	0	54		dCas9
CACGGAAGT.CATTCGAAT_1	SOX11-chr2-5692808-C-A	0	0	313		dCas9
CACGGATAG.AAGGATACG_1	SOX11-chr2-5692808-C-A	0	0	132		dCas9
CACGGATAG.TCCAACGTG_1	SOX11-chr2-5692808-C-A	0	0	39		dCas9
CACGTAGAC.ACATTCCAC_1	SOX11-chr2-5692808-C-A		0	4		dCas9
CACGTAGAC.GTGGAGGTC_1	SOX11-chr2-5692808-C-A	0	0	379		dCas9
CACGTAGAC.GTTAATTCG_1	SOX11-chr2-5692808-C-A	0	0	483		dCas9
CACGTAGAC.TACAACACC_1	SOX11-chr2-5692808-C-A	0	0	37		dCas9
CACGTAGAC.TCCTTCAAC_1	SOX11-chr2-5692808-C-A	0	0	42		dCas9
CACGTAGAC.TGTGTAGAG_1	SOX11-chr2-5692808-C-A	0	0	99		dCas9
CACGTAGAC.TTAGGAAGG_1	SOX11-chr2-5692808-C-A	0	0	282		dCas9
CACGTCATA.GTCACAGAG_1	SOX11-chr2-5692808-C-A	0	0	302		dCas9
CACTACAGG.TTGTTAGAG_1	SOX11-chr2-5692808-C-A	0	0	59		dCas9
CACTAGACT.GCTTAGAAC_1	SOX11-chr2-5692808-C-A	0	0	23		dCas9
CACTGCTTA.CTGTCACTT_1	SOX11-chr2-5692808-C-A	0	0	42		dCas9
CACTGGTCC.AGATGTTGG_1	SOX11-chr2-5692808-C-A	0	0	341		dCas9
CACTGTATC.CCGCAACAC_1	SOX11-chr2-5692808-C-A	0	0	205		dCas9
CACTTCCTT.CAGTCTAAC_1	SOX11-chr2-5692808-C-A	0	0	223		dCas9
CACTTCCTT.TTAAGTGGT_1	SOX11-chr2-5692808-C-A	0	0	119		dCas9
CAGAAGTGA.CAAGCTGCA_1	SOX11-chr2-5692808-C-A	0	0	24		dCas9
CAGAAGTGA.GGAGTACAG_1	SOX11-chr2-5692808-C-A	0	0	41		dCas9
CAGAGCACC.GCGCATTAC_1	SOX11-chr2-5692808-C-A	0	0	591		dCas9
CAGATCATT.ACCGCTGTG_1	SOX11-chr2-5692808-C-A		0	2		dCas9
CAGATCATT.GGTACGAGC_1	SOX11-chr2-5692808-C-A	0	0	82		dCas9
CAGATCGAC.ACCGTACGC_1	SOX11-chr2-5692808-C-A	0	0	41		dCas9
CAGATCGAC.GATTCCTCT_1	SOX11-chr2-5692808-C-A	0	0	21		dCas9
CAGCACGTG.GATTGAGTA_1	SOX11-chr2-5692808-C-A	0	0	89		dCas9
CAGCACGTG.TTCCTAAGG_1	SOX11-chr2-5692808-C-A	0	0	425		dCas9
CAGCAGTAC.ACATTGACA_1	SOX11-chr2-5692808-C-A	0	0	676		dCas9
CAGCAGTAC.TTCGTGATG_1	SOX11-chr2-5692808-C-A	0	0	228		dCas9
CAGCGACGT.CACAACGCT_1	SOX11-chr2-5692808-C-A	0	0	587		dCas9
CAGCGACGT.CATGGTCGA_1	SOX11-chr2-5692808-C-A	0	0	118		dCas9
CAGCGACGT.GCCATACAA_1	SOX11-chr2-5692808-C-A	0	0	68		dCas9
CAGCGACGT.GCGCTTCTC_1	SOX11-chr2-5692808-C-A	0	0	443		dCas9
CAGCGACGT.TGTTAAGCC_1	SOX11-chr2-5692808-C-A	0	0	47		dCas9
CAGCGTAAG.CTATCTTGA_1	SOX11-chr2-5692808-C-A	0	0	42		dCas9
CAGCGTAAG.TACCGCGTT_1	SOX11-chr2-5692808-C-A	0	0	198		dCas9
CAGCTAGTT.CTTCACTGT_1	SOX11-chr2-5692808-C-A	0	0	409		dCas9
CAGCTGGAG.CGATTGAAC_1	SOX11-chr2-5692808-C-A	0	0	137		dCas9
CAGCTTACC.ATCACCGCA_1	SOX11-chr2-5692808-C-A	0	0	60		dCas9
CAGCTTCGA.CTGCTTAGG_1	SOX11-chr2-5692808-C-A	0	0	108		dCas9
CAGCTTCGA.GGAGCATCT_1	SOX11-chr2-5692808-C-A	0	0	405		dCas9
CAGCTTCGA.TTCCAGATT_1	SOX11-chr2-5692808-C-A	0	0	76		dCas9
CAGGAGCCT.GGATGCGAA_1	SOX11-chr2-5692808-C-A	0	0	273		dCas9
CAGGATCAA.AATTAGAGG_1	SOX11-chr2-5692808-C-A	0	0	292		dCas9
CAGGATCAA.ATAGCCTAA_1	SOX11-chr2-5692808-C-A	0	0	54		dCas9
CAGGATCAA.TGTGCCATG_1	SOX11-chr2-5692808-C-A	0	0	192		dCas9
CAGGTATCG.ACACTAACG_1	SOX11-chr2-5692808-C-A	0	0	157		dCas9
CAGGTTGTC.GCAGCTTGA_1	SOX11-chr2-5692808-C-A	0	0	83		dCas9
CAGTAATGT.AAGGTGCTG_1	SOX11-chr2-5692808-C-A	0	0	323		dCas9
CAGTAATGT.ATAATCGAG_1	SOX11-chr2-5692808-C-A	0	0	67		dCas9
CAGTAATGT.GGTCGGATA_1	SOX11-chr2-5692808-C-A	0	0	116		dCas9
CAGTAATGT.TTACGGACC_1	SOX11-chr2-5692808-C-A	0	0	291		dCas9
CAGTATGAT.CATGGTTAC_1	SOX11-chr2-5692808-C-A	0	0	72		dCas9
CAGTCCTAA.ACATCGTCC_1	SOX11-chr2-5692808-C-A	0	0	346		dCas9
CAGTCGGTA.CCATACGAT_1	SOX11-chr2-5692808-C-A	0	0	32		dCas9
CAGTCTAAC.CTTCCGTGG_1	SOX11-chr2-5692808-C-A	0	0	250		dCas9
CAGTCTAAC.TGCGTATCT_1	SOX11-chr2-5692808-C-A	0	0	49		dCas9
CAGTGCCAT.ACGGACCAT_1	SOX11-chr2-5692808-C-A	0	0	18		dCas9
CAGTGCCAT.ATCTACATC_1	SOX11-chr2-5692808-C-A	0	0	169		dCas9
CAGTGCCAT.CCGTTAGAC_1	SOX11-chr2-5692808-C-A		0	1		dCas9
CAGTTACTG.TAGAGCGTC_1	SOX11-chr2-5692808-C-A	0	0	44		dCas9
CAGTTGAGT.GCCTGGAAT_1	SOX11-chr2-5692808-C-A	0	0	126		dCas9
CAGTTGAGT.TCGCTGATT_1	SOX11-chr2-5692808-C-A	0	0	87		dCas9
CATAAGATC.CTGCGTCAC_1	SOX11-chr2-5692808-C-A	0	0	25		dCas9
CATACAACC.CCACGAAGG_1	SOX11-chr2-5692808-C-A	0	0	12		dCas9
CATACAACC.GGTACTTCC_1	SOX11-chr2-5692808-C-A	0	0	173		dCas9
CATAGGTGT.ATACGAGGT_1	SOX11-chr2-5692808-C-A	0	0	363		dCas9
CATAGGTGT.TATGCCTTC_1	SOX11-chr2-5692808-C-A	0	0	203		dCas9
CATAGGTGT.TGGAGAGTG_1	SOX11-chr2-5692808-C-A	0	0	391		dCas9
CATAGTATG.CACGACTCA_1	SOX11-chr2-5692808-C-A	0	0	158		dCas9
CATATGCGA.ATAGTGGTT_1	SOX11-chr2-5692808-C-A	0	0	182		dCas9
CATATGCGA.GCTGTTCGG_1	SOX11-chr2-5692808-C-A	0	0	397		dCas9
CATATGTCG.AAGACTGGT_1	SOX11-chr2-5692808-C-A	0	0	263		dCas9
CATATGTCG.AGATGTTGG_1	SOX11-chr2-5692808-C-A	0	0	245		dCas9
CATATGTCG.CAGCACGTG_1	SOX11-chr2-5692808-C-A	0	0	22		dCas9
CATCAATAG.CATAATTGG_1	SOX11-chr2-5692808-C-A	0	0	106		dCas9
CATCCACCG.ACTGGACCA_1	SOX11-chr2-5692808-C-A	0	0	160		dCas9
CATCCACCG.GAAGGATCA_1	SOX11-chr2-5692808-C-A	0	0	495		dCas9
CATCCAGGA.CAACACTCC_1	SOX11-chr2-5692808-C-A	0	0	448		dCas9
CATCCAGGA.CTATACTAG_1	SOX11-chr2-5692808-C-A	0	0	83		dCas9
CATCCGACA.CTCGCTACG_1	SOX11-chr2-5692808-C-A	0	0	20		dCas9
CATCCGACA.GTAACAGTC_1	SOX11-chr2-5692808-C-A	0	0	526		dCas9
CATCCTCTC.GATCTACTT_1	SOX11-chr2-5692808-C-A	0	0	262		dCas9
CATCGAAGC.GTACAATGC_1	SOX11-chr2-5692808-C-A	0	0	231		dCas9
CATCGAAGC.GTGTCCGTG_1	SOX11-chr2-5692808-C-A	0	0	144		dCas9
CATCGAAGC.TTGATGAGT_1	SOX11-chr2-5692808-C-A	0	0	19		dCas9
CATCGCTGG.AACAGCAGT_1	SOX11-chr2-5692808-C-A	0	0	107		dCas9
CATCGCTGG.CGTGTGTGG_1	SOX11-chr2-5692808-C-A	0	0	187		dCas9
CATCGCTGG.GAACGCTGT_1	SOX11-chr2-5692808-C-A	0	0	46		dCas9
CATCTCACG.CAGCGACGT_1	SOX11-chr2-5692808-C-A	0	0	193		dCas9
CATCTCACG.TCCGATAAC_1	SOX11-chr2-5692808-C-A	0	0	281		dCas9
CATCTCGAT.CAGGAGCCT_1	SOX11-chr2-5692808-C-A	0	0	116		dCas9
CATCTCGAT.CGGTAGCTT_1	SOX11-chr2-5692808-C-A	0	0	212		dCas9
CATCTCGAT.GTAAGGTCC_1	SOX11-chr2-5692808-C-A	0	0	34		dCas9
CATGACGTT.AATCTGACC_1	SOX11-chr2-5692808-C-A	0	0	33		dCas9
CATGACGTT.CCAACAACA_1	SOX11-chr2-5692808-C-A	0	0	68		dCas9
CATGACGTT.GTGATGTGC_1	SOX11-chr2-5692808-C-A		0	7		dCas9
CATGCCAGT.AGAAGCTGC_1	SOX11-chr2-5692808-C-A	0	0	337		dCas9
CATGGACTC.TATCACCTG_1	SOX11-chr2-5692808-C-A	0	0	39		dCas9
CATGGTTAC.AATAACTCC_1	SOX11-chr2-5692808-C-A	0	0	185		dCas9
CATGGTTAC.AGAGAGTGG_1	SOX11-chr2-5692808-C-A	0	0	457		dCas9
CATGGTTAC.CTCCACGTC_1	SOX11-chr2-5692808-C-A	0	0	65		dCas9
CATGGTTAC.TATGAGACC_1	SOX11-chr2-5692808-C-A	0	0	198		dCas9
CATGTCCTG.CACCTTCCT_1	SOX11-chr2-5692808-C-A	0	0	52		dCas9
CATGTCCTG.GTTGCATGG_1	SOX11-chr2-5692808-C-A	0	0	517		dCas9
CATGTGAAC.GAACCAGTT_1	SOX11-chr2-5692808-C-A	0	0	28		dCas9
CATTCAGTT.AGCTCGTCT_1	SOX11-chr2-5692808-C-A	0	0	263		dCas9
CATTCAGTT.AGTCATACT_1	SOX11-chr2-5692808-C-A	0	0	300		dCas9
CATTCAGTT.GTAGCTACA_1	SOX11-chr2-5692808-C-A	0	0	149		dCas9
CATTCAGTT.TGAACGGTT_1	SOX11-chr2-5692808-C-A	0	0	290		dCas9
CATTCCGAG.CAGGAGCCT_1	SOX11-chr2-5692808-C-A	0	0	164		dCas9
CATTCGAAT.ACACAGAAC_1	SOX11-chr2-5692808-C-A	0	0	250		dCas9
CATTCGAAT.GTTAATTCG_1	SOX11-chr2-5692808-C-A			0		dCas9
CATTGACAA.AGAAGTAAC_1	SOX11-chr2-5692808-C-A	0	0	147		dCas9
CCAACAACA.GCATGTGGT_1	SOX11-chr2-5692808-C-A	0	0	102		dCas9
CCAACGGAA.ACGTGAATC_1	SOX11-chr2-5692808-C-A	0	0	207		dCas9
CCAACGGAA.TGATGTGTG_1	SOX11-chr2-5692808-C-A	0	0	140		dCas9
CCAACGGAA.TTAGTCGGA_1	SOX11-chr2-5692808-C-A	0	0	565		dCas9
CCAAGCGAG.TGTGTCTAC_1	SOX11-chr2-5692808-C-A	0	0	108		dCas9
CCAAGTCGA.CATTGACAA_1	SOX11-chr2-5692808-C-A	0	0	414		dCas9
CCAAGTCGA.CCGAGTACT_1	SOX11-chr2-5692808-C-A	0	0	191		dCas9
CCAATATAC.TTGTCAACC_1	SOX11-chr2-5692808-C-A		0	8		dCas9
CCACAAGGT.AGACGCTAT_1	SOX11-chr2-5692808-C-A	0	0	315		dCas9
CCACAAGGT.ATCTTACAG_1	SOX11-chr2-5692808-C-A	0	0	240		dCas9
CCACACAGA.ATATCAGCC_1	SOX11-chr2-5692808-C-A	0	0	292		dCas9
CCACGAAGG.ACACACCGT_1	SOX11-chr2-5692808-C-A	0	0	372		dCas9
CCACGAAGG.CAACACTCC_1	SOX11-chr2-5692808-C-A	0	0	37		dCas9
CCACGCCAT.CAGAAGTGA_1	SOX11-chr2-5692808-C-A	0	0	14		dCas9
CCACGCCAT.TAGGATTAG_1	SOX11-chr2-5692808-C-A	0	0	130		dCas9
CCACGTTCT.AACTTCTGC_1	SOX11-chr2-5692808-C-A	0	0	40		dCas9
CCACGTTCT.CATAGGTGT_1	SOX11-chr2-5692808-C-A	0	0	92		dCas9
CCACTACCA.AAGCAGCAT_1	SOX11-chr2-5692808-C-A	0	0	39		dCas9
CCACTTCGC.CCGCTATCC_1	SOX11-chr2-5692808-C-A	0	0	263		dCas9
CCACTTCGC.CTTCGACTG_1	SOX11-chr2-5692808-C-A		0	5		dCas9
CCAGATCAC.ATGAGCAGG_1	SOX11-chr2-5692808-C-A	0	0	235		dCas9
CCAGATCAC.CCACTGAAG_1	SOX11-chr2-5692808-C-A	0	0	49		dCas9
CCAGATCAC.CCAGTCTCA_1	SOX11-chr2-5692808-C-A	0	0	383		dCas9
CCAGATCAC.CCATATGCC_1	SOX11-chr2-5692808-C-A	0	0	56		dCas9
CCAGATCAC.GTCATTCTA_1	SOX11-chr2-5692808-C-A	0	0	95		dCas9
CCAGCCAAT.GTAACAGTC_1	SOX11-chr2-5692808-C-A	0	0	156		dCas9
CCAGCCAAT.TCCTTAGGT_1	SOX11-chr2-5692808-C-A	0	0	56		dCas9
CCAGGAGTT.GGATAGTCA_1	SOX11-chr2-5692808-C-A	0	0	96		dCas9
CCAGTACTC.AAGCCACAC_1	SOX11-chr2-5692808-C-A		0	2		dCas9
CCAGTACTC.ACGTCGCTC_1	SOX11-chr2-5692808-C-A	0	0	24		dCas9
CCAGTCTCA.CAACACCTA_1	SOX11-chr2-5692808-C-A	0	0	26		dCas9
CCAGTCTCA.CTGTGCTCA_1	SOX11-chr2-5692808-C-A	0	0	171		dCas9
CCATAAGTA.GCTTACTAG_1	SOX11-chr2-5692808-C-A	0	0	434		dCas9
CCATAAGTA.TGACAAGTT_1	SOX11-chr2-5692808-C-A	0	0	57		dCas9
CCATAATCG.AATGCACTT_1	SOX11-chr2-5692808-C-A	0	0	32		dCas9
CCATAATCG.CGTGGTACC_1	SOX11-chr2-5692808-C-A	0	0	336		dCas9
CCATAATCG.CTTGCACAA_1	SOX11-chr2-5692808-C-A	0	0	117		dCas9
CCATAATCG.GACCTTGTG_1	SOX11-chr2-5692808-C-A	0	0	113		dCas9
CCATACGAT.TGTTACTGA_1	SOX11-chr2-5692808-C-A	0	0	331		dCas9
CCATAGCCA.ACTCCGTCG_1	SOX11-chr2-5692808-C-A			0		dCas9
CCATATCTT.GACTCAGTG_1	SOX11-chr2-5692808-C-A	0	0	50		dCas9
CCATATGCC.AGCACCAGC_1	SOX11-chr2-5692808-C-A	0	0	526		dCas9
CCATATGCC.AGTTCAACC_1	SOX11-chr2-5692808-C-A	0	0	27		dCas9
CCATCACGA.CCATGCGTC_1	SOX11-chr2-5692808-C-A	0	0	15		dCas9
CCATCTAGG.AGTACTCTC_1	SOX11-chr2-5692808-C-A	0	0	52		dCas9
CCATGATGT.ATCAGTCGA_1	SOX11-chr2-5692808-C-A	0	0	191		dCas9
CCATGATGT.GCGTATAGG_1	SOX11-chr2-5692808-C-A	0	0	454		dCas9
CCATGATGT.GCTGATGTC_1	SOX11-chr2-5692808-C-A	0	0	246		dCas9
CCATGCGTC.AGCACCGTG_1	SOX11-chr2-5692808-C-A	0	0	229		dCas9
CCATGCGTC.ATGTCCTCC_1	SOX11-chr2-5692808-C-A	0	0	11		dCas9
CCATGCGTC.CTTACCTAG_1	SOX11-chr2-5692808-C-A	0	0	96		dCas9
CCATGCGTC.TCATGCAGG_1	SOX11-chr2-5692808-C-A	0	0	32		dCas9
CCATTACAG.ACCATGTCT_1	SOX11-chr2-5692808-C-A	0	0	24		dCas9
CCGAAGCGT.CGAACAGAG_1	SOX11-chr2-5692808-C-A	0	0	380		dCas9
CCGAAGCGT.CTCCTGACG_1	SOX11-chr2-5692808-C-A	0	0	229		dCas9
CCGAAGCGT.GACGCCGTA_1	SOX11-chr2-5692808-C-A	0	0	238		dCas9
CCGAAGCGT.GGATGCTCG_1	SOX11-chr2-5692808-C-A	0	0	125		dCas9
CCGACGTCA.ACTGGTGCT_1	SOX11-chr2-5692808-C-A	0	0	76		dCas9
CCGACGTCA.CGTATAGCG_1	SOX11-chr2-5692808-C-A	0	0	328		dCas9
CCGACTGTT.CCTGTTAGC_1	SOX11-chr2-5692808-C-A	0	0	106		dCas9
CCGACTGTT.TCACTACGT_1	SOX11-chr2-5692808-C-A	0	0	86		dCas9
CCGACTTGG.CCTCCAATC_1	SOX11-chr2-5692808-C-A		0	6		dCas9
CCGAGCTGA.AACGATGAC_1	SOX11-chr2-5692808-C-A	0	0	197		dCas9
CCGAGCTGA.CTATGGATG_1	SOX11-chr2-5692808-C-A	0	0	110		dCas9
CCGAGCTGA.CTCTTCAGC_1	SOX11-chr2-5692808-C-A	0	0	278		dCas9
CCGAGCTGA.GTTCCAACA_1	SOX11-chr2-5692808-C-A	0	0	15		dCas9
CCGAGTACT.GTATGTATC_1	SOX11-chr2-5692808-C-A	0	0	61		dCas9
CCGATCAGC.TACAGGACT_1	SOX11-chr2-5692808-C-A	0	0	458		dCas9
CCGATGTTC.CTTACATGC_1	SOX11-chr2-5692808-C-A		0	2		dCas9
CCGCAACAC.GATCTAGAG_1	SOX11-chr2-5692808-C-A	0	0	131		dCas9
CCGCAACAC.GGATACAAT_1	SOX11-chr2-5692808-C-A	0	0	77		dCas9
CCGCAATGG.ACAGAGATG_1	SOX11-chr2-5692808-C-A	0	0	46		dCas9
CCGCAATGG.GTAGAGAGC_1	SOX11-chr2-5692808-C-A	0	0	209		dCas9
CCGCACTCA.CTCTAGTAA_1	SOX11-chr2-5692808-C-A	0	0	312		dCas9
CCGCACTCA.GACACCGAT_1	SOX11-chr2-5692808-C-A	0	0	57		dCas9
CCGCAGAAT.TCACAGGTA_1	SOX11-chr2-5692808-C-A	0	0	380		dCas9
CCGCAGCTA.CACAGCGAA_1	SOX11-chr2-5692808-C-A	0	0	113		dCas9
CCGCATCCT.TCCAGCAGC_1	SOX11-chr2-5692808-C-A	0	0	47		dCas9
CCGCTATCC.AGTCGATCA_1	SOX11-chr2-5692808-C-A	0	0	208		dCas9
CCGCTCATG.AGATGAGAT_1	SOX11-chr2-5692808-C-A	0	0	377		dCas9
CCGCTCATG.GAACTGCAA_1	SOX11-chr2-5692808-C-A	0	0	26		dCas9
CCGGATTGC.ACTCTGCTC_1	SOX11-chr2-5692808-C-A	0	0	105		dCas9
CCGGATTGC.GTAACAGTC_1	SOX11-chr2-5692808-C-A	0	0	218		dCas9
CCGGTGGTT.GCCACGAGT_1	SOX11-chr2-5692808-C-A	0	0	247		dCas9
CCGGTGGTT.GCCGTCTTC_1	SOX11-chr2-5692808-C-A	0	0	217		dCas9
CCGGTGGTT.GTACGTCTA_1	SOX11-chr2-5692808-C-A	0	0	151		dCas9
CCGGTTCTA.AATCTCCTA_1	SOX11-chr2-5692808-C-A	0	0	335		dCas9
CCGGTTGAG.TTATCCAAG_1	SOX11-chr2-5692808-C-A	0	0	78		dCas9
CCGTACGGA.TCCACCGGT_1	SOX11-chr2-5692808-C-A	0	0	12		dCas9
CCGTCAGGT.AGTCCAGTG_1	SOX11-chr2-5692808-C-A	0	0	228		dCas9
CCGTTAGAC.AATGCTATC_1	SOX11-chr2-5692808-C-A	0	0	222		dCas9
CCGTTAGAC.TGAACGTCA_1	SOX11-chr2-5692808-C-A	0	0	179		dCas9
CCGTTCCAA.CCGATCTCT_1	SOX11-chr2-5692808-C-A	0	0	61		dCas9
CCGTTCCAA.CGTGTGTGG_1	SOX11-chr2-5692808-C-A	0	0	24		dCas9
CCTAAGTCT.ATAGAGCAG_1	SOX11-chr2-5692808-C-A	0	0	91		dCas9
CCTAAGTCT.ATGAACTAG_1	SOX11-chr2-5692808-C-A	0	0	495		dCas9
CCTAAGTCT.CGTTGATCC_1	SOX11-chr2-5692808-C-A	0	0	25		dCas9
CCTAAGTCT.TCACTACGT_1	SOX11-chr2-5692808-C-A	0	0	326		dCas9
CCTACTAGA.AGGTCCGTC_1	SOX11-chr2-5692808-C-A	0	0	213		dCas9
CCTAGAGTA.CTGAGATAG_1	SOX11-chr2-5692808-C-A	0	0	87		dCas9
CCTAGCAAT.CTTCCGGTA_1	SOX11-chr2-5692808-C-A	0	0	205		dCas9
CCTAGCAAT.GTATCCTGC_1	SOX11-chr2-5692808-C-A	0	0	171		dCas9
CCTAGTCTC.CGAAGAGGT_1	SOX11-chr2-5692808-C-A	0	0	298		dCas9
CCTAGTCTC.CTATTAAGG_1	SOX11-chr2-5692808-C-A	0	0	108		dCas9
CCTAGTCTC.GTCAGCGTC_1	SOX11-chr2-5692808-C-A	0	0	39		dCas9
CCTAGTTAG.TGAACGGTT_1	SOX11-chr2-5692808-C-A	0	0	57		dCas9
CCTAGTTAG.TTATTCGAC_1	SOX11-chr2-5692808-C-A	0	0	16		dCas9
CCTATTGGT.CATAGGTGT_1	SOX11-chr2-5692808-C-A	0	0	220		dCas9
CCTCAGGTG.AAGACGAAG_1	SOX11-chr2-5692808-C-A	0	0	243		dCas9
CCTCATAAC.AGAGCCGCA_1	SOX11-chr2-5692808-C-A	0	0	211		dCas9
CCTCATAAC.CGTGCTTGA_1	SOX11-chr2-5692808-C-A	0	0	52		dCas9
CCTCATAAC.GATAAGCTG_1	SOX11-chr2-5692808-C-A	0	0	31		dCas9
CCTCGACCT.ATTCACCTC_1	SOX11-chr2-5692808-C-A	0	0	406		dCas9
CCTCGACCT.TAATGTAGC_1	SOX11-chr2-5692808-C-A	0	0	245		dCas9
CCTCGAGAG.ACCATTCAC_1	SOX11-chr2-5692808-C-A	0	0	323		dCas9
CCTCGAGAG.GTCGTTGCG_1	SOX11-chr2-5692808-C-A	0	0	16		dCas9
CCTCGAGAG.TGGTCTACG_1	SOX11-chr2-5692808-C-A	0	0	142		dCas9
CCTCGCGTT.CCGTCCACT_1	SOX11-chr2-5692808-C-A	0	0	170		dCas9
CCTCGCGTT.CGATTCGAG_1	SOX11-chr2-5692808-C-A	0	0	184		dCas9
CCTCGGTCA.CCAGGAGTT_1	SOX11-chr2-5692808-C-A	0	0	38		dCas9
CCTCTCTAG.CGAGTAGCA_1	SOX11-chr2-5692808-C-A	0	0	53		dCas9
CCTCTGCAT.ATATGCAGC_1	SOX11-chr2-5692808-C-A	0	0	22		dCas9
CCTCTGCAT.GCAGCTTGA_1	SOX11-chr2-5692808-C-A	0	0	76		dCas9
CCTCTTGTA.CCATGCGTC_1	SOX11-chr2-5692808-C-A	0	0	51		dCas9
CCTGACCTC.ACAGCATCA_1	SOX11-chr2-5692808-C-A	0	0	341		dCas9
CCTGACCTC.CAGCTAGTT_1	SOX11-chr2-5692808-C-A	0	0	257		dCas9
CCTGACCTC.CCATGCGTC_1	SOX11-chr2-5692808-C-A	0	0	137		dCas9
CCTGACCTC.GTGTCGAGC_1	SOX11-chr2-5692808-C-A	0	0	119		dCas9
CCTGCAGAT.ATCAGAAGC_1	SOX11-chr2-5692808-C-A	0	0	624		dCas9
CCTGCAGAT.GAGGTCACG_1	SOX11-chr2-5692808-C-A	0	0	368		dCas9
CCTGCAGAT.TAGAGACTA_1	SOX11-chr2-5692808-C-A	0	0	378		dCas9
CCTGCAGAT.TTGTAATGC_1	SOX11-chr2-5692808-C-A	0	0	78		dCas9
CCTGCGTTA.ATGCTGTCG_1	SOX11-chr2-5692808-C-A	0	0	96		dCas9
CCTGTATCT.ACGCTAGTG_1	SOX11-chr2-5692808-C-A	0	0	300		dCas9
CCTGTATCT.CTATTAAGG_1	SOX11-chr2-5692808-C-A	0	0	27		dCas9
CCTGTATCT.TGCAACTCT_1	SOX11-chr2-5692808-C-A	0	0	305		dCas9
CCTGTCATT.ACTGGTGCT_1	SOX11-chr2-5692808-C-A	0	0	240		dCas9
CCTGTCGAC.TACTTCCAG_1	SOX11-chr2-5692808-C-A	0	0	229		dCas9
CCTGTTAGC.AGTATGACG_1	SOX11-chr2-5692808-C-A	0	0	104		dCas9
CCTGTTAGC.ATACCGCTT_1	SOX11-chr2-5692808-C-A	0	0	87		dCas9
CCTGTTAGC.TTCCAGATT_1	SOX11-chr2-5692808-C-A	0	0	98		dCas9
CCTTAACAT.ACTCTAGGA_1	SOX11-chr2-5692808-C-A	0	0	108		dCas9
CCTTAACAT.GGATTACGC_1	SOX11-chr2-5692808-C-A			0		dCas9
CCTTCCTCA.GATCGATAC_1	SOX11-chr2-5692808-C-A	0	0	30		dCas9
CCTTCGAGC.ATGGAGGAA_1	SOX11-chr2-5692808-C-A	0	0	44		dCas9
CCTTGACGG.AGTTGTGTA_1	SOX11-chr2-5692808-C-A	0	0	174		dCas9
CCTTGTTGC.ACTACTCAT_1	SOX11-chr2-5692808-C-A			0		dCas9
CCTTGTTGC.CTTGATCTA_1	SOX11-chr2-5692808-C-A	0	0	365		dCas9
CGAACAATC.TCCGGAGCT_1	SOX11-chr2-5692808-C-A	0	0	654		dCas9
CGAAGAGGT.AAGCTGGTC_1	SOX11-chr2-5692808-C-A	0	0	200		dCas9
CGAAGAGGT.CGCCACCAT_1	SOX11-chr2-5692808-C-A	0	0	230		dCas9
CGAATGAGT.CTGCGTCAC_1	SOX11-chr2-5692808-C-A	0	0	19		dCas9
CGACAGACC.TAGTGCACT_1	SOX11-chr2-5692808-C-A	0	0	14		dCas9
CGACAGGAA.ATCATAGAC_1	SOX11-chr2-5692808-C-A	0	0	17		dCas9
CGACCACTT.AGTAGAGGA_1	SOX11-chr2-5692808-C-A	0	0	88		dCas9
CGACCACTT.ATCAGTCGA_1	SOX11-chr2-5692808-C-A	0	0	186		dCas9
CGACCACTT.GGTTGCTAT_1	SOX11-chr2-5692808-C-A	0	0	91		dCas9
CGACCATCA.TTCGCATCC_1	SOX11-chr2-5692808-C-A	0	0	341		dCas9
CGACCATCA.TTCTGAATG_1	SOX11-chr2-5692808-C-A	0	0	251		dCas9
CGACCTAGC.GTAGGACGC_1	SOX11-chr2-5692808-C-A	0	0	121		dCas9
CGACCTGTA.CTGATGCAC_1	SOX11-chr2-5692808-C-A	0	0	84		dCas9
CGACCTGTA.GTAATATCG_1	SOX11-chr2-5692808-C-A	0	0	195		dCas9
CGACGTGAT.ACCATACTT_1	SOX11-chr2-5692808-C-A	0	0	13		dCas9
CGAGCCGTT.CAACGCACA_1	SOX11-chr2-5692808-C-A	0	0	563		dCas9
CGAGCTTAC.CAGAGCACC_1	SOX11-chr2-5692808-C-A	0	0	260		dCas9
CGATACTCT.TTGCTCTGC_1	SOX11-chr2-5692808-C-A	0	0	614		dCas9
CGATCCAGA.TCTTAGCGA_1	SOX11-chr2-5692808-C-A	0	0	142		dCas9
CGATTCGAG.CGACGTGAT_1	SOX11-chr2-5692808-C-A	0	0	649		dCas9
CGATTGAAC.AGCCTCGCA_1	SOX11-chr2-5692808-C-A	0	0	143		dCas9
CGATTGAAC.TAGATAGCC_1	SOX11-chr2-5692808-C-A	0	0	400		dCas9
CGCAACCTC.GTATACAGA_1	SOX11-chr2-5692808-C-A	0	0	371		dCas9
CGCAATCGA.CAATCAAGT_1	SOX11-chr2-5692808-C-A	0	0	99		dCas9
CGCACTCTT.AGAGCGGAG_1	SOX11-chr2-5692808-C-A	0	0	161		dCas9
CGCACTCTT.GAGTTATAG_1	SOX11-chr2-5692808-C-A	0	0	175		dCas9
CGCACTCTT.GGTTGCTAT_1	SOX11-chr2-5692808-C-A	0	0	253		dCas9
CGCACTCTT.TCTGCAACA_1	SOX11-chr2-5692808-C-A	0	0	42		dCas9
CGCACTGAA.ATGGATATC_1	SOX11-chr2-5692808-C-A	0	0	250		dCas9
CGCAGTGTC.GAGTGTGCC_1	SOX11-chr2-5692808-C-A	0	0	527		dCas9
CGCAGTGTC.GGTAAGGAT_1	SOX11-chr2-5692808-C-A	0	0	114		dCas9
CGCATAACT.AATTGGATC_1	SOX11-chr2-5692808-C-A		0	1		dCas9
CGCATAACT.CTGAGTCCA_1	SOX11-chr2-5692808-C-A	0	0	71		dCas9
CGCATCTAC.GATACACTA_1	SOX11-chr2-5692808-C-A	0	0	77		dCas9
CGCCACCAT.ATGGATATC_1	SOX11-chr2-5692808-C-A	0	0	262		dCas9
CGCCTGCAA.ACTCGTAGG_1	SOX11-chr2-5692808-C-A	0	0	42		dCas9
CGCCTGCAA.TGTGTCTAC_1	SOX11-chr2-5692808-C-A	0	0	45		dCas9
CGCGAGTGT.AACGGAGAT_1	SOX11-chr2-5692808-C-A	0	0	521		dCas9
CGCGAGTGT.GTCAGTTGT_1	SOX11-chr2-5692808-C-A	0	0	22		dCas9
CGCGATGTA.ACACATCTG_1	SOX11-chr2-5692808-C-A	0	0	379		dCas9
CGCGATGTA.TAGAGCGTC_1	SOX11-chr2-5692808-C-A	0	0	224		dCas9
CGCGTGAGA.ACTAACCGA_1	SOX11-chr2-5692808-C-A	0	0	47		dCas9
CGCGTGAGA.CTCATTAGT_1	SOX11-chr2-5692808-C-A	0	0	123		dCas9
CGCTGTAGT.ATGAGTGTG_1	SOX11-chr2-5692808-C-A	0	0	125		dCas9
CGCTTATGA.CTACGTTGG_1	SOX11-chr2-5692808-C-A	0	0	13		dCas9
CGCTTATGA.TTGTTAGAG_1	SOX11-chr2-5692808-C-A	0	0	203		dCas9
CGGAACGAG.ATAATCGAG_1	SOX11-chr2-5692808-C-A	0	0	160		dCas9
CGGAACGAG.GGAGAATGA_1	SOX11-chr2-5692808-C-A	0	0	127		dCas9
CGGAACGAG.TTGTCAACC_1	SOX11-chr2-5692808-C-A	0	0	119		dCas9
CGGAAGACG.CACTTGGAT_1	SOX11-chr2-5692808-C-A	0	0	23		dCas9
CGGAAGACG.CTGACGATG_1	SOX11-chr2-5692808-C-A	0	0	148		dCas9
CGGAATGCA.CTAGGTACT_1	SOX11-chr2-5692808-C-A	0	0	55		dCas9
CGGACAAGT.ACACTGTGA_1	SOX11-chr2-5692808-C-A	0	0	250		dCas9
CGGACAAGT.GCCTTAGAG_1	SOX11-chr2-5692808-C-A	0	0	413		dCas9
CGGAGACTT.ATATGCAGC_1	SOX11-chr2-5692808-C-A	0	0	613		dCas9
CGGAGACTT.ATGCCTGTC_1	SOX11-chr2-5692808-C-A	0	0	299		dCas9
CGGAGACTT.GATATGGAC_1	SOX11-chr2-5692808-C-A	0	0	232		dCas9
CGGTAGCTT.CAACCTGGT_1	SOX11-chr2-5692808-C-A	0	0	322		dCas9
CGGTGAGTC.GAATCACAT_1	SOX11-chr2-5692808-C-A	0	0	94		dCas9
CGGTGAGTC.GTAGCATAC_1	SOX11-chr2-5692808-C-A	0	0	42		dCas9
CGGTGTTAC.CAATTGTCT_1	SOX11-chr2-5692808-C-A			0		dCas9
CGGTGTTAC.GAGATTCCT_1	SOX11-chr2-5692808-C-A	0	0	321		dCas9
CGGTTCGTA.AATTAGAGG_1	SOX11-chr2-5692808-C-A	0	0	218		dCas9
CGGTTCGTA.ATATGCAGC_1	SOX11-chr2-5692808-C-A	0	0	365		dCas9
CGGTTCGTA.TCACACTGC_1	SOX11-chr2-5692808-C-A	0	0	36		dCas9
CGGTTGCGA.AAGCTGAGG_1	SOX11-chr2-5692808-C-A	0	0	491		dCas9
CGGTTGCGA.ATACAACCG_1	SOX11-chr2-5692808-C-A	0	0	64		dCas9
CGGTTGCGA.CCTCCTTGT_1	SOX11-chr2-5692808-C-A	0	0	19		dCas9
CGGTTGCGA.GTAGTTGGT_1	SOX11-chr2-5692808-C-A	0	0	56		dCas9
CGTAATGAC.CTAGTTCCA_1	SOX11-chr2-5692808-C-A	0	0	137		dCas9
CGTAATGAC.TTCACTCCT_1	SOX11-chr2-5692808-C-A	0	0	156		dCas9
CGTACACAC.CCTCGGTCA_1	SOX11-chr2-5692808-C-A	0	0	148		dCas9
CGTACACAC.GAGAATCAG_1	SOX11-chr2-5692808-C-A		0	10		dCas9
CGTACATCT.ACATTCCAC_1	SOX11-chr2-5692808-C-A	0	0	42		dCas9
CGTACATCT.CGTGCCTAT_1	SOX11-chr2-5692808-C-A	0	0	288		dCas9
CGTACATCT.CTCTAAGAG_1	SOX11-chr2-5692808-C-A	0	0	154		dCas9
CGTATCGAA.GTCCGCTCA_1	SOX11-chr2-5692808-C-A	0	0	56		dCas9
CGTATTCCT.GGACTATTC_1	SOX11-chr2-5692808-C-A	0	0	151		dCas9
CGTCAGCAC.CTTAACAGC_1	SOX11-chr2-5692808-C-A	0	0	445		dCas9
CGTCATGGA.CTACGAGAA_1	SOX11-chr2-5692808-C-A	0	0	28		dCas9
CGTCATGGA.GATACTGTG_1	SOX11-chr2-5692808-C-A	0	0	351		dCas9
CGTCATGGA.GTAAGGTCC_1	SOX11-chr2-5692808-C-A	0	0	41		dCas9
CGTCATGGA.TCCTTAGGT_1	SOX11-chr2-5692808-C-A	0	0	103		dCas9
CGTCATGGA.TTCGCATCC_1	SOX11-chr2-5692808-C-A	0	0	28		dCas9
CGTCGTCAA.ACTACTCAT_1	SOX11-chr2-5692808-C-A	0	0	44		dCas9
CGTCGTCAA.GATCGTTGA_1	SOX11-chr2-5692808-C-A	0	0	118		dCas9
CGTCGTCAA.GGAGCATCT_1	SOX11-chr2-5692808-C-A	0	0	11		dCas9
CGTCTGCTG.TCTAGTGAC_1	SOX11-chr2-5692808-C-A	0	0	95		dCas9
CGTCTGTCC.GGATGCTCG_1	SOX11-chr2-5692808-C-A	0	0	184		dCas9
CGTGCAAGG.ACCATCTAA_1	SOX11-chr2-5692808-C-A	0	0	164		dCas9
CGTGCCTAT.CCGCAGCTA_1	SOX11-chr2-5692808-C-A	0	0	38		dCas9
CGTGCTTGA.CTGTAGAAG_1	SOX11-chr2-5692808-C-A		0	8		dCas9
CGTGGTACC.AGATGAAGA_1	SOX11-chr2-5692808-C-A	0	0	89		dCas9
CGTGGTACC.TCCACCTCA_1	SOX11-chr2-5692808-C-A	0	0	346		dCas9
CGTGTATTC.AAGCATTGC_1	SOX11-chr2-5692808-C-A	0	0	45		dCas9
CGTGTGTGG.CTGGTACAT_1	SOX11-chr2-5692808-C-A	0	0	320		dCas9
CGTTAATGG.CGATTCGAG_1	SOX11-chr2-5692808-C-A	0	0	464		dCas9
CGTTACACC.GGATACAAT_1	SOX11-chr2-5692808-C-A	0	0	108		dCas9
CGTTCCATT.CACGCGTAA_1	SOX11-chr2-5692808-C-A	0	0	71		dCas9
CGTTCCATT.CGCATCTAC_1	SOX11-chr2-5692808-C-A	0	0	913		dCas9
CGTTCCATT.TGGATTAGC_1	SOX11-chr2-5692808-C-A	0	0	152		dCas9
CGTTCGTAC.CTCGTCTTG_1	SOX11-chr2-5692808-C-A	0	0	121		dCas9
CGTTGATCC.TCTGTGAAG_1	SOX11-chr2-5692808-C-A	0	0	311		dCas9
CTAACACTG.CTGGTACAT_1	SOX11-chr2-5692808-C-A		0	5		dCas9
CTAACCGGT.TCTACATCC_1	SOX11-chr2-5692808-C-A	0	0	536		dCas9
CTAATACGC.GAACATGAC_1	SOX11-chr2-5692808-C-A	0	0	232		dCas9
CTAATACGC.GCGACCTGT_1	SOX11-chr2-5692808-C-A	0	0	199		dCas9
CTAATACGC.GTGTTCCAG_1	SOX11-chr2-5692808-C-A	0	0	150		dCas9
CTAATACGC.TAGGAGGAT_1	SOX11-chr2-5692808-C-A	0	0	107		dCas9
CTACCTGCG.ACAGGAACT_1	SOX11-chr2-5692808-C-A	0	0	159		dCas9
CTACCTGCG.TAGTGCACT_1	SOX11-chr2-5692808-C-A	0	0	35		dCas9
CTACGAGAA.GTCACAGAG_1	SOX11-chr2-5692808-C-A	0	0	171		dCas9
CTACGAGAA.TGTGAGTAT_1	SOX11-chr2-5692808-C-A	0	0	356		dCas9
CTACGGTAT.TTACAGTGT_1	SOX11-chr2-5692808-C-A			0		dCas9
CTACGTTGG.CAGCGACGT_1	SOX11-chr2-5692808-C-A	0	0	24		dCas9
CTACTGTCA.AGAGGACGT_1	SOX11-chr2-5692808-C-A	0	0	62		dCas9
CTACTGTCA.GACTAGCAT_1	SOX11-chr2-5692808-C-A		0	6		dCas9
CTACTGTCA.GGTAAGGAT_1	SOX11-chr2-5692808-C-A	0	0	24		dCas9
CTAGAGGTA.GAGCGACTC_1	SOX11-chr2-5692808-C-A	0	0	163		dCas9
CTAGAGTCG.ATAGTCTCC_1	SOX11-chr2-5692808-C-A		0	8		dCas9
CTAGAGTCG.TAAGTGTAG_1	SOX11-chr2-5692808-C-A	0	0	191		dCas9
CTAGGTACT.ATCAGGATG_1	SOX11-chr2-5692808-C-A	0	0	195		dCas9
CTAGTATAG.GAGTTAACT_1	SOX11-chr2-5692808-C-A	0	0	497		dCas9
CTAGTCGTC.GCTTGGTTC_1	SOX11-chr2-5692808-C-A	0	0	1251		dCas9
CTAGTTCCA.TAACACATC_1	SOX11-chr2-5692808-C-A	0	0	101		dCas9
CTATACTAG.GGATGCTCG_1	SOX11-chr2-5692808-C-A	0	0	16		dCas9
CTATACTAG.TGACTGAGA_1	SOX11-chr2-5692808-C-A	0	0	21		dCas9
CTATAGCTC.AAGCAGCAT_1	SOX11-chr2-5692808-C-A	0	0	354		dCas9
CTATAGCTC.TGTACACGA_1	SOX11-chr2-5692808-C-A	0	0	66		dCas9
CTATCTTGA.CTGGTCGGT_1	SOX11-chr2-5692808-C-A	0	0	17		dCas9
CTATCTTGA.TAGCGCAGC_1	SOX11-chr2-5692808-C-A	0	0	191		dCas9
CTATCTTGA.TAGTGCACT_1	SOX11-chr2-5692808-C-A			0		dCas9
CTATCTTGA.TCAAGCGTA_1	SOX11-chr2-5692808-C-A	0	0	386		dCas9
CTATCTTGA.TGCGCACTG_1	SOX11-chr2-5692808-C-A	0	0	17		dCas9
CTATTAAGG.AAGAGAACT_1	SOX11-chr2-5692808-C-A			0		dCas9
CTATTAAGG.AATGCCTCA_1	SOX11-chr2-5692808-C-A	0	0	12		dCas9
CTATTAAGG.GATTGGAAG_1	SOX11-chr2-5692808-C-A	0	0	56		dCas9
CTATTCCGT.ATTAAGACC_1	SOX11-chr2-5692808-C-A	0	0	206		dCas9
CTATTCCGT.GTCCTAGTT_1	SOX11-chr2-5692808-C-A	0	0	280		dCas9
CTCAGCTGG.CCTATTGGT_1	SOX11-chr2-5692808-C-A	0	0	42		dCas9
CTCAGGTAC.GTAACGCGA_1	SOX11-chr2-5692808-C-A	0	0	285		dCas9
CTCAGTGAT.TTCACCTTG_1	SOX11-chr2-5692808-C-A	0	0	69		dCas9
CTCATGCCA.ACGTGAATC_1	SOX11-chr2-5692808-C-A	0	0	12		dCas9
CTCCACGTC.AACCGCTGA_1	SOX11-chr2-5692808-C-A	0	0	30		dCas9
CTCCAGCGT.CCGACTGTT_1	SOX11-chr2-5692808-C-A	0	0	37		dCas9
CTCCAGCGT.GCGGAGATT_1	SOX11-chr2-5692808-C-A	0	0	218		dCas9
CTCCAGCGT.TTAAGTGGT_1	SOX11-chr2-5692808-C-A	0	0	77		dCas9
CTCCGCATT.TGATGTGTG_1	SOX11-chr2-5692808-C-A	0	0	326		dCas9
CTCCTATCT.CCATAAGTA_1	SOX11-chr2-5692808-C-A	0	0	40		dCas9
CTCCTGACG.AACTAACTG_1	SOX11-chr2-5692808-C-A	0	0	228		dCas9
CTCGAACTG.ACCGGTTAC_1	SOX11-chr2-5692808-C-A	0	0	18		dCas9
CTCGAACTG.ATAGCCTAA_1	SOX11-chr2-5692808-C-A	0	0	239		dCas9
CTCGACTGC.AACTCCATG_1	SOX11-chr2-5692808-C-A	0	0	53		dCas9
CTCGCAAGA.GATCTGTTC_1	SOX11-chr2-5692808-C-A	0	0	132		dCas9
CTCGCAAGA.GATTAGACA_1	SOX11-chr2-5692808-C-A	0	0	616		dCas9
CTCGCTACG.CCACGTTCT_1	SOX11-chr2-5692808-C-A	0	0	53		dCas9
CTCGTCTTG.TCCTTCGTA_1	SOX11-chr2-5692808-C-A	0	0	382		dCas9
CTCTAAGAG.ACATTGACA_1	SOX11-chr2-5692808-C-A	0	0	362		dCas9
CTCTAAGAG.GCTGGTTCG_1	SOX11-chr2-5692808-C-A	0	0	218		dCas9
CTCTACGCA.CGTAATGAC_1	SOX11-chr2-5692808-C-A	0	0	14		dCas9
CTCTAGTAA.ATGAGATCC_1	SOX11-chr2-5692808-C-A	0	0	151		dCas9
CTCTCGATA.AACAACTGG_1	SOX11-chr2-5692808-C-A	0	0	56		dCas9
CTCTCGATA.CGGAAGACG_1	SOX11-chr2-5692808-C-A	0	0	203		dCas9
CTCTGCAAG.TTCCGCCAG_1	SOX11-chr2-5692808-C-A	0	0	159		dCas9
CTCTGTCAA.AATCGTGTT_1	SOX11-chr2-5692808-C-A	0	0	291		dCas9
CTCTGTCAA.AGTGAACGG_1	SOX11-chr2-5692808-C-A	0	0	43		dCas9
CTCTGTCAA.ATATGCAGC_1	SOX11-chr2-5692808-C-A	0	0	53		dCas9
CTCTGTCAA.CTGTCTAGT_1	SOX11-chr2-5692808-C-A	0	0	443		dCas9
CTCTGTCAA.CTTCTGAGT_1	SOX11-chr2-5692808-C-A	0	0	68		dCas9
CTCTGTCAA.TCACACTGC_1	SOX11-chr2-5692808-C-A	0	0	413		dCas9
CTCTTCAGC.GTAATCAGC_1	SOX11-chr2-5692808-C-A	0	0	53		dCas9
CTGACAGCA.AAGCACAAC_1	SOX11-chr2-5692808-C-A	0	0	421		dCas9
CTGACAGCA.TATGGTTGG_1	SOX11-chr2-5692808-C-A	0	0	265		dCas9
CTGACGATG.CAAGAACCG_1	SOX11-chr2-5692808-C-A	0	0	55		dCas9
CTGACGATG.CCTGCAGAT_1	SOX11-chr2-5692808-C-A		0	5		dCas9
CTGACGGAT.AGTCTGGAA_1	SOX11-chr2-5692808-C-A	0	0	222		dCas9
CTGACGGAT.CCGGTTCTA_1	SOX11-chr2-5692808-C-A	0	0	465		dCas9
CTGACGGAT.GTGCTGACT_1	SOX11-chr2-5692808-C-A	0	0	32		dCas9
CTGAGATAG.TACAGGACT_1	SOX11-chr2-5692808-C-A	0	0	40		dCas9
CTGAGATAG.TTACACCTT_1	SOX11-chr2-5692808-C-A		0	10		dCas9
CTGAGGTTA.AACGGTAGC_1	SOX11-chr2-5692808-C-A	0	0	29		dCas9
CTGAGTAGC.ACTACCATC_1	SOX11-chr2-5692808-C-A	0	0	385		dCas9
CTGAGTCCA.CGAATCCTG_1	SOX11-chr2-5692808-C-A	0	0	28		dCas9
CTGAGTCCA.GATCTAGAG_1	SOX11-chr2-5692808-C-A	0	0	130		dCas9
CTGATCCGA.ATCAAGCAT_1	SOX11-chr2-5692808-C-A	0	0	76		dCas9
CTGATCCGA.CCGAGTACT_1	SOX11-chr2-5692808-C-A	0	0	272		dCas9
CTGATCCGA.CCTGCGTTA_1	SOX11-chr2-5692808-C-A	0	0	121		dCas9
CTGATCCGA.TGAGACAGC_1	SOX11-chr2-5692808-C-A	0	0	11		dCas9
CTGATCCGA.TGAGCAGAT_1	SOX11-chr2-5692808-C-A	0	0	95		dCas9
CTGCAAGCC.ACAACGAGC_1	SOX11-chr2-5692808-C-A	0	0	342		dCas9
CTGCAAGCC.CTCCAGCGT_1	SOX11-chr2-5692808-C-A	0	0	137		dCas9
CTGCAAGCC.GTAAGGTCC_1	SOX11-chr2-5692808-C-A	0	0	28		dCas9
CTGCAAGCC.TCATCAGAG_1	SOX11-chr2-5692808-C-A	0	0	35		dCas9
CTGCAGAGC.ATCCGGTCC_1	SOX11-chr2-5692808-C-A	0	0	132		dCas9
CTGCAGAGC.CATAGGTGT_1	SOX11-chr2-5692808-C-A	0	0	49		dCas9
CTGCAGAGC.CCGGATTGC_1	SOX11-chr2-5692808-C-A	0	0	102		dCas9
CTGCAGAGC.GTGCTAAGC_1	SOX11-chr2-5692808-C-A		0	5		dCas9
CTGCAGAGC.TTGGACTTC_1	SOX11-chr2-5692808-C-A		0	8		dCas9
CTGCATGTT.CTGCATGTT_1	SOX11-chr2-5692808-C-A	0	0	69		dCas9
CTGCTGCTT.AACACACTC_1	SOX11-chr2-5692808-C-A	0	0	11		dCas9
CTGCTTAGG.GTGGAGGTC_1	SOX11-chr2-5692808-C-A	0	0	158		dCas9
CTGCTTAGG.TACGACCAT_1	SOX11-chr2-5692808-C-A	0	0	199		dCas9
CTGGACACT.ACAATTCGG_1	SOX11-chr2-5692808-C-A	0	0	32		dCas9
CTGGACTAA.TTCCTCGGT_1	SOX11-chr2-5692808-C-A	0	0	294		dCas9
CTGGTAATC.AGGATCTCA_1	SOX11-chr2-5692808-C-A	0	0	405		dCas9
CTGGTACAT.CAGTCGGTA_1	SOX11-chr2-5692808-C-A	0	0	224		dCas9
CTGGTACAT.GATCTAGAG_1	SOX11-chr2-5692808-C-A	0	0	214		dCas9
CTGGTCGGT.ACCAGCGTT_1	SOX11-chr2-5692808-C-A	0	0	62		dCas9
CTGGTCGGT.CATGGTTAC_1	SOX11-chr2-5692808-C-A	0	0	47		dCas9
CTGGTGACA.CACACTGCC_1	SOX11-chr2-5692808-C-A	0	0	240		dCas9
CTGTACGAC.ATGGTTCGA_1	SOX11-chr2-5692808-C-A	0	0	147		dCas9
CTGTACGAC.GCACAGTAA_1	SOX11-chr2-5692808-C-A	0	0	259		dCas9
CTGTACGAC.TAGAGCGTC_1	SOX11-chr2-5692808-C-A	0	0	585		dCas9
CTGTAGAAG.AGCTTCGAT_1	SOX11-chr2-5692808-C-A	0	0	150		dCas9
CTGTAGAAG.CGCCTGCAA_1	SOX11-chr2-5692808-C-A	0	0	67		dCas9
CTGTAGAAG.GGTGTTCAT_1	SOX11-chr2-5692808-C-A	0	0	66		dCas9
CTGTAGAAG.GTCATTCTA_1	SOX11-chr2-5692808-C-A	0	0	36		dCas9
CTGTCACTT.GCCTAACGG_1	SOX11-chr2-5692808-C-A	0	0	17		dCas9
CTGTCTAGT.CAGTGAGGA_1	SOX11-chr2-5692808-C-A	0	0	72		dCas9
CTGTGCTCA.AGTGAACGG_1	SOX11-chr2-5692808-C-A	0	0	154		dCas9
CTGTGCTCA.CGAATCCTG_1	SOX11-chr2-5692808-C-A	0	0	63		dCas9
CTGTGCTCA.TGCCTTCAG_1	SOX11-chr2-5692808-C-A	0	0	94		dCas9
CTGTTACCA.GACCACTCG_1	SOX11-chr2-5692808-C-A	0	0	86		dCas9
CTTAACAGC.GGAGCATCT_1	SOX11-chr2-5692808-C-A	0	0	229		dCas9
CTTAAGTTG.AATAGACGC_1	SOX11-chr2-5692808-C-A	0	0	321		dCas9
CTTAAGTTG.CTCTACGCA_1	SOX11-chr2-5692808-C-A	0	0	365		dCas9
CTTAGAAGG.ACGCACACT_1	SOX11-chr2-5692808-C-A		0	5		dCas9
CTTAGGACT.ACCGTCACG_1	SOX11-chr2-5692808-C-A	0	0	64		dCas9
CTTAGGACT.TCAAGGAGT_1	SOX11-chr2-5692808-C-A		0	6		dCas9
CTTATTGAG.GAGTCCAAT_1	SOX11-chr2-5692808-C-A			0		dCas9
CTTATTGAG.GCCGCCTAA_1	SOX11-chr2-5692808-C-A	0	0	190		dCas9
CTTCACTGT.CCTTATCCG_1	SOX11-chr2-5692808-C-A	0	0	100		dCas9
CTTCACTGT.CTTCCGTGG_1	SOX11-chr2-5692808-C-A	0	0	33		dCas9
CTTCACTGT.GAACCAGTT_1	SOX11-chr2-5692808-C-A	0	0	29		dCas9
CTTCACTGT.TTCCTTGAC_1	SOX11-chr2-5692808-C-A	0	0	400		dCas9
CTTCCGTGG.AGTAGAGGA_1	SOX11-chr2-5692808-C-A	0	0	48		dCas9
CTTCCTGAT.GGTCCTGGT_1	SOX11-chr2-5692808-C-A	0	0	32		dCas9
CTTCGACTG.TCAGCTCAG_1	SOX11-chr2-5692808-C-A	0	0	187		dCas9
CTTCGTGCA.ACGCGTGAC_1	SOX11-chr2-5692808-C-A	0	0	101		dCas9
CTTCGTGCA.GGACAGATT_1	SOX11-chr2-5692808-C-A	0	0	237		dCas9
CTTCGTGCA.GTAAGTGAG_1	SOX11-chr2-5692808-C-A	0	0	71		dCas9
CTTCTATGA.AGCGGTAAG_1	SOX11-chr2-5692808-C-A	0	0	48		dCas9
CTTCTATGA.GGTCGGTCT_1	SOX11-chr2-5692808-C-A	0	0	48		dCas9
CTTCTCATC.AGTACTACA_1	SOX11-chr2-5692808-C-A	0	0	57		dCas9
CTTCTCATC.TCCTTCGTA_1	SOX11-chr2-5692808-C-A	0	0	87		dCas9
CTTGATCTA.AACGAGAAT_1	SOX11-chr2-5692808-C-A	0	0	272		dCas9
CTTGATCTA.CACCTACGC_1	SOX11-chr2-5692808-C-A	0	0	25		dCas9
CTTGATCTA.TGTGTAGAG_1	SOX11-chr2-5692808-C-A	0	0	78		dCas9
CTTGCGACC.TCACGCGAC_1	SOX11-chr2-5692808-C-A		0	10		dCas9
CTTGCGACC.TCATGCAGG_1	SOX11-chr2-5692808-C-A	0	0	497		dCas9
CTTGGATCA.ACAGAAGAG_1	SOX11-chr2-5692808-C-A	0	0	198		dCas9
CTTGTAACG.AGGTCCGTC_1	SOX11-chr2-5692808-C-A	0	0	208		dCas9
CTTGTAACG.CATGACGTT_1	SOX11-chr2-5692808-C-A	0	0	368		dCas9
CTTGTAACG.CTTGTAACG_1	SOX11-chr2-5692808-C-A	0	0	78		dCas9
CTTGTAACG.TAGACCTAC_1	SOX11-chr2-5692808-C-A	0	0	105		dCas9
CTTGTAACG.TAGCCAGTG_1	SOX11-chr2-5692808-C-A	0	0	291		dCas9
CTTGTAACG.TCCGTATAC_1	SOX11-chr2-5692808-C-A	0	0	421		dCas9
GAACAACCA.GATCTACTT_1	SOX11-chr2-5692808-C-A		0	4		dCas9
GAACATGAC.AGTGAACGG_1	SOX11-chr2-5692808-C-A		0	10		dCas9
GAACATGAC.TCTGAGATA_1	SOX11-chr2-5692808-C-A	0	0	112		dCas9
GAACCAGTT.GTACCTAAC_1	SOX11-chr2-5692808-C-A	0	0	92		dCas9
GAACCAGTT.TGGACTGCC_1	SOX11-chr2-5692808-C-A	0	0	210		dCas9
GAACCTTCA.ACGAGCTTC_1	SOX11-chr2-5692808-C-A	0	0	355		dCas9
GAACCTTCA.CGGTAGCTT_1	SOX11-chr2-5692808-C-A	0	0	283		dCas9
GAACCTTCA.TAAGGTGAT_1	SOX11-chr2-5692808-C-A	0	0	50		dCas9
GAACTATGG.AACACACTC_1	SOX11-chr2-5692808-C-A	0	0	196		dCas9
GAACTATGG.ACACTAACG_1	SOX11-chr2-5692808-C-A	0	0	389		dCas9
GAACTATGG.ATGCTTCAG_1	SOX11-chr2-5692808-C-A	0	0	202		dCas9
GAACTATGG.TCCACCGGT_1	SOX11-chr2-5692808-C-A	0	0	75		dCas9
GAAGAGCAC.CACTGGTCC_1	SOX11-chr2-5692808-C-A	0	0	290		dCas9
GAAGTGTGA.TACTTACCA_1	SOX11-chr2-5692808-C-A	0	0	348		dCas9
GAATAAGAG.CTCCTATCT_1	SOX11-chr2-5692808-C-A	0	0	12		dCas9
GAATAAGAG.TCTGCGCTG_1	SOX11-chr2-5692808-C-A	0	0	517		dCas9
GAATCAACC.CAGGAGCCT_1	SOX11-chr2-5692808-C-A	0	0	78		dCas9
GAATCAACC.GTCAGACCG_1	SOX11-chr2-5692808-C-A	0	0	158		dCas9
GAATCAACC.TAACGTGTC_1	SOX11-chr2-5692808-C-A	0	0	212		dCas9
GAATCAACC.TCCTTAGGT_1	SOX11-chr2-5692808-C-A	0	0	593		dCas9
GAATCACAT.AATCGCCAT_1	SOX11-chr2-5692808-C-A	0	0	114		dCas9
GAATCACAT.GAATCACAT_1	SOX11-chr2-5692808-C-A	0	0	337		dCas9
GAATCGAGA.GCTACCTTA_1	SOX11-chr2-5692808-C-A	0	0	411		dCas9
GAATTGTTG.AGGAATTGG_1	SOX11-chr2-5692808-C-A	0	0	198		dCas9
GACAATGTT.GTAACAGTC_1	SOX11-chr2-5692808-C-A			0		dCas9
GACACCGAT.AAGGAAGTC_1	SOX11-chr2-5692808-C-A	0	0	369		dCas9
GACACCGAT.AATGCGTGC_1	SOX11-chr2-5692808-C-A	0	0	198		dCas9
GACACCGAT.CTTGCACAA_1	SOX11-chr2-5692808-C-A	0	0	75		dCas9
GACATAACG.CGATCCAGA_1	SOX11-chr2-5692808-C-A	0	0	387		dCas9
GACATATGT.TTAGCGTCT_1	SOX11-chr2-5692808-C-A	0	0	232		dCas9
GACCAACAG.TCAATCTAG_1	SOX11-chr2-5692808-C-A	0	0	204		dCas9
GACCACTCG.AACAATGCA_1	SOX11-chr2-5692808-C-A	0	0	48		dCas9
GACCACTCG.CATGTGAAC_1	SOX11-chr2-5692808-C-A	0	0	128		dCas9
GACCAGAGA.CGTTGATCC_1	SOX11-chr2-5692808-C-A	0	0	222		dCas9
GACCGCTTC.ATGTCCTCC_1	SOX11-chr2-5692808-C-A		0	9		dCas9
GACCGCTTC.CTACGTTGG_1	SOX11-chr2-5692808-C-A		0	3		dCas9
GACCGTAGT.TATACCACT_1	SOX11-chr2-5692808-C-A	0	0	102		dCas9
GACCTTGTG.AAGTAGGAC_1	SOX11-chr2-5692808-C-A	0	0	639		dCas9
GACCTTGTG.ATGCCTTCA_1	SOX11-chr2-5692808-C-A	0	0	249		dCas9
GACCTTGTG.GAGGTGAGC_1	SOX11-chr2-5692808-C-A	0	0	147		dCas9
GACCTTGTG.TGCGTGCCA_1	SOX11-chr2-5692808-C-A	0	0	334		dCas9
GACGCCGTA.GATCCGCAC_1	SOX11-chr2-5692808-C-A	0	0	337		dCas9
GACGCCGTA.GTACGAACG_1	SOX11-chr2-5692808-C-A	0	0	34		dCas9
GACGCTTGC.AACAACTGG_1	SOX11-chr2-5692808-C-A	0	0	529		dCas9
GACGCTTGC.AGTTGCCTT_1	SOX11-chr2-5692808-C-A	0	0	88		dCas9
GACGGACTA.AGACATATC_1	SOX11-chr2-5692808-C-A	0	0	268		dCas9
GACGGTGCT.CTTCCGGTA_1	SOX11-chr2-5692808-C-A	0	0	92		dCas9
GACGTAGCA.CCTAGAGTA_1	SOX11-chr2-5692808-C-A	0	0	269		dCas9
GACGTCAAT.CATCGAAGC_1	SOX11-chr2-5692808-C-A	0	0	73		dCas9
GACGTGGTC.ATTAGCCAC_1	SOX11-chr2-5692808-C-A	0	0	81		dCas9
GACGTGGTC.CGGAGACTT_1	SOX11-chr2-5692808-C-A	0	0	59		dCas9
GACGTGGTC.TATTACAGC_1	SOX11-chr2-5692808-C-A	0	0	355		dCas9
GACGTTCAG.ATTATGCAG_1	SOX11-chr2-5692808-C-A	0	0	32		dCas9
GACTAGCAT.CTAGTGCTG_1	SOX11-chr2-5692808-C-A	0	0	107		dCas9
GACTAGCAT.TATACGTGG_1	SOX11-chr2-5692808-C-A	0	0	83		dCas9
GACTAGCAT.TATCATGCT_1	SOX11-chr2-5692808-C-A	0	0	65		dCas9
GACTCTCAC.CTCGCTACG_1	SOX11-chr2-5692808-C-A	0	0	228		dCas9
GACTCTGGT.GCCTGCATC_1	SOX11-chr2-5692808-C-A	0	0	86		dCas9
GACTGCCTG.ACTCTCACA_1	SOX11-chr2-5692808-C-A	0	0	307		dCas9
GACTGCGCA.AACGCCTAC_1	SOX11-chr2-5692808-C-A	0	0	319		dCas9
GACTGCGCA.ACTCGAGTC_1	SOX11-chr2-5692808-C-A	0	0	241		dCas9
GACTTCACC.ACACATCTG_1	SOX11-chr2-5692808-C-A	0	0	363		dCas9
GACTTCACC.GCGGTAGTC_1	SOX11-chr2-5692808-C-A		0	5		dCas9
GAGAATCAG.CATGACGTT_1	SOX11-chr2-5692808-C-A	0	0	107		dCas9
GAGACATTG.TCACATACT_1	SOX11-chr2-5692808-C-A	0	0	22		dCas9
GAGACATTG.TGAGCTAGA_1	SOX11-chr2-5692808-C-A	0	0	152		dCas9
GAGACTCGA.GTTAGAGAC_1	SOX11-chr2-5692808-C-A	0	0	566		dCas9
GAGACTCGA.TAGTACGTA_1	SOX11-chr2-5692808-C-A	0	0	230		dCas9
GAGATACAC.GTAGAGAGC_1	SOX11-chr2-5692808-C-A	0	0	68		dCas9
GAGATACAC.GTCGTGTTA_1	SOX11-chr2-5692808-C-A	0	0	47		dCas9
GAGATACAC.TAGATAGCC_1	SOX11-chr2-5692808-C-A	0	0	935		dCas9
GAGATTCCT.ATAGAGCAG_1	SOX11-chr2-5692808-C-A	0	0	179		dCas9
GAGCACATT.CAGTATGAT_1	SOX11-chr2-5692808-C-A	0	0	56		dCas9
GAGCACATT.TATCGAGCC_1	SOX11-chr2-5692808-C-A	0	0	29		dCas9
GAGCAGGAA.TACATGCAC_1	SOX11-chr2-5692808-C-A	0	0	129		dCas9
GAGCATACA.GTATGATCT_1	SOX11-chr2-5692808-C-A	0	0	102		dCas9
GAGCATACA.GTGCGTTCC_1	SOX11-chr2-5692808-C-A	0	0	59		dCas9
GAGCCATCC.CGGTTCTAT_1	SOX11-chr2-5692808-C-A	0	0	100		dCas9
GAGCCGTTA.CTCATTAGT_1	SOX11-chr2-5692808-C-A	0	0	136		dCas9
GAGCTCTCA.ACCAGCGTT_1	SOX11-chr2-5692808-C-A		0	2		dCas9
GAGCTCTCA.ACTACCATC_1	SOX11-chr2-5692808-C-A	0	0	378		dCas9
GAGGACTTA.GTTCCAACA_1	SOX11-chr2-5692808-C-A	0	0	180		dCas9
GAGGACTTA.TAATTCGTG_1	SOX11-chr2-5692808-C-A	0	0	783		dCas9
GAGGTCACG.GCGTTCAGA_1	SOX11-chr2-5692808-C-A	0	0	273		dCas9
GAGGTCCTT.CACTTCCTT_1	SOX11-chr2-5692808-C-A	0	0	234		dCas9
GAGGTGAGC.TGGATAGGT_1	SOX11-chr2-5692808-C-A	0	0	430		dCas9
GAGTCAAGG.GATGCTCCT_1	SOX11-chr2-5692808-C-A	0	0	241		dCas9
GAGTCACCA.GTATCGTCG_1	SOX11-chr2-5692808-C-A	0	0	110		dCas9
GAGTCGTAC.AGTTCAACC_1	SOX11-chr2-5692808-C-A	0	0	210		dCas9
GAGTCGTAC.CTGGACACT_1	SOX11-chr2-5692808-C-A	0	0	36		dCas9
GAGTCGTAC.GGTCCTAAG_1	SOX11-chr2-5692808-C-A	0	0	66		dCas9
GAGTCGTAC.TGTCATAGC_1	SOX11-chr2-5692808-C-A	0	0	37		dCas9
GAGTGCATA.CTGACGGAT_1	SOX11-chr2-5692808-C-A	0	0	214		dCas9
GAGTGCATA.GTGCTGACT_1	SOX11-chr2-5692808-C-A	0	0	272		dCas9
GAGTGCATA.TGCATCGGA_1	SOX11-chr2-5692808-C-A	0	0	338		dCas9
GAGTGTGCC.AATATCGCT_1	SOX11-chr2-5692808-C-A	0	0	82		dCas9
GAGTGTGCC.CATTCCGAG_1	SOX11-chr2-5692808-C-A			0		dCas9
GAGTGTGCC.CGAGTAGCA_1	SOX11-chr2-5692808-C-A	0	0	413		dCas9
GAGTTAACT.AACGAGAAT_1	SOX11-chr2-5692808-C-A	0	0	47		dCas9
GAGTTAACT.TTCGTGATG_1	SOX11-chr2-5692808-C-A	0	0	159		dCas9
GAGTTATAG.TCCATCATT_1	SOX11-chr2-5692808-C-A	0	0	87		dCas9
GAGTTATAG.TCGACGTTG_1	SOX11-chr2-5692808-C-A	0	0	188		dCas9
GATAACGTC.GCTGTTCGG_1	SOX11-chr2-5692808-C-A	0	0	511		dCas9
GATAACGTC.TAGACCTAC_1	SOX11-chr2-5692808-C-A	0	0	222		dCas9
GATAAGCTG.CGTCATGGA_1	SOX11-chr2-5692808-C-A	0	0	564		dCas9
GATAAGCTG.TTGAGCTCT_1	SOX11-chr2-5692808-C-A	0	0	34		dCas9
GATACACTA.AACGCTCAA_1	SOX11-chr2-5692808-C-A	0	0	208		dCas9
GATACCGGA.ATATAGCGT_1	SOX11-chr2-5692808-C-A	0	0	412		dCas9
GATACCGGA.CATAGTATG_1	SOX11-chr2-5692808-C-A	0	0	51		dCas9
GATACCGGA.TAGTAGTCT_1	SOX11-chr2-5692808-C-A	0	0	54		dCas9
GATACTGTG.ATCTGGTAG_1	SOX11-chr2-5692808-C-A	0	0	422		dCas9
GATACTGTG.CCTGTATCT_1	SOX11-chr2-5692808-C-A	0	0	40		dCas9
GATAGTTCT.ACGTTCAAT_1	SOX11-chr2-5692808-C-A	0	0	144		dCas9
GATAGTTCT.TGTTGTCGA_1	SOX11-chr2-5692808-C-A	0	0	217		dCas9
GATATATCC.CAGTATGAT_1	SOX11-chr2-5692808-C-A	0	0	210		dCas9
GATATATCC.CGATAGGTG_1	SOX11-chr2-5692808-C-A	0	0	340		dCas9
GATATATCC.CGCAACCTC_1	SOX11-chr2-5692808-C-A	0	0	220		dCas9
GATATATCC.GAATAAGAG_1	SOX11-chr2-5692808-C-A	0	0	78		dCas9
GATATATCC.GCGAAGACA_1	SOX11-chr2-5692808-C-A	0	0	15		dCas9
GATATATCC.GCGGAGATT_1	SOX11-chr2-5692808-C-A	0	0	700		dCas9
GATATATCC.GTTCACTCC_1	SOX11-chr2-5692808-C-A	0	0	229		dCas9
GATATATCC.TGTTGTCGA_1	SOX11-chr2-5692808-C-A	0	0	313		dCas9
GATCCGCAC.TCAGTAAGC_1	SOX11-chr2-5692808-C-A	0	0	343		dCas9
GATCGATAC.ATCGAATCG_1	SOX11-chr2-5692808-C-A	0	0	116		dCas9
GATCGCGAA.CTAGTGCTG_1	SOX11-chr2-5692808-C-A	0	0	407		dCas9
GATCGCGAA.GGTAAGGAT_1	SOX11-chr2-5692808-C-A	0	0	65		dCas9
GATCGCGAA.GTCTGAGCC_1	SOX11-chr2-5692808-C-A	0	0	494		dCas9
GATCGTTGA.CTTGCACAA_1	SOX11-chr2-5692808-C-A	0	0	633		dCas9
GATCGTTGA.GCCTTAGAG_1	SOX11-chr2-5692808-C-A	0	0	164		dCas9
GATCTACTT.ACATTCCAC_1	SOX11-chr2-5692808-C-A	0	0	265		dCas9
GATCTACTT.AGAAGCTGC_1	SOX11-chr2-5692808-C-A	0	0	73		dCas9
GATCTACTT.CCATGCGTC_1	SOX11-chr2-5692808-C-A	0	0	56		dCas9
GATCTACTT.TAGACCGCA_1	SOX11-chr2-5692808-C-A	0	0	34		dCas9
GATCTAGAG.ATCACTTCC_1	SOX11-chr2-5692808-C-A	0	0	29		dCas9
GATCTGAAT.CAGGATCAA_1	SOX11-chr2-5692808-C-A	0	0	259		dCas9
GATCTGAAT.GGACTCCTT_1	SOX11-chr2-5692808-C-A	0	0	394		dCas9
GATGCAGAA.AATATCAGC_1	SOX11-chr2-5692808-C-A	0	0	299		dCas9
GATGCAGAA.GCACCATCG_1	SOX11-chr2-5692808-C-A	0	0	14		dCas9
GATGCGACG.TATCTGTCA_1	SOX11-chr2-5692808-C-A	0	0	15		dCas9
GATGCGGTT.CACAATAAC_1	SOX11-chr2-5692808-C-A	0	0	252		dCas9
GATGCGGTT.CAGCGACGT_1	SOX11-chr2-5692808-C-A	0	0	43		dCas9
GATGCGGTT.GTGCCATGA_1	SOX11-chr2-5692808-C-A	0	0	205		dCas9
GATGTCTAG.CACTTCCTT_1	SOX11-chr2-5692808-C-A	0	0	69		dCas9
GATGTCTAG.GATACTGTG_1	SOX11-chr2-5692808-C-A	0	0	252		dCas9
GATGTTACA.TTGATCGTA_1	SOX11-chr2-5692808-C-A	0	0	273		dCas9
GATTAGACA.CATAGTATG_1	SOX11-chr2-5692808-C-A	0	0	203		dCas9
GATTAGTGT.CATCGAAGC_1	SOX11-chr2-5692808-C-A	0	0	365		dCas9
GATTAGTGT.GGTCTCATG_1	SOX11-chr2-5692808-C-A	0	0	303		dCas9
GATTAGTGT.TCTGGAGGA_1	SOX11-chr2-5692808-C-A	0	0	175		dCas9
GATTCCTCT.CCGTTCCAA_1	SOX11-chr2-5692808-C-A	0	0	179		dCas9
GATTGGAAG.AACGTCGAG_1	SOX11-chr2-5692808-C-A	0	0	344		dCas9
GATTGGAAG.GACGTAGCA_1	SOX11-chr2-5692808-C-A	0	0	43		dCas9
GCAACACCT.AACTTAGCT_1	SOX11-chr2-5692808-C-A	0	0	60		dCas9
GCAACCAAC.ATCAGAAGC_1	SOX11-chr2-5692808-C-A	0	0	120		dCas9
GCAACTCGC.CAAGTCACT_1	SOX11-chr2-5692808-C-A	0	0	138		dCas9
GCAATCACG.ACTCCGGTT_1	SOX11-chr2-5692808-C-A	0	0	80		dCas9
GCACAACTC.TGACCTCCT_1	SOX11-chr2-5692808-C-A	0	0	67		dCas9
GCACAACTC.TGAGACAGC_1	SOX11-chr2-5692808-C-A	0	0	117		dCas9
GCACAGTAA.AGTACGAAT_1	SOX11-chr2-5692808-C-A	0	0	991		dCas9
GCACCATCG.GCGACACAG_1	SOX11-chr2-5692808-C-A	0	0	243		dCas9
GCACGCATT.AGGATTACT_1	SOX11-chr2-5692808-C-A		0	2		dCas9
GCACGCATT.CGATACTCT_1	SOX11-chr2-5692808-C-A	0	0	28		dCas9
GCACGCATT.TCACTCGCT_1	SOX11-chr2-5692808-C-A	0	0	69		dCas9
GCACGTAGA.ATCACCGCA_1	SOX11-chr2-5692808-C-A	0	0	81		dCas9
GCACTGGAT.CAAGTCGAA_1	SOX11-chr2-5692808-C-A	0	0	115		dCas9
GCACTGGAT.GAACGCTGT_1	SOX11-chr2-5692808-C-A	0	0	183		dCas9
GCACTGGAT.GACACCGAT_1	SOX11-chr2-5692808-C-A	0	0	49		dCas9
GCAGATCCG.AGTTCAACC_1	SOX11-chr2-5692808-C-A	0	0	240		dCas9
GCAGATCCG.TTCACTCCT_1	SOX11-chr2-5692808-C-A	0	0	228		dCas9
GCAGCGATA.ACTTAGCTT_1	SOX11-chr2-5692808-C-A	0	0	259		dCas9
GCAGCGATA.CACTGTATC_1	SOX11-chr2-5692808-C-A	0	0	53		dCas9
GCAGCGATA.GTATCGTCG_1	SOX11-chr2-5692808-C-A	0	0	92		dCas9
GCAGCTTGA.GACATAACG_1	SOX11-chr2-5692808-C-A	0	0	178		dCas9
GCAGCTTGA.TTATCGCAC_1	SOX11-chr2-5692808-C-A	0	0	34		dCas9
GCAGGAGAA.GAATAAGAG_1	SOX11-chr2-5692808-C-A	0	0	203		dCas9
GCAGGAGAA.GCATACTCC_1	SOX11-chr2-5692808-C-A	0	0	146		dCas9
GCAGGAGAA.TATTCAACG_1	SOX11-chr2-5692808-C-A	0	0	190		dCas9
GCATACATG.AATGCAGCG_1	SOX11-chr2-5692808-C-A	0	0	243		dCas9
GCATACTCC.CTTGATCTA_1	SOX11-chr2-5692808-C-A	0	0	432		dCas9
GCATGTAAG.GTCTGAGCC_1	SOX11-chr2-5692808-C-A	0	0	278		dCas9
GCATGTGGT.GTCGTGTTA_1	SOX11-chr2-5692808-C-A	0	0	292		dCas9
GCATGTGGT.TCCGTATAC_1	SOX11-chr2-5692808-C-A	0	0	337		dCas9
GCATTGATC.ATGCTTCAG_1	SOX11-chr2-5692808-C-A	0	0	54		dCas9
GCATTGATC.ATTAAGACC_1	SOX11-chr2-5692808-C-A	0	0	114		dCas9
GCATTGATC.CCATAATCG_1	SOX11-chr2-5692808-C-A	0	0	148		dCas9
GCATTGATC.GCTTAGAAC_1	SOX11-chr2-5692808-C-A	0	0	216		dCas9
GCCAACAAT.TGTCGTGAG_1	SOX11-chr2-5692808-C-A	0	0	218		dCas9
GCCAACAAT.TTGTCAACC_1	SOX11-chr2-5692808-C-A	0	0	71		dCas9
GCCAATGAA.ACATGACTA_1	SOX11-chr2-5692808-C-A		0	9		dCas9
GCCATACAA.AGCTACTCA_1	SOX11-chr2-5692808-C-A	0	0	214		dCas9
GCCGAACCA.CCGTACGGA_1	SOX11-chr2-5692808-C-A	0	0	115		dCas9
GCCGAGTCT.ATATCAGCC_1	SOX11-chr2-5692808-C-A	0	0	69		dCas9
GCCGAGTCT.GTGCATCAA_1	SOX11-chr2-5692808-C-A	0	0	130		dCas9
GCCGCCTAA.CTGACGGAT_1	SOX11-chr2-5692808-C-A	0	0	223		dCas9
GCCGCCTAA.CTGTCTAGT_1	SOX11-chr2-5692808-C-A	0	0	16		dCas9
GCCGCCTAA.GCCATCGCT_1	SOX11-chr2-5692808-C-A	0	0	94		dCas9
GCCGCTATC.CAGCTCTTC_1	SOX11-chr2-5692808-C-A	0	0	462		dCas9
GCCGCTATC.GTCTTCATA_1	SOX11-chr2-5692808-C-A	0	0	235		dCas9
GCCGCTATC.TCAGCTCAG_1	SOX11-chr2-5692808-C-A	0	0	507		dCas9
GCCGTGAAC.CCATAGCCA_1	SOX11-chr2-5692808-C-A	0	0	309		dCas9
GCCGTGAAC.CTACGGTAT_1	SOX11-chr2-5692808-C-A	0	0	119		dCas9
GCCGTGAAC.CTAGTATAG_1	SOX11-chr2-5692808-C-A	0	0	26		dCas9
GCCGTTGTT.ATGGTTCGA_1	SOX11-chr2-5692808-C-A	0	0	56		dCas9
GCCGTTGTT.TCTACGCAA_1	SOX11-chr2-5692808-C-A		0	8		dCas9
GCCGTTGTT.TCTGCGCTG_1	SOX11-chr2-5692808-C-A	0	0	146		dCas9
GCCTAACGG.AATCCTCGT_1	SOX11-chr2-5692808-C-A	0	0	197		dCas9
GCCTAACGG.CGAATCCTG_1	SOX11-chr2-5692808-C-A	0	0	304		dCas9
GCCTGGAAT.ATAAGTTCG_1	SOX11-chr2-5692808-C-A	0	0	72		dCas9
GCCTTATCT.GCGTATAGG_1	SOX11-chr2-5692808-C-A	0	0	145		dCas9
GCCTTCCAT.TACTAGTAG_1	SOX11-chr2-5692808-C-A	0	0	324		dCas9
GCCTTGTGA.TGAACCAAT_1	SOX11-chr2-5692808-C-A	0	0	339		dCas9
GCGAACTCG.AAGTTGCCA_1	SOX11-chr2-5692808-C-A	0	0	28		dCas9
GCGAACTCG.CGTAATGAC_1	SOX11-chr2-5692808-C-A	0	0	366		dCas9
GCGAAGACA.ATGGAGAGT_1	SOX11-chr2-5692808-C-A	0	0	196		dCas9
GCGAAGACA.TACTCGCTG_1	SOX11-chr2-5692808-C-A	0	0	139		dCas9
GCGACAACC.AACGATGAC_1	SOX11-chr2-5692808-C-A	0	0	37		dCas9
GCGACAACC.ACTCCAACT_1	SOX11-chr2-5692808-C-A	0	0	78		dCas9
GCGACAACC.CTCTTCAGC_1	SOX11-chr2-5692808-C-A	0	0	362		dCas9
GCGACACAG.GTAAGGTCC_1	SOX11-chr2-5692808-C-A	0	0	15		dCas9
GCGACACAG.TCCGTATAC_1	SOX11-chr2-5692808-C-A	0	0	53		dCas9
GCGACCTGT.AAGGATACG_1	SOX11-chr2-5692808-C-A	0	0	306		dCas9
GCGACCTGT.GCGAACTCG_1	SOX11-chr2-5692808-C-A	0	0	107		dCas9
GCGAGCAAG.CCACGAAGG_1	SOX11-chr2-5692808-C-A	0	0	41		dCas9
GCGAGCAAG.CGAACAATC_1	SOX11-chr2-5692808-C-A	0	0	33		dCas9
GCGAGCAAG.CTAGGTACT_1	SOX11-chr2-5692808-C-A	0	0	176		dCas9
GCGAGTCTA.CTACCTGCG_1	SOX11-chr2-5692808-C-A	0	0	285		dCas9
GCGAGTCTA.GTAAGTGAG_1	SOX11-chr2-5692808-C-A	0	0	34		dCas9
GCGATATGA.AGTAAGCCA_1	SOX11-chr2-5692808-C-A	0	0	108		dCas9
GCGATGGTG.GACTAGCAT_1	SOX11-chr2-5692808-C-A	0	0	228		dCas9
GCGATGGTG.GAGTCAAGG_1	SOX11-chr2-5692808-C-A	0	0	212		dCas9
GCGATGGTG.GCGACCTGT_1	SOX11-chr2-5692808-C-A	0	0	197		dCas9
GCGATGGTG.GCGCTACCT_1	SOX11-chr2-5692808-C-A	0	0	172		dCas9
GCGATGGTG.TTAGCGTCT_1	SOX11-chr2-5692808-C-A	0	0	36		dCas9
GCGCATTAC.ACACTAACG_1	SOX11-chr2-5692808-C-A	0	0	410		dCas9
GCGCATTAC.GTGGACTGG_1	SOX11-chr2-5692808-C-A	0	0	57		dCas9
GCGCTACCT.AACAGCAGT_1	SOX11-chr2-5692808-C-A	0	0	54		dCas9
GCGCTAGAA.AGGAATTGG_1	SOX11-chr2-5692808-C-A	0	0	124		dCas9
GCGCTAGAA.CAACGTCTT_1	SOX11-chr2-5692808-C-A	0	0	166		dCas9
GCGCTAGAA.CCTCATAAC_1	SOX11-chr2-5692808-C-A		0	7		dCas9
GCGCTAGAA.TACTAGTAG_1	SOX11-chr2-5692808-C-A	0	0	200		dCas9
GCGCTCTAT.ACCGGTTAC_1	SOX11-chr2-5692808-C-A	0	0	108		dCas9
GCGCTCTAT.ACCTGTACC_1	SOX11-chr2-5692808-C-A	0	0	529		dCas9
GCGCTCTAT.GGACAGATT_1	SOX11-chr2-5692808-C-A	0	0	194		dCas9
GCGCTTCTC.GTGGATAAG_1	SOX11-chr2-5692808-C-A	0	0	25		dCas9
GCGCTTCTC.GTGTCGAGC_1	SOX11-chr2-5692808-C-A	0	0	153		dCas9
GCGGACGAA.ACGTTCAAT_1	SOX11-chr2-5692808-C-A	0	0	622		dCas9
GCGGACGAA.ACTATCCTG_1	SOX11-chr2-5692808-C-A	0	0	180		dCas9
GCGGACGAA.GATAAGCTG_1	SOX11-chr2-5692808-C-A	0	0	254		dCas9
GCGGACGAA.TCAATGGAC_1	SOX11-chr2-5692808-C-A	0	0	55		dCas9
GCGGAGATT.ATCCTGCCT_1	SOX11-chr2-5692808-C-A	0	0	387		dCas9
GCGGAGATT.CCTAGTTAG_1	SOX11-chr2-5692808-C-A	0	0	176		dCas9
GCGGTAAGT.TACACGGTC_1	SOX11-chr2-5692808-C-A	0	0	344		dCas9
GCGGTAAGT.TTCGTGATG_1	SOX11-chr2-5692808-C-A	0	0	498		dCas9
GCGTAACAA.CGGAAGACG_1	SOX11-chr2-5692808-C-A		0	4		dCas9
GCGTATAGG.GTGGAGGTC_1	SOX11-chr2-5692808-C-A	0	0	42		dCas9
GCGTCGTCT.TCTCCGCGT_1	SOX11-chr2-5692808-C-A	0	0	444		dCas9
GCGTGATAC.GATTAGTGT_1	SOX11-chr2-5692808-C-A	0	0	47		dCas9
GCGTTCAGA.AGTATGACG_1	SOX11-chr2-5692808-C-A		0	8		dCas9
GCGTTCAGA.CATCGAAGC_1	SOX11-chr2-5692808-C-A	0	0	42		dCas9
GCGTTCAGA.CATCTCGAT_1	SOX11-chr2-5692808-C-A	0	0	11		dCas9
GCTACAATG.AGGATCATG_1	SOX11-chr2-5692808-C-A	0	0	99		dCas9
GCTACAATG.CTCATTAGT_1	SOX11-chr2-5692808-C-A	0	0	99		dCas9
GCTACCTTA.CACTGTATC_1	SOX11-chr2-5692808-C-A	0	0	81		dCas9
GCTAGCTCC.TATTCAACG_1	SOX11-chr2-5692808-C-A	0	0	34		dCas9
GCTAGTGGA.GACGTCAAT_1	SOX11-chr2-5692808-C-A	0	0	256		dCas9
GCTAGTGGA.GCCTGGAAT_1	SOX11-chr2-5692808-C-A	0	0	597		dCas9
GCTAGTGGA.GCTACCGAG_1	SOX11-chr2-5692808-C-A	0	0	171		dCas9
GCTATGTAA.CTGGAGCGA_1	SOX11-chr2-5692808-C-A	0	0	57		dCas9
GCTATGTAA.TGTGTCTAC_1	SOX11-chr2-5692808-C-A	0	0	39		dCas9
GCTCAATGA.AAGCAATCG_1	SOX11-chr2-5692808-C-A	0	0	330		dCas9
GCTCAATGA.TTACTAGTC_1	SOX11-chr2-5692808-C-A	0	0	246		dCas9
GCTCAGCCA.CAGATCATT_1	SOX11-chr2-5692808-C-A	0	0	36		dCas9
GCTCTCCAA.CCGGTGGTT_1	SOX11-chr2-5692808-C-A	0	0	99		dCas9
GCTCTCCAA.TATACGTGG_1	SOX11-chr2-5692808-C-A	0	0	126		dCas9
GCTCTGTGT.ACCGATCGA_1	SOX11-chr2-5692808-C-A	0	0	60		dCas9
GCTCTGTGT.CCTAAGAAG_1	SOX11-chr2-5692808-C-A	0	0	149		dCas9
GCTCTGTGT.GACATAACG_1	SOX11-chr2-5692808-C-A	0	0	70		dCas9
GCTCTGTGT.TAGGAGGAT_1	SOX11-chr2-5692808-C-A			0		dCas9
GCTGAGCAG.TCGACGTTG_1	SOX11-chr2-5692808-C-A	0	0	97		dCas9
GCTGAGCAG.TGAACGGTT_1	SOX11-chr2-5692808-C-A	0	0	394		dCas9
GCTGATGTC.ACTAAGTTC_1	SOX11-chr2-5692808-C-A	0	0	185		dCas9
GCTGATGTC.CCTTGCTTG_1	SOX11-chr2-5692808-C-A	0	0	151		dCas9
GCTGGTAAC.AGCATATGG_1	SOX11-chr2-5692808-C-A	0	0	252		dCas9
GCTGGTAAC.CAGGATCAA_1	SOX11-chr2-5692808-C-A	0	0	354		dCas9
GCTGGTAAC.TACTAGTAG_1	SOX11-chr2-5692808-C-A	0	0	265		dCas9
GCTGGTAAC.TGATAGAGG_1	SOX11-chr2-5692808-C-A		0	9		dCas9
GCTGGTAAC.TTCCGCCAG_1	SOX11-chr2-5692808-C-A	0	0	173		dCas9
GCTTACGTT.GGTTAACAG_1	SOX11-chr2-5692808-C-A	0	0	39		dCas9
GCTTACGTT.TAACACGAG_1	SOX11-chr2-5692808-C-A	0	0	18		dCas9
GCTTACTAG.ATGGACGTT_1	SOX11-chr2-5692808-C-A	0	0	162		dCas9
GCTTACTAG.CCAGTCTCA_1	SOX11-chr2-5692808-C-A	0	0	131		dCas9
GCTTACTAG.CTATTCCGT_1	SOX11-chr2-5692808-C-A	0	0	41		dCas9
GCTTAGAAC.ATAGCACGG_1	SOX11-chr2-5692808-C-A	0	0	16		dCas9
GCTTCACTC.ATGTGAGAC_1	SOX11-chr2-5692808-C-A	0	0	302		dCas9
GCTTCTACG.AGATGTTGG_1	SOX11-chr2-5692808-C-A	0	0	320		dCas9
GCTTCTACG.GCTCTGTGT_1	SOX11-chr2-5692808-C-A	0	0	68		dCas9
GCTTCTACG.TAGTGCACT_1	SOX11-chr2-5692808-C-A	0	0	49		dCas9
GGAACCTAG.ATGAGCAGG_1	SOX11-chr2-5692808-C-A		0	10		dCas9
GGAACCTAG.ATGTGACGA_1	SOX11-chr2-5692808-C-A	0	0	206		dCas9
GGAACTGCT.ACCGACGGT_1	SOX11-chr2-5692808-C-A	0	0	85		dCas9
GGAAGAAGC.GTTCCAACA_1	SOX11-chr2-5692808-C-A	0	0	309		dCas9
GGAAGGTAT.AGACGCTAT_1	SOX11-chr2-5692808-C-A	0	0	252		dCas9
GGAATTGGA.GATGTCTAG_1	SOX11-chr2-5692808-C-A	0	0	256		dCas9
GGACACTGG.ACTCGTCTA_1	SOX11-chr2-5692808-C-A	0	0	86		dCas9
GGACAGATT.CATCCTCTC_1	SOX11-chr2-5692808-C-A	0	0	47		dCas9
GGACGAGCA.AGACCAGCT_1	SOX11-chr2-5692808-C-A	0	0	242		dCas9
GGACGAGCA.GGTAGACAT_1	SOX11-chr2-5692808-C-A	0	0	28		dCas9
GGACTCCTT.AATTAGAGG_1	SOX11-chr2-5692808-C-A	0	0	27		dCas9
GGAGAATGA.CCGAAGCGT_1	SOX11-chr2-5692808-C-A	0	0	287		dCas9
GGAGAATGA.TCGTGACGT_1	SOX11-chr2-5692808-C-A	0	0	143		dCas9
GGAGACACA.AGGAATTGG_1	SOX11-chr2-5692808-C-A	0	0	401		dCas9
GGAGACACA.ATCGATCCT_1	SOX11-chr2-5692808-C-A	0	0	118		dCas9
GGAGACACA.CCTTAATTC_1	SOX11-chr2-5692808-C-A	0	0	545		dCas9
GGAGATGAG.GGTAACTAC_1	SOX11-chr2-5692808-C-A	0	0	130		dCas9
GGAGCATCT.AGAAGTAAC_1	SOX11-chr2-5692808-C-A	0	0	294		dCas9
GGAGCATCT.CAGCAGTAC_1	SOX11-chr2-5692808-C-A	0	0	46		dCas9
GGAGCATCT.CAGCTTCGA_1	SOX11-chr2-5692808-C-A		0	10		dCas9
GGAGCATCT.TACCTCACT_1	SOX11-chr2-5692808-C-A	0	0	119		dCas9
GGAGCTCAA.TTACTAGTC_1	SOX11-chr2-5692808-C-A	0	0	86		dCas9
GGAGTACAG.CGAGCTTAC_1	SOX11-chr2-5692808-C-A	0	0	228		dCas9
GGAGTACAG.CTAGAGTCG_1	SOX11-chr2-5692808-C-A	0	0	297		dCas9
GGAGTACAG.TTCATTCGC_1	SOX11-chr2-5692808-C-A	0	0	176		dCas9
GGATACCTA.GCCGAGTCT_1	SOX11-chr2-5692808-C-A	0	0	123		dCas9
GGATAGTCA.AACTGATTC_1	SOX11-chr2-5692808-C-A	0	0	540		dCas9
GGATAGTCA.AGCGGTAAG_1	SOX11-chr2-5692808-C-A	0	0	50		dCas9
GGATAGTCA.ATGAGTGTG_1	SOX11-chr2-5692808-C-A	0	0	248		dCas9
GGATAGTCA.GTGAGGACG_1	SOX11-chr2-5692808-C-A	0	0	112		dCas9
GGATAGTCA.TAAGGTGAT_1	SOX11-chr2-5692808-C-A	0	0	422		dCas9
GGATCAGGT.AACAGCAGT_1	SOX11-chr2-5692808-C-A	0	0	95		dCas9
GGATCAGGT.AATGCTATC_1	SOX11-chr2-5692808-C-A	0	0	82		dCas9
GGATCGTTC.GCCATTAAG_1	SOX11-chr2-5692808-C-A	0	0	411		dCas9
GGATCGTTC.TCTCCGCGT_1	SOX11-chr2-5692808-C-A	0	0	162		dCas9
GGATGCGAA.AACTAACTG_1	SOX11-chr2-5692808-C-A	0	0	211		dCas9
GGATGCGAA.TCAGACAAG_1	SOX11-chr2-5692808-C-A	0	0	244		dCas9
GGATGCTCG.CAGATCGAC_1	SOX11-chr2-5692808-C-A	0	0	348		dCas9
GGATTACGC.CGATTCGAG_1	SOX11-chr2-5692808-C-A	0	0	339		dCas9
GGATTACGC.GTCAGTTGT_1	SOX11-chr2-5692808-C-A			0		dCas9
GGATTCGTC.CACCAGAAG_1	SOX11-chr2-5692808-C-A	0	0	436		dCas9
GGATTCGTC.CCGATGTTC_1	SOX11-chr2-5692808-C-A	0	0	252		dCas9
GGATTCGTC.CGCTTATGA_1	SOX11-chr2-5692808-C-A	0	0	181		dCas9
GGTAACTAC.CACCTACGC_1	SOX11-chr2-5692808-C-A	0	0	11		dCas9
GGTAAGGAT.GACACGCAA_1	SOX11-chr2-5692808-C-A	0	0	55		dCas9
GGTAAGGAT.TACTCGACC_1	SOX11-chr2-5692808-C-A	0	0	118		dCas9
GGTAAGTGA.ATGGAGAGT_1	SOX11-chr2-5692808-C-A	0	0	260		dCas9
GGTAAGTGA.CTGGAGCGA_1	SOX11-chr2-5692808-C-A	0	0	46		dCas9
GGTACGAGC.ACTCCTGAG_1	SOX11-chr2-5692808-C-A	0	0	280		dCas9
GGTACGAGC.CCGTCAGGT_1	SOX11-chr2-5692808-C-A	0	0	96		dCas9
GGTACGAGC.TTAAGTGGT_1	SOX11-chr2-5692808-C-A	0	0	319		dCas9
GGTAGACAT.AAGACGAAG_1	SOX11-chr2-5692808-C-A	0	0	125		dCas9
GGTAGCATC.ATCAAGCAT_1	SOX11-chr2-5692808-C-A	0	0	118		dCas9
GGTCCTAAG.CCTCGCGTT_1	SOX11-chr2-5692808-C-A	0	0	34		dCas9
GGTCCTAAG.GCAGCGATA_1	SOX11-chr2-5692808-C-A	0	0	297		dCas9
GGTCCTAAG.GGAGCTCAA_1	SOX11-chr2-5692808-C-A	0	0	670		dCas9
GGTCCTGGT.TAACCGTGA_1	SOX11-chr2-5692808-C-A	0	0	29		dCas9
GGTCGGATA.AACCGCTGA_1	SOX11-chr2-5692808-C-A	0	0	84		dCas9
GGTCGGATA.AATCTGACC_1	SOX11-chr2-5692808-C-A	0	0	50		dCas9
GGTCGGATA.ACGACGATT_1	SOX11-chr2-5692808-C-A		0	5		dCas9
GGTCGGATA.AGCGTCGTC_1	SOX11-chr2-5692808-C-A	0	0	46		dCas9
GGTCGGATA.CAGGTTGTC_1	SOX11-chr2-5692808-C-A	0	0	57		dCas9
GGTCGGTCT.CATCTCACG_1	SOX11-chr2-5692808-C-A	0	0	174		dCas9
GGTCGGTCT.TGCCGACTA_1	SOX11-chr2-5692808-C-A	0	0	312		dCas9
GGTCGGTCT.TGCTGCGTC_1	SOX11-chr2-5692808-C-A	0	0	250		dCas9
GGTCTCATG.ACAAGGTAC_1	SOX11-chr2-5692808-C-A		0	6		dCas9
GGTCTTGCA.GTCAGCGTC_1	SOX11-chr2-5692808-C-A	0	0	41		dCas9
GGTCTTGCA.TGAGAGGAC_1	SOX11-chr2-5692808-C-A	0	0	25		dCas9
GGTGAGTTC.TGTCAACCT_1	SOX11-chr2-5692808-C-A	0	0	67		dCas9
GGTGATAGG.AATGAGTCG_1	SOX11-chr2-5692808-C-A	0	0	385		dCas9
GGTGATAGG.TGGTAACCA_1	SOX11-chr2-5692808-C-A	0	0	87		dCas9
GGTGATAGG.TTCATCCAA_1	SOX11-chr2-5692808-C-A	0	0	58		dCas9
GGTGCGTAG.TACTAGTAG_1	SOX11-chr2-5692808-C-A	0	0	148		dCas9
GGTGCGTAG.TGAGAGGAC_1	SOX11-chr2-5692808-C-A		0	1		dCas9
GGTGGAGCT.GATTCCTCT_1	SOX11-chr2-5692808-C-A	0	0	51		dCas9
GGTGTGACC.ATTCACCTC_1	SOX11-chr2-5692808-C-A	0	0	71		dCas9
GGTGTGACC.TTCACTCCT_1	SOX11-chr2-5692808-C-A	0	0	428		dCas9
GGTGTTCAT.GAGTCCAAT_1	SOX11-chr2-5692808-C-A	0	0	32		dCas9
GGTTAACAG.CAACACCTA_1	SOX11-chr2-5692808-C-A	0	0	44		dCas9
GGTTAACAG.GTACCTAAC_1	SOX11-chr2-5692808-C-A	0	0	479		dCas9
GGTTAACAG.TGCCGACTA_1	SOX11-chr2-5692808-C-A	0	0	201		dCas9
GGTTAGATG.CCGATACCG_1	SOX11-chr2-5692808-C-A	0	0	402		dCas9
GGTTAGATG.GACTTGATT_1	SOX11-chr2-5692808-C-A	0	0	84		dCas9
GGTTCGCAA.CGATCCAGA_1	SOX11-chr2-5692808-C-A	0	0	50		dCas9
GGTTCGCAA.TAGAGCCAG_1	SOX11-chr2-5692808-C-A	0	0	27		dCas9
GGTTCTATC.TAGCCTTGT_1	SOX11-chr2-5692808-C-A	0	0	89		dCas9
GGTTCTATC.TCGGACAGT_1	SOX11-chr2-5692808-C-A	0	0	118		dCas9
GGTTGAAGG.AGTCGCGAC_1	SOX11-chr2-5692808-C-A	0	0	13		dCas9
GGTTGAAGG.CTGGTCGGT_1	SOX11-chr2-5692808-C-A	0	0	62		dCas9
GGTTGCTAT.ACACACGTC_1	SOX11-chr2-5692808-C-A	0	0	129		dCas9
GGTTGCTAT.CACGTCATA_1	SOX11-chr2-5692808-C-A	0	0	404		dCas9
GTAACAGTC.CGCAACCTC_1	SOX11-chr2-5692808-C-A	0	0	268		dCas9
GTAACTCAT.TAAGTGTAG_1	SOX11-chr2-5692808-C-A			0		dCas9
GTAAGTGAG.AATCCGCTG_1	SOX11-chr2-5692808-C-A	0	0	455		dCas9
GTAAGTGAG.CTGACAGCA_1	SOX11-chr2-5692808-C-A	0	0	361		dCas9
GTAAGTGAG.GAGGACTTA_1	SOX11-chr2-5692808-C-A	0	0	73		dCas9
GTAAGTGAG.GTAGTTGGT_1	SOX11-chr2-5692808-C-A	0	0	11		dCas9
GTAAGTGAG.TCCGATCTG_1	SOX11-chr2-5692808-C-A	0	0	55		dCas9
GTAATCAGC.ATCCGTCTC_1	SOX11-chr2-5692808-C-A	0	0	199		dCas9
GTAATCAGC.GTCCACAAC_1	SOX11-chr2-5692808-C-A	0	0	43		dCas9
GTACAATGC.CAGCGTAAG_1	SOX11-chr2-5692808-C-A	0	0	82		dCas9
GTACCACAA.GCGATGGTG_1	SOX11-chr2-5692808-C-A	0	0	96		dCas9
GTACCACAA.TGTGCAGTA_1	SOX11-chr2-5692808-C-A	0	0	103		dCas9
GTACCTAAC.AAGCAATCG_1	SOX11-chr2-5692808-C-A	0	0	262		dCas9
GTACGAACG.CACGGAAGT_1	SOX11-chr2-5692808-C-A	0	0	189		dCas9
GTACGCGAT.AACTGCGAC_1	SOX11-chr2-5692808-C-A	0	0	21		dCas9
GTACGCGAT.AGTTCAACC_1	SOX11-chr2-5692808-C-A	0	0	482		dCas9
GTACGCGAT.CTAGAGTCG_1	SOX11-chr2-5692808-C-A	0	0	379		dCas9
GTACGCGAT.TAATGTAGC_1	SOX11-chr2-5692808-C-A	0	0	565		dCas9
GTACGTCTA.AGTTGCCTT_1	SOX11-chr2-5692808-C-A	0	0	432		dCas9
GTACTCTAC.CAAGTCGAA_1	SOX11-chr2-5692808-C-A	0	0	192		dCas9
GTACTCTAC.CACTTGGAT_1	SOX11-chr2-5692808-C-A	0	0	58		dCas9
GTAGAAGTT.TGATCGGAA_1	SOX11-chr2-5692808-C-A	0	0	23		dCas9
GTAGAGAGC.ACAGGTATC_1	SOX11-chr2-5692808-C-A	0	0	38		dCas9
GTAGAGAGC.CGTGTATTC_1	SOX11-chr2-5692808-C-A	0	0	106		dCas9
GTAGAGAGC.TCAATCTAG_1	SOX11-chr2-5692808-C-A	0	0	309		dCas9
GTAGCCTTG.CTCATGCCA_1	SOX11-chr2-5692808-C-A	0	0	11		dCas9
GTAGCCTTG.CTTCTATGA_1	SOX11-chr2-5692808-C-A	0	0	78		dCas9
GTAGCCTTG.GCGAGTCTA_1	SOX11-chr2-5692808-C-A	0	0	164		dCas9
GTAGCCTTG.TTCATTCGC_1	SOX11-chr2-5692808-C-A	0	0	42		dCas9
GTAGCTACA.GCCATCGCT_1	SOX11-chr2-5692808-C-A	0	0	210		dCas9
GTAGCTACA.TCGTCCGAT_1	SOX11-chr2-5692808-C-A	0	0	18		dCas9
GTAGTGGAG.GATGCAGAA_1	SOX11-chr2-5692808-C-A	0	0	187		dCas9
GTATACAGA.GATTATGCG_1	SOX11-chr2-5692808-C-A	0	0	14		dCas9
GTATCCTGC.ACCAGCGTT_1	SOX11-chr2-5692808-C-A	0	0	67		dCas9
GTATCCTGC.ACTGGTGCT_1	SOX11-chr2-5692808-C-A	0	0	27		dCas9
GTATGCCTT.CTGGACTAA_1	SOX11-chr2-5692808-C-A	0	0	188		dCas9
GTATGTATC.TAAGGTCCG_1	SOX11-chr2-5692808-C-A	0	0	253		dCas9
GTCAACTGA.CATATGTCG_1	SOX11-chr2-5692808-C-A	0	0	76		dCas9
GTCAACTGA.GTAGTGGAG_1	SOX11-chr2-5692808-C-A	0	0	152		dCas9
GTCAACTGA.GTGCTGACT_1	SOX11-chr2-5692808-C-A	0	0	94		dCas9
GTCAACTGA.TAGTGCACT_1	SOX11-chr2-5692808-C-A	0	0	251		dCas9
GTCAATACA.TCTCGTATC_1	SOX11-chr2-5692808-C-A		0	9		dCas9
GTCACAGAG.CGGAGACTT_1	SOX11-chr2-5692808-C-A	0	0	718		dCas9
GTCACAGAG.GATAGTTCT_1	SOX11-chr2-5692808-C-A	0	0	46		dCas9
GTCACTATG.CCTCCTTGT_1	SOX11-chr2-5692808-C-A	0	0	35		dCas9
GTCACTATG.GACACGCAA_1	SOX11-chr2-5692808-C-A	0	0	314		dCas9
GTCAGACCG.CTGGTCGGT_1	SOX11-chr2-5692808-C-A	0	0	20		dCas9
GTCAGACCG.CTTCCGGTA_1	SOX11-chr2-5692808-C-A	0	0	55		dCas9
GTCAGACCG.TTCCGCCAG_1	SOX11-chr2-5692808-C-A	0	0	115		dCas9
GTCAGCGTC.AGCCTCGCA_1	SOX11-chr2-5692808-C-A	0	0	66		dCas9
GTCAGCGTC.TTGAGCTCT_1	SOX11-chr2-5692808-C-A	0	0	72		dCas9
GTCAGTTGT.ACGTTCAAT_1	SOX11-chr2-5692808-C-A	0	0	19		dCas9
GTCATTCTA.ACTAAGTTC_1	SOX11-chr2-5692808-C-A	0	0	168		dCas9
GTCATTCTA.CACATTCTG_1	SOX11-chr2-5692808-C-A	0	0	290		dCas9
GTCCACAAC.AGCAAGTCC_1	SOX11-chr2-5692808-C-A	0	0	26		dCas9
GTCCACAAC.AGTTAGGTC_1	SOX11-chr2-5692808-C-A	0	0	164		dCas9
GTCCACAAC.GAGTTAACT_1	SOX11-chr2-5692808-C-A	0	0	45		dCas9
GTCCACAAC.GTAGCTACA_1	SOX11-chr2-5692808-C-A	0	0	356		dCas9
GTCCTTCAT.CAAGTCGAA_1	SOX11-chr2-5692808-C-A	0	0	168		dCas9
GTCGACATT.TTAACGGAG_1	SOX11-chr2-5692808-C-A	0	0	71		dCas9
GTCGAGTAC.ATGAGGTAT_1	SOX11-chr2-5692808-C-A	0	0	110		dCas9
GTCGAGTAC.CACTGGTCC_1	SOX11-chr2-5692808-C-A	0	0	380		dCas9
GTCGAGTAC.GACCTTGTG_1	SOX11-chr2-5692808-C-A	0	0	64		dCas9
GTCGAGTAC.TCTATTAGG_1	SOX11-chr2-5692808-C-A	0	0	113		dCas9
GTCGAGTAC.TGAGAGGAC_1	SOX11-chr2-5692808-C-A	0	0	175		dCas9
GTCGAGTAC.TGGATTAGC_1	SOX11-chr2-5692808-C-A	0	0	132		dCas9
GTCGCAGGT.ACAATTCGG_1	SOX11-chr2-5692808-C-A	0	0	46		dCas9
GTCGTCGAC.ACGCTATGT_1	SOX11-chr2-5692808-C-A	0	0	89		dCas9
GTCGTGTTA.TCAACACTC_1	SOX11-chr2-5692808-C-A	0	0	213		dCas9
GTCTACCAA.GCCTTCCAT_1	SOX11-chr2-5692808-C-A	0	0	150		dCas9
GTCTACCAA.GTTAGTCAA_1	SOX11-chr2-5692808-C-A	0	0	393		dCas9
GTCTGACGT.CCGCATCCT_1	SOX11-chr2-5692808-C-A	0	0	393		dCas9
GTCTGAGCC.GACCTTGTG_1	SOX11-chr2-5692808-C-A	0	0	33		dCas9
GTCTTCATA.CAGGAGCCT_1	SOX11-chr2-5692808-C-A	0	0	449		dCas9
GTCTTCTCG.TACGTTGGA_1	SOX11-chr2-5692808-C-A	0	0	155		dCas9
GTGAACCAC.ACCGTCCTA_1	SOX11-chr2-5692808-C-A	0	0	74		dCas9
GTGAACCAC.CCAAGTCGA_1	SOX11-chr2-5692808-C-A	0	0	54		dCas9
GTGAACCAC.CTAGAGGTA_1	SOX11-chr2-5692808-C-A	0	0	154		dCas9
GTGAATGCC.CGCGCACAT_1	SOX11-chr2-5692808-C-A	0	0	297		dCas9
GTGAATGCC.GAGTATCGC_1	SOX11-chr2-5692808-C-A	0	0	273		dCas9
GTGAATGCC.GCTGATGTC_1	SOX11-chr2-5692808-C-A	0	0	63		dCas9
GTGAATGCC.TTACACCTT_1	SOX11-chr2-5692808-C-A	0	0	39		dCas9
GTGAATGCC.TTCCGAGCG_1	SOX11-chr2-5692808-C-A	0	0	59		dCas9
GTGACGTAA.AAGTTCTCT_1	SOX11-chr2-5692808-C-A	0	0	118		dCas9
GTGACGTAA.TTATGAGGA_1	SOX11-chr2-5692808-C-A	0	0	120		dCas9
GTGACTCTC.TTCATTCGC_1	SOX11-chr2-5692808-C-A	0	0	206		dCas9
GTGAGGACG.ACGGACCAT_1	SOX11-chr2-5692808-C-A	0	0	67		dCas9
GTGAGGACG.ATCACTTCC_1	SOX11-chr2-5692808-C-A	0	0	228		dCas9
GTGAGGACG.GGAGACACA_1	SOX11-chr2-5692808-C-A	0	0	86		dCas9
GTGAGGACG.GTAACCATA_1	SOX11-chr2-5692808-C-A	0	0	480		dCas9
GTGAGGACG.TGTGCAGTA_1	SOX11-chr2-5692808-C-A	0	0	295		dCas9
GTGATGTGC.GATGCGGTT_1	SOX11-chr2-5692808-C-A	0	0	55		dCas9
GTGATGTGC.TCCAATCAT_1	SOX11-chr2-5692808-C-A	0	0	84		dCas9
GTGCACGAG.CTGTCACTT_1	SOX11-chr2-5692808-C-A	0	0	184		dCas9
GTGCCATGA.CTAGAGTCG_1	SOX11-chr2-5692808-C-A	0	0	131		dCas9
GTGCTAAGC.CCTGCTCCA_1	SOX11-chr2-5692808-C-A	0	0	348		dCas9
GTGCTAAGC.TAAGCCATT_1	SOX11-chr2-5692808-C-A	0	0	164		dCas9
GTGCTCGGA.TACCTCACT_1	SOX11-chr2-5692808-C-A	0	0	56		dCas9
GTGCTCGGA.TGTAGGTTA_1	SOX11-chr2-5692808-C-A	0	0	125		dCas9
GTGCTCTTG.GAGTGTGCC_1	SOX11-chr2-5692808-C-A		0	1		dCas9
GTGCTGACT.CACCTTCCT_1	SOX11-chr2-5692808-C-A	0	0	331		dCas9
GTGGACTGG.ATCAGAAGC_1	SOX11-chr2-5692808-C-A	0	0	178		dCas9
GTGGACTGG.TCCACGTGC_1	SOX11-chr2-5692808-C-A		0	3		dCas9
GTGGAGGTC.CTAACCGGT_1	SOX11-chr2-5692808-C-A	0	0	518		dCas9
GTGGAGGTC.GAGCCATCC_1	SOX11-chr2-5692808-C-A	0	0	176		dCas9
GTGGAGGTC.TTCGCATCC_1	SOX11-chr2-5692808-C-A	0	0	335		dCas9
GTGGATAAG.GAACCAGTT_1	SOX11-chr2-5692808-C-A	0	0	49		dCas9
GTGGTTACC.AGCGGTCTA_1	SOX11-chr2-5692808-C-A	0	0	127		dCas9
GTGGTTACC.TTGGAGAAC_1	SOX11-chr2-5692808-C-A	0	0	58		dCas9
GTGTACCGT.TCTTAAGTG_1	SOX11-chr2-5692808-C-A	0	0	95		dCas9
GTGTCACAC.ACAAGGTAC_1	SOX11-chr2-5692808-C-A	0	0	294		dCas9
GTGTCACAC.ATGCCTTCA_1	SOX11-chr2-5692808-C-A	0	0	25		dCas9
GTGTCACAC.CACACCACA_1	SOX11-chr2-5692808-C-A	0	0	108		dCas9
GTGTCCGTG.AGCACACCT_1	SOX11-chr2-5692808-C-A	0	0	66		dCas9
GTGTCTGGA.ACTCGCTGT_1	SOX11-chr2-5692808-C-A	0	0	19		dCas9
GTGTCTGGA.ATTCGCTTA_1	SOX11-chr2-5692808-C-A	0	0	268		dCas9
GTGTCTGGA.CTATTCCGT_1	SOX11-chr2-5692808-C-A	0	0	85		dCas9
GTGTTCCAG.GGTAGTGTT_1	SOX11-chr2-5692808-C-A		0	8		dCas9
GTGTTCCAG.TTAGCGTCT_1	SOX11-chr2-5692808-C-A	0	0	53		dCas9
GTGTTGGAA.GTAGAGAGC_1	SOX11-chr2-5692808-C-A	0	0	194		dCas9
GTGTTGGAA.TCAAGGAGT_1	SOX11-chr2-5692808-C-A	0	0	317		dCas9
GTTAATTCG.AACGAGGTG_1	SOX11-chr2-5692808-C-A		0	7		dCas9
GTTAATTCG.ACCGAGTAG_1	SOX11-chr2-5692808-C-A	0	0	221		dCas9
GTTAATTCG.ATTGATCAC_1	SOX11-chr2-5692808-C-A	0	0	269		dCas9
GTTACTACT.GCCAACAAT_1	SOX11-chr2-5692808-C-A	0	0	160		dCas9
GTTAGTCAA.CAGTGCCAT_1	SOX11-chr2-5692808-C-A	0	0	123		dCas9
GTTATCGAT.ACTCTGCTC_1	SOX11-chr2-5692808-C-A	0	0	197		dCas9
GTTCCAACA.GGTGAGTTC_1	SOX11-chr2-5692808-C-A	0	0	346		dCas9
GTTCCAACA.TACAACACC_1	SOX11-chr2-5692808-C-A	0	0	198		dCas9
GTTGACCAT.CGTGTGTGG_1	SOX11-chr2-5692808-C-A	0	0	159		dCas9
GTTGACCAT.GGATCAATG_1	SOX11-chr2-5692808-C-A	0	0	602		dCas9
GTTGACCAT.TCAGAGCGT_1	SOX11-chr2-5692808-C-A	0	0	46		dCas9
GTTGACCAT.TGGAGAACC_1	SOX11-chr2-5692808-C-A	0	0	511		dCas9
TAACACATC.ATGCCTGTC_1	SOX11-chr2-5692808-C-A	0	0	407		dCas9
TAACACATC.CCGAGTACT_1	SOX11-chr2-5692808-C-A		0	2		dCas9
TAACACATC.TAACGTGTC_1	SOX11-chr2-5692808-C-A	0	0	157		dCas9
TAACACGAG.AGACATATC_1	SOX11-chr2-5692808-C-A	0	0	183		dCas9
TAACACGAG.ATCAAGAGA_1	SOX11-chr2-5692808-C-A	0	0	299		dCas9
TAACATTGG.AGACGGAGG_1	SOX11-chr2-5692808-C-A	0	0	360		dCas9
TAACATTGG.GGTTAACAG_1	SOX11-chr2-5692808-C-A	0	0	48		dCas9
TAACATTGG.TACGGTCGT_1	SOX11-chr2-5692808-C-A	0	0	244		dCas9
TAACATTGG.TAGTAACGG_1	SOX11-chr2-5692808-C-A	0	0	251		dCas9
TAACATTGG.TCAGAGCGT_1	SOX11-chr2-5692808-C-A	0	0	13		dCas9
TAACCGTGA.AACAACTGG_1	SOX11-chr2-5692808-C-A	0	0	172		dCas9
TAACCGTGA.CACACCACA_1	SOX11-chr2-5692808-C-A	0	0	16		dCas9
TAACCGTGA.CCGAAGCGT_1	SOX11-chr2-5692808-C-A	0	0	131		dCas9
TAACCGTGA.GTTAATTCG_1	SOX11-chr2-5692808-C-A	0	0	25		dCas9
TAACGTGTC.ACATCGTCC_1	SOX11-chr2-5692808-C-A	0	0	70		dCas9
TAACTCCGA.GATAAGCTG_1	SOX11-chr2-5692808-C-A	0	0	200		dCas9
TAAGCACTA.GTTAGAGAC_1	SOX11-chr2-5692808-C-A	0	0	429		dCas9
TAAGCCATT.AGCCAGGAC_1	SOX11-chr2-5692808-C-A	0	0	29		dCas9
TAAGCCATT.CCTGTCATT_1	SOX11-chr2-5692808-C-A	0	0	357		dCas9
TAAGCCATT.TAGTTGACG_1	SOX11-chr2-5692808-C-A	0	0	215		dCas9
TAAGGTGAT.TATCGAGCC_1	SOX11-chr2-5692808-C-A	0	0	98		dCas9
TAAGTACAC.ATGTCGCCT_1	SOX11-chr2-5692808-C-A	0	0	46		dCas9
TAAGTACAC.TCTCAGGAT_1	SOX11-chr2-5692808-C-A	0	0	11		dCas9
TAAGTGTAG.CATGTGAAC_1	SOX11-chr2-5692808-C-A	0	0	518		dCas9
TAATCACGC.AAGACGAAG_1	SOX11-chr2-5692808-C-A	0	0	54		dCas9
TAATCACGC.CTTATCTCA_1	SOX11-chr2-5692808-C-A	0	0	570		dCas9
TAATCACGC.GACCGTAGT_1	SOX11-chr2-5692808-C-A	0	0	226		dCas9
TAATCACGC.TTCGCATCC_1	SOX11-chr2-5692808-C-A	0	0	171		dCas9
TAATCTGGA.ACATTCCAC_1	SOX11-chr2-5692808-C-A	0	0	361		dCas9
TAATCTGGA.CTGCAGAGC_1	SOX11-chr2-5692808-C-A	0	0	122		dCas9
TAATGTAGC.AGTTGAGCG_1	SOX11-chr2-5692808-C-A	0	0	119		dCas9
TAATGTAGC.CACCTAGCG_1	SOX11-chr2-5692808-C-A	0	0	265		dCas9
TAATGTAGC.CTTGGATCA_1	SOX11-chr2-5692808-C-A	0	0	72		dCas9
TAATTCGTG.CAACGATCG_1	SOX11-chr2-5692808-C-A	0	0	332		dCas9
TAATTCGTG.CACTTCCTT_1	SOX11-chr2-5692808-C-A	0	0	385		dCas9
TAATTCGTG.GTCTGACGT_1	SOX11-chr2-5692808-C-A	0	0	103		dCas9
TACAACACC.CATCTCACG_1	SOX11-chr2-5692808-C-A	0	0	56		dCas9
TACAAGAGG.CCTAGCAAT_1	SOX11-chr2-5692808-C-A	0	0	295		dCas9
TACAGGACT.AAGTAGGAC_1	SOX11-chr2-5692808-C-A	0	0	38		dCas9
TACAGGACT.GTACAATGC_1	SOX11-chr2-5692808-C-A	0	0	381		dCas9
TACAGGACT.GTCAACTGA_1	SOX11-chr2-5692808-C-A	0	0	21		dCas9
TACAGTTAG.AGCACACCT_1	SOX11-chr2-5692808-C-A	0	0	292		dCas9
TACAGTTAG.ATGTGAGAC_1	SOX11-chr2-5692808-C-A			0		dCas9
TACAGTTAG.ATTCACCTC_1	SOX11-chr2-5692808-C-A	0	0	290		dCas9
TACATGCAC.TACTCGCTG_1	SOX11-chr2-5692808-C-A	0	0	116		dCas9
TACCGATTG.CAAGCGCAT_1	SOX11-chr2-5692808-C-A	0	0	84		dCas9
TACCGATTG.GATCGCACT_1	SOX11-chr2-5692808-C-A		0	6		dCas9
TACCGCGTT.ATAAGACAG_1	SOX11-chr2-5692808-C-A	0	0	33		dCas9
TACCGCGTT.CTCAGCTGG_1	SOX11-chr2-5692808-C-A	0	0	395		dCas9
TACCTATCC.ACAAGAATG_1	SOX11-chr2-5692808-C-A	0	0	70		dCas9
TACCTATCC.CTGCGTCAC_1	SOX11-chr2-5692808-C-A	0	0	264		dCas9
TACCTCACT.ATTAGCCAC_1	SOX11-chr2-5692808-C-A	0	0	114		dCas9
TACCTCACT.ATTGATTGG_1	SOX11-chr2-5692808-C-A	0	0	21		dCas9
TACCTCACT.CATCTCACG_1	SOX11-chr2-5692808-C-A	0	0	127		dCas9
TACCTCACT.TGAACGGTT_1	SOX11-chr2-5692808-C-A	0	0	36		dCas9
TACCTCCTC.TGGTTATAC_1	SOX11-chr2-5692808-C-A	0	0	92		dCas9
TACGAACTC.ATCTCTGCT_1	SOX11-chr2-5692808-C-A	0	0	41		dCas9
TACGAACTC.TCGTGCCAC_1	SOX11-chr2-5692808-C-A	0	0	252		dCas9
TACGAACTC.TTGTCAACC_1	SOX11-chr2-5692808-C-A			0		dCas9
TACGACCAT.ATCCTCCGA_1	SOX11-chr2-5692808-C-A	0	0	227		dCas9
TACGACCAT.CCATCACGA_1	SOX11-chr2-5692808-C-A	0	0	141		dCas9
TACGACCAT.TAGGAGGAT_1	SOX11-chr2-5692808-C-A	0	0	393		dCas9
TACGAGTGA.AACTGATTC_1	SOX11-chr2-5692808-C-A	0	0	65		dCas9
TACGAGTGA.ACTCCGTCG_1	SOX11-chr2-5692808-C-A	0	0	201		dCas9
TACGAGTGA.ACTCGAGTC_1	SOX11-chr2-5692808-C-A	0	0	313		dCas9
TACGAGTGA.GACGCCGTA_1	SOX11-chr2-5692808-C-A	0	0	184		dCas9
TACGAGTGA.TAGCGCAGC_1	SOX11-chr2-5692808-C-A	0	0	319		dCas9
TACGGTCGT.ACATCGTCC_1	SOX11-chr2-5692808-C-A	0	0	187		dCas9
TACGGTCGT.ACCTGCAGA_1	SOX11-chr2-5692808-C-A	0	0	15		dCas9
TACGGTCGT.ATTCATGTG_1	SOX11-chr2-5692808-C-A	0	0	259		dCas9
TACGGTCGT.CATCCTCTC_1	SOX11-chr2-5692808-C-A	0	0	39		dCas9
TACGTTACC.GAACATGAC_1	SOX11-chr2-5692808-C-A	0	0	222		dCas9
TACGTTGGA.TACTTCCAG_1	SOX11-chr2-5692808-C-A	0	0	117		dCas9
TACTAGTAG.CCGCATCCT_1	SOX11-chr2-5692808-C-A	0	0	16		dCas9
TACTAGTAG.GTACGCGAT_1	SOX11-chr2-5692808-C-A		0	4		dCas9
TACTCGACC.CAGTCCTAA_1	SOX11-chr2-5692808-C-A	0	0	57		dCas9
TACTCGACC.TTAGGAAGG_1	SOX11-chr2-5692808-C-A	0	0	158		dCas9
TACTCGACC.TTCATCCAA_1	SOX11-chr2-5692808-C-A	0	0	213		dCas9
TACTGATGA.TGTGAGTAT_1	SOX11-chr2-5692808-C-A	0	0	310		dCas9
TACTTACCA.AACTTGTCG_1	SOX11-chr2-5692808-C-A	0	0	228		dCas9
TACTTACCA.AATCTCCTA_1	SOX11-chr2-5692808-C-A	0	0	113		dCas9
TACTTACCA.CTCATGCCA_1	SOX11-chr2-5692808-C-A	0	0	29		dCas9
TAGACACGT.AGGTCCGTC_1	SOX11-chr2-5692808-C-A	0	0	151		dCas9
TAGACCGCA.ATAGCTTGC_1	SOX11-chr2-5692808-C-A	0	0	377		dCas9
TAGAGACTA.TGACCAAGT_1	SOX11-chr2-5692808-C-A	0	0	179		dCas9
TAGAGCCAG.ATGCAGTTC_1	SOX11-chr2-5692808-C-A	0	0	56		dCas9
TAGAGCCAG.CAGGTTGTC_1	SOX11-chr2-5692808-C-A	0	0	98		dCas9
TAGAGCCAG.GAACGCTGT_1	SOX11-chr2-5692808-C-A	0	0	252		dCas9
TAGAGCCAG.GAAGTGTGA_1	SOX11-chr2-5692808-C-A	0	0	95		dCas9
TAGATAGCC.GTGCTAAGC_1	SOX11-chr2-5692808-C-A	0	0	33		dCas9
TAGATAGCC.TTCTCCACA_1	SOX11-chr2-5692808-C-A	0	0	172		dCas9
TAGATCTGT.TCGTTCTCC_1	SOX11-chr2-5692808-C-A	0	0	11		dCas9
TAGCACACG.CACCTACGC_1	SOX11-chr2-5692808-C-A	0	0	82		dCas9
TAGCACACG.CTCCTATCT_1	SOX11-chr2-5692808-C-A	0	0	25		dCas9
TAGCACTAT.CCGCACTCA_1	SOX11-chr2-5692808-C-A	0	0	45		dCas9
TAGCACTAT.GGAGTACAG_1	SOX11-chr2-5692808-C-A	0	0	29		dCas9
TAGCCTTGT.AAGGATCGT_1	SOX11-chr2-5692808-C-A	0	0	34		dCas9
TAGCGAGAA.CTGCGTCAC_1	SOX11-chr2-5692808-C-A	0	0	62		dCas9
TAGCGCAGC.AACAGCAGT_1	SOX11-chr2-5692808-C-A	0	0	319		dCas9
TAGCTAAGA.CGTTGATCC_1	SOX11-chr2-5692808-C-A	0	0	143		dCas9
TAGCTAAGA.GCACCATCG_1	SOX11-chr2-5692808-C-A	0	0	535		dCas9
TAGCTAAGA.TATCAGTGC_1	SOX11-chr2-5692808-C-A	0	0	259		dCas9
TAGCTGTTG.GGATCAGGT_1	SOX11-chr2-5692808-C-A	0	0	81		dCas9
TAGGAGCTA.CCGAGCTGA_1	SOX11-chr2-5692808-C-A	0	0	177		dCas9
TAGGAGCTA.CCTGTCATT_1	SOX11-chr2-5692808-C-A	0	0	352		dCas9
TAGGAGCTA.GACCGTAGT_1	SOX11-chr2-5692808-C-A	0	0	147		dCas9
TAGGAGGAT.ACAGCGTAT_1	SOX11-chr2-5692808-C-A	0	0	245		dCas9
TAGGAGGAT.CCATTCTGC_1	SOX11-chr2-5692808-C-A		0	1		dCas9
TAGGAGGAT.CCTTATCCG_1	SOX11-chr2-5692808-C-A	0	0	174		dCas9
TAGGAGGAT.CGTATTCCT_1	SOX11-chr2-5692808-C-A	0	0	580		dCas9
TAGGAGGAT.GGAGCTCAA_1	SOX11-chr2-5692808-C-A	0	0	147		dCas9
TAGGAGGAT.GTCGTGTTA_1	SOX11-chr2-5692808-C-A	0	0	115		dCas9
TAGGATGCC.ACCGTACGC_1	SOX11-chr2-5692808-C-A	0	0	41		dCas9
TAGGATGCC.CACAACGCT_1	SOX11-chr2-5692808-C-A	0	0	187		dCas9
TAGGATTAG.CAACGATCG_1	SOX11-chr2-5692808-C-A	0	0	84		dCas9
TAGGATTAG.GTAGCATAC_1	SOX11-chr2-5692808-C-A	0	0	85		dCas9
TAGGATTAG.TATGAGACC_1	SOX11-chr2-5692808-C-A	0	0	21		dCas9
TAGGTTAGT.AACGAGAAT_1	SOX11-chr2-5692808-C-A	0	0	257		dCas9
TAGGTTAGT.ATCAAGCAT_1	SOX11-chr2-5692808-C-A	0	0	38		dCas9
TAGTAACGG.ATTGACACG_1	SOX11-chr2-5692808-C-A	0	0	179		dCas9
TAGTAACGG.CGCATCTAC_1	SOX11-chr2-5692808-C-A	0	0	72		dCas9
TAGTAACGG.TGCATACAT_1	SOX11-chr2-5692808-C-A	0	0	51		dCas9
TAGTACGTA.GTGGACTGG_1	SOX11-chr2-5692808-C-A			0		dCas9
TAGTAGTCT.GGAGACACA_1	SOX11-chr2-5692808-C-A	0	0	417		dCas9
TAGTAGTCT.GGTAGTGTT_1	SOX11-chr2-5692808-C-A	0	0	94		dCas9
TAGTCAGAC.CTTGATCTA_1	SOX11-chr2-5692808-C-A	0	0	142		dCas9
TAGTCAGAC.GTAGAAGTT_1	SOX11-chr2-5692808-C-A	0	0	111		dCas9
TAGTCAGAC.TCGTAATAG_1	SOX11-chr2-5692808-C-A		0	9		dCas9
TAGTCGCAT.AAGGAAGTC_1	SOX11-chr2-5692808-C-A	0	0	31		dCas9
TAGTGATCC.TGAGTGACT_1	SOX11-chr2-5692808-C-A	0	0	81		dCas9
TAGTGCACT.TGACGGTTG_1	SOX11-chr2-5692808-C-A	0	0	560		dCas9
TATAATCGC.TGCGTATCT_1	SOX11-chr2-5692808-C-A	0	0	359		dCas9
TATACCACT.CAAGCCTCG_1	SOX11-chr2-5692808-C-A	0	0	298		dCas9
TATACCACT.CACACCTGT_1	SOX11-chr2-5692808-C-A	0	0	723		dCas9
TATACGGAT.TGTGGTCCT_1	SOX11-chr2-5692808-C-A	0	0	54		dCas9
TATAGTGCG.CAGCTAGTT_1	SOX11-chr2-5692808-C-A	0	0	36		dCas9
TATCAGTGC.CCATAAGTA_1	SOX11-chr2-5692808-C-A	0	0	325		dCas9
TATCAGTGC.TGACAAGTT_1	SOX11-chr2-5692808-C-A	0	0	116		dCas9
TATCAGTGC.TGAGAGGAC_1	SOX11-chr2-5692808-C-A	0	0	12		dCas9
TATCATGCT.AATGCTGAT_1	SOX11-chr2-5692808-C-A	0	0	11		dCas9
TATCATGCT.GATTAGTGT_1	SOX11-chr2-5692808-C-A	0	0	15		dCas9
TATCCTCAG.TTCCTAAGG_1	SOX11-chr2-5692808-C-A	0	0	157		dCas9
TATCGAGCC.ATAGAGCAG_1	SOX11-chr2-5692808-C-A	0	0	87		dCas9
TATCTAGGT.TTGTCAACC_1	SOX11-chr2-5692808-C-A	0	0	644		dCas9
TATGAAGAC.AACGCATTG_1	SOX11-chr2-5692808-C-A	0	0	36		dCas9
TATGAAGAC.CAACCTGGT_1	SOX11-chr2-5692808-C-A	0	0	253		dCas9
TATGAAGAC.CCTGCGTTA_1	SOX11-chr2-5692808-C-A	0	0	54		dCas9
TATGAAGAC.GATAGTTCT_1	SOX11-chr2-5692808-C-A	0	0	163		dCas9
TATGAAGAC.TGCCACCGA_1	SOX11-chr2-5692808-C-A	0	0	152		dCas9
TATGAAGAC.TTAACGGAG_1	SOX11-chr2-5692808-C-A			0		dCas9
TATGACCGA.AGTAGAGGA_1	SOX11-chr2-5692808-C-A	0	0	93		dCas9
TATGACCGA.CTCTACGCA_1	SOX11-chr2-5692808-C-A	0	0	299		dCas9
TATGACCGA.CTGATGCAC_1	SOX11-chr2-5692808-C-A	0	0	268		dCas9
TATGATGTG.CTGCAGAGC_1	SOX11-chr2-5692808-C-A		0	9		dCas9
TATGATGTG.TTAGCGTCT_1	SOX11-chr2-5692808-C-A	0	0	12		dCas9
TATGGTTGG.AGGATGCGT_1	SOX11-chr2-5692808-C-A	0	0	167		dCas9
TATGGTTGG.CAGCGACGT_1	SOX11-chr2-5692808-C-A	0	0	68		dCas9
TATTACAGC.AAGTTGCCA_1	SOX11-chr2-5692808-C-A	0	0	111		dCas9
TATTACAGC.CTATACTAG_1	SOX11-chr2-5692808-C-A	0	0	53		dCas9
TATTACAGC.GTAAGGTCC_1	SOX11-chr2-5692808-C-A	0	0	152		dCas9
TATTACAGC.TCGCCAAGC_1	SOX11-chr2-5692808-C-A	0	0	115		dCas9
TATTACTCG.CATATGTCG_1	SOX11-chr2-5692808-C-A	0	0	447		dCas9
TATTACTCG.CTTCTGAGT_1	SOX11-chr2-5692808-C-A	0	0	136		dCas9
TATTCAACG.GATGTCTAG_1	SOX11-chr2-5692808-C-A	0	0	300		dCas9
TATTCAACG.TTGCCAGAT_1	SOX11-chr2-5692808-C-A	0	0	291		dCas9
TATTGCTAC.CACTAGACT_1	SOX11-chr2-5692808-C-A	0	0	26		dCas9
TATTGCTAC.CCGATACCG_1	SOX11-chr2-5692808-C-A	0	0	71		dCas9
TCAAGGAGT.GCTACAATG_1	SOX11-chr2-5692808-C-A	0	0	245		dCas9
TCAAGGTCG.AGGATCATG_1	SOX11-chr2-5692808-C-A	0	0	80		dCas9
TCAAGGTCG.GATTCTCGG_1	SOX11-chr2-5692808-C-A		0	5		dCas9
TCAAGGTCG.GGTAATCTA_1	SOX11-chr2-5692808-C-A	0	0	264		dCas9
TCAATGGAC.CCTTAACAT_1	SOX11-chr2-5692808-C-A			0		dCas9
TCACACTGC.GTATCCTGC_1	SOX11-chr2-5692808-C-A	0	0	299		dCas9
TCACAGGTA.CTTCTGAGT_1	SOX11-chr2-5692808-C-A	0	0	765		dCas9
TCACATACT.AAGCCAAGT_1	SOX11-chr2-5692808-C-A	0	0	11		dCas9
TCACATACT.ACGTGTAGT_1	SOX11-chr2-5692808-C-A	0	0	55		dCas9
TCACATACT.GACCGGTAG_1	SOX11-chr2-5692808-C-A	0	0	301		dCas9
TCACATACT.TGAGTGACT_1	SOX11-chr2-5692808-C-A	0	0	85		dCas9
TCACGACAA.AGATATGGA_1	SOX11-chr2-5692808-C-A	0	0	182		dCas9
TCACGACAA.GATATATCC_1	SOX11-chr2-5692808-C-A	0	0	367		dCas9
TCACTACGT.TTGCCAGAT_1	SOX11-chr2-5692808-C-A	0	0	38		dCas9
TCACTCGCT.ATCCACAGT_1	SOX11-chr2-5692808-C-A	0	0	85		dCas9
TCACTCGCT.GTCACTATG_1	SOX11-chr2-5692808-C-A	0	0	83		dCas9
TCACTCGCT.GTGTCCGTG_1	SOX11-chr2-5692808-C-A	0	0	19		dCas9
TCACTCGCT.TTGTTAGAG_1	SOX11-chr2-5692808-C-A			0		dCas9
TCAGACAAG.ATGAGGTAT_1	SOX11-chr2-5692808-C-A	0	0	144		dCas9
TCAGACAAG.CACATATCA_1	SOX11-chr2-5692808-C-A	0	0	64		dCas9
TCAGAGCGT.ACACCACAT_1	SOX11-chr2-5692808-C-A		0	2		dCas9
TCAGAGCGT.CATCCACCG_1	SOX11-chr2-5692808-C-A	0	0	287		dCas9
TCAGAGCGT.GAGCCATCC_1	SOX11-chr2-5692808-C-A	0	0	24		dCas9
TCAGAGTCA.ACGTCTATG_1	SOX11-chr2-5692808-C-A	0	0	188		dCas9
TCAGCGACC.TACTTCCAG_1	SOX11-chr2-5692808-C-A	0	0	121		dCas9
TCAGCTCAG.CTTGCGACC_1	SOX11-chr2-5692808-C-A	0	0	65		dCas9
TCAGGACTG.AGGTGTACA_1	SOX11-chr2-5692808-C-A	0	0	311		dCas9
TCAGGACTG.TAAGTACAC_1	SOX11-chr2-5692808-C-A	0	0	215		dCas9
TCAGGTGCA.GTATTACTG_1	SOX11-chr2-5692808-C-A	0	0	167		dCas9
TCAGGTGCA.TACTCGACC_1	SOX11-chr2-5692808-C-A	0	0	121		dCas9
TCAGTAAGC.CCTCTTGTA_1	SOX11-chr2-5692808-C-A	0	0	13		dCas9
TCAGTAAGC.CTTCCTGAT_1	SOX11-chr2-5692808-C-A	0	0	15		dCas9
TCAGTGTTC.CGGAATGCA_1	SOX11-chr2-5692808-C-A	0	0	119		dCas9
TCAGTGTTC.CTTCCGTGG_1	SOX11-chr2-5692808-C-A	0	0	114		dCas9
TCATATCGC.CTGCAGAGC_1	SOX11-chr2-5692808-C-A	0	0	21		dCas9
TCATATCGC.GTCTGAGCC_1	SOX11-chr2-5692808-C-A	0	0	202		dCas9
TCATATCGC.TTACACCTT_1	SOX11-chr2-5692808-C-A	0	0	20		dCas9
TCATCAGAG.TGAACTTGC_1	SOX11-chr2-5692808-C-A	0	0	954		dCas9
TCATCAGAG.TGCCAGACG_1	SOX11-chr2-5692808-C-A	0	0	38		dCas9
TCATCAGAG.TTGATGAGT_1	SOX11-chr2-5692808-C-A	0	0	84		dCas9
TCATCATCT.ACCATCTAA_1	SOX11-chr2-5692808-C-A	0	0	241		dCas9
TCATCATCT.TCTAATACC_1	SOX11-chr2-5692808-C-A	0	0	151		dCas9
TCATCTGTC.AGTCGTCCG_1	SOX11-chr2-5692808-C-A	0	0	190		dCas9
TCATCTGTC.CTTCTATGA_1	SOX11-chr2-5692808-C-A	0	0	48		dCas9
TCATGCAGG.CTGTGCTCA_1	SOX11-chr2-5692808-C-A	0	0	72		dCas9
TCCAACGTG.AAGTTGCCA_1	SOX11-chr2-5692808-C-A		0	8		dCas9
TCCAAGTAA.TTAGGAAGG_1	SOX11-chr2-5692808-C-A	0	0	210		dCas9
TCCACCGGT.TGGTCGCTA_1	SOX11-chr2-5692808-C-A	0	0	359		dCas9
TCCACCTCA.ACCGGTTAC_1	SOX11-chr2-5692808-C-A	0	0	230		dCas9
TCCACCTCA.CCTGACCTC_1	SOX11-chr2-5692808-C-A	0	0	12		dCas9
TCCACCTCA.TGCGTATCT_1	SOX11-chr2-5692808-C-A	0	0	394		dCas9
TCCACGTGC.AGCAAGTCC_1	SOX11-chr2-5692808-C-A	0	0	382		dCas9
TCCACGTGC.ATGGTTCGA_1	SOX11-chr2-5692808-C-A	0	0	264		dCas9
TCCAGAACG.CGTGGTACC_1	SOX11-chr2-5692808-C-A	0	0	44		dCas9
TCCAGAACG.TCAAGGAGT_1	SOX11-chr2-5692808-C-A	0	0	65		dCas9
TCCAGCAGC.CCGACGTCA_1	SOX11-chr2-5692808-C-A	0	0	297		dCas9
TCCAGCAGC.CCTCTCTAG_1	SOX11-chr2-5692808-C-A	0	0	386		dCas9
TCCAGCAGC.CTCTAGTAA_1	SOX11-chr2-5692808-C-A	0	0	63		dCas9
TCCATCATT.AGTCAGTTG_1	SOX11-chr2-5692808-C-A	0	0	297		dCas9
TCCATCATT.ATCCAGCTG_1	SOX11-chr2-5692808-C-A	0	0	47		dCas9
TCCGATAAC.TGGAGAACC_1	SOX11-chr2-5692808-C-A	0	0	669		dCas9
TCCGATCTG.CATGGTCGA_1	SOX11-chr2-5692808-C-A	0	0	68		dCas9
TCCGATCTG.CGAGCCGTT_1	SOX11-chr2-5692808-C-A	0	0	435		dCas9
TCCGGAGCT.ACTTCTAAC_1	SOX11-chr2-5692808-C-A	0	0	205		dCas9
TCCTCGTCG.GACAGGTTA_1	SOX11-chr2-5692808-C-A	0	0	219		dCas9
TCCTCTAGT.GGATACAAT_1	SOX11-chr2-5692808-C-A	0	0	295		dCas9
TCCTGAGAC.CGTTCGTAC_1	SOX11-chr2-5692808-C-A	0	0	49		dCas9
TCCTGTGGA.TCCACCGGT_1	SOX11-chr2-5692808-C-A	0	0	43		dCas9
TCCTTAGGT.CTGATCAAG_1	SOX11-chr2-5692808-C-A	0	0	54		dCas9
TCCTTCAAC.ACACTAACG_1	SOX11-chr2-5692808-C-A	0	0	273		dCas9
TCCTTCAAC.TAGTGCACT_1	SOX11-chr2-5692808-C-A	0	0	197		dCas9
TCCTTCAAC.TGTCTACAC_1	SOX11-chr2-5692808-C-A	0	0	230		dCas9
TCCTTCGTA.CACGTCATA_1	SOX11-chr2-5692808-C-A		0	10		dCas9
TCCTTCGTA.CATCCACCG_1	SOX11-chr2-5692808-C-A	0	0	277		dCas9
TCGAATAGA.ATTAGCGGT_1	SOX11-chr2-5692808-C-A	0	0	89		dCas9
TCGAATAGA.CACACCACA_1	SOX11-chr2-5692808-C-A	0	0	257		dCas9
TCGAATAGA.GCAATGAGA_1	SOX11-chr2-5692808-C-A	0	0	384		dCas9
TCGCAAGCA.ACGCTCTTA_1	SOX11-chr2-5692808-C-A	0	0	172		dCas9
TCGCAAGCA.CAGCGACGT_1	SOX11-chr2-5692808-C-A	0	0	302		dCas9
TCGCAAGCA.TGTCGTGAG_1	SOX11-chr2-5692808-C-A	0	0	207		dCas9
TCGCATTCG.AGCACCGTG_1	SOX11-chr2-5692808-C-A	0	0	167		dCas9
TCGCATTCG.CTTGCACAA_1	SOX11-chr2-5692808-C-A	0	0	32		dCas9
TCGCATTCG.GCGTATAGG_1	SOX11-chr2-5692808-C-A	0	0	263		dCas9
TCGCCAAGC.AATTGGTGA_1	SOX11-chr2-5692808-C-A	0	0	38		dCas9
TCGCGTCAT.GGAGCTCAA_1	SOX11-chr2-5692808-C-A	0	0	321		dCas9
TCGCGTCAT.TATACGTGG_1	SOX11-chr2-5692808-C-A	0	0	144		dCas9
TCGCGTCAT.TTGTTAGAG_1	SOX11-chr2-5692808-C-A	0	0	392		dCas9
TCGCTGTAA.ATCATAGAC_1	SOX11-chr2-5692808-C-A	0	0	74		dCas9
TCGCTTAAC.ATCCATTAG_1	SOX11-chr2-5692808-C-A	0	0	337		dCas9
TCGCTTAAC.GGAATTCAC_1	SOX11-chr2-5692808-C-A	0	0	134		dCas9
TCGGAACGA.AGTGGAATG_1	SOX11-chr2-5692808-C-A	0	0	738		dCas9
TCGGAACGA.ATAATGTGG_1	SOX11-chr2-5692808-C-A	0	0	30		dCas9
TCGGAACGA.TGATAGAGG_1	SOX11-chr2-5692808-C-A	0	0	32		dCas9
TCGGACAGT.AATACGTCT_1	SOX11-chr2-5692808-C-A	0	0	341		dCas9
TCGGTATCA.CTATACTAG_1	SOX11-chr2-5692808-C-A	0	0	67		dCas9
TCGGTATCA.TGAACGTCA_1	SOX11-chr2-5692808-C-A	0	0	78		dCas9
TCGTAATAG.ACGTGAATC_1	SOX11-chr2-5692808-C-A	0	0	118		dCas9
TCGTAATAG.CCATTACAG_1	SOX11-chr2-5692808-C-A	0	0	90		dCas9
TCGTAGGAA.CGATAGGTG_1	SOX11-chr2-5692808-C-A	0	0	118		dCas9
TCGTGACGT.AGTCTAAGC_1	SOX11-chr2-5692808-C-A	0	0	108		dCas9
TCGTGACGT.TGCCTGGTT_1	SOX11-chr2-5692808-C-A		0	10		dCas9
TCGTGCCAC.AGTAATCAG_1	SOX11-chr2-5692808-C-A	0	0	156		dCas9
TCGTGCCAC.CCACGCCAT_1	SOX11-chr2-5692808-C-A	0	0	25		dCas9
TCGTGCCAC.CCATACGAT_1	SOX11-chr2-5692808-C-A	0	0	167		dCas9
TCGTTCTCC.CTCCTGACG_1	SOX11-chr2-5692808-C-A	0	0	326		dCas9
TCGTTCTCC.TCGTGACGT_1	SOX11-chr2-5692808-C-A	0	0	250		dCas9
TCTACAGTT.TGTTAAGCC_1	SOX11-chr2-5692808-C-A	0	0	141		dCas9
TCTACATCC.CGTCAGCAC_1	SOX11-chr2-5692808-C-A	0	0	61		dCas9
TCTACATCC.TACATGCAC_1	SOX11-chr2-5692808-C-A	0	0	33		dCas9
TCTACGCAA.AATTCGGAA_1	SOX11-chr2-5692808-C-A	0	0	189		dCas9
TCTACGCAA.AGCACCGTG_1	SOX11-chr2-5692808-C-A	0	0	227		dCas9
TCTACGCAA.CGCAATCGA_1	SOX11-chr2-5692808-C-A	0	0	90		dCas9
TCTACGCAA.GAAGGATCA_1	SOX11-chr2-5692808-C-A	0	0	112		dCas9
TCTACGCAA.TTAGGAAGG_1	SOX11-chr2-5692808-C-A	0	0	39		dCas9
TCTAGGATG.ACAGCATCA_1	SOX11-chr2-5692808-C-A	0	0	284		dCas9
TCTAGGATG.ACGTGCTCG_1	SOX11-chr2-5692808-C-A	0	0	42		dCas9
TCTAGGATG.AGTTACAAG_1	SOX11-chr2-5692808-C-A	0	0	204		dCas9
TCTAGGATG.TTGTATCAC_1	SOX11-chr2-5692808-C-A	0	0	100		dCas9
[truncated: 5,386 more rows]

## Sheet: Fig3_S7_d
cell	ID	Genotype	VAF	DP	GQ	Type
AACAACCTA.GCCGTGAAC_1	ATF4-chr22-39521556-C-G	0	0	562		dCas9
AACAACCTA.GCTTCACTC_1	ATF4-chr22-39521556-C-G	0	0	242		dCas9
AACAACTGG.AGACTAGTA_1	ATF4-chr22-39521556-C-G	0	0	1027		dCas9
AACAACTGG.CAGTCCTAA_1	ATF4-chr22-39521556-C-G	0	0	1152		dCas9
AACAACTGG.TAGGTCAAC_1	ATF4-chr22-39521556-C-G	0	0	183		dCas9
AACAATGCA.CCAATGCCT_1	ATF4-chr22-39521556-C-G	0	0	184		dCas9
AACAGATCG.AGCGACACC_1	ATF4-chr22-39521556-C-G	0	0	342		dCas9
AACAGATCG.GCGACAACC_1	ATF4-chr22-39521556-C-G	0	0	375		dCas9
AACAGATCG.TGACCTCCT_1	ATF4-chr22-39521556-C-G	0	0	392		dCas9
AACAGCAGT.AGCCAGGAC_1	ATF4-chr22-39521556-C-G	0	0	63		dCas9
AACAGCAGT.TTGAGACGG_1	ATF4-chr22-39521556-C-G	0	0	261		dCas9
AACCATGGT.TTCCAATTC_1	ATF4-chr22-39521556-C-G	0	0	743		dCas9
AACCGCTGA.GTAGTGGAG_1	ATF4-chr22-39521556-C-G	0	0	393		dCas9
AACCGTGAG.GACGCCGTA_1	ATF4-chr22-39521556-C-G	0	0	439		dCas9
AACGAGGTG.GAGCGACTC_1	ATF4-chr22-39521556-C-G	0	0	102		dCas9
AACGAGGTG.TCAGTGCAA_1	ATF4-chr22-39521556-C-G	0	0	107		dCas9
AACGATGAC.ACACTGTGA_1	ATF4-chr22-39521556-C-G	0	0	219		dCas9
AACGATGAC.CCTTCGAGC_1	ATF4-chr22-39521556-C-G	0	0	518		dCas9
AACGCCTAC.AGATCTGAC_1	ATF4-chr22-39521556-C-G	0	0	216		dCas9
AACGCCTAC.ATAAGTTCG_1	ATF4-chr22-39521556-C-G	0	0	58		dCas9
AACGCTCAA.ACCATTCAC_1	ATF4-chr22-39521556-C-G	0	0	329		dCas9
AACGCTCAA.CGTGCTTGA_1	ATF4-chr22-39521556-C-G	0	0	361		dCas9
AACGGAGAT.GAATCACAT_1	ATF4-chr22-39521556-C-G	0	0	903		dCas9
AACGGTAGC.ACCATGTCT_1	ATF4-chr22-39521556-C-G	0	0	31		dCas9
AACGGTAGC.CTGATCCGA_1	ATF4-chr22-39521556-C-G	0	0	1349		dCas9
AACGGTAGC.GCGAAGCTC_1	ATF4-chr22-39521556-C-G	0	0	247		dCas9
AACTAACTG.ACTCTCACA_1	ATF4-chr22-39521556-C-G	0	0	96		dCas9
AACTAACTG.GCAACCAAC_1	ATF4-chr22-39521556-C-G	0	0	451		dCas9
AACTCCATG.ACATTCCAC_1	ATF4-chr22-39521556-C-G	0	0	449		dCas9
AACTGATTC.GCGATGGTG_1	ATF4-chr22-39521556-C-G	0	0	2303		dCas9
AACTGCGAC.AACAGATCG_1	ATF4-chr22-39521556-C-G	0	0	44		dCas9
AACTGCGAC.TCCAGAACG_1	ATF4-chr22-39521556-C-G	0	0	405		dCas9
AACTTAGCT.CAATCAAGT_1	ATF4-chr22-39521556-C-G	0	0	281		dCas9
AACTTGTCG.AACAGATCG_1	ATF4-chr22-39521556-C-G	0	0	1999		dCas9
AACTTGTCG.TGACAAGTT_1	ATF4-chr22-39521556-C-G	0	0	182		dCas9
AACTTGTCG.TTGGAGAAC_1	ATF4-chr22-39521556-C-G	0	0	58		dCas9
AAGACGAAG.TGTCAACCT_1	ATF4-chr22-39521556-C-G	0	0	38		dCas9
AAGACTGGT.ATTGGTTCC_1	ATF4-chr22-39521556-C-G	0	0	92		dCas9
AAGACTGGT.TAGTCGCAT_1	ATF4-chr22-39521556-C-G	0	0	979		dCas9
AAGAGAACT.CGACCATCA_1	ATF4-chr22-39521556-C-G	0	0	1150		dCas9
AAGAGAGAG.CCGACTTGG_1	ATF4-chr22-39521556-C-G	0	0	58		dCas9
AAGAGAGAG.TATGAAGAC_1	ATF4-chr22-39521556-C-G	0	0	965		dCas9
AAGCAATCG.AAGACGAAG_1	ATF4-chr22-39521556-C-G	0	0	80		dCas9
AAGCAATCG.AGCTGCACT_1	ATF4-chr22-39521556-C-G	0	0	102		dCas9
AAGCAGCAT.GTACCTAAC_1	ATF4-chr22-39521556-C-G	0	0	249		dCas9
AAGCAGCAT.TAGACACGT_1	ATF4-chr22-39521556-C-G	0	0	69		dCas9
AAGCATTGC.ATCTAGGTT_1	ATF4-chr22-39521556-C-G	0	0	630		dCas9
AAGCATTGC.GAGTATCGC_1	ATF4-chr22-39521556-C-G	0	0	80		dCas9
AAGCCACAC.TAGCGAGAA_1	ATF4-chr22-39521556-C-G	0	0	793		dCas9
AAGCCACAC.TGGTAGCAG_1	ATF4-chr22-39521556-C-G	0	0	616		dCas9
AAGCTGAGG.CATGCCAGT_1	ATF4-chr22-39521556-C-G	0	0	1041		dCas9
AAGCTGGTC.TCGTCCGAT_1	ATF4-chr22-39521556-C-G	0	0	394		dCas9
AAGGAACAG.GAACAACCA_1	ATF4-chr22-39521556-C-G	0	0	284		dCas9
AAGGAACAG.TAGACCGCA_1	ATF4-chr22-39521556-C-G	0	0	434		dCas9
AAGGAAGTC.CTGAGTAGC_1	ATF4-chr22-39521556-C-G	0	0	84		dCas9
AAGGATCGT.AGTAACGTA_1	ATF4-chr22-39521556-C-G	0	0	254		dCas9
AAGGTGCTG.CATGGTTAC_1	ATF4-chr22-39521556-C-G	0	0	318		dCas9
AAGGTGCTG.TAGGTCAAC_1	ATF4-chr22-39521556-C-G	0	0	405		dCas9
AAGTAGGAC.CAGTGAGGA_1	ATF4-chr22-39521556-C-G	0	0	25		dCas9
AAGTAGGAC.CCAGCCAAT_1	ATF4-chr22-39521556-C-G	0	0	117		dCas9
AAGTAGGAC.TACCGCGTT_1	ATF4-chr22-39521556-C-G		0	10		dCas9
AAGTCATGA.AGATCTTCA_1	ATF4-chr22-39521556-C-G	0	0	50		dCas9
AAGTTCTCT.GTCACAGAG_1	ATF4-chr22-39521556-C-G	0	0	382		dCas9
AATAACTCC.ACAGTATTG_1	ATF4-chr22-39521556-C-G	0	0	473		dCas9
AATAACTCC.CTGTGGTGG_1	ATF4-chr22-39521556-C-G	0	0	205		dCas9
AATACCTTG.CGAATGAGT_1	ATF4-chr22-39521556-C-G	0	0	2204		dCas9
AATACCTTG.TATTACAGC_1	ATF4-chr22-39521556-C-G	0	0	80		dCas9
AATACCTTG.TGCAACTCT_1	ATF4-chr22-39521556-C-G	0	0	2825		dCas9
AATACGTCT.AGACGCCTG_1	ATF4-chr22-39521556-C-G	0	0	34		dCas9
AATACGTCT.TCAGTGCAA_1	ATF4-chr22-39521556-C-G	0	0	122		dCas9
AATACTCCG.CTCGTTCAC_1	ATF4-chr22-39521556-C-G	0	0	372		dCas9
AATAGACGC.CATCTCGAT_1	ATF4-chr22-39521556-C-G	0	0	83		dCas9
AATATCAGC.TGAACCAAT_1	ATF4-chr22-39521556-C-G	0	0	521		dCas9
AATATCGCT.AGCTTCGAT_1	ATF4-chr22-39521556-C-G	0	0	66		dCas9
AATATCGCT.GCGATGGTG_1	ATF4-chr22-39521556-C-G	0	0	247		dCas9
AATATCGCT.TGCTTACGG_1	ATF4-chr22-39521556-C-G	0	0	72		dCas9
AATCAGGAG.GAGGTCCTT_1	ATF4-chr22-39521556-C-G	0	0	404		dCas9
AATCAGGAG.TCGTGCCAC_1	ATF4-chr22-39521556-C-G	0	0	403		dCas9
AATCGCCAT.CAGCTTCGA_1	ATF4-chr22-39521556-C-G	0	0	80		dCas9
AATCGCCAT.GTGGTACGG_1	ATF4-chr22-39521556-C-G	0	0	339		dCas9
AATCGTGTT.AGAAGTAAC_1	ATF4-chr22-39521556-C-G	0	0	40		dCas9
AATCTCCTA.GCCGAACCA_1	ATF4-chr22-39521556-C-G	0	0	329		dCas9
AATGAGTCG.AAGCCAAGT_1	ATF4-chr22-39521556-C-G	0	0	1024		dCas9
AATGAGTCG.GCCTAACGG_1	ATF4-chr22-39521556-C-G	0	0	252		dCas9
AATGAGTCG.TCTCATCGG_1	ATF4-chr22-39521556-C-G	0	0	459		dCas9
AATGCGTGC.ACCACGCTA_1	ATF4-chr22-39521556-C-G	0	0	99		dCas9
AATGCGTGC.ACTGGTGCT_1	ATF4-chr22-39521556-C-G	0	0	380		dCas9
AATGCGTGC.CATTATGTC_1	ATF4-chr22-39521556-C-G	0	0	39		dCas9
AATGCTATC.TCTAGCTGG_1	ATF4-chr22-39521556-C-G	0	0	425		dCas9
AATGCTATC.TTACTAGTC_1	ATF4-chr22-39521556-C-G	0	0	164		dCas9
AATGCTGAT.AGAAGCTGC_1	ATF4-chr22-39521556-C-G	0	0	451		dCas9
AATGCTGAT.AGTCGCGAC_1	ATF4-chr22-39521556-C-G	0	0	295		dCas9
AATGCTGAT.GCGCTCTAT_1	ATF4-chr22-39521556-C-G	0	0	255		dCas9
AATGCTGAT.TGCCGAACT_1	ATF4-chr22-39521556-C-G	0	0	445		dCas9
AATGTGCGT.GCGTGATAC_1	ATF4-chr22-39521556-C-G	0	0	511		dCas9
AATTCGGAA.TGGAGAACC_1	ATF4-chr22-39521556-C-G	0	0	705		dCas9
AATTGGATC.GCGACCTGT_1	ATF4-chr22-39521556-C-G		0	6		dCas9
AATTGGTGA.CCTGTATCT_1	ATF4-chr22-39521556-C-G	0	0	588		dCas9
ACAACCGGA.CCAAGCGAG_1	ATF4-chr22-39521556-C-G	0	0	348		dCas9
ACAACCGGA.CCGGTGGTT_1	ATF4-chr22-39521556-C-G		0	10		dCas9
ACAAGAATG.GTCTACCAA_1	ATF4-chr22-39521556-C-G	0	0	219		dCas9
ACAAGGTAC.CTTAGAAGG_1	ATF4-chr22-39521556-C-G	0	0	221		dCas9
ACAATAGGT.TAGATCTGT_1	ATF4-chr22-39521556-C-G	0	0	151		dCas9
ACAATAGGT.TGCGTAATC_1	ATF4-chr22-39521556-C-G	0	0	153		dCas9
ACAATTCGG.AGACGCTAT_1	ATF4-chr22-39521556-C-G	0	0	65		dCas9
ACAATTCGG.TCAAGGAGT_1	ATF4-chr22-39521556-C-G	0	0	325		dCas9
ACAATTCGG.TCGCCAAGC_1	ATF4-chr22-39521556-C-G	0	0	303		dCas9
ACACACCGT.GGAATTCAC_1	ATF4-chr22-39521556-C-G	0	0	506		dCas9
ACACACGTC.ACTTCAGTA_1	ATF4-chr22-39521556-C-G	0	0	201		dCas9
ACACACGTC.ATGCGCTAC_1	ATF4-chr22-39521556-C-G	0	0	102		dCas9
ACACATCTG.AACGAGAAT_1	ATF4-chr22-39521556-C-G	0	0	564		dCas9
ACACATCTG.CACTAGACT_1	ATF4-chr22-39521556-C-G	0	0	211		dCas9
ACACATCTG.TGAGGTCTC_1	ATF4-chr22-39521556-C-G	0	0	203		dCas9
ACACATCTG.TGTCTACAC_1	ATF4-chr22-39521556-C-G	0	0	414		dCas9
ACACCACAT.CAAGAGGAG_1	ATF4-chr22-39521556-C-G	0	0	143		dCas9
ACACCACAT.TCAGGTGCA_1	ATF4-chr22-39521556-C-G	0	0	496		dCas9
ACACCGCCA.AGCGACACC_1	ATF4-chr22-39521556-C-G	0	0	100		dCas9
ACACCGCCA.GAATTCAGT_1	ATF4-chr22-39521556-C-G	0	0	1475		dCas9
ACACGTTGC.CTTGCGACC_1	ATF4-chr22-39521556-C-G	0	0	1113		dCas9
ACACGTTGC.TTCGCATCC_1	ATF4-chr22-39521556-C-G	0	0	359		dCas9
ACACGTTGC.TTCTGAATG_1	ATF4-chr22-39521556-C-G	0	0	17		dCas9
ACAGAAGAG.AGCTTCGAT_1	ATF4-chr22-39521556-C-G	0	0	1619		dCas9
ACAGAAGAG.GGTAGTGTT_1	ATF4-chr22-39521556-C-G	0	0	130		dCas9
ACAGAAGAG.TCCTGAGAC_1	ATF4-chr22-39521556-C-G	0	0	588		dCas9
ACAGAGATG.CCTAGCAAT_1	ATF4-chr22-39521556-C-G	0	0	612		dCas9
ACAGCATCA.CCATAAGTA_1	ATF4-chr22-39521556-C-G	0	0	112		dCas9
ACAGCGGTC.CCTCTGCAT_1	ATF4-chr22-39521556-C-G	0	0	375		dCas9
ACAGCGGTC.GAACTGCAA_1	ATF4-chr22-39521556-C-G	0	0	224		dCas9
ACAGCGGTC.GCATACTCC_1	ATF4-chr22-39521556-C-G	0	0	670		dCas9
ACAGCGGTC.GTGCTAAGC_1	ATF4-chr22-39521556-C-G	0	0	75		dCas9
ACAGGAACT.AGTGAGAGA_1	ATF4-chr22-39521556-C-G	0	0	85		dCas9
ACAGGAACT.TCGTGACGT_1	ATF4-chr22-39521556-C-G	0	0	597		dCas9
ACAGGTATC.AGTAACGTA_1	ATF4-chr22-39521556-C-G	0	0	257		dCas9
ACAGGTATC.ATGACACAA_1	ATF4-chr22-39521556-C-G	0	0	422		dCas9
ACAGGTATC.TCAAGCGTA_1	ATF4-chr22-39521556-C-G	0	0	720		dCas9
ACAGTATTG.CATTATGTC_1	ATF4-chr22-39521556-C-G	0	0	122		dCas9
ACAGTATTG.GTCGACATT_1	ATF4-chr22-39521556-C-G	0	0	784		dCas9
ACATCGTCC.CCATCTAGG_1	ATF4-chr22-39521556-C-G	0	0	346		dCas9
ACATCGTCC.TAAGGTCCG_1	ATF4-chr22-39521556-C-G	0	0	146		dCas9
ACATGACTA.GTGCTGACT_1	ATF4-chr22-39521556-C-G	0	0	1960		dCas9
ACATGGATT.GTAATATCG_1	ATF4-chr22-39521556-C-G	0	0	1117		dCas9
ACATTCCAC.TCCAGCTAT_1	ATF4-chr22-39521556-C-G	0	0	72		dCas9
ACATTGACA.GATGCAGAA_1	ATF4-chr22-39521556-C-G	0	0	894		dCas9
ACCACGCTA.AGGAGCAAT_1	ATF4-chr22-39521556-C-G	0	0	38		dCas9
ACCACGCTA.GGTCGGTCT_1	ATF4-chr22-39521556-C-G	0	0	166		dCas9
ACCACGGAT.CCACTTCGC_1	ATF4-chr22-39521556-C-G	0	0	508		dCas9
ACCACGGAT.TGGTGGATC_1	ATF4-chr22-39521556-C-G	0	0	528		dCas9
ACCACTAGG.CCGAGTACT_1	ATF4-chr22-39521556-C-G	0	0	39		dCas9
ACCAGCGTT.ACGCACACT_1	ATF4-chr22-39521556-C-G	0	0	488		dCas9
ACCAGCGTT.ATTCGAAGA_1	ATF4-chr22-39521556-C-G	0	0	425		dCas9
ACCAGCGTT.CCTGCAGAT_1	ATF4-chr22-39521556-C-G	0	0	1584		dCas9
ACCATCTAA.CCGAGCTGA_1	ATF4-chr22-39521556-C-G	0	0	114		dCas9
ACCATGTCT.CACACCTGT_1	ATF4-chr22-39521556-C-G	0	0	684		dCas9
ACCATGTCT.TATACGGAT_1	ATF4-chr22-39521556-C-G	0	0	241		dCas9
ACCATTCAC.ACTCCGGTT_1	ATF4-chr22-39521556-C-G	0	0	578		dCas9
ACCATTCAC.AGAGAGTGG_1	ATF4-chr22-39521556-C-G	0	0	444		dCas9
ACCATTCAC.TAATCTGGA_1	ATF4-chr22-39521556-C-G	0	0	216		dCas9
ACCATTCAC.TCCAGCTAT_1	ATF4-chr22-39521556-C-G	0	0	179		dCas9
ACCGACGGT.CTCTACGCA_1	ATF4-chr22-39521556-C-G	0	0	52		dCas9
ACCGACGGT.GTTGACGTG_1	ATF4-chr22-39521556-C-G	0	0	67		dCas9
ACCGAGACA.AACACACTC_1	ATF4-chr22-39521556-C-G	0	0	735		dCas9
ACCGAGACA.AGAAGTCCT_1	ATF4-chr22-39521556-C-G	0	0	57		dCas9
ACCGGAAGG.TATACGTGG_1	ATF4-chr22-39521556-C-G	0	0	54		dCas9
ACCGGAGTA.CACCTAGCG_1	ATF4-chr22-39521556-C-G	0	0	493		dCas9
ACCGGAGTA.CAGTCTAAC_1	ATF4-chr22-39521556-C-G	0	0	199		dCas9
ACCGGTTAC.ATCGATCCT_1	ATF4-chr22-39521556-C-G	0	0	187		dCas9
ACCGGTTAC.CAAGCCTCG_1	ATF4-chr22-39521556-C-G	0	0	198		dCas9
ACCGTACGC.CGCTGTAGT_1	ATF4-chr22-39521556-C-G	0	0	996		dCas9
ACCGTACGC.GGATTACGC_1	ATF4-chr22-39521556-C-G	0	0	103		dCas9
ACCGTACGC.TAGTTGACG_1	ATF4-chr22-39521556-C-G	0	0	251		dCas9
ACCGTCACG.CCGATCTCT_1	ATF4-chr22-39521556-C-G	0	0	79		dCas9
ACCGTCACG.TTGCGAACA_1	ATF4-chr22-39521556-C-G	0	0	213		dCas9
ACCGTCCTA.ATAGCACGG_1	ATF4-chr22-39521556-C-G	0	0	433		dCas9
ACCGTCCTA.CTTCTGAGT_1	ATF4-chr22-39521556-C-G	0	0	320		dCas9
ACCTAGCAC.ATCACTTCC_1	ATF4-chr22-39521556-C-G	0	0	190		dCas9
ACCTAGCAC.CTTCGACTG_1	ATF4-chr22-39521556-C-G	0	0	50		dCas9
ACCTAGCAC.TGAGTGACT_1	ATF4-chr22-39521556-C-G	0	0	65		dCas9
ACCTAGTTA.TCCAATCAT_1	ATF4-chr22-39521556-C-G	0	0	317		dCas9
ACCTCCTAG.TGCCGACTA_1	ATF4-chr22-39521556-C-G	0	0	160		dCas9
ACCTGCAGA.CGAGTAGCA_1	ATF4-chr22-39521556-C-G	0	0	230		dCas9
ACCTGCAGA.CTCGTCTTG_1	ATF4-chr22-39521556-C-G	0	0	28		dCas9
ACCTGCAGA.TTCCTTGAC_1	ATF4-chr22-39521556-C-G	0	0	559		dCas9
ACCTGTACC.GAACCTTCA_1	ATF4-chr22-39521556-C-G	0	0	64		dCas9
ACCTTGAAG.ACAGTATTG_1	ATF4-chr22-39521556-C-G	0	0	153		dCas9
ACCTTGAAG.CTTCTCATC_1	ATF4-chr22-39521556-C-G	0	0	827		dCas9
ACCTTGAAG.TCAGCGACC_1	ATF4-chr22-39521556-C-G	0	0	457		dCas9
ACGAATCGC.TCAGTGTTC_1	ATF4-chr22-39521556-C-G	0	0	64		dCas9
ACGAATCGC.TCGTTCTCC_1	ATF4-chr22-39521556-C-G	0	0	31		dCas9
ACGACAGTC.CACACTGCC_1	ATF4-chr22-39521556-C-G	0	0	356		dCas9
ACGACAGTC.GGTCCTAAG_1	ATF4-chr22-39521556-C-G	0	0	211		dCas9
ACGACATCT.AATGCTATC_1	ATF4-chr22-39521556-C-G	0	0	623		dCas9
ACGACATCT.TAATTCGTG_1	ATF4-chr22-39521556-C-G	0	0	313		dCas9
ACGACGATT.ACGCGACAG_1	ATF4-chr22-39521556-C-G	0	0	60		dCas9
ACGACGATT.AGTCGTCCG_1	ATF4-chr22-39521556-C-G	0	0	276		dCas9
ACGACGATT.TCCTATTCC_1	ATF4-chr22-39521556-C-G	0	0	89		dCas9
ACGAGAGCA.GCGCTACCT_1	ATF4-chr22-39521556-C-G	0	0	807		dCas9
ACGAGCTTC.CAGGATCAA_1	ATF4-chr22-39521556-C-G	0	0	184		dCas9
ACGAGCTTC.TCCAAGTAA_1	ATF4-chr22-39521556-C-G	0	0	1136		dCas9
ACGATGACC.GTGCTAAGC_1	ATF4-chr22-39521556-C-G	0	0	536		dCas9
ACGATGGAA.CTATCTTGA_1	ATF4-chr22-39521556-C-G	0	0	382		dCas9
ACGCGACAG.ACAACCGGA_1	ATF4-chr22-39521556-C-G	0	0	272		dCas9
ACGCGACAG.TTGATGCTG_1	ATF4-chr22-39521556-C-G	0	0	157		dCas9
ACGCGTGAC.GTAGAAGTT_1	ATF4-chr22-39521556-C-G	0	0	90		dCas9
ACGCTATGT.GGACGAGCA_1	ATF4-chr22-39521556-C-G	0	0	387		dCas9
ACGCTATGT.TATGATGTG_1	ATF4-chr22-39521556-C-G	0	0	1248		dCas9
ACGCTCTTA.CAAGCCTCG_1	ATF4-chr22-39521556-C-G	0	0	348		dCas9
ACGCTCTTA.GGTGCGTAG_1	ATF4-chr22-39521556-C-G	0	0	948		dCas9
ACGGACCAT.CAACGATCG_1	ATF4-chr22-39521556-C-G	0	0	308		dCas9
ACGGTGCCT.ATCGCCTCT_1	ATF4-chr22-39521556-C-G	0	0	27		dCas9
ACGTATGTC.GCTCAATGA_1	ATF4-chr22-39521556-C-G	0	0	455		dCas9
ACGTATGTC.GGACTCCTT_1	ATF4-chr22-39521556-C-G	0	0	382		dCas9
ACGTCGCTC.CAGTCTAAC_1	ATF4-chr22-39521556-C-G	0	0	602		dCas9
ACGTCTATG.CATGTGAAC_1	ATF4-chr22-39521556-C-G	0	0	111		dCas9
ACGTCTATG.CATTGCAGA_1	ATF4-chr22-39521556-C-G	0	0	282		dCas9
ACGTCTATG.CTATGGATG_1	ATF4-chr22-39521556-C-G	0	0	433		dCas9
ACGTGAATC.CTTCGACTG_1	ATF4-chr22-39521556-C-G	0	0	462		dCas9
ACGTGAATC.TGGAGAACC_1	ATF4-chr22-39521556-C-G	0	0	44		dCas9
ACGTGCTCG.CTCGTGTCC_1	ATF4-chr22-39521556-C-G	0	0	55		dCas9
ACGTGCTCG.GACGCCGTA_1	ATF4-chr22-39521556-C-G	0	0	435		dCas9
ACGTTCAAT.ACGAGCTTC_1	ATF4-chr22-39521556-C-G	0	0	91		dCas9
ACGTTCAAT.GCCGCTATC_1	ATF4-chr22-39521556-C-G	0	0	645		dCas9
ACTAACCGA.ATTATGCAG_1	ATF4-chr22-39521556-C-G	0	0	269		dCas9
ACTAACCGA.CGATCCAGA_1	ATF4-chr22-39521556-C-G	0	0	44		dCas9
ACTAAGTTC.CATTGACAA_1	ATF4-chr22-39521556-C-G	0	0	55		dCas9
ACTAAGTTC.CCTAGTCTC_1	ATF4-chr22-39521556-C-G	0	0	42		dCas9
ACTAAGTTC.GTCAAGATC_1	ATF4-chr22-39521556-C-G	0	0	647		dCas9
ACTACCATC.CACCTCAAC_1	ATF4-chr22-39521556-C-G	0	0	115		dCas9
ACTACCATC.TGTATCGTG_1	ATF4-chr22-39521556-C-G	0	0	394		dCas9
ACTATCCTG.ACCGTCCTA_1	ATF4-chr22-39521556-C-G	0	0	131		dCas9
ACTATCCTG.GTTCAGAAG_1	ATF4-chr22-39521556-C-G	0	0	77		dCas9
ACTATTGTC.AGCATTCCA_1	ATF4-chr22-39521556-C-G	0	0	109		dCas9
ACTATTGTC.CCATACGAT_1	ATF4-chr22-39521556-C-G	0	0	105		dCas9
ACTCACGAA.TACCTCCTC_1	ATF4-chr22-39521556-C-G	0	0	215		dCas9
ACTCATTCA.TAGACCATG_1	ATF4-chr22-39521556-C-G	0	0	359		dCas9
ACTCCGTCG.ACCTAGTTA_1	ATF4-chr22-39521556-C-G	0	0	13		dCas9
ACTCCGTCG.CATACAACC_1	ATF4-chr22-39521556-C-G	0	0	67		dCas9
ACTCCGTCG.GAGCACATT_1	ATF4-chr22-39521556-C-G	0	0	242		dCas9
ACTCCGTCG.TCAGTGCAA_1	ATF4-chr22-39521556-C-G	0	0	73		dCas9
ACTCCGTCG.TTAGATCGG_1	ATF4-chr22-39521556-C-G	0	0	294		dCas9
ACTCGAGTC.GAGACATTG_1	ATF4-chr22-39521556-C-G	0	0	353		dCas9
ACTCTAGGA.TTGCAGTCA_1	ATF4-chr22-39521556-C-G	0	0	707		dCas9
ACTCTCACA.ACGTGAATC_1	ATF4-chr22-39521556-C-G	0	0	30		dCas9
ACTCTCACA.ATCCAATGA_1	ATF4-chr22-39521556-C-G	0	0	475		dCas9
ACTCTCACA.TTGGAGAAC_1	ATF4-chr22-39521556-C-G	0	0	244		dCas9
ACTCTGCTC.TCAATGGAC_1	ATF4-chr22-39521556-C-G	0	0	1287		dCas9
ACTGACTAC.AGCCAGGAC_1	ATF4-chr22-39521556-C-G	0	0	469		dCas9
ACTGACTAC.AGCTCTCCG_1	ATF4-chr22-39521556-C-G	0	0	231		dCas9
ACTGCTAGT.GTTATCGAT_1	ATF4-chr22-39521556-C-G	0	0	23		dCas9
ACTGCTAGT.TGTCAACCT_1	ATF4-chr22-39521556-C-G	0	0	304		dCas9
ACTGGACCA.AGGATCTCA_1	ATF4-chr22-39521556-C-G	0	0	257		dCas9
ACTGGACCA.AGTCGCCGA_1	ATF4-chr22-39521556-C-G	0	0	1680		dCas9
ACTGGTCAG.GATCGCGAA_1	ATF4-chr22-39521556-C-G	0	0	434		dCas9
ACTGGTCAG.TATCACCTG_1	ATF4-chr22-39521556-C-G	0	0	1337		dCas9
ACTGGTGCT.CTGCTGCTT_1	ATF4-chr22-39521556-C-G	0	0	258		dCas9
ACTTAGCTT.ACTTCAGTA_1	ATF4-chr22-39521556-C-G	0	0	822		dCas9
ACTTCGCAG.ACGCTCTTA_1	ATF4-chr22-39521556-C-G	0	0	742		dCas9
ACTTCTAAC.ATTCCTACG_1	ATF4-chr22-39521556-C-G		0	7		dCas9
ACTTCTAAC.TGCAGTCGG_1	ATF4-chr22-39521556-C-G	0	0	81		dCas9
ACTTCTTGG.CCATGCGTC_1	ATF4-chr22-39521556-C-G	0	0	111		dCas9
ACTTCTTGG.TCTTAAGTG_1	ATF4-chr22-39521556-C-G	0	0	93		dCas9
ACTTCTTGG.TGCTCACAC_1	ATF4-chr22-39521556-C-G	0	0	101		dCas9
ACTTCTTGG.TGTGTAGAG_1	ATF4-chr22-39521556-C-G	0	0	892		dCas9
ACTTCTTGG.TTAGGAAGG_1	ATF4-chr22-39521556-C-G	0	0	114		dCas9
ACTTCTTGG.TTGCTCTGC_1	ATF4-chr22-39521556-C-G	0	0	330		dCas9
ACTTGATCT.GTGCTAAGC_1	ATF4-chr22-39521556-C-G	0	0	287		dCas9
AGAAGAGTC.ATCACTTCC_1	ATF4-chr22-39521556-C-G	0	0	778		dCas9
AGAAGAGTC.TCAGGACTG_1	ATF4-chr22-39521556-C-G	0	0	76		dCas9
AGAAGCTGC.GGTCGGATA_1	ATF4-chr22-39521556-C-G	0	0	197		dCas9
AGAAGCTGC.TGTTACTGA_1	ATF4-chr22-39521556-C-G	0	0	38		dCas9
AGAAGTAAC.ATAACGACA_1	ATF4-chr22-39521556-C-G	0	0	159		dCas9
AGAAGTAAC.TAGTAGTCT_1	ATF4-chr22-39521556-C-G	0	0	429		dCas9
AGAAGTAAC.TCTACATCC_1	ATF4-chr22-39521556-C-G	0	0	1414		dCas9
AGAAGTAAC.TGACGATGA_1	ATF4-chr22-39521556-C-G	0	0	73		dCas9
AGAAGTCCT.CAATGTGCT_1	ATF4-chr22-39521556-C-G	0	0	729		dCas9
AGAAGTCCT.TGCCGAACT_1	ATF4-chr22-39521556-C-G		0	4		dCas9
AGACATATC.ACTCCAACT_1	ATF4-chr22-39521556-C-G	0	0	3653		dCas9
AGACATCCA.GACGGTGCT_1	ATF4-chr22-39521556-C-G	0	0	318		dCas9
AGACCACGC.ATATAGCGT_1	ATF4-chr22-39521556-C-G	0	0	178		dCas9
AGACCACGC.ATGGAGAGT_1	ATF4-chr22-39521556-C-G	0	0	15		dCas9
AGACCACGC.GTAGTTGGT_1	ATF4-chr22-39521556-C-G	0	0	211		dCas9
AGACCACGC.TTCACTGGA_1	ATF4-chr22-39521556-C-G	0	0	81		dCas9
AGACCAGCT.CACCTTCCT_1	ATF4-chr22-39521556-C-G	0	0	555		dCas9
AGACCAGCT.GCATGTAAG_1	ATF4-chr22-39521556-C-G	0	0	1537		dCas9
AGACGCCTG.ACCGTACGC_1	ATF4-chr22-39521556-C-G	0	0	632		dCas9
AGACGCCTG.GATCTGTTC_1	ATF4-chr22-39521556-C-G	0	0	379		dCas9
AGACGCTAT.TCAGGACTG_1	ATF4-chr22-39521556-C-G	0	0	358		dCas9
AGACGGAGG.ACCGGTTAC_1	ATF4-chr22-39521556-C-G	0	0	110		dCas9
AGACTAGTA.CATCCTCTC_1	ATF4-chr22-39521556-C-G	0	0	169		dCas9
AGACTAGTA.TGAACCAAT_1	ATF4-chr22-39521556-C-G	0	0	360		dCas9
AGACTTCGT.AGACGCTAT_1	ATF4-chr22-39521556-C-G	0	0	386		dCas9
AGACTTCGT.AGGAATTGG_1	ATF4-chr22-39521556-C-G	0	0	217		dCas9
AGACTTCGT.CGACGTACG_1	ATF4-chr22-39521556-C-G	0	0	128		dCas9
AGACTTCGT.GCAACCAAC_1	ATF4-chr22-39521556-C-G	0	0	564		dCas9
AGACTTCGT.TGACGGTTG_1	ATF4-chr22-39521556-C-G	0	0	1080		dCas9
AGACTTCGT.TGCTTACGG_1	ATF4-chr22-39521556-C-G	0	0	32		dCas9
AGACTTCGT.TTCGGAGTC_1	ATF4-chr22-39521556-C-G	0	0	286		dCas9
AGAGAGTGG.GACTCAGTG_1	ATF4-chr22-39521556-C-G	0	0	60		dCas9
AGAGCGCGA.AGACATCCA_1	ATF4-chr22-39521556-C-G	0	0	290		dCas9
AGAGCGCGA.GTATGCCTT_1	ATF4-chr22-39521556-C-G	0	0	37		dCas9
AGAGGTGAA.CAATACCAC_1	ATF4-chr22-39521556-C-G	0	0	620		dCas9
AGATACGTT.CCTAGCAAT_1	ATF4-chr22-39521556-C-G	0	0	326		dCas9
AGATATGGA.GGATCGTTC_1	ATF4-chr22-39521556-C-G	0	0	373		dCas9
AGATATGGA.TCCTTCAAC_1	ATF4-chr22-39521556-C-G	0	0	72		dCas9
AGATCGAGT.TTCCAATTC_1	ATF4-chr22-39521556-C-G	0	0	520		dCas9
AGATCTTCA.GTCCTTCAT_1	ATF4-chr22-39521556-C-G	0	0	471		dCas9
AGATCTTCA.TGAGTTAAG_1	ATF4-chr22-39521556-C-G	0	0	597		dCas9
AGATGAAGA.ATGATAGCT_1	ATF4-chr22-39521556-C-G	0	0	620		dCas9
AGATGAGAT.CGACGTGAT_1	ATF4-chr22-39521556-C-G	0	0	157		dCas9
AGCAACATT.GTACGAACG_1	ATF4-chr22-39521556-C-G	0	0	771		dCas9
AGCAAGTCC.CAACACTCC_1	ATF4-chr22-39521556-C-G	0	0	90		dCas9
AGCAAGTCC.GACGCTTGC_1	ATF4-chr22-39521556-C-G	0	0	302		dCas9
AGCAAGTCC.GATCCGCAC_1	ATF4-chr22-39521556-C-G	0	0	417		dCas9
AGCAAGTCC.TTCAGTGCC_1	ATF4-chr22-39521556-C-G	0	0	391		dCas9
AGCAAGTCC.TTCATTCGC_1	ATF4-chr22-39521556-C-G	0	0	613		dCas9
AGCACACCT.CTTGCACAA_1	ATF4-chr22-39521556-C-G	0	0	335		dCas9
AGCACACCT.GGAATTCAC_1	ATF4-chr22-39521556-C-G	0	0	73		dCas9
AGCACCAGC.AACTAACTG_1	ATF4-chr22-39521556-C-G	0	0	1224		dCas9
AGCACCAGC.ATATCAGCC_1	ATF4-chr22-39521556-C-G	0	0	597		dCas9
AGCACCGTG.AACGTTCTT_1	ATF4-chr22-39521556-C-G	0	0	288		dCas9
AGCACCGTG.CATACAACC_1	ATF4-chr22-39521556-C-G	0	0	29		dCas9
AGCACCGTG.CTCGAACTG_1	ATF4-chr22-39521556-C-G	0	0	899		dCas9
AGCACCGTG.TGAGACAGC_1	ATF4-chr22-39521556-C-G	0	0	297		dCas9
AGCACCGTG.TTCATTCGC_1	ATF4-chr22-39521556-C-G	0	0	293		dCas9
AGCAGACAA.GAAGGATCA_1	ATF4-chr22-39521556-C-G	0	0	190		dCas9
AGCAGACAA.GTACGAACG_1	ATF4-chr22-39521556-C-G	0	0	130		dCas9
AGCATTGTT.ACCGTCCTA_1	ATF4-chr22-39521556-C-G	0	0	66		dCas9
AGCATTGTT.AGAAGCTGC_1	ATF4-chr22-39521556-C-G	0	0	333		dCas9
AGCCACTTC.CCACGGATC_1	ATF4-chr22-39521556-C-G	0	0	439		dCas9
AGCCAGGAC.ACCAGCGTT_1	ATF4-chr22-39521556-C-G	0	0	544		dCas9
AGCCAGGAC.ATAATCGAG_1	ATF4-chr22-39521556-C-G	0	0	470		dCas9
AGCCAGGAC.CTCTCAGTC_1	ATF4-chr22-39521556-C-G	0	0	569		dCas9
AGCCAGGAC.CTGGAGCGA_1	ATF4-chr22-39521556-C-G	0	0	211		dCas9
AGCCGTTCT.AAGCTGGTC_1	ATF4-chr22-39521556-C-G	0	0	380		dCas9
AGCCGTTCT.TACGTTACC_1	ATF4-chr22-39521556-C-G	0	0	824		dCas9
AGCCTCGCA.GACTAGCAT_1	ATF4-chr22-39521556-C-G	0	0	259		dCas9
AGCCTCGCA.GCCTTCCAT_1	ATF4-chr22-39521556-C-G	0	0	264		dCas9
AGCCTCTAG.TGCGTATCT_1	ATF4-chr22-39521556-C-G	0	0	325		dCas9
AGCGACACC.CGCAGTGTC_1	ATF4-chr22-39521556-C-G	0	0	532		dCas9
AGCGACACC.CGTACACAC_1	ATF4-chr22-39521556-C-G	0	0	499		dCas9
AGCGACACC.GTAACTCAT_1	ATF4-chr22-39521556-C-G	0	0	89		dCas9
AGCGACACC.TTAAGTGGT_1	ATF4-chr22-39521556-C-G	0	0	254		dCas9
AGCGCATGA.ATTCACCTC_1	ATF4-chr22-39521556-C-G	0	0	420		dCas9
AGCGCATGA.GATAACGTC_1	ATF4-chr22-39521556-C-G	0	0	367		dCas9
AGCGGAACA.CAATTGTCT_1	ATF4-chr22-39521556-C-G	0	0	152		dCas9
AGCGGAACA.CCATACGAT_1	ATF4-chr22-39521556-C-G	0	0	38		dCas9
AGCGGTAAG.CTCCTATCT_1	ATF4-chr22-39521556-C-G	0	0	35		dCas9
AGCGGTCTA.AAGCTTGCA_1	ATF4-chr22-39521556-C-G	0	0	441		dCas9
AGCTACTCA.GCCGTTGTT_1	ATF4-chr22-39521556-C-G	0	0	90		dCas9
AGCTACTCA.GCTTGTCCT_1	ATF4-chr22-39521556-C-G	0	0	20		dCas9
AGCTACTCA.GGATTCGTC_1	ATF4-chr22-39521556-C-G	0	0	227		dCas9
AGCTACTCA.TGCTATGAA_1	ATF4-chr22-39521556-C-G	0	0	766		dCas9
AGCTATATG.AAGCAACTA_1	ATF4-chr22-39521556-C-G	0	0	102		dCas9
AGCTATATG.AGCTCTCCG_1	ATF4-chr22-39521556-C-G	0	0	577		dCas9
AGCTATATG.GTCGTTGCG_1	ATF4-chr22-39521556-C-G	0	0	701		dCas9
AGCTCGTCT.TATAGTGCG_1	ATF4-chr22-39521556-C-G	0	0	24		dCas9
AGCTCTCCG.AGTTCAACC_1	ATF4-chr22-39521556-C-G	0	0	276		dCas9
AGCTCTCCG.ATAGCCTAA_1	ATF4-chr22-39521556-C-G	0	0	1254		dCas9
AGCTCTCCG.CAATACCAC_1	ATF4-chr22-39521556-C-G	0	0	40		dCas9
AGCTCTCCG.CATACAACC_1	ATF4-chr22-39521556-C-G	0	0	687		dCas9
AGCTCTCCG.TCACACTGC_1	ATF4-chr22-39521556-C-G	0	0	349		dCas9
AGCTCTCCG.TTCTCCACA_1	ATF4-chr22-39521556-C-G	0	0	766		dCas9
AGCTGCACT.CGGTTGCGA_1	ATF4-chr22-39521556-C-G	0	0	332		dCas9
AGCTTGGTG.AGCATTGTT_1	ATF4-chr22-39521556-C-G	0	0	128		dCas9
AGGAAGGTG.AGCGTCGTC_1	ATF4-chr22-39521556-C-G	0	0	467		dCas9
AGGAAGGTG.TTCCGAGCG_1	ATF4-chr22-39521556-C-G	0	0	321		dCas9
AGGAATTGG.GCCATCGCT_1	ATF4-chr22-39521556-C-G	0	0	162		dCas9
AGGAATTGG.TGGTTATAC_1	ATF4-chr22-39521556-C-G	0	0	889		dCas9
AGGAGCAAT.CAGATCGAC_1	ATF4-chr22-39521556-C-G	0	0	311		dCas9
AGGAGCAAT.GAACGCTGT_1	ATF4-chr22-39521556-C-G	0	0	243		dCas9
AGGAGCAAT.TCCGTATAC_1	ATF4-chr22-39521556-C-G	0	0	972		dCas9
AGGAGCAAT.TTGCCAGAT_1	ATF4-chr22-39521556-C-G	0	0	73		dCas9
AGGAGGTGA.AGAGCCGCA_1	ATF4-chr22-39521556-C-G	0	0	739		dCas9
AGGAGGTGA.AGAGCGCGA_1	ATF4-chr22-39521556-C-G	0	0	682		dCas9
AGGAGGTGA.TATGAGACC_1	ATF4-chr22-39521556-C-G	0	0	294		dCas9
AGGATCATG.AGCCTCTAG_1	ATF4-chr22-39521556-C-G	0	0	262		dCas9
AGGATCTCA.TTCAGTGCC_1	ATF4-chr22-39521556-C-G	0	0	229		dCas9
AGGATGCGT.CTATGGATG_1	ATF4-chr22-39521556-C-G	0	0	252		dCas9
AGGATGCGT.GTACAATGC_1	ATF4-chr22-39521556-C-G	0	0	222		dCas9
AGGATTACT.ACTCCTGAG_1	ATF4-chr22-39521556-C-G	0	0	15		dCas9
AGGATTACT.TCACGCGAC_1	ATF4-chr22-39521556-C-G	0	0	893		dCas9
AGGTACCAA.ACAAGAATG_1	ATF4-chr22-39521556-C-G	0	0	935		dCas9
AGGTACCAA.CCTGTCATT_1	ATF4-chr22-39521556-C-G	0	0	63		dCas9
AGGTACCAA.CGTACACAC_1	ATF4-chr22-39521556-C-G	0	0	900		dCas9
AGGTACCAA.TCCAATCAT_1	ATF4-chr22-39521556-C-G	0	0	386		dCas9
AGGTCACGT.ACGAGAGCA_1	ATF4-chr22-39521556-C-G	0	0	238		dCas9
AGGTCACGT.ACGGACCAT_1	ATF4-chr22-39521556-C-G	0	0	69		dCas9
AGGTCACGT.CTTAAGTTG_1	ATF4-chr22-39521556-C-G	0	0	52		dCas9
AGGTCAGCA.CTACGTTGG_1	ATF4-chr22-39521556-C-G	0	0	786		dCas9
AGGTCAGCA.TCTATGACA_1	ATF4-chr22-39521556-C-G	0	0	766		dCas9
AGGTCCGTC.CTCTCGATA_1	ATF4-chr22-39521556-C-G	0	0	346		dCas9
AGGTCCGTC.TATGCCTTC_1	ATF4-chr22-39521556-C-G	0	0	433		dCas9
AGGTGCGAG.ACCACTAGG_1	ATF4-chr22-39521556-C-G	0	0	64		dCas9
AGGTGCGAG.TCCGATAAC_1	ATF4-chr22-39521556-C-G	0	0	446		dCas9
AGGTGCGAG.TTAAGTGGT_1	ATF4-chr22-39521556-C-G	0	0	98		dCas9
AGGTGTACA.CGATTCGAG_1	ATF4-chr22-39521556-C-G	0	0	336		dCas9
AGTAACGTA.CAACGATCG_1	ATF4-chr22-39521556-C-G	0	0	394		dCas9
AGTAAGCCA.GGTAGTGTT_1	ATF4-chr22-39521556-C-G	0	0	964		dCas9
AGTAATCAG.AAGCAGCAT_1	ATF4-chr22-39521556-C-G	0	0	27		dCas9
AGTAATCAG.CAATGTGCT_1	ATF4-chr22-39521556-C-G	0	0	326		dCas9
AGTAATGGT.TGACCTATG_1	ATF4-chr22-39521556-C-G	0	0	64		dCas9
AGTACGAAT.AAGAGAACT_1	ATF4-chr22-39521556-C-G	0	0	610		dCas9
AGTACGAAT.AGGATTACT_1	ATF4-chr22-39521556-C-G	0	0	506		dCas9
AGTACGAAT.CTTGGATCA_1	ATF4-chr22-39521556-C-G	0	0	246		dCas9
AGTACGAAT.GAGGTCACG_1	ATF4-chr22-39521556-C-G	0	0	278		dCas9
AGTACTACA.CCGGTGGTT_1	ATF4-chr22-39521556-C-G	0	0	43		dCas9
AGTACTCTC.ACTGTAATC_1	ATF4-chr22-39521556-C-G	0	0	1207		dCas9
AGTACTCTC.CCACGTTCT_1	ATF4-chr22-39521556-C-G	0	0	264		dCas9
AGTATGACG.AAGCTGGTC_1	ATF4-chr22-39521556-C-G	0	0	526		dCas9
AGTATGACG.CACAACCAG_1	ATF4-chr22-39521556-C-G	0	0	69		dCas9
AGTATGACG.TAATGTAGC_1	ATF4-chr22-39521556-C-G	0	0	25		dCas9
AGTCAGTTG.CATGGTCGA_1	ATF4-chr22-39521556-C-G	0	0	666		dCas9
AGTCAGTTG.TTGCTCTGC_1	ATF4-chr22-39521556-C-G	0	0	162		dCas9
AGTCATACT.CCGTTAGAC_1	ATF4-chr22-39521556-C-G	0	0	482		dCas9
AGTCATACT.CGATACTCT_1	ATF4-chr22-39521556-C-G	0	0	484		dCas9
AGTCCAGTG.TATCCTCAG_1	ATF4-chr22-39521556-C-G	0	0	611		dCas9
AGTCCAGTG.TTCCATACC_1	ATF4-chr22-39521556-C-G	0	0	164		dCas9
AGTCGATCA.ATCTGCGTA_1	ATF4-chr22-39521556-C-G	0	0	120		dCas9
AGTCGATCA.CGTACATCT_1	ATF4-chr22-39521556-C-G	0	0	75		dCas9
AGTCGCCGA.CCGCAGCTA_1	ATF4-chr22-39521556-C-G	0	0	42		dCas9
AGTCGCGAC.AGGATCATG_1	ATF4-chr22-39521556-C-G	0	0	136		dCas9
AGTCTAAGC.GGTAACTAC_1	ATF4-chr22-39521556-C-G	0	0	36		dCas9
AGTGAACGG.AAGGATACG_1	ATF4-chr22-39521556-C-G	0	0	221		dCas9
AGTGAACGG.ATCGCCTCT_1	ATF4-chr22-39521556-C-G	0	0	1033		dCas9
AGTGACGAT.CTTGATCTA_1	ATF4-chr22-39521556-C-G	0	0	678		dCas9
AGTGGAATG.GCGTGAGCT_1	ATF4-chr22-39521556-C-G	0	0	611		dCas9
AGTGTCTCT.AGCACCGTG_1	ATF4-chr22-39521556-C-G	0	0	759		dCas9
AGTGTCTCT.CCTTGCTTG_1	ATF4-chr22-39521556-C-G	0	0	664		dCas9
AGTGTGCAC.GCACTGGAT_1	ATF4-chr22-39521556-C-G	0	0	448		dCas9
AGTGTTCTG.ACGATGGAA_1	ATF4-chr22-39521556-C-G	0	0	519		dCas9
AGTGTTCTG.AGGTCACGT_1	ATF4-chr22-39521556-C-G	0	0	408		dCas9
AGTGTTCTG.CATACAACC_1	ATF4-chr22-39521556-C-G	0	0	16		dCas9
AGTTAGGTC.AGTGATGCG_1	ATF4-chr22-39521556-C-G	0	0	112		dCas9
AGTTCAACC.CCGCAACAC_1	ATF4-chr22-39521556-C-G	0	0	55		dCas9
AGTTCAACC.TATGTACCT_1	ATF4-chr22-39521556-C-G	0	0	661		dCas9
AGTTCAACC.TTCGGAGTC_1	ATF4-chr22-39521556-C-G	0	0	591		dCas9
AGTTCGATA.AACGGAGAT_1	ATF4-chr22-39521556-C-G	0	0	485		dCas9
AGTTCGATA.AGTAACGTA_1	ATF4-chr22-39521556-C-G	0	0	43		dCas9
AGTTCGATA.AGTCCGTGT_1	ATF4-chr22-39521556-C-G	0	0	440		dCas9
AGTTCGATA.CTCTAAGAG_1	ATF4-chr22-39521556-C-G	0	0	124		dCas9
AGTTGAGCG.TGTATCGTG_1	ATF4-chr22-39521556-C-G	0	0	247		dCas9
AGTTGTGTA.ACCATACTT_1	ATF4-chr22-39521556-C-G	0	0	457		dCas9
AGTTGTGTA.ACGGTGCCT_1	ATF4-chr22-39521556-C-G	0	0	102		dCas9
AGTTGTGTA.GCAACACCT_1	ATF4-chr22-39521556-C-G	0	0	136		dCas9
AGTTGTGTA.TCGGACAGT_1	ATF4-chr22-39521556-C-G	0	0	547		dCas9
ATAACGACA.ACACCACAT_1	ATF4-chr22-39521556-C-G	0	0	667		dCas9
ATAACGACA.AGATGTTGG_1	ATF4-chr22-39521556-C-G	0	0	485		dCas9
ATAACGACA.CCGGTGGTT_1	ATF4-chr22-39521556-C-G	0	0	60		dCas9
ATAACGACA.TCCTGTGGA_1	ATF4-chr22-39521556-C-G	0	0	88		dCas9
ATAAGACAG.ACTTCTAAC_1	ATF4-chr22-39521556-C-G	0	0	251		dCas9
ATAATCGAG.CCGGTTCTA_1	ATF4-chr22-39521556-C-G	0	0	288		dCas9
ATAATGTGG.ATCTCGTGA_1	ATF4-chr22-39521556-C-G	0	0	297		dCas9
ATAATGTGG.GCTGACAGA_1	ATF4-chr22-39521556-C-G	0	0	57		dCas9
ATAATGTGG.TCGGACAGT_1	ATF4-chr22-39521556-C-G	0	0	582		dCas9
ATACAACCG.CCTGTCGAC_1	ATF4-chr22-39521556-C-G	0	0	33		dCas9
ATACAACCG.GCCTTATCT_1	ATF4-chr22-39521556-C-G	0	0	863		dCas9
ATACCGAAG.AACAACCTA_1	ATF4-chr22-39521556-C-G	0	0	789		dCas9
ATACCGAAG.AGTTGCCTT_1	ATF4-chr22-39521556-C-G	0	0	783		dCas9
ATACCGCTT.GCTTCTACG_1	ATF4-chr22-39521556-C-G	0	0	119		dCas9
ATACGAGGT.CGTTGATCC_1	ATF4-chr22-39521556-C-G	0	0	527		dCas9
ATACTTGCT.GCCTGGAAT_1	ATF4-chr22-39521556-C-G	0	0	716		dCas9
ATAGACCGA.GGATAGTCA_1	ATF4-chr22-39521556-C-G	0	0	218		dCas9
ATAGAGCAG.ATCCTGCCT_1	ATF4-chr22-39521556-C-G	0	0	150		dCas9
ATAGAGCAG.GACACGCAA_1	ATF4-chr22-39521556-C-G	0	0	336		dCas9
ATAGAGCAG.GTTAGTCAA_1	ATF4-chr22-39521556-C-G	0	0	96		dCas9
ATAGCCTAA.AGTGTTCTG_1	ATF4-chr22-39521556-C-G	0	0	1042		dCas9
ATAGTCTCC.GATCCGCAC_1	ATF4-chr22-39521556-C-G	0	0	260		dCas9
ATAGTGGTT.ATCAGGATG_1	ATF4-chr22-39521556-C-G	0	0	61		dCas9
ATATAGCGT.CCGGTGGTT_1	ATF4-chr22-39521556-C-G	0	0	176		dCas9
ATATCAGCC.CCATACGAT_1	ATF4-chr22-39521556-C-G	0	0	993		dCas9
ATATCAGCC.CCTCAGGTG_1	ATF4-chr22-39521556-C-G	0	0	433		dCas9
ATATGCAGC.TCCAATCAT_1	ATF4-chr22-39521556-C-G	0	0	534		dCas9
ATATGTCCA.AGGTCACGT_1	ATF4-chr22-39521556-C-G	0	0	916		dCas9
ATATGTCCA.CCAGGAGTT_1	ATF4-chr22-39521556-C-G	0	0	212		dCas9
ATATGTCCA.CCGTCAGGT_1	ATF4-chr22-39521556-C-G	0	0	1207		dCas9
ATATGTCCA.GACGTAGCA_1	ATF4-chr22-39521556-C-G	0	0	181		dCas9
ATATGTCCA.TGGATTAGC_1	ATF4-chr22-39521556-C-G	0	0	135		dCas9
ATATTCGCA.ATCCGTCTC_1	ATF4-chr22-39521556-C-G	0	0	461		dCas9
ATATTCGCA.GTTGACCAT_1	ATF4-chr22-39521556-C-G	0	0	262		dCas9
ATCAAGCAT.ACCTGTACC_1	ATF4-chr22-39521556-C-G	0	0	481		dCas9
ATCAAGCAT.AGAGCGCGA_1	ATF4-chr22-39521556-C-G	0	0	57		dCas9
ATCAAGCAT.GTTCACTCC_1	ATF4-chr22-39521556-C-G	0	0	103		dCas9
ATCAAGCAT.TATTCAACG_1	ATF4-chr22-39521556-C-G	0	0	750		dCas9
ATCACCGCA.AGTTACAAG_1	ATF4-chr22-39521556-C-G	0	0	113		dCas9
ATCACCGCA.GTGTCTGGA_1	ATF4-chr22-39521556-C-G		0	9		dCas9
ATCACCGCA.TCTAATACC_1	ATF4-chr22-39521556-C-G	0	0	170		dCas9
ATCACTTCC.AAGCTGGTC_1	ATF4-chr22-39521556-C-G	0	0	796		dCas9
ATCACTTCC.AGCGTCGTC_1	ATF4-chr22-39521556-C-G	0	0	240		dCas9
ATCACTTCC.TAGTGCACT_1	ATF4-chr22-39521556-C-G	0	0	707		dCas9
ATCAGGATG.ACACCGCCA_1	ATF4-chr22-39521556-C-G	0	0	202		dCas9
ATCAGGATG.ACAGGTATC_1	ATF4-chr22-39521556-C-G	0	0	1490		dCas9
ATCAGGATG.TATCTGTCA_1	ATF4-chr22-39521556-C-G	0	0	63		dCas9
ATCAGTCGA.GGTAGTGTT_1	ATF4-chr22-39521556-C-G	0	0	284		dCas9
ATCATAGAC.ACGCTATGT_1	ATF4-chr22-39521556-C-G	0	0	72		dCas9
ATCATAGAC.TGTAACAGT_1	ATF4-chr22-39521556-C-G	0	0	312		dCas9
ATCATGTTC.GTCGAGTAC_1	ATF4-chr22-39521556-C-G	0	0	331		dCas9
ATCATTACG.CATCTCACG_1	ATF4-chr22-39521556-C-G	0	0	883		dCas9
ATCATTACG.TGCATCGGA_1	ATF4-chr22-39521556-C-G	0	0	140		dCas9
ATCCAATGA.AAGTCATGA_1	ATF4-chr22-39521556-C-G	0	0	410		dCas9
ATCCAATGA.GGAACCTAG_1	ATF4-chr22-39521556-C-G	0	0	132		dCas9
ATCCAATGA.GTGACGTAA_1	ATF4-chr22-39521556-C-G	0	0	386		dCas9
ATCCACAGT.GCCATACAA_1	ATF4-chr22-39521556-C-G	0	0	248		dCas9
ATCCATTAG.GGTCGGATA_1	ATF4-chr22-39521556-C-G	0	0	78		dCas9
ATCCGACCA.ATGCCTGTC_1	ATF4-chr22-39521556-C-G	0	0	541		dCas9
ATCCGACCA.TAACTCCGA_1	ATF4-chr22-39521556-C-G	0	0	527		dCas9
ATCCGACCA.TACTAGTAG_1	ATF4-chr22-39521556-C-G	0	0	599		dCas9
ATCCGACCA.TCGCTTAAC_1	ATF4-chr22-39521556-C-G	0	0	478		dCas9
ATCCGACCA.TTGAGCTCT_1	ATF4-chr22-39521556-C-G	0	0	13		dCas9
ATCCGGTCC.ATGAGATCC_1	ATF4-chr22-39521556-C-G	0	0	92		dCas9
ATCCGGTCC.CGTACACAC_1	ATF4-chr22-39521556-C-G	0	0	75		dCas9
ATCCGTCTC.ACAATTCGG_1	ATF4-chr22-39521556-C-G	0	0	43		dCas9
ATCCGTCTC.CAATCATAC_1	ATF4-chr22-39521556-C-G	0	0	347		dCas9
ATCCGTCTC.CCACGAAGG_1	ATF4-chr22-39521556-C-G	0	0	655		dCas9
ATCCGTCTC.TACAACACC_1	ATF4-chr22-39521556-C-G	0	0	402		dCas9
ATCCTCCGA.TGGATAGGT_1	ATF4-chr22-39521556-C-G	0	0	200		dCas9
ATCCTCCGA.TTGTTAGAG_1	ATF4-chr22-39521556-C-G	0	0	469		dCas9
ATCCTGCCT.CCTTGTTGC_1	ATF4-chr22-39521556-C-G	0	0	116		dCas9
ATCCTGCCT.CGCATCTAC_1	ATF4-chr22-39521556-C-G	0	0	566		dCas9
ATCCTGCCT.GTAGTGGAG_1	ATF4-chr22-39521556-C-G	0	0	131		dCas9
ATCGAATCG.TCCAACGTG_1	ATF4-chr22-39521556-C-G	0	0	838		dCas9
ATCGCCTCT.ATGAGGTAT_1	ATF4-chr22-39521556-C-G	0	0	144		dCas9
ATCGCCTCT.TCTATGACA_1	ATF4-chr22-39521556-C-G	0	0	290		dCas9
ATCGTAGTG.CAACCTGGT_1	ATF4-chr22-39521556-C-G	0	0	230		dCas9
ATCTACATC.ACAAGGTAC_1	ATF4-chr22-39521556-C-G	0	0	1503		dCas9
ATCTACATC.TAACGGATA_1	ATF4-chr22-39521556-C-G	0	0	980		dCas9
ATCTACATC.TGACCTCCT_1	ATF4-chr22-39521556-C-G	0	0	262		dCas9
ATCTAGGTT.TAGTCAGAC_1	ATF4-chr22-39521556-C-G	0	0	574		dCas9
ATCTAGGTT.TCCGATCTG_1	ATF4-chr22-39521556-C-G	0	0	105		dCas9
ATCTCGAAC.ACTCATTCA_1	ATF4-chr22-39521556-C-G	0	0	333		dCas9
ATCTCGAAC.ATGGACGTT_1	ATF4-chr22-39521556-C-G	0	0	20		dCas9
ATCTCGAAC.TATGTACCT_1	ATF4-chr22-39521556-C-G	0	0	97		dCas9
ATCTCGTGA.AACAGCAGT_1	ATF4-chr22-39521556-C-G	0	0	217		dCas9
ATCTCGTGA.CATACAACC_1	ATF4-chr22-39521556-C-G	0	0	369		dCas9
ATCTCTGCT.CGCCACCAT_1	ATF4-chr22-39521556-C-G	0	0	1009		dCas9
ATCTCTGCT.GACGTCAAT_1	ATF4-chr22-39521556-C-G	0	0	443		dCas9
ATCTCTGCT.GGAATTGGA_1	ATF4-chr22-39521556-C-G	0	0	38		dCas9
ATCTCTGCT.GTTGACGTG_1	ATF4-chr22-39521556-C-G	0	0	182		dCas9
ATCTCTGCT.TAGCACACG_1	ATF4-chr22-39521556-C-G	0	0	66		dCas9
ATCTGCGTA.TCTAGCTGG_1	ATF4-chr22-39521556-C-G	0	0	53		dCas9
ATCTGGTAG.AGGATCATG_1	ATF4-chr22-39521556-C-G	0	0	155		dCas9
ATCTGGTAG.CCGATCTCT_1	ATF4-chr22-39521556-C-G	0	0	261		dCas9
ATCTTACAG.TAAGCCATT_1	ATF4-chr22-39521556-C-G	0	0	1434		dCas9
ATGAACTAG.GCGCTACCT_1	ATF4-chr22-39521556-C-G	0	0	42		dCas9
ATGACACAA.CTCTCGATA_1	ATF4-chr22-39521556-C-G	0	0	820		dCas9
ATGACACAA.CTTGTAACG_1	ATF4-chr22-39521556-C-G	0	0	885		dCas9
ATGAGATCC.CTTCGTGCA_1	ATF4-chr22-39521556-C-G	0	0	475		dCas9
ATGAGATCC.GTGGTACGG_1	ATF4-chr22-39521556-C-G	0	0	1149		dCas9
ATGAGATCC.TACTTACCA_1	ATF4-chr22-39521556-C-G	0	0	1232		dCas9
ATGAGTGTG.AATGCAGCG_1	ATF4-chr22-39521556-C-G	0	0	557		dCas9
ATGAGTGTG.ACTAACCGA_1	ATF4-chr22-39521556-C-G	0	0	185		dCas9
ATGAGTGTG.AGCTTCGAT_1	ATF4-chr22-39521556-C-G	0	0	239		dCas9
ATGATAGCT.CTCTCGATA_1	ATF4-chr22-39521556-C-G	0	0	1185		dCas9
ATGATAGCT.TAGCGCAGC_1	ATF4-chr22-39521556-C-G	0	0	596		dCas9
ATGATAGCT.TTAAGTGGT_1	ATF4-chr22-39521556-C-G	0	0	1011		dCas9
ATGCAGTTC.ACCGGTTAC_1	ATF4-chr22-39521556-C-G	0	0	641		dCas9
ATGCAGTTC.GCGCTCTAT_1	ATF4-chr22-39521556-C-G	0	0	63		dCas9
ATGCAGTTC.TTCATTCGC_1	ATF4-chr22-39521556-C-G	0	0	729		dCas9
ATGCGCCGT.AATCGTGTT_1	ATF4-chr22-39521556-C-G	0	0	994		dCas9
ATGCGCCGT.ACAATTCGG_1	ATF4-chr22-39521556-C-G	0	0	400		dCas9
ATGCGCCGT.TTCATTCGC_1	ATF4-chr22-39521556-C-G	0	0	35		dCas9
ATGCGGATT.CATTATGTC_1	ATF4-chr22-39521556-C-G	0	0	339		dCas9
ATGCGGATT.CCAAGCGAG_1	ATF4-chr22-39521556-C-G	0	0	195		dCas9
ATGCTCACC.CGCATCTAC_1	ATF4-chr22-39521556-C-G	0	0	63		dCas9
ATGCTTCAG.ATCTTACAG_1	ATF4-chr22-39521556-C-G		0	10		dCas9
ATGCTTCAG.GTACGCGAT_1	ATF4-chr22-39521556-C-G	0	0	59		dCas9
ATGGACGTT.TCAATCTAG_1	ATF4-chr22-39521556-C-G	0	0	694		dCas9
ATGGAGAGT.CAATACCAC_1	ATF4-chr22-39521556-C-G	0	0	137		dCas9
ATGGAGAGT.CACGTAGAC_1	ATF4-chr22-39521556-C-G	0	0	1088		dCas9
ATGGAGGAA.TGATTGCTG_1	ATF4-chr22-39521556-C-G	0	0	370		dCas9
ATGGATATC.ACTTCTTGG_1	ATF4-chr22-39521556-C-G	0	0	169		dCas9
ATGGTTCGA.CGTGAGACT_1	ATF4-chr22-39521556-C-G	0	0	59		dCas9
ATGGTTCGA.GGTCGGATA_1	ATF4-chr22-39521556-C-G	0	0	525		dCas9
ATGTCCTCC.GGATACCTA_1	ATF4-chr22-39521556-C-G	0	0	328		dCas9
ATGTCCTCC.GGTGTGACC_1	ATF4-chr22-39521556-C-G	0	0	30		dCas9
ATGTCGCCT.CATCCTCTC_1	ATF4-chr22-39521556-C-G	0	0	50		dCas9
ATGTCGCCT.CGACCTAGC_1	ATF4-chr22-39521556-C-G	0	0	107		dCas9
ATTAAGACC.AAGGATACG_1	ATF4-chr22-39521556-C-G	0	0	384		dCas9
ATTAAGACC.CCGAAGCGT_1	ATF4-chr22-39521556-C-G	0	0	738		dCas9
ATTAAGACC.CGATTGAAC_1	ATF4-chr22-39521556-C-G	0	0	153		dCas9
ATTAGCGGT.TCACATACT_1	ATF4-chr22-39521556-C-G	0	0	123		dCas9
ATTATGCAG.CAGTTACTG_1	ATF4-chr22-39521556-C-G	0	0	24		dCas9
ATTCACCTC.CGTTAATGG_1	ATF4-chr22-39521556-C-G	0	0	483		dCas9
ATTCACCTC.TCGGACAGT_1	ATF4-chr22-39521556-C-G	0	0	1685		dCas9
ATTCATGTG.GACACGCAA_1	ATF4-chr22-39521556-C-G	0	0	553		dCas9
ATTCATGTG.GATTAGTGT_1	ATF4-chr22-39521556-C-G	0	0	898		dCas9
ATTCATGTG.TGTGCTAAC_1	ATF4-chr22-39521556-C-G	0	0	650		dCas9
ATTCCGTAC.CAGTGCCAT_1	ATF4-chr22-39521556-C-G	0	0	876		dCas9
ATTCCGTAC.TAGTGATCC_1	ATF4-chr22-39521556-C-G	0	0	463		dCas9
ATTCCTACG.GTCTCCAGG_1	ATF4-chr22-39521556-C-G	0	0	563		dCas9
ATTCCTACG.TAGGAGGAT_1	ATF4-chr22-39521556-C-G	0	0	64		dCas9
ATTCCTACG.TATGATGTG_1	ATF4-chr22-39521556-C-G	0	0	185		dCas9
ATTCGCTTA.CGGTGTTAC_1	ATF4-chr22-39521556-C-G	0	0	836		dCas9
ATTCGCTTA.TCCAGAACG_1	ATF4-chr22-39521556-C-G	0	0	757		dCas9
ATTCTCTGG.GCAACACCT_1	ATF4-chr22-39521556-C-G	0	0	714		dCas9
ATTCTCTGG.GCCGAACCA_1	ATF4-chr22-39521556-C-G	0	0	550		dCas9
ATTGACACG.ATCTAGGTT_1	ATF4-chr22-39521556-C-G	0	0	455		dCas9
ATTGATCAC.CGCCATTAC_1	ATF4-chr22-39521556-C-G	0	0	1016		dCas9
ATTGATCAC.TAACCGTGA_1	ATF4-chr22-39521556-C-G	0	0	135		dCas9
ATTGCCGAC.CTGGACTAA_1	ATF4-chr22-39521556-C-G	0	0	38		dCas9
ATTGCGCTA.ATGAGGTAT_1	ATF4-chr22-39521556-C-G	0	0	63		dCas9
ATTGCGCTA.CCGTCAGGT_1	ATF4-chr22-39521556-C-G	0	0	546		dCas9
ATTGCGCTA.CCTTCGAGC_1	ATF4-chr22-39521556-C-G	0	0	70		dCas9
ATTGGTTCC.ACAGGAACT_1	ATF4-chr22-39521556-C-G	0	0	53		dCas9
ATTGGTTCC.GGTCGGTCT_1	ATF4-chr22-39521556-C-G	0	0	24		dCas9
ATTGGTTCC.GTGGACTGG_1	ATF4-chr22-39521556-C-G	0	0	102		dCas9
CAACACCTA.CTGGACTAA_1	ATF4-chr22-39521556-C-G	0	0	134		dCas9
CAACACTCC.GTGCACGAG_1	ATF4-chr22-39521556-C-G	0	0	13		dCas9
CAACCGGTC.ACCAGCGTT_1	ATF4-chr22-39521556-C-G	0	0	101		dCas9
CAACCGGTC.TCCTCGTCG_1	ATF4-chr22-39521556-C-G	0	0	757		dCas9
CAACCTGGT.CGAGTAGCA_1	ATF4-chr22-39521556-C-G	0	0	509		dCas9
CAACGATCG.CCTGACCTC_1	ATF4-chr22-39521556-C-G	0	0	287		dCas9
CAACGTCTT.ACTGGTGCT_1	ATF4-chr22-39521556-C-G	0	0	100		dCas9
CAACTCCAG.CCTGTCGAC_1	ATF4-chr22-39521556-C-G	0	0	827		dCas9
CAACTCCAG.GATCTGAAT_1	ATF4-chr22-39521556-C-G	0	0	83		dCas9
CAACTCCAG.GTCAGTTGT_1	ATF4-chr22-39521556-C-G	0	0	20		dCas9
CAAGAACCG.AATTGGATC_1	ATF4-chr22-39521556-C-G	0	0	317		dCas9
CAAGAGAGT.AAGGAAGTC_1	ATF4-chr22-39521556-C-G	0	0	359		dCas9
CAAGCCTCG.CTAGTGCTG_1	ATF4-chr22-39521556-C-G	0	0	1539		dCas9
CAAGCGCAT.TAATTCGTG_1	ATF4-chr22-39521556-C-G	0	0	1157		dCas9
CAAGCTGCA.ATGCGTGGA_1	ATF4-chr22-39521556-C-G	0	0	1016		dCas9
CAAGGTGTG.TAAGCCATT_1	ATF4-chr22-39521556-C-G	0	0	676		dCas9
CAAGGTGTG.TGATACCGT_1	ATF4-chr22-39521556-C-G	0	0	160		dCas9
CAAGTACGA.CCACGAAGG_1	ATF4-chr22-39521556-C-G	0	0	94		dCas9
CAAGTCACT.TAATCTGGA_1	ATF4-chr22-39521556-C-G	0	0	229		dCas9
CAAGTCACT.TAGCACACG_1	ATF4-chr22-39521556-C-G	0	0	528		dCas9
CAAGTCACT.TCCAAGTAA_1	ATF4-chr22-39521556-C-G	0	0	528		dCas9
CAAGTCGAA.CCTACTAGA_1	ATF4-chr22-39521556-C-G	0	0	168		dCas9
CAAGTCGAA.GTGAATGCC_1	ATF4-chr22-39521556-C-G	0	0	714		dCas9
CAATACCAC.TAGTGCACT_1	ATF4-chr22-39521556-C-G	0	0	36		dCas9
CAATCAAGT.CCTGACCTC_1	ATF4-chr22-39521556-C-G	0	0	222		dCas9
CAATCAAGT.GCATACATG_1	ATF4-chr22-39521556-C-G	0	0	439		dCas9
CAATCATAC.AGAAGCTGC_1	ATF4-chr22-39521556-C-G	0	0	431		dCas9
CAATCATAC.CTCAGTGAT_1	ATF4-chr22-39521556-C-G	0	0	64		dCas9
CAATGCATT.AATCCGCTG_1	ATF4-chr22-39521556-C-G	0	0	119		dCas9
CAATGCATT.CTGATGCAC_1	ATF4-chr22-39521556-C-G	0	0	121		dCas9
CAATGCATT.GACACGCAA_1	ATF4-chr22-39521556-C-G	0	0	43		dCas9
CAATGTGCT.GGTCCTAAG_1	ATF4-chr22-39521556-C-G	0	0	532		dCas9
CAATGTGCT.TAAGTGTAG_1	ATF4-chr22-39521556-C-G	0	0	110		dCas9
CAATTGTCT.TACTTCCAG_1	ATF4-chr22-39521556-C-G	0	0	168		dCas9
CAATTGTCT.TCAAGCGTA_1	ATF4-chr22-39521556-C-G	0	0	804		dCas9
CACAACCAG.CTTGGATCA_1	ATF4-chr22-39521556-C-G	0	0	404		dCas9
CACAACGCT.CAAGGTGTG_1	ATF4-chr22-39521556-C-G	0	0	546		dCas9
CACAACGCT.CCATACGAT_1	ATF4-chr22-39521556-C-G	0	0	826		dCas9
CACAACGCT.GATGTCTAG_1	ATF4-chr22-39521556-C-G	0	0	315		dCas9
CACACCACA.AGACCACGC_1	ATF4-chr22-39521556-C-G	0	0	61		dCas9
CACACCACA.ATGGAGAGT_1	ATF4-chr22-39521556-C-G	0	0	785		dCas9
CACACCACA.GGTTAGATG_1	ATF4-chr22-39521556-C-G	0	0	37		dCas9
CACACCTGT.GCCAACAAT_1	ATF4-chr22-39521556-C-G	0	0	695		dCas9
CACACCTGT.TACCTCACT_1	ATF4-chr22-39521556-C-G	0	0	1172		dCas9
CACAGCGAA.AGCTGCACT_1	ATF4-chr22-39521556-C-G	0	0	124		dCas9
CACAGCGAA.CAGGAGCCT_1	ATF4-chr22-39521556-C-G		0	8		dCas9
CACAGCGAA.GACGTCAAT_1	ATF4-chr22-39521556-C-G	0	0	805		dCas9
CACAGCGAA.TATTGCTAC_1	ATF4-chr22-39521556-C-G	0	0	431		dCas9
CACAGCGAA.TGAACCAAT_1	ATF4-chr22-39521556-C-G	0	0	318		dCas9
CACATGTGC.AGAAGTAAC_1	ATF4-chr22-39521556-C-G	0	0	152		dCas9
CACATGTGC.GCATACATG_1	ATF4-chr22-39521556-C-G	0	0	1518		dCas9
CACATTCTG.GCGTGATAC_1	ATF4-chr22-39521556-C-G	0	0	94		dCas9
CACCAAGAT.CTCCGCATT_1	ATF4-chr22-39521556-C-G	0	0	418		dCas9
CACCAAGAT.TATTCAACG_1	ATF4-chr22-39521556-C-G	0	0	407		dCas9
CACCAAGAT.TCTTGGTAG_1	ATF4-chr22-39521556-C-G	0	0	407		dCas9
CACCAGAAG.ATCATGTTC_1	ATF4-chr22-39521556-C-G	0	0	382		dCas9
CACCTACGC.CATAAGATC_1	ATF4-chr22-39521556-C-G	0	0	784		dCas9
CACCTACGC.GAATAAGAG_1	ATF4-chr22-39521556-C-G	0	0	386		dCas9
CACCTAGCG.GCGATGGTG_1	ATF4-chr22-39521556-C-G	0	0	169		dCas9
CACCTAGCG.TCCAATCAT_1	ATF4-chr22-39521556-C-G	0	0	67		dCas9
CACCTCAAC.CCTGTATCT_1	ATF4-chr22-39521556-C-G	0	0	111		dCas9
CACCTCGGA.AGTGACGAT_1	ATF4-chr22-39521556-C-G	0	0	35		dCas9
CACCTCGGA.ATCATGTTC_1	ATF4-chr22-39521556-C-G	0	0	164		dCas9
CACCTCGGA.CAATCATAC_1	ATF4-chr22-39521556-C-G	0	0	314		dCas9
CACCTCGGA.TGCGATACT_1	ATF4-chr22-39521556-C-G	0	0	78		dCas9
CACCTTCCT.ACTCCGTCG_1	ATF4-chr22-39521556-C-G	0	0	43		dCas9
CACCTTCCT.TGTAACAGT_1	ATF4-chr22-39521556-C-G	0	0	317		dCas9
CACGACTCA.ACCAGCGTT_1	ATF4-chr22-39521556-C-G	0	0	224		dCas9
CACGACTCA.GCGGACGAA_1	ATF4-chr22-39521556-C-G	0	0	381		dCas9
CACGCGTAA.ATGAACTAG_1	ATF4-chr22-39521556-C-G	0	0	470		dCas9
CACGGAAGT.CATTCGAAT_1	ATF4-chr22-39521556-C-G	0	0	734		dCas9
CACGGATAG.AAGGATACG_1	ATF4-chr22-39521556-C-G	0	0	724		dCas9
CACGGATAG.TCCAACGTG_1	ATF4-chr22-39521556-C-G	0	0	263		dCas9
CACGTAGAC.ACATTCCAC_1	ATF4-chr22-39521556-C-G	0	0	148		dCas9
CACGTAGAC.GTGGAGGTC_1	ATF4-chr22-39521556-C-G	0	0	488		dCas9
CACGTAGAC.GTTAATTCG_1	ATF4-chr22-39521556-C-G	0	0	544		dCas9
CACGTAGAC.TACAACACC_1	ATF4-chr22-39521556-C-G	0	0	42		dCas9
CACGTAGAC.TCCTTCAAC_1	ATF4-chr22-39521556-C-G	0	0	41		dCas9
CACGTAGAC.TGTGTAGAG_1	ATF4-chr22-39521556-C-G	0	0	988		dCas9
CACGTAGAC.TTAGGAAGG_1	ATF4-chr22-39521556-C-G	0	0	644		dCas9
CACGTCATA.GTCACAGAG_1	ATF4-chr22-39521556-C-G	0	0	667		dCas9
CACTACAGG.TTGTTAGAG_1	ATF4-chr22-39521556-C-G	0	0	830		dCas9
CACTAGACT.GCTTAGAAC_1	ATF4-chr22-39521556-C-G	0	0	31		dCas9
CACTGCTTA.CTGTCACTT_1	ATF4-chr22-39521556-C-G	0	0	72		dCas9
CACTGGTCC.AGATGTTGG_1	ATF4-chr22-39521556-C-G	0	0	274		dCas9
CACTGTATC.CCGCAACAC_1	ATF4-chr22-39521556-C-G	0	0	918		dCas9
CACTTCCTT.CAGTCTAAC_1	ATF4-chr22-39521556-C-G	0	0	532		dCas9
CACTTCCTT.TTAAGTGGT_1	ATF4-chr22-39521556-C-G	0	0	625		dCas9
CAGAAGTGA.CAAGCTGCA_1	ATF4-chr22-39521556-C-G	0	0	58		dCas9
CAGAAGTGA.GGAGTACAG_1	ATF4-chr22-39521556-C-G	0	0	311		dCas9
CAGAGCACC.GCGCATTAC_1	ATF4-chr22-39521556-C-G	0	0	1389		dCas9
CAGATCATT.ACCGCTGTG_1	ATF4-chr22-39521556-C-G	0	0	41		dCas9
CAGATCATT.GGTACGAGC_1	ATF4-chr22-39521556-C-G	0	0	374		dCas9
CAGATCGAC.ACCGTACGC_1	ATF4-chr22-39521556-C-G	0	0	400		dCas9
CAGATCGAC.GATTCCTCT_1	ATF4-chr22-39521556-C-G	0	0	57		dCas9
CAGCACGTG.GATTGAGTA_1	ATF4-chr22-39521556-C-G	0	0	631		dCas9
CAGCACGTG.TTCCTAAGG_1	ATF4-chr22-39521556-C-G	0	0	621		dCas9
CAGCAGTAC.ACATTGACA_1	ATF4-chr22-39521556-C-G	0	0	1275		dCas9
CAGCAGTAC.TTCGTGATG_1	ATF4-chr22-39521556-C-G	0	0	118		dCas9
CAGCGACGT.CACAACGCT_1	ATF4-chr22-39521556-C-G	0	0	516		dCas9
CAGCGACGT.CATGGTCGA_1	ATF4-chr22-39521556-C-G	0	0	362		dCas9
CAGCGACGT.GCCATACAA_1	ATF4-chr22-39521556-C-G	0	0	954		dCas9
CAGCGACGT.GCGCTTCTC_1	ATF4-chr22-39521556-C-G	0	0	937		dCas9
CAGCGACGT.TGTTAAGCC_1	ATF4-chr22-39521556-C-G	0	0	68		dCas9
CAGCGTAAG.CTATCTTGA_1	ATF4-chr22-39521556-C-G	0	0	512		dCas9
CAGCGTAAG.TACCGCGTT_1	ATF4-chr22-39521556-C-G	0	0	1047		dCas9
CAGCTAGTT.CTTCACTGT_1	ATF4-chr22-39521556-C-G	0	0	232		dCas9
CAGCTGGAG.CGATTGAAC_1	ATF4-chr22-39521556-C-G	0	0	110		dCas9
CAGCTTACC.ATCACCGCA_1	ATF4-chr22-39521556-C-G	0	0	145		dCas9
CAGCTTCGA.CTGCTTAGG_1	ATF4-chr22-39521556-C-G	0	0	253		dCas9
CAGCTTCGA.GGAGCATCT_1	ATF4-chr22-39521556-C-G	0	0	671		dCas9
CAGCTTCGA.TTCCAGATT_1	ATF4-chr22-39521556-C-G	0	0	912		dCas9
CAGGAGCCT.GGATGCGAA_1	ATF4-chr22-39521556-C-G	0	0	332		dCas9
CAGGATCAA.AATTAGAGG_1	ATF4-chr22-39521556-C-G	0	0	779		dCas9
CAGGATCAA.ATAGCCTAA_1	ATF4-chr22-39521556-C-G	0	0	100		dCas9
CAGGATCAA.TGTGCCATG_1	ATF4-chr22-39521556-C-G	0	0	368		dCas9
CAGGTATCG.ACACTAACG_1	ATF4-chr22-39521556-C-G	0	0	754		dCas9
CAGGTTGTC.GCAGCTTGA_1	ATF4-chr22-39521556-C-G	0	0	629		dCas9
CAGTAATGT.AAGGTGCTG_1	ATF4-chr22-39521556-C-G	0	0	933		dCas9
CAGTAATGT.ATAATCGAG_1	ATF4-chr22-39521556-C-G	0	0	146		dCas9
CAGTAATGT.GGTCGGATA_1	ATF4-chr22-39521556-C-G	0	0	200		dCas9
CAGTAATGT.TTACGGACC_1	ATF4-chr22-39521556-C-G	0	0	599		dCas9
CAGTATGAT.CATGGTTAC_1	ATF4-chr22-39521556-C-G	0	0	149		dCas9
CAGTCCTAA.ACATCGTCC_1	ATF4-chr22-39521556-C-G	0	0	1455		dCas9
CAGTCGGTA.CCATACGAT_1	ATF4-chr22-39521556-C-G	0	0	77		dCas9
CAGTCTAAC.CTTCCGTGG_1	ATF4-chr22-39521556-C-G	0	0	640		dCas9
CAGTCTAAC.TGCGTATCT_1	ATF4-chr22-39521556-C-G	0	0	459		dCas9
CAGTGCCAT.ACGGACCAT_1	ATF4-chr22-39521556-C-G	0	0	53		dCas9
CAGTGCCAT.ATCTACATC_1	ATF4-chr22-39521556-C-G	0	0	415		dCas9
CAGTGCCAT.CCGTTAGAC_1	ATF4-chr22-39521556-C-G	0	0	380		dCas9
CAGTTACTG.TAGAGCGTC_1	ATF4-chr22-39521556-C-G	0	0	98		dCas9
CAGTTGAGT.GCCTGGAAT_1	ATF4-chr22-39521556-C-G	0	0	785		dCas9
CAGTTGAGT.TCGCTGATT_1	ATF4-chr22-39521556-C-G	0	0	80		dCas9
CATAAGATC.CTGCGTCAC_1	ATF4-chr22-39521556-C-G	0	0	73		dCas9
CATACAACC.CCACGAAGG_1	ATF4-chr22-39521556-C-G	0	0	107		dCas9
CATACAACC.GGTACTTCC_1	ATF4-chr22-39521556-C-G	0	0	257		dCas9
CATAGGTGT.ATACGAGGT_1	ATF4-chr22-39521556-C-G	0	0	826		dCas9
CATAGGTGT.TATGCCTTC_1	ATF4-chr22-39521556-C-G	0	0	581		dCas9
CATAGGTGT.TGGAGAGTG_1	ATF4-chr22-39521556-C-G	0	0	1059		dCas9
CATAGTATG.CACGACTCA_1	ATF4-chr22-39521556-C-G	0	0	294		dCas9
CATATGCGA.ATAGTGGTT_1	ATF4-chr22-39521556-C-G	0	0	154		dCas9
CATATGCGA.GCTGTTCGG_1	ATF4-chr22-39521556-C-G	0	0	184		dCas9
CATATGTCG.AAGACTGGT_1	ATF4-chr22-39521556-C-G	0	0	147		dCas9
CATATGTCG.AGATGTTGG_1	ATF4-chr22-39521556-C-G	0	0	254		dCas9
CATATGTCG.CAGCACGTG_1	ATF4-chr22-39521556-C-G	0	0	49		dCas9
CATCAATAG.CATAATTGG_1	ATF4-chr22-39521556-C-G	0	0	205		dCas9
CATCCACCG.ACTGGACCA_1	ATF4-chr22-39521556-C-G	0	0	345		dCas9
CATCCACCG.GAAGGATCA_1	ATF4-chr22-39521556-C-G	0	0	531		dCas9
CATCCAGGA.CAACACTCC_1	ATF4-chr22-39521556-C-G	0	0	481		dCas9
CATCCAGGA.CTATACTAG_1	ATF4-chr22-39521556-C-G	0	0	184		dCas9
CATCCGACA.CTCGCTACG_1	ATF4-chr22-39521556-C-G		0	10		dCas9
CATCCGACA.GTAACAGTC_1	ATF4-chr22-39521556-C-G	0	0	980		dCas9
CATCCTCTC.GATCTACTT_1	ATF4-chr22-39521556-C-G	0	0	282		dCas9
CATCGAAGC.GTACAATGC_1	ATF4-chr22-39521556-C-G	0	0	112		dCas9
CATCGAAGC.GTGTCCGTG_1	ATF4-chr22-39521556-C-G	0	0	747		dCas9
CATCGAAGC.TTGATGAGT_1	ATF4-chr22-39521556-C-G	0	0	50		dCas9
CATCGCTGG.AACAGCAGT_1	ATF4-chr22-39521556-C-G	0	0	275		dCas9
CATCGCTGG.CGTGTGTGG_1	ATF4-chr22-39521556-C-G	0	0	554		dCas9
CATCGCTGG.GAACGCTGT_1	ATF4-chr22-39521556-C-G	0	0	94		dCas9
CATCTCACG.CAGCGACGT_1	ATF4-chr22-39521556-C-G	0	0	286		dCas9
CATCTCACG.TCCGATAAC_1	ATF4-chr22-39521556-C-G	0	0	278		dCas9
CATCTCGAT.CAGGAGCCT_1	ATF4-chr22-39521556-C-G	0	0	150		dCas9
CATCTCGAT.CGGTAGCTT_1	ATF4-chr22-39521556-C-G	0	0	420		dCas9
CATCTCGAT.GTAAGGTCC_1	ATF4-chr22-39521556-C-G	0	0	51		dCas9
CATGACGTT.AATCTGACC_1	ATF4-chr22-39521556-C-G		0	3		dCas9
CATGACGTT.CCAACAACA_1	ATF4-chr22-39521556-C-G	0	0	838		dCas9
CATGACGTT.GTGATGTGC_1	ATF4-chr22-39521556-C-G	0	0	45		dCas9
CATGCCAGT.AGAAGCTGC_1	ATF4-chr22-39521556-C-G	0	0	320		dCas9
CATGGACTC.TATCACCTG_1	ATF4-chr22-39521556-C-G	0	0	56		dCas9
CATGGTTAC.AATAACTCC_1	ATF4-chr22-39521556-C-G	0	0	952		dCas9
CATGGTTAC.AGAGAGTGG_1	ATF4-chr22-39521556-C-G	0	0	624		dCas9
CATGGTTAC.CTCCACGTC_1	ATF4-chr22-39521556-C-G	0	0	880		dCas9
CATGGTTAC.TATGAGACC_1	ATF4-chr22-39521556-C-G	0	0	361		dCas9
CATGTCCTG.CACCTTCCT_1	ATF4-chr22-39521556-C-G	0	0	15		dCas9
CATGTCCTG.GTTGCATGG_1	ATF4-chr22-39521556-C-G	0	0	1360		dCas9
CATGTGAAC.GAACCAGTT_1	ATF4-chr22-39521556-C-G	0	0	104		dCas9
CATTCAGTT.AGCTCGTCT_1	ATF4-chr22-39521556-C-G	0	0	510		dCas9
CATTCAGTT.AGTCATACT_1	ATF4-chr22-39521556-C-G	0	0	1238		dCas9
CATTCAGTT.GTAGCTACA_1	ATF4-chr22-39521556-C-G	0	0	666		dCas9
CATTCAGTT.TGAACGGTT_1	ATF4-chr22-39521556-C-G	0	0	2125		dCas9
CATTCCGAG.CAGGAGCCT_1	ATF4-chr22-39521556-C-G	0	0	392		dCas9
CATTCGAAT.ACACAGAAC_1	ATF4-chr22-39521556-C-G	0	0	156		dCas9
CATTCGAAT.GTTAATTCG_1	ATF4-chr22-39521556-C-G	0	0	548		dCas9
CATTGACAA.AGAAGTAAC_1	ATF4-chr22-39521556-C-G	0	0	882		dCas9
CCAACAACA.GCATGTGGT_1	ATF4-chr22-39521556-C-G	0	0	95		dCas9
CCAACGGAA.ACGTGAATC_1	ATF4-chr22-39521556-C-G	0	0	363		dCas9
CCAACGGAA.TGATGTGTG_1	ATF4-chr22-39521556-C-G	0	0	217		dCas9
CCAACGGAA.TTAGTCGGA_1	ATF4-chr22-39521556-C-G	0	0	1301		dCas9
CCAAGCGAG.TGTGTCTAC_1	ATF4-chr22-39521556-C-G	0	0	377		dCas9
CCAAGTCGA.CATTGACAA_1	ATF4-chr22-39521556-C-G	0	0	940		dCas9
CCAAGTCGA.CCGAGTACT_1	ATF4-chr22-39521556-C-G	0	0	267		dCas9
CCAATATAC.TTGTCAACC_1	ATF4-chr22-39521556-C-G	0	0	19		dCas9
CCACAAGGT.AGACGCTAT_1	ATF4-chr22-39521556-C-G	0	0	721		dCas9
CCACAAGGT.ATCTTACAG_1	ATF4-chr22-39521556-C-G	0	0	83		dCas9
CCACACAGA.ATATCAGCC_1	ATF4-chr22-39521556-C-G	0	0	499		dCas9
CCACGAAGG.ACACACCGT_1	ATF4-chr22-39521556-C-G	0	0	345		dCas9
CCACGAAGG.CAACACTCC_1	ATF4-chr22-39521556-C-G	0	0	655		dCas9
CCACGCCAT.CAGAAGTGA_1	ATF4-chr22-39521556-C-G	0	0	125		dCas9
CCACGCCAT.TAGGATTAG_1	ATF4-chr22-39521556-C-G	0	0	185		dCas9
CCACGTTCT.AACTTCTGC_1	ATF4-chr22-39521556-C-G	0	0	146		dCas9
CCACGTTCT.CATAGGTGT_1	ATF4-chr22-39521556-C-G	0	0	83		dCas9
CCACTACCA.AAGCAGCAT_1	ATF4-chr22-39521556-C-G	0	0	88		dCas9
CCACTTCGC.CCGCTATCC_1	ATF4-chr22-39521556-C-G	0	0	765		dCas9
CCACTTCGC.CTTCGACTG_1	ATF4-chr22-39521556-C-G	0	0	31		dCas9
CCAGATCAC.ATGAGCAGG_1	ATF4-chr22-39521556-C-G	0	0	276		dCas9
CCAGATCAC.CCACTGAAG_1	ATF4-chr22-39521556-C-G	0	0	79		dCas9
CCAGATCAC.CCAGTCTCA_1	ATF4-chr22-39521556-C-G	0	0	480		dCas9
CCAGATCAC.CCATATGCC_1	ATF4-chr22-39521556-C-G	0	0	1336		dCas9
CCAGATCAC.GTCATTCTA_1	ATF4-chr22-39521556-C-G	0	0	398		dCas9
CCAGCCAAT.GTAACAGTC_1	ATF4-chr22-39521556-C-G	0	0	247		dCas9
CCAGCCAAT.TCCTTAGGT_1	ATF4-chr22-39521556-C-G	0	0	135		dCas9
CCAGGAGTT.GGATAGTCA_1	ATF4-chr22-39521556-C-G	0	0	702		dCas9
CCAGTACTC.AAGCCACAC_1	ATF4-chr22-39521556-C-G	0	0	12		dCas9
CCAGTACTC.ACGTCGCTC_1	ATF4-chr22-39521556-C-G	0	0	294		dCas9
CCAGTCTCA.CAACACCTA_1	ATF4-chr22-39521556-C-G	0	0	91		dCas9
CCAGTCTCA.CTGTGCTCA_1	ATF4-chr22-39521556-C-G	0	0	365		dCas9
CCATAAGTA.GCTTACTAG_1	ATF4-chr22-39521556-C-G	0	0	850		dCas9
CCATAAGTA.TGACAAGTT_1	ATF4-chr22-39521556-C-G	0	0	53		dCas9
CCATAATCG.AATGCACTT_1	ATF4-chr22-39521556-C-G	0	0	107		dCas9
CCATAATCG.CGTGGTACC_1	ATF4-chr22-39521556-C-G	0	0	985		dCas9
CCATAATCG.CTTGCACAA_1	ATF4-chr22-39521556-C-G	0	0	230		dCas9
CCATAATCG.GACCTTGTG_1	ATF4-chr22-39521556-C-G	0	0	644		dCas9
CCATACGAT.TGTTACTGA_1	ATF4-chr22-39521556-C-G	0	0	548		dCas9
CCATAGCCA.ACTCCGTCG_1	ATF4-chr22-39521556-C-G	0	0	96		dCas9
CCATATCTT.GACTCAGTG_1	ATF4-chr22-39521556-C-G	0	0	251		dCas9
CCATATGCC.AGCACCAGC_1	ATF4-chr22-39521556-C-G	0	0	746		dCas9
CCATATGCC.AGTTCAACC_1	ATF4-chr22-39521556-C-G	0	0	119		dCas9
CCATCACGA.CCATGCGTC_1	ATF4-chr22-39521556-C-G	0	0	133		dCas9
CCATCTAGG.AGTACTCTC_1	ATF4-chr22-39521556-C-G	0	0	62		dCas9
CCATGATGT.ATCAGTCGA_1	ATF4-chr22-39521556-C-G	0	0	83		dCas9
CCATGATGT.GCGTATAGG_1	ATF4-chr22-39521556-C-G	0	0	855		dCas9
CCATGATGT.GCTGATGTC_1	ATF4-chr22-39521556-C-G	0	0	1016		dCas9
CCATGCGTC.AGCACCGTG_1	ATF4-chr22-39521556-C-G	0	0	697		dCas9
CCATGCGTC.ATGTCCTCC_1	ATF4-chr22-39521556-C-G	0	0	106		dCas9
CCATGCGTC.CTTACCTAG_1	ATF4-chr22-39521556-C-G	0	0	289		dCas9
CCATGCGTC.TCATGCAGG_1	ATF4-chr22-39521556-C-G	0	0	53		dCas9
CCATTACAG.ACCATGTCT_1	ATF4-chr22-39521556-C-G	0	0	486		dCas9
CCGAAGCGT.CGAACAGAG_1	ATF4-chr22-39521556-C-G	0	0	375		dCas9
CCGAAGCGT.CTCCTGACG_1	ATF4-chr22-39521556-C-G	0	0	863		dCas9
CCGAAGCGT.GACGCCGTA_1	ATF4-chr22-39521556-C-G	0	0	629		dCas9
CCGAAGCGT.GGATGCTCG_1	ATF4-chr22-39521556-C-G	0	0	330		dCas9
CCGACGTCA.ACTGGTGCT_1	ATF4-chr22-39521556-C-G	0	0	709		dCas9
CCGACGTCA.CGTATAGCG_1	ATF4-chr22-39521556-C-G	0	0	330		dCas9
CCGACTGTT.CCTGTTAGC_1	ATF4-chr22-39521556-C-G	0	0	109		dCas9
CCGACTGTT.TCACTACGT_1	ATF4-chr22-39521556-C-G	0	0	318		dCas9
CCGACTTGG.CCTCCAATC_1	ATF4-chr22-39521556-C-G	0	0	37		dCas9
CCGAGCTGA.AACGATGAC_1	ATF4-chr22-39521556-C-G	0	0	462		dCas9
CCGAGCTGA.CTATGGATG_1	ATF4-chr22-39521556-C-G	0	0	407		dCas9
CCGAGCTGA.CTCTTCAGC_1	ATF4-chr22-39521556-C-G	0	0	1118		dCas9
CCGAGCTGA.GTTCCAACA_1	ATF4-chr22-39521556-C-G	0	0	179		dCas9
CCGAGTACT.GTATGTATC_1	ATF4-chr22-39521556-C-G	0	0	61		dCas9
CCGATCAGC.TACAGGACT_1	ATF4-chr22-39521556-C-G	0	0	1095		dCas9
CCGATGTTC.CTTACATGC_1	ATF4-chr22-39521556-C-G	0	0	23		dCas9
CCGCAACAC.GATCTAGAG_1	ATF4-chr22-39521556-C-G	0	0	228		dCas9
CCGCAACAC.GGATACAAT_1	ATF4-chr22-39521556-C-G	0	0	78		dCas9
CCGCAATGG.ACAGAGATG_1	ATF4-chr22-39521556-C-G	0	0	195		dCas9
CCGCAATGG.GTAGAGAGC_1	ATF4-chr22-39521556-C-G	0	0	506		dCas9
CCGCACTCA.CTCTAGTAA_1	ATF4-chr22-39521556-C-G	0	0	543		dCas9
CCGCACTCA.GACACCGAT_1	ATF4-chr22-39521556-C-G	0	0	543		dCas9
CCGCAGAAT.TCACAGGTA_1	ATF4-chr22-39521556-C-G	0	0	483		dCas9
CCGCAGCTA.CACAGCGAA_1	ATF4-chr22-39521556-C-G	0	0	374		dCas9
CCGCATCCT.TCCAGCAGC_1	ATF4-chr22-39521556-C-G	0	0	722		dCas9
CCGCTATCC.AGTCGATCA_1	ATF4-chr22-39521556-C-G	0	0	550		dCas9
CCGCTCATG.AGATGAGAT_1	ATF4-chr22-39521556-C-G	0	0	519		dCas9
CCGCTCATG.GAACTGCAA_1	ATF4-chr22-39521556-C-G	0	0	392		dCas9
CCGGATTGC.ACTCTGCTC_1	ATF4-chr22-39521556-C-G	0	0	589		dCas9
CCGGATTGC.GTAACAGTC_1	ATF4-chr22-39521556-C-G	0	0	593		dCas9
CCGGTGGTT.GCCACGAGT_1	ATF4-chr22-39521556-C-G	0	0	1450		dCas9
CCGGTGGTT.GCCGTCTTC_1	ATF4-chr22-39521556-C-G	0	0	218		dCas9
CCGGTGGTT.GTACGTCTA_1	ATF4-chr22-39521556-C-G	0	0	482		dCas9
CCGGTTCTA.AATCTCCTA_1	ATF4-chr22-39521556-C-G	0	0	791		dCas9
CCGGTTGAG.TTATCCAAG_1	ATF4-chr22-39521556-C-G	0	0	53		dCas9
CCGTACGGA.TCCACCGGT_1	ATF4-chr22-39521556-C-G	0	0	52		dCas9
CCGTCAGGT.AGTCCAGTG_1	ATF4-chr22-39521556-C-G	0	0	208		dCas9
CCGTTAGAC.AATGCTATC_1	ATF4-chr22-39521556-C-G	0	0	2056		dCas9
CCGTTAGAC.TGAACGTCA_1	ATF4-chr22-39521556-C-G	0	0	337		dCas9
CCGTTCCAA.CCGATCTCT_1	ATF4-chr22-39521556-C-G	0	0	168		dCas9
CCGTTCCAA.CGTGTGTGG_1	ATF4-chr22-39521556-C-G	0	0	220		dCas9
CCTAAGTCT.ATAGAGCAG_1	ATF4-chr22-39521556-C-G	0	0	62		dCas9
CCTAAGTCT.ATGAACTAG_1	ATF4-chr22-39521556-C-G	0	0	814		dCas9
CCTAAGTCT.CGTTGATCC_1	ATF4-chr22-39521556-C-G	0	0	42		dCas9
CCTAAGTCT.TCACTACGT_1	ATF4-chr22-39521556-C-G	0	0	447		dCas9
CCTACTAGA.AGGTCCGTC_1	ATF4-chr22-39521556-C-G	0	0	517		dCas9
CCTAGAGTA.CTGAGATAG_1	ATF4-chr22-39521556-C-G	0	0	202		dCas9
CCTAGCAAT.CTTCCGGTA_1	ATF4-chr22-39521556-C-G	0	0	515		dCas9
CCTAGCAAT.GTATCCTGC_1	ATF4-chr22-39521556-C-G	0	0	153		dCas9
CCTAGTCTC.CGAAGAGGT_1	ATF4-chr22-39521556-C-G	0	0	692		dCas9
CCTAGTCTC.CTATTAAGG_1	ATF4-chr22-39521556-C-G	0	0	853		dCas9
CCTAGTCTC.GTCAGCGTC_1	ATF4-chr22-39521556-C-G	0	0	73		dCas9
CCTAGTTAG.TGAACGGTT_1	ATF4-chr22-39521556-C-G	0	0	306		dCas9
CCTAGTTAG.TTATTCGAC_1	ATF4-chr22-39521556-C-G	0	0	69		dCas9
CCTATTGGT.CATAGGTGT_1	ATF4-chr22-39521556-C-G	0	0	462		dCas9
CCTCAGGTG.AAGACGAAG_1	ATF4-chr22-39521556-C-G	0	0	261		dCas9
CCTCATAAC.AGAGCCGCA_1	ATF4-chr22-39521556-C-G	0	0	584		dCas9
CCTCATAAC.CGTGCTTGA_1	ATF4-chr22-39521556-C-G	0	0	324		dCas9
CCTCATAAC.GATAAGCTG_1	ATF4-chr22-39521556-C-G	0	0	250		dCas9
CCTCGACCT.ATTCACCTC_1	ATF4-chr22-39521556-C-G	0	0	740		dCas9
CCTCGACCT.TAATGTAGC_1	ATF4-chr22-39521556-C-G	0	0	199		dCas9
CCTCGAGAG.ACCATTCAC_1	ATF4-chr22-39521556-C-G	0	0	728		dCas9
CCTCGAGAG.GTCGTTGCG_1	ATF4-chr22-39521556-C-G	0	0	173		dCas9
CCTCGAGAG.TGGTCTACG_1	ATF4-chr22-39521556-C-G	0	0	19		dCas9
CCTCGCGTT.CCGTCCACT_1	ATF4-chr22-39521556-C-G	0	0	490		dCas9
CCTCGCGTT.CGATTCGAG_1	ATF4-chr22-39521556-C-G	0	0	321		dCas9
CCTCGGTCA.CCAGGAGTT_1	ATF4-chr22-39521556-C-G	0	0	93		dCas9
CCTCTCTAG.CGAGTAGCA_1	ATF4-chr22-39521556-C-G	0	0	76		dCas9
CCTCTGCAT.ATATGCAGC_1	ATF4-chr22-39521556-C-G		0	8		dCas9
CCTCTGCAT.GCAGCTTGA_1	ATF4-chr22-39521556-C-G	0	0	86		dCas9
CCTCTTGTA.CCATGCGTC_1	ATF4-chr22-39521556-C-G	0	0	115		dCas9
CCTGACCTC.ACAGCATCA_1	ATF4-chr22-39521556-C-G	0	0	389		dCas9
CCTGACCTC.CAGCTAGTT_1	ATF4-chr22-39521556-C-G	0	0	1230		dCas9
CCTGACCTC.CCATGCGTC_1	ATF4-chr22-39521556-C-G	0	0	203		dCas9
CCTGACCTC.GTGTCGAGC_1	ATF4-chr22-39521556-C-G	0	0	665		dCas9
CCTGCAGAT.ATCAGAAGC_1	ATF4-chr22-39521556-C-G	0	0	1524		dCas9
CCTGCAGAT.GAGGTCACG_1	ATF4-chr22-39521556-C-G	0	0	289		dCas9
CCTGCAGAT.TAGAGACTA_1	ATF4-chr22-39521556-C-G	0	0	559		dCas9
CCTGCAGAT.TTGTAATGC_1	ATF4-chr22-39521556-C-G	0	0	80		dCas9
CCTGCGTTA.ATGCTGTCG_1	ATF4-chr22-39521556-C-G	0	0	276		dCas9
CCTGTATCT.ACGCTAGTG_1	ATF4-chr22-39521556-C-G	0	0	276		dCas9
CCTGTATCT.CTATTAAGG_1	ATF4-chr22-39521556-C-G	0	0	85		dCas9
CCTGTATCT.TGCAACTCT_1	ATF4-chr22-39521556-C-G	0	0	176		dCas9
CCTGTCATT.ACTGGTGCT_1	ATF4-chr22-39521556-C-G	0	0	372		dCas9
CCTGTCGAC.TACTTCCAG_1	ATF4-chr22-39521556-C-G	0	0	311		dCas9
CCTGTTAGC.AGTATGACG_1	ATF4-chr22-39521556-C-G	0	0	176		dCas9
CCTGTTAGC.ATACCGCTT_1	ATF4-chr22-39521556-C-G	0	0	626		dCas9
CCTGTTAGC.TTCCAGATT_1	ATF4-chr22-39521556-C-G	0	0	437		dCas9
CCTTAACAT.ACTCTAGGA_1	ATF4-chr22-39521556-C-G	0	0	296		dCas9
CCTTAACAT.GGATTACGC_1	ATF4-chr22-39521556-C-G	0	0	66		dCas9
CCTTCCTCA.GATCGATAC_1	ATF4-chr22-39521556-C-G	0	0	166		dCas9
CCTTCGAGC.ATGGAGGAA_1	ATF4-chr22-39521556-C-G	0	0	36		dCas9
CCTTGACGG.AGTTGTGTA_1	ATF4-chr22-39521556-C-G	0	0	966		dCas9
CCTTGTTGC.ACTACTCAT_1	ATF4-chr22-39521556-C-G		0	6		dCas9
CCTTGTTGC.CTTGATCTA_1	ATF4-chr22-39521556-C-G	0	0	1032		dCas9
CGAACAATC.TCCGGAGCT_1	ATF4-chr22-39521556-C-G	0	0	382		dCas9
CGAAGAGGT.AAGCTGGTC_1	ATF4-chr22-39521556-C-G	0	0	239		dCas9
CGAAGAGGT.CGCCACCAT_1	ATF4-chr22-39521556-C-G	0	0	58		dCas9
CGAATGAGT.CTGCGTCAC_1	ATF4-chr22-39521556-C-G	0	0	30		dCas9
CGACAGACC.TAGTGCACT_1	ATF4-chr22-39521556-C-G	0	0	310		dCas9
CGACAGGAA.ATCATAGAC_1	ATF4-chr22-39521556-C-G	0	0	45		dCas9
CGACCACTT.AGTAGAGGA_1	ATF4-chr22-39521556-C-G	0	0	405		dCas9
CGACCACTT.ATCAGTCGA_1	ATF4-chr22-39521556-C-G	0	0	196		dCas9
CGACCACTT.GGTTGCTAT_1	ATF4-chr22-39521556-C-G	0	0	175		dCas9
CGACCATCA.TTCGCATCC_1	ATF4-chr22-39521556-C-G	0	0	524		dCas9
CGACCATCA.TTCTGAATG_1	ATF4-chr22-39521556-C-G	0	0	794		dCas9
CGACCTAGC.GTAGGACGC_1	ATF4-chr22-39521556-C-G	0	0	487		dCas9
CGACCTGTA.CTGATGCAC_1	ATF4-chr22-39521556-C-G	0	0	1202		dCas9
CGACCTGTA.GTAATATCG_1	ATF4-chr22-39521556-C-G	0	0	384		dCas9
CGACGTGAT.ACCATACTT_1	ATF4-chr22-39521556-C-G	0	0	33		dCas9
CGAGCCGTT.CAACGCACA_1	ATF4-chr22-39521556-C-G	0	0	880		dCas9
CGAGCTTAC.CAGAGCACC_1	ATF4-chr22-39521556-C-G	0	0	1470		dCas9
CGATACTCT.TTGCTCTGC_1	ATF4-chr22-39521556-C-G	0	0	336		dCas9
CGATCCAGA.TCTTAGCGA_1	ATF4-chr22-39521556-C-G	0	0	257		dCas9
CGATTCGAG.CGACGTGAT_1	ATF4-chr22-39521556-C-G	0	0	1103		dCas9
CGATTGAAC.AGCCTCGCA_1	ATF4-chr22-39521556-C-G	0	0	348		dCas9
CGATTGAAC.TAGATAGCC_1	ATF4-chr22-39521556-C-G	0	0	761		dCas9
CGCAACCTC.GTATACAGA_1	ATF4-chr22-39521556-C-G	0	0	251		dCas9
CGCAATCGA.CAATCAAGT_1	ATF4-chr22-39521556-C-G	0	0	280		dCas9
CGCACTCTT.AGAGCGGAG_1	ATF4-chr22-39521556-C-G	0	0	1124		dCas9
CGCACTCTT.GAGTTATAG_1	ATF4-chr22-39521556-C-G	0	0	317		dCas9
CGCACTCTT.GGTTGCTAT_1	ATF4-chr22-39521556-C-G	0	0	483		dCas9
CGCACTCTT.TCTGCAACA_1	ATF4-chr22-39521556-C-G	0	0	124		dCas9
CGCACTGAA.ATGGATATC_1	ATF4-chr22-39521556-C-G	0	0	587		dCas9
CGCAGTGTC.GAGTGTGCC_1	ATF4-chr22-39521556-C-G	0	0	686		dCas9
CGCAGTGTC.GGTAAGGAT_1	ATF4-chr22-39521556-C-G	0	0	469		dCas9
CGCATAACT.AATTGGATC_1	ATF4-chr22-39521556-C-G	0	0	685		dCas9
CGCATAACT.CTGAGTCCA_1	ATF4-chr22-39521556-C-G	0	0	43		dCas9
CGCATCTAC.GATACACTA_1	ATF4-chr22-39521556-C-G	0	0	149		dCas9
CGCCACCAT.ATGGATATC_1	ATF4-chr22-39521556-C-G	0	0	655		dCas9
CGCCTGCAA.ACTCGTAGG_1	ATF4-chr22-39521556-C-G	0	0	516		dCas9
CGCCTGCAA.TGTGTCTAC_1	ATF4-chr22-39521556-C-G	0	0	29		dCas9
CGCGAGTGT.AACGGAGAT_1	ATF4-chr22-39521556-C-G	0	0	344		dCas9
CGCGAGTGT.GTCAGTTGT_1	ATF4-chr22-39521556-C-G	0	0	63		dCas9
CGCGATGTA.ACACATCTG_1	ATF4-chr22-39521556-C-G	0	0	735		dCas9
CGCGATGTA.TAGAGCGTC_1	ATF4-chr22-39521556-C-G	0	0	548		dCas9
CGCGTGAGA.ACTAACCGA_1	ATF4-chr22-39521556-C-G	0	0	545		dCas9
CGCGTGAGA.CTCATTAGT_1	ATF4-chr22-39521556-C-G	0	0	303		dCas9
CGCTGTAGT.ATGAGTGTG_1	ATF4-chr22-39521556-C-G	0	0	143		dCas9
CGCTTATGA.CTACGTTGG_1	ATF4-chr22-39521556-C-G	0	0	34		dCas9
CGCTTATGA.TTGTTAGAG_1	ATF4-chr22-39521556-C-G	0	0	219		dCas9
CGGAACGAG.ATAATCGAG_1	ATF4-chr22-39521556-C-G	0	0	433		dCas9
CGGAACGAG.GGAGAATGA_1	ATF4-chr22-39521556-C-G	0	0	966		dCas9
CGGAACGAG.TTGTCAACC_1	ATF4-chr22-39521556-C-G	0	0	277		dCas9
CGGAAGACG.CACTTGGAT_1	ATF4-chr22-39521556-C-G	0	0	36		dCas9
CGGAAGACG.CTGACGATG_1	ATF4-chr22-39521556-C-G	0	0	445		dCas9
CGGAATGCA.CTAGGTACT_1	ATF4-chr22-39521556-C-G	0	0	43		dCas9
CGGACAAGT.ACACTGTGA_1	ATF4-chr22-39521556-C-G	0	0	1041		dCas9
CGGACAAGT.GCCTTAGAG_1	ATF4-chr22-39521556-C-G	0	0	387		dCas9
CGGAGACTT.ATATGCAGC_1	ATF4-chr22-39521556-C-G	0	0	414		dCas9
CGGAGACTT.ATGCCTGTC_1	ATF4-chr22-39521556-C-G	0	0	296		dCas9
CGGAGACTT.GATATGGAC_1	ATF4-chr22-39521556-C-G	0	0	220		dCas9
CGGTAGCTT.CAACCTGGT_1	ATF4-chr22-39521556-C-G	0	0	703		dCas9
CGGTGAGTC.GAATCACAT_1	ATF4-chr22-39521556-C-G	0	0	141		dCas9
CGGTGAGTC.GTAGCATAC_1	ATF4-chr22-39521556-C-G	0	0	260		dCas9
CGGTGTTAC.CAATTGTCT_1	ATF4-chr22-39521556-C-G	0	0	211		dCas9
CGGTGTTAC.GAGATTCCT_1	ATF4-chr22-39521556-C-G	0	0	233		dCas9
CGGTTCGTA.AATTAGAGG_1	ATF4-chr22-39521556-C-G	0	0	302		dCas9
CGGTTCGTA.ATATGCAGC_1	ATF4-chr22-39521556-C-G	0	0	227		dCas9
CGGTTCGTA.TCACACTGC_1	ATF4-chr22-39521556-C-G	0	0	249		dCas9
CGGTTGCGA.AAGCTGAGG_1	ATF4-chr22-39521556-C-G	0	0	605		dCas9
CGGTTGCGA.ATACAACCG_1	ATF4-chr22-39521556-C-G	0	0	33		dCas9
CGGTTGCGA.CCTCCTTGT_1	ATF4-chr22-39521556-C-G	0	0	347		dCas9
CGGTTGCGA.GTAGTTGGT_1	ATF4-chr22-39521556-C-G	0	0	75		dCas9
CGTAATGAC.CTAGTTCCA_1	ATF4-chr22-39521556-C-G	0	0	904		dCas9
CGTAATGAC.TTCACTCCT_1	ATF4-chr22-39521556-C-G	0	0	422		dCas9
CGTACACAC.CCTCGGTCA_1	ATF4-chr22-39521556-C-G	0	0	580		dCas9
CGTACACAC.GAGAATCAG_1	ATF4-chr22-39521556-C-G	0	0	29		dCas9
CGTACATCT.ACATTCCAC_1	ATF4-chr22-39521556-C-G	0	0	43		dCas9
CGTACATCT.CGTGCCTAT_1	ATF4-chr22-39521556-C-G	0	0	599		dCas9
CGTACATCT.CTCTAAGAG_1	ATF4-chr22-39521556-C-G	0	0	223		dCas9
CGTATCGAA.GTCCGCTCA_1	ATF4-chr22-39521556-C-G	0	0	63		dCas9
CGTATTCCT.GGACTATTC_1	ATF4-chr22-39521556-C-G	0	0	479		dCas9
CGTCAGCAC.CTTAACAGC_1	ATF4-chr22-39521556-C-G	0	0	196		dCas9
CGTCATGGA.CTACGAGAA_1	ATF4-chr22-39521556-C-G	0	0	120		dCas9
CGTCATGGA.GATACTGTG_1	ATF4-chr22-39521556-C-G	0	0	474		dCas9
CGTCATGGA.GTAAGGTCC_1	ATF4-chr22-39521556-C-G	0	0	640		dCas9
CGTCATGGA.TCCTTAGGT_1	ATF4-chr22-39521556-C-G	0	0	890		dCas9
CGTCATGGA.TTCGCATCC_1	ATF4-chr22-39521556-C-G	0	0	20		dCas9
CGTCGTCAA.ACTACTCAT_1	ATF4-chr22-39521556-C-G	0	0	237		dCas9
CGTCGTCAA.GATCGTTGA_1	ATF4-chr22-39521556-C-G	0	0	360		dCas9
CGTCGTCAA.GGAGCATCT_1	ATF4-chr22-39521556-C-G	0	0	87		dCas9
CGTCTGCTG.TCTAGTGAC_1	ATF4-chr22-39521556-C-G	0	0	206		dCas9
CGTCTGTCC.GGATGCTCG_1	ATF4-chr22-39521556-C-G	0	0	675		dCas9
CGTGCAAGG.ACCATCTAA_1	ATF4-chr22-39521556-C-G	0	0	340		dCas9
CGTGCCTAT.CCGCAGCTA_1	ATF4-chr22-39521556-C-G	0	0	720		dCas9
CGTGCTTGA.CTGTAGAAG_1	ATF4-chr22-39521556-C-G	0	0	38		dCas9
CGTGGTACC.AGATGAAGA_1	ATF4-chr22-39521556-C-G	0	0	255		dCas9
CGTGGTACC.TCCACCTCA_1	ATF4-chr22-39521556-C-G	0	0	666		dCas9
CGTGTATTC.AAGCATTGC_1	ATF4-chr22-39521556-C-G	0	0	59		dCas9
CGTGTGTGG.CTGGTACAT_1	ATF4-chr22-39521556-C-G	0	0	705		dCas9
CGTTAATGG.CGATTCGAG_1	ATF4-chr22-39521556-C-G	0	0	824		dCas9
CGTTACACC.GGATACAAT_1	ATF4-chr22-39521556-C-G	0	0	213		dCas9
CGTTCCATT.CACGCGTAA_1	ATF4-chr22-39521556-C-G	0	0	105		dCas9
CGTTCCATT.CGCATCTAC_1	ATF4-chr22-39521556-C-G	0	0	1032		dCas9
CGTTCCATT.TGGATTAGC_1	ATF4-chr22-39521556-C-G	0	0	581		dCas9
CGTTCGTAC.CTCGTCTTG_1	ATF4-chr22-39521556-C-G	0	0	380		dCas9
CGTTGATCC.TCTGTGAAG_1	ATF4-chr22-39521556-C-G	0	0	140		dCas9
CTAACACTG.CTGGTACAT_1	ATF4-chr22-39521556-C-G	0	0	891		dCas9
CTAACCGGT.TCTACATCC_1	ATF4-chr22-39521556-C-G	0	0	583		dCas9
CTAATACGC.GAACATGAC_1	ATF4-chr22-39521556-C-G	0	0	461		dCas9
CTAATACGC.GCGACCTGT_1	ATF4-chr22-39521556-C-G	0	0	260		dCas9
CTAATACGC.GTGTTCCAG_1	ATF4-chr22-39521556-C-G	0	0	686		dCas9
CTAATACGC.TAGGAGGAT_1	ATF4-chr22-39521556-C-G	0	0	13		dCas9
CTACCTGCG.ACAGGAACT_1	ATF4-chr22-39521556-C-G	0	0	574		dCas9
CTACCTGCG.TAGTGCACT_1	ATF4-chr22-39521556-C-G	0	0	614		dCas9
CTACGAGAA.GTCACAGAG_1	ATF4-chr22-39521556-C-G	0	0	499		dCas9
CTACGAGAA.TGTGAGTAT_1	ATF4-chr22-39521556-C-G	0	0	720		dCas9
CTACGGTAT.TTACAGTGT_1	ATF4-chr22-39521556-C-G	0	0	190		dCas9
CTACGTTGG.CAGCGACGT_1	ATF4-chr22-39521556-C-G	0	0	76		dCas9
CTACTGTCA.AGAGGACGT_1	ATF4-chr22-39521556-C-G	0	0	16		dCas9
CTACTGTCA.GACTAGCAT_1	ATF4-chr22-39521556-C-G	0	0	29		dCas9
CTACTGTCA.GGTAAGGAT_1	ATF4-chr22-39521556-C-G	0	0	113		dCas9
CTAGAGGTA.GAGCGACTC_1	ATF4-chr22-39521556-C-G	0	0	71		dCas9
CTAGAGTCG.ATAGTCTCC_1	ATF4-chr22-39521556-C-G	0	0	25		dCas9
CTAGAGTCG.TAAGTGTAG_1	ATF4-chr22-39521556-C-G	0	0	329		dCas9
CTAGGTACT.ATCAGGATG_1	ATF4-chr22-39521556-C-G	0	0	605		dCas9
CTAGTATAG.GAGTTAACT_1	ATF4-chr22-39521556-C-G	0	0	1196		dCas9
CTAGTCGTC.GCTTGGTTC_1	ATF4-chr22-39521556-C-G	0	0	866		dCas9
CTAGTTCCA.TAACACATC_1	ATF4-chr22-39521556-C-G	0	0	73		dCas9
CTATACTAG.GGATGCTCG_1	ATF4-chr22-39521556-C-G	0	0	61		dCas9
CTATACTAG.TGACTGAGA_1	ATF4-chr22-39521556-C-G	0	0	18		dCas9
CTATAGCTC.AAGCAGCAT_1	ATF4-chr22-39521556-C-G	0	0	594		dCas9
CTATAGCTC.TGTACACGA_1	ATF4-chr22-39521556-C-G	0	0	283		dCas9
CTATCTTGA.CTGGTCGGT_1	ATF4-chr22-39521556-C-G	0	0	64		dCas9
CTATCTTGA.TAGCGCAGC_1	ATF4-chr22-39521556-C-G	0	0	1236		dCas9
CTATCTTGA.TAGTGCACT_1	ATF4-chr22-39521556-C-G	0	0	54		dCas9
CTATCTTGA.TCAAGCGTA_1	ATF4-chr22-39521556-C-G	0	0	450		dCas9
CTATCTTGA.TGCGCACTG_1	ATF4-chr22-39521556-C-G	0	0	78		dCas9
CTATTAAGG.AAGAGAACT_1	ATF4-chr22-39521556-C-G	0	0	30		dCas9
CTATTAAGG.AATGCCTCA_1	ATF4-chr22-39521556-C-G	0	0	100		dCas9
CTATTAAGG.GATTGGAAG_1	ATF4-chr22-39521556-C-G	0	0	256		dCas9
CTATTCCGT.ATTAAGACC_1	ATF4-chr22-39521556-C-G	0	0	316		dCas9
CTATTCCGT.GTCCTAGTT_1	ATF4-chr22-39521556-C-G	0	0	867		dCas9
CTCAGCTGG.CCTATTGGT_1	ATF4-chr22-39521556-C-G	0	0	291		dCas9
CTCAGGTAC.GTAACGCGA_1	ATF4-chr22-39521556-C-G	0	0	356		dCas9
CTCAGTGAT.TTCACCTTG_1	ATF4-chr22-39521556-C-G	0	0	153		dCas9
CTCATGCCA.ACGTGAATC_1	ATF4-chr22-39521556-C-G	0	0	21		dCas9
CTCCACGTC.AACCGCTGA_1	ATF4-chr22-39521556-C-G	0	0	58		dCas9
CTCCAGCGT.CCGACTGTT_1	ATF4-chr22-39521556-C-G	0	0	73		dCas9
CTCCAGCGT.GCGGAGATT_1	ATF4-chr22-39521556-C-G	0	0	430		dCas9
CTCCAGCGT.TTAAGTGGT_1	ATF4-chr22-39521556-C-G	0	0	412		dCas9
CTCCGCATT.TGATGTGTG_1	ATF4-chr22-39521556-C-G	0	0	215		dCas9
CTCCTATCT.CCATAAGTA_1	ATF4-chr22-39521556-C-G	0	0	98		dCas9
CTCCTGACG.AACTAACTG_1	ATF4-chr22-39521556-C-G	0	0	621		dCas9
CTCGAACTG.ACCGGTTAC_1	ATF4-chr22-39521556-C-G	0	0	97		dCas9
CTCGAACTG.ATAGCCTAA_1	ATF4-chr22-39521556-C-G	0	0	370		dCas9
CTCGACTGC.AACTCCATG_1	ATF4-chr22-39521556-C-G	0	0	105		dCas9
CTCGCAAGA.GATCTGTTC_1	ATF4-chr22-39521556-C-G	0	0	240		dCas9
CTCGCAAGA.GATTAGACA_1	ATF4-chr22-39521556-C-G	0	0	1715		dCas9
CTCGCTACG.CCACGTTCT_1	ATF4-chr22-39521556-C-G	0	0	171		dCas9
CTCGTCTTG.TCCTTCGTA_1	ATF4-chr22-39521556-C-G	0	0	185		dCas9
CTCTAAGAG.ACATTGACA_1	ATF4-chr22-39521556-C-G	0	0	385		dCas9
CTCTAAGAG.GCTGGTTCG_1	ATF4-chr22-39521556-C-G	0	0	751		dCas9
CTCTACGCA.CGTAATGAC_1	ATF4-chr22-39521556-C-G	0	0	47		dCas9
CTCTAGTAA.ATGAGATCC_1	ATF4-chr22-39521556-C-G	0	0	167		dCas9
CTCTCGATA.AACAACTGG_1	ATF4-chr22-39521556-C-G	0	0	434		dCas9
CTCTCGATA.CGGAAGACG_1	ATF4-chr22-39521556-C-G	0	0	495		dCas9
CTCTGCAAG.TTCCGCCAG_1	ATF4-chr22-39521556-C-G	0	0	474		dCas9
CTCTGTCAA.AATCGTGTT_1	ATF4-chr22-39521556-C-G	0	0	1565		dCas9
CTCTGTCAA.AGTGAACGG_1	ATF4-chr22-39521556-C-G	0	0	178		dCas9
CTCTGTCAA.ATATGCAGC_1	ATF4-chr22-39521556-C-G	0	0	1174		dCas9
CTCTGTCAA.CTGTCTAGT_1	ATF4-chr22-39521556-C-G	0	0	259		dCas9
CTCTGTCAA.CTTCTGAGT_1	ATF4-chr22-39521556-C-G	0	0	436		dCas9
CTCTGTCAA.TCACACTGC_1	ATF4-chr22-39521556-C-G	0	0	213		dCas9
CTCTTCAGC.GTAATCAGC_1	ATF4-chr22-39521556-C-G	0	0	14		dCas9
CTGACAGCA.AAGCACAAC_1	ATF4-chr22-39521556-C-G	0	0	291		dCas9
CTGACAGCA.TATGGTTGG_1	ATF4-chr22-39521556-C-G	0	0	540		dCas9
CTGACGATG.CAAGAACCG_1	ATF4-chr22-39521556-C-G	0	0	76		dCas9
CTGACGATG.CCTGCAGAT_1	ATF4-chr22-39521556-C-G	0	0	29		dCas9
CTGACGGAT.AGTCTGGAA_1	ATF4-chr22-39521556-C-G	0	0	1276		dCas9
CTGACGGAT.CCGGTTCTA_1	ATF4-chr22-39521556-C-G	0	0	1659		dCas9
CTGACGGAT.GTGCTGACT_1	ATF4-chr22-39521556-C-G	0	0	448		dCas9
CTGAGATAG.TACAGGACT_1	ATF4-chr22-39521556-C-G	0	0	31		dCas9
CTGAGATAG.TTACACCTT_1	ATF4-chr22-39521556-C-G	0	0	26		dCas9
CTGAGGTTA.AACGGTAGC_1	ATF4-chr22-39521556-C-G	0	0	51		dCas9
CTGAGTAGC.ACTACCATC_1	ATF4-chr22-39521556-C-G	0	0	351		dCas9
CTGAGTCCA.CGAATCCTG_1	ATF4-chr22-39521556-C-G	0	0	208		dCas9
CTGAGTCCA.GATCTAGAG_1	ATF4-chr22-39521556-C-G	0	0	457		dCas9
CTGATCCGA.ATCAAGCAT_1	ATF4-chr22-39521556-C-G	0	0	85		dCas9
CTGATCCGA.CCGAGTACT_1	ATF4-chr22-39521556-C-G	0	0	206		dCas9
CTGATCCGA.CCTGCGTTA_1	ATF4-chr22-39521556-C-G	0	0	222		dCas9
CTGATCCGA.TGAGACAGC_1	ATF4-chr22-39521556-C-G	0	0	78		dCas9
CTGATCCGA.TGAGCAGAT_1	ATF4-chr22-39521556-C-G	0	0	474		dCas9
CTGCAAGCC.ACAACGAGC_1	ATF4-chr22-39521556-C-G	0	0	745		dCas9
CTGCAAGCC.CTCCAGCGT_1	ATF4-chr22-39521556-C-G	0	0	428		dCas9
CTGCAAGCC.GTAAGGTCC_1	ATF4-chr22-39521556-C-G	0	0	444		dCas9
CTGCAAGCC.TCATCAGAG_1	ATF4-chr22-39521556-C-G	0	0	27		dCas9
CTGCAGAGC.ATCCGGTCC_1	ATF4-chr22-39521556-C-G	0	0	603		dCas9
CTGCAGAGC.CATAGGTGT_1	ATF4-chr22-39521556-C-G	0	0	69		dCas9
CTGCAGAGC.CCGGATTGC_1	ATF4-chr22-39521556-C-G	0	0	522		dCas9
CTGCAGAGC.GTGCTAAGC_1	ATF4-chr22-39521556-C-G	0	0	43		dCas9
CTGCAGAGC.TTGGACTTC_1	ATF4-chr22-39521556-C-G	0	0	50		dCas9
CTGCATGTT.CTGCATGTT_1	ATF4-chr22-39521556-C-G	0	0	170		dCas9
CTGCTGCTT.AACACACTC_1	ATF4-chr22-39521556-C-G	0	0	173		dCas9
CTGCTTAGG.GTGGAGGTC_1	ATF4-chr22-39521556-C-G	0	0	324		dCas9
CTGCTTAGG.TACGACCAT_1	ATF4-chr22-39521556-C-G	0	0	676		dCas9
CTGGACACT.ACAATTCGG_1	ATF4-chr22-39521556-C-G	0	0	161		dCas9
CTGGACTAA.TTCCTCGGT_1	ATF4-chr22-39521556-C-G	0	0	559		dCas9
CTGGTAATC.AGGATCTCA_1	ATF4-chr22-39521556-C-G	0	0	726		dCas9
CTGGTACAT.CAGTCGGTA_1	ATF4-chr22-39521556-C-G	0	0	514		dCas9
CTGGTACAT.GATCTAGAG_1	ATF4-chr22-39521556-C-G	0	0	432		dCas9
CTGGTCGGT.ACCAGCGTT_1	ATF4-chr22-39521556-C-G	0	0	30		dCas9
CTGGTCGGT.CATGGTTAC_1	ATF4-chr22-39521556-C-G	0	0	73		dCas9
CTGGTGACA.CACACTGCC_1	ATF4-chr22-39521556-C-G	0	0	104		dCas9
CTGTACGAC.ATGGTTCGA_1	ATF4-chr22-39521556-C-G	0	0	279		dCas9
CTGTACGAC.GCACAGTAA_1	ATF4-chr22-39521556-C-G	0	0	623		dCas9
CTGTACGAC.TAGAGCGTC_1	ATF4-chr22-39521556-C-G	0	0	829		dCas9
CTGTAGAAG.AGCTTCGAT_1	ATF4-chr22-39521556-C-G	0	0	194		dCas9
CTGTAGAAG.CGCCTGCAA_1	ATF4-chr22-39521556-C-G	0	0	23		dCas9
CTGTAGAAG.GGTGTTCAT_1	ATF4-chr22-39521556-C-G	0	0	186		dCas9
CTGTAGAAG.GTCATTCTA_1	ATF4-chr22-39521556-C-G	0	0	28		dCas9
CTGTCACTT.GCCTAACGG_1	ATF4-chr22-39521556-C-G	0	0	261		dCas9
CTGTCTAGT.CAGTGAGGA_1	ATF4-chr22-39521556-C-G	0	0	35		dCas9
CTGTGCTCA.AGTGAACGG_1	ATF4-chr22-39521556-C-G	0	0	100		dCas9
CTGTGCTCA.CGAATCCTG_1	ATF4-chr22-39521556-C-G	0	0	79		dCas9
CTGTGCTCA.TGCCTTCAG_1	ATF4-chr22-39521556-C-G	0	0	64		dCas9
CTGTTACCA.GACCACTCG_1	ATF4-chr22-39521556-C-G	0	0	51		dCas9
CTTAACAGC.GGAGCATCT_1	ATF4-chr22-39521556-C-G	0	0	230		dCas9
CTTAAGTTG.AATAGACGC_1	ATF4-chr22-39521556-C-G	0	0	265		dCas9
CTTAAGTTG.CTCTACGCA_1	ATF4-chr22-39521556-C-G	0	0	329		dCas9
CTTAGAAGG.ACGCACACT_1	ATF4-chr22-39521556-C-G	0	0	28		dCas9
CTTAGGACT.ACCGTCACG_1	ATF4-chr22-39521556-C-G	0	0	79		dCas9
CTTAGGACT.TCAAGGAGT_1	ATF4-chr22-39521556-C-G	0	0	118		dCas9
CTTATTGAG.GAGTCCAAT_1	ATF4-chr22-39521556-C-G	0	0	351		dCas9
CTTATTGAG.GCCGCCTAA_1	ATF4-chr22-39521556-C-G	0	0	1287		dCas9
CTTCACTGT.CCTTATCCG_1	ATF4-chr22-39521556-C-G	0	0	975		dCas9
CTTCACTGT.CTTCCGTGG_1	ATF4-chr22-39521556-C-G	0	0	192		dCas9
CTTCACTGT.GAACCAGTT_1	ATF4-chr22-39521556-C-G	0	0	434		dCas9
CTTCACTGT.TTCCTTGAC_1	ATF4-chr22-39521556-C-G	0	0	1511		dCas9
CTTCCGTGG.AGTAGAGGA_1	ATF4-chr22-39521556-C-G	0	0	676		dCas9
CTTCCTGAT.GGTCCTGGT_1	ATF4-chr22-39521556-C-G	0	0	75		dCas9
CTTCGACTG.TCAGCTCAG_1	ATF4-chr22-39521556-C-G	0	0	547		dCas9
CTTCGTGCA.ACGCGTGAC_1	ATF4-chr22-39521556-C-G	0	0	138		dCas9
CTTCGTGCA.GGACAGATT_1	ATF4-chr22-39521556-C-G	0	0	150		dCas9
CTTCGTGCA.GTAAGTGAG_1	ATF4-chr22-39521556-C-G	0	0	768		dCas9
CTTCTATGA.AGCGGTAAG_1	ATF4-chr22-39521556-C-G	0	0	164		dCas9
CTTCTATGA.GGTCGGTCT_1	ATF4-chr22-39521556-C-G	0	0	45		dCas9
CTTCTCATC.AGTACTACA_1	ATF4-chr22-39521556-C-G	0	0	115		dCas9
CTTCTCATC.TCCTTCGTA_1	ATF4-chr22-39521556-C-G	0	0	69		dCas9
CTTGATCTA.AACGAGAAT_1	ATF4-chr22-39521556-C-G	0	0	75		dCas9
CTTGATCTA.CACCTACGC_1	ATF4-chr22-39521556-C-G	0	0	60		dCas9
CTTGATCTA.TGTGTAGAG_1	ATF4-chr22-39521556-C-G	0	0	211		dCas9
CTTGCGACC.TCACGCGAC_1	ATF4-chr22-39521556-C-G	0	0	24		dCas9
CTTGCGACC.TCATGCAGG_1	ATF4-chr22-39521556-C-G	0	0	532		dCas9
CTTGGATCA.ACAGAAGAG_1	ATF4-chr22-39521556-C-G	0	0	368		dCas9
CTTGTAACG.AGGTCCGTC_1	ATF4-chr22-39521556-C-G	0	0	313		dCas9
CTTGTAACG.CATGACGTT_1	ATF4-chr22-39521556-C-G	0	0	360		dCas9
CTTGTAACG.CTTGTAACG_1	ATF4-chr22-39521556-C-G	0	0	46		dCas9
CTTGTAACG.TAGACCTAC_1	ATF4-chr22-39521556-C-G	0	0	37		dCas9
CTTGTAACG.TAGCCAGTG_1	ATF4-chr22-39521556-C-G	0	0	1168		dCas9
CTTGTAACG.TCCGTATAC_1	ATF4-chr22-39521556-C-G	0	0	1702		dCas9
GAACAACCA.GATCTACTT_1	ATF4-chr22-39521556-C-G	0	0	56		dCas9
GAACATGAC.AGTGAACGG_1	ATF4-chr22-39521556-C-G	0	0	20		dCas9
GAACATGAC.TCTGAGATA_1	ATF4-chr22-39521556-C-G	0	0	433		dCas9
GAACCAGTT.GTACCTAAC_1	ATF4-chr22-39521556-C-G	0	0	105		dCas9
GAACCAGTT.TGGACTGCC_1	ATF4-chr22-39521556-C-G	0	0	483		dCas9
GAACCTTCA.ACGAGCTTC_1	ATF4-chr22-39521556-C-G	0	0	293		dCas9
GAACCTTCA.CGGTAGCTT_1	ATF4-chr22-39521556-C-G	0	0	580		dCas9
GAACCTTCA.TAAGGTGAT_1	ATF4-chr22-39521556-C-G	0	0	102		dCas9
GAACTATGG.AACACACTC_1	ATF4-chr22-39521556-C-G	0	0	477		dCas9
GAACTATGG.ACACTAACG_1	ATF4-chr22-39521556-C-G	0	0	414		dCas9
GAACTATGG.ATGCTTCAG_1	ATF4-chr22-39521556-C-G	0	0	371		dCas9
GAACTATGG.TCCACCGGT_1	ATF4-chr22-39521556-C-G	0	0	590		dCas9
GAAGAGCAC.CACTGGTCC_1	ATF4-chr22-39521556-C-G	0	0	707		dCas9
GAAGTGTGA.TACTTACCA_1	ATF4-chr22-39521556-C-G	0	0	798		dCas9
GAATAAGAG.CTCCTATCT_1	ATF4-chr22-39521556-C-G	0	0	1202		dCas9
GAATAAGAG.TCTGCGCTG_1	ATF4-chr22-39521556-C-G	0	0	646		dCas9
GAATCAACC.CAGGAGCCT_1	ATF4-chr22-39521556-C-G	0	0	620		dCas9
GAATCAACC.GTCAGACCG_1	ATF4-chr22-39521556-C-G	0	0	261		dCas9
GAATCAACC.TAACGTGTC_1	ATF4-chr22-39521556-C-G	0	0	536		dCas9
GAATCAACC.TCCTTAGGT_1	ATF4-chr22-39521556-C-G	0	0	315		dCas9
GAATCACAT.AATCGCCAT_1	ATF4-chr22-39521556-C-G	0	0	221		dCas9
GAATCACAT.GAATCACAT_1	ATF4-chr22-39521556-C-G	0	0	667		dCas9
GAATCGAGA.GCTACCTTA_1	ATF4-chr22-39521556-C-G	0	0	370		dCas9
GAATTGTTG.AGGAATTGG_1	ATF4-chr22-39521556-C-G	0	0	257		dCas9
GACAATGTT.GTAACAGTC_1	ATF4-chr22-39521556-C-G	0	0	729		dCas9
GACACCGAT.AAGGAAGTC_1	ATF4-chr22-39521556-C-G	0	0	1129		dCas9
GACACCGAT.AATGCGTGC_1	ATF4-chr22-39521556-C-G	0	0	437		dCas9
GACACCGAT.CTTGCACAA_1	ATF4-chr22-39521556-C-G	0	0	248		dCas9
GACATAACG.CGATCCAGA_1	ATF4-chr22-39521556-C-G	0	0	270		dCas9
GACATATGT.TTAGCGTCT_1	ATF4-chr22-39521556-C-G	0	0	318		dCas9
GACCAACAG.TCAATCTAG_1	ATF4-chr22-39521556-C-G	0	0	775		dCas9
GACCACTCG.AACAATGCA_1	ATF4-chr22-39521556-C-G	0	0	29		dCas9
GACCACTCG.CATGTGAAC_1	ATF4-chr22-39521556-C-G	0	0	326		dCas9
GACCAGAGA.CGTTGATCC_1	ATF4-chr22-39521556-C-G	0	0	557		dCas9
GACCGCTTC.ATGTCCTCC_1	ATF4-chr22-39521556-C-G	0	0	239		dCas9
GACCGCTTC.CTACGTTGG_1	ATF4-chr22-39521556-C-G	0	0	73		dCas9
GACCGTAGT.TATACCACT_1	ATF4-chr22-39521556-C-G	0	0	275		dCas9
GACCTTGTG.AAGTAGGAC_1	ATF4-chr22-39521556-C-G	0	0	1414		dCas9
GACCTTGTG.ATGCCTTCA_1	ATF4-chr22-39521556-C-G	0	0	395		dCas9
GACCTTGTG.GAGGTGAGC_1	ATF4-chr22-39521556-C-G	0	0	339		dCas9
GACCTTGTG.TGCGTGCCA_1	ATF4-chr22-39521556-C-G	0	0	544		dCas9
GACGCCGTA.GATCCGCAC_1	ATF4-chr22-39521556-C-G	0	0	169		dCas9
GACGCCGTA.GTACGAACG_1	ATF4-chr22-39521556-C-G	0	0	275		dCas9
GACGCTTGC.AACAACTGG_1	ATF4-chr22-39521556-C-G	0	0	550		dCas9
GACGCTTGC.AGTTGCCTT_1	ATF4-chr22-39521556-C-G	0	0	71		dCas9
GACGGACTA.AGACATATC_1	ATF4-chr22-39521556-C-G	0	0	715		dCas9
GACGGTGCT.CTTCCGGTA_1	ATF4-chr22-39521556-C-G	0	0	280		dCas9
GACGTAGCA.CCTAGAGTA_1	ATF4-chr22-39521556-C-G	0	0	602		dCas9
GACGTCAAT.CATCGAAGC_1	ATF4-chr22-39521556-C-G	0	0	709		dCas9
GACGTGGTC.ATTAGCCAC_1	ATF4-chr22-39521556-C-G	0	0	364		dCas9
GACGTGGTC.CGGAGACTT_1	ATF4-chr22-39521556-C-G	0	0	1139		dCas9
GACGTGGTC.TATTACAGC_1	ATF4-chr22-39521556-C-G	0	0	536		dCas9
GACGTTCAG.ATTATGCAG_1	ATF4-chr22-39521556-C-G	0	0	38		dCas9
GACTAGCAT.CTAGTGCTG_1	ATF4-chr22-39521556-C-G	0	0	372		dCas9
GACTAGCAT.TATACGTGG_1	ATF4-chr22-39521556-C-G	0	0	69		dCas9
GACTAGCAT.TATCATGCT_1	ATF4-chr22-39521556-C-G	0	0	65		dCas9
GACTCTCAC.CTCGCTACG_1	ATF4-chr22-39521556-C-G	0	0	88		dCas9
GACTCTGGT.GCCTGCATC_1	ATF4-chr22-39521556-C-G	0	0	320		dCas9
GACTGCCTG.ACTCTCACA_1	ATF4-chr22-39521556-C-G	0	0	567		dCas9
GACTGCGCA.AACGCCTAC_1	ATF4-chr22-39521556-C-G	0	0	238		dCas9
GACTGCGCA.ACTCGAGTC_1	ATF4-chr22-39521556-C-G	0	0	276		dCas9
GACTTCACC.ACACATCTG_1	ATF4-chr22-39521556-C-G	0	0	268		dCas9
GACTTCACC.GCGGTAGTC_1	ATF4-chr22-39521556-C-G	0	0	289		dCas9
GAGAATCAG.CATGACGTT_1	ATF4-chr22-39521556-C-G	0	0	247		dCas9
GAGACATTG.TCACATACT_1	ATF4-chr22-39521556-C-G	0	0	48		dCas9
GAGACATTG.TGAGCTAGA_1	ATF4-chr22-39521556-C-G	0	0	149		dCas9
GAGACTCGA.GTTAGAGAC_1	ATF4-chr22-39521556-C-G	0	0	1073		dCas9
GAGACTCGA.TAGTACGTA_1	ATF4-chr22-39521556-C-G	0	0	1308		dCas9
GAGATACAC.GTAGAGAGC_1	ATF4-chr22-39521556-C-G	0	0	964		dCas9
GAGATACAC.GTCGTGTTA_1	ATF4-chr22-39521556-C-G	0	0	431		dCas9
GAGATACAC.TAGATAGCC_1	ATF4-chr22-39521556-C-G	0	0	4988		dCas9
GAGATTCCT.ATAGAGCAG_1	ATF4-chr22-39521556-C-G	0	0	470		dCas9
GAGCACATT.CAGTATGAT_1	ATF4-chr22-39521556-C-G	0	0	48		dCas9
GAGCACATT.TATCGAGCC_1	ATF4-chr22-39521556-C-G	0	0	311		dCas9
GAGCAGGAA.TACATGCAC_1	ATF4-chr22-39521556-C-G	0	0	174		dCas9
GAGCATACA.GTATGATCT_1	ATF4-chr22-39521556-C-G	0	0	201		dCas9
GAGCATACA.GTGCGTTCC_1	ATF4-chr22-39521556-C-G	0	0	134		dCas9
GAGCCATCC.CGGTTCTAT_1	ATF4-chr22-39521556-C-G	0	0	448		dCas9
GAGCCGTTA.CTCATTAGT_1	ATF4-chr22-39521556-C-G	0	0	380		dCas9
GAGCTCTCA.ACCAGCGTT_1	ATF4-chr22-39521556-C-G	0	0	85		dCas9
GAGCTCTCA.ACTACCATC_1	ATF4-chr22-39521556-C-G	0	0	588		dCas9
GAGGACTTA.GTTCCAACA_1	ATF4-chr22-39521556-C-G	0	0	1677		dCas9
GAGGACTTA.TAATTCGTG_1	ATF4-chr22-39521556-C-G	0	0	684		dCas9
GAGGTCACG.GCGTTCAGA_1	ATF4-chr22-39521556-C-G	0	0	392		dCas9
GAGGTCCTT.CACTTCCTT_1	ATF4-chr22-39521556-C-G	0	0	253		dCas9
GAGGTGAGC.TGGATAGGT_1	ATF4-chr22-39521556-C-G	0	0	157		dCas9
GAGTCAAGG.GATGCTCCT_1	ATF4-chr22-39521556-C-G	0	0	97		dCas9
GAGTCACCA.GTATCGTCG_1	ATF4-chr22-39521556-C-G	0	0	436		dCas9
GAGTCGTAC.AGTTCAACC_1	ATF4-chr22-39521556-C-G	0	0	581		dCas9
GAGTCGTAC.CTGGACACT_1	ATF4-chr22-39521556-C-G	0	0	413		dCas9
GAGTCGTAC.GGTCCTAAG_1	ATF4-chr22-39521556-C-G	0	0	307		dCas9
GAGTCGTAC.TGTCATAGC_1	ATF4-chr22-39521556-C-G	0	0	62		dCas9
GAGTGCATA.CTGACGGAT_1	ATF4-chr22-39521556-C-G	0	0	1252		dCas9
GAGTGCATA.GTGCTGACT_1	ATF4-chr22-39521556-C-G	0	0	1266		dCas9
GAGTGCATA.TGCATCGGA_1	ATF4-chr22-39521556-C-G	0	0	405		dCas9
GAGTGTGCC.AATATCGCT_1	ATF4-chr22-39521556-C-G	0	0	56		dCas9
GAGTGTGCC.CATTCCGAG_1	ATF4-chr22-39521556-C-G	0	0	41		dCas9
GAGTGTGCC.CGAGTAGCA_1	ATF4-chr22-39521556-C-G	0	0	495		dCas9
GAGTTAACT.AACGAGAAT_1	ATF4-chr22-39521556-C-G	0	0	227		dCas9
GAGTTAACT.TTCGTGATG_1	ATF4-chr22-39521556-C-G	0	0	942		dCas9
GAGTTATAG.TCCATCATT_1	ATF4-chr22-39521556-C-G	0	0	26		dCas9
GAGTTATAG.TCGACGTTG_1	ATF4-chr22-39521556-C-G	0	0	267		dCas9
GATAACGTC.GCTGTTCGG_1	ATF4-chr22-39521556-C-G	0	0	713		dCas9
GATAACGTC.TAGACCTAC_1	ATF4-chr22-39521556-C-G	0	0	697		dCas9
GATAAGCTG.CGTCATGGA_1	ATF4-chr22-39521556-C-G	0	0	1012		dCas9
GATAAGCTG.TTGAGCTCT_1	ATF4-chr22-39521556-C-G	0	0	24		dCas9
GATACACTA.AACGCTCAA_1	ATF4-chr22-39521556-C-G	0	0	377		dCas9
GATACCGGA.ATATAGCGT_1	ATF4-chr22-39521556-C-G	0	0	399		dCas9
GATACCGGA.CATAGTATG_1	ATF4-chr22-39521556-C-G	0	0	442		dCas9
GATACCGGA.TAGTAGTCT_1	ATF4-chr22-39521556-C-G	0	0	78		dCas9
GATACTGTG.ATCTGGTAG_1	ATF4-chr22-39521556-C-G	0	0	460		dCas9
GATACTGTG.CCTGTATCT_1	ATF4-chr22-39521556-C-G	0	0	314		dCas9
GATAGTTCT.ACGTTCAAT_1	ATF4-chr22-39521556-C-G	0	0	506		dCas9
GATAGTTCT.TGTTGTCGA_1	ATF4-chr22-39521556-C-G	0	0	285		dCas9
GATATATCC.CAGTATGAT_1	ATF4-chr22-39521556-C-G	0	0	1035		dCas9
GATATATCC.CGATAGGTG_1	ATF4-chr22-39521556-C-G	0	0	604		dCas9
GATATATCC.CGCAACCTC_1	ATF4-chr22-39521556-C-G	0	0	719		dCas9
GATATATCC.GAATAAGAG_1	ATF4-chr22-39521556-C-G	0	0	11		dCas9
GATATATCC.GCGAAGACA_1	ATF4-chr22-39521556-C-G	0	0	225		dCas9
GATATATCC.GCGGAGATT_1	ATF4-chr22-39521556-C-G	0	0	710		dCas9
GATATATCC.GTTCACTCC_1	ATF4-chr22-39521556-C-G	0	0	1339		dCas9
GATATATCC.TGTTGTCGA_1	ATF4-chr22-39521556-C-G	0	0	642		dCas9
GATCCGCAC.TCAGTAAGC_1	ATF4-chr22-39521556-C-G	0	0	819		dCas9
GATCGATAC.ATCGAATCG_1	ATF4-chr22-39521556-C-G	0	0	226		dCas9
GATCGCGAA.CTAGTGCTG_1	ATF4-chr22-39521556-C-G	0	0	551		dCas9
GATCGCGAA.GGTAAGGAT_1	ATF4-chr22-39521556-C-G	0	0	566		dCas9
GATCGCGAA.GTCTGAGCC_1	ATF4-chr22-39521556-C-G	0	0	447		dCas9
GATCGTTGA.CTTGCACAA_1	ATF4-chr22-39521556-C-G	0	0	913		dCas9
GATCGTTGA.GCCTTAGAG_1	ATF4-chr22-39521556-C-G	0	0	89		dCas9
GATCTACTT.ACATTCCAC_1	ATF4-chr22-39521556-C-G	0	0	912		dCas9
GATCTACTT.AGAAGCTGC_1	ATF4-chr22-39521556-C-G	0	0	22		dCas9
GATCTACTT.CCATGCGTC_1	ATF4-chr22-39521556-C-G	0	0	108		dCas9
GATCTACTT.TAGACCGCA_1	ATF4-chr22-39521556-C-G	0	0	78		dCas9
GATCTAGAG.ATCACTTCC_1	ATF4-chr22-39521556-C-G	0	0	22		dCas9
GATCTGAAT.CAGGATCAA_1	ATF4-chr22-39521556-C-G	0	0	273		dCas9
GATCTGAAT.GGACTCCTT_1	ATF4-chr22-39521556-C-G	0	0	450		dCas9
GATGCAGAA.AATATCAGC_1	ATF4-chr22-39521556-C-G	0	0	1086		dCas9
GATGCAGAA.GCACCATCG_1	ATF4-chr22-39521556-C-G	0	0	186		dCas9
GATGCGACG.TATCTGTCA_1	ATF4-chr22-39521556-C-G	0	0	114		dCas9
GATGCGGTT.CACAATAAC_1	ATF4-chr22-39521556-C-G	0	0	156		dCas9
GATGCGGTT.CAGCGACGT_1	ATF4-chr22-39521556-C-G	0	0	98		dCas9
GATGCGGTT.GTGCCATGA_1	ATF4-chr22-39521556-C-G	0	0	176		dCas9
GATGTCTAG.CACTTCCTT_1	ATF4-chr22-39521556-C-G	0	0	469		dCas9
GATGTCTAG.GATACTGTG_1	ATF4-chr22-39521556-C-G	0	0	677		dCas9
GATGTTACA.TTGATCGTA_1	ATF4-chr22-39521556-C-G	0	0	437		dCas9
GATTAGACA.CATAGTATG_1	ATF4-chr22-39521556-C-G	0	0	706		dCas9
GATTAGTGT.CATCGAAGC_1	ATF4-chr22-39521556-C-G	0	0	488		dCas9
GATTAGTGT.GGTCTCATG_1	ATF4-chr22-39521556-C-G	0	0	904		dCas9
GATTAGTGT.TCTGGAGGA_1	ATF4-chr22-39521556-C-G	0	0	424		dCas9
GATTCCTCT.CCGTTCCAA_1	ATF4-chr22-39521556-C-G	0	0	468		dCas9
GATTGGAAG.AACGTCGAG_1	ATF4-chr22-39521556-C-G	0	0	385		dCas9
GATTGGAAG.GACGTAGCA_1	ATF4-chr22-39521556-C-G	0	0	206		dCas9
GCAACACCT.AACTTAGCT_1	ATF4-chr22-39521556-C-G	0	0	172		dCas9
GCAACCAAC.ATCAGAAGC_1	ATF4-chr22-39521556-C-G	0	0	141		dCas9
GCAACTCGC.CAAGTCACT_1	ATF4-chr22-39521556-C-G	0	0	620		dCas9
GCAATCACG.ACTCCGGTT_1	ATF4-chr22-39521556-C-G	0	0	27		dCas9
GCACAACTC.TGACCTCCT_1	ATF4-chr22-39521556-C-G	0	0	23		dCas9
GCACAACTC.TGAGACAGC_1	ATF4-chr22-39521556-C-G	0	0	212		dCas9
GCACAGTAA.AGTACGAAT_1	ATF4-chr22-39521556-C-G	0	0	1218		dCas9
GCACCATCG.GCGACACAG_1	ATF4-chr22-39521556-C-G	0	0	447		dCas9
GCACGCATT.AGGATTACT_1	ATF4-chr22-39521556-C-G	0	0	57		dCas9
GCACGCATT.CGATACTCT_1	ATF4-chr22-39521556-C-G	0	0	138		dCas9
GCACGCATT.TCACTCGCT_1	ATF4-chr22-39521556-C-G	0	0	80		dCas9
GCACGTAGA.ATCACCGCA_1	ATF4-chr22-39521556-C-G	0	0	442		dCas9
GCACTGGAT.CAAGTCGAA_1	ATF4-chr22-39521556-C-G	0	0	405		dCas9
GCACTGGAT.GAACGCTGT_1	ATF4-chr22-39521556-C-G	0	0	218		dCas9
GCACTGGAT.GACACCGAT_1	ATF4-chr22-39521556-C-G	0	0	49		dCas9
GCAGATCCG.AGTTCAACC_1	ATF4-chr22-39521556-C-G	0	0	571		dCas9
GCAGATCCG.TTCACTCCT_1	ATF4-chr22-39521556-C-G	0	0	785		dCas9
GCAGCGATA.ACTTAGCTT_1	ATF4-chr22-39521556-C-G	0	0	943		dCas9
GCAGCGATA.CACTGTATC_1	ATF4-chr22-39521556-C-G	0	0	25		dCas9
GCAGCGATA.GTATCGTCG_1	ATF4-chr22-39521556-C-G	0	0	500		dCas9
GCAGCTTGA.GACATAACG_1	ATF4-chr22-39521556-C-G	0	0	379		dCas9
GCAGCTTGA.TTATCGCAC_1	ATF4-chr22-39521556-C-G	0	0	58		dCas9
GCAGGAGAA.GAATAAGAG_1	ATF4-chr22-39521556-C-G	0	0	266		dCas9
GCAGGAGAA.GCATACTCC_1	ATF4-chr22-39521556-C-G	0	0	173		dCas9
GCAGGAGAA.TATTCAACG_1	ATF4-chr22-39521556-C-G	0	0	707		dCas9
GCATACATG.AATGCAGCG_1	ATF4-chr22-39521556-C-G	0	0	299		dCas9
GCATACTCC.CTTGATCTA_1	ATF4-chr22-39521556-C-G	0	0	1244		dCas9
GCATGTAAG.GTCTGAGCC_1	ATF4-chr22-39521556-C-G	0	0	547		dCas9
GCATGTGGT.GTCGTGTTA_1	ATF4-chr22-39521556-C-G	0	0	732		dCas9
GCATGTGGT.TCCGTATAC_1	ATF4-chr22-39521556-C-G	0	0	788		dCas9
GCATTGATC.ATGCTTCAG_1	ATF4-chr22-39521556-C-G	0	0	117		dCas9
GCATTGATC.ATTAAGACC_1	ATF4-chr22-39521556-C-G	0	0	578		dCas9
GCATTGATC.CCATAATCG_1	ATF4-chr22-39521556-C-G	0	0	124		dCas9
GCATTGATC.GCTTAGAAC_1	ATF4-chr22-39521556-C-G	0	0	145		dCas9
GCCAACAAT.TGTCGTGAG_1	ATF4-chr22-39521556-C-G	0	0	121		dCas9
GCCAACAAT.TTGTCAACC_1	ATF4-chr22-39521556-C-G	0	0	436		dCas9
GCCAATGAA.ACATGACTA_1	ATF4-chr22-39521556-C-G	0	0	76		dCas9
GCCATACAA.AGCTACTCA_1	ATF4-chr22-39521556-C-G	0	0	396		dCas9
GCCGAACCA.CCGTACGGA_1	ATF4-chr22-39521556-C-G	0	0	426		dCas9
GCCGAGTCT.ATATCAGCC_1	ATF4-chr22-39521556-C-G	0	0	535		dCas9
GCCGAGTCT.GTGCATCAA_1	ATF4-chr22-39521556-C-G	0	0	577		dCas9
GCCGCCTAA.CTGACGGAT_1	ATF4-chr22-39521556-C-G	0	0	120		dCas9
GCCGCCTAA.CTGTCTAGT_1	ATF4-chr22-39521556-C-G	0	0	43		dCas9
GCCGCCTAA.GCCATCGCT_1	ATF4-chr22-39521556-C-G	0	0	189		dCas9
GCCGCTATC.CAGCTCTTC_1	ATF4-chr22-39521556-C-G	0	0	1026		dCas9
GCCGCTATC.GTCTTCATA_1	ATF4-chr22-39521556-C-G	0	0	553		dCas9
GCCGCTATC.TCAGCTCAG_1	ATF4-chr22-39521556-C-G	0	0	1262		dCas9
GCCGTGAAC.CCATAGCCA_1	ATF4-chr22-39521556-C-G	0	0	205		dCas9
GCCGTGAAC.CTACGGTAT_1	ATF4-chr22-39521556-C-G	0	0	260		dCas9
GCCGTGAAC.CTAGTATAG_1	ATF4-chr22-39521556-C-G	0	0	28		dCas9
GCCGTTGTT.ATGGTTCGA_1	ATF4-chr22-39521556-C-G	0	0	322		dCas9
GCCGTTGTT.TCTACGCAA_1	ATF4-chr22-39521556-C-G	0	0	175		dCas9
GCCGTTGTT.TCTGCGCTG_1	ATF4-chr22-39521556-C-G	0	0	157		dCas9
GCCTAACGG.AATCCTCGT_1	ATF4-chr22-39521556-C-G	0	0	315		dCas9
GCCTAACGG.CGAATCCTG_1	ATF4-chr22-39521556-C-G	0	0	665		dCas9
GCCTGGAAT.ATAAGTTCG_1	ATF4-chr22-39521556-C-G	0	0	411		dCas9
GCCTTATCT.GCGTATAGG_1	ATF4-chr22-39521556-C-G	0	0	281		dCas9
GCCTTCCAT.TACTAGTAG_1	ATF4-chr22-39521556-C-G	0	0	689		dCas9
GCCTTGTGA.TGAACCAAT_1	ATF4-chr22-39521556-C-G	0	0	818		dCas9
GCGAACTCG.AAGTTGCCA_1	ATF4-chr22-39521556-C-G	0	0	64		dCas9
GCGAACTCG.CGTAATGAC_1	ATF4-chr22-39521556-C-G	0	0	313		dCas9
GCGAAGACA.ATGGAGAGT_1	ATF4-chr22-39521556-C-G	0	0	167		dCas9
GCGAAGACA.TACTCGCTG_1	ATF4-chr22-39521556-C-G	0	0	524		dCas9
GCGACAACC.AACGATGAC_1	ATF4-chr22-39521556-C-G	0	0	61		dCas9
GCGACAACC.ACTCCAACT_1	ATF4-chr22-39521556-C-G	0	0	247		dCas9
GCGACAACC.CTCTTCAGC_1	ATF4-chr22-39521556-C-G	0	0	374		dCas9
GCGACACAG.GTAAGGTCC_1	ATF4-chr22-39521556-C-G	0	0	86		dCas9
GCGACACAG.TCCGTATAC_1	ATF4-chr22-39521556-C-G	0	0	55		dCas9
GCGACCTGT.AAGGATACG_1	ATF4-chr22-39521556-C-G	0	0	358		dCas9
GCGACCTGT.GCGAACTCG_1	ATF4-chr22-39521556-C-G	0	0	81		dCas9
GCGAGCAAG.CCACGAAGG_1	ATF4-chr22-39521556-C-G	0	0	134		dCas9
GCGAGCAAG.CGAACAATC_1	ATF4-chr22-39521556-C-G	0	0	96		dCas9
GCGAGCAAG.CTAGGTACT_1	ATF4-chr22-39521556-C-G	0	0	217		dCas9
GCGAGTCTA.CTACCTGCG_1	ATF4-chr22-39521556-C-G	0	0	311		dCas9
GCGAGTCTA.GTAAGTGAG_1	ATF4-chr22-39521556-C-G	0	0	21		dCas9
GCGATATGA.AGTAAGCCA_1	ATF4-chr22-39521556-C-G	0	0	373		dCas9
GCGATGGTG.GACTAGCAT_1	ATF4-chr22-39521556-C-G	0	0	600		dCas9
GCGATGGTG.GAGTCAAGG_1	ATF4-chr22-39521556-C-G	0	0	133		dCas9
GCGATGGTG.GCGACCTGT_1	ATF4-chr22-39521556-C-G	0	0	230		dCas9
GCGATGGTG.GCGCTACCT_1	ATF4-chr22-39521556-C-G	0	0	254		dCas9
GCGATGGTG.TTAGCGTCT_1	ATF4-chr22-39521556-C-G	0	0	109		dCas9
GCGCATTAC.ACACTAACG_1	ATF4-chr22-39521556-C-G	0	0	1208		dCas9
GCGCATTAC.GTGGACTGG_1	ATF4-chr22-39521556-C-G	0	0	64		dCas9
GCGCTACCT.AACAGCAGT_1	ATF4-chr22-39521556-C-G	0	0	79		dCas9
GCGCTAGAA.AGGAATTGG_1	ATF4-chr22-39521556-C-G	0	0	431		dCas9
GCGCTAGAA.CAACGTCTT_1	ATF4-chr22-39521556-C-G	0	0	425		dCas9
GCGCTAGAA.CCTCATAAC_1	ATF4-chr22-39521556-C-G	0	0	55		dCas9
GCGCTAGAA.TACTAGTAG_1	ATF4-chr22-39521556-C-G	0	0	292		dCas9
GCGCTCTAT.ACCGGTTAC_1	ATF4-chr22-39521556-C-G	0	0	316		dCas9
GCGCTCTAT.ACCTGTACC_1	ATF4-chr22-39521556-C-G	0	0	565		dCas9
GCGCTCTAT.GGACAGATT_1	ATF4-chr22-39521556-C-G	0	0	313		dCas9
GCGCTTCTC.GTGGATAAG_1	ATF4-chr22-39521556-C-G	0	0	16		dCas9
GCGCTTCTC.GTGTCGAGC_1	ATF4-chr22-39521556-C-G	0	0	813		dCas9
GCGGACGAA.ACGTTCAAT_1	ATF4-chr22-39521556-C-G	0	0	750		dCas9
GCGGACGAA.ACTATCCTG_1	ATF4-chr22-39521556-C-G	0	0	766		dCas9
GCGGACGAA.GATAAGCTG_1	ATF4-chr22-39521556-C-G	0	0	312		dCas9
GCGGACGAA.TCAATGGAC_1	ATF4-chr22-39521556-C-G	0	0	29		dCas9
GCGGAGATT.ATCCTGCCT_1	ATF4-chr22-39521556-C-G	0	0	217		dCas9
GCGGAGATT.CCTAGTTAG_1	ATF4-chr22-39521556-C-G	0	0	495		dCas9
GCGGTAAGT.TACACGGTC_1	ATF4-chr22-39521556-C-G	0	0	513		dCas9
GCGGTAAGT.TTCGTGATG_1	ATF4-chr22-39521556-C-G	0	0	305		dCas9
GCGTAACAA.CGGAAGACG_1	ATF4-chr22-39521556-C-G	0	0	117		dCas9
GCGTATAGG.GTGGAGGTC_1	ATF4-chr22-39521556-C-G	0	0	90		dCas9
GCGTCGTCT.TCTCCGCGT_1	ATF4-chr22-39521556-C-G	0	0	1133		dCas9
GCGTGATAC.GATTAGTGT_1	ATF4-chr22-39521556-C-G	0	0	90		dCas9
GCGTTCAGA.AGTATGACG_1	ATF4-chr22-39521556-C-G		0	9		dCas9
GCGTTCAGA.CATCGAAGC_1	ATF4-chr22-39521556-C-G	0	0	1081		dCas9
GCGTTCAGA.CATCTCGAT_1	ATF4-chr22-39521556-C-G	0	0	1190		dCas9
GCTACAATG.AGGATCATG_1	ATF4-chr22-39521556-C-G	0	0	410		dCas9
GCTACAATG.CTCATTAGT_1	ATF4-chr22-39521556-C-G	0	0	61		dCas9
GCTACCTTA.CACTGTATC_1	ATF4-chr22-39521556-C-G	0	0	75		dCas9
GCTAGCTCC.TATTCAACG_1	ATF4-chr22-39521556-C-G	0	0	118		dCas9
GCTAGTGGA.GACGTCAAT_1	ATF4-chr22-39521556-C-G	0	0	137		dCas9
GCTAGTGGA.GCCTGGAAT_1	ATF4-chr22-39521556-C-G	0	0	645		dCas9
GCTAGTGGA.GCTACCGAG_1	ATF4-chr22-39521556-C-G	0	0	308		dCas9
GCTATGTAA.CTGGAGCGA_1	ATF4-chr22-39521556-C-G	0	0	95		dCas9
GCTATGTAA.TGTGTCTAC_1	ATF4-chr22-39521556-C-G	0	0	233		dCas9
GCTCAATGA.AAGCAATCG_1	ATF4-chr22-39521556-C-G	0	0	317		dCas9
GCTCAATGA.TTACTAGTC_1	ATF4-chr22-39521556-C-G	0	0	884		dCas9
GCTCAGCCA.CAGATCATT_1	ATF4-chr22-39521556-C-G	0	0	48		dCas9
GCTCTCCAA.CCGGTGGTT_1	ATF4-chr22-39521556-C-G	0	0	668		dCas9
GCTCTCCAA.TATACGTGG_1	ATF4-chr22-39521556-C-G	0	0	654		dCas9
GCTCTGTGT.ACCGATCGA_1	ATF4-chr22-39521556-C-G	0	0	314		dCas9
GCTCTGTGT.CCTAAGAAG_1	ATF4-chr22-39521556-C-G	0	0	190		dCas9
GCTCTGTGT.GACATAACG_1	ATF4-chr22-39521556-C-G	0	0	105		dCas9
GCTCTGTGT.TAGGAGGAT_1	ATF4-chr22-39521556-C-G	0	0	205		dCas9
GCTGAGCAG.TCGACGTTG_1	ATF4-chr22-39521556-C-G	0	0	396		dCas9
GCTGAGCAG.TGAACGGTT_1	ATF4-chr22-39521556-C-G	0	0	569		dCas9
GCTGATGTC.ACTAAGTTC_1	ATF4-chr22-39521556-C-G	0	0	211		dCas9
GCTGATGTC.CCTTGCTTG_1	ATF4-chr22-39521556-C-G	0	0	251		dCas9
GCTGGTAAC.AGCATATGG_1	ATF4-chr22-39521556-C-G	0	0	471		dCas9
GCTGGTAAC.CAGGATCAA_1	ATF4-chr22-39521556-C-G	0	0	828		dCas9
GCTGGTAAC.TACTAGTAG_1	ATF4-chr22-39521556-C-G	0	0	402		dCas9
GCTGGTAAC.TGATAGAGG_1	ATF4-chr22-39521556-C-G	0	0	59		dCas9
GCTGGTAAC.TTCCGCCAG_1	ATF4-chr22-39521556-C-G	0	0	626		dCas9
GCTTACGTT.GGTTAACAG_1	ATF4-chr22-39521556-C-G	0	0	177		dCas9
GCTTACGTT.TAACACGAG_1	ATF4-chr22-39521556-C-G	0	0	20		dCas9
GCTTACTAG.ATGGACGTT_1	ATF4-chr22-39521556-C-G	0	0	787		dCas9
GCTTACTAG.CCAGTCTCA_1	ATF4-chr22-39521556-C-G	0	0	80		dCas9
GCTTACTAG.CTATTCCGT_1	ATF4-chr22-39521556-C-G	0	0	85		dCas9
GCTTAGAAC.ATAGCACGG_1	ATF4-chr22-39521556-C-G	0	0	82		dCas9
GCTTCACTC.ATGTGAGAC_1	ATF4-chr22-39521556-C-G	0	0	869		dCas9
GCTTCTACG.AGATGTTGG_1	ATF4-chr22-39521556-C-G	0	0	374		dCas9
GCTTCTACG.GCTCTGTGT_1	ATF4-chr22-39521556-C-G	0	0	82		dCas9
GCTTCTACG.TAGTGCACT_1	ATF4-chr22-39521556-C-G	0	0	191		dCas9
GGAACCTAG.ATGAGCAGG_1	ATF4-chr22-39521556-C-G	0	0	74		dCas9
GGAACCTAG.ATGTGACGA_1	ATF4-chr22-39521556-C-G	0	0	225		dCas9
GGAACTGCT.ACCGACGGT_1	ATF4-chr22-39521556-C-G	0	0	48		dCas9
GGAAGAAGC.GTTCCAACA_1	ATF4-chr22-39521556-C-G	0	0	463		dCas9
GGAAGGTAT.AGACGCTAT_1	ATF4-chr22-39521556-C-G	0	0	388		dCas9
GGAATTGGA.GATGTCTAG_1	ATF4-chr22-39521556-C-G	0	0	953		dCas9
GGACACTGG.ACTCGTCTA_1	ATF4-chr22-39521556-C-G	0	0	130		dCas9
GGACAGATT.CATCCTCTC_1	ATF4-chr22-39521556-C-G	0	0	110		dCas9
GGACGAGCA.AGACCAGCT_1	ATF4-chr22-39521556-C-G	0	0	769		dCas9
GGACGAGCA.GGTAGACAT_1	ATF4-chr22-39521556-C-G	0	0	287		dCas9
GGACTCCTT.AATTAGAGG_1	ATF4-chr22-39521556-C-G	0	0	25		dCas9
GGAGAATGA.CCGAAGCGT_1	ATF4-chr22-39521556-C-G	0	0	302		dCas9
GGAGAATGA.TCGTGACGT_1	ATF4-chr22-39521556-C-G	0	0	487		dCas9
GGAGACACA.AGGAATTGG_1	ATF4-chr22-39521556-C-G	0	0	381		dCas9
GGAGACACA.ATCGATCCT_1	ATF4-chr22-39521556-C-G	0	0	159		dCas9
GGAGACACA.CCTTAATTC_1	ATF4-chr22-39521556-C-G	0	0	1025		dCas9
GGAGATGAG.GGTAACTAC_1	ATF4-chr22-39521556-C-G	0	0	535		dCas9
GGAGCATCT.AGAAGTAAC_1	ATF4-chr22-39521556-C-G	0	0	1069		dCas9
GGAGCATCT.CAGCAGTAC_1	ATF4-chr22-39521556-C-G	0	0	130		dCas9
GGAGCATCT.CAGCTTCGA_1	ATF4-chr22-39521556-C-G	0	0	87		dCas9
GGAGCATCT.TACCTCACT_1	ATF4-chr22-39521556-C-G	0	0	89		dCas9
GGAGCTCAA.TTACTAGTC_1	ATF4-chr22-39521556-C-G	0	0	433		dCas9
GGAGTACAG.CGAGCTTAC_1	ATF4-chr22-39521556-C-G	0	0	125		dCas9
GGAGTACAG.CTAGAGTCG_1	ATF4-chr22-39521556-C-G	0	0	147		dCas9
GGAGTACAG.TTCATTCGC_1	ATF4-chr22-39521556-C-G	0	0	912		dCas9
GGATACCTA.GCCGAGTCT_1	ATF4-chr22-39521556-C-G	0	0	75		dCas9
GGATAGTCA.AACTGATTC_1	ATF4-chr22-39521556-C-G	0	0	1570		dCas9
GGATAGTCA.AGCGGTAAG_1	ATF4-chr22-39521556-C-G	0	0	42		dCas9
GGATAGTCA.ATGAGTGTG_1	ATF4-chr22-39521556-C-G	0	0	454		dCas9
GGATAGTCA.GTGAGGACG_1	ATF4-chr22-39521556-C-G	0	0	1159		dCas9
GGATAGTCA.TAAGGTGAT_1	ATF4-chr22-39521556-C-G	0	0	1011		dCas9
GGATCAGGT.AACAGCAGT_1	ATF4-chr22-39521556-C-G	0	0	45		dCas9
GGATCAGGT.AATGCTATC_1	ATF4-chr22-39521556-C-G	0	0	739		dCas9
GGATCGTTC.GCCATTAAG_1	ATF4-chr22-39521556-C-G	0	0	760		dCas9
GGATCGTTC.TCTCCGCGT_1	ATF4-chr22-39521556-C-G	0	0	159		dCas9
GGATGCGAA.AACTAACTG_1	ATF4-chr22-39521556-C-G	0	0	448		dCas9
GGATGCGAA.TCAGACAAG_1	ATF4-chr22-39521556-C-G	0	0	594		dCas9
GGATGCTCG.CAGATCGAC_1	ATF4-chr22-39521556-C-G	0	0	936		dCas9
GGATTACGC.CGATTCGAG_1	ATF4-chr22-39521556-C-G	0	0	233		dCas9
GGATTACGC.GTCAGTTGT_1	ATF4-chr22-39521556-C-G	0	0	693		dCas9
GGATTCGTC.CACCAGAAG_1	ATF4-chr22-39521556-C-G	0	0	326		dCas9
GGATTCGTC.CCGATGTTC_1	ATF4-chr22-39521556-C-G	0	0	340		dCas9
GGATTCGTC.CGCTTATGA_1	ATF4-chr22-39521556-C-G	0	0	156		dCas9
GGTAACTAC.CACCTACGC_1	ATF4-chr22-39521556-C-G	0	0	41		dCas9
GGTAAGGAT.GACACGCAA_1	ATF4-chr22-39521556-C-G	0	0	215		dCas9
GGTAAGGAT.TACTCGACC_1	ATF4-chr22-39521556-C-G	0	0	605		dCas9
GGTAAGTGA.ATGGAGAGT_1	ATF4-chr22-39521556-C-G	0	0	299		dCas9
GGTAAGTGA.CTGGAGCGA_1	ATF4-chr22-39521556-C-G	0	0	383		dCas9
GGTACGAGC.ACTCCTGAG_1	ATF4-chr22-39521556-C-G	0	0	934		dCas9
GGTACGAGC.CCGTCAGGT_1	ATF4-chr22-39521556-C-G	0	0	147		dCas9
GGTACGAGC.TTAAGTGGT_1	ATF4-chr22-39521556-C-G	0	0	832		dCas9
GGTAGACAT.AAGACGAAG_1	ATF4-chr22-39521556-C-G	0	0	161		dCas9
GGTAGCATC.ATCAAGCAT_1	ATF4-chr22-39521556-C-G	0	0	1075		dCas9
GGTCCTAAG.CCTCGCGTT_1	ATF4-chr22-39521556-C-G	0	0	43		dCas9
GGTCCTAAG.GCAGCGATA_1	ATF4-chr22-39521556-C-G	0	0	119		dCas9
GGTCCTAAG.GGAGCTCAA_1	ATF4-chr22-39521556-C-G	0	0	745		dCas9
GGTCCTGGT.TAACCGTGA_1	ATF4-chr22-39521556-C-G	0	0	32		dCas9
GGTCGGATA.AACCGCTGA_1	ATF4-chr22-39521556-C-G	0	0	123		dCas9
GGTCGGATA.AATCTGACC_1	ATF4-chr22-39521556-C-G	0	0	44		dCas9
GGTCGGATA.ACGACGATT_1	ATF4-chr22-39521556-C-G	0	0	96		dCas9
GGTCGGATA.AGCGTCGTC_1	ATF4-chr22-39521556-C-G	0	0	344		dCas9
GGTCGGATA.CAGGTTGTC_1	ATF4-chr22-39521556-C-G	0	0	160		dCas9
GGTCGGTCT.CATCTCACG_1	ATF4-chr22-39521556-C-G	0	0	471		dCas9
GGTCGGTCT.TGCCGACTA_1	ATF4-chr22-39521556-C-G	0	0	416		dCas9
GGTCGGTCT.TGCTGCGTC_1	ATF4-chr22-39521556-C-G	0	0	75		dCas9
GGTCTCATG.ACAAGGTAC_1	ATF4-chr22-39521556-C-G	0	0	182		dCas9
GGTCTTGCA.GTCAGCGTC_1	ATF4-chr22-39521556-C-G	0	0	408		dCas9
GGTCTTGCA.TGAGAGGAC_1	ATF4-chr22-39521556-C-G	0	0	101		dCas9
GGTGAGTTC.TGTCAACCT_1	ATF4-chr22-39521556-C-G	0	0	148		dCas9
GGTGATAGG.AATGAGTCG_1	ATF4-chr22-39521556-C-G	0	0	667		dCas9
GGTGATAGG.TGGTAACCA_1	ATF4-chr22-39521556-C-G	0	0	275		dCas9
GGTGATAGG.TTCATCCAA_1	ATF4-chr22-39521556-C-G	0	0	442		dCas9
GGTGCGTAG.TACTAGTAG_1	ATF4-chr22-39521556-C-G	0	0	139		dCas9
GGTGCGTAG.TGAGAGGAC_1	ATF4-chr22-39521556-C-G	0	0	11		dCas9
GGTGGAGCT.GATTCCTCT_1	ATF4-chr22-39521556-C-G	0	0	126		dCas9
GGTGTGACC.ATTCACCTC_1	ATF4-chr22-39521556-C-G	0	0	347		dCas9
GGTGTGACC.TTCACTCCT_1	ATF4-chr22-39521556-C-G	0	0	1336		dCas9
GGTGTTCAT.GAGTCCAAT_1	ATF4-chr22-39521556-C-G	0	0	66		dCas9
GGTTAACAG.CAACACCTA_1	ATF4-chr22-39521556-C-G	0	0	299		dCas9
GGTTAACAG.GTACCTAAC_1	ATF4-chr22-39521556-C-G	0	0	1084		dCas9
GGTTAACAG.TGCCGACTA_1	ATF4-chr22-39521556-C-G	0	0	499		dCas9
GGTTAGATG.CCGATACCG_1	ATF4-chr22-39521556-C-G	0	0	1300		dCas9
GGTTAGATG.GACTTGATT_1	ATF4-chr22-39521556-C-G	0	0	43		dCas9
GGTTCGCAA.CGATCCAGA_1	ATF4-chr22-39521556-C-G	0	0	264		dCas9
GGTTCGCAA.TAGAGCCAG_1	ATF4-chr22-39521556-C-G	0	0	41		dCas9
GGTTCTATC.TAGCCTTGT_1	ATF4-chr22-39521556-C-G	0	0	118		dCas9
GGTTCTATC.TCGGACAGT_1	ATF4-chr22-39521556-C-G	0	0	112		dCas9
GGTTGAAGG.AGTCGCGAC_1	ATF4-chr22-39521556-C-G	0	0	685		dCas9
GGTTGAAGG.CTGGTCGGT_1	ATF4-chr22-39521556-C-G	0	0	162		dCas9
GGTTGCTAT.ACACACGTC_1	ATF4-chr22-39521556-C-G	0	0	131		dCas9
GGTTGCTAT.CACGTCATA_1	ATF4-chr22-39521556-C-G	0	0	394		dCas9
GTAACAGTC.CGCAACCTC_1	ATF4-chr22-39521556-C-G	0	0	853		dCas9
GTAACTCAT.TAAGTGTAG_1	ATF4-chr22-39521556-C-G	0	0	186		dCas9
GTAAGTGAG.AATCCGCTG_1	ATF4-chr22-39521556-C-G	0	0	377		dCas9
GTAAGTGAG.CTGACAGCA_1	ATF4-chr22-39521556-C-G	0	0	524		dCas9
GTAAGTGAG.GAGGACTTA_1	ATF4-chr22-39521556-C-G	0	0	71		dCas9
GTAAGTGAG.GTAGTTGGT_1	ATF4-chr22-39521556-C-G	0	0	18		dCas9
GTAAGTGAG.TCCGATCTG_1	ATF4-chr22-39521556-C-G	0	0	131		dCas9
GTAATCAGC.ATCCGTCTC_1	ATF4-chr22-39521556-C-G	0	0	362		dCas9
GTAATCAGC.GTCCACAAC_1	ATF4-chr22-39521556-C-G	0	0	97		dCas9
GTACAATGC.CAGCGTAAG_1	ATF4-chr22-39521556-C-G	0	0	1803		dCas9
GTACCACAA.GCGATGGTG_1	ATF4-chr22-39521556-C-G	0	0	275		dCas9
GTACCACAA.TGTGCAGTA_1	ATF4-chr22-39521556-C-G	0	0	107		dCas9
GTACCTAAC.AAGCAATCG_1	ATF4-chr22-39521556-C-G	0	0	652		dCas9
GTACGAACG.CACGGAAGT_1	ATF4-chr22-39521556-C-G	0	0	478		dCas9
GTACGCGAT.AACTGCGAC_1	ATF4-chr22-39521556-C-G	0	0	42		dCas9
GTACGCGAT.AGTTCAACC_1	ATF4-chr22-39521556-C-G	0	0	215		dCas9
GTACGCGAT.CTAGAGTCG_1	ATF4-chr22-39521556-C-G	0	0	166		dCas9
GTACGCGAT.TAATGTAGC_1	ATF4-chr22-39521556-C-G	0	0	846		dCas9
GTACGTCTA.AGTTGCCTT_1	ATF4-chr22-39521556-C-G	0	0	265		dCas9
GTACTCTAC.CAAGTCGAA_1	ATF4-chr22-39521556-C-G	0	0	297		dCas9
GTACTCTAC.CACTTGGAT_1	ATF4-chr22-39521556-C-G	0	0	349		dCas9
GTAGAAGTT.TGATCGGAA_1	ATF4-chr22-39521556-C-G			0		dCas9
GTAGAGAGC.ACAGGTATC_1	ATF4-chr22-39521556-C-G	0	0	16		dCas9
GTAGAGAGC.CGTGTATTC_1	ATF4-chr22-39521556-C-G	0	0	1060		dCas9
GTAGAGAGC.TCAATCTAG_1	ATF4-chr22-39521556-C-G	0	0	791		dCas9
GTAGCCTTG.CTCATGCCA_1	ATF4-chr22-39521556-C-G	0	0	430		dCas9
GTAGCCTTG.CTTCTATGA_1	ATF4-chr22-39521556-C-G	0	0	659		dCas9
GTAGCCTTG.GCGAGTCTA_1	ATF4-chr22-39521556-C-G	0	0	302		dCas9
GTAGCCTTG.TTCATTCGC_1	ATF4-chr22-39521556-C-G	0	0	49		dCas9
GTAGCTACA.GCCATCGCT_1	ATF4-chr22-39521556-C-G	0	0	263		dCas9
GTAGCTACA.TCGTCCGAT_1	ATF4-chr22-39521556-C-G	0	0	297		dCas9
GTAGTGGAG.GATGCAGAA_1	ATF4-chr22-39521556-C-G	0	0	312		dCas9
GTATACAGA.GATTATGCG_1	ATF4-chr22-39521556-C-G	0	0	26		dCas9
GTATCCTGC.ACCAGCGTT_1	ATF4-chr22-39521556-C-G	0	0	34		dCas9
GTATCCTGC.ACTGGTGCT_1	ATF4-chr22-39521556-C-G	0	0	65		dCas9
GTATGCCTT.CTGGACTAA_1	ATF4-chr22-39521556-C-G	0	0	87		dCas9
GTATGTATC.TAAGGTCCG_1	ATF4-chr22-39521556-C-G	0	0	116		dCas9
GTCAACTGA.CATATGTCG_1	ATF4-chr22-39521556-C-G	0	0	57		dCas9
GTCAACTGA.GTAGTGGAG_1	ATF4-chr22-39521556-C-G	0	0	962		dCas9
GTCAACTGA.GTGCTGACT_1	ATF4-chr22-39521556-C-G	0	0	100		dCas9
GTCAACTGA.TAGTGCACT_1	ATF4-chr22-39521556-C-G	0	0	270		dCas9
GTCAATACA.TCTCGTATC_1	ATF4-chr22-39521556-C-G	0	0	114		dCas9
GTCACAGAG.CGGAGACTT_1	ATF4-chr22-39521556-C-G	0	0	2025		dCas9
GTCACAGAG.GATAGTTCT_1	ATF4-chr22-39521556-C-G	0	0	250		dCas9
GTCACTATG.CCTCCTTGT_1	ATF4-chr22-39521556-C-G	0	0	63		dCas9
GTCACTATG.GACACGCAA_1	ATF4-chr22-39521556-C-G	0	0	700		dCas9
GTCAGACCG.CTGGTCGGT_1	ATF4-chr22-39521556-C-G	0	0	46		dCas9
GTCAGACCG.CTTCCGGTA_1	ATF4-chr22-39521556-C-G	0	0	30		dCas9
GTCAGACCG.TTCCGCCAG_1	ATF4-chr22-39521556-C-G	0	0	1779		dCas9
GTCAGCGTC.AGCCTCGCA_1	ATF4-chr22-39521556-C-G	0	0	102		dCas9
GTCAGCGTC.TTGAGCTCT_1	ATF4-chr22-39521556-C-G	0	0	129		dCas9
GTCAGTTGT.ACGTTCAAT_1	ATF4-chr22-39521556-C-G	0	0	97		dCas9
GTCATTCTA.ACTAAGTTC_1	ATF4-chr22-39521556-C-G	0	0	496		dCas9
GTCATTCTA.CACATTCTG_1	ATF4-chr22-39521556-C-G	0	0	175		dCas9
GTCCACAAC.AGCAAGTCC_1	ATF4-chr22-39521556-C-G	0	0	114		dCas9
GTCCACAAC.AGTTAGGTC_1	ATF4-chr22-39521556-C-G	0	0	484		dCas9
GTCCACAAC.GAGTTAACT_1	ATF4-chr22-39521556-C-G	0	0	138		dCas9
GTCCACAAC.GTAGCTACA_1	ATF4-chr22-39521556-C-G	0	0	323		dCas9
GTCCTTCAT.CAAGTCGAA_1	ATF4-chr22-39521556-C-G	0	0	182		dCas9
GTCGACATT.TTAACGGAG_1	ATF4-chr22-39521556-C-G	0	0	46		dCas9
GTCGAGTAC.ATGAGGTAT_1	ATF4-chr22-39521556-C-G	0	0	128		dCas9
GTCGAGTAC.CACTGGTCC_1	ATF4-chr22-39521556-C-G	0	0	714		dCas9
GTCGAGTAC.GACCTTGTG_1	ATF4-chr22-39521556-C-G	0	0	38		dCas9
GTCGAGTAC.TCTATTAGG_1	ATF4-chr22-39521556-C-G	0	0	115		dCas9
GTCGAGTAC.TGAGAGGAC_1	ATF4-chr22-39521556-C-G	0	0	64		dCas9
GTCGAGTAC.TGGATTAGC_1	ATF4-chr22-39521556-C-G	0	0	482		dCas9
GTCGCAGGT.ACAATTCGG_1	ATF4-chr22-39521556-C-G	0	0	70		dCas9
GTCGTCGAC.ACGCTATGT_1	ATF4-chr22-39521556-C-G	0	0	17		dCas9
GTCGTGTTA.TCAACACTC_1	ATF4-chr22-39521556-C-G	0	0	717		dCas9
GTCTACCAA.GCCTTCCAT_1	ATF4-chr22-39521556-C-G	0	0	1113		dCas9
GTCTACCAA.GTTAGTCAA_1	ATF4-chr22-39521556-C-G	0	0	512		dCas9
GTCTGACGT.CCGCATCCT_1	ATF4-chr22-39521556-C-G	0	0	949		dCas9
GTCTGAGCC.GACCTTGTG_1	ATF4-chr22-39521556-C-G	0	0	190		dCas9
GTCTTCATA.CAGGAGCCT_1	ATF4-chr22-39521556-C-G	0	0	642		dCas9
GTCTTCTCG.TACGTTGGA_1	ATF4-chr22-39521556-C-G	0	0	218		dCas9
GTGAACCAC.ACCGTCCTA_1	ATF4-chr22-39521556-C-G	0	0	522		dCas9
GTGAACCAC.CCAAGTCGA_1	ATF4-chr22-39521556-C-G	0	0	49		dCas9
GTGAACCAC.CTAGAGGTA_1	ATF4-chr22-39521556-C-G	0	0	144		dCas9
GTGAATGCC.CGCGCACAT_1	ATF4-chr22-39521556-C-G	0	0	113		dCas9
GTGAATGCC.GAGTATCGC_1	ATF4-chr22-39521556-C-G	0	0	189		dCas9
GTGAATGCC.GCTGATGTC_1	ATF4-chr22-39521556-C-G	0	0	142		dCas9
GTGAATGCC.TTACACCTT_1	ATF4-chr22-39521556-C-G	0	0	16		dCas9
GTGAATGCC.TTCCGAGCG_1	ATF4-chr22-39521556-C-G	0	0	32		dCas9
GTGACGTAA.AAGTTCTCT_1	ATF4-chr22-39521556-C-G	0	0	1152		dCas9
GTGACGTAA.TTATGAGGA_1	ATF4-chr22-39521556-C-G	0	0	222		dCas9
GTGACTCTC.TTCATTCGC_1	ATF4-chr22-39521556-C-G	0	0	575		dCas9
GTGAGGACG.ACGGACCAT_1	ATF4-chr22-39521556-C-G	0	0	127		dCas9
GTGAGGACG.ATCACTTCC_1	ATF4-chr22-39521556-C-G	0	0	1471		dCas9
GTGAGGACG.GGAGACACA_1	ATF4-chr22-39521556-C-G	0	0	406		dCas9
GTGAGGACG.GTAACCATA_1	ATF4-chr22-39521556-C-G	0	0	256		dCas9
GTGAGGACG.TGTGCAGTA_1	ATF4-chr22-39521556-C-G	0	0	1265		dCas9
GTGATGTGC.GATGCGGTT_1	ATF4-chr22-39521556-C-G	0	0	103		dCas9
GTGATGTGC.TCCAATCAT_1	ATF4-chr22-39521556-C-G	0	0	452		dCas9
GTGCACGAG.CTGTCACTT_1	ATF4-chr22-39521556-C-G	0	0	125		dCas9
GTGCCATGA.CTAGAGTCG_1	ATF4-chr22-39521556-C-G	0	0	54		dCas9
GTGCTAAGC.CCTGCTCCA_1	ATF4-chr22-39521556-C-G	0	0	234		dCas9
GTGCTAAGC.TAAGCCATT_1	ATF4-chr22-39521556-C-G	0	0	914		dCas9
GTGCTCGGA.TACCTCACT_1	ATF4-chr22-39521556-C-G	0	0	31		dCas9
GTGCTCGGA.TGTAGGTTA_1	ATF4-chr22-39521556-C-G	0	0	930		dCas9
GTGCTCTTG.GAGTGTGCC_1	ATF4-chr22-39521556-C-G	0	0	129		dCas9
GTGCTGACT.CACCTTCCT_1	ATF4-chr22-39521556-C-G	0	0	869		dCas9
GTGGACTGG.ATCAGAAGC_1	ATF4-chr22-39521556-C-G	0	0	525		dCas9
GTGGACTGG.TCCACGTGC_1	ATF4-chr22-39521556-C-G		0	2		dCas9
GTGGAGGTC.CTAACCGGT_1	ATF4-chr22-39521556-C-G	0	0	442		dCas9
GTGGAGGTC.GAGCCATCC_1	ATF4-chr22-39521556-C-G	0	0	318		dCas9
GTGGAGGTC.TTCGCATCC_1	ATF4-chr22-39521556-C-G	0	0	280		dCas9
GTGGATAAG.GAACCAGTT_1	ATF4-chr22-39521556-C-G	0	0	226		dCas9
GTGGTTACC.AGCGGTCTA_1	ATF4-chr22-39521556-C-G	0	0	606		dCas9
GTGGTTACC.TTGGAGAAC_1	ATF4-chr22-39521556-C-G	0	0	268		dCas9
GTGTACCGT.TCTTAAGTG_1	ATF4-chr22-39521556-C-G	0	0	513		dCas9
GTGTCACAC.ACAAGGTAC_1	ATF4-chr22-39521556-C-G	0	0	146		dCas9
GTGTCACAC.ATGCCTTCA_1	ATF4-chr22-39521556-C-G	0	0	35		dCas9
GTGTCACAC.CACACCACA_1	ATF4-chr22-39521556-C-G	0	0	432		dCas9
GTGTCCGTG.AGCACACCT_1	ATF4-chr22-39521556-C-G	0	0	26		dCas9
GTGTCTGGA.ACTCGCTGT_1	ATF4-chr22-39521556-C-G	0	0	173		dCas9
GTGTCTGGA.ATTCGCTTA_1	ATF4-chr22-39521556-C-G	0	0	520		dCas9
GTGTCTGGA.CTATTCCGT_1	ATF4-chr22-39521556-C-G	0	0	480		dCas9
GTGTTCCAG.GGTAGTGTT_1	ATF4-chr22-39521556-C-G	0	0	76		dCas9
GTGTTCCAG.TTAGCGTCT_1	ATF4-chr22-39521556-C-G	0	0	659		dCas9
GTGTTGGAA.GTAGAGAGC_1	ATF4-chr22-39521556-C-G	0	0	389		dCas9
GTGTTGGAA.TCAAGGAGT_1	ATF4-chr22-39521556-C-G	0	0	1038		dCas9
GTTAATTCG.AACGAGGTG_1	ATF4-chr22-39521556-C-G	0	0	103		dCas9
GTTAATTCG.ACCGAGTAG_1	ATF4-chr22-39521556-C-G	0	0	353		dCas9
GTTAATTCG.ATTGATCAC_1	ATF4-chr22-39521556-C-G	0	0	439		dCas9
GTTACTACT.GCCAACAAT_1	ATF4-chr22-39521556-C-G	0	0	570		dCas9
GTTAGTCAA.CAGTGCCAT_1	ATF4-chr22-39521556-C-G	0	0	390		dCas9
GTTATCGAT.ACTCTGCTC_1	ATF4-chr22-39521556-C-G	0	0	227		dCas9
GTTCCAACA.GGTGAGTTC_1	ATF4-chr22-39521556-C-G	0	0	507		dCas9
GTTCCAACA.TACAACACC_1	ATF4-chr22-39521556-C-G	0	0	586		dCas9
GTTGACCAT.CGTGTGTGG_1	ATF4-chr22-39521556-C-G	0	0	193		dCas9
GTTGACCAT.GGATCAATG_1	ATF4-chr22-39521556-C-G	0	0	351		dCas9
GTTGACCAT.TCAGAGCGT_1	ATF4-chr22-39521556-C-G	0	0	82		dCas9
GTTGACCAT.TGGAGAACC_1	ATF4-chr22-39521556-C-G	0	0	663		dCas9
TAACACATC.ATGCCTGTC_1	ATF4-chr22-39521556-C-G	0	0	722		dCas9
TAACACATC.CCGAGTACT_1	ATF4-chr22-39521556-C-G	0	0	71		dCas9
TAACACATC.TAACGTGTC_1	ATF4-chr22-39521556-C-G	0	0	349		dCas9
TAACACGAG.AGACATATC_1	ATF4-chr22-39521556-C-G	0	0	1190		dCas9
TAACACGAG.ATCAAGAGA_1	ATF4-chr22-39521556-C-G	0	0	428		dCas9
TAACATTGG.AGACGGAGG_1	ATF4-chr22-39521556-C-G	0	0	491		dCas9
TAACATTGG.GGTTAACAG_1	ATF4-chr22-39521556-C-G	0	0	450		dCas9
TAACATTGG.TACGGTCGT_1	ATF4-chr22-39521556-C-G	0	0	770		dCas9
TAACATTGG.TAGTAACGG_1	ATF4-chr22-39521556-C-G	0	0	288		dCas9
TAACATTGG.TCAGAGCGT_1	ATF4-chr22-39521556-C-G	0	0	522		dCas9
TAACCGTGA.AACAACTGG_1	ATF4-chr22-39521556-C-G	0	0	201		dCas9
TAACCGTGA.CACACCACA_1	ATF4-chr22-39521556-C-G	0	0	36		dCas9
TAACCGTGA.CCGAAGCGT_1	ATF4-chr22-39521556-C-G	0	0	55		dCas9
TAACCGTGA.GTTAATTCG_1	ATF4-chr22-39521556-C-G	0	0	25		dCas9
TAACGTGTC.ACATCGTCC_1	ATF4-chr22-39521556-C-G	0	0	63		dCas9
TAACTCCGA.GATAAGCTG_1	ATF4-chr22-39521556-C-G	0	0	317		dCas9
TAAGCACTA.GTTAGAGAC_1	ATF4-chr22-39521556-C-G	0	0	345		dCas9
TAAGCCATT.AGCCAGGAC_1	ATF4-chr22-39521556-C-G	0	0	70		dCas9
TAAGCCATT.CCTGTCATT_1	ATF4-chr22-39521556-C-G	0	0	428		dCas9
TAAGCCATT.TAGTTGACG_1	ATF4-chr22-39521556-C-G	0	0	364		dCas9
TAAGGTGAT.TATCGAGCC_1	ATF4-chr22-39521556-C-G	0	0	322		dCas9
TAAGTACAC.ATGTCGCCT_1	ATF4-chr22-39521556-C-G	0	0	301		dCas9
TAAGTACAC.TCTCAGGAT_1	ATF4-chr22-39521556-C-G	0	0	330		dCas9
TAAGTGTAG.CATGTGAAC_1	ATF4-chr22-39521556-C-G	0	0	1497		dCas9
TAATCACGC.AAGACGAAG_1	ATF4-chr22-39521556-C-G	0	0	273		dCas9
TAATCACGC.CTTATCTCA_1	ATF4-chr22-39521556-C-G	0	0	793		dCas9
TAATCACGC.GACCGTAGT_1	ATF4-chr22-39521556-C-G	0	0	83		dCas9
TAATCACGC.TTCGCATCC_1	ATF4-chr22-39521556-C-G	0	0	337		dCas9
TAATCTGGA.ACATTCCAC_1	ATF4-chr22-39521556-C-G	0	0	522		dCas9
TAATCTGGA.CTGCAGAGC_1	ATF4-chr22-39521556-C-G	0	0	431		dCas9
TAATGTAGC.AGTTGAGCG_1	ATF4-chr22-39521556-C-G	0	0	51		dCas9
TAATGTAGC.CACCTAGCG_1	ATF4-chr22-39521556-C-G	0	0	575		dCas9
TAATGTAGC.CTTGGATCA_1	ATF4-chr22-39521556-C-G	0	0	224		dCas9
TAATTCGTG.CAACGATCG_1	ATF4-chr22-39521556-C-G	0	0	922		dCas9
TAATTCGTG.CACTTCCTT_1	ATF4-chr22-39521556-C-G	0	0	861		dCas9
TAATTCGTG.GTCTGACGT_1	ATF4-chr22-39521556-C-G	0	0	330		dCas9
TACAACACC.CATCTCACG_1	ATF4-chr22-39521556-C-G	0	0	407		dCas9
TACAAGAGG.CCTAGCAAT_1	ATF4-chr22-39521556-C-G	0	0	187		dCas9
TACAGGACT.AAGTAGGAC_1	ATF4-chr22-39521556-C-G	0	0	217		dCas9
TACAGGACT.GTACAATGC_1	ATF4-chr22-39521556-C-G	0	0	605		dCas9
TACAGGACT.GTCAACTGA_1	ATF4-chr22-39521556-C-G	0	0	654		dCas9
TACAGTTAG.AGCACACCT_1	ATF4-chr22-39521556-C-G	0	0	1446		dCas9
TACAGTTAG.ATGTGAGAC_1	ATF4-chr22-39521556-C-G	0	0	536		dCas9
TACAGTTAG.ATTCACCTC_1	ATF4-chr22-39521556-C-G	0	0	600		dCas9
TACATGCAC.TACTCGCTG_1	ATF4-chr22-39521556-C-G	0	0	393		dCas9
TACCGATTG.CAAGCGCAT_1	ATF4-chr22-39521556-C-G	0	0	228		dCas9
TACCGATTG.GATCGCACT_1	ATF4-chr22-39521556-C-G	0	0	25		dCas9
TACCGCGTT.ATAAGACAG_1	ATF4-chr22-39521556-C-G	0	0	14		dCas9
TACCGCGTT.CTCAGCTGG_1	ATF4-chr22-39521556-C-G	0	0	329		dCas9
TACCTATCC.ACAAGAATG_1	ATF4-chr22-39521556-C-G	0	0	580		dCas9
TACCTATCC.CTGCGTCAC_1	ATF4-chr22-39521556-C-G	0	0	430		dCas9
TACCTCACT.ATTAGCCAC_1	ATF4-chr22-39521556-C-G	0	0	249		dCas9
TACCTCACT.ATTGATTGG_1	ATF4-chr22-39521556-C-G	0	0	36		dCas9
TACCTCACT.CATCTCACG_1	ATF4-chr22-39521556-C-G	0	0	222		dCas9
TACCTCACT.TGAACGGTT_1	ATF4-chr22-39521556-C-G	0	0	246		dCas9
TACCTCCTC.TGGTTATAC_1	ATF4-chr22-39521556-C-G	0	0	69		dCas9
TACGAACTC.ATCTCTGCT_1	ATF4-chr22-39521556-C-G	0	0	126		dCas9
TACGAACTC.TCGTGCCAC_1	ATF4-chr22-39521556-C-G	0	0	761		dCas9
TACGAACTC.TTGTCAACC_1	ATF4-chr22-39521556-C-G	0	0	483		dCas9
TACGACCAT.ATCCTCCGA_1	ATF4-chr22-39521556-C-G	0	0	313		dCas9
TACGACCAT.CCATCACGA_1	ATF4-chr22-39521556-C-G	0	0	643		dCas9
TACGACCAT.TAGGAGGAT_1	ATF4-chr22-39521556-C-G	0	0	1361		dCas9
TACGAGTGA.AACTGATTC_1	ATF4-chr22-39521556-C-G	0	0	140		dCas9
TACGAGTGA.ACTCCGTCG_1	ATF4-chr22-39521556-C-G	0	0	407		dCas9
TACGAGTGA.ACTCGAGTC_1	ATF4-chr22-39521556-C-G	0	0	480		dCas9
TACGAGTGA.GACGCCGTA_1	ATF4-chr22-39521556-C-G	0	0	800		dCas9
TACGAGTGA.TAGCGCAGC_1	ATF4-chr22-39521556-C-G	0	0	545		dCas9
TACGGTCGT.ACATCGTCC_1	ATF4-chr22-39521556-C-G	0	0	96		dCas9
TACGGTCGT.ACCTGCAGA_1	ATF4-chr22-39521556-C-G	0	0	91		dCas9
TACGGTCGT.ATTCATGTG_1	ATF4-chr22-39521556-C-G	0	0	394		dCas9
TACGGTCGT.CATCCTCTC_1	ATF4-chr22-39521556-C-G	0	0	24		dCas9
TACGTTACC.GAACATGAC_1	ATF4-chr22-39521556-C-G	0	0	470		dCas9
TACGTTGGA.TACTTCCAG_1	ATF4-chr22-39521556-C-G	0	0	573		dCas9
TACTAGTAG.CCGCATCCT_1	ATF4-chr22-39521556-C-G	0	0	67		dCas9
TACTAGTAG.GTACGCGAT_1	ATF4-chr22-39521556-C-G	0	0	158		dCas9
TACTCGACC.CAGTCCTAA_1	ATF4-chr22-39521556-C-G	0	0	578		dCas9
TACTCGACC.TTAGGAAGG_1	ATF4-chr22-39521556-C-G	0	0	375		dCas9
TACTCGACC.TTCATCCAA_1	ATF4-chr22-39521556-C-G	0	0	529		dCas9
TACTGATGA.TGTGAGTAT_1	ATF4-chr22-39521556-C-G	0	0	777		dCas9
TACTTACCA.AACTTGTCG_1	ATF4-chr22-39521556-C-G	0	0	746		dCas9
TACTTACCA.AATCTCCTA_1	ATF4-chr22-39521556-C-G	0	0	337		dCas9
TACTTACCA.CTCATGCCA_1	ATF4-chr22-39521556-C-G	0	0	94		dCas9
TAGACACGT.AGGTCCGTC_1	ATF4-chr22-39521556-C-G	0	0	227		dCas9
TAGACCGCA.ATAGCTTGC_1	ATF4-chr22-39521556-C-G	0	0	716		dCas9
TAGAGACTA.TGACCAAGT_1	ATF4-chr22-39521556-C-G	0	0	918		dCas9
TAGAGCCAG.ATGCAGTTC_1	ATF4-chr22-39521556-C-G	0	0	279		dCas9
TAGAGCCAG.CAGGTTGTC_1	ATF4-chr22-39521556-C-G	0	0	551		dCas9
TAGAGCCAG.GAACGCTGT_1	ATF4-chr22-39521556-C-G	0	0	298		dCas9
TAGAGCCAG.GAAGTGTGA_1	ATF4-chr22-39521556-C-G	0	0	193		dCas9
TAGATAGCC.GTGCTAAGC_1	ATF4-chr22-39521556-C-G	0	0	175		dCas9
TAGATAGCC.TTCTCCACA_1	ATF4-chr22-39521556-C-G	0	0	345		dCas9
TAGATCTGT.TCGTTCTCC_1	ATF4-chr22-39521556-C-G	0	0	120		dCas9
TAGCACACG.CACCTACGC_1	ATF4-chr22-39521556-C-G	0	0	277		dCas9
TAGCACACG.CTCCTATCT_1	ATF4-chr22-39521556-C-G	0	0	119		dCas9
TAGCACTAT.CCGCACTCA_1	ATF4-chr22-39521556-C-G	0	0	71		dCas9
TAGCACTAT.GGAGTACAG_1	ATF4-chr22-39521556-C-G	0	0	55		dCas9
TAGCCTTGT.AAGGATCGT_1	ATF4-chr22-39521556-C-G	0	0	94		dCas9
TAGCGAGAA.CTGCGTCAC_1	ATF4-chr22-39521556-C-G	0	0	261		dCas9
TAGCGCAGC.AACAGCAGT_1	ATF4-chr22-39521556-C-G	0	0	645		dCas9
TAGCTAAGA.CGTTGATCC_1	ATF4-chr22-39521556-C-G	0	0	261		dCas9
TAGCTAAGA.GCACCATCG_1	ATF4-chr22-39521556-C-G	0	0	597		dCas9
TAGCTAAGA.TATCAGTGC_1	ATF4-chr22-39521556-C-G	0	0	1227		dCas9
TAGCTGTTG.GGATCAGGT_1	ATF4-chr22-39521556-C-G	0	0	488		dCas9
TAGGAGCTA.CCGAGCTGA_1	ATF4-chr22-39521556-C-G	0	0	412		dCas9
TAGGAGCTA.CCTGTCATT_1	ATF4-chr22-39521556-C-G	0	0	347		dCas9
TAGGAGCTA.GACCGTAGT_1	ATF4-chr22-39521556-C-G	0	0	679		dCas9
TAGGAGGAT.ACAGCGTAT_1	ATF4-chr22-39521556-C-G	0	0	176		dCas9
TAGGAGGAT.CCATTCTGC_1	ATF4-chr22-39521556-C-G	0	0	71		dCas9
TAGGAGGAT.CCTTATCCG_1	ATF4-chr22-39521556-C-G	0	0	510		dCas9
TAGGAGGAT.CGTATTCCT_1	ATF4-chr22-39521556-C-G	0	0	1650		dCas9
TAGGAGGAT.GGAGCTCAA_1	ATF4-chr22-39521556-C-G	0	0	1565		dCas9
TAGGAGGAT.GTCGTGTTA_1	ATF4-chr22-39521556-C-G	0	0	645		dCas9
TAGGATGCC.ACCGTACGC_1	ATF4-chr22-39521556-C-G	0	0	469		dCas9
TAGGATGCC.CACAACGCT_1	ATF4-chr22-39521556-C-G	0	0	1003		dCas9
TAGGATTAG.CAACGATCG_1	ATF4-chr22-39521556-C-G	0	0	79		dCas9
TAGGATTAG.GTAGCATAC_1	ATF4-chr22-39521556-C-G	0	0	456		dCas9
TAGGATTAG.TATGAGACC_1	ATF4-chr22-39521556-C-G	0	0	68		dCas9
TAGGTTAGT.AACGAGAAT_1	ATF4-chr22-39521556-C-G	0	0	256		dCas9
TAGGTTAGT.ATCAAGCAT_1	ATF4-chr22-39521556-C-G	0	0	1041		dCas9
TAGTAACGG.ATTGACACG_1	ATF4-chr22-39521556-C-G	0	0	411		dCas9
TAGTAACGG.CGCATCTAC_1	ATF4-chr22-39521556-C-G	0	0	148		dCas9
TAGTAACGG.TGCATACAT_1	ATF4-chr22-39521556-C-G	0	0	17		dCas9
TAGTACGTA.GTGGACTGG_1	ATF4-chr22-39521556-C-G	0	0	134		dCas9
TAGTAGTCT.GGAGACACA_1	ATF4-chr22-39521556-C-G	0	0	665		dCas9
TAGTAGTCT.GGTAGTGTT_1	ATF4-chr22-39521556-C-G	0	0	285		dCas9
TAGTCAGAC.CTTGATCTA_1	ATF4-chr22-39521556-C-G	0	0	411		dCas9
TAGTCAGAC.GTAGAAGTT_1	ATF4-chr22-39521556-C-G	0	0	860		dCas9
TAGTCAGAC.TCGTAATAG_1	ATF4-chr22-39521556-C-G	0	0	317		dCas9
TAGTCGCAT.AAGGAAGTC_1	ATF4-chr22-39521556-C-G	0	0	53		dCas9
TAGTGATCC.TGAGTGACT_1	ATF4-chr22-39521556-C-G	0	0	402		dCas9
TAGTGCACT.TGACGGTTG_1	ATF4-chr22-39521556-C-G	0	0	1049		dCas9
TATAATCGC.TGCGTATCT_1	ATF4-chr22-39521556-C-G	0	0	1987		dCas9
TATACCACT.CAAGCCTCG_1	ATF4-chr22-39521556-C-G	0	0	987		dCas9
TATACCACT.CACACCTGT_1	ATF4-chr22-39521556-C-G	0	0	227		dCas9
TATACGGAT.TGTGGTCCT_1	ATF4-chr22-39521556-C-G	0	0	80		dCas9
TATAGTGCG.CAGCTAGTT_1	ATF4-chr22-39521556-C-G	0	0	54		dCas9
TATCAGTGC.CCATAAGTA_1	ATF4-chr22-39521556-C-G	0	0	180		dCas9
TATCAGTGC.TGACAAGTT_1	ATF4-chr22-39521556-C-G	0	0	880		dCas9
TATCAGTGC.TGAGAGGAC_1	ATF4-chr22-39521556-C-G	0	0	79		dCas9
TATCATGCT.AATGCTGAT_1	ATF4-chr22-39521556-C-G	0	0	129		dCas9
TATCATGCT.GATTAGTGT_1	ATF4-chr22-39521556-C-G	0	0	82		dCas9
TATCCTCAG.TTCCTAAGG_1	ATF4-chr22-39521556-C-G		0	3		dCas9
TATCGAGCC.ATAGAGCAG_1	ATF4-chr22-39521556-C-G	0	0	719		dCas9
TATCTAGGT.TTGTCAACC_1	ATF4-chr22-39521556-C-G	0	0	308		dCas9
TATGAAGAC.AACGCATTG_1	ATF4-chr22-39521556-C-G	0	0	82		dCas9
TATGAAGAC.CAACCTGGT_1	ATF4-chr22-39521556-C-G	0	0	524		dCas9
TATGAAGAC.CCTGCGTTA_1	ATF4-chr22-39521556-C-G	0	0	293		dCas9
TATGAAGAC.GATAGTTCT_1	ATF4-chr22-39521556-C-G	0	0	1526		dCas9
TATGAAGAC.TGCCACCGA_1	ATF4-chr22-39521556-C-G	0	0	612		dCas9
TATGAAGAC.TTAACGGAG_1	ATF4-chr22-39521556-C-G	0	0	802		dCas9
TATGACCGA.AGTAGAGGA_1	ATF4-chr22-39521556-C-G	0	0	302		dCas9
TATGACCGA.CTCTACGCA_1	ATF4-chr22-39521556-C-G	0	0	330		dCas9
TATGACCGA.CTGATGCAC_1	ATF4-chr22-39521556-C-G	0	0	142		dCas9
TATGATGTG.CTGCAGAGC_1	ATF4-chr22-39521556-C-G	0	0	65		dCas9
TATGATGTG.TTAGCGTCT_1	ATF4-chr22-39521556-C-G	0	0	40		dCas9
TATGGTTGG.AGGATGCGT_1	ATF4-chr22-39521556-C-G	0	0	1658		dCas9
TATGGTTGG.CAGCGACGT_1	ATF4-chr22-39521556-C-G	0	0	79		dCas9
TATTACAGC.AAGTTGCCA_1	ATF4-chr22-39521556-C-G	0	0	222		dCas9
TATTACAGC.CTATACTAG_1	ATF4-chr22-39521556-C-G	0	0	46		dCas9
TATTACAGC.GTAAGGTCC_1	ATF4-chr22-39521556-C-G	0	0	105		dCas9
TATTACAGC.TCGCCAAGC_1	ATF4-chr22-39521556-C-G	0	0	59		dCas9
TATTACTCG.CATATGTCG_1	ATF4-chr22-39521556-C-G	0	0	729		dCas9
TATTACTCG.CTTCTGAGT_1	ATF4-chr22-39521556-C-G	0	0	287		dCas9
TATTCAACG.GATGTCTAG_1	ATF4-chr22-39521556-C-G	0	0	280		dCas9
TATTCAACG.TTGCCAGAT_1	ATF4-chr22-39521556-C-G	0	0	1001		dCas9
TATTGCTAC.CACTAGACT_1	ATF4-chr22-39521556-C-G	0	0	61		dCas9
TATTGCTAC.CCGATACCG_1	ATF4-chr22-39521556-C-G	0	0	214		dCas9
TCAAGGAGT.GCTACAATG_1	ATF4-chr22-39521556-C-G	0	0	376		dCas9
TCAAGGTCG.AGGATCATG_1	ATF4-chr22-39521556-C-G	0	0	113		dCas9
TCAAGGTCG.GATTCTCGG_1	ATF4-chr22-39521556-C-G	0	0	144		dCas9
TCAAGGTCG.GGTAATCTA_1	ATF4-chr22-39521556-C-G	0	0	1070		dCas9
TCAATGGAC.CCTTAACAT_1	ATF4-chr22-39521556-C-G	0	0	523		dCas9
TCACACTGC.GTATCCTGC_1	ATF4-chr22-39521556-C-G	0	0	189		dCas9
TCACAGGTA.CTTCTGAGT_1	ATF4-chr22-39521556-C-G	0	0	1691		dCas9
TCACATACT.AAGCCAAGT_1	ATF4-chr22-39521556-C-G	0	0	62		dCas9
TCACATACT.ACGTGTAGT_1	ATF4-chr22-39521556-C-G	0	0	228		dCas9
TCACATACT.GACCGGTAG_1	ATF4-chr22-39521556-C-G	0	0	311		dCas9
TCACATACT.TGAGTGACT_1	ATF4-chr22-39521556-C-G	0	0	1067		dCas9
TCACGACAA.AGATATGGA_1	ATF4-chr22-39521556-C-G	0	0	169		dCas9
TCACGACAA.GATATATCC_1	ATF4-chr22-39521556-C-G	0	0	475		dCas9
TCACTACGT.TTGCCAGAT_1	ATF4-chr22-39521556-C-G	0	0	464		dCas9
TCACTCGCT.ATCCACAGT_1	ATF4-chr22-39521556-C-G	0	0	222		dCas9
TCACTCGCT.GTCACTATG_1	ATF4-chr22-39521556-C-G	0	0	77		dCas9
TCACTCGCT.GTGTCCGTG_1	ATF4-chr22-39521556-C-G	0	0	24		dCas9
TCACTCGCT.TTGTTAGAG_1	ATF4-chr22-39521556-C-G	0	0	520		dCas9
TCAGACAAG.ATGAGGTAT_1	ATF4-chr22-39521556-C-G	0	0	500		dCas9
TCAGACAAG.CACATATCA_1	ATF4-chr22-39521556-C-G	0	0	53		dCas9
TCAGAGCGT.ACACCACAT_1	ATF4-chr22-39521556-C-G	0	0	560		dCas9
TCAGAGCGT.CATCCACCG_1	ATF4-chr22-39521556-C-G	0	0	794		dCas9
TCAGAGCGT.GAGCCATCC_1	ATF4-chr22-39521556-C-G	0	0	40		dCas9
TCAGAGTCA.ACGTCTATG_1	ATF4-chr22-39521556-C-G	0	0	550		dCas9
TCAGCGACC.TACTTCCAG_1	ATF4-chr22-39521556-C-G	0	0	65		dCas9
TCAGCTCAG.CTTGCGACC_1	ATF4-chr22-39521556-C-G	0	0	68		dCas9
TCAGGACTG.AGGTGTACA_1	ATF4-chr22-39521556-C-G	0	0	1378		dCas9
TCAGGACTG.TAAGTACAC_1	ATF4-chr22-39521556-C-G	0	0	198		dCas9
TCAGGTGCA.GTATTACTG_1	ATF4-chr22-39521556-C-G	0	0	516		dCas9
TCAGGTGCA.TACTCGACC_1	ATF4-chr22-39521556-C-G	0	0	533		dCas9
TCAGTAAGC.CCTCTTGTA_1	ATF4-chr22-39521556-C-G	0	0	123		dCas9
TCAGTAAGC.CTTCCTGAT_1	ATF4-chr22-39521556-C-G	0	0	101		dCas9
TCAGTGTTC.CGGAATGCA_1	ATF4-chr22-39521556-C-G	0	0	226		dCas9
TCAGTGTTC.CTTCCGTGG_1	ATF4-chr22-39521556-C-G	0	0	615		dCas9
TCATATCGC.CTGCAGAGC_1	ATF4-chr22-39521556-C-G	0	0	48		dCas9
TCATATCGC.GTCTGAGCC_1	ATF4-chr22-39521556-C-G	0	0	125		dCas9
TCATATCGC.TTACACCTT_1	ATF4-chr22-39521556-C-G	0	0	27		dCas9
TCATCAGAG.TGAACTTGC_1	ATF4-chr22-39521556-C-G	0	0	1283		dCas9
TCATCAGAG.TGCCAGACG_1	ATF4-chr22-39521556-C-G	0	0	72		dCas9
TCATCAGAG.TTGATGAGT_1	ATF4-chr22-39521556-C-G	0	0	170		dCas9
TCATCATCT.ACCATCTAA_1	ATF4-chr22-39521556-C-G	0	0	660		dCas9
TCATCATCT.TCTAATACC_1	ATF4-chr22-39521556-C-G	0	0	241		dCas9
TCATCTGTC.AGTCGTCCG_1	ATF4-chr22-39521556-C-G	0	0	888		dCas9
TCATCTGTC.CTTCTATGA_1	ATF4-chr22-39521556-C-G	0	0	69		dCas9
TCATGCAGG.CTGTGCTCA_1	ATF4-chr22-39521556-C-G	0	0	932		dCas9
TCCAACGTG.AAGTTGCCA_1	ATF4-chr22-39521556-C-G	0	0	571		dCas9
TCCAAGTAA.TTAGGAAGG_1	ATF4-chr22-39521556-C-G	0	0	352		dCas9
TCCACCGGT.TGGTCGCTA_1	ATF4-chr22-39521556-C-G	0	0	566		dCas9
TCCACCTCA.ACCGGTTAC_1	ATF4-chr22-39521556-C-G	0	0	243		dCas9
TCCACCTCA.CCTGACCTC_1	ATF4-chr22-39521556-C-G	0	0	132		dCas9
TCCACCTCA.TGCGTATCT_1	ATF4-chr22-39521556-C-G	0	0	1034		dCas9
TCCACGTGC.AGCAAGTCC_1	ATF4-chr22-39521556-C-G	0	0	779		dCas9
TCCACGTGC.ATGGTTCGA_1	ATF4-chr22-39521556-C-G	0	0	1128		dCas9
TCCAGAACG.CGTGGTACC_1	ATF4-chr22-39521556-C-G	0	0	197		dCas9
TCCAGAACG.TCAAGGAGT_1	ATF4-chr22-39521556-C-G	0	0	86		dCas9
TCCAGCAGC.CCGACGTCA_1	ATF4-chr22-39521556-C-G	0	0	723		dCas9
TCCAGCAGC.CCTCTCTAG_1	ATF4-chr22-39521556-C-G	0	0	694		dCas9
TCCAGCAGC.CTCTAGTAA_1	ATF4-chr22-39521556-C-G	0	0	178		dCas9
TCCATCATT.AGTCAGTTG_1	ATF4-chr22-39521556-C-G	0	0	1244		dCas9
TCCATCATT.ATCCAGCTG_1	ATF4-chr22-39521556-C-G	0	0	56		dCas9
TCCGATAAC.TGGAGAACC_1	ATF4-chr22-39521556-C-G	0	0	2382		dCas9
TCCGATCTG.CATGGTCGA_1	ATF4-chr22-39521556-C-G	0	0	44		dCas9
TCCGATCTG.CGAGCCGTT_1	ATF4-chr22-39521556-C-G	0	0	486		dCas9
TCCGGAGCT.ACTTCTAAC_1	ATF4-chr22-39521556-C-G	0	0	212		dCas9
TCCTCGTCG.GACAGGTTA_1	ATF4-chr22-39521556-C-G	0	0	830		dCas9
TCCTCTAGT.GGATACAAT_1	ATF4-chr22-39521556-C-G	0	0	1114		dCas9
TCCTGAGAC.CGTTCGTAC_1	ATF4-chr22-39521556-C-G	0	0	210		dCas9
TCCTGTGGA.TCCACCGGT_1	ATF4-chr22-39521556-C-G	0	0	894		dCas9
TCCTTAGGT.CTGATCAAG_1	ATF4-chr22-39521556-C-G	0	0	131		dCas9
TCCTTCAAC.ACACTAACG_1	ATF4-chr22-39521556-C-G	0	0	322		dCas9
TCCTTCAAC.TAGTGCACT_1	ATF4-chr22-39521556-C-G	0	0	553		dCas9
TCCTTCAAC.TGTCTACAC_1	ATF4-chr22-39521556-C-G	0	0	341		dCas9
TCCTTCGTA.CACGTCATA_1	ATF4-chr22-39521556-C-G	0	0	514		dCas9
TCCTTCGTA.CATCCACCG_1	ATF4-chr22-39521556-C-G	0	0	333		dCas9
TCGAATAGA.ATTAGCGGT_1	ATF4-chr22-39521556-C-G	0	0	170		dCas9
TCGAATAGA.CACACCACA_1	ATF4-chr22-39521556-C-G	0	0	395		dCas9
TCGAATAGA.GCAATGAGA_1	ATF4-chr22-39521556-C-G	0	0	495		dCas9
TCGCAAGCA.ACGCTCTTA_1	ATF4-chr22-39521556-C-G	0	0	260		dCas9
TCGCAAGCA.CAGCGACGT_1	ATF4-chr22-39521556-C-G	0	0	865		dCas9
TCGCAAGCA.TGTCGTGAG_1	ATF4-chr22-39521556-C-G	0	0	514		dCas9
TCGCATTCG.AGCACCGTG_1	ATF4-chr22-39521556-C-G	0	0	472		dCas9
TCGCATTCG.CTTGCACAA_1	ATF4-chr22-39521556-C-G	0	0	55		dCas9
TCGCATTCG.GCGTATAGG_1	ATF4-chr22-39521556-C-G	0	0	772		dCas9
TCGCCAAGC.AATTGGTGA_1	ATF4-chr22-39521556-C-G	0	0	73		dCas9
TCGCGTCAT.GGAGCTCAA_1	ATF4-chr22-39521556-C-G	0	0	871		dCas9
TCGCGTCAT.TATACGTGG_1	ATF4-chr22-39521556-C-G	0	0	1058		dCas9
TCGCGTCAT.TTGTTAGAG_1	ATF4-chr22-39521556-C-G	0	0	693		dCas9
TCGCTGTAA.ATCATAGAC_1	ATF4-chr22-39521556-C-G	0	0	107		dCas9
TCGCTTAAC.ATCCATTAG_1	ATF4-chr22-39521556-C-G	0	0	216		dCas9
TCGCTTAAC.GGAATTCAC_1	ATF4-chr22-39521556-C-G	0	0	310		dCas9
TCGGAACGA.AGTGGAATG_1	ATF4-chr22-39521556-C-G	0	0	1773		dCas9
TCGGAACGA.ATAATGTGG_1	ATF4-chr22-39521556-C-G	0	0	42		dCas9
TCGGAACGA.TGATAGAGG_1	ATF4-chr22-39521556-C-G	0	0	55		dCas9
TCGGACAGT.AATACGTCT_1	ATF4-chr22-39521556-C-G	0	0	734		dCas9
TCGGTATCA.CTATACTAG_1	ATF4-chr22-39521556-C-G	0	0	306		dCas9
TCGGTATCA.TGAACGTCA_1	ATF4-chr22-39521556-C-G	0	0	318		dCas9
TCGTAATAG.ACGTGAATC_1	ATF4-chr22-39521556-C-G	0	0	577		dCas9
TCGTAATAG.CCATTACAG_1	ATF4-chr22-39521556-C-G	0	0	73		dCas9
TCGTAGGAA.CGATAGGTG_1	ATF4-chr22-39521556-C-G	0	0	39		dCas9
TCGTGACGT.AGTCTAAGC_1	ATF4-chr22-39521556-C-G	0	0	222		dCas9
TCGTGACGT.TGCCTGGTT_1	ATF4-chr22-39521556-C-G	0	0	76		dCas9
TCGTGCCAC.AGTAATCAG_1	ATF4-chr22-39521556-C-G	0	0	194		dCas9
TCGTGCCAC.CCACGCCAT_1	ATF4-chr22-39521556-C-G	0	0	499		dCas9
TCGTGCCAC.CCATACGAT_1	ATF4-chr22-39521556-C-G	0	0	800		dCas9
TCGTTCTCC.CTCCTGACG_1	ATF4-chr22-39521556-C-G	0	0	705		dCas9
TCGTTCTCC.TCGTGACGT_1	ATF4-chr22-39521556-C-G	0	0	172		dCas9
TCTACAGTT.TGTTAAGCC_1	ATF4-chr22-39521556-C-G	0	0	747		dCas9
TCTACATCC.CGTCAGCAC_1	ATF4-chr22-39521556-C-G	0	0	128		dCas9
TCTACATCC.TACATGCAC_1	ATF4-chr22-39521556-C-G	0	0	31		dCas9
TCTACGCAA.AATTCGGAA_1	ATF4-chr22-39521556-C-G	0	0	740		dCas9
TCTACGCAA.AGCACCGTG_1	ATF4-chr22-39521556-C-G	0	0	724		dCas9
TCTACGCAA.CGCAATCGA_1	ATF4-chr22-39521556-C-G	0	0	115		dCas9
TCTACGCAA.GAAGGATCA_1	ATF4-chr22-39521556-C-G	0	0	534		dCas9
TCTACGCAA.TTAGGAAGG_1	ATF4-chr22-39521556-C-G	0	0	47		dCas9
TCTAGGATG.ACAGCATCA_1	ATF4-chr22-39521556-C-G	0	0	507		dCas9
TCTAGGATG.ACGTGCTCG_1	ATF4-chr22-39521556-C-G	0	0	69		dCas9
TCTAGGATG.AGTTACAAG_1	ATF4-chr22-39521556-C-G	0	0	420		dCas9
TCTAGGATG.TTGTATCAC_1	ATF4-chr22-39521556-C-G	0	0	297		dCas9
[truncated: 5,386 more rows]

## Sheet: Fig3_S7_e
cell	ID	Genotype	VAF	DP	GQ	Type
AACAACCTA.GCCGTGAAC_1	MYH10-chr17-8622917-A-C	0	0	525		dCas9
AACAACCTA.GCTTCACTC_1	MYH10-chr17-8622917-A-C	0	0	299		dCas9
AACAACTGG.AGACTAGTA_1	MYH10-chr17-8622917-A-C	0	0	789		dCas9
AACAACTGG.CAGTCCTAA_1	MYH10-chr17-8622917-A-C	0	0	965		dCas9
AACAACTGG.TAGGTCAAC_1	MYH10-chr17-8622917-A-C	0	0	99		dCas9
AACAATGCA.CCAATGCCT_1	MYH10-chr17-8622917-A-C	0	0	331		dCas9
AACAGATCG.AGCGACACC_1	MYH10-chr17-8622917-A-C	0	0	145		dCas9
AACAGATCG.GCGACAACC_1	MYH10-chr17-8622917-A-C	0	0	139		dCas9
AACAGATCG.TGACCTCCT_1	MYH10-chr17-8622917-A-C	0	0	268		dCas9
AACAGCAGT.AGCCAGGAC_1	MYH10-chr17-8622917-A-C	0	0	21		dCas9
AACAGCAGT.TTGAGACGG_1	MYH10-chr17-8622917-A-C	0	0	408		dCas9
AACCATGGT.TTCCAATTC_1	MYH10-chr17-8622917-A-C	0	0	436		dCas9
AACCGCTGA.GTAGTGGAG_1	MYH10-chr17-8622917-A-C	0	0	294		dCas9
AACCGTGAG.GACGCCGTA_1	MYH10-chr17-8622917-A-C	0	0	389		dCas9
AACGAGGTG.GAGCGACTC_1	MYH10-chr17-8622917-A-C	0	0	145		dCas9
AACGAGGTG.TCAGTGCAA_1	MYH10-chr17-8622917-A-C	0	0	56		dCas9
AACGATGAC.ACACTGTGA_1	MYH10-chr17-8622917-A-C	0	0	250		dCas9
AACGATGAC.CCTTCGAGC_1	MYH10-chr17-8622917-A-C	0	0	610		dCas9
AACGCCTAC.AGATCTGAC_1	MYH10-chr17-8622917-A-C	0	0	155		dCas9
AACGCCTAC.ATAAGTTCG_1	MYH10-chr17-8622917-A-C	0	0	104		dCas9
AACGCTCAA.ACCATTCAC_1	MYH10-chr17-8622917-A-C	0	0	154		dCas9
AACGCTCAA.CGTGCTTGA_1	MYH10-chr17-8622917-A-C	0	0	258		dCas9
AACGGAGAT.GAATCACAT_1	MYH10-chr17-8622917-A-C	0	0	465		dCas9
AACGGTAGC.ACCATGTCT_1	MYH10-chr17-8622917-A-C	0	0	79		dCas9
AACGGTAGC.CTGATCCGA_1	MYH10-chr17-8622917-A-C	0	0	728		dCas9
AACGGTAGC.GCGAAGCTC_1	MYH10-chr17-8622917-A-C	0	0	232		dCas9
AACTAACTG.ACTCTCACA_1	MYH10-chr17-8622917-A-C	0	0	91		dCas9
AACTAACTG.GCAACCAAC_1	MYH10-chr17-8622917-A-C	0	0	533		dCas9
AACTCCATG.ACATTCCAC_1	MYH10-chr17-8622917-A-C	0	0	221		dCas9
AACTGATTC.GCGATGGTG_1	MYH10-chr17-8622917-A-C	0	0	1437		dCas9
AACTGCGAC.AACAGATCG_1	MYH10-chr17-8622917-A-C	0	0	43		dCas9
AACTGCGAC.TCCAGAACG_1	MYH10-chr17-8622917-A-C	0	0	265		dCas9
AACTTAGCT.CAATCAAGT_1	MYH10-chr17-8622917-A-C	0	0	241		dCas9
AACTTGTCG.AACAGATCG_1	MYH10-chr17-8622917-A-C	0	0	1433		dCas9
AACTTGTCG.TGACAAGTT_1	MYH10-chr17-8622917-A-C	0	0	72		dCas9
AACTTGTCG.TTGGAGAAC_1	MYH10-chr17-8622917-A-C	0	0	41		dCas9
AAGACGAAG.TGTCAACCT_1	MYH10-chr17-8622917-A-C	0	0	64		dCas9
AAGACTGGT.ATTGGTTCC_1	MYH10-chr17-8622917-A-C	0	0	148		dCas9
AAGACTGGT.TAGTCGCAT_1	MYH10-chr17-8622917-A-C	0	0	1183		dCas9
AAGAGAACT.CGACCATCA_1	MYH10-chr17-8622917-A-C	0	0	227		dCas9
AAGAGAGAG.CCGACTTGG_1	MYH10-chr17-8622917-A-C	0	0	45		dCas9
AAGAGAGAG.TATGAAGAC_1	MYH10-chr17-8622917-A-C	0	0	920		dCas9
AAGCAATCG.AAGACGAAG_1	MYH10-chr17-8622917-A-C	0	0	164		dCas9
AAGCAATCG.AGCTGCACT_1	MYH10-chr17-8622917-A-C	0	0	77		dCas9
AAGCAGCAT.GTACCTAAC_1	MYH10-chr17-8622917-A-C	0	0	186		dCas9
AAGCAGCAT.TAGACACGT_1	MYH10-chr17-8622917-A-C	0	0	55		dCas9
AAGCATTGC.ATCTAGGTT_1	MYH10-chr17-8622917-A-C	0	0	225		dCas9
AAGCATTGC.GAGTATCGC_1	MYH10-chr17-8622917-A-C	0	0	80		dCas9
AAGCCACAC.TAGCGAGAA_1	MYH10-chr17-8622917-A-C	0	0	620		dCas9
AAGCCACAC.TGGTAGCAG_1	MYH10-chr17-8622917-A-C	0	0	465		dCas9
AAGCTGAGG.CATGCCAGT_1	MYH10-chr17-8622917-A-C	0	0	459		dCas9
AAGCTGGTC.TCGTCCGAT_1	MYH10-chr17-8622917-A-C	0	0	496		dCas9
AAGGAACAG.GAACAACCA_1	MYH10-chr17-8622917-A-C	0	0	173		dCas9
AAGGAACAG.TAGACCGCA_1	MYH10-chr17-8622917-A-C	0	0	413		dCas9
AAGGAAGTC.CTGAGTAGC_1	MYH10-chr17-8622917-A-C	0	0	28		dCas9
AAGGATCGT.AGTAACGTA_1	MYH10-chr17-8622917-A-C	0	0	299		dCas9
AAGGTGCTG.CATGGTTAC_1	MYH10-chr17-8622917-A-C	0	0	264		dCas9
AAGGTGCTG.TAGGTCAAC_1	MYH10-chr17-8622917-A-C	0	0	167		dCas9
AAGTAGGAC.CAGTGAGGA_1	MYH10-chr17-8622917-A-C	0	0	31		dCas9
AAGTAGGAC.CCAGCCAAT_1	MYH10-chr17-8622917-A-C	0	0	175		dCas9
AAGTAGGAC.TACCGCGTT_1	MYH10-chr17-8622917-A-C	0	0	48		dCas9
AAGTCATGA.AGATCTTCA_1	MYH10-chr17-8622917-A-C	0	0	190		dCas9
AAGTTCTCT.GTCACAGAG_1	MYH10-chr17-8622917-A-C	0	0	247		dCas9
AATAACTCC.ACAGTATTG_1	MYH10-chr17-8622917-A-C	0	0	304		dCas9
AATAACTCC.CTGTGGTGG_1	MYH10-chr17-8622917-A-C	0	0	257		dCas9
AATACCTTG.CGAATGAGT_1	MYH10-chr17-8622917-A-C	0	0	866		dCas9
AATACCTTG.TATTACAGC_1	MYH10-chr17-8622917-A-C	0	0	40		dCas9
AATACCTTG.TGCAACTCT_1	MYH10-chr17-8622917-A-C	0	0	2087		dCas9
AATACGTCT.AGACGCCTG_1	MYH10-chr17-8622917-A-C	0	0	44		dCas9
AATACGTCT.TCAGTGCAA_1	MYH10-chr17-8622917-A-C	0	0	263		dCas9
AATACTCCG.CTCGTTCAC_1	MYH10-chr17-8622917-A-C	0	0	158		dCas9
AATAGACGC.CATCTCGAT_1	MYH10-chr17-8622917-A-C	0	0	82		dCas9
AATATCAGC.TGAACCAAT_1	MYH10-chr17-8622917-A-C	0	0	472		dCas9
AATATCGCT.AGCTTCGAT_1	MYH10-chr17-8622917-A-C	0	0	102		dCas9
AATATCGCT.GCGATGGTG_1	MYH10-chr17-8622917-A-C	0	0	389		dCas9
AATATCGCT.TGCTTACGG_1	MYH10-chr17-8622917-A-C	0	0	42		dCas9
AATCAGGAG.GAGGTCCTT_1	MYH10-chr17-8622917-A-C	0	0	381		dCas9
AATCAGGAG.TCGTGCCAC_1	MYH10-chr17-8622917-A-C	0	0	375		dCas9
AATCGCCAT.CAGCTTCGA_1	MYH10-chr17-8622917-A-C	0	0	56		dCas9
AATCGCCAT.GTGGTACGG_1	MYH10-chr17-8622917-A-C	0	0	293		dCas9
AATCGTGTT.AGAAGTAAC_1	MYH10-chr17-8622917-A-C	0	0	52		dCas9
AATCTCCTA.GCCGAACCA_1	MYH10-chr17-8622917-A-C	0	0	316		dCas9
AATGAGTCG.AAGCCAAGT_1	MYH10-chr17-8622917-A-C	0	0	675		dCas9
AATGAGTCG.GCCTAACGG_1	MYH10-chr17-8622917-A-C	0	0	196		dCas9
AATGAGTCG.TCTCATCGG_1	MYH10-chr17-8622917-A-C	0	0	422		dCas9
AATGCGTGC.ACCACGCTA_1	MYH10-chr17-8622917-A-C	0	0	55		dCas9
AATGCGTGC.ACTGGTGCT_1	MYH10-chr17-8622917-A-C	0	0	378		dCas9
AATGCGTGC.CATTATGTC_1	MYH10-chr17-8622917-A-C	0	0	44		dCas9
AATGCTATC.TCTAGCTGG_1	MYH10-chr17-8622917-A-C	0	0	618		dCas9
AATGCTATC.TTACTAGTC_1	MYH10-chr17-8622917-A-C	0	0	245		dCas9
AATGCTGAT.AGAAGCTGC_1	MYH10-chr17-8622917-A-C	0	0	302		dCas9
AATGCTGAT.AGTCGCGAC_1	MYH10-chr17-8622917-A-C	0	0	203		dCas9
AATGCTGAT.GCGCTCTAT_1	MYH10-chr17-8622917-A-C	0	0	167		dCas9
AATGCTGAT.TGCCGAACT_1	MYH10-chr17-8622917-A-C	0	0	673		dCas9
AATGTGCGT.GCGTGATAC_1	MYH10-chr17-8622917-A-C	0	0	639		dCas9
AATTCGGAA.TGGAGAACC_1	MYH10-chr17-8622917-A-C	0	0	608		dCas9
AATTGGATC.GCGACCTGT_1	MYH10-chr17-8622917-A-C		0	4		dCas9
AATTGGTGA.CCTGTATCT_1	MYH10-chr17-8622917-A-C	0	0	151		dCas9
ACAACCGGA.CCAAGCGAG_1	MYH10-chr17-8622917-A-C	0	0	152		dCas9
ACAACCGGA.CCGGTGGTT_1	MYH10-chr17-8622917-A-C	0	0	25		dCas9
ACAAGAATG.GTCTACCAA_1	MYH10-chr17-8622917-A-C	0	0	307		dCas9
ACAAGGTAC.CTTAGAAGG_1	MYH10-chr17-8622917-A-C	0	0	416		dCas9
ACAATAGGT.TAGATCTGT_1	MYH10-chr17-8622917-A-C	0	0	95		dCas9
ACAATAGGT.TGCGTAATC_1	MYH10-chr17-8622917-A-C	0	0	149		dCas9
ACAATTCGG.AGACGCTAT_1	MYH10-chr17-8622917-A-C	0	0	19		dCas9
ACAATTCGG.TCAAGGAGT_1	MYH10-chr17-8622917-A-C	0	0	365		dCas9
ACAATTCGG.TCGCCAAGC_1	MYH10-chr17-8622917-A-C	0	0	141		dCas9
ACACACCGT.GGAATTCAC_1	MYH10-chr17-8622917-A-C	0	0	490		dCas9
ACACACGTC.ACTTCAGTA_1	MYH10-chr17-8622917-A-C	0	0	173		dCas9
ACACACGTC.ATGCGCTAC_1	MYH10-chr17-8622917-A-C	0	0	108		dCas9
ACACATCTG.AACGAGAAT_1	MYH10-chr17-8622917-A-C	0	0	578		dCas9
ACACATCTG.CACTAGACT_1	MYH10-chr17-8622917-A-C	0	0	251		dCas9
ACACATCTG.TGAGGTCTC_1	MYH10-chr17-8622917-A-C	0	0	128		dCas9
ACACATCTG.TGTCTACAC_1	MYH10-chr17-8622917-A-C	0	0	237		dCas9
ACACCACAT.CAAGAGGAG_1	MYH10-chr17-8622917-A-C	0	0	163		dCas9
ACACCACAT.TCAGGTGCA_1	MYH10-chr17-8622917-A-C	0	0	114		dCas9
ACACCGCCA.AGCGACACC_1	MYH10-chr17-8622917-A-C	0	0	107		dCas9
ACACCGCCA.GAATTCAGT_1	MYH10-chr17-8622917-A-C	0	0	1347		dCas9
ACACGTTGC.CTTGCGACC_1	MYH10-chr17-8622917-A-C	0	0	596		dCas9
ACACGTTGC.TTCGCATCC_1	MYH10-chr17-8622917-A-C	0	0	577		dCas9
ACACGTTGC.TTCTGAATG_1	MYH10-chr17-8622917-A-C	0	0	42		dCas9
ACAGAAGAG.AGCTTCGAT_1	MYH10-chr17-8622917-A-C	0	0	1471		dCas9
ACAGAAGAG.GGTAGTGTT_1	MYH10-chr17-8622917-A-C	0	0	93		dCas9
ACAGAAGAG.TCCTGAGAC_1	MYH10-chr17-8622917-A-C	0	0	394		dCas9
ACAGAGATG.CCTAGCAAT_1	MYH10-chr17-8622917-A-C	0	0	421		dCas9
ACAGCATCA.CCATAAGTA_1	MYH10-chr17-8622917-A-C	0	0	109		dCas9
ACAGCGGTC.CCTCTGCAT_1	MYH10-chr17-8622917-A-C	0	0	391		dCas9
ACAGCGGTC.GAACTGCAA_1	MYH10-chr17-8622917-A-C	0	0	225		dCas9
ACAGCGGTC.GCATACTCC_1	MYH10-chr17-8622917-A-C	0	0	803		dCas9
ACAGCGGTC.GTGCTAAGC_1	MYH10-chr17-8622917-A-C	0	0	91		dCas9
ACAGGAACT.AGTGAGAGA_1	MYH10-chr17-8622917-A-C	0	0	72		dCas9
ACAGGAACT.TCGTGACGT_1	MYH10-chr17-8622917-A-C	0	0	267		dCas9
ACAGGTATC.AGTAACGTA_1	MYH10-chr17-8622917-A-C	0	0	519		dCas9
ACAGGTATC.ATGACACAA_1	MYH10-chr17-8622917-A-C	0	0	483		dCas9
ACAGGTATC.TCAAGCGTA_1	MYH10-chr17-8622917-A-C	0	0	740		dCas9
ACAGTATTG.CATTATGTC_1	MYH10-chr17-8622917-A-C	0	0	170		dCas9
ACAGTATTG.GTCGACATT_1	MYH10-chr17-8622917-A-C	0	0	899		dCas9
ACATCGTCC.CCATCTAGG_1	MYH10-chr17-8622917-A-C	0	0	190		dCas9
ACATCGTCC.TAAGGTCCG_1	MYH10-chr17-8622917-A-C	0	0	242		dCas9
ACATGACTA.GTGCTGACT_1	MYH10-chr17-8622917-A-C	0	0	993		dCas9
ACATGGATT.GTAATATCG_1	MYH10-chr17-8622917-A-C	0	0	1027		dCas9
ACATTCCAC.TCCAGCTAT_1	MYH10-chr17-8622917-A-C	0	0	84		dCas9
ACATTGACA.GATGCAGAA_1	MYH10-chr17-8622917-A-C	0	0	504		dCas9
ACCACGCTA.AGGAGCAAT_1	MYH10-chr17-8622917-A-C	0	0	54		dCas9
ACCACGCTA.GGTCGGTCT_1	MYH10-chr17-8622917-A-C	0	0	339		dCas9
ACCACGGAT.CCACTTCGC_1	MYH10-chr17-8622917-A-C	0	0	253		dCas9
ACCACGGAT.TGGTGGATC_1	MYH10-chr17-8622917-A-C	0	0	253		dCas9
ACCACTAGG.CCGAGTACT_1	MYH10-chr17-8622917-A-C	0	0	30		dCas9
ACCAGCGTT.ACGCACACT_1	MYH10-chr17-8622917-A-C	0	0	826		dCas9
ACCAGCGTT.ATTCGAAGA_1	MYH10-chr17-8622917-A-C	0	0	359		dCas9
ACCAGCGTT.CCTGCAGAT_1	MYH10-chr17-8622917-A-C	0	0	1017		dCas9
ACCATCTAA.CCGAGCTGA_1	MYH10-chr17-8622917-A-C	0	0	225		dCas9
ACCATGTCT.CACACCTGT_1	MYH10-chr17-8622917-A-C	0	0	388		dCas9
ACCATGTCT.TATACGGAT_1	MYH10-chr17-8622917-A-C	0	0	498		dCas9
ACCATTCAC.ACTCCGGTT_1	MYH10-chr17-8622917-A-C	0	0	432		dCas9
ACCATTCAC.AGAGAGTGG_1	MYH10-chr17-8622917-A-C	0	0	219		dCas9
ACCATTCAC.TAATCTGGA_1	MYH10-chr17-8622917-A-C	0	0	426		dCas9
ACCATTCAC.TCCAGCTAT_1	MYH10-chr17-8622917-A-C	0	0	238		dCas9
ACCGACGGT.CTCTACGCA_1	MYH10-chr17-8622917-A-C	0	0	42		dCas9
ACCGACGGT.GTTGACGTG_1	MYH10-chr17-8622917-A-C	0	0	125		dCas9
ACCGAGACA.AACACACTC_1	MYH10-chr17-8622917-A-C	0	0	782		dCas9
ACCGAGACA.AGAAGTCCT_1	MYH10-chr17-8622917-A-C	0	0	70		dCas9
ACCGGAAGG.TATACGTGG_1	MYH10-chr17-8622917-A-C	0	0	21		dCas9
ACCGGAGTA.CACCTAGCG_1	MYH10-chr17-8622917-A-C	0	0	575		dCas9
ACCGGAGTA.CAGTCTAAC_1	MYH10-chr17-8622917-A-C	0	0	123		dCas9
ACCGGTTAC.ATCGATCCT_1	MYH10-chr17-8622917-A-C	0	0	183		dCas9
ACCGGTTAC.CAAGCCTCG_1	MYH10-chr17-8622917-A-C	0	0	395		dCas9
ACCGTACGC.CGCTGTAGT_1	MYH10-chr17-8622917-A-C	0	0	744		dCas9
ACCGTACGC.GGATTACGC_1	MYH10-chr17-8622917-A-C	0	0	234		dCas9
ACCGTACGC.TAGTTGACG_1	MYH10-chr17-8622917-A-C	0	0	157		dCas9
ACCGTCACG.CCGATCTCT_1	MYH10-chr17-8622917-A-C	0	0	143		dCas9
ACCGTCACG.TTGCGAACA_1	MYH10-chr17-8622917-A-C	0	0	186		dCas9
ACCGTCCTA.ATAGCACGG_1	MYH10-chr17-8622917-A-C	0	0	318		dCas9
ACCGTCCTA.CTTCTGAGT_1	MYH10-chr17-8622917-A-C	0	0	83		dCas9
ACCTAGCAC.ATCACTTCC_1	MYH10-chr17-8622917-A-C	0	0	108		dCas9
ACCTAGCAC.CTTCGACTG_1	MYH10-chr17-8622917-A-C	0	0	22		dCas9
ACCTAGCAC.TGAGTGACT_1	MYH10-chr17-8622917-A-C	0	0	92		dCas9
ACCTAGTTA.TCCAATCAT_1	MYH10-chr17-8622917-A-C	0	0	261		dCas9
ACCTCCTAG.TGCCGACTA_1	MYH10-chr17-8622917-A-C	0	0	61		dCas9
ACCTGCAGA.CGAGTAGCA_1	MYH10-chr17-8622917-A-C	0	0	92		dCas9
ACCTGCAGA.CTCGTCTTG_1	MYH10-chr17-8622917-A-C	0	0	53		dCas9
ACCTGCAGA.TTCCTTGAC_1	MYH10-chr17-8622917-A-C	0	0	496		dCas9
ACCTGTACC.GAACCTTCA_1	MYH10-chr17-8622917-A-C	0	0	75		dCas9
ACCTTGAAG.ACAGTATTG_1	MYH10-chr17-8622917-A-C	0	0	237		dCas9
ACCTTGAAG.CTTCTCATC_1	MYH10-chr17-8622917-A-C	0	0	859		dCas9
ACCTTGAAG.TCAGCGACC_1	MYH10-chr17-8622917-A-C	0	0	357		dCas9
ACGAATCGC.TCAGTGTTC_1	MYH10-chr17-8622917-A-C	0	0	107		dCas9
ACGAATCGC.TCGTTCTCC_1	MYH10-chr17-8622917-A-C	0	0	18		dCas9
ACGACAGTC.CACACTGCC_1	MYH10-chr17-8622917-A-C	0	0	356		dCas9
ACGACAGTC.GGTCCTAAG_1	MYH10-chr17-8622917-A-C	0	0	89		dCas9
ACGACATCT.AATGCTATC_1	MYH10-chr17-8622917-A-C	0	0	339		dCas9
ACGACATCT.TAATTCGTG_1	MYH10-chr17-8622917-A-C	0	0	137		dCas9
ACGACGATT.ACGCGACAG_1	MYH10-chr17-8622917-A-C	0	0	143		dCas9
ACGACGATT.AGTCGTCCG_1	MYH10-chr17-8622917-A-C	0	0	224		dCas9
ACGACGATT.TCCTATTCC_1	MYH10-chr17-8622917-A-C	0	0	86		dCas9
ACGAGAGCA.GCGCTACCT_1	MYH10-chr17-8622917-A-C	0	0	469		dCas9
ACGAGCTTC.CAGGATCAA_1	MYH10-chr17-8622917-A-C	0	0	177		dCas9
ACGAGCTTC.TCCAAGTAA_1	MYH10-chr17-8622917-A-C	0	0	1437		dCas9
ACGATGACC.GTGCTAAGC_1	MYH10-chr17-8622917-A-C	0	0	491		dCas9
ACGATGGAA.CTATCTTGA_1	MYH10-chr17-8622917-A-C	0	0	200		dCas9
ACGCGACAG.ACAACCGGA_1	MYH10-chr17-8622917-A-C	0	0	127		dCas9
ACGCGACAG.TTGATGCTG_1	MYH10-chr17-8622917-A-C	0	0	228		dCas9
ACGCGTGAC.GTAGAAGTT_1	MYH10-chr17-8622917-A-C	0	0	51		dCas9
ACGCTATGT.GGACGAGCA_1	MYH10-chr17-8622917-A-C	0	0	477		dCas9
ACGCTATGT.TATGATGTG_1	MYH10-chr17-8622917-A-C	0	0	1242		dCas9
ACGCTCTTA.CAAGCCTCG_1	MYH10-chr17-8622917-A-C	0	0	323		dCas9
ACGCTCTTA.GGTGCGTAG_1	MYH10-chr17-8622917-A-C	0	0	887		dCas9
ACGGACCAT.CAACGATCG_1	MYH10-chr17-8622917-A-C	0	0	360		dCas9
ACGGTGCCT.ATCGCCTCT_1	MYH10-chr17-8622917-A-C	0	0	77		dCas9
ACGTATGTC.GCTCAATGA_1	MYH10-chr17-8622917-A-C	0	0	282		dCas9
ACGTATGTC.GGACTCCTT_1	MYH10-chr17-8622917-A-C	0	0	295		dCas9
ACGTCGCTC.CAGTCTAAC_1	MYH10-chr17-8622917-A-C	0	0	638		dCas9
ACGTCTATG.CATGTGAAC_1	MYH10-chr17-8622917-A-C	0	0	180		dCas9
ACGTCTATG.CATTGCAGA_1	MYH10-chr17-8622917-A-C	0	0	232		dCas9
ACGTCTATG.CTATGGATG_1	MYH10-chr17-8622917-A-C	0	0	406		dCas9
ACGTGAATC.CTTCGACTG_1	MYH10-chr17-8622917-A-C	0	0	227		dCas9
ACGTGAATC.TGGAGAACC_1	MYH10-chr17-8622917-A-C	0	0	60		dCas9
ACGTGCTCG.CTCGTGTCC_1	MYH10-chr17-8622917-A-C	0	0	37		dCas9
ACGTGCTCG.GACGCCGTA_1	MYH10-chr17-8622917-A-C	0	0	747		dCas9
ACGTTCAAT.ACGAGCTTC_1	MYH10-chr17-8622917-A-C	0	0	77		dCas9
ACGTTCAAT.GCCGCTATC_1	MYH10-chr17-8622917-A-C	0	0	513		dCas9
ACTAACCGA.ATTATGCAG_1	MYH10-chr17-8622917-A-C	0	0	133		dCas9
ACTAACCGA.CGATCCAGA_1	MYH10-chr17-8622917-A-C	0	0	44		dCas9
ACTAAGTTC.CATTGACAA_1	MYH10-chr17-8622917-A-C	0	0	53		dCas9
ACTAAGTTC.CCTAGTCTC_1	MYH10-chr17-8622917-A-C	0	0	57		dCas9
ACTAAGTTC.GTCAAGATC_1	MYH10-chr17-8622917-A-C	0	0	469		dCas9
ACTACCATC.CACCTCAAC_1	MYH10-chr17-8622917-A-C	0	0	250		dCas9
ACTACCATC.TGTATCGTG_1	MYH10-chr17-8622917-A-C	0	0	422		dCas9
ACTATCCTG.ACCGTCCTA_1	MYH10-chr17-8622917-A-C	0	0	276		dCas9
ACTATCCTG.GTTCAGAAG_1	MYH10-chr17-8622917-A-C	0	0	89		dCas9
ACTATTGTC.AGCATTCCA_1	MYH10-chr17-8622917-A-C	0	0	76		dCas9
ACTATTGTC.CCATACGAT_1	MYH10-chr17-8622917-A-C	0	0	175		dCas9
ACTCACGAA.TACCTCCTC_1	MYH10-chr17-8622917-A-C	0	0	254		dCas9
ACTCATTCA.TAGACCATG_1	MYH10-chr17-8622917-A-C	0	0	271		dCas9
ACTCCGTCG.ACCTAGTTA_1	MYH10-chr17-8622917-A-C	0	0	74		dCas9
ACTCCGTCG.CATACAACC_1	MYH10-chr17-8622917-A-C	0	0	99		dCas9
ACTCCGTCG.GAGCACATT_1	MYH10-chr17-8622917-A-C	0	0	169		dCas9
ACTCCGTCG.TCAGTGCAA_1	MYH10-chr17-8622917-A-C	0	0	80		dCas9
ACTCCGTCG.TTAGATCGG_1	MYH10-chr17-8622917-A-C	0	0	181		dCas9
ACTCGAGTC.GAGACATTG_1	MYH10-chr17-8622917-A-C	0	0	202		dCas9
ACTCTAGGA.TTGCAGTCA_1	MYH10-chr17-8622917-A-C	0	0	311		dCas9
ACTCTCACA.ACGTGAATC_1	MYH10-chr17-8622917-A-C	0	0	60		dCas9
ACTCTCACA.ATCCAATGA_1	MYH10-chr17-8622917-A-C	0	0	202		dCas9
ACTCTCACA.TTGGAGAAC_1	MYH10-chr17-8622917-A-C	0	0	287		dCas9
ACTCTGCTC.TCAATGGAC_1	MYH10-chr17-8622917-A-C	0	0	854		dCas9
ACTGACTAC.AGCCAGGAC_1	MYH10-chr17-8622917-A-C	0	0	143		dCas9
ACTGACTAC.AGCTCTCCG_1	MYH10-chr17-8622917-A-C	0	0	273		dCas9
ACTGCTAGT.GTTATCGAT_1	MYH10-chr17-8622917-A-C	0	0	80		dCas9
ACTGCTAGT.TGTCAACCT_1	MYH10-chr17-8622917-A-C	0	0	358		dCas9
ACTGGACCA.AGGATCTCA_1	MYH10-chr17-8622917-A-C	0	0	296		dCas9
ACTGGACCA.AGTCGCCGA_1	MYH10-chr17-8622917-A-C	0	0	969		dCas9
ACTGGTCAG.GATCGCGAA_1	MYH10-chr17-8622917-A-C	0	0	383		dCas9
ACTGGTCAG.TATCACCTG_1	MYH10-chr17-8622917-A-C	0	0	643		dCas9
ACTGGTGCT.CTGCTGCTT_1	MYH10-chr17-8622917-A-C	0	0	286		dCas9
ACTTAGCTT.ACTTCAGTA_1	MYH10-chr17-8622917-A-C	0	0	368		dCas9
ACTTCGCAG.ACGCTCTTA_1	MYH10-chr17-8622917-A-C	0	0	245		dCas9
ACTTCTAAC.ATTCCTACG_1	MYH10-chr17-8622917-A-C	0	0	24		dCas9
ACTTCTAAC.TGCAGTCGG_1	MYH10-chr17-8622917-A-C	0	0	112		dCas9
ACTTCTTGG.CCATGCGTC_1	MYH10-chr17-8622917-A-C	0	0	246		dCas9
ACTTCTTGG.TCTTAAGTG_1	MYH10-chr17-8622917-A-C	0	0	173		dCas9
ACTTCTTGG.TGCTCACAC_1	MYH10-chr17-8622917-A-C	0	0	99		dCas9
ACTTCTTGG.TGTGTAGAG_1	MYH10-chr17-8622917-A-C	0	0	967		dCas9
ACTTCTTGG.TTAGGAAGG_1	MYH10-chr17-8622917-A-C	0	0	203		dCas9
ACTTCTTGG.TTGCTCTGC_1	MYH10-chr17-8622917-A-C	0	0	404		dCas9
ACTTGATCT.GTGCTAAGC_1	MYH10-chr17-8622917-A-C	0	0	200		dCas9
AGAAGAGTC.ATCACTTCC_1	MYH10-chr17-8622917-A-C	0	0	442		dCas9
AGAAGAGTC.TCAGGACTG_1	MYH10-chr17-8622917-A-C	0	0	44		dCas9
AGAAGCTGC.GGTCGGATA_1	MYH10-chr17-8622917-A-C	0	0	348		dCas9
AGAAGCTGC.TGTTACTGA_1	MYH10-chr17-8622917-A-C	0	0	40		dCas9
AGAAGTAAC.ATAACGACA_1	MYH10-chr17-8622917-A-C	0	0	96		dCas9
AGAAGTAAC.TAGTAGTCT_1	MYH10-chr17-8622917-A-C	0	0	593		dCas9
AGAAGTAAC.TCTACATCC_1	MYH10-chr17-8622917-A-C	0	0	1161		dCas9
AGAAGTAAC.TGACGATGA_1	MYH10-chr17-8622917-A-C	0	0	59		dCas9
AGAAGTCCT.CAATGTGCT_1	MYH10-chr17-8622917-A-C	0	0	518		dCas9
AGAAGTCCT.TGCCGAACT_1	MYH10-chr17-8622917-A-C		0	3		dCas9
AGACATATC.ACTCCAACT_1	MYH10-chr17-8622917-A-C	0	0	3358		dCas9
AGACATCCA.GACGGTGCT_1	MYH10-chr17-8622917-A-C	0	0	165		dCas9
AGACCACGC.ATATAGCGT_1	MYH10-chr17-8622917-A-C	0	0	196		dCas9
AGACCACGC.ATGGAGAGT_1	MYH10-chr17-8622917-A-C	0	0	57		dCas9
AGACCACGC.GTAGTTGGT_1	MYH10-chr17-8622917-A-C	0	0	541		dCas9
AGACCACGC.TTCACTGGA_1	MYH10-chr17-8622917-A-C	0	0	75		dCas9
AGACCAGCT.CACCTTCCT_1	MYH10-chr17-8622917-A-C	0	0	401		dCas9
AGACCAGCT.GCATGTAAG_1	MYH10-chr17-8622917-A-C	0	0	1159		dCas9
AGACGCCTG.ACCGTACGC_1	MYH10-chr17-8622917-A-C	0	0	948		dCas9
AGACGCCTG.GATCTGTTC_1	MYH10-chr17-8622917-A-C	0	0	349		dCas9
AGACGCTAT.TCAGGACTG_1	MYH10-chr17-8622917-A-C	0	0	293		dCas9
AGACGGAGG.ACCGGTTAC_1	MYH10-chr17-8622917-A-C	0	0	104		dCas9
AGACTAGTA.CATCCTCTC_1	MYH10-chr17-8622917-A-C	0	0	248		dCas9
AGACTAGTA.TGAACCAAT_1	MYH10-chr17-8622917-A-C	0	0	465		dCas9
AGACTTCGT.AGACGCTAT_1	MYH10-chr17-8622917-A-C	0	0	317		dCas9
AGACTTCGT.AGGAATTGG_1	MYH10-chr17-8622917-A-C	0	0	197		dCas9
AGACTTCGT.CGACGTACG_1	MYH10-chr17-8622917-A-C	0	0	138		dCas9
AGACTTCGT.GCAACCAAC_1	MYH10-chr17-8622917-A-C	0	0	443		dCas9
AGACTTCGT.TGACGGTTG_1	MYH10-chr17-8622917-A-C	0	0	726		dCas9
AGACTTCGT.TGCTTACGG_1	MYH10-chr17-8622917-A-C	0	0	25		dCas9
AGACTTCGT.TTCGGAGTC_1	MYH10-chr17-8622917-A-C	0	0	335		dCas9
AGAGAGTGG.GACTCAGTG_1	MYH10-chr17-8622917-A-C	0	0	103		dCas9
AGAGCGCGA.AGACATCCA_1	MYH10-chr17-8622917-A-C	0	0	174		dCas9
AGAGCGCGA.GTATGCCTT_1	MYH10-chr17-8622917-A-C	0	0	56		dCas9
AGAGGTGAA.CAATACCAC_1	MYH10-chr17-8622917-A-C	0	0	283		dCas9
AGATACGTT.CCTAGCAAT_1	MYH10-chr17-8622917-A-C	0	0	241		dCas9
AGATATGGA.GGATCGTTC_1	MYH10-chr17-8622917-A-C	0	0	343		dCas9
AGATATGGA.TCCTTCAAC_1	MYH10-chr17-8622917-A-C	0	0	41		dCas9
AGATCGAGT.TTCCAATTC_1	MYH10-chr17-8622917-A-C	0	0	299		dCas9
AGATCTTCA.GTCCTTCAT_1	MYH10-chr17-8622917-A-C	0	0	308		dCas9
AGATCTTCA.TGAGTTAAG_1	MYH10-chr17-8622917-A-C	0	0	374		dCas9
AGATGAAGA.ATGATAGCT_1	MYH10-chr17-8622917-A-C	0	0	667		dCas9
AGATGAGAT.CGACGTGAT_1	MYH10-chr17-8622917-A-C	0	0	193		dCas9
AGCAACATT.GTACGAACG_1	MYH10-chr17-8622917-A-C	0	0	277		dCas9
AGCAAGTCC.CAACACTCC_1	MYH10-chr17-8622917-A-C	0	0	30		dCas9
AGCAAGTCC.GACGCTTGC_1	MYH10-chr17-8622917-A-C	0	0	204		dCas9
AGCAAGTCC.GATCCGCAC_1	MYH10-chr17-8622917-A-C	0	0	481		dCas9
AGCAAGTCC.TTCAGTGCC_1	MYH10-chr17-8622917-A-C	0	0	377		dCas9
AGCAAGTCC.TTCATTCGC_1	MYH10-chr17-8622917-A-C	0	0	283		dCas9
AGCACACCT.CTTGCACAA_1	MYH10-chr17-8622917-A-C	0	0	362		dCas9
AGCACACCT.GGAATTCAC_1	MYH10-chr17-8622917-A-C	0	0	86		dCas9
AGCACCAGC.AACTAACTG_1	MYH10-chr17-8622917-A-C	0	0	1325		dCas9
AGCACCAGC.ATATCAGCC_1	MYH10-chr17-8622917-A-C	0	0	334		dCas9
AGCACCGTG.AACGTTCTT_1	MYH10-chr17-8622917-A-C	0	0	405		dCas9
AGCACCGTG.CATACAACC_1	MYH10-chr17-8622917-A-C	0	0	66		dCas9
AGCACCGTG.CTCGAACTG_1	MYH10-chr17-8622917-A-C	0	0	655		dCas9
AGCACCGTG.TGAGACAGC_1	MYH10-chr17-8622917-A-C	0	0	464		dCas9
AGCACCGTG.TTCATTCGC_1	MYH10-chr17-8622917-A-C	0	0	261		dCas9
AGCAGACAA.GAAGGATCA_1	MYH10-chr17-8622917-A-C	0	0	93		dCas9
AGCAGACAA.GTACGAACG_1	MYH10-chr17-8622917-A-C	0	0	313		dCas9
AGCATTGTT.ACCGTCCTA_1	MYH10-chr17-8622917-A-C	0	0	84		dCas9
AGCATTGTT.AGAAGCTGC_1	MYH10-chr17-8622917-A-C	0	0	214		dCas9
AGCCACTTC.CCACGGATC_1	MYH10-chr17-8622917-A-C	0	0	124		dCas9
AGCCAGGAC.ACCAGCGTT_1	MYH10-chr17-8622917-A-C	0	0	513		dCas9
AGCCAGGAC.ATAATCGAG_1	MYH10-chr17-8622917-A-C	0	0	462		dCas9
AGCCAGGAC.CTCTCAGTC_1	MYH10-chr17-8622917-A-C	0	0	544		dCas9
AGCCAGGAC.CTGGAGCGA_1	MYH10-chr17-8622917-A-C	0	0	128		dCas9
AGCCGTTCT.AAGCTGGTC_1	MYH10-chr17-8622917-A-C	0	0	472		dCas9
AGCCGTTCT.TACGTTACC_1	MYH10-chr17-8622917-A-C	0	0	519		dCas9
AGCCTCGCA.GACTAGCAT_1	MYH10-chr17-8622917-A-C	0	0	213		dCas9
AGCCTCGCA.GCCTTCCAT_1	MYH10-chr17-8622917-A-C	0	0	233		dCas9
AGCCTCTAG.TGCGTATCT_1	MYH10-chr17-8622917-A-C	0	0	282		dCas9
AGCGACACC.CGCAGTGTC_1	MYH10-chr17-8622917-A-C	0	0	439		dCas9
AGCGACACC.CGTACACAC_1	MYH10-chr17-8622917-A-C	0	0	233		dCas9
AGCGACACC.GTAACTCAT_1	MYH10-chr17-8622917-A-C	0	0	469		dCas9
AGCGACACC.TTAAGTGGT_1	MYH10-chr17-8622917-A-C	0	0	89		dCas9
AGCGCATGA.ATTCACCTC_1	MYH10-chr17-8622917-A-C	0	0	461		dCas9
AGCGCATGA.GATAACGTC_1	MYH10-chr17-8622917-A-C	0	0	101		dCas9
AGCGGAACA.CAATTGTCT_1	MYH10-chr17-8622917-A-C	0	0	74		dCas9
AGCGGAACA.CCATACGAT_1	MYH10-chr17-8622917-A-C	0	0	57		dCas9
AGCGGTAAG.CTCCTATCT_1	MYH10-chr17-8622917-A-C	0	0	62		dCas9
AGCGGTCTA.AAGCTTGCA_1	MYH10-chr17-8622917-A-C	0	0	518		dCas9
AGCTACTCA.GCCGTTGTT_1	MYH10-chr17-8622917-A-C	0	0	294		dCas9
AGCTACTCA.GCTTGTCCT_1	MYH10-chr17-8622917-A-C	0	0	24		dCas9
AGCTACTCA.GGATTCGTC_1	MYH10-chr17-8622917-A-C	0	0	223		dCas9
AGCTACTCA.TGCTATGAA_1	MYH10-chr17-8622917-A-C	0	0	463		dCas9
AGCTATATG.AAGCAACTA_1	MYH10-chr17-8622917-A-C	0	0	184		dCas9
AGCTATATG.AGCTCTCCG_1	MYH10-chr17-8622917-A-C	0	0	540		dCas9
AGCTATATG.GTCGTTGCG_1	MYH10-chr17-8622917-A-C	0	0	578		dCas9
AGCTCGTCT.TATAGTGCG_1	MYH10-chr17-8622917-A-C	0	0	75		dCas9
AGCTCTCCG.AGTTCAACC_1	MYH10-chr17-8622917-A-C	0	0	256		dCas9
AGCTCTCCG.ATAGCCTAA_1	MYH10-chr17-8622917-A-C	0	0	1258		dCas9
AGCTCTCCG.CAATACCAC_1	MYH10-chr17-8622917-A-C	0	0	41		dCas9
AGCTCTCCG.CATACAACC_1	MYH10-chr17-8622917-A-C	0	0	564		dCas9
AGCTCTCCG.TCACACTGC_1	MYH10-chr17-8622917-A-C	0	0	491		dCas9
AGCTCTCCG.TTCTCCACA_1	MYH10-chr17-8622917-A-C	0	0	499		dCas9
AGCTGCACT.CGGTTGCGA_1	MYH10-chr17-8622917-A-C	0	0	320		dCas9
AGCTTGGTG.AGCATTGTT_1	MYH10-chr17-8622917-A-C	0	0	62		dCas9
AGGAAGGTG.AGCGTCGTC_1	MYH10-chr17-8622917-A-C	0	0	370		dCas9
AGGAAGGTG.TTCCGAGCG_1	MYH10-chr17-8622917-A-C	0	0	78		dCas9
AGGAATTGG.GCCATCGCT_1	MYH10-chr17-8622917-A-C	0	0	228		dCas9
AGGAATTGG.TGGTTATAC_1	MYH10-chr17-8622917-A-C	0	0	824		dCas9
AGGAGCAAT.CAGATCGAC_1	MYH10-chr17-8622917-A-C	0	0	221		dCas9
AGGAGCAAT.GAACGCTGT_1	MYH10-chr17-8622917-A-C	0	0	305		dCas9
AGGAGCAAT.TCCGTATAC_1	MYH10-chr17-8622917-A-C	0	0	322		dCas9
AGGAGCAAT.TTGCCAGAT_1	MYH10-chr17-8622917-A-C	0	0	101		dCas9
AGGAGGTGA.AGAGCCGCA_1	MYH10-chr17-8622917-A-C	0	0	404		dCas9
AGGAGGTGA.AGAGCGCGA_1	MYH10-chr17-8622917-A-C	0	0	435		dCas9
AGGAGGTGA.TATGAGACC_1	MYH10-chr17-8622917-A-C	0	0	195		dCas9
AGGATCATG.AGCCTCTAG_1	MYH10-chr17-8622917-A-C	0	0	148		dCas9
AGGATCTCA.TTCAGTGCC_1	MYH10-chr17-8622917-A-C	0	0	106		dCas9
AGGATGCGT.CTATGGATG_1	MYH10-chr17-8622917-A-C	0	0	98		dCas9
AGGATGCGT.GTACAATGC_1	MYH10-chr17-8622917-A-C	0	0	156		dCas9
AGGATTACT.ACTCCTGAG_1	MYH10-chr17-8622917-A-C	0	0	19		dCas9
AGGATTACT.TCACGCGAC_1	MYH10-chr17-8622917-A-C	0	0	815		dCas9
AGGTACCAA.ACAAGAATG_1	MYH10-chr17-8622917-A-C	0	0	590		dCas9
AGGTACCAA.CCTGTCATT_1	MYH10-chr17-8622917-A-C	0	0	70		dCas9
AGGTACCAA.CGTACACAC_1	MYH10-chr17-8622917-A-C	0	0	1041		dCas9
AGGTACCAA.TCCAATCAT_1	MYH10-chr17-8622917-A-C	0	0	470		dCas9
AGGTCACGT.ACGAGAGCA_1	MYH10-chr17-8622917-A-C	0	0	253		dCas9
AGGTCACGT.ACGGACCAT_1	MYH10-chr17-8622917-A-C	0	0	89		dCas9
AGGTCACGT.CTTAAGTTG_1	MYH10-chr17-8622917-A-C	0	0	55		dCas9
AGGTCAGCA.CTACGTTGG_1	MYH10-chr17-8622917-A-C	0	0	246		dCas9
AGGTCAGCA.TCTATGACA_1	MYH10-chr17-8622917-A-C	0	0	214		dCas9
AGGTCCGTC.CTCTCGATA_1	MYH10-chr17-8622917-A-C	0	0	142		dCas9
AGGTCCGTC.TATGCCTTC_1	MYH10-chr17-8622917-A-C	0	0	395		dCas9
AGGTGCGAG.ACCACTAGG_1	MYH10-chr17-8622917-A-C	0	0	37		dCas9
AGGTGCGAG.TCCGATAAC_1	MYH10-chr17-8622917-A-C	0	0	163		dCas9
AGGTGCGAG.TTAAGTGGT_1	MYH10-chr17-8622917-A-C	0	0	95		dCas9
AGGTGTACA.CGATTCGAG_1	MYH10-chr17-8622917-A-C	0	0	222		dCas9
AGTAACGTA.CAACGATCG_1	MYH10-chr17-8622917-A-C	0	0	369		dCas9
AGTAAGCCA.GGTAGTGTT_1	MYH10-chr17-8622917-A-C	0	0	445		dCas9
AGTAATCAG.AAGCAGCAT_1	MYH10-chr17-8622917-A-C	0	0	31		dCas9
AGTAATCAG.CAATGTGCT_1	MYH10-chr17-8622917-A-C	0	0	412		dCas9
AGTAATGGT.TGACCTATG_1	MYH10-chr17-8622917-A-C	0	0	69		dCas9
AGTACGAAT.AAGAGAACT_1	MYH10-chr17-8622917-A-C	0	0	274		dCas9
AGTACGAAT.AGGATTACT_1	MYH10-chr17-8622917-A-C	0	0	477		dCas9
AGTACGAAT.CTTGGATCA_1	MYH10-chr17-8622917-A-C	0	0	213		dCas9
AGTACGAAT.GAGGTCACG_1	MYH10-chr17-8622917-A-C	0	0	368		dCas9
AGTACTACA.CCGGTGGTT_1	MYH10-chr17-8622917-A-C	0	0	186		dCas9
AGTACTCTC.ACTGTAATC_1	MYH10-chr17-8622917-A-C	0	0	850		dCas9
AGTACTCTC.CCACGTTCT_1	MYH10-chr17-8622917-A-C	0	0	235		dCas9
AGTATGACG.AAGCTGGTC_1	MYH10-chr17-8622917-A-C	0	0	412		dCas9
AGTATGACG.CACAACCAG_1	MYH10-chr17-8622917-A-C	0	0	63		dCas9
AGTATGACG.TAATGTAGC_1	MYH10-chr17-8622917-A-C	0	0	58		dCas9
AGTCAGTTG.CATGGTCGA_1	MYH10-chr17-8622917-A-C	0	0	272		dCas9
AGTCAGTTG.TTGCTCTGC_1	MYH10-chr17-8622917-A-C	0	0	72		dCas9
AGTCATACT.CCGTTAGAC_1	MYH10-chr17-8622917-A-C	0	0	417		dCas9
AGTCATACT.CGATACTCT_1	MYH10-chr17-8622917-A-C	0	0	471		dCas9
AGTCCAGTG.TATCCTCAG_1	MYH10-chr17-8622917-A-C	0	0	453		dCas9
AGTCCAGTG.TTCCATACC_1	MYH10-chr17-8622917-A-C	0	0	110		dCas9
AGTCGATCA.ATCTGCGTA_1	MYH10-chr17-8622917-A-C	0	0	76		dCas9
AGTCGATCA.CGTACATCT_1	MYH10-chr17-8622917-A-C	0	0	56		dCas9
AGTCGCCGA.CCGCAGCTA_1	MYH10-chr17-8622917-A-C	0	0	21		dCas9
AGTCGCGAC.AGGATCATG_1	MYH10-chr17-8622917-A-C	0	0	110		dCas9
AGTCTAAGC.GGTAACTAC_1	MYH10-chr17-8622917-A-C	0	0	13		dCas9
AGTGAACGG.AAGGATACG_1	MYH10-chr17-8622917-A-C	0	0	184		dCas9
AGTGAACGG.ATCGCCTCT_1	MYH10-chr17-8622917-A-C	0	0	901		dCas9
AGTGACGAT.CTTGATCTA_1	MYH10-chr17-8622917-A-C	0	0	327		dCas9
AGTGGAATG.GCGTGAGCT_1	MYH10-chr17-8622917-A-C	0	0	413		dCas9
AGTGTCTCT.AGCACCGTG_1	MYH10-chr17-8622917-A-C	0	0	566		dCas9
AGTGTCTCT.CCTTGCTTG_1	MYH10-chr17-8622917-A-C	0	0	403		dCas9
AGTGTGCAC.GCACTGGAT_1	MYH10-chr17-8622917-A-C	0	0	251		dCas9
AGTGTTCTG.ACGATGGAA_1	MYH10-chr17-8622917-A-C	0	0	405		dCas9
AGTGTTCTG.AGGTCACGT_1	MYH10-chr17-8622917-A-C	0	0	359		dCas9
AGTGTTCTG.CATACAACC_1	MYH10-chr17-8622917-A-C	0	0	13		dCas9
AGTTAGGTC.AGTGATGCG_1	MYH10-chr17-8622917-A-C	0	0	73		dCas9
AGTTCAACC.CCGCAACAC_1	MYH10-chr17-8622917-A-C	0	0	40		dCas9
AGTTCAACC.TATGTACCT_1	MYH10-chr17-8622917-A-C	0	0	545		dCas9
AGTTCAACC.TTCGGAGTC_1	MYH10-chr17-8622917-A-C	0	0	235		dCas9
AGTTCGATA.AACGGAGAT_1	MYH10-chr17-8622917-A-C	0	0	354		dCas9
AGTTCGATA.AGTAACGTA_1	MYH10-chr17-8622917-A-C	0	0	73		dCas9
AGTTCGATA.AGTCCGTGT_1	MYH10-chr17-8622917-A-C	0	0	234		dCas9
AGTTCGATA.CTCTAAGAG_1	MYH10-chr17-8622917-A-C	0	0	59		dCas9
AGTTGAGCG.TGTATCGTG_1	MYH10-chr17-8622917-A-C	0	0	242		dCas9
AGTTGTGTA.ACCATACTT_1	MYH10-chr17-8622917-A-C	0	0	760		dCas9
AGTTGTGTA.ACGGTGCCT_1	MYH10-chr17-8622917-A-C	0	0	102		dCas9
AGTTGTGTA.GCAACACCT_1	MYH10-chr17-8622917-A-C	0	0	240		dCas9
AGTTGTGTA.TCGGACAGT_1	MYH10-chr17-8622917-A-C	0	0	666		dCas9
ATAACGACA.ACACCACAT_1	MYH10-chr17-8622917-A-C	0	0	301		dCas9
ATAACGACA.AGATGTTGG_1	MYH10-chr17-8622917-A-C	0	0	191		dCas9
ATAACGACA.CCGGTGGTT_1	MYH10-chr17-8622917-A-C	0	0	103		dCas9
ATAACGACA.TCCTGTGGA_1	MYH10-chr17-8622917-A-C	0	0	146		dCas9
ATAAGACAG.ACTTCTAAC_1	MYH10-chr17-8622917-A-C	0	0	155		dCas9
ATAATCGAG.CCGGTTCTA_1	MYH10-chr17-8622917-A-C	0	0	228		dCas9
ATAATGTGG.ATCTCGTGA_1	MYH10-chr17-8622917-A-C	0	0	246		dCas9
ATAATGTGG.GCTGACAGA_1	MYH10-chr17-8622917-A-C	0	0	23		dCas9
ATAATGTGG.TCGGACAGT_1	MYH10-chr17-8622917-A-C	0	0	347		dCas9
ATACAACCG.CCTGTCGAC_1	MYH10-chr17-8622917-A-C	0	0	102		dCas9
ATACAACCG.GCCTTATCT_1	MYH10-chr17-8622917-A-C	0	0	505		dCas9
ATACCGAAG.AACAACCTA_1	MYH10-chr17-8622917-A-C	0	0	558		dCas9
ATACCGAAG.AGTTGCCTT_1	MYH10-chr17-8622917-A-C	0	0	610		dCas9
ATACCGCTT.GCTTCTACG_1	MYH10-chr17-8622917-A-C	0	0	300		dCas9
ATACGAGGT.CGTTGATCC_1	MYH10-chr17-8622917-A-C	0	0	288		dCas9
ATACTTGCT.GCCTGGAAT_1	MYH10-chr17-8622917-A-C	0	0	320		dCas9
ATAGACCGA.GGATAGTCA_1	MYH10-chr17-8622917-A-C	0	0	365		dCas9
ATAGAGCAG.ATCCTGCCT_1	MYH10-chr17-8622917-A-C	0	0	137		dCas9
ATAGAGCAG.GACACGCAA_1	MYH10-chr17-8622917-A-C	0	0	366		dCas9
ATAGAGCAG.GTTAGTCAA_1	MYH10-chr17-8622917-A-C	0	0	246		dCas9
ATAGCCTAA.AGTGTTCTG_1	MYH10-chr17-8622917-A-C	0	0	706		dCas9
ATAGTCTCC.GATCCGCAC_1	MYH10-chr17-8622917-A-C	0	0	182		dCas9
ATAGTGGTT.ATCAGGATG_1	MYH10-chr17-8622917-A-C	0	0	54		dCas9
ATATAGCGT.CCGGTGGTT_1	MYH10-chr17-8622917-A-C	0	0	187		dCas9
ATATCAGCC.CCATACGAT_1	MYH10-chr17-8622917-A-C	0	0	717		dCas9
ATATCAGCC.CCTCAGGTG_1	MYH10-chr17-8622917-A-C	0	0	144		dCas9
ATATGCAGC.TCCAATCAT_1	MYH10-chr17-8622917-A-C	0	0	441		dCas9
ATATGTCCA.AGGTCACGT_1	MYH10-chr17-8622917-A-C	0	0	680		dCas9
ATATGTCCA.CCAGGAGTT_1	MYH10-chr17-8622917-A-C	0	0	261		dCas9
ATATGTCCA.CCGTCAGGT_1	MYH10-chr17-8622917-A-C	0	0	1164		dCas9
ATATGTCCA.GACGTAGCA_1	MYH10-chr17-8622917-A-C	0	0	166		dCas9
ATATGTCCA.TGGATTAGC_1	MYH10-chr17-8622917-A-C	0	0	110		dCas9
ATATTCGCA.ATCCGTCTC_1	MYH10-chr17-8622917-A-C	0	0	270		dCas9
ATATTCGCA.GTTGACCAT_1	MYH10-chr17-8622917-A-C		0	5		dCas9
ATCAAGCAT.ACCTGTACC_1	MYH10-chr17-8622917-A-C	0	0	480		dCas9
ATCAAGCAT.AGAGCGCGA_1	MYH10-chr17-8622917-A-C	0	0	31		dCas9
ATCAAGCAT.GTTCACTCC_1	MYH10-chr17-8622917-A-C	0	0	24		dCas9
ATCAAGCAT.TATTCAACG_1	MYH10-chr17-8622917-A-C	0	0	552		dCas9
ATCACCGCA.AGTTACAAG_1	MYH10-chr17-8622917-A-C	0	0	95		dCas9
ATCACCGCA.GTGTCTGGA_1	MYH10-chr17-8622917-A-C	0	0	31		dCas9
ATCACCGCA.TCTAATACC_1	MYH10-chr17-8622917-A-C	0	0	174		dCas9
ATCACTTCC.AAGCTGGTC_1	MYH10-chr17-8622917-A-C	0	0	456		dCas9
ATCACTTCC.AGCGTCGTC_1	MYH10-chr17-8622917-A-C	0	0	346		dCas9
ATCACTTCC.TAGTGCACT_1	MYH10-chr17-8622917-A-C	0	0	521		dCas9
ATCAGGATG.ACACCGCCA_1	MYH10-chr17-8622917-A-C	0	0	182		dCas9
ATCAGGATG.ACAGGTATC_1	MYH10-chr17-8622917-A-C	0	0	1003		dCas9
ATCAGGATG.TATCTGTCA_1	MYH10-chr17-8622917-A-C	0	0	31		dCas9
ATCAGTCGA.GGTAGTGTT_1	MYH10-chr17-8622917-A-C	0	0	543		dCas9
ATCATAGAC.ACGCTATGT_1	MYH10-chr17-8622917-A-C	0	0	33		dCas9
ATCATAGAC.TGTAACAGT_1	MYH10-chr17-8622917-A-C	0	0	377		dCas9
ATCATGTTC.GTCGAGTAC_1	MYH10-chr17-8622917-A-C	0	0	287		dCas9
ATCATTACG.CATCTCACG_1	MYH10-chr17-8622917-A-C	0	0	777		dCas9
ATCATTACG.TGCATCGGA_1	MYH10-chr17-8622917-A-C	0	0	180		dCas9
ATCCAATGA.AAGTCATGA_1	MYH10-chr17-8622917-A-C	0	0	395		dCas9
ATCCAATGA.GGAACCTAG_1	MYH10-chr17-8622917-A-C	0	0	167		dCas9
ATCCAATGA.GTGACGTAA_1	MYH10-chr17-8622917-A-C	0	0	346		dCas9
ATCCACAGT.GCCATACAA_1	MYH10-chr17-8622917-A-C	0	0	428		dCas9
ATCCATTAG.GGTCGGATA_1	MYH10-chr17-8622917-A-C	0	0	71		dCas9
ATCCGACCA.ATGCCTGTC_1	MYH10-chr17-8622917-A-C	0	0	241		dCas9
ATCCGACCA.TAACTCCGA_1	MYH10-chr17-8622917-A-C	0	0	341		dCas9
ATCCGACCA.TACTAGTAG_1	MYH10-chr17-8622917-A-C	0	0	378		dCas9
ATCCGACCA.TCGCTTAAC_1	MYH10-chr17-8622917-A-C	0	0	230		dCas9
ATCCGACCA.TTGAGCTCT_1	MYH10-chr17-8622917-A-C	0	0	32		dCas9
ATCCGGTCC.ATGAGATCC_1	MYH10-chr17-8622917-A-C	0	0	76		dCas9
ATCCGGTCC.CGTACACAC_1	MYH10-chr17-8622917-A-C	0	0	411		dCas9
ATCCGTCTC.ACAATTCGG_1	MYH10-chr17-8622917-A-C	0	0	32		dCas9
ATCCGTCTC.CAATCATAC_1	MYH10-chr17-8622917-A-C	0	0	279		dCas9
ATCCGTCTC.CCACGAAGG_1	MYH10-chr17-8622917-A-C	0	0	372		dCas9
ATCCGTCTC.TACAACACC_1	MYH10-chr17-8622917-A-C	0	0	426		dCas9
ATCCTCCGA.TGGATAGGT_1	MYH10-chr17-8622917-A-C	0	0	232		dCas9
ATCCTCCGA.TTGTTAGAG_1	MYH10-chr17-8622917-A-C	0	0	356		dCas9
ATCCTGCCT.CCTTGTTGC_1	MYH10-chr17-8622917-A-C	0	0	102		dCas9
ATCCTGCCT.CGCATCTAC_1	MYH10-chr17-8622917-A-C	0	0	498		dCas9
ATCCTGCCT.GTAGTGGAG_1	MYH10-chr17-8622917-A-C	0	0	88		dCas9
ATCGAATCG.TCCAACGTG_1	MYH10-chr17-8622917-A-C	0	0	673		dCas9
ATCGCCTCT.ATGAGGTAT_1	MYH10-chr17-8622917-A-C	0	0	76		dCas9
ATCGCCTCT.TCTATGACA_1	MYH10-chr17-8622917-A-C	0	0	204		dCas9
ATCGTAGTG.CAACCTGGT_1	MYH10-chr17-8622917-A-C	0	0	132		dCas9
ATCTACATC.ACAAGGTAC_1	MYH10-chr17-8622917-A-C	0	0	1012		dCas9
ATCTACATC.TAACGGATA_1	MYH10-chr17-8622917-A-C	0	0	523		dCas9
ATCTACATC.TGACCTCCT_1	MYH10-chr17-8622917-A-C	0	0	392		dCas9
ATCTAGGTT.TAGTCAGAC_1	MYH10-chr17-8622917-A-C	0	0	629		dCas9
ATCTAGGTT.TCCGATCTG_1	MYH10-chr17-8622917-A-C	0	0	130		dCas9
ATCTCGAAC.ACTCATTCA_1	MYH10-chr17-8622917-A-C	0	0	132		dCas9
ATCTCGAAC.ATGGACGTT_1	MYH10-chr17-8622917-A-C	0	0	22		dCas9
ATCTCGAAC.TATGTACCT_1	MYH10-chr17-8622917-A-C	0	0	63		dCas9
ATCTCGTGA.AACAGCAGT_1	MYH10-chr17-8622917-A-C	0	0	147		dCas9
ATCTCGTGA.CATACAACC_1	MYH10-chr17-8622917-A-C	0	0	403		dCas9
ATCTCTGCT.CGCCACCAT_1	MYH10-chr17-8622917-A-C	0	0	571		dCas9
ATCTCTGCT.GACGTCAAT_1	MYH10-chr17-8622917-A-C	0	0	494		dCas9
ATCTCTGCT.GGAATTGGA_1	MYH10-chr17-8622917-A-C	0	0	49		dCas9
ATCTCTGCT.GTTGACGTG_1	MYH10-chr17-8622917-A-C	0	0	217		dCas9
ATCTCTGCT.TAGCACACG_1	MYH10-chr17-8622917-A-C	0	0	90		dCas9
ATCTGCGTA.TCTAGCTGG_1	MYH10-chr17-8622917-A-C	0	0	36		dCas9
ATCTGGTAG.AGGATCATG_1	MYH10-chr17-8622917-A-C	0	0	166		dCas9
ATCTGGTAG.CCGATCTCT_1	MYH10-chr17-8622917-A-C	0	0	468		dCas9
ATCTTACAG.TAAGCCATT_1	MYH10-chr17-8622917-A-C	0	0	941		dCas9
ATGAACTAG.GCGCTACCT_1	MYH10-chr17-8622917-A-C	0	0	87		dCas9
ATGACACAA.CTCTCGATA_1	MYH10-chr17-8622917-A-C	0	0	759		dCas9
ATGACACAA.CTTGTAACG_1	MYH10-chr17-8622917-A-C	0	0	551		dCas9
ATGAGATCC.CTTCGTGCA_1	MYH10-chr17-8622917-A-C	0	0	291		dCas9
ATGAGATCC.GTGGTACGG_1	MYH10-chr17-8622917-A-C	0	0	449		dCas9
ATGAGATCC.TACTTACCA_1	MYH10-chr17-8622917-A-C	0	0	828		dCas9
ATGAGTGTG.AATGCAGCG_1	MYH10-chr17-8622917-A-C	0	0	365		dCas9
ATGAGTGTG.ACTAACCGA_1	MYH10-chr17-8622917-A-C	0	0	310		dCas9
ATGAGTGTG.AGCTTCGAT_1	MYH10-chr17-8622917-A-C	0	0	175		dCas9
ATGATAGCT.CTCTCGATA_1	MYH10-chr17-8622917-A-C	0	0	691		dCas9
ATGATAGCT.TAGCGCAGC_1	MYH10-chr17-8622917-A-C	0	0	307		dCas9
ATGATAGCT.TTAAGTGGT_1	MYH10-chr17-8622917-A-C	0	0	605		dCas9
ATGCAGTTC.ACCGGTTAC_1	MYH10-chr17-8622917-A-C	0	0	646		dCas9
ATGCAGTTC.GCGCTCTAT_1	MYH10-chr17-8622917-A-C	0	0	82		dCas9
ATGCAGTTC.TTCATTCGC_1	MYH10-chr17-8622917-A-C	0	0	404		dCas9
ATGCGCCGT.AATCGTGTT_1	MYH10-chr17-8622917-A-C	0	0	792		dCas9
ATGCGCCGT.ACAATTCGG_1	MYH10-chr17-8622917-A-C	0	0	331		dCas9
ATGCGCCGT.TTCATTCGC_1	MYH10-chr17-8622917-A-C	0	0	69		dCas9
ATGCGGATT.CATTATGTC_1	MYH10-chr17-8622917-A-C	0	0	413		dCas9
ATGCGGATT.CCAAGCGAG_1	MYH10-chr17-8622917-A-C	0	0	152		dCas9
ATGCTCACC.CGCATCTAC_1	MYH10-chr17-8622917-A-C	0	0	195		dCas9
ATGCTTCAG.ATCTTACAG_1	MYH10-chr17-8622917-A-C		0	6		dCas9
ATGCTTCAG.GTACGCGAT_1	MYH10-chr17-8622917-A-C	0	0	167		dCas9
ATGGACGTT.TCAATCTAG_1	MYH10-chr17-8622917-A-C	0	0	429		dCas9
ATGGAGAGT.CAATACCAC_1	MYH10-chr17-8622917-A-C	0	0	224		dCas9
ATGGAGAGT.CACGTAGAC_1	MYH10-chr17-8622917-A-C	0	0	384		dCas9
ATGGAGGAA.TGATTGCTG_1	MYH10-chr17-8622917-A-C	0	0	149		dCas9
ATGGATATC.ACTTCTTGG_1	MYH10-chr17-8622917-A-C	0	0	422		dCas9
ATGGTTCGA.CGTGAGACT_1	MYH10-chr17-8622917-A-C	0	0	36		dCas9
ATGGTTCGA.GGTCGGATA_1	MYH10-chr17-8622917-A-C	0	0	623		dCas9
ATGTCCTCC.GGATACCTA_1	MYH10-chr17-8622917-A-C	0	0	327		dCas9
ATGTCCTCC.GGTGTGACC_1	MYH10-chr17-8622917-A-C	0	0	69		dCas9
ATGTCGCCT.CATCCTCTC_1	MYH10-chr17-8622917-A-C	0	0	72		dCas9
ATGTCGCCT.CGACCTAGC_1	MYH10-chr17-8622917-A-C	0	0	120		dCas9
ATTAAGACC.AAGGATACG_1	MYH10-chr17-8622917-A-C	0	0	191		dCas9
ATTAAGACC.CCGAAGCGT_1	MYH10-chr17-8622917-A-C	0	0	557		dCas9
ATTAAGACC.CGATTGAAC_1	MYH10-chr17-8622917-A-C	0	0	99		dCas9
ATTAGCGGT.TCACATACT_1	MYH10-chr17-8622917-A-C	0	0	134		dCas9
ATTATGCAG.CAGTTACTG_1	MYH10-chr17-8622917-A-C	0	0	19		dCas9
ATTCACCTC.CGTTAATGG_1	MYH10-chr17-8622917-A-C	0	0	301		dCas9
ATTCACCTC.TCGGACAGT_1	MYH10-chr17-8622917-A-C	0	0	1345		dCas9
ATTCATGTG.GACACGCAA_1	MYH10-chr17-8622917-A-C	0	0	429		dCas9
ATTCATGTG.GATTAGTGT_1	MYH10-chr17-8622917-A-C	0	0	1050		dCas9
ATTCATGTG.TGTGCTAAC_1	MYH10-chr17-8622917-A-C	0	0	299		dCas9
ATTCCGTAC.CAGTGCCAT_1	MYH10-chr17-8622917-A-C	0	0	420		dCas9
ATTCCGTAC.TAGTGATCC_1	MYH10-chr17-8622917-A-C	0	0	395		dCas9
ATTCCTACG.GTCTCCAGG_1	MYH10-chr17-8622917-A-C	0	0	369		dCas9
ATTCCTACG.TAGGAGGAT_1	MYH10-chr17-8622917-A-C	0	0	112		dCas9
ATTCCTACG.TATGATGTG_1	MYH10-chr17-8622917-A-C	0	0	176		dCas9
ATTCGCTTA.CGGTGTTAC_1	MYH10-chr17-8622917-A-C	0	0	362		dCas9
ATTCGCTTA.TCCAGAACG_1	MYH10-chr17-8622917-A-C	0	0	291		dCas9
ATTCTCTGG.GCAACACCT_1	MYH10-chr17-8622917-A-C	0	0	478		dCas9
ATTCTCTGG.GCCGAACCA_1	MYH10-chr17-8622917-A-C	0	0	282		dCas9
ATTGACACG.ATCTAGGTT_1	MYH10-chr17-8622917-A-C	0	0	289		dCas9
ATTGATCAC.CGCCATTAC_1	MYH10-chr17-8622917-A-C	0	0	827		dCas9
ATTGATCAC.TAACCGTGA_1	MYH10-chr17-8622917-A-C	0	0	121		dCas9
ATTGCCGAC.CTGGACTAA_1	MYH10-chr17-8622917-A-C		0	8		dCas9
ATTGCGCTA.ATGAGGTAT_1	MYH10-chr17-8622917-A-C	0	0	137		dCas9
ATTGCGCTA.CCGTCAGGT_1	MYH10-chr17-8622917-A-C	0	0	354		dCas9
ATTGCGCTA.CCTTCGAGC_1	MYH10-chr17-8622917-A-C	0	0	78		dCas9
ATTGGTTCC.ACAGGAACT_1	MYH10-chr17-8622917-A-C	0	0	105		dCas9
ATTGGTTCC.GGTCGGTCT_1	MYH10-chr17-8622917-A-C	0	0	15		dCas9
ATTGGTTCC.GTGGACTGG_1	MYH10-chr17-8622917-A-C	0	0	539		dCas9
CAACACCTA.CTGGACTAA_1	MYH10-chr17-8622917-A-C	0	0	225		dCas9
CAACACTCC.GTGCACGAG_1	MYH10-chr17-8622917-A-C	0	0	29		dCas9
CAACCGGTC.ACCAGCGTT_1	MYH10-chr17-8622917-A-C	0	0	100		dCas9
CAACCGGTC.TCCTCGTCG_1	MYH10-chr17-8622917-A-C	0	0	490		dCas9
CAACCTGGT.CGAGTAGCA_1	MYH10-chr17-8622917-A-C	0	0	230		dCas9
CAACGATCG.CCTGACCTC_1	MYH10-chr17-8622917-A-C	0	0	132		dCas9
CAACGTCTT.ACTGGTGCT_1	MYH10-chr17-8622917-A-C	0	0	47		dCas9
CAACTCCAG.CCTGTCGAC_1	MYH10-chr17-8622917-A-C	0	0	396		dCas9
CAACTCCAG.GATCTGAAT_1	MYH10-chr17-8622917-A-C		0	1		dCas9
CAACTCCAG.GTCAGTTGT_1	MYH10-chr17-8622917-A-C	0	0	49		dCas9
CAAGAACCG.AATTGGATC_1	MYH10-chr17-8622917-A-C	0	0	360		dCas9
CAAGAGAGT.AAGGAAGTC_1	MYH10-chr17-8622917-A-C	0	0	668		dCas9
CAAGCCTCG.CTAGTGCTG_1	MYH10-chr17-8622917-A-C	0	0	730		dCas9
CAAGCGCAT.TAATTCGTG_1	MYH10-chr17-8622917-A-C	0	0	950		dCas9
CAAGCTGCA.ATGCGTGGA_1	MYH10-chr17-8622917-A-C	0	0	460		dCas9
CAAGGTGTG.TAAGCCATT_1	MYH10-chr17-8622917-A-C	0	0	848		dCas9
CAAGGTGTG.TGATACCGT_1	MYH10-chr17-8622917-A-C	0	0	177		dCas9
CAAGTACGA.CCACGAAGG_1	MYH10-chr17-8622917-A-C	0	0	187		dCas9
CAAGTCACT.TAATCTGGA_1	MYH10-chr17-8622917-A-C	0	0	126		dCas9
CAAGTCACT.TAGCACACG_1	MYH10-chr17-8622917-A-C	0	0	498		dCas9
CAAGTCACT.TCCAAGTAA_1	MYH10-chr17-8622917-A-C	0	0	461		dCas9
CAAGTCGAA.CCTACTAGA_1	MYH10-chr17-8622917-A-C	0	0	263		dCas9
CAAGTCGAA.GTGAATGCC_1	MYH10-chr17-8622917-A-C	0	0	813		dCas9
CAATACCAC.TAGTGCACT_1	MYH10-chr17-8622917-A-C	0	0	90		dCas9
CAATCAAGT.CCTGACCTC_1	MYH10-chr17-8622917-A-C	0	0	154		dCas9
CAATCAAGT.GCATACATG_1	MYH10-chr17-8622917-A-C	0	0	443		dCas9
CAATCATAC.AGAAGCTGC_1	MYH10-chr17-8622917-A-C	0	0	341		dCas9
CAATCATAC.CTCAGTGAT_1	MYH10-chr17-8622917-A-C	0	0	30		dCas9
CAATGCATT.AATCCGCTG_1	MYH10-chr17-8622917-A-C	0	0	87		dCas9
CAATGCATT.CTGATGCAC_1	MYH10-chr17-8622917-A-C	0	0	116		dCas9
CAATGCATT.GACACGCAA_1	MYH10-chr17-8622917-A-C	0	0	95		dCas9
CAATGTGCT.GGTCCTAAG_1	MYH10-chr17-8622917-A-C	0	0	594		dCas9
CAATGTGCT.TAAGTGTAG_1	MYH10-chr17-8622917-A-C	0	0	104		dCas9
CAATTGTCT.TACTTCCAG_1	MYH10-chr17-8622917-A-C	0	0	181		dCas9
CAATTGTCT.TCAAGCGTA_1	MYH10-chr17-8622917-A-C	0	0	578		dCas9
CACAACCAG.CTTGGATCA_1	MYH10-chr17-8622917-A-C	0	0	354		dCas9
CACAACGCT.CAAGGTGTG_1	MYH10-chr17-8622917-A-C	0	0	285		dCas9
CACAACGCT.CCATACGAT_1	MYH10-chr17-8622917-A-C	0	0	600		dCas9
CACAACGCT.GATGTCTAG_1	MYH10-chr17-8622917-A-C	0	0	305		dCas9
CACACCACA.AGACCACGC_1	MYH10-chr17-8622917-A-C	0	0	195		dCas9
CACACCACA.ATGGAGAGT_1	MYH10-chr17-8622917-A-C	0	0	875		dCas9
CACACCACA.GGTTAGATG_1	MYH10-chr17-8622917-A-C	0	0	54		dCas9
CACACCTGT.GCCAACAAT_1	MYH10-chr17-8622917-A-C	0	0	421		dCas9
CACACCTGT.TACCTCACT_1	MYH10-chr17-8622917-A-C	0	0	615		dCas9
CACAGCGAA.AGCTGCACT_1	MYH10-chr17-8622917-A-C	0	0	71		dCas9
CACAGCGAA.CAGGAGCCT_1	MYH10-chr17-8622917-A-C	0	0	36		dCas9
CACAGCGAA.GACGTCAAT_1	MYH10-chr17-8622917-A-C	0	0	563		dCas9
CACAGCGAA.TATTGCTAC_1	MYH10-chr17-8622917-A-C	0	0	446		dCas9
CACAGCGAA.TGAACCAAT_1	MYH10-chr17-8622917-A-C	0	0	298		dCas9
CACATGTGC.AGAAGTAAC_1	MYH10-chr17-8622917-A-C	0	0	94		dCas9
CACATGTGC.GCATACATG_1	MYH10-chr17-8622917-A-C	0	0	1234		dCas9
CACATTCTG.GCGTGATAC_1	MYH10-chr17-8622917-A-C	0	0	57		dCas9
CACCAAGAT.CTCCGCATT_1	MYH10-chr17-8622917-A-C	0	0	606		dCas9
CACCAAGAT.TATTCAACG_1	MYH10-chr17-8622917-A-C	0	0	205		dCas9
CACCAAGAT.TCTTGGTAG_1	MYH10-chr17-8622917-A-C	0	0	274		dCas9
CACCAGAAG.ATCATGTTC_1	MYH10-chr17-8622917-A-C	0	0	370		dCas9
CACCTACGC.CATAAGATC_1	MYH10-chr17-8622917-A-C	0	0	891		dCas9
CACCTACGC.GAATAAGAG_1	MYH10-chr17-8622917-A-C	0	0	264		dCas9
CACCTAGCG.GCGATGGTG_1	MYH10-chr17-8622917-A-C	0	0	88		dCas9
CACCTAGCG.TCCAATCAT_1	MYH10-chr17-8622917-A-C	0	0	44		dCas9
CACCTCAAC.CCTGTATCT_1	MYH10-chr17-8622917-A-C	0	0	81		dCas9
CACCTCGGA.AGTGACGAT_1	MYH10-chr17-8622917-A-C	0	0	36		dCas9
CACCTCGGA.ATCATGTTC_1	MYH10-chr17-8622917-A-C	0	0	171		dCas9
CACCTCGGA.CAATCATAC_1	MYH10-chr17-8622917-A-C	0	0	281		dCas9
CACCTCGGA.TGCGATACT_1	MYH10-chr17-8622917-A-C	0	0	71		dCas9
CACCTTCCT.ACTCCGTCG_1	MYH10-chr17-8622917-A-C	0	0	86		dCas9
CACCTTCCT.TGTAACAGT_1	MYH10-chr17-8622917-A-C	0	0	189		dCas9
CACGACTCA.ACCAGCGTT_1	MYH10-chr17-8622917-A-C	0	0	43		dCas9
CACGACTCA.GCGGACGAA_1	MYH10-chr17-8622917-A-C	0	0	282		dCas9
CACGCGTAA.ATGAACTAG_1	MYH10-chr17-8622917-A-C	0	0	325		dCas9
CACGGAAGT.CATTCGAAT_1	MYH10-chr17-8622917-A-C	0	0	249		dCas9
CACGGATAG.AAGGATACG_1	MYH10-chr17-8622917-A-C	0	0	404		dCas9
CACGGATAG.TCCAACGTG_1	MYH10-chr17-8622917-A-C	0	0	251		dCas9
CACGTAGAC.ACATTCCAC_1	MYH10-chr17-8622917-A-C	0	0	77		dCas9
CACGTAGAC.GTGGAGGTC_1	MYH10-chr17-8622917-A-C	0	0	623		dCas9
CACGTAGAC.GTTAATTCG_1	MYH10-chr17-8622917-A-C	0	0	796		dCas9
CACGTAGAC.TACAACACC_1	MYH10-chr17-8622917-A-C	0	0	48		dCas9
CACGTAGAC.TCCTTCAAC_1	MYH10-chr17-8622917-A-C	0	0	78		dCas9
CACGTAGAC.TGTGTAGAG_1	MYH10-chr17-8622917-A-C	0	0	516		dCas9
CACGTAGAC.TTAGGAAGG_1	MYH10-chr17-8622917-A-C	0	0	474		dCas9
CACGTCATA.GTCACAGAG_1	MYH10-chr17-8622917-A-C	0	0	354		dCas9
CACTACAGG.TTGTTAGAG_1	MYH10-chr17-8622917-A-C	0	0	385		dCas9
CACTAGACT.GCTTAGAAC_1	MYH10-chr17-8622917-A-C	0	0	39		dCas9
CACTGCTTA.CTGTCACTT_1	MYH10-chr17-8622917-A-C	0	0	89		dCas9
CACTGGTCC.AGATGTTGG_1	MYH10-chr17-8622917-A-C	0	0	166		dCas9
CACTGTATC.CCGCAACAC_1	MYH10-chr17-8622917-A-C	0	0	572		dCas9
CACTTCCTT.CAGTCTAAC_1	MYH10-chr17-8622917-A-C	0	0	385		dCas9
CACTTCCTT.TTAAGTGGT_1	MYH10-chr17-8622917-A-C	0	0	464		dCas9
CAGAAGTGA.CAAGCTGCA_1	MYH10-chr17-8622917-A-C	0	0	26		dCas9
CAGAAGTGA.GGAGTACAG_1	MYH10-chr17-8622917-A-C	0	0	254		dCas9
CAGAGCACC.GCGCATTAC_1	MYH10-chr17-8622917-A-C	0	0	1118		dCas9
CAGATCATT.ACCGCTGTG_1	MYH10-chr17-8622917-A-C	0	0	23		dCas9
CAGATCATT.GGTACGAGC_1	MYH10-chr17-8622917-A-C	0	0	202		dCas9
CAGATCGAC.ACCGTACGC_1	MYH10-chr17-8622917-A-C	0	0	227		dCas9
CAGATCGAC.GATTCCTCT_1	MYH10-chr17-8622917-A-C	0	0	42		dCas9
CAGCACGTG.GATTGAGTA_1	MYH10-chr17-8622917-A-C	0	0	370		dCas9
CAGCACGTG.TTCCTAAGG_1	MYH10-chr17-8622917-A-C	0	0	485		dCas9
CAGCAGTAC.ACATTGACA_1	MYH10-chr17-8622917-A-C	0	0	1875		dCas9
CAGCAGTAC.TTCGTGATG_1	MYH10-chr17-8622917-A-C	0	0	182		dCas9
CAGCGACGT.CACAACGCT_1	MYH10-chr17-8622917-A-C	0	0	572		dCas9
CAGCGACGT.CATGGTCGA_1	MYH10-chr17-8622917-A-C	0	0	447		dCas9
CAGCGACGT.GCCATACAA_1	MYH10-chr17-8622917-A-C	0	0	391		dCas9
CAGCGACGT.GCGCTTCTC_1	MYH10-chr17-8622917-A-C	0	0	367		dCas9
CAGCGACGT.TGTTAAGCC_1	MYH10-chr17-8622917-A-C	0	0	59		dCas9
CAGCGTAAG.CTATCTTGA_1	MYH10-chr17-8622917-A-C	0	0	355		dCas9
CAGCGTAAG.TACCGCGTT_1	MYH10-chr17-8622917-A-C	0	0	786		dCas9
CAGCTAGTT.CTTCACTGT_1	MYH10-chr17-8622917-A-C	0	0	400		dCas9
CAGCTGGAG.CGATTGAAC_1	MYH10-chr17-8622917-A-C	0	0	77		dCas9
CAGCTTACC.ATCACCGCA_1	MYH10-chr17-8622917-A-C	0	0	75		dCas9
CAGCTTCGA.CTGCTTAGG_1	MYH10-chr17-8622917-A-C	0	0	125		dCas9
CAGCTTCGA.GGAGCATCT_1	MYH10-chr17-8622917-A-C	0	0	616		dCas9
CAGCTTCGA.TTCCAGATT_1	MYH10-chr17-8622917-A-C	0	0	466		dCas9
CAGGAGCCT.GGATGCGAA_1	MYH10-chr17-8622917-A-C	0	0	253		dCas9
CAGGATCAA.AATTAGAGG_1	MYH10-chr17-8622917-A-C	0	0	229		dCas9
CAGGATCAA.ATAGCCTAA_1	MYH10-chr17-8622917-A-C	0	0	130		dCas9
CAGGATCAA.TGTGCCATG_1	MYH10-chr17-8622917-A-C	0	0	298		dCas9
CAGGTATCG.ACACTAACG_1	MYH10-chr17-8622917-A-C	0	0	572		dCas9
CAGGTTGTC.GCAGCTTGA_1	MYH10-chr17-8622917-A-C	0	0	363		dCas9
CAGTAATGT.AAGGTGCTG_1	MYH10-chr17-8622917-A-C	0	0	371		dCas9
CAGTAATGT.ATAATCGAG_1	MYH10-chr17-8622917-A-C	0	0	106		dCas9
CAGTAATGT.GGTCGGATA_1	MYH10-chr17-8622917-A-C	0	0	238		dCas9
CAGTAATGT.TTACGGACC_1	MYH10-chr17-8622917-A-C	0	0	544		dCas9
CAGTATGAT.CATGGTTAC_1	MYH10-chr17-8622917-A-C	0	0	254		dCas9
CAGTCCTAA.ACATCGTCC_1	MYH10-chr17-8622917-A-C	0	0	899		dCas9
CAGTCGGTA.CCATACGAT_1	MYH10-chr17-8622917-A-C	0	0	63		dCas9
CAGTCTAAC.CTTCCGTGG_1	MYH10-chr17-8622917-A-C	0	0	497		dCas9
CAGTCTAAC.TGCGTATCT_1	MYH10-chr17-8622917-A-C	0	0	493		dCas9
CAGTGCCAT.ACGGACCAT_1	MYH10-chr17-8622917-A-C	0	0	42		dCas9
CAGTGCCAT.ATCTACATC_1	MYH10-chr17-8622917-A-C	0	0	316		dCas9
CAGTGCCAT.CCGTTAGAC_1	MYH10-chr17-8622917-A-C	0	0	109		dCas9
CAGTTACTG.TAGAGCGTC_1	MYH10-chr17-8622917-A-C	0	0	272		dCas9
CAGTTGAGT.GCCTGGAAT_1	MYH10-chr17-8622917-A-C	0	0	370		dCas9
CAGTTGAGT.TCGCTGATT_1	MYH10-chr17-8622917-A-C	0	0	78		dCas9
CATAAGATC.CTGCGTCAC_1	MYH10-chr17-8622917-A-C	0	0	34		dCas9
CATACAACC.CCACGAAGG_1	MYH10-chr17-8622917-A-C	0	0	99		dCas9
CATACAACC.GGTACTTCC_1	MYH10-chr17-8622917-A-C	0	0	249		dCas9
CATAGGTGT.ATACGAGGT_1	MYH10-chr17-8622917-A-C	0	0	652		dCas9
CATAGGTGT.TATGCCTTC_1	MYH10-chr17-8622917-A-C	0	0	405		dCas9
CATAGGTGT.TGGAGAGTG_1	MYH10-chr17-8622917-A-C	0	0	887		dCas9
CATAGTATG.CACGACTCA_1	MYH10-chr17-8622917-A-C	0	0	370		dCas9
CATATGCGA.ATAGTGGTT_1	MYH10-chr17-8622917-A-C	0	0	243		dCas9
CATATGCGA.GCTGTTCGG_1	MYH10-chr17-8622917-A-C	0	0	173		dCas9
CATATGTCG.AAGACTGGT_1	MYH10-chr17-8622917-A-C	0	0	277		dCas9
CATATGTCG.AGATGTTGG_1	MYH10-chr17-8622917-A-C	0	0	188		dCas9
CATATGTCG.CAGCACGTG_1	MYH10-chr17-8622917-A-C	0	0	19		dCas9
CATCAATAG.CATAATTGG_1	MYH10-chr17-8622917-A-C	0	0	164		dCas9
CATCCACCG.ACTGGACCA_1	MYH10-chr17-8622917-A-C	0	0	61		dCas9
CATCCACCG.GAAGGATCA_1	MYH10-chr17-8622917-A-C	0	0	466		dCas9
CATCCAGGA.CAACACTCC_1	MYH10-chr17-8622917-A-C	0	0	717		dCas9
CATCCAGGA.CTATACTAG_1	MYH10-chr17-8622917-A-C	0	0	181		dCas9
CATCCGACA.CTCGCTACG_1	MYH10-chr17-8622917-A-C	0	0	36		dCas9
CATCCGACA.GTAACAGTC_1	MYH10-chr17-8622917-A-C	0	0	819		dCas9
CATCCTCTC.GATCTACTT_1	MYH10-chr17-8622917-A-C	0	0	377		dCas9
CATCGAAGC.GTACAATGC_1	MYH10-chr17-8622917-A-C	0	0	220		dCas9
CATCGAAGC.GTGTCCGTG_1	MYH10-chr17-8622917-A-C	0	0	416		dCas9
CATCGAAGC.TTGATGAGT_1	MYH10-chr17-8622917-A-C	0	0	45		dCas9
CATCGCTGG.AACAGCAGT_1	MYH10-chr17-8622917-A-C	0	0	255		dCas9
CATCGCTGG.CGTGTGTGG_1	MYH10-chr17-8622917-A-C	0	0	461		dCas9
CATCGCTGG.GAACGCTGT_1	MYH10-chr17-8622917-A-C	0	0	69		dCas9
CATCTCACG.CAGCGACGT_1	MYH10-chr17-8622917-A-C	0	0	273		dCas9
CATCTCACG.TCCGATAAC_1	MYH10-chr17-8622917-A-C	0	0	425		dCas9
CATCTCGAT.CAGGAGCCT_1	MYH10-chr17-8622917-A-C	0	0	276		dCas9
CATCTCGAT.CGGTAGCTT_1	MYH10-chr17-8622917-A-C	0	0	393		dCas9
CATCTCGAT.GTAAGGTCC_1	MYH10-chr17-8622917-A-C	0	0	99		dCas9
CATGACGTT.AATCTGACC_1	MYH10-chr17-8622917-A-C		0	9		dCas9
CATGACGTT.CCAACAACA_1	MYH10-chr17-8622917-A-C	0	0	562		dCas9
CATGACGTT.GTGATGTGC_1	MYH10-chr17-8622917-A-C	0	0	64		dCas9
CATGCCAGT.AGAAGCTGC_1	MYH10-chr17-8622917-A-C	0	0	182		dCas9
CATGGACTC.TATCACCTG_1	MYH10-chr17-8622917-A-C	0	0	73		dCas9
CATGGTTAC.AATAACTCC_1	MYH10-chr17-8622917-A-C	0	0	612		dCas9
CATGGTTAC.AGAGAGTGG_1	MYH10-chr17-8622917-A-C	0	0	448		dCas9
CATGGTTAC.CTCCACGTC_1	MYH10-chr17-8622917-A-C	0	0	302		dCas9
CATGGTTAC.TATGAGACC_1	MYH10-chr17-8622917-A-C	0	0	273		dCas9
CATGTCCTG.CACCTTCCT_1	MYH10-chr17-8622917-A-C	0	0	43		dCas9
CATGTCCTG.GTTGCATGG_1	MYH10-chr17-8622917-A-C	0	0	925		dCas9
CATGTGAAC.GAACCAGTT_1	MYH10-chr17-8622917-A-C	0	0	31		dCas9
CATTCAGTT.AGCTCGTCT_1	MYH10-chr17-8622917-A-C	0	0	399		dCas9
CATTCAGTT.AGTCATACT_1	MYH10-chr17-8622917-A-C	0	0	862		dCas9
CATTCAGTT.GTAGCTACA_1	MYH10-chr17-8622917-A-C	0	0	209		dCas9
CATTCAGTT.TGAACGGTT_1	MYH10-chr17-8622917-A-C	0	0	984		dCas9
CATTCCGAG.CAGGAGCCT_1	MYH10-chr17-8622917-A-C	0	0	388		dCas9
CATTCGAAT.ACACAGAAC_1	MYH10-chr17-8622917-A-C	0	0	133		dCas9
CATTCGAAT.GTTAATTCG_1	MYH10-chr17-8622917-A-C	0	0	423		dCas9
CATTGACAA.AGAAGTAAC_1	MYH10-chr17-8622917-A-C	0	0	489		dCas9
CCAACAACA.GCATGTGGT_1	MYH10-chr17-8622917-A-C	0	0	124		dCas9
CCAACGGAA.ACGTGAATC_1	MYH10-chr17-8622917-A-C	0	0	403		dCas9
CCAACGGAA.TGATGTGTG_1	MYH10-chr17-8622917-A-C	0	0	182		dCas9
CCAACGGAA.TTAGTCGGA_1	MYH10-chr17-8622917-A-C	0	0	1028		dCas9
CCAAGCGAG.TGTGTCTAC_1	MYH10-chr17-8622917-A-C	0	0	206		dCas9
CCAAGTCGA.CATTGACAA_1	MYH10-chr17-8622917-A-C	0	0	878		dCas9
CCAAGTCGA.CCGAGTACT_1	MYH10-chr17-8622917-A-C	0	0	213		dCas9
CCAATATAC.TTGTCAACC_1	MYH10-chr17-8622917-A-C	0	0	22		dCas9
CCACAAGGT.AGACGCTAT_1	MYH10-chr17-8622917-A-C	0	0	690		dCas9
CCACAAGGT.ATCTTACAG_1	MYH10-chr17-8622917-A-C	0	0	196		dCas9
CCACACAGA.ATATCAGCC_1	MYH10-chr17-8622917-A-C	0	0	325		dCas9
CCACGAAGG.ACACACCGT_1	MYH10-chr17-8622917-A-C	0	0	349		dCas9
CCACGAAGG.CAACACTCC_1	MYH10-chr17-8622917-A-C	0	0	504		dCas9
CCACGCCAT.CAGAAGTGA_1	MYH10-chr17-8622917-A-C	0	0	173		dCas9
CCACGCCAT.TAGGATTAG_1	MYH10-chr17-8622917-A-C	0	0	260		dCas9
CCACGTTCT.AACTTCTGC_1	MYH10-chr17-8622917-A-C	0	0	89		dCas9
CCACGTTCT.CATAGGTGT_1	MYH10-chr17-8622917-A-C	0	0	107		dCas9
CCACTACCA.AAGCAGCAT_1	MYH10-chr17-8622917-A-C	0	0	94		dCas9
CCACTTCGC.CCGCTATCC_1	MYH10-chr17-8622917-A-C	0	0	859		dCas9
CCACTTCGC.CTTCGACTG_1	MYH10-chr17-8622917-A-C	0	0	16		dCas9
CCAGATCAC.ATGAGCAGG_1	MYH10-chr17-8622917-A-C	0	0	166		dCas9
CCAGATCAC.CCACTGAAG_1	MYH10-chr17-8622917-A-C	0	0	31		dCas9
CCAGATCAC.CCAGTCTCA_1	MYH10-chr17-8622917-A-C	0	0	361		dCas9
CCAGATCAC.CCATATGCC_1	MYH10-chr17-8622917-A-C	0	0	72		dCas9
CCAGATCAC.GTCATTCTA_1	MYH10-chr17-8622917-A-C	0	0	410		dCas9
CCAGCCAAT.GTAACAGTC_1	MYH10-chr17-8622917-A-C	0	0	221		dCas9
CCAGCCAAT.TCCTTAGGT_1	MYH10-chr17-8622917-A-C	0	0	56		dCas9
CCAGGAGTT.GGATAGTCA_1	MYH10-chr17-8622917-A-C	0	0	486		dCas9
CCAGTACTC.AAGCCACAC_1	MYH10-chr17-8622917-A-C	0	0	17		dCas9
CCAGTACTC.ACGTCGCTC_1	MYH10-chr17-8622917-A-C	0	0	162		dCas9
CCAGTCTCA.CAACACCTA_1	MYH10-chr17-8622917-A-C	0	0	226		dCas9
CCAGTCTCA.CTGTGCTCA_1	MYH10-chr17-8622917-A-C	0	0	304		dCas9
CCATAAGTA.GCTTACTAG_1	MYH10-chr17-8622917-A-C	0	0	1051		dCas9
CCATAAGTA.TGACAAGTT_1	MYH10-chr17-8622917-A-C	0	0	91		dCas9
CCATAATCG.AATGCACTT_1	MYH10-chr17-8622917-A-C	0	0	75		dCas9
CCATAATCG.CGTGGTACC_1	MYH10-chr17-8622917-A-C	0	0	941		dCas9
CCATAATCG.CTTGCACAA_1	MYH10-chr17-8622917-A-C	0	0	264		dCas9
CCATAATCG.GACCTTGTG_1	MYH10-chr17-8622917-A-C	0	0	416		dCas9
CCATACGAT.TGTTACTGA_1	MYH10-chr17-8622917-A-C	0	0	473		dCas9
CCATAGCCA.ACTCCGTCG_1	MYH10-chr17-8622917-A-C	0	0	96		dCas9
CCATATCTT.GACTCAGTG_1	MYH10-chr17-8622917-A-C	0	0	364		dCas9
CCATATGCC.AGCACCAGC_1	MYH10-chr17-8622917-A-C	0	0	597		dCas9
CCATATGCC.AGTTCAACC_1	MYH10-chr17-8622917-A-C	0	0	77		dCas9
CCATCACGA.CCATGCGTC_1	MYH10-chr17-8622917-A-C	0	0	53		dCas9
CCATCTAGG.AGTACTCTC_1	MYH10-chr17-8622917-A-C	0	0	113		dCas9
CCATGATGT.ATCAGTCGA_1	MYH10-chr17-8622917-A-C	0	0	134		dCas9
CCATGATGT.GCGTATAGG_1	MYH10-chr17-8622917-A-C	0	0	463		dCas9
CCATGATGT.GCTGATGTC_1	MYH10-chr17-8622917-A-C	0	0	1132		dCas9
CCATGCGTC.AGCACCGTG_1	MYH10-chr17-8622917-A-C	0	0	530		dCas9
CCATGCGTC.ATGTCCTCC_1	MYH10-chr17-8622917-A-C	0	0	116		dCas9
CCATGCGTC.CTTACCTAG_1	MYH10-chr17-8622917-A-C	0	0	220		dCas9
CCATGCGTC.TCATGCAGG_1	MYH10-chr17-8622917-A-C	0	0	65		dCas9
CCATTACAG.ACCATGTCT_1	MYH10-chr17-8622917-A-C	0	0	191		dCas9
CCGAAGCGT.CGAACAGAG_1	MYH10-chr17-8622917-A-C	0	0	321		dCas9
CCGAAGCGT.CTCCTGACG_1	MYH10-chr17-8622917-A-C	0	0	631		dCas9
CCGAAGCGT.GACGCCGTA_1	MYH10-chr17-8622917-A-C	0	0	289		dCas9
CCGAAGCGT.GGATGCTCG_1	MYH10-chr17-8622917-A-C	0	0	829		dCas9
CCGACGTCA.ACTGGTGCT_1	MYH10-chr17-8622917-A-C	0	0	471		dCas9
CCGACGTCA.CGTATAGCG_1	MYH10-chr17-8622917-A-C	0	0	314		dCas9
CCGACTGTT.CCTGTTAGC_1	MYH10-chr17-8622917-A-C	0	0	116		dCas9
CCGACTGTT.TCACTACGT_1	MYH10-chr17-8622917-A-C	0	0	339		dCas9
CCGACTTGG.CCTCCAATC_1	MYH10-chr17-8622917-A-C	0	0	20		dCas9
CCGAGCTGA.AACGATGAC_1	MYH10-chr17-8622917-A-C	0	0	563		dCas9
CCGAGCTGA.CTATGGATG_1	MYH10-chr17-8622917-A-C	0	0	363		dCas9
CCGAGCTGA.CTCTTCAGC_1	MYH10-chr17-8622917-A-C	0	0	584		dCas9
CCGAGCTGA.GTTCCAACA_1	MYH10-chr17-8622917-A-C	0	0	144		dCas9
CCGAGTACT.GTATGTATC_1	MYH10-chr17-8622917-A-C	0	0	59		dCas9
CCGATCAGC.TACAGGACT_1	MYH10-chr17-8622917-A-C	0	0	763		dCas9
CCGATGTTC.CTTACATGC_1	MYH10-chr17-8622917-A-C	0	0	81		dCas9
CCGCAACAC.GATCTAGAG_1	MYH10-chr17-8622917-A-C	0	0	201		dCas9
CCGCAACAC.GGATACAAT_1	MYH10-chr17-8622917-A-C	0	0	64		dCas9
CCGCAATGG.ACAGAGATG_1	MYH10-chr17-8622917-A-C	0	0	56		dCas9
CCGCAATGG.GTAGAGAGC_1	MYH10-chr17-8622917-A-C	0	0	492		dCas9
CCGCACTCA.CTCTAGTAA_1	MYH10-chr17-8622917-A-C	0	0	296		dCas9
CCGCACTCA.GACACCGAT_1	MYH10-chr17-8622917-A-C	0	0	446		dCas9
CCGCAGAAT.TCACAGGTA_1	MYH10-chr17-8622917-A-C	0	0	615		dCas9
CCGCAGCTA.CACAGCGAA_1	MYH10-chr17-8622917-A-C	0	0	222		dCas9
CCGCATCCT.TCCAGCAGC_1	MYH10-chr17-8622917-A-C	0	0	624		dCas9
CCGCTATCC.AGTCGATCA_1	MYH10-chr17-8622917-A-C	0	0	417		dCas9
CCGCTCATG.AGATGAGAT_1	MYH10-chr17-8622917-A-C	0	0	422		dCas9
CCGCTCATG.GAACTGCAA_1	MYH10-chr17-8622917-A-C	0	0	364		dCas9
CCGGATTGC.ACTCTGCTC_1	MYH10-chr17-8622917-A-C	0	0	341		dCas9
CCGGATTGC.GTAACAGTC_1	MYH10-chr17-8622917-A-C	0	0	381		dCas9
CCGGTGGTT.GCCACGAGT_1	MYH10-chr17-8622917-A-C	0	0	691		dCas9
CCGGTGGTT.GCCGTCTTC_1	MYH10-chr17-8622917-A-C	0	0	363		dCas9
CCGGTGGTT.GTACGTCTA_1	MYH10-chr17-8622917-A-C	0	0	255		dCas9
CCGGTTCTA.AATCTCCTA_1	MYH10-chr17-8622917-A-C	0	0	724		dCas9
CCGGTTGAG.TTATCCAAG_1	MYH10-chr17-8622917-A-C	0	0	123		dCas9
CCGTACGGA.TCCACCGGT_1	MYH10-chr17-8622917-A-C	0	0	45		dCas9
CCGTCAGGT.AGTCCAGTG_1	MYH10-chr17-8622917-A-C	0	0	117		dCas9
CCGTTAGAC.AATGCTATC_1	MYH10-chr17-8622917-A-C	0	0	902		dCas9
CCGTTAGAC.TGAACGTCA_1	MYH10-chr17-8622917-A-C	0	0	305		dCas9
CCGTTCCAA.CCGATCTCT_1	MYH10-chr17-8622917-A-C	0	0	141		dCas9
CCGTTCCAA.CGTGTGTGG_1	MYH10-chr17-8622917-A-C	0	0	114		dCas9
CCTAAGTCT.ATAGAGCAG_1	MYH10-chr17-8622917-A-C	0	0	64		dCas9
CCTAAGTCT.ATGAACTAG_1	MYH10-chr17-8622917-A-C	0	0	672		dCas9
CCTAAGTCT.CGTTGATCC_1	MYH10-chr17-8622917-A-C	0	0	75		dCas9
CCTAAGTCT.TCACTACGT_1	MYH10-chr17-8622917-A-C	0	0	661		dCas9
CCTACTAGA.AGGTCCGTC_1	MYH10-chr17-8622917-A-C	0	0	451		dCas9
CCTAGAGTA.CTGAGATAG_1	MYH10-chr17-8622917-A-C	0	0	151		dCas9
CCTAGCAAT.CTTCCGGTA_1	MYH10-chr17-8622917-A-C	0	0	245		dCas9
CCTAGCAAT.GTATCCTGC_1	MYH10-chr17-8622917-A-C	0	0	226		dCas9
CCTAGTCTC.CGAAGAGGT_1	MYH10-chr17-8622917-A-C	0	0	801		dCas9
CCTAGTCTC.CTATTAAGG_1	MYH10-chr17-8622917-A-C	0	0	354		dCas9
CCTAGTCTC.GTCAGCGTC_1	MYH10-chr17-8622917-A-C	0	0	72		dCas9
CCTAGTTAG.TGAACGGTT_1	MYH10-chr17-8622917-A-C	0	0	350		dCas9
CCTAGTTAG.TTATTCGAC_1	MYH10-chr17-8622917-A-C	0	0	45		dCas9
CCTATTGGT.CATAGGTGT_1	MYH10-chr17-8622917-A-C	0	0	374		dCas9
CCTCAGGTG.AAGACGAAG_1	MYH10-chr17-8622917-A-C	0	0	186		dCas9
CCTCATAAC.AGAGCCGCA_1	MYH10-chr17-8622917-A-C	0	0	352		dCas9
CCTCATAAC.CGTGCTTGA_1	MYH10-chr17-8622917-A-C	0	0	157		dCas9
CCTCATAAC.GATAAGCTG_1	MYH10-chr17-8622917-A-C	0	0	114		dCas9
CCTCGACCT.ATTCACCTC_1	MYH10-chr17-8622917-A-C	0	0	559		dCas9
CCTCGACCT.TAATGTAGC_1	MYH10-chr17-8622917-A-C	0	0	193		dCas9
CCTCGAGAG.ACCATTCAC_1	MYH10-chr17-8622917-A-C	0	0	464		dCas9
CCTCGAGAG.GTCGTTGCG_1	MYH10-chr17-8622917-A-C	0	0	100		dCas9
CCTCGAGAG.TGGTCTACG_1	MYH10-chr17-8622917-A-C	0	0	44		dCas9
CCTCGCGTT.CCGTCCACT_1	MYH10-chr17-8622917-A-C	0	0	304		dCas9
CCTCGCGTT.CGATTCGAG_1	MYH10-chr17-8622917-A-C	0	0	254		dCas9
CCTCGGTCA.CCAGGAGTT_1	MYH10-chr17-8622917-A-C	0	0	87		dCas9
CCTCTCTAG.CGAGTAGCA_1	MYH10-chr17-8622917-A-C	0	0	186		dCas9
CCTCTGCAT.ATATGCAGC_1	MYH10-chr17-8622917-A-C	0	0	35		dCas9
CCTCTGCAT.GCAGCTTGA_1	MYH10-chr17-8622917-A-C	0	0	69		dCas9
CCTCTTGTA.CCATGCGTC_1	MYH10-chr17-8622917-A-C	0	0	105		dCas9
CCTGACCTC.ACAGCATCA_1	MYH10-chr17-8622917-A-C	0	0	508		dCas9
CCTGACCTC.CAGCTAGTT_1	MYH10-chr17-8622917-A-C	0	0	848		dCas9
CCTGACCTC.CCATGCGTC_1	MYH10-chr17-8622917-A-C	0	0	287		dCas9
CCTGACCTC.GTGTCGAGC_1	MYH10-chr17-8622917-A-C	0	0	375		dCas9
CCTGCAGAT.ATCAGAAGC_1	MYH10-chr17-8622917-A-C	0	0	991		dCas9
CCTGCAGAT.GAGGTCACG_1	MYH10-chr17-8622917-A-C	0	0	317		dCas9
CCTGCAGAT.TAGAGACTA_1	MYH10-chr17-8622917-A-C	0	0	282		dCas9
CCTGCAGAT.TTGTAATGC_1	MYH10-chr17-8622917-A-C	0	0	76		dCas9
CCTGCGTTA.ATGCTGTCG_1	MYH10-chr17-8622917-A-C	0	0	347		dCas9
CCTGTATCT.ACGCTAGTG_1	MYH10-chr17-8622917-A-C	0	0	192		dCas9
CCTGTATCT.CTATTAAGG_1	MYH10-chr17-8622917-A-C	0	0	89		dCas9
CCTGTATCT.TGCAACTCT_1	MYH10-chr17-8622917-A-C	0	0	339		dCas9
CCTGTCATT.ACTGGTGCT_1	MYH10-chr17-8622917-A-C	0	0	397		dCas9
CCTGTCGAC.TACTTCCAG_1	MYH10-chr17-8622917-A-C	0	0	322		dCas9
CCTGTTAGC.AGTATGACG_1	MYH10-chr17-8622917-A-C	0	0	158		dCas9
CCTGTTAGC.ATACCGCTT_1	MYH10-chr17-8622917-A-C	0	0	398		dCas9
CCTGTTAGC.TTCCAGATT_1	MYH10-chr17-8622917-A-C	0	0	302		dCas9
CCTTAACAT.ACTCTAGGA_1	MYH10-chr17-8622917-A-C	0	0	189		dCas9
CCTTAACAT.GGATTACGC_1	MYH10-chr17-8622917-A-C	0	0	34		dCas9
CCTTCCTCA.GATCGATAC_1	MYH10-chr17-8622917-A-C	0	0	108		dCas9
CCTTCGAGC.ATGGAGGAA_1	MYH10-chr17-8622917-A-C	0	0	46		dCas9
CCTTGACGG.AGTTGTGTA_1	MYH10-chr17-8622917-A-C	0	0	584		dCas9
CCTTGTTGC.ACTACTCAT_1	MYH10-chr17-8622917-A-C	0	0	24		dCas9
CCTTGTTGC.CTTGATCTA_1	MYH10-chr17-8622917-A-C	0	0	503		dCas9
CGAACAATC.TCCGGAGCT_1	MYH10-chr17-8622917-A-C	0	0	693		dCas9
CGAAGAGGT.AAGCTGGTC_1	MYH10-chr17-8622917-A-C	0	0	265		dCas9
CGAAGAGGT.CGCCACCAT_1	MYH10-chr17-8622917-A-C	0	0	289		dCas9
CGAATGAGT.CTGCGTCAC_1	MYH10-chr17-8622917-A-C	0	0	97		dCas9
CGACAGACC.TAGTGCACT_1	MYH10-chr17-8622917-A-C	0	0	43		dCas9
CGACAGGAA.ATCATAGAC_1	MYH10-chr17-8622917-A-C	0	0	14		dCas9
CGACCACTT.AGTAGAGGA_1	MYH10-chr17-8622917-A-C	0	0	191		dCas9
CGACCACTT.ATCAGTCGA_1	MYH10-chr17-8622917-A-C	0	0	212		dCas9
CGACCACTT.GGTTGCTAT_1	MYH10-chr17-8622917-A-C	0	0	320		dCas9
CGACCATCA.TTCGCATCC_1	MYH10-chr17-8622917-A-C	0	0	287		dCas9
CGACCATCA.TTCTGAATG_1	MYH10-chr17-8622917-A-C	0	0	623		dCas9
CGACCTAGC.GTAGGACGC_1	MYH10-chr17-8622917-A-C	0	0	267		dCas9
CGACCTGTA.CTGATGCAC_1	MYH10-chr17-8622917-A-C	0	0	787		dCas9
CGACCTGTA.GTAATATCG_1	MYH10-chr17-8622917-A-C	0	0	389		dCas9
CGACGTGAT.ACCATACTT_1	MYH10-chr17-8622917-A-C	0	0	27		dCas9
CGAGCCGTT.CAACGCACA_1	MYH10-chr17-8622917-A-C	0	0	732		dCas9
CGAGCTTAC.CAGAGCACC_1	MYH10-chr17-8622917-A-C	0	0	1060		dCas9
CGATACTCT.TTGCTCTGC_1	MYH10-chr17-8622917-A-C	0	0	441		dCas9
CGATCCAGA.TCTTAGCGA_1	MYH10-chr17-8622917-A-C	0	0	202		dCas9
CGATTCGAG.CGACGTGAT_1	MYH10-chr17-8622917-A-C	0	0	914		dCas9
CGATTGAAC.AGCCTCGCA_1	MYH10-chr17-8622917-A-C	0	0	350		dCas9
CGATTGAAC.TAGATAGCC_1	MYH10-chr17-8622917-A-C	0	0	611		dCas9
CGCAACCTC.GTATACAGA_1	MYH10-chr17-8622917-A-C	0	0	330		dCas9
CGCAATCGA.CAATCAAGT_1	MYH10-chr17-8622917-A-C	0	0	217		dCas9
CGCACTCTT.AGAGCGGAG_1	MYH10-chr17-8622917-A-C	0	0	324		dCas9
CGCACTCTT.GAGTTATAG_1	MYH10-chr17-8622917-A-C	0	0	178		dCas9
CGCACTCTT.GGTTGCTAT_1	MYH10-chr17-8622917-A-C	0	0	391		dCas9
CGCACTCTT.TCTGCAACA_1	MYH10-chr17-8622917-A-C	0	0	121		dCas9
CGCACTGAA.ATGGATATC_1	MYH10-chr17-8622917-A-C	0	0	329		dCas9
CGCAGTGTC.GAGTGTGCC_1	MYH10-chr17-8622917-A-C	0	0	1020		dCas9
CGCAGTGTC.GGTAAGGAT_1	MYH10-chr17-8622917-A-C	0	0	300		dCas9
CGCATAACT.AATTGGATC_1	MYH10-chr17-8622917-A-C	0	0	344		dCas9
CGCATAACT.CTGAGTCCA_1	MYH10-chr17-8622917-A-C	0	0	23		dCas9
CGCATCTAC.GATACACTA_1	MYH10-chr17-8622917-A-C	0	0	146		dCas9
CGCCACCAT.ATGGATATC_1	MYH10-chr17-8622917-A-C	0	0	572		dCas9
CGCCTGCAA.ACTCGTAGG_1	MYH10-chr17-8622917-A-C	0	0	406		dCas9
CGCCTGCAA.TGTGTCTAC_1	MYH10-chr17-8622917-A-C	0	0	35		dCas9
CGCGAGTGT.AACGGAGAT_1	MYH10-chr17-8622917-A-C	0	0	255		dCas9
CGCGAGTGT.GTCAGTTGT_1	MYH10-chr17-8622917-A-C	0	0	64		dCas9
CGCGATGTA.ACACATCTG_1	MYH10-chr17-8622917-A-C	0	0	325		dCas9
CGCGATGTA.TAGAGCGTC_1	MYH10-chr17-8622917-A-C	0	0	468		dCas9
CGCGTGAGA.ACTAACCGA_1	MYH10-chr17-8622917-A-C	0	0	320		dCas9
CGCGTGAGA.CTCATTAGT_1	MYH10-chr17-8622917-A-C	0	0	388		dCas9
CGCTGTAGT.ATGAGTGTG_1	MYH10-chr17-8622917-A-C	0	0	215		dCas9
CGCTTATGA.CTACGTTGG_1	MYH10-chr17-8622917-A-C	0	0	36		dCas9
CGCTTATGA.TTGTTAGAG_1	MYH10-chr17-8622917-A-C	0	0	288		dCas9
CGGAACGAG.ATAATCGAG_1	MYH10-chr17-8622917-A-C	0	0	305		dCas9
CGGAACGAG.GGAGAATGA_1	MYH10-chr17-8622917-A-C	0	0	495		dCas9
CGGAACGAG.TTGTCAACC_1	MYH10-chr17-8622917-A-C	0	0	326		dCas9
CGGAAGACG.CACTTGGAT_1	MYH10-chr17-8622917-A-C	0	0	106		dCas9
CGGAAGACG.CTGACGATG_1	MYH10-chr17-8622917-A-C	0	0	295		dCas9
CGGAATGCA.CTAGGTACT_1	MYH10-chr17-8622917-A-C	0	0	31		dCas9
CGGACAAGT.ACACTGTGA_1	MYH10-chr17-8622917-A-C	0	0	351		dCas9
CGGACAAGT.GCCTTAGAG_1	MYH10-chr17-8622917-A-C	0	0	257		dCas9
CGGAGACTT.ATATGCAGC_1	MYH10-chr17-8622917-A-C	0	0	454		dCas9
CGGAGACTT.ATGCCTGTC_1	MYH10-chr17-8622917-A-C	0	0	175		dCas9
CGGAGACTT.GATATGGAC_1	MYH10-chr17-8622917-A-C	0	0	162		dCas9
CGGTAGCTT.CAACCTGGT_1	MYH10-chr17-8622917-A-C	0	0	745		dCas9
CGGTGAGTC.GAATCACAT_1	MYH10-chr17-8622917-A-C	0	0	118		dCas9
CGGTGAGTC.GTAGCATAC_1	MYH10-chr17-8622917-A-C	0	0	149		dCas9
CGGTGTTAC.CAATTGTCT_1	MYH10-chr17-8622917-A-C	0	0	275		dCas9
CGGTGTTAC.GAGATTCCT_1	MYH10-chr17-8622917-A-C	0	0	283		dCas9
CGGTTCGTA.AATTAGAGG_1	MYH10-chr17-8622917-A-C	0	0	196		dCas9
CGGTTCGTA.ATATGCAGC_1	MYH10-chr17-8622917-A-C	0	0	287		dCas9
CGGTTCGTA.TCACACTGC_1	MYH10-chr17-8622917-A-C	0	0	168		dCas9
CGGTTGCGA.AAGCTGAGG_1	MYH10-chr17-8622917-A-C	0	0	567		dCas9
CGGTTGCGA.ATACAACCG_1	MYH10-chr17-8622917-A-C	0	0	32		dCas9
CGGTTGCGA.CCTCCTTGT_1	MYH10-chr17-8622917-A-C	0	0	164		dCas9
CGGTTGCGA.GTAGTTGGT_1	MYH10-chr17-8622917-A-C	0	0	124		dCas9
CGTAATGAC.CTAGTTCCA_1	MYH10-chr17-8622917-A-C	0	0	454		dCas9
CGTAATGAC.TTCACTCCT_1	MYH10-chr17-8622917-A-C	0	0	215		dCas9
CGTACACAC.CCTCGGTCA_1	MYH10-chr17-8622917-A-C	0	0	497		dCas9
CGTACACAC.GAGAATCAG_1	MYH10-chr17-8622917-A-C	0	0	70		dCas9
CGTACATCT.ACATTCCAC_1	MYH10-chr17-8622917-A-C	0	0	64		dCas9
CGTACATCT.CGTGCCTAT_1	MYH10-chr17-8622917-A-C	0	0	392		dCas9
CGTACATCT.CTCTAAGAG_1	MYH10-chr17-8622917-A-C	0	0	196		dCas9
CGTATCGAA.GTCCGCTCA_1	MYH10-chr17-8622917-A-C	0	0	59		dCas9
CGTATTCCT.GGACTATTC_1	MYH10-chr17-8622917-A-C	0	0	322		dCas9
CGTCAGCAC.CTTAACAGC_1	MYH10-chr17-8622917-A-C	0	0	218		dCas9
CGTCATGGA.CTACGAGAA_1	MYH10-chr17-8622917-A-C	0	0	67		dCas9
CGTCATGGA.GATACTGTG_1	MYH10-chr17-8622917-A-C	0	0	510		dCas9
CGTCATGGA.GTAAGGTCC_1	MYH10-chr17-8622917-A-C	0	0	157		dCas9
CGTCATGGA.TCCTTAGGT_1	MYH10-chr17-8622917-A-C	0	0	439		dCas9
CGTCATGGA.TTCGCATCC_1	MYH10-chr17-8622917-A-C	0	0	49		dCas9
CGTCGTCAA.ACTACTCAT_1	MYH10-chr17-8622917-A-C	0	0	415		dCas9
CGTCGTCAA.GATCGTTGA_1	MYH10-chr17-8622917-A-C	0	0	244		dCas9
CGTCGTCAA.GGAGCATCT_1	MYH10-chr17-8622917-A-C	0	0	58		dCas9
CGTCTGCTG.TCTAGTGAC_1	MYH10-chr17-8622917-A-C	0	0	153		dCas9
CGTCTGTCC.GGATGCTCG_1	MYH10-chr17-8622917-A-C	0	0	783		dCas9
CGTGCAAGG.ACCATCTAA_1	MYH10-chr17-8622917-A-C	0	0	392		dCas9
CGTGCCTAT.CCGCAGCTA_1	MYH10-chr17-8622917-A-C	0	0	338		dCas9
CGTGCTTGA.CTGTAGAAG_1	MYH10-chr17-8622917-A-C	0	0	70		dCas9
CGTGGTACC.AGATGAAGA_1	MYH10-chr17-8622917-A-C	0	0	223		dCas9
CGTGGTACC.TCCACCTCA_1	MYH10-chr17-8622917-A-C	0	0	542		dCas9
CGTGTATTC.AAGCATTGC_1	MYH10-chr17-8622917-A-C	0	0	76		dCas9
CGTGTGTGG.CTGGTACAT_1	MYH10-chr17-8622917-A-C	0	0	620		dCas9
CGTTAATGG.CGATTCGAG_1	MYH10-chr17-8622917-A-C	0	0	756		dCas9
CGTTACACC.GGATACAAT_1	MYH10-chr17-8622917-A-C	0	0	197		dCas9
CGTTCCATT.CACGCGTAA_1	MYH10-chr17-8622917-A-C	0	0	120		dCas9
CGTTCCATT.CGCATCTAC_1	MYH10-chr17-8622917-A-C	0	0	1119		dCas9
CGTTCCATT.TGGATTAGC_1	MYH10-chr17-8622917-A-C	0	0	454		dCas9
CGTTCGTAC.CTCGTCTTG_1	MYH10-chr17-8622917-A-C	0	0	350		dCas9
CGTTGATCC.TCTGTGAAG_1	MYH10-chr17-8622917-A-C	0	0	311		dCas9
CTAACACTG.CTGGTACAT_1	MYH10-chr17-8622917-A-C	0	0	399		dCas9
CTAACCGGT.TCTACATCC_1	MYH10-chr17-8622917-A-C	0	0	632		dCas9
CTAATACGC.GAACATGAC_1	MYH10-chr17-8622917-A-C	0	0	140		dCas9
CTAATACGC.GCGACCTGT_1	MYH10-chr17-8622917-A-C	0	0	214		dCas9
CTAATACGC.GTGTTCCAG_1	MYH10-chr17-8622917-A-C	0	0	333		dCas9
CTAATACGC.TAGGAGGAT_1	MYH10-chr17-8622917-A-C	0	0	95		dCas9
CTACCTGCG.ACAGGAACT_1	MYH10-chr17-8622917-A-C	0	0	497		dCas9
CTACCTGCG.TAGTGCACT_1	MYH10-chr17-8622917-A-C	0	0	464		dCas9
CTACGAGAA.GTCACAGAG_1	MYH10-chr17-8622917-A-C	0	0	466		dCas9
CTACGAGAA.TGTGAGTAT_1	MYH10-chr17-8622917-A-C	0	0	562		dCas9
CTACGGTAT.TTACAGTGT_1	MYH10-chr17-8622917-A-C	0	0	319		dCas9
CTACGTTGG.CAGCGACGT_1	MYH10-chr17-8622917-A-C	0	0	20		dCas9
CTACTGTCA.AGAGGACGT_1	MYH10-chr17-8622917-A-C	0	0	41		dCas9
CTACTGTCA.GACTAGCAT_1	MYH10-chr17-8622917-A-C	0	0	19		dCas9
CTACTGTCA.GGTAAGGAT_1	MYH10-chr17-8622917-A-C	0	0	99		dCas9
CTAGAGGTA.GAGCGACTC_1	MYH10-chr17-8622917-A-C	0	0	155		dCas9
CTAGAGTCG.ATAGTCTCC_1	MYH10-chr17-8622917-A-C	0	0	26		dCas9
CTAGAGTCG.TAAGTGTAG_1	MYH10-chr17-8622917-A-C	0	0	156		dCas9
CTAGGTACT.ATCAGGATG_1	MYH10-chr17-8622917-A-C	0	0	622		dCas9
CTAGTATAG.GAGTTAACT_1	MYH10-chr17-8622917-A-C	0	0	650		dCas9
CTAGTCGTC.GCTTGGTTC_1	MYH10-chr17-8622917-A-C	0	0	673		dCas9
CTAGTTCCA.TAACACATC_1	MYH10-chr17-8622917-A-C	0	0	67		dCas9
CTATACTAG.GGATGCTCG_1	MYH10-chr17-8622917-A-C	0	0	61		dCas9
CTATACTAG.TGACTGAGA_1	MYH10-chr17-8622917-A-C	0	0	40		dCas9
CTATAGCTC.AAGCAGCAT_1	MYH10-chr17-8622917-A-C	0	0	537		dCas9
CTATAGCTC.TGTACACGA_1	MYH10-chr17-8622917-A-C	0	0	217		dCas9
CTATCTTGA.CTGGTCGGT_1	MYH10-chr17-8622917-A-C	0	0	57		dCas9
CTATCTTGA.TAGCGCAGC_1	MYH10-chr17-8622917-A-C	0	0	641		dCas9
CTATCTTGA.TAGTGCACT_1	MYH10-chr17-8622917-A-C	0	0	115		dCas9
CTATCTTGA.TCAAGCGTA_1	MYH10-chr17-8622917-A-C	0	0	361		dCas9
CTATCTTGA.TGCGCACTG_1	MYH10-chr17-8622917-A-C	0	0	68		dCas9
CTATTAAGG.AAGAGAACT_1	MYH10-chr17-8622917-A-C	0	0	63		dCas9
CTATTAAGG.AATGCCTCA_1	MYH10-chr17-8622917-A-C	0	0	68		dCas9
CTATTAAGG.GATTGGAAG_1	MYH10-chr17-8622917-A-C	0	0	195		dCas9
CTATTCCGT.ATTAAGACC_1	MYH10-chr17-8622917-A-C	0	0	213		dCas9
CTATTCCGT.GTCCTAGTT_1	MYH10-chr17-8622917-A-C	0	0	638		dCas9
CTCAGCTGG.CCTATTGGT_1	MYH10-chr17-8622917-A-C	0	0	188		dCas9
CTCAGGTAC.GTAACGCGA_1	MYH10-chr17-8622917-A-C	0	0	270		dCas9
CTCAGTGAT.TTCACCTTG_1	MYH10-chr17-8622917-A-C	0	0	81		dCas9
CTCATGCCA.ACGTGAATC_1	MYH10-chr17-8622917-A-C	0	0	16		dCas9
CTCCACGTC.AACCGCTGA_1	MYH10-chr17-8622917-A-C	0	0	39		dCas9
CTCCAGCGT.CCGACTGTT_1	MYH10-chr17-8622917-A-C	0	0	29		dCas9
CTCCAGCGT.GCGGAGATT_1	MYH10-chr17-8622917-A-C	0	0	185		dCas9
CTCCAGCGT.TTAAGTGGT_1	MYH10-chr17-8622917-A-C	0	0	159		dCas9
CTCCGCATT.TGATGTGTG_1	MYH10-chr17-8622917-A-C	0	0	247		dCas9
CTCCTATCT.CCATAAGTA_1	MYH10-chr17-8622917-A-C	0	0	39		dCas9
CTCCTGACG.AACTAACTG_1	MYH10-chr17-8622917-A-C	0	0	681		dCas9
CTCGAACTG.ACCGGTTAC_1	MYH10-chr17-8622917-A-C	0	0	49		dCas9
CTCGAACTG.ATAGCCTAA_1	MYH10-chr17-8622917-A-C	0	0	245		dCas9
CTCGACTGC.AACTCCATG_1	MYH10-chr17-8622917-A-C	0	0	91		dCas9
CTCGCAAGA.GATCTGTTC_1	MYH10-chr17-8622917-A-C	0	0	294		dCas9
CTCGCAAGA.GATTAGACA_1	MYH10-chr17-8622917-A-C	0	0	1101		dCas9
CTCGCTACG.CCACGTTCT_1	MYH10-chr17-8622917-A-C	0	0	144		dCas9
CTCGTCTTG.TCCTTCGTA_1	MYH10-chr17-8622917-A-C	0	0	382		dCas9
CTCTAAGAG.ACATTGACA_1	MYH10-chr17-8622917-A-C	0	0	337		dCas9
CTCTAAGAG.GCTGGTTCG_1	MYH10-chr17-8622917-A-C	0	0	783		dCas9
CTCTACGCA.CGTAATGAC_1	MYH10-chr17-8622917-A-C	0	0	52		dCas9
CTCTAGTAA.ATGAGATCC_1	MYH10-chr17-8622917-A-C	0	0	226		dCas9
CTCTCGATA.AACAACTGG_1	MYH10-chr17-8622917-A-C	0	0	319		dCas9
CTCTCGATA.CGGAAGACG_1	MYH10-chr17-8622917-A-C	0	0	341		dCas9
CTCTGCAAG.TTCCGCCAG_1	MYH10-chr17-8622917-A-C	0	0	228		dCas9
CTCTGTCAA.AATCGTGTT_1	MYH10-chr17-8622917-A-C	0	0	1185		dCas9
CTCTGTCAA.AGTGAACGG_1	MYH10-chr17-8622917-A-C	0	0	125		dCas9
CTCTGTCAA.ATATGCAGC_1	MYH10-chr17-8622917-A-C	0	0	631		dCas9
CTCTGTCAA.CTGTCTAGT_1	MYH10-chr17-8622917-A-C	0	0	261		dCas9
CTCTGTCAA.CTTCTGAGT_1	MYH10-chr17-8622917-A-C	0	0	254		dCas9
CTCTGTCAA.TCACACTGC_1	MYH10-chr17-8622917-A-C	0	0	124		dCas9
CTCTTCAGC.GTAATCAGC_1	MYH10-chr17-8622917-A-C	0	0	54		dCas9
CTGACAGCA.AAGCACAAC_1	MYH10-chr17-8622917-A-C	0	0	486		dCas9
CTGACAGCA.TATGGTTGG_1	MYH10-chr17-8622917-A-C	0	0	268		dCas9
CTGACGATG.CAAGAACCG_1	MYH10-chr17-8622917-A-C	0	0	39		dCas9
CTGACGATG.CCTGCAGAT_1	MYH10-chr17-8622917-A-C	0	0	19		dCas9
CTGACGGAT.AGTCTGGAA_1	MYH10-chr17-8622917-A-C	0	0	635		dCas9
CTGACGGAT.CCGGTTCTA_1	MYH10-chr17-8622917-A-C	0	0	1432		dCas9
CTGACGGAT.GTGCTGACT_1	MYH10-chr17-8622917-A-C	0	0	88		dCas9
CTGAGATAG.TACAGGACT_1	MYH10-chr17-8622917-A-C	0	0	58		dCas9
CTGAGATAG.TTACACCTT_1	MYH10-chr17-8622917-A-C	0	0	81		dCas9
CTGAGGTTA.AACGGTAGC_1	MYH10-chr17-8622917-A-C	0	0	40		dCas9
CTGAGTAGC.ACTACCATC_1	MYH10-chr17-8622917-A-C	0	0	251		dCas9
CTGAGTCCA.CGAATCCTG_1	MYH10-chr17-8622917-A-C	0	0	93		dCas9
CTGAGTCCA.GATCTAGAG_1	MYH10-chr17-8622917-A-C	0	0	380		dCas9
CTGATCCGA.ATCAAGCAT_1	MYH10-chr17-8622917-A-C	0	0	90		dCas9
CTGATCCGA.CCGAGTACT_1	MYH10-chr17-8622917-A-C	0	0	344		dCas9
CTGATCCGA.CCTGCGTTA_1	MYH10-chr17-8622917-A-C	0	0	460		dCas9
CTGATCCGA.TGAGACAGC_1	MYH10-chr17-8622917-A-C	0	0	80		dCas9
CTGATCCGA.TGAGCAGAT_1	MYH10-chr17-8622917-A-C	0	0	281		dCas9
CTGCAAGCC.ACAACGAGC_1	MYH10-chr17-8622917-A-C	0	0	626		dCas9
CTGCAAGCC.CTCCAGCGT_1	MYH10-chr17-8622917-A-C	0	0	298		dCas9
CTGCAAGCC.GTAAGGTCC_1	MYH10-chr17-8622917-A-C	0	0	453		dCas9
CTGCAAGCC.TCATCAGAG_1	MYH10-chr17-8622917-A-C	0	0	26		dCas9
CTGCAGAGC.ATCCGGTCC_1	MYH10-chr17-8622917-A-C	0	0	445		dCas9
CTGCAGAGC.CATAGGTGT_1	MYH10-chr17-8622917-A-C	0	0	48		dCas9
CTGCAGAGC.CCGGATTGC_1	MYH10-chr17-8622917-A-C	0	0	327		dCas9
CTGCAGAGC.GTGCTAAGC_1	MYH10-chr17-8622917-A-C	0	0	32		dCas9
CTGCAGAGC.TTGGACTTC_1	MYH10-chr17-8622917-A-C	0	0	161		dCas9
CTGCATGTT.CTGCATGTT_1	MYH10-chr17-8622917-A-C	0	0	327		dCas9
CTGCTGCTT.AACACACTC_1	MYH10-chr17-8622917-A-C	0	0	138		dCas9
CTGCTTAGG.GTGGAGGTC_1	MYH10-chr17-8622917-A-C	0	0	263		dCas9
CTGCTTAGG.TACGACCAT_1	MYH10-chr17-8622917-A-C	0	0	679		dCas9
CTGGACACT.ACAATTCGG_1	MYH10-chr17-8622917-A-C	0	0	58		dCas9
CTGGACTAA.TTCCTCGGT_1	MYH10-chr17-8622917-A-C	0	0	347		dCas9
CTGGTAATC.AGGATCTCA_1	MYH10-chr17-8622917-A-C	0	0	776		dCas9
CTGGTACAT.CAGTCGGTA_1	MYH10-chr17-8622917-A-C	0	0	707		dCas9
CTGGTACAT.GATCTAGAG_1	MYH10-chr17-8622917-A-C	0	0	441		dCas9
CTGGTCGGT.ACCAGCGTT_1	MYH10-chr17-8622917-A-C	0	0	75		dCas9
CTGGTCGGT.CATGGTTAC_1	MYH10-chr17-8622917-A-C	0	0	65		dCas9
CTGGTGACA.CACACTGCC_1	MYH10-chr17-8622917-A-C	0	0	118		dCas9
CTGTACGAC.ATGGTTCGA_1	MYH10-chr17-8622917-A-C	0	0	251		dCas9
CTGTACGAC.GCACAGTAA_1	MYH10-chr17-8622917-A-C	0	0	491		dCas9
CTGTACGAC.TAGAGCGTC_1	MYH10-chr17-8622917-A-C	0	0	888		dCas9
CTGTAGAAG.AGCTTCGAT_1	MYH10-chr17-8622917-A-C	0	0	351		dCas9
CTGTAGAAG.CGCCTGCAA_1	MYH10-chr17-8622917-A-C	0	0	120		dCas9
CTGTAGAAG.GGTGTTCAT_1	MYH10-chr17-8622917-A-C	0	0	148		dCas9
CTGTAGAAG.GTCATTCTA_1	MYH10-chr17-8622917-A-C	0	0	39		dCas9
CTGTCACTT.GCCTAACGG_1	MYH10-chr17-8622917-A-C	0	0	82		dCas9
CTGTCTAGT.CAGTGAGGA_1	MYH10-chr17-8622917-A-C	0	0	25		dCas9
CTGTGCTCA.AGTGAACGG_1	MYH10-chr17-8622917-A-C	0	0	300		dCas9
CTGTGCTCA.CGAATCCTG_1	MYH10-chr17-8622917-A-C	0	0	74		dCas9
CTGTGCTCA.TGCCTTCAG_1	MYH10-chr17-8622917-A-C	0	0	83		dCas9
CTGTTACCA.GACCACTCG_1	MYH10-chr17-8622917-A-C	0	0	101		dCas9
CTTAACAGC.GGAGCATCT_1	MYH10-chr17-8622917-A-C	0	0	225		dCas9
CTTAAGTTG.AATAGACGC_1	MYH10-chr17-8622917-A-C	0	0	285		dCas9
CTTAAGTTG.CTCTACGCA_1	MYH10-chr17-8622917-A-C	0	0	302		dCas9
CTTAGAAGG.ACGCACACT_1	MYH10-chr17-8622917-A-C	0	0	29		dCas9
CTTAGGACT.ACCGTCACG_1	MYH10-chr17-8622917-A-C	0	0	89		dCas9
CTTAGGACT.TCAAGGAGT_1	MYH10-chr17-8622917-A-C	0	0	47		dCas9
CTTATTGAG.GAGTCCAAT_1	MYH10-chr17-8622917-A-C	0	0	300		dCas9
CTTATTGAG.GCCGCCTAA_1	MYH10-chr17-8622917-A-C	0	0	791		dCas9
CTTCACTGT.CCTTATCCG_1	MYH10-chr17-8622917-A-C	0	0	468		dCas9
CTTCACTGT.CTTCCGTGG_1	MYH10-chr17-8622917-A-C	0	0	71		dCas9
CTTCACTGT.GAACCAGTT_1	MYH10-chr17-8622917-A-C	0	0	309		dCas9
CTTCACTGT.TTCCTTGAC_1	MYH10-chr17-8622917-A-C	0	0	770		dCas9
CTTCCGTGG.AGTAGAGGA_1	MYH10-chr17-8622917-A-C	0	0	495		dCas9
CTTCCTGAT.GGTCCTGGT_1	MYH10-chr17-8622917-A-C	0	0	79		dCas9
CTTCGACTG.TCAGCTCAG_1	MYH10-chr17-8622917-A-C	0	0	402		dCas9
CTTCGTGCA.ACGCGTGAC_1	MYH10-chr17-8622917-A-C	0	0	159		dCas9
CTTCGTGCA.GGACAGATT_1	MYH10-chr17-8622917-A-C	0	0	137		dCas9
CTTCGTGCA.GTAAGTGAG_1	MYH10-chr17-8622917-A-C	0	0	697		dCas9
CTTCTATGA.AGCGGTAAG_1	MYH10-chr17-8622917-A-C	0	0	139		dCas9
CTTCTATGA.GGTCGGTCT_1	MYH10-chr17-8622917-A-C	0	0	94		dCas9
CTTCTCATC.AGTACTACA_1	MYH10-chr17-8622917-A-C	0	0	60		dCas9
CTTCTCATC.TCCTTCGTA_1	MYH10-chr17-8622917-A-C	0	0	92		dCas9
CTTGATCTA.AACGAGAAT_1	MYH10-chr17-8622917-A-C	0	0	57		dCas9
CTTGATCTA.CACCTACGC_1	MYH10-chr17-8622917-A-C	0	0	44		dCas9
CTTGATCTA.TGTGTAGAG_1	MYH10-chr17-8622917-A-C	0	0	302		dCas9
CTTGCGACC.TCACGCGAC_1	MYH10-chr17-8622917-A-C	0	0	46		dCas9
CTTGCGACC.TCATGCAGG_1	MYH10-chr17-8622917-A-C	0	0	408		dCas9
CTTGGATCA.ACAGAAGAG_1	MYH10-chr17-8622917-A-C	0	0	303		dCas9
CTTGTAACG.AGGTCCGTC_1	MYH10-chr17-8622917-A-C	0	0	319		dCas9
CTTGTAACG.CATGACGTT_1	MYH10-chr17-8622917-A-C	0	0	624		dCas9
CTTGTAACG.CTTGTAACG_1	MYH10-chr17-8622917-A-C	0	0	59		dCas9
CTTGTAACG.TAGACCTAC_1	MYH10-chr17-8622917-A-C	0	0	80		dCas9
CTTGTAACG.TAGCCAGTG_1	MYH10-chr17-8622917-A-C	0	0	502		dCas9
CTTGTAACG.TCCGTATAC_1	MYH10-chr17-8622917-A-C	0	0	1337		dCas9
GAACAACCA.GATCTACTT_1	MYH10-chr17-8622917-A-C	0	0	14		dCas9
GAACATGAC.AGTGAACGG_1	MYH10-chr17-8622917-A-C		0	8		dCas9
GAACATGAC.TCTGAGATA_1	MYH10-chr17-8622917-A-C	0	0	257		dCas9
GAACCAGTT.GTACCTAAC_1	MYH10-chr17-8622917-A-C	0	0	249		dCas9
GAACCAGTT.TGGACTGCC_1	MYH10-chr17-8622917-A-C	0	0	431		dCas9
GAACCTTCA.ACGAGCTTC_1	MYH10-chr17-8622917-A-C	0	0	160		dCas9
GAACCTTCA.CGGTAGCTT_1	MYH10-chr17-8622917-A-C	0	0	434		dCas9
GAACCTTCA.TAAGGTGAT_1	MYH10-chr17-8622917-A-C	0	0	94		dCas9
GAACTATGG.AACACACTC_1	MYH10-chr17-8622917-A-C	0	0	398		dCas9
GAACTATGG.ACACTAACG_1	MYH10-chr17-8622917-A-C	0	0	270		dCas9
GAACTATGG.ATGCTTCAG_1	MYH10-chr17-8622917-A-C	0	0	271		dCas9
GAACTATGG.TCCACCGGT_1	MYH10-chr17-8622917-A-C	0	0	474		dCas9
GAAGAGCAC.CACTGGTCC_1	MYH10-chr17-8622917-A-C	0	0	633		dCas9
GAAGTGTGA.TACTTACCA_1	MYH10-chr17-8622917-A-C	0	0	644		dCas9
GAATAAGAG.CTCCTATCT_1	MYH10-chr17-8622917-A-C	0	0	372		dCas9
GAATAAGAG.TCTGCGCTG_1	MYH10-chr17-8622917-A-C	0	0	295		dCas9
GAATCAACC.CAGGAGCCT_1	MYH10-chr17-8622917-A-C	0	0	416		dCas9
GAATCAACC.GTCAGACCG_1	MYH10-chr17-8622917-A-C	0	0	280		dCas9
GAATCAACC.TAACGTGTC_1	MYH10-chr17-8622917-A-C	0	0	376		dCas9
GAATCAACC.TCCTTAGGT_1	MYH10-chr17-8622917-A-C	0	0	250		dCas9
GAATCACAT.AATCGCCAT_1	MYH10-chr17-8622917-A-C	0	0	102		dCas9
GAATCACAT.GAATCACAT_1	MYH10-chr17-8622917-A-C	0	0	563		dCas9
GAATCGAGA.GCTACCTTA_1	MYH10-chr17-8622917-A-C	0	0	201		dCas9
GAATTGTTG.AGGAATTGG_1	MYH10-chr17-8622917-A-C	0	0	281		dCas9
GACAATGTT.GTAACAGTC_1	MYH10-chr17-8622917-A-C	0	0	354		dCas9
GACACCGAT.AAGGAAGTC_1	MYH10-chr17-8622917-A-C	0	0	1197		dCas9
GACACCGAT.AATGCGTGC_1	MYH10-chr17-8622917-A-C	0	0	333		dCas9
GACACCGAT.CTTGCACAA_1	MYH10-chr17-8622917-A-C	0	0	392		dCas9
GACATAACG.CGATCCAGA_1	MYH10-chr17-8622917-A-C	0	0	242		dCas9
GACATATGT.TTAGCGTCT_1	MYH10-chr17-8622917-A-C	0	0	255		dCas9
GACCAACAG.TCAATCTAG_1	MYH10-chr17-8622917-A-C	0	0	573		dCas9
GACCACTCG.AACAATGCA_1	MYH10-chr17-8622917-A-C	0	0	31		dCas9
GACCACTCG.CATGTGAAC_1	MYH10-chr17-8622917-A-C	0	0	216		dCas9
GACCAGAGA.CGTTGATCC_1	MYH10-chr17-8622917-A-C	0	0	244		dCas9
GACCGCTTC.ATGTCCTCC_1	MYH10-chr17-8622917-A-C	0	0	157		dCas9
GACCGCTTC.CTACGTTGG_1	MYH10-chr17-8622917-A-C	0	0	39		dCas9
GACCGTAGT.TATACCACT_1	MYH10-chr17-8622917-A-C	0	0	259		dCas9
GACCTTGTG.AAGTAGGAC_1	MYH10-chr17-8622917-A-C	0	0	1285		dCas9
GACCTTGTG.ATGCCTTCA_1	MYH10-chr17-8622917-A-C	0	0	317		dCas9
GACCTTGTG.GAGGTGAGC_1	MYH10-chr17-8622917-A-C	0	0	264		dCas9
GACCTTGTG.TGCGTGCCA_1	MYH10-chr17-8622917-A-C	0	0	402		dCas9
GACGCCGTA.GATCCGCAC_1	MYH10-chr17-8622917-A-C	0	0	193		dCas9
GACGCCGTA.GTACGAACG_1	MYH10-chr17-8622917-A-C	0	0	208		dCas9
GACGCTTGC.AACAACTGG_1	MYH10-chr17-8622917-A-C	0	0	592		dCas9
GACGCTTGC.AGTTGCCTT_1	MYH10-chr17-8622917-A-C	0	0	38		dCas9
GACGGACTA.AGACATATC_1	MYH10-chr17-8622917-A-C	0	0	637		dCas9
GACGGTGCT.CTTCCGGTA_1	MYH10-chr17-8622917-A-C	0	0	210		dCas9
GACGTAGCA.CCTAGAGTA_1	MYH10-chr17-8622917-A-C	0	0	451		dCas9
GACGTCAAT.CATCGAAGC_1	MYH10-chr17-8622917-A-C	0	0	450		dCas9
GACGTGGTC.ATTAGCCAC_1	MYH10-chr17-8622917-A-C	0	0	290		dCas9
GACGTGGTC.CGGAGACTT_1	MYH10-chr17-8622917-A-C	0	0	457		dCas9
GACGTGGTC.TATTACAGC_1	MYH10-chr17-8622917-A-C	0	0	641		dCas9
GACGTTCAG.ATTATGCAG_1	MYH10-chr17-8622917-A-C	0	0	57		dCas9
GACTAGCAT.CTAGTGCTG_1	MYH10-chr17-8622917-A-C	0	0	174		dCas9
GACTAGCAT.TATACGTGG_1	MYH10-chr17-8622917-A-C	0	0	63		dCas9
GACTAGCAT.TATCATGCT_1	MYH10-chr17-8622917-A-C	0	0	71		dCas9
GACTCTCAC.CTCGCTACG_1	MYH10-chr17-8622917-A-C	0	0	293		dCas9
GACTCTGGT.GCCTGCATC_1	MYH10-chr17-8622917-A-C	0	0	213		dCas9
GACTGCCTG.ACTCTCACA_1	MYH10-chr17-8622917-A-C	0	0	342		dCas9
GACTGCGCA.AACGCCTAC_1	MYH10-chr17-8622917-A-C	0	0	186		dCas9
GACTGCGCA.ACTCGAGTC_1	MYH10-chr17-8622917-A-C	0	0	188		dCas9
GACTTCACC.ACACATCTG_1	MYH10-chr17-8622917-A-C	0	0	442		dCas9
GACTTCACC.GCGGTAGTC_1	MYH10-chr17-8622917-A-C	0	0	81		dCas9
GAGAATCAG.CATGACGTT_1	MYH10-chr17-8622917-A-C	0	0	201		dCas9
GAGACATTG.TCACATACT_1	MYH10-chr17-8622917-A-C	0	0	12		dCas9
GAGACATTG.TGAGCTAGA_1	MYH10-chr17-8622917-A-C	0	0	70		dCas9
GAGACTCGA.GTTAGAGAC_1	MYH10-chr17-8622917-A-C	0	0	547		dCas9
GAGACTCGA.TAGTACGTA_1	MYH10-chr17-8622917-A-C	0	0	894		dCas9
GAGATACAC.GTAGAGAGC_1	MYH10-chr17-8622917-A-C	0	0	739		dCas9
GAGATACAC.GTCGTGTTA_1	MYH10-chr17-8622917-A-C	0	0	221		dCas9
GAGATACAC.TAGATAGCC_1	MYH10-chr17-8622917-A-C	0	0	2845		dCas9
GAGATTCCT.ATAGAGCAG_1	MYH10-chr17-8622917-A-C	0	0	139		dCas9
GAGCACATT.CAGTATGAT_1	MYH10-chr17-8622917-A-C	0	0	67		dCas9
GAGCACATT.TATCGAGCC_1	MYH10-chr17-8622917-A-C	0	0	348		dCas9
GAGCAGGAA.TACATGCAC_1	MYH10-chr17-8622917-A-C	0	0	100		dCas9
GAGCATACA.GTATGATCT_1	MYH10-chr17-8622917-A-C	0	0	413		dCas9
GAGCATACA.GTGCGTTCC_1	MYH10-chr17-8622917-A-C	0	0	68		dCas9
GAGCCATCC.CGGTTCTAT_1	MYH10-chr17-8622917-A-C	0	0	325		dCas9
GAGCCGTTA.CTCATTAGT_1	MYH10-chr17-8622917-A-C	0	0	458		dCas9
GAGCTCTCA.ACCAGCGTT_1	MYH10-chr17-8622917-A-C	0	0	78		dCas9
GAGCTCTCA.ACTACCATC_1	MYH10-chr17-8622917-A-C	0	0	524		dCas9
GAGGACTTA.GTTCCAACA_1	MYH10-chr17-8622917-A-C	0	0	773		dCas9
GAGGACTTA.TAATTCGTG_1	MYH10-chr17-8622917-A-C	0	0	889		dCas9
GAGGTCACG.GCGTTCAGA_1	MYH10-chr17-8622917-A-C	0	0	267		dCas9
GAGGTCCTT.CACTTCCTT_1	MYH10-chr17-8622917-A-C	0	0	321		dCas9
GAGGTGAGC.TGGATAGGT_1	MYH10-chr17-8622917-A-C	0	0	331		dCas9
GAGTCAAGG.GATGCTCCT_1	MYH10-chr17-8622917-A-C	0	0	169		dCas9
GAGTCACCA.GTATCGTCG_1	MYH10-chr17-8622917-A-C	0	0	156		dCas9
GAGTCGTAC.AGTTCAACC_1	MYH10-chr17-8622917-A-C	0	0	207		dCas9
GAGTCGTAC.CTGGACACT_1	MYH10-chr17-8622917-A-C	0	0	216		dCas9
GAGTCGTAC.GGTCCTAAG_1	MYH10-chr17-8622917-A-C	0	0	285		dCas9
GAGTCGTAC.TGTCATAGC_1	MYH10-chr17-8622917-A-C	0	0	22		dCas9
GAGTGCATA.CTGACGGAT_1	MYH10-chr17-8622917-A-C	0	0	607		dCas9
GAGTGCATA.GTGCTGACT_1	MYH10-chr17-8622917-A-C	0	0	601		dCas9
GAGTGCATA.TGCATCGGA_1	MYH10-chr17-8622917-A-C	0	0	158		dCas9
GAGTGTGCC.AATATCGCT_1	MYH10-chr17-8622917-A-C	0	0	83		dCas9
GAGTGTGCC.CATTCCGAG_1	MYH10-chr17-8622917-A-C	0	0	54		dCas9
GAGTGTGCC.CGAGTAGCA_1	MYH10-chr17-8622917-A-C	0	0	207		dCas9
GAGTTAACT.AACGAGAAT_1	MYH10-chr17-8622917-A-C	0	0	150		dCas9
GAGTTAACT.TTCGTGATG_1	MYH10-chr17-8622917-A-C	0	0	431		dCas9
GAGTTATAG.TCCATCATT_1	MYH10-chr17-8622917-A-C	0	0	43		dCas9
GAGTTATAG.TCGACGTTG_1	MYH10-chr17-8622917-A-C	0	0	399		dCas9
GATAACGTC.GCTGTTCGG_1	MYH10-chr17-8622917-A-C	0	0	710		dCas9
GATAACGTC.TAGACCTAC_1	MYH10-chr17-8622917-A-C	0	0	653		dCas9
GATAAGCTG.CGTCATGGA_1	MYH10-chr17-8622917-A-C	0	0	865		dCas9
GATAAGCTG.TTGAGCTCT_1	MYH10-chr17-8622917-A-C	0	0	28		dCas9
GATACACTA.AACGCTCAA_1	MYH10-chr17-8622917-A-C	0	0	144		dCas9
GATACCGGA.ATATAGCGT_1	MYH10-chr17-8622917-A-C	0	0	207		dCas9
GATACCGGA.CATAGTATG_1	MYH10-chr17-8622917-A-C	0	0	257		dCas9
GATACCGGA.TAGTAGTCT_1	MYH10-chr17-8622917-A-C	0	0	133		dCas9
GATACTGTG.ATCTGGTAG_1	MYH10-chr17-8622917-A-C	0	0	384		dCas9
GATACTGTG.CCTGTATCT_1	MYH10-chr17-8622917-A-C	0	0	142		dCas9
GATAGTTCT.ACGTTCAAT_1	MYH10-chr17-8622917-A-C	0	0	391		dCas9
GATAGTTCT.TGTTGTCGA_1	MYH10-chr17-8622917-A-C	0	0	180		dCas9
GATATATCC.CAGTATGAT_1	MYH10-chr17-8622917-A-C	0	0	868		dCas9
GATATATCC.CGATAGGTG_1	MYH10-chr17-8622917-A-C	0	0	478		dCas9
GATATATCC.CGCAACCTC_1	MYH10-chr17-8622917-A-C	0	0	699		dCas9
GATATATCC.GAATAAGAG_1	MYH10-chr17-8622917-A-C	0	0	41		dCas9
GATATATCC.GCGAAGACA_1	MYH10-chr17-8622917-A-C	0	0	85		dCas9
GATATATCC.GCGGAGATT_1	MYH10-chr17-8622917-A-C	0	0	593		dCas9
GATATATCC.GTTCACTCC_1	MYH10-chr17-8622917-A-C	0	0	718		dCas9
GATATATCC.TGTTGTCGA_1	MYH10-chr17-8622917-A-C	0	0	337		dCas9
GATCCGCAC.TCAGTAAGC_1	MYH10-chr17-8622917-A-C	0	0	811		dCas9
GATCGATAC.ATCGAATCG_1	MYH10-chr17-8622917-A-C	0	0	163		dCas9
GATCGCGAA.CTAGTGCTG_1	MYH10-chr17-8622917-A-C	0	0	778		dCas9
GATCGCGAA.GGTAAGGAT_1	MYH10-chr17-8622917-A-C	0	0	304		dCas9
GATCGCGAA.GTCTGAGCC_1	MYH10-chr17-8622917-A-C	0	0	319		dCas9
GATCGTTGA.CTTGCACAA_1	MYH10-chr17-8622917-A-C	0	0	897		dCas9
GATCGTTGA.GCCTTAGAG_1	MYH10-chr17-8622917-A-C	0	0	66		dCas9
GATCTACTT.ACATTCCAC_1	MYH10-chr17-8622917-A-C	0	0	1095		dCas9
GATCTACTT.AGAAGCTGC_1	MYH10-chr17-8622917-A-C	0	0	29		dCas9
GATCTACTT.CCATGCGTC_1	MYH10-chr17-8622917-A-C	0	0	125		dCas9
GATCTACTT.TAGACCGCA_1	MYH10-chr17-8622917-A-C	0	0	69		dCas9
GATCTAGAG.ATCACTTCC_1	MYH10-chr17-8622917-A-C	0	0	31		dCas9
GATCTGAAT.CAGGATCAA_1	MYH10-chr17-8622917-A-C	0	0	265		dCas9
GATCTGAAT.GGACTCCTT_1	MYH10-chr17-8622917-A-C	0	0	528		dCas9
GATGCAGAA.AATATCAGC_1	MYH10-chr17-8622917-A-C	0	0	1081		dCas9
GATGCAGAA.GCACCATCG_1	MYH10-chr17-8622917-A-C	0	0	92		dCas9
GATGCGACG.TATCTGTCA_1	MYH10-chr17-8622917-A-C	0	0	120		dCas9
GATGCGGTT.CACAATAAC_1	MYH10-chr17-8622917-A-C	0	0	104		dCas9
GATGCGGTT.CAGCGACGT_1	MYH10-chr17-8622917-A-C	0	0	97		dCas9
GATGCGGTT.GTGCCATGA_1	MYH10-chr17-8622917-A-C	0	0	121		dCas9
GATGTCTAG.CACTTCCTT_1	MYH10-chr17-8622917-A-C	0	0	531		dCas9
GATGTCTAG.GATACTGTG_1	MYH10-chr17-8622917-A-C	0	0	618		dCas9
GATGTTACA.TTGATCGTA_1	MYH10-chr17-8622917-A-C	0	0	280		dCas9
GATTAGACA.CATAGTATG_1	MYH10-chr17-8622917-A-C	0	0	501		dCas9
GATTAGTGT.CATCGAAGC_1	MYH10-chr17-8622917-A-C	0	0	500		dCas9
GATTAGTGT.GGTCTCATG_1	MYH10-chr17-8622917-A-C	0	0	535		dCas9
GATTAGTGT.TCTGGAGGA_1	MYH10-chr17-8622917-A-C	0	0	436		dCas9
GATTCCTCT.CCGTTCCAA_1	MYH10-chr17-8622917-A-C	0	0	268		dCas9
GATTGGAAG.AACGTCGAG_1	MYH10-chr17-8622917-A-C	0	0	284		dCas9
GATTGGAAG.GACGTAGCA_1	MYH10-chr17-8622917-A-C	0	0	164		dCas9
GCAACACCT.AACTTAGCT_1	MYH10-chr17-8622917-A-C	0	0	257		dCas9
GCAACCAAC.ATCAGAAGC_1	MYH10-chr17-8622917-A-C	0	0	93		dCas9
GCAACTCGC.CAAGTCACT_1	MYH10-chr17-8622917-A-C	0	0	578		dCas9
GCAATCACG.ACTCCGGTT_1	MYH10-chr17-8622917-A-C	0	0	44		dCas9
GCACAACTC.TGACCTCCT_1	MYH10-chr17-8622917-A-C	0	0	38		dCas9
GCACAACTC.TGAGACAGC_1	MYH10-chr17-8622917-A-C	0	0	273		dCas9
GCACAGTAA.AGTACGAAT_1	MYH10-chr17-8622917-A-C	0	0	817		dCas9
GCACCATCG.GCGACACAG_1	MYH10-chr17-8622917-A-C	0	0	417		dCas9
GCACGCATT.AGGATTACT_1	MYH10-chr17-8622917-A-C	0	0	71		dCas9
GCACGCATT.CGATACTCT_1	MYH10-chr17-8622917-A-C	0	0	109		dCas9
GCACGCATT.TCACTCGCT_1	MYH10-chr17-8622917-A-C	0	0	92		dCas9
GCACGTAGA.ATCACCGCA_1	MYH10-chr17-8622917-A-C	0	0	450		dCas9
GCACTGGAT.CAAGTCGAA_1	MYH10-chr17-8622917-A-C	0	0	153		dCas9
GCACTGGAT.GAACGCTGT_1	MYH10-chr17-8622917-A-C	0	0	321		dCas9
GCACTGGAT.GACACCGAT_1	MYH10-chr17-8622917-A-C	0	0	27		dCas9
GCAGATCCG.AGTTCAACC_1	MYH10-chr17-8622917-A-C	0	0	317		dCas9
GCAGATCCG.TTCACTCCT_1	MYH10-chr17-8622917-A-C	0	0	551		dCas9
GCAGCGATA.ACTTAGCTT_1	MYH10-chr17-8622917-A-C	0	0	964		dCas9
GCAGCGATA.CACTGTATC_1	MYH10-chr17-8622917-A-C	0	0	64		dCas9
GCAGCGATA.GTATCGTCG_1	MYH10-chr17-8622917-A-C	0	0	371		dCas9
GCAGCTTGA.GACATAACG_1	MYH10-chr17-8622917-A-C	0	0	246		dCas9
GCAGCTTGA.TTATCGCAC_1	MYH10-chr17-8622917-A-C	0	0	51		dCas9
GCAGGAGAA.GAATAAGAG_1	MYH10-chr17-8622917-A-C	0	0	330		dCas9
GCAGGAGAA.GCATACTCC_1	MYH10-chr17-8622917-A-C	0	0	133		dCas9
GCAGGAGAA.TATTCAACG_1	MYH10-chr17-8622917-A-C	0	0	245		dCas9
GCATACATG.AATGCAGCG_1	MYH10-chr17-8622917-A-C	0	0	231		dCas9
GCATACTCC.CTTGATCTA_1	MYH10-chr17-8622917-A-C	0	0	1035		dCas9
GCATGTAAG.GTCTGAGCC_1	MYH10-chr17-8622917-A-C	0	0	527		dCas9
GCATGTGGT.GTCGTGTTA_1	MYH10-chr17-8622917-A-C	0	0	718		dCas9
GCATGTGGT.TCCGTATAC_1	MYH10-chr17-8622917-A-C	0	0	775		dCas9
GCATTGATC.ATGCTTCAG_1	MYH10-chr17-8622917-A-C	0	0	236		dCas9
GCATTGATC.ATTAAGACC_1	MYH10-chr17-8622917-A-C	0	0	526		dCas9
GCATTGATC.CCATAATCG_1	MYH10-chr17-8622917-A-C	0	0	361		dCas9
GCATTGATC.GCTTAGAAC_1	MYH10-chr17-8622917-A-C	0	0	280		dCas9
GCCAACAAT.TGTCGTGAG_1	MYH10-chr17-8622917-A-C	0	0	339		dCas9
GCCAACAAT.TTGTCAACC_1	MYH10-chr17-8622917-A-C	0	0	321		dCas9
GCCAATGAA.ACATGACTA_1	MYH10-chr17-8622917-A-C	0	0	41		dCas9
GCCATACAA.AGCTACTCA_1	MYH10-chr17-8622917-A-C	0	0	336		dCas9
GCCGAACCA.CCGTACGGA_1	MYH10-chr17-8622917-A-C	0	0	298		dCas9
GCCGAGTCT.ATATCAGCC_1	MYH10-chr17-8622917-A-C	0	0	389		dCas9
GCCGAGTCT.GTGCATCAA_1	MYH10-chr17-8622917-A-C	0	0	187		dCas9
GCCGCCTAA.CTGACGGAT_1	MYH10-chr17-8622917-A-C	0	0	215		dCas9
GCCGCCTAA.CTGTCTAGT_1	MYH10-chr17-8622917-A-C	0	0	36		dCas9
GCCGCCTAA.GCCATCGCT_1	MYH10-chr17-8622917-A-C	0	0	206		dCas9
GCCGCTATC.CAGCTCTTC_1	MYH10-chr17-8622917-A-C	0	0	842		dCas9
GCCGCTATC.GTCTTCATA_1	MYH10-chr17-8622917-A-C	0	0	213		dCas9
GCCGCTATC.TCAGCTCAG_1	MYH10-chr17-8622917-A-C	0	0	794		dCas9
GCCGTGAAC.CCATAGCCA_1	MYH10-chr17-8622917-A-C	0	0	261		dCas9
GCCGTGAAC.CTACGGTAT_1	MYH10-chr17-8622917-A-C	0	0	264		dCas9
GCCGTGAAC.CTAGTATAG_1	MYH10-chr17-8622917-A-C	0	0	35		dCas9
GCCGTTGTT.ATGGTTCGA_1	MYH10-chr17-8622917-A-C	0	0	246		dCas9
GCCGTTGTT.TCTACGCAA_1	MYH10-chr17-8622917-A-C	0	0	74		dCas9
GCCGTTGTT.TCTGCGCTG_1	MYH10-chr17-8622917-A-C	0	0	212		dCas9
GCCTAACGG.AATCCTCGT_1	MYH10-chr17-8622917-A-C	0	0	499		dCas9
GCCTAACGG.CGAATCCTG_1	MYH10-chr17-8622917-A-C	0	0	775		dCas9
GCCTGGAAT.ATAAGTTCG_1	MYH10-chr17-8622917-A-C	0	0	187		dCas9
GCCTTATCT.GCGTATAGG_1	MYH10-chr17-8622917-A-C	0	0	180		dCas9
GCCTTCCAT.TACTAGTAG_1	MYH10-chr17-8622917-A-C	0	0	809		dCas9
GCCTTGTGA.TGAACCAAT_1	MYH10-chr17-8622917-A-C	0	0	673		dCas9
GCGAACTCG.AAGTTGCCA_1	MYH10-chr17-8622917-A-C	0	0	25		dCas9
GCGAACTCG.CGTAATGAC_1	MYH10-chr17-8622917-A-C	0	0	363		dCas9
GCGAAGACA.ATGGAGAGT_1	MYH10-chr17-8622917-A-C	0	0	267		dCas9
GCGAAGACA.TACTCGCTG_1	MYH10-chr17-8622917-A-C	0	0	403		dCas9
GCGACAACC.AACGATGAC_1	MYH10-chr17-8622917-A-C	0	0	48		dCas9
GCGACAACC.ACTCCAACT_1	MYH10-chr17-8622917-A-C	0	0	376		dCas9
GCGACAACC.CTCTTCAGC_1	MYH10-chr17-8622917-A-C	0	0	463		dCas9
GCGACACAG.GTAAGGTCC_1	MYH10-chr17-8622917-A-C	0	0	175		dCas9
GCGACACAG.TCCGTATAC_1	MYH10-chr17-8622917-A-C	0	0	37		dCas9
GCGACCTGT.AAGGATACG_1	MYH10-chr17-8622917-A-C	0	0	218		dCas9
GCGACCTGT.GCGAACTCG_1	MYH10-chr17-8622917-A-C	0	0	85		dCas9
GCGAGCAAG.CCACGAAGG_1	MYH10-chr17-8622917-A-C	0	0	134		dCas9
GCGAGCAAG.CGAACAATC_1	MYH10-chr17-8622917-A-C		0	1		dCas9
GCGAGCAAG.CTAGGTACT_1	MYH10-chr17-8622917-A-C	0	0	302		dCas9
GCGAGTCTA.CTACCTGCG_1	MYH10-chr17-8622917-A-C	0	0	405		dCas9
GCGAGTCTA.GTAAGTGAG_1	MYH10-chr17-8622917-A-C	0	0	26		dCas9
GCGATATGA.AGTAAGCCA_1	MYH10-chr17-8622917-A-C	0	0	331		dCas9
GCGATGGTG.GACTAGCAT_1	MYH10-chr17-8622917-A-C	0	0	490		dCas9
GCGATGGTG.GAGTCAAGG_1	MYH10-chr17-8622917-A-C	0	0	178		dCas9
GCGATGGTG.GCGACCTGT_1	MYH10-chr17-8622917-A-C	0	0	588		dCas9
GCGATGGTG.GCGCTACCT_1	MYH10-chr17-8622917-A-C	0	0	227		dCas9
GCGATGGTG.TTAGCGTCT_1	MYH10-chr17-8622917-A-C	0	0	176		dCas9
GCGCATTAC.ACACTAACG_1	MYH10-chr17-8622917-A-C	0	0	526		dCas9
GCGCATTAC.GTGGACTGG_1	MYH10-chr17-8622917-A-C	0	0	51		dCas9
GCGCTACCT.AACAGCAGT_1	MYH10-chr17-8622917-A-C	0	0	108		dCas9
GCGCTAGAA.AGGAATTGG_1	MYH10-chr17-8622917-A-C	0	0	147		dCas9
GCGCTAGAA.CAACGTCTT_1	MYH10-chr17-8622917-A-C	0	0	189		dCas9
GCGCTAGAA.CCTCATAAC_1	MYH10-chr17-8622917-A-C	0	0	60		dCas9
GCGCTAGAA.TACTAGTAG_1	MYH10-chr17-8622917-A-C	0	0	140		dCas9
GCGCTCTAT.ACCGGTTAC_1	MYH10-chr17-8622917-A-C	0	0	263		dCas9
GCGCTCTAT.ACCTGTACC_1	MYH10-chr17-8622917-A-C	0	0	238		dCas9
GCGCTCTAT.GGACAGATT_1	MYH10-chr17-8622917-A-C	0	0	264		dCas9
GCGCTTCTC.GTGGATAAG_1	MYH10-chr17-8622917-A-C		0	6		dCas9
GCGCTTCTC.GTGTCGAGC_1	MYH10-chr17-8622917-A-C	0	0	338		dCas9
GCGGACGAA.ACGTTCAAT_1	MYH10-chr17-8622917-A-C	0	0	673		dCas9
GCGGACGAA.ACTATCCTG_1	MYH10-chr17-8622917-A-C	0	0	233		dCas9
GCGGACGAA.GATAAGCTG_1	MYH10-chr17-8622917-A-C	0	0	178		dCas9
GCGGACGAA.TCAATGGAC_1	MYH10-chr17-8622917-A-C	0	0	38		dCas9
GCGGAGATT.ATCCTGCCT_1	MYH10-chr17-8622917-A-C	0	0	319		dCas9
GCGGAGATT.CCTAGTTAG_1	MYH10-chr17-8622917-A-C	0	0	256		dCas9
GCGGTAAGT.TACACGGTC_1	MYH10-chr17-8622917-A-C	0	0	381		dCas9
GCGGTAAGT.TTCGTGATG_1	MYH10-chr17-8622917-A-C	0	0	384		dCas9
GCGTAACAA.CGGAAGACG_1	MYH10-chr17-8622917-A-C	0	0	45		dCas9
GCGTATAGG.GTGGAGGTC_1	MYH10-chr17-8622917-A-C	0	0	51		dCas9
GCGTCGTCT.TCTCCGCGT_1	MYH10-chr17-8622917-A-C	0	0	1294		dCas9
GCGTGATAC.GATTAGTGT_1	MYH10-chr17-8622917-A-C	0	0	66		dCas9
GCGTTCAGA.AGTATGACG_1	MYH10-chr17-8622917-A-C	0	0	35		dCas9
GCGTTCAGA.CATCGAAGC_1	MYH10-chr17-8622917-A-C	0	0	429		dCas9
GCGTTCAGA.CATCTCGAT_1	MYH10-chr17-8622917-A-C	0	0	850		dCas9
GCTACAATG.AGGATCATG_1	MYH10-chr17-8622917-A-C	0	0	341		dCas9
GCTACAATG.CTCATTAGT_1	MYH10-chr17-8622917-A-C	0	0	155		dCas9
GCTACCTTA.CACTGTATC_1	MYH10-chr17-8622917-A-C	0	0	133		dCas9
GCTAGCTCC.TATTCAACG_1	MYH10-chr17-8622917-A-C	0	0	41		dCas9
GCTAGTGGA.GACGTCAAT_1	MYH10-chr17-8622917-A-C	0	0	191		dCas9
GCTAGTGGA.GCCTGGAAT_1	MYH10-chr17-8622917-A-C	0	0	634		dCas9
GCTAGTGGA.GCTACCGAG_1	MYH10-chr17-8622917-A-C	0	0	193		dCas9
GCTATGTAA.CTGGAGCGA_1	MYH10-chr17-8622917-A-C	0	0	75		dCas9
GCTATGTAA.TGTGTCTAC_1	MYH10-chr17-8622917-A-C	0	0	67		dCas9
GCTCAATGA.AAGCAATCG_1	MYH10-chr17-8622917-A-C	0	0	251		dCas9
GCTCAATGA.TTACTAGTC_1	MYH10-chr17-8622917-A-C	0	0	841		dCas9
GCTCAGCCA.CAGATCATT_1	MYH10-chr17-8622917-A-C	0	0	50		dCas9
GCTCTCCAA.CCGGTGGTT_1	MYH10-chr17-8622917-A-C	0	0	234		dCas9
GCTCTCCAA.TATACGTGG_1	MYH10-chr17-8622917-A-C	0	0	439		dCas9
GCTCTGTGT.ACCGATCGA_1	MYH10-chr17-8622917-A-C	0	0	201		dCas9
GCTCTGTGT.CCTAAGAAG_1	MYH10-chr17-8622917-A-C	0	0	174		dCas9
GCTCTGTGT.GACATAACG_1	MYH10-chr17-8622917-A-C	0	0	144		dCas9
GCTCTGTGT.TAGGAGGAT_1	MYH10-chr17-8622917-A-C	0	0	147		dCas9
GCTGAGCAG.TCGACGTTG_1	MYH10-chr17-8622917-A-C	0	0	245		dCas9
GCTGAGCAG.TGAACGGTT_1	MYH10-chr17-8622917-A-C	0	0	236		dCas9
GCTGATGTC.ACTAAGTTC_1	MYH10-chr17-8622917-A-C	0	0	231		dCas9
GCTGATGTC.CCTTGCTTG_1	MYH10-chr17-8622917-A-C	0	0	396		dCas9
GCTGGTAAC.AGCATATGG_1	MYH10-chr17-8622917-A-C	0	0	384		dCas9
GCTGGTAAC.CAGGATCAA_1	MYH10-chr17-8622917-A-C	0	0	430		dCas9
GCTGGTAAC.TACTAGTAG_1	MYH10-chr17-8622917-A-C	0	0	256		dCas9
GCTGGTAAC.TGATAGAGG_1	MYH10-chr17-8622917-A-C	0	0	43		dCas9
GCTGGTAAC.TTCCGCCAG_1	MYH10-chr17-8622917-A-C	0	0	415		dCas9
GCTTACGTT.GGTTAACAG_1	MYH10-chr17-8622917-A-C	0	0	93		dCas9
GCTTACGTT.TAACACGAG_1	MYH10-chr17-8622917-A-C	0	0	15		dCas9
GCTTACTAG.ATGGACGTT_1	MYH10-chr17-8622917-A-C	0	0	150		dCas9
GCTTACTAG.CCAGTCTCA_1	MYH10-chr17-8622917-A-C	0	0	131		dCas9
GCTTACTAG.CTATTCCGT_1	MYH10-chr17-8622917-A-C	0	0	121		dCas9
GCTTAGAAC.ATAGCACGG_1	MYH10-chr17-8622917-A-C	0	0	46		dCas9
GCTTCACTC.ATGTGAGAC_1	MYH10-chr17-8622917-A-C	0	0	407		dCas9
GCTTCTACG.AGATGTTGG_1	MYH10-chr17-8622917-A-C	0	0	427		dCas9
GCTTCTACG.GCTCTGTGT_1	MYH10-chr17-8622917-A-C	0	0	83		dCas9
GCTTCTACG.TAGTGCACT_1	MYH10-chr17-8622917-A-C	0	0	109		dCas9
GGAACCTAG.ATGAGCAGG_1	MYH10-chr17-8622917-A-C	0	0	55		dCas9
GGAACCTAG.ATGTGACGA_1	MYH10-chr17-8622917-A-C	0	0	157		dCas9
GGAACTGCT.ACCGACGGT_1	MYH10-chr17-8622917-A-C	0	0	86		dCas9
GGAAGAAGC.GTTCCAACA_1	MYH10-chr17-8622917-A-C	0	0	556		dCas9
GGAAGGTAT.AGACGCTAT_1	MYH10-chr17-8622917-A-C	0	0	630		dCas9
GGAATTGGA.GATGTCTAG_1	MYH10-chr17-8622917-A-C	0	0	517		dCas9
GGACACTGG.ACTCGTCTA_1	MYH10-chr17-8622917-A-C	0	0	145		dCas9
GGACAGATT.CATCCTCTC_1	MYH10-chr17-8622917-A-C	0	0	47		dCas9
GGACGAGCA.AGACCAGCT_1	MYH10-chr17-8622917-A-C	0	0	576		dCas9
GGACGAGCA.GGTAGACAT_1	MYH10-chr17-8622917-A-C	0	0	141		dCas9
GGACTCCTT.AATTAGAGG_1	MYH10-chr17-8622917-A-C	0	0	23		dCas9
GGAGAATGA.CCGAAGCGT_1	MYH10-chr17-8622917-A-C	0	0	104		dCas9
GGAGAATGA.TCGTGACGT_1	MYH10-chr17-8622917-A-C	0	0	334		dCas9
GGAGACACA.AGGAATTGG_1	MYH10-chr17-8622917-A-C	0	0	223		dCas9
GGAGACACA.ATCGATCCT_1	MYH10-chr17-8622917-A-C	0	0	184		dCas9
GGAGACACA.CCTTAATTC_1	MYH10-chr17-8622917-A-C	0	0	919		dCas9
GGAGATGAG.GGTAACTAC_1	MYH10-chr17-8622917-A-C	0	0	404		dCas9
GGAGCATCT.AGAAGTAAC_1	MYH10-chr17-8622917-A-C	0	0	385		dCas9
GGAGCATCT.CAGCAGTAC_1	MYH10-chr17-8622917-A-C	0	0	87		dCas9
GGAGCATCT.CAGCTTCGA_1	MYH10-chr17-8622917-A-C	0	0	67		dCas9
GGAGCATCT.TACCTCACT_1	MYH10-chr17-8622917-A-C	0	0	159		dCas9
GGAGCTCAA.TTACTAGTC_1	MYH10-chr17-8622917-A-C	0	0	129		dCas9
GGAGTACAG.CGAGCTTAC_1	MYH10-chr17-8622917-A-C	0	0	229		dCas9
GGAGTACAG.CTAGAGTCG_1	MYH10-chr17-8622917-A-C	0	0	228		dCas9
GGAGTACAG.TTCATTCGC_1	MYH10-chr17-8622917-A-C	0	0	201		dCas9
GGATACCTA.GCCGAGTCT_1	MYH10-chr17-8622917-A-C	0	0	420		dCas9
GGATAGTCA.AACTGATTC_1	MYH10-chr17-8622917-A-C	0	0	1118		dCas9
GGATAGTCA.AGCGGTAAG_1	MYH10-chr17-8622917-A-C	0	0	63		dCas9
GGATAGTCA.ATGAGTGTG_1	MYH10-chr17-8622917-A-C	0	0	361		dCas9
GGATAGTCA.GTGAGGACG_1	MYH10-chr17-8622917-A-C	0	0	789		dCas9
GGATAGTCA.TAAGGTGAT_1	MYH10-chr17-8622917-A-C	0	0	1442		dCas9
GGATCAGGT.AACAGCAGT_1	MYH10-chr17-8622917-A-C	0	0	74		dCas9
GGATCAGGT.AATGCTATC_1	MYH10-chr17-8622917-A-C	0	0	533		dCas9
GGATCGTTC.GCCATTAAG_1	MYH10-chr17-8622917-A-C	0	0	696		dCas9
GGATCGTTC.TCTCCGCGT_1	MYH10-chr17-8622917-A-C	0	0	128		dCas9
GGATGCGAA.AACTAACTG_1	MYH10-chr17-8622917-A-C	0	0	194		dCas9
GGATGCGAA.TCAGACAAG_1	MYH10-chr17-8622917-A-C	0	0	511		dCas9
GGATGCTCG.CAGATCGAC_1	MYH10-chr17-8622917-A-C	0	0	363		dCas9
GGATTACGC.CGATTCGAG_1	MYH10-chr17-8622917-A-C	0	0	254		dCas9
GGATTACGC.GTCAGTTGT_1	MYH10-chr17-8622917-A-C	0	0	541		dCas9
GGATTCGTC.CACCAGAAG_1	MYH10-chr17-8622917-A-C	0	0	181		dCas9
GGATTCGTC.CCGATGTTC_1	MYH10-chr17-8622917-A-C	0	0	407		dCas9
GGATTCGTC.CGCTTATGA_1	MYH10-chr17-8622917-A-C	0	0	301		dCas9
GGTAACTAC.CACCTACGC_1	MYH10-chr17-8622917-A-C	0	0	21		dCas9
GGTAAGGAT.GACACGCAA_1	MYH10-chr17-8622917-A-C	0	0	265		dCas9
GGTAAGGAT.TACTCGACC_1	MYH10-chr17-8622917-A-C	0	0	267		dCas9
GGTAAGTGA.ATGGAGAGT_1	MYH10-chr17-8622917-A-C	0	0	158		dCas9
GGTAAGTGA.CTGGAGCGA_1	MYH10-chr17-8622917-A-C	0	0	164		dCas9
GGTACGAGC.ACTCCTGAG_1	MYH10-chr17-8622917-A-C	0	0	733		dCas9
GGTACGAGC.CCGTCAGGT_1	MYH10-chr17-8622917-A-C	0	0	348		dCas9
GGTACGAGC.TTAAGTGGT_1	MYH10-chr17-8622917-A-C	0	0	641		dCas9
GGTAGACAT.AAGACGAAG_1	MYH10-chr17-8622917-A-C	0	0	126		dCas9
GGTAGCATC.ATCAAGCAT_1	MYH10-chr17-8622917-A-C	0	0	848		dCas9
GGTCCTAAG.CCTCGCGTT_1	MYH10-chr17-8622917-A-C	0	0	74		dCas9
GGTCCTAAG.GCAGCGATA_1	MYH10-chr17-8622917-A-C	0	0	196		dCas9
GGTCCTAAG.GGAGCTCAA_1	MYH10-chr17-8622917-A-C	0	0	757		dCas9
GGTCCTGGT.TAACCGTGA_1	MYH10-chr17-8622917-A-C	0	0	62		dCas9
GGTCGGATA.AACCGCTGA_1	MYH10-chr17-8622917-A-C	0	0	119		dCas9
GGTCGGATA.AATCTGACC_1	MYH10-chr17-8622917-A-C	0	0	64		dCas9
GGTCGGATA.ACGACGATT_1	MYH10-chr17-8622917-A-C	0	0	58		dCas9
GGTCGGATA.AGCGTCGTC_1	MYH10-chr17-8622917-A-C	0	0	216		dCas9
GGTCGGATA.CAGGTTGTC_1	MYH10-chr17-8622917-A-C	0	0	170		dCas9
GGTCGGTCT.CATCTCACG_1	MYH10-chr17-8622917-A-C	0	0	441		dCas9
GGTCGGTCT.TGCCGACTA_1	MYH10-chr17-8622917-A-C	0	0	418		dCas9
GGTCGGTCT.TGCTGCGTC_1	MYH10-chr17-8622917-A-C	0	0	209		dCas9
GGTCTCATG.ACAAGGTAC_1	MYH10-chr17-8622917-A-C	0	0	165		dCas9
GGTCTTGCA.GTCAGCGTC_1	MYH10-chr17-8622917-A-C	0	0	270		dCas9
GGTCTTGCA.TGAGAGGAC_1	MYH10-chr17-8622917-A-C	0	0	65		dCas9
GGTGAGTTC.TGTCAACCT_1	MYH10-chr17-8622917-A-C	0	0	112		dCas9
GGTGATAGG.AATGAGTCG_1	MYH10-chr17-8622917-A-C	0	0	558		dCas9
GGTGATAGG.TGGTAACCA_1	MYH10-chr17-8622917-A-C	0	0	208		dCas9
GGTGATAGG.TTCATCCAA_1	MYH10-chr17-8622917-A-C	0	0	185		dCas9
GGTGCGTAG.TACTAGTAG_1	MYH10-chr17-8622917-A-C	0	0	217		dCas9
GGTGCGTAG.TGAGAGGAC_1	MYH10-chr17-8622917-A-C		0	3		dCas9
GGTGGAGCT.GATTCCTCT_1	MYH10-chr17-8622917-A-C	0	0	112		dCas9
GGTGTGACC.ATTCACCTC_1	MYH10-chr17-8622917-A-C	0	0	25		dCas9
GGTGTGACC.TTCACTCCT_1	MYH10-chr17-8622917-A-C	0	0	1439		dCas9
GGTGTTCAT.GAGTCCAAT_1	MYH10-chr17-8622917-A-C	0	0	115		dCas9
GGTTAACAG.CAACACCTA_1	MYH10-chr17-8622917-A-C	0	0	208		dCas9
GGTTAACAG.GTACCTAAC_1	MYH10-chr17-8622917-A-C	0	0	953		dCas9
GGTTAACAG.TGCCGACTA_1	MYH10-chr17-8622917-A-C	0	0	238		dCas9
GGTTAGATG.CCGATACCG_1	MYH10-chr17-8622917-A-C	0	0	829		dCas9
GGTTAGATG.GACTTGATT_1	MYH10-chr17-8622917-A-C	0	0	34		dCas9
GGTTCGCAA.CGATCCAGA_1	MYH10-chr17-8622917-A-C	0	0	144		dCas9
GGTTCGCAA.TAGAGCCAG_1	MYH10-chr17-8622917-A-C	0	0	33		dCas9
GGTTCTATC.TAGCCTTGT_1	MYH10-chr17-8622917-A-C	0	0	163		dCas9
GGTTCTATC.TCGGACAGT_1	MYH10-chr17-8622917-A-C	0	0	92		dCas9
GGTTGAAGG.AGTCGCGAC_1	MYH10-chr17-8622917-A-C	0	0	234		dCas9
GGTTGAAGG.CTGGTCGGT_1	MYH10-chr17-8622917-A-C	0	0	201		dCas9
GGTTGCTAT.ACACACGTC_1	MYH10-chr17-8622917-A-C	0	0	288		dCas9
GGTTGCTAT.CACGTCATA_1	MYH10-chr17-8622917-A-C	0	0	188		dCas9
GTAACAGTC.CGCAACCTC_1	MYH10-chr17-8622917-A-C	0	0	412		dCas9
GTAACTCAT.TAAGTGTAG_1	MYH10-chr17-8622917-A-C	0	0	108		dCas9
GTAAGTGAG.AATCCGCTG_1	MYH10-chr17-8622917-A-C	0	0	296		dCas9
GTAAGTGAG.CTGACAGCA_1	MYH10-chr17-8622917-A-C	0	0	510		dCas9
GTAAGTGAG.GAGGACTTA_1	MYH10-chr17-8622917-A-C	0	0	61		dCas9
GTAAGTGAG.GTAGTTGGT_1	MYH10-chr17-8622917-A-C	0	0	33		dCas9
GTAAGTGAG.TCCGATCTG_1	MYH10-chr17-8622917-A-C	0	0	122		dCas9
GTAATCAGC.ATCCGTCTC_1	MYH10-chr17-8622917-A-C	0	0	385		dCas9
GTAATCAGC.GTCCACAAC_1	MYH10-chr17-8622917-A-C	0	0	59		dCas9
GTACAATGC.CAGCGTAAG_1	MYH10-chr17-8622917-A-C	0	0	923		dCas9
GTACCACAA.GCGATGGTG_1	MYH10-chr17-8622917-A-C	0	0	193		dCas9
GTACCACAA.TGTGCAGTA_1	MYH10-chr17-8622917-A-C	0	0	95		dCas9
GTACCTAAC.AAGCAATCG_1	MYH10-chr17-8622917-A-C	0	0	457		dCas9
GTACGAACG.CACGGAAGT_1	MYH10-chr17-8622917-A-C	0	0	478		dCas9
GTACGCGAT.AACTGCGAC_1	MYH10-chr17-8622917-A-C	0	0	29		dCas9
GTACGCGAT.AGTTCAACC_1	MYH10-chr17-8622917-A-C	0	0	352		dCas9
GTACGCGAT.CTAGAGTCG_1	MYH10-chr17-8622917-A-C	0	0	248		dCas9
GTACGCGAT.TAATGTAGC_1	MYH10-chr17-8622917-A-C	0	0	411		dCas9
GTACGTCTA.AGTTGCCTT_1	MYH10-chr17-8622917-A-C	0	0	220		dCas9
GTACTCTAC.CAAGTCGAA_1	MYH10-chr17-8622917-A-C	0	0	235		dCas9
GTACTCTAC.CACTTGGAT_1	MYH10-chr17-8622917-A-C	0	0	301		dCas9
GTAGAAGTT.TGATCGGAA_1	MYH10-chr17-8622917-A-C	0	0	191		dCas9
GTAGAGAGC.ACAGGTATC_1	MYH10-chr17-8622917-A-C	0	0	48		dCas9
GTAGAGAGC.CGTGTATTC_1	MYH10-chr17-8622917-A-C	0	0	269		dCas9
GTAGAGAGC.TCAATCTAG_1	MYH10-chr17-8622917-A-C	0	0	349		dCas9
GTAGCCTTG.CTCATGCCA_1	MYH10-chr17-8622917-A-C	0	0	380		dCas9
GTAGCCTTG.CTTCTATGA_1	MYH10-chr17-8622917-A-C	0	0	615		dCas9
GTAGCCTTG.GCGAGTCTA_1	MYH10-chr17-8622917-A-C	0	0	444		dCas9
GTAGCCTTG.TTCATTCGC_1	MYH10-chr17-8622917-A-C	0	0	59		dCas9
GTAGCTACA.GCCATCGCT_1	MYH10-chr17-8622917-A-C	0	0	192		dCas9
GTAGCTACA.TCGTCCGAT_1	MYH10-chr17-8622917-A-C	0	0	300		dCas9
GTAGTGGAG.GATGCAGAA_1	MYH10-chr17-8622917-A-C	0	0	420		dCas9
GTATACAGA.GATTATGCG_1	MYH10-chr17-8622917-A-C	0	0	34		dCas9
GTATCCTGC.ACCAGCGTT_1	MYH10-chr17-8622917-A-C	0	0	33		dCas9
GTATCCTGC.ACTGGTGCT_1	MYH10-chr17-8622917-A-C	0	0	182		dCas9
GTATGCCTT.CTGGACTAA_1	MYH10-chr17-8622917-A-C	0	0	142		dCas9
GTATGTATC.TAAGGTCCG_1	MYH10-chr17-8622917-A-C	0	0	240		dCas9
GTCAACTGA.CATATGTCG_1	MYH10-chr17-8622917-A-C	0	0	54		dCas9
GTCAACTGA.GTAGTGGAG_1	MYH10-chr17-8622917-A-C	0	0	501		dCas9
GTCAACTGA.GTGCTGACT_1	MYH10-chr17-8622917-A-C	0	0	261		dCas9
GTCAACTGA.TAGTGCACT_1	MYH10-chr17-8622917-A-C	0	0	466		dCas9
GTCAATACA.TCTCGTATC_1	MYH10-chr17-8622917-A-C	0	0	94		dCas9
GTCACAGAG.CGGAGACTT_1	MYH10-chr17-8622917-A-C	0	0	2159		dCas9
GTCACAGAG.GATAGTTCT_1	MYH10-chr17-8622917-A-C	0	0	141		dCas9
GTCACTATG.CCTCCTTGT_1	MYH10-chr17-8622917-A-C	0	0	69		dCas9
GTCACTATG.GACACGCAA_1	MYH10-chr17-8622917-A-C	0	0	478		dCas9
GTCAGACCG.CTGGTCGGT_1	MYH10-chr17-8622917-A-C	0	0	65		dCas9
GTCAGACCG.CTTCCGGTA_1	MYH10-chr17-8622917-A-C	0	0	33		dCas9
GTCAGACCG.TTCCGCCAG_1	MYH10-chr17-8622917-A-C	0	0	1037		dCas9
GTCAGCGTC.AGCCTCGCA_1	MYH10-chr17-8622917-A-C	0	0	139		dCas9
GTCAGCGTC.TTGAGCTCT_1	MYH10-chr17-8622917-A-C	0	0	212		dCas9
GTCAGTTGT.ACGTTCAAT_1	MYH10-chr17-8622917-A-C	0	0	101		dCas9
GTCATTCTA.ACTAAGTTC_1	MYH10-chr17-8622917-A-C	0	0	209		dCas9
GTCATTCTA.CACATTCTG_1	MYH10-chr17-8622917-A-C	0	0	121		dCas9
GTCCACAAC.AGCAAGTCC_1	MYH10-chr17-8622917-A-C	0	0	93		dCas9
GTCCACAAC.AGTTAGGTC_1	MYH10-chr17-8622917-A-C	0	0	353		dCas9
GTCCACAAC.GAGTTAACT_1	MYH10-chr17-8622917-A-C	0	0	103		dCas9
GTCCACAAC.GTAGCTACA_1	MYH10-chr17-8622917-A-C	0	0	632		dCas9
GTCCTTCAT.CAAGTCGAA_1	MYH10-chr17-8622917-A-C	0	0	196		dCas9
GTCGACATT.TTAACGGAG_1	MYH10-chr17-8622917-A-C	0	0	80		dCas9
GTCGAGTAC.ATGAGGTAT_1	MYH10-chr17-8622917-A-C	0	0	76		dCas9
GTCGAGTAC.CACTGGTCC_1	MYH10-chr17-8622917-A-C	0	0	584		dCas9
GTCGAGTAC.GACCTTGTG_1	MYH10-chr17-8622917-A-C	0	0	48		dCas9
GTCGAGTAC.TCTATTAGG_1	MYH10-chr17-8622917-A-C	0	0	158		dCas9
GTCGAGTAC.TGAGAGGAC_1	MYH10-chr17-8622917-A-C	0	0	78		dCas9
GTCGAGTAC.TGGATTAGC_1	MYH10-chr17-8622917-A-C	0	0	445		dCas9
GTCGCAGGT.ACAATTCGG_1	MYH10-chr17-8622917-A-C	0	0	71		dCas9
GTCGTCGAC.ACGCTATGT_1	MYH10-chr17-8622917-A-C	0	0	30		dCas9
GTCGTGTTA.TCAACACTC_1	MYH10-chr17-8622917-A-C	0	0	361		dCas9
GTCTACCAA.GCCTTCCAT_1	MYH10-chr17-8622917-A-C	0	0	928		dCas9
GTCTACCAA.GTTAGTCAA_1	MYH10-chr17-8622917-A-C	0	0	413		dCas9
GTCTGACGT.CCGCATCCT_1	MYH10-chr17-8622917-A-C	0	0	763		dCas9
GTCTGAGCC.GACCTTGTG_1	MYH10-chr17-8622917-A-C	0	0	50		dCas9
GTCTTCATA.CAGGAGCCT_1	MYH10-chr17-8622917-A-C	0	0	520		dCas9
GTCTTCTCG.TACGTTGGA_1	MYH10-chr17-8622917-A-C	0	0	117		dCas9
GTGAACCAC.ACCGTCCTA_1	MYH10-chr17-8622917-A-C	0	0	650		dCas9
GTGAACCAC.CCAAGTCGA_1	MYH10-chr17-8622917-A-C	0	0	102		dCas9
GTGAACCAC.CTAGAGGTA_1	MYH10-chr17-8622917-A-C	0	0	174		dCas9
GTGAATGCC.CGCGCACAT_1	MYH10-chr17-8622917-A-C	0	0	230		dCas9
GTGAATGCC.GAGTATCGC_1	MYH10-chr17-8622917-A-C	0	0	132		dCas9
GTGAATGCC.GCTGATGTC_1	MYH10-chr17-8622917-A-C	0	0	96		dCas9
GTGAATGCC.TTACACCTT_1	MYH10-chr17-8622917-A-C	0	0	38		dCas9
GTGAATGCC.TTCCGAGCG_1	MYH10-chr17-8622917-A-C	0	0	29		dCas9
GTGACGTAA.AAGTTCTCT_1	MYH10-chr17-8622917-A-C	0	0	314		dCas9
GTGACGTAA.TTATGAGGA_1	MYH10-chr17-8622917-A-C	0	0	356		dCas9
GTGACTCTC.TTCATTCGC_1	MYH10-chr17-8622917-A-C	0	0	332		dCas9
GTGAGGACG.ACGGACCAT_1	MYH10-chr17-8622917-A-C	0	0	157		dCas9
GTGAGGACG.ATCACTTCC_1	MYH10-chr17-8622917-A-C	0	0	882		dCas9
GTGAGGACG.GGAGACACA_1	MYH10-chr17-8622917-A-C	0	0	302		dCas9
GTGAGGACG.GTAACCATA_1	MYH10-chr17-8622917-A-C	0	0	268		dCas9
GTGAGGACG.TGTGCAGTA_1	MYH10-chr17-8622917-A-C	0	0	809		dCas9
GTGATGTGC.GATGCGGTT_1	MYH10-chr17-8622917-A-C	0	0	68		dCas9
GTGATGTGC.TCCAATCAT_1	MYH10-chr17-8622917-A-C	0	0	396		dCas9
GTGCACGAG.CTGTCACTT_1	MYH10-chr17-8622917-A-C	0	0	289		dCas9
GTGCCATGA.CTAGAGTCG_1	MYH10-chr17-8622917-A-C	0	0	75		dCas9
GTGCTAAGC.CCTGCTCCA_1	MYH10-chr17-8622917-A-C	0	0	369		dCas9
GTGCTAAGC.TAAGCCATT_1	MYH10-chr17-8622917-A-C	0	0	682		dCas9
GTGCTCGGA.TACCTCACT_1	MYH10-chr17-8622917-A-C	0	0	25		dCas9
GTGCTCGGA.TGTAGGTTA_1	MYH10-chr17-8622917-A-C	0	0	494		dCas9
GTGCTCTTG.GAGTGTGCC_1	MYH10-chr17-8622917-A-C	0	0	80		dCas9
GTGCTGACT.CACCTTCCT_1	MYH10-chr17-8622917-A-C	0	0	482		dCas9
GTGGACTGG.ATCAGAAGC_1	MYH10-chr17-8622917-A-C	0	0	316		dCas9
GTGGACTGG.TCCACGTGC_1	MYH10-chr17-8622917-A-C	0	0	22		dCas9
GTGGAGGTC.CTAACCGGT_1	MYH10-chr17-8622917-A-C	0	0	465		dCas9
GTGGAGGTC.GAGCCATCC_1	MYH10-chr17-8622917-A-C	0	0	314		dCas9
GTGGAGGTC.TTCGCATCC_1	MYH10-chr17-8622917-A-C	0	0	160		dCas9
GTGGATAAG.GAACCAGTT_1	MYH10-chr17-8622917-A-C	0	0	212		dCas9
GTGGTTACC.AGCGGTCTA_1	MYH10-chr17-8622917-A-C	0	0	631		dCas9
GTGGTTACC.TTGGAGAAC_1	MYH10-chr17-8622917-A-C	0	0	157		dCas9
GTGTACCGT.TCTTAAGTG_1	MYH10-chr17-8622917-A-C	0	0	206		dCas9
GTGTCACAC.ACAAGGTAC_1	MYH10-chr17-8622917-A-C	0	0	177		dCas9
GTGTCACAC.ATGCCTTCA_1	MYH10-chr17-8622917-A-C	0	0	62		dCas9
GTGTCACAC.CACACCACA_1	MYH10-chr17-8622917-A-C	0	0	226		dCas9
GTGTCCGTG.AGCACACCT_1	MYH10-chr17-8622917-A-C	0	0	74		dCas9
GTGTCTGGA.ACTCGCTGT_1	MYH10-chr17-8622917-A-C	0	0	82		dCas9
GTGTCTGGA.ATTCGCTTA_1	MYH10-chr17-8622917-A-C	0	0	289		dCas9
GTGTCTGGA.CTATTCCGT_1	MYH10-chr17-8622917-A-C	0	0	466		dCas9
GTGTTCCAG.GGTAGTGTT_1	MYH10-chr17-8622917-A-C	0	0	41		dCas9
GTGTTCCAG.TTAGCGTCT_1	MYH10-chr17-8622917-A-C	0	0	444		dCas9
GTGTTGGAA.GTAGAGAGC_1	MYH10-chr17-8622917-A-C	0	0	200		dCas9
GTGTTGGAA.TCAAGGAGT_1	MYH10-chr17-8622917-A-C	0	0	820		dCas9
GTTAATTCG.AACGAGGTG_1	MYH10-chr17-8622917-A-C	0	0	30		dCas9
GTTAATTCG.ACCGAGTAG_1	MYH10-chr17-8622917-A-C	0	0	221		dCas9
GTTAATTCG.ATTGATCAC_1	MYH10-chr17-8622917-A-C	0	0	723		dCas9
GTTACTACT.GCCAACAAT_1	MYH10-chr17-8622917-A-C	0	0	404		dCas9
GTTAGTCAA.CAGTGCCAT_1	MYH10-chr17-8622917-A-C	0	0	186		dCas9
GTTATCGAT.ACTCTGCTC_1	MYH10-chr17-8622917-A-C	0	0	238		dCas9
GTTCCAACA.GGTGAGTTC_1	MYH10-chr17-8622917-A-C	0	0	421		dCas9
GTTCCAACA.TACAACACC_1	MYH10-chr17-8622917-A-C	0	0	622		dCas9
GTTGACCAT.CGTGTGTGG_1	MYH10-chr17-8622917-A-C		0	2		dCas9
GTTGACCAT.GGATCAATG_1	MYH10-chr17-8622917-A-C		0	7		dCas9
GTTGACCAT.TCAGAGCGT_1	MYH10-chr17-8622917-A-C		0	2		dCas9
GTTGACCAT.TGGAGAACC_1	MYH10-chr17-8622917-A-C	0	0	14		dCas9
TAACACATC.ATGCCTGTC_1	MYH10-chr17-8622917-A-C	0	0	577		dCas9
TAACACATC.CCGAGTACT_1	MYH10-chr17-8622917-A-C	0	0	27		dCas9
TAACACATC.TAACGTGTC_1	MYH10-chr17-8622917-A-C	0	0	367		dCas9
TAACACGAG.AGACATATC_1	MYH10-chr17-8622917-A-C	0	0	804		dCas9
TAACACGAG.ATCAAGAGA_1	MYH10-chr17-8622917-A-C	0	0	169		dCas9
TAACATTGG.AGACGGAGG_1	MYH10-chr17-8622917-A-C	0	0	372		dCas9
TAACATTGG.GGTTAACAG_1	MYH10-chr17-8622917-A-C	0	0	238		dCas9
TAACATTGG.TACGGTCGT_1	MYH10-chr17-8622917-A-C	0	0	537		dCas9
TAACATTGG.TAGTAACGG_1	MYH10-chr17-8622917-A-C	0	0	268		dCas9
TAACATTGG.TCAGAGCGT_1	MYH10-chr17-8622917-A-C	0	0	179		dCas9
TAACCGTGA.AACAACTGG_1	MYH10-chr17-8622917-A-C	0	0	255		dCas9
TAACCGTGA.CACACCACA_1	MYH10-chr17-8622917-A-C	0	0	37		dCas9
TAACCGTGA.CCGAAGCGT_1	MYH10-chr17-8622917-A-C	0	0	141		dCas9
TAACCGTGA.GTTAATTCG_1	MYH10-chr17-8622917-A-C	0	0	26		dCas9
TAACGTGTC.ACATCGTCC_1	MYH10-chr17-8622917-A-C	0	0	61		dCas9
TAACTCCGA.GATAAGCTG_1	MYH10-chr17-8622917-A-C	0	0	626		dCas9
TAAGCACTA.GTTAGAGAC_1	MYH10-chr17-8622917-A-C	0	0	294		dCas9
TAAGCCATT.AGCCAGGAC_1	MYH10-chr17-8622917-A-C	0	0	42		dCas9
TAAGCCATT.CCTGTCATT_1	MYH10-chr17-8622917-A-C	0	0	253		dCas9
TAAGCCATT.TAGTTGACG_1	MYH10-chr17-8622917-A-C	0	0	276		dCas9
TAAGGTGAT.TATCGAGCC_1	MYH10-chr17-8622917-A-C	0	0	234		dCas9
TAAGTACAC.ATGTCGCCT_1	MYH10-chr17-8622917-A-C	0	0	493		dCas9
TAAGTACAC.TCTCAGGAT_1	MYH10-chr17-8622917-A-C	0	0	202		dCas9
TAAGTGTAG.CATGTGAAC_1	MYH10-chr17-8622917-A-C	0	0	1546		dCas9
TAATCACGC.AAGACGAAG_1	MYH10-chr17-8622917-A-C	0	0	72		dCas9
TAATCACGC.CTTATCTCA_1	MYH10-chr17-8622917-A-C	0	0	431		dCas9
TAATCACGC.GACCGTAGT_1	MYH10-chr17-8622917-A-C	0	0	281		dCas9
TAATCACGC.TTCGCATCC_1	MYH10-chr17-8622917-A-C	0	0	362		dCas9
TAATCTGGA.ACATTCCAC_1	MYH10-chr17-8622917-A-C	0	0	360		dCas9
TAATCTGGA.CTGCAGAGC_1	MYH10-chr17-8622917-A-C	0	0	186		dCas9
TAATGTAGC.AGTTGAGCG_1	MYH10-chr17-8622917-A-C	0	0	31		dCas9
TAATGTAGC.CACCTAGCG_1	MYH10-chr17-8622917-A-C	0	0	451		dCas9
TAATGTAGC.CTTGGATCA_1	MYH10-chr17-8622917-A-C	0	0	327		dCas9
TAATTCGTG.CAACGATCG_1	MYH10-chr17-8622917-A-C	0	0	676		dCas9
TAATTCGTG.CACTTCCTT_1	MYH10-chr17-8622917-A-C	0	0	567		dCas9
TAATTCGTG.GTCTGACGT_1	MYH10-chr17-8622917-A-C	0	0	150		dCas9
TACAACACC.CATCTCACG_1	MYH10-chr17-8622917-A-C	0	0	454		dCas9
TACAAGAGG.CCTAGCAAT_1	MYH10-chr17-8622917-A-C	0	0	739		dCas9
TACAGGACT.AAGTAGGAC_1	MYH10-chr17-8622917-A-C	0	0	183		dCas9
TACAGGACT.GTACAATGC_1	MYH10-chr17-8622917-A-C	0	0	167		dCas9
TACAGGACT.GTCAACTGA_1	MYH10-chr17-8622917-A-C	0	0	387		dCas9
TACAGTTAG.AGCACACCT_1	MYH10-chr17-8622917-A-C	0	0	1080		dCas9
TACAGTTAG.ATGTGAGAC_1	MYH10-chr17-8622917-A-C	0	0	369		dCas9
TACAGTTAG.ATTCACCTC_1	MYH10-chr17-8622917-A-C	0	0	484		dCas9
TACATGCAC.TACTCGCTG_1	MYH10-chr17-8622917-A-C	0	0	561		dCas9
TACCGATTG.CAAGCGCAT_1	MYH10-chr17-8622917-A-C	0	0	163		dCas9
TACCGATTG.GATCGCACT_1	MYH10-chr17-8622917-A-C		0	8		dCas9
TACCGCGTT.ATAAGACAG_1	MYH10-chr17-8622917-A-C	0	0	21		dCas9
TACCGCGTT.CTCAGCTGG_1	MYH10-chr17-8622917-A-C	0	0	334		dCas9
TACCTATCC.ACAAGAATG_1	MYH10-chr17-8622917-A-C	0	0	417		dCas9
TACCTATCC.CTGCGTCAC_1	MYH10-chr17-8622917-A-C	0	0	443		dCas9
TACCTCACT.ATTAGCCAC_1	MYH10-chr17-8622917-A-C	0	0	417		dCas9
TACCTCACT.ATTGATTGG_1	MYH10-chr17-8622917-A-C	0	0	86		dCas9
TACCTCACT.CATCTCACG_1	MYH10-chr17-8622917-A-C	0	0	211		dCas9
TACCTCACT.TGAACGGTT_1	MYH10-chr17-8622917-A-C	0	0	173		dCas9
TACCTCCTC.TGGTTATAC_1	MYH10-chr17-8622917-A-C	0	0	97		dCas9
TACGAACTC.ATCTCTGCT_1	MYH10-chr17-8622917-A-C	0	0	97		dCas9
TACGAACTC.TCGTGCCAC_1	MYH10-chr17-8622917-A-C	0	0	896		dCas9
TACGAACTC.TTGTCAACC_1	MYH10-chr17-8622917-A-C			0		dCas9
TACGACCAT.ATCCTCCGA_1	MYH10-chr17-8622917-A-C	0	0	353		dCas9
TACGACCAT.CCATCACGA_1	MYH10-chr17-8622917-A-C	0	0	598		dCas9
TACGACCAT.TAGGAGGAT_1	MYH10-chr17-8622917-A-C	0	0	867		dCas9
TACGAGTGA.AACTGATTC_1	MYH10-chr17-8622917-A-C	0	0	225		dCas9
TACGAGTGA.ACTCCGTCG_1	MYH10-chr17-8622917-A-C	0	0	376		dCas9
TACGAGTGA.ACTCGAGTC_1	MYH10-chr17-8622917-A-C	0	0	409		dCas9
TACGAGTGA.GACGCCGTA_1	MYH10-chr17-8622917-A-C	0	0	727		dCas9
TACGAGTGA.TAGCGCAGC_1	MYH10-chr17-8622917-A-C	0	0	225		dCas9
TACGGTCGT.ACATCGTCC_1	MYH10-chr17-8622917-A-C	0	0	134		dCas9
TACGGTCGT.ACCTGCAGA_1	MYH10-chr17-8622917-A-C	0	0	73		dCas9
TACGGTCGT.ATTCATGTG_1	MYH10-chr17-8622917-A-C	0	0	223		dCas9
TACGGTCGT.CATCCTCTC_1	MYH10-chr17-8622917-A-C	0	0	80		dCas9
TACGTTACC.GAACATGAC_1	MYH10-chr17-8622917-A-C	0	0	368		dCas9
TACGTTGGA.TACTTCCAG_1	MYH10-chr17-8622917-A-C	0	0	345		dCas9
TACTAGTAG.CCGCATCCT_1	MYH10-chr17-8622917-A-C	0	0	87		dCas9
TACTAGTAG.GTACGCGAT_1	MYH10-chr17-8622917-A-C	0	0	131		dCas9
TACTCGACC.CAGTCCTAA_1	MYH10-chr17-8622917-A-C	0	0	316		dCas9
TACTCGACC.TTAGGAAGG_1	MYH10-chr17-8622917-A-C	0	0	282		dCas9
TACTCGACC.TTCATCCAA_1	MYH10-chr17-8622917-A-C	0	0	706		dCas9
TACTGATGA.TGTGAGTAT_1	MYH10-chr17-8622917-A-C	0	0	495		dCas9
TACTTACCA.AACTTGTCG_1	MYH10-chr17-8622917-A-C	0	0	492		dCas9
TACTTACCA.AATCTCCTA_1	MYH10-chr17-8622917-A-C	0	0	158		dCas9
TACTTACCA.CTCATGCCA_1	MYH10-chr17-8622917-A-C	0	0	45		dCas9
TAGACACGT.AGGTCCGTC_1	MYH10-chr17-8622917-A-C	0	0	273		dCas9
TAGACCGCA.ATAGCTTGC_1	MYH10-chr17-8622917-A-C	0	0	683		dCas9
TAGAGACTA.TGACCAAGT_1	MYH10-chr17-8622917-A-C	0	0	642		dCas9
TAGAGCCAG.ATGCAGTTC_1	MYH10-chr17-8622917-A-C	0	0	176		dCas9
TAGAGCCAG.CAGGTTGTC_1	MYH10-chr17-8622917-A-C	0	0	675		dCas9
TAGAGCCAG.GAACGCTGT_1	MYH10-chr17-8622917-A-C	0	0	329		dCas9
TAGAGCCAG.GAAGTGTGA_1	MYH10-chr17-8622917-A-C	0	0	196		dCas9
TAGATAGCC.GTGCTAAGC_1	MYH10-chr17-8622917-A-C	0	0	85		dCas9
TAGATAGCC.TTCTCCACA_1	MYH10-chr17-8622917-A-C	0	0	376		dCas9
TAGATCTGT.TCGTTCTCC_1	MYH10-chr17-8622917-A-C	0	0	80		dCas9
TAGCACACG.CACCTACGC_1	MYH10-chr17-8622917-A-C	0	0	304		dCas9
TAGCACACG.CTCCTATCT_1	MYH10-chr17-8622917-A-C	0	0	52		dCas9
TAGCACTAT.CCGCACTCA_1	MYH10-chr17-8622917-A-C	0	0	57		dCas9
TAGCACTAT.GGAGTACAG_1	MYH10-chr17-8622917-A-C	0	0	62		dCas9
TAGCCTTGT.AAGGATCGT_1	MYH10-chr17-8622917-A-C	0	0	54		dCas9
TAGCGAGAA.CTGCGTCAC_1	MYH10-chr17-8622917-A-C	0	0	151		dCas9
TAGCGCAGC.AACAGCAGT_1	MYH10-chr17-8622917-A-C	0	0	400		dCas9
TAGCTAAGA.CGTTGATCC_1	MYH10-chr17-8622917-A-C	0	0	302		dCas9
TAGCTAAGA.GCACCATCG_1	MYH10-chr17-8622917-A-C	0	0	722		dCas9
TAGCTAAGA.TATCAGTGC_1	MYH10-chr17-8622917-A-C	0	0	426		dCas9
TAGCTGTTG.GGATCAGGT_1	MYH10-chr17-8622917-A-C	0	0	140		dCas9
TAGGAGCTA.CCGAGCTGA_1	MYH10-chr17-8622917-A-C	0	0	390		dCas9
TAGGAGCTA.CCTGTCATT_1	MYH10-chr17-8622917-A-C	0	0	313		dCas9
TAGGAGCTA.GACCGTAGT_1	MYH10-chr17-8622917-A-C	0	0	605		dCas9
TAGGAGGAT.ACAGCGTAT_1	MYH10-chr17-8622917-A-C	0	0	165		dCas9
TAGGAGGAT.CCATTCTGC_1	MYH10-chr17-8622917-A-C	0	0	61		dCas9
TAGGAGGAT.CCTTATCCG_1	MYH10-chr17-8622917-A-C	0	0	231		dCas9
TAGGAGGAT.CGTATTCCT_1	MYH10-chr17-8622917-A-C	0	0	1269		dCas9
TAGGAGGAT.GGAGCTCAA_1	MYH10-chr17-8622917-A-C	0	0	1192		dCas9
TAGGAGGAT.GTCGTGTTA_1	MYH10-chr17-8622917-A-C	0	0	395		dCas9
TAGGATGCC.ACCGTACGC_1	MYH10-chr17-8622917-A-C	0	0	302		dCas9
TAGGATGCC.CACAACGCT_1	MYH10-chr17-8622917-A-C	0	0	512		dCas9
TAGGATTAG.CAACGATCG_1	MYH10-chr17-8622917-A-C	0	0	105		dCas9
TAGGATTAG.GTAGCATAC_1	MYH10-chr17-8622917-A-C	0	0	368		dCas9
TAGGATTAG.TATGAGACC_1	MYH10-chr17-8622917-A-C	0	0	127		dCas9
TAGGTTAGT.AACGAGAAT_1	MYH10-chr17-8622917-A-C	0	0	88		dCas9
TAGGTTAGT.ATCAAGCAT_1	MYH10-chr17-8622917-A-C	0	0	513		dCas9
TAGTAACGG.ATTGACACG_1	MYH10-chr17-8622917-A-C	0	0	115		dCas9
TAGTAACGG.CGCATCTAC_1	MYH10-chr17-8622917-A-C	0	0	203		dCas9
TAGTAACGG.TGCATACAT_1	MYH10-chr17-8622917-A-C	0	0	48		dCas9
TAGTACGTA.GTGGACTGG_1	MYH10-chr17-8622917-A-C	0	0	128		dCas9
TAGTAGTCT.GGAGACACA_1	MYH10-chr17-8622917-A-C	0	0	576		dCas9
TAGTAGTCT.GGTAGTGTT_1	MYH10-chr17-8622917-A-C	0	0	135		dCas9
TAGTCAGAC.CTTGATCTA_1	MYH10-chr17-8622917-A-C	0	0	124		dCas9
TAGTCAGAC.GTAGAAGTT_1	MYH10-chr17-8622917-A-C	0	0	455		dCas9
TAGTCAGAC.TCGTAATAG_1	MYH10-chr17-8622917-A-C	0	0	35		dCas9
TAGTCGCAT.AAGGAAGTC_1	MYH10-chr17-8622917-A-C	0	0	50		dCas9
TAGTGATCC.TGAGTGACT_1	MYH10-chr17-8622917-A-C	0	0	639		dCas9
TAGTGCACT.TGACGGTTG_1	MYH10-chr17-8622917-A-C	0	0	833		dCas9
TATAATCGC.TGCGTATCT_1	MYH10-chr17-8622917-A-C	0	0	1165		dCas9
TATACCACT.CAAGCCTCG_1	MYH10-chr17-8622917-A-C	0	0	362		dCas9
TATACCACT.CACACCTGT_1	MYH10-chr17-8622917-A-C	0	0	361		dCas9
TATACGGAT.TGTGGTCCT_1	MYH10-chr17-8622917-A-C	0	0	35		dCas9
TATAGTGCG.CAGCTAGTT_1	MYH10-chr17-8622917-A-C	0	0	75		dCas9
TATCAGTGC.CCATAAGTA_1	MYH10-chr17-8622917-A-C	0	0	152		dCas9
TATCAGTGC.TGACAAGTT_1	MYH10-chr17-8622917-A-C	0	0	694		dCas9
TATCAGTGC.TGAGAGGAC_1	MYH10-chr17-8622917-A-C	0	0	43		dCas9
TATCATGCT.AATGCTGAT_1	MYH10-chr17-8622917-A-C	0	0	176		dCas9
TATCATGCT.GATTAGTGT_1	MYH10-chr17-8622917-A-C	0	0	44		dCas9
TATCCTCAG.TTCCTAAGG_1	MYH10-chr17-8622917-A-C	0	0	112		dCas9
TATCGAGCC.ATAGAGCAG_1	MYH10-chr17-8622917-A-C	0	0	414		dCas9
TATCTAGGT.TTGTCAACC_1	MYH10-chr17-8622917-A-C	0	0	454		dCas9
TATGAAGAC.AACGCATTG_1	MYH10-chr17-8622917-A-C	0	0	377		dCas9
TATGAAGAC.CAACCTGGT_1	MYH10-chr17-8622917-A-C	0	0	460		dCas9
TATGAAGAC.CCTGCGTTA_1	MYH10-chr17-8622917-A-C	0	0	134		dCas9
TATGAAGAC.GATAGTTCT_1	MYH10-chr17-8622917-A-C	0	0	1028		dCas9
TATGAAGAC.TGCCACCGA_1	MYH10-chr17-8622917-A-C	0	0	302		dCas9
TATGAAGAC.TTAACGGAG_1	MYH10-chr17-8622917-A-C	0	0	358		dCas9
TATGACCGA.AGTAGAGGA_1	MYH10-chr17-8622917-A-C	0	0	350		dCas9
TATGACCGA.CTCTACGCA_1	MYH10-chr17-8622917-A-C	0	0	165		dCas9
TATGACCGA.CTGATGCAC_1	MYH10-chr17-8622917-A-C	0	0	220		dCas9
TATGATGTG.CTGCAGAGC_1	MYH10-chr17-8622917-A-C	0	0	29		dCas9
TATGATGTG.TTAGCGTCT_1	MYH10-chr17-8622917-A-C	0	0	17		dCas9
TATGGTTGG.AGGATGCGT_1	MYH10-chr17-8622917-A-C	0	0	940		dCas9
TATGGTTGG.CAGCGACGT_1	MYH10-chr17-8622917-A-C	0	0	293		dCas9
TATTACAGC.AAGTTGCCA_1	MYH10-chr17-8622917-A-C	0	0	261		dCas9
TATTACAGC.CTATACTAG_1	MYH10-chr17-8622917-A-C	0	0	49		dCas9
TATTACAGC.GTAAGGTCC_1	MYH10-chr17-8622917-A-C	0	0	289		dCas9
TATTACAGC.TCGCCAAGC_1	MYH10-chr17-8622917-A-C	0	0	93		dCas9
TATTACTCG.CATATGTCG_1	MYH10-chr17-8622917-A-C	0	0	192		dCas9
TATTACTCG.CTTCTGAGT_1	MYH10-chr17-8622917-A-C	0	0	172		dCas9
TATTCAACG.GATGTCTAG_1	MYH10-chr17-8622917-A-C	0	0	306		dCas9
TATTCAACG.TTGCCAGAT_1	MYH10-chr17-8622917-A-C	0	0	1012		dCas9
TATTGCTAC.CACTAGACT_1	MYH10-chr17-8622917-A-C	0	0	77		dCas9
TATTGCTAC.CCGATACCG_1	MYH10-chr17-8622917-A-C	0	0	150		dCas9
TCAAGGAGT.GCTACAATG_1	MYH10-chr17-8622917-A-C	0	0	320		dCas9
TCAAGGTCG.AGGATCATG_1	MYH10-chr17-8622917-A-C	0	0	52		dCas9
TCAAGGTCG.GATTCTCGG_1	MYH10-chr17-8622917-A-C	0	0	58		dCas9
TCAAGGTCG.GGTAATCTA_1	MYH10-chr17-8622917-A-C	0	0	555		dCas9
TCAATGGAC.CCTTAACAT_1	MYH10-chr17-8622917-A-C	0	0	292		dCas9
TCACACTGC.GTATCCTGC_1	MYH10-chr17-8622917-A-C	0	0	318		dCas9
TCACAGGTA.CTTCTGAGT_1	MYH10-chr17-8622917-A-C	0	0	976		dCas9
TCACATACT.AAGCCAAGT_1	MYH10-chr17-8622917-A-C	0	0	61		dCas9
TCACATACT.ACGTGTAGT_1	MYH10-chr17-8622917-A-C	0	0	414		dCas9
TCACATACT.GACCGGTAG_1	MYH10-chr17-8622917-A-C	0	0	327		dCas9
TCACATACT.TGAGTGACT_1	MYH10-chr17-8622917-A-C	0	0	318		dCas9
TCACGACAA.AGATATGGA_1	MYH10-chr17-8622917-A-C	0	0	207		dCas9
TCACGACAA.GATATATCC_1	MYH10-chr17-8622917-A-C	0	0	301		dCas9
TCACTACGT.TTGCCAGAT_1	MYH10-chr17-8622917-A-C	0	0	332		dCas9
TCACTCGCT.ATCCACAGT_1	MYH10-chr17-8622917-A-C	0	0	128		dCas9
TCACTCGCT.GTCACTATG_1	MYH10-chr17-8622917-A-C	0	0	90		dCas9
TCACTCGCT.GTGTCCGTG_1	MYH10-chr17-8622917-A-C	0	0	44		dCas9
TCACTCGCT.TTGTTAGAG_1	MYH10-chr17-8622917-A-C	0	0	220		dCas9
TCAGACAAG.ATGAGGTAT_1	MYH10-chr17-8622917-A-C	0	0	238		dCas9
TCAGACAAG.CACATATCA_1	MYH10-chr17-8622917-A-C	0	0	60		dCas9
TCAGAGCGT.ACACCACAT_1	MYH10-chr17-8622917-A-C	0	0	327		dCas9
TCAGAGCGT.CATCCACCG_1	MYH10-chr17-8622917-A-C	0	0	338		dCas9
TCAGAGCGT.GAGCCATCC_1	MYH10-chr17-8622917-A-C	0	0	56		dCas9
TCAGAGTCA.ACGTCTATG_1	MYH10-chr17-8622917-A-C	0	0	390		dCas9
TCAGCGACC.TACTTCCAG_1	MYH10-chr17-8622917-A-C	0	0	144		dCas9
TCAGCTCAG.CTTGCGACC_1	MYH10-chr17-8622917-A-C	0	0	95		dCas9
TCAGGACTG.AGGTGTACA_1	MYH10-chr17-8622917-A-C	0	0	1101		dCas9
TCAGGACTG.TAAGTACAC_1	MYH10-chr17-8622917-A-C	0	0	346		dCas9
TCAGGTGCA.GTATTACTG_1	MYH10-chr17-8622917-A-C	0	0	282		dCas9
TCAGGTGCA.TACTCGACC_1	MYH10-chr17-8622917-A-C	0	0	362		dCas9
TCAGTAAGC.CCTCTTGTA_1	MYH10-chr17-8622917-A-C	0	0	63		dCas9
TCAGTAAGC.CTTCCTGAT_1	MYH10-chr17-8622917-A-C	0	0	64		dCas9
TCAGTGTTC.CGGAATGCA_1	MYH10-chr17-8622917-A-C	0	0	231		dCas9
TCAGTGTTC.CTTCCGTGG_1	MYH10-chr17-8622917-A-C	0	0	300		dCas9
TCATATCGC.CTGCAGAGC_1	MYH10-chr17-8622917-A-C	0	0	50		dCas9
TCATATCGC.GTCTGAGCC_1	MYH10-chr17-8622917-A-C	0	0	140		dCas9
TCATATCGC.TTACACCTT_1	MYH10-chr17-8622917-A-C	0	0	62		dCas9
TCATCAGAG.TGAACTTGC_1	MYH10-chr17-8622917-A-C	0	0	1403		dCas9
TCATCAGAG.TGCCAGACG_1	MYH10-chr17-8622917-A-C	0	0	57		dCas9
TCATCAGAG.TTGATGAGT_1	MYH10-chr17-8622917-A-C	0	0	208		dCas9
TCATCATCT.ACCATCTAA_1	MYH10-chr17-8622917-A-C	0	0	622		dCas9
TCATCATCT.TCTAATACC_1	MYH10-chr17-8622917-A-C	0	0	264		dCas9
TCATCTGTC.AGTCGTCCG_1	MYH10-chr17-8622917-A-C	0	0	556		dCas9
TCATCTGTC.CTTCTATGA_1	MYH10-chr17-8622917-A-C	0	0	18		dCas9
TCATGCAGG.CTGTGCTCA_1	MYH10-chr17-8622917-A-C	0	0	527		dCas9
TCCAACGTG.AAGTTGCCA_1	MYH10-chr17-8622917-A-C	0	0	350		dCas9
TCCAAGTAA.TTAGGAAGG_1	MYH10-chr17-8622917-A-C	0	0	184		dCas9
TCCACCGGT.TGGTCGCTA_1	MYH10-chr17-8622917-A-C	0	0	420		dCas9
TCCACCTCA.ACCGGTTAC_1	MYH10-chr17-8622917-A-C	0	0	103		dCas9
TCCACCTCA.CCTGACCTC_1	MYH10-chr17-8622917-A-C	0	0	81		dCas9
TCCACCTCA.TGCGTATCT_1	MYH10-chr17-8622917-A-C	0	0	893		dCas9
TCCACGTGC.AGCAAGTCC_1	MYH10-chr17-8622917-A-C	0	0	792		dCas9
TCCACGTGC.ATGGTTCGA_1	MYH10-chr17-8622917-A-C	0	0	644		dCas9
TCCAGAACG.CGTGGTACC_1	MYH10-chr17-8622917-A-C	0	0	80		dCas9
TCCAGAACG.TCAAGGAGT_1	MYH10-chr17-8622917-A-C	0	0	58		dCas9
TCCAGCAGC.CCGACGTCA_1	MYH10-chr17-8622917-A-C	0	0	389		dCas9
TCCAGCAGC.CCTCTCTAG_1	MYH10-chr17-8622917-A-C	0	0	469		dCas9
TCCAGCAGC.CTCTAGTAA_1	MYH10-chr17-8622917-A-C	0	0	113		dCas9
TCCATCATT.AGTCAGTTG_1	MYH10-chr17-8622917-A-C	0	0	609		dCas9
TCCATCATT.ATCCAGCTG_1	MYH10-chr17-8622917-A-C	0	0	53		dCas9
TCCGATAAC.TGGAGAACC_1	MYH10-chr17-8622917-A-C	0	0	1662		dCas9
TCCGATCTG.CATGGTCGA_1	MYH10-chr17-8622917-A-C	0	0	24		dCas9
TCCGATCTG.CGAGCCGTT_1	MYH10-chr17-8622917-A-C	0	0	430		dCas9
TCCGGAGCT.ACTTCTAAC_1	MYH10-chr17-8622917-A-C	0	0	175		dCas9
TCCTCGTCG.GACAGGTTA_1	MYH10-chr17-8622917-A-C	0	0	431		dCas9
TCCTCTAGT.GGATACAAT_1	MYH10-chr17-8622917-A-C	0	0	564		dCas9
TCCTGAGAC.CGTTCGTAC_1	MYH10-chr17-8622917-A-C	0	0	113		dCas9
TCCTGTGGA.TCCACCGGT_1	MYH10-chr17-8622917-A-C	0	0	457		dCas9
TCCTTAGGT.CTGATCAAG_1	MYH10-chr17-8622917-A-C	0	0	64		dCas9
TCCTTCAAC.ACACTAACG_1	MYH10-chr17-8622917-A-C	0	0	428		dCas9
TCCTTCAAC.TAGTGCACT_1	MYH10-chr17-8622917-A-C	0	0	291		dCas9
TCCTTCAAC.TGTCTACAC_1	MYH10-chr17-8622917-A-C	0	0	310		dCas9
TCCTTCGTA.CACGTCATA_1	MYH10-chr17-8622917-A-C	0	0	226		dCas9
TCCTTCGTA.CATCCACCG_1	MYH10-chr17-8622917-A-C	0	0	166		dCas9
TCGAATAGA.ATTAGCGGT_1	MYH10-chr17-8622917-A-C	0	0	251		dCas9
TCGAATAGA.CACACCACA_1	MYH10-chr17-8622917-A-C	0	0	196		dCas9
TCGAATAGA.GCAATGAGA_1	MYH10-chr17-8622917-A-C	0	0	291		dCas9
TCGCAAGCA.ACGCTCTTA_1	MYH10-chr17-8622917-A-C	0	0	356		dCas9
TCGCAAGCA.CAGCGACGT_1	MYH10-chr17-8622917-A-C	0	0	920		dCas9
TCGCAAGCA.TGTCGTGAG_1	MYH10-chr17-8622917-A-C	0	0	361		dCas9
TCGCATTCG.AGCACCGTG_1	MYH10-chr17-8622917-A-C	0	0	251		dCas9
TCGCATTCG.CTTGCACAA_1	MYH10-chr17-8622917-A-C	0	0	41		dCas9
TCGCATTCG.GCGTATAGG_1	MYH10-chr17-8622917-A-C	0	0	616		dCas9
TCGCCAAGC.AATTGGTGA_1	MYH10-chr17-8622917-A-C	0	0	47		dCas9
TCGCGTCAT.GGAGCTCAA_1	MYH10-chr17-8622917-A-C	0	0	852		dCas9
TCGCGTCAT.TATACGTGG_1	MYH10-chr17-8622917-A-C	0	0	570		dCas9
TCGCGTCAT.TTGTTAGAG_1	MYH10-chr17-8622917-A-C	0	0	734		dCas9
TCGCTGTAA.ATCATAGAC_1	MYH10-chr17-8622917-A-C	0	0	98		dCas9
TCGCTTAAC.ATCCATTAG_1	MYH10-chr17-8622917-A-C	0	0	246		dCas9
TCGCTTAAC.GGAATTCAC_1	MYH10-chr17-8622917-A-C	0	0	232		dCas9
TCGGAACGA.AGTGGAATG_1	MYH10-chr17-8622917-A-C	0	0	1429		dCas9
TCGGAACGA.ATAATGTGG_1	MYH10-chr17-8622917-A-C	0	0	74		dCas9
TCGGAACGA.TGATAGAGG_1	MYH10-chr17-8622917-A-C	0	0	33		dCas9
TCGGACAGT.AATACGTCT_1	MYH10-chr17-8622917-A-C	0	0	889		dCas9
TCGGTATCA.CTATACTAG_1	MYH10-chr17-8622917-A-C	0	0	292		dCas9
TCGGTATCA.TGAACGTCA_1	MYH10-chr17-8622917-A-C	0	0	262		dCas9
TCGTAATAG.ACGTGAATC_1	MYH10-chr17-8622917-A-C	0	0	234		dCas9
TCGTAATAG.CCATTACAG_1	MYH10-chr17-8622917-A-C	0	0	82		dCas9
TCGTAGGAA.CGATAGGTG_1	MYH10-chr17-8622917-A-C	0	0	61		dCas9
TCGTGACGT.AGTCTAAGC_1	MYH10-chr17-8622917-A-C	0	0	111		dCas9
TCGTGACGT.TGCCTGGTT_1	MYH10-chr17-8622917-A-C	0	0	50		dCas9
TCGTGCCAC.AGTAATCAG_1	MYH10-chr17-8622917-A-C	0	0	221		dCas9
TCGTGCCAC.CCACGCCAT_1	MYH10-chr17-8622917-A-C	0	0	231		dCas9
TCGTGCCAC.CCATACGAT_1	MYH10-chr17-8622917-A-C	0	0	394		dCas9
TCGTTCTCC.CTCCTGACG_1	MYH10-chr17-8622917-A-C	0	0	747		dCas9
TCGTTCTCC.TCGTGACGT_1	MYH10-chr17-8622917-A-C	0	0	155		dCas9
TCTACAGTT.TGTTAAGCC_1	MYH10-chr17-8622917-A-C	0	0	395		dCas9
TCTACATCC.CGTCAGCAC_1	MYH10-chr17-8622917-A-C	0	0	106		dCas9
TCTACATCC.TACATGCAC_1	MYH10-chr17-8622917-A-C	0	0	49		dCas9
TCTACGCAA.AATTCGGAA_1	MYH10-chr17-8622917-A-C	0	0	423		dCas9
TCTACGCAA.AGCACCGTG_1	MYH10-chr17-8622917-A-C	0	0	484		dCas9
TCTACGCAA.CGCAATCGA_1	MYH10-chr17-8622917-A-C	0	0	115		dCas9
TCTACGCAA.GAAGGATCA_1	MYH10-chr17-8622917-A-C	0	0	413		dCas9
TCTACGCAA.TTAGGAAGG_1	MYH10-chr17-8622917-A-C	0	0	80		dCas9
TCTAGGATG.ACAGCATCA_1	MYH10-chr17-8622917-A-C	0	0	414		dCas9
TCTAGGATG.ACGTGCTCG_1	MYH10-chr17-8622917-A-C	0	0	35		dCas9
TCTAGGATG.AGTTACAAG_1	MYH10-chr17-8622917-A-C	0	0	328		dCas9
TCTAGGATG.TTGTATCAC_1	MYH10-chr17-8622917-A-C	0	0	157		dCas9
[truncated: 5,386 more rows]
