# Supplementary material for: Functional phenotyping of genomic variants using joint multiomic single-cell DNA–RNA sequencing
Source: Nat Methods. 2025 Sep 1;22(10):2032–41. doi: 10.1038/s41592-025-02805-0 (PMC12510883; doi:10.1038/s41592-025-02805-0)
Supplement: Supplementary file 15 — Source data for all tables. [file 41592_2025_2805_MOESM15_ESM.xlsx]

## Sheet: Fig3_S8_a
Genotype	Gene_annot	cell	ID	VAF	Expression
0	POU5F1	AACGCATTG.CTTCCGTGG	POU5F1-chr6-31164637-G-A-synonymous:variant	0	296.496
0	POU5F1	AACTCCATG.AATGCTATC	POU5F1-chr6-31164637-G-A-synonymous:variant	0	133.48
0	POU5F1	AAGCACAAC.AATTAGAGG	POU5F1-chr6-31164637-G-A-synonymous:variant	0	330.368
0	POU5F1	AATGCTGAT.CCTTCCTCA	POU5F1-chr6-31164637-G-A-synonymous:variant	0	151.668
0	POU5F1	ACCGAGTAG.ATTGCGCTA	POU5F1-chr6-31164637-G-A-synonymous:variant	0	86.2069
0	POU5F1	ACTCATTCA.TGGTCGCTA	POU5F1-chr6-31164637-G-A-synonymous:variant	0	112.676
0	POU5F1	ACTCCAACT.ACAGCGTAT	POU5F1-chr6-31164637-G-A-synonymous:variant	0	222.318
0	POU5F1	AGAAGAGTC.CCACATTAG	POU5F1-chr6-31164637-G-A-synonymous:variant	0	109.489
0	POU5F1	AGCCTCTAG.CAGTCTAAC	POU5F1-chr6-31164637-G-A-synonymous:variant	0	171.149
0	POU5F1	AGCGTCGTC.TAGTCGCAT	POU5F1-chr6-31164637-G-A-synonymous:variant	0	264.599
0	POU5F1	ATCTGGTAG.AATTGGATC	POU5F1-chr6-31164637-G-A-synonymous:variant	0	161.29
0	POU5F1	ATGCAGTTC.GAACATGAC	POU5F1-chr6-31164637-G-A-synonymous:variant	0	220.713
0	POU5F1	ATGCCTGTC.GGATCAGGT	POU5F1-chr6-31164637-G-A-synonymous:variant	0	247.802
0	POU5F1	CAAGCCTCG.TCCAGCTAT	POU5F1-chr6-31164637-G-A-synonymous:variant	0	293.78
0	POU5F1	CAGCTCTTC.AACGCCTAC	POU5F1-chr6-31164637-G-A-synonymous:variant	0	141.844
0	POU5F1	CCTCAGGTG.CTCGTGTCC	POU5F1-chr6-31164637-G-A-synonymous:variant	0	163.605
0	POU5F1	CGGAACGAG.AGATACGTT	POU5F1-chr6-31164637-G-A-synonymous:variant	0	189.509
0	POU5F1	CGGAACGAG.TGCGCACTG	POU5F1-chr6-31164637-G-A-synonymous:variant	0	173.482
0	POU5F1	CTCTAGTAA.GTAGCCTTG	POU5F1-chr6-31164637-G-A-synonymous:variant	0	138.593
0	POU5F1	CTCTCGATA.TGCCGAACT	POU5F1-chr6-31164637-G-A-synonymous:variant	0	255.885
0	POU5F1	CTGAGGTTA.TAGATCTGT	POU5F1-chr6-31164637-G-A-synonymous:variant	0	219.412
0	POU5F1	CTTGTAACG.ATCCAGCTG	POU5F1-chr6-31164637-G-A-synonymous:variant	0	232.558
0	POU5F1	GAACTGCAA.TCAAGCGTA	POU5F1-chr6-31164637-G-A-synonymous:variant	0	155.239
0	POU5F1	GACTCTGGT.ACCATTCAC	POU5F1-chr6-31164637-G-A-synonymous:variant	0	190.961
0	POU5F1	GAGCACATT.CAATACCAC	POU5F1-chr6-31164637-G-A-synonymous:variant	0	344.101
0	POU5F1	GATCTTCGC.ACAGGAACT	POU5F1-chr6-31164637-G-A-synonymous:variant	0	259.693
0	POU5F1	GCAACCAAC.CATGTGAAC	POU5F1-chr6-31164637-G-A-synonymous:variant	0	132.731
0	POU5F1	GCAGCGATA.ATAGTCTCC	POU5F1-chr6-31164637-G-A-synonymous:variant	0	139
0	POU5F1	GCTTGGTTC.GTCTACCAA	POU5F1-chr6-31164637-G-A-synonymous:variant	0	146.771
0	POU5F1	GGTGAGTTC.GGTGCGTAG	POU5F1-chr6-31164637-G-A-synonymous:variant	0	315.315
0	POU5F1	GTACAATGC.ACAGAAGAG	POU5F1-chr6-31164637-G-A-synonymous:variant	0	110.246
0	POU5F1	GTCGCAGGT.AACTAACTG	POU5F1-chr6-31164637-G-A-synonymous:variant	0	130.548
0	POU5F1	GTGACTCTC.GAACCAGTT	POU5F1-chr6-31164637-G-A-synonymous:variant	0	29.2056
0	POU5F1	GTGTCCGTG.TGCGTGCCA	POU5F1-chr6-31164637-G-A-synonymous:variant	0	118.483
0	POU5F1	GTTCAGAAG.TGAGCAGAT	POU5F1-chr6-31164637-G-A-synonymous:variant	0	185.441
0	POU5F1	TAACCGTGA.GCAATGAGA	POU5F1-chr6-31164637-G-A-synonymous:variant	0	194.932
0	POU5F1	TACTCGCTG.AACTAACTG	POU5F1-chr6-31164637-G-A-synonymous:variant	0	156.783
0	POU5F1	TGATCGGAA.GGACGAGCA	POU5F1-chr6-31164637-G-A-synonymous:variant	0	97.7517
0	POU5F1	TGATGTGTG.GACCACTCG	POU5F1-chr6-31164637-G-A-synonymous:variant	0	387.524
0	POU5F1	TGCCACCGA.GTCTACCAA	POU5F1-chr6-31164637-G-A-synonymous:variant	0	116.959
0	POU5F1	TGGATAGGT.CTGGAGCGA	POU5F1-chr6-31164637-G-A-synonymous:variant	0	348.584
0	POU5F1	TTAAGTGGT.TATGTATGC	POU5F1-chr6-31164637-G-A-synonymous:variant	0	210.896
0	POU5F1	TTCCTAAGG.ATGCCTTCA	POU5F1-chr6-31164637-G-A-synonymous:variant	0	75.643
0	POU5F1	TTCGCTGAG.CCATTACAG	POU5F1-chr6-31164637-G-A-synonymous:variant	0	97.629
0	POU5F1	TTGCTCTGC.TATTACAGC	POU5F1-chr6-31164637-G-A-synonymous:variant	0	202.74
0	POU5F1	TTGGTAACT.ACTAACCGA	POU5F1-chr6-31164637-G-A-synonymous:variant	0	197.628
1	POU5F1	AACAACCTA.GATTATGCG	POU5F1-chr6-31164637-G-A-synonymous:variant	0.822581	183.406
1	POU5F1	AACAACCTA.TGCAACTCT	POU5F1-chr6-31164637-G-A-synonymous:variant	0.868313	177.552
1	POU5F1	AACAACTGG.ATCATAGAC	POU5F1-chr6-31164637-G-A-synonymous:variant	0.849315	209.524
1	POU5F1	AACAACTGG.ATGAACTAG	POU5F1-chr6-31164637-G-A-synonymous:variant	0.863014	100.503
1	POU5F1	AACAATGCA.ACTTCTTGG	POU5F1-chr6-31164637-G-A-synonymous:variant	0.691964	248.366
1	POU5F1	AACACACTC.ACGATGGAA	POU5F1-chr6-31164637-G-A-synonymous:variant	0.786145	171.607
1	POU5F1	AACACACTC.ATCGTAGTG	POU5F1-chr6-31164637-G-A-synonymous:variant	0.876712	318.396
1	POU5F1	AACACACTC.CATGCCAGT	POU5F1-chr6-31164637-G-A-synonymous:variant	0.892473	223.951
1	POU5F1	AACACACTC.GGTCTCATG	POU5F1-chr6-31164637-G-A-synonymous:variant	0.801527	267.229
1	POU5F1	AACAGCAGT.AGAAGTCCT	POU5F1-chr6-31164637-G-A-synonymous:variant	0.875	149.961
1	POU5F1	AACAGCAGT.ATATGCAGC	POU5F1-chr6-31164637-G-A-synonymous:variant	0.864013	188.679
1	POU5F1	AACCATGGT.AACGATGAC	POU5F1-chr6-31164637-G-A-synonymous:variant	0.84	481.651
1	POU5F1	AACCATGGT.ACCTAGTTA	POU5F1-chr6-31164637-G-A-synonymous:variant	0.822943	239.1
1	POU5F1	AACCATGGT.ACTTCAGTA	POU5F1-chr6-31164637-G-A-synonymous:variant	0.916067	167.754
1	POU5F1	AACCATGGT.TCGATTCAG	POU5F1-chr6-31164637-G-A-synonymous:variant	0.827751	63.6943
1	POU5F1	AACCGCTGA.ACGTACTGC	POU5F1-chr6-31164637-G-A-synonymous:variant	0.8327	34.1297
1	POU5F1	AACCGCTGA.GGTACTTCC	POU5F1-chr6-31164637-G-A-synonymous:variant	0.828652	123.203
1	POU5F1	AACCGTGAG.ACTCCTGAG	POU5F1-chr6-31164637-G-A-synonymous:variant	0.923729	76.6284
1	POU5F1	AACGAGAAT.TATAGTGCG	POU5F1-chr6-31164637-G-A-synonymous:variant	0.852941	287.356
1	POU5F1	AACGAGGTG.ACTATCCTG	POU5F1-chr6-31164637-G-A-synonymous:variant	0.772973	132.827
1	POU5F1	AACGAGGTG.CAATGCATT	POU5F1-chr6-31164637-G-A-synonymous:variant	0.853933	309.773
1	POU5F1	AACGAGGTG.TCGGAACGA	POU5F1-chr6-31164637-G-A-synonymous:variant	0.75	143.198
1	POU5F1	AACGATGAC.TCGACGTTG	POU5F1-chr6-31164637-G-A-synonymous:variant	0.920755	430.108
1	POU5F1	AACGCATTG.CGCTGTAGT	POU5F1-chr6-31164637-G-A-synonymous:variant	0.875502	181.918
1	POU5F1	AACGCATTG.TTATTCGAC	POU5F1-chr6-31164637-G-A-synonymous:variant	0.864865	394.366
1	POU5F1	AACGCCTAC.CTCGTTCAC	POU5F1-chr6-31164637-G-A-synonymous:variant	0.872587	254.47
1	POU5F1	AACGCCTAC.GAGTTAACT	POU5F1-chr6-31164637-G-A-synonymous:variant	0.638298	432.099
1	POU5F1	AACGCCTAC.TCAGGTGCA	POU5F1-chr6-31164637-G-A-synonymous:variant	0.655738	197.461
1	POU5F1	AACGCCTAC.TCTTGGTAG	POU5F1-chr6-31164637-G-A-synonymous:variant	0.871166	280.674
1	POU5F1	AACGCTCAA.ACATTGACA	POU5F1-chr6-31164637-G-A-synonymous:variant	0.901826	161.597
1	POU5F1	AACGCTCAA.ATAGCCTAA	POU5F1-chr6-31164637-G-A-synonymous:variant	0.868365	66.4452
1	POU5F1	AACGCTCAA.CACTACAGG	POU5F1-chr6-31164637-G-A-synonymous:variant	0.912226	142.132
1	POU5F1	AACGCTCAA.CCGCAATGG	POU5F1-chr6-31164637-G-A-synonymous:variant	0.779817	82.6446
1	POU5F1	AACGCTCAA.CCTGCAGAT	POU5F1-chr6-31164637-G-A-synonymous:variant	0.764706	122.699
1	POU5F1	AACGCTCAA.GTCGTTGCG	POU5F1-chr6-31164637-G-A-synonymous:variant	0.906445	214.944
1	POU5F1	AACGCTCAA.TCGTACCTT	POU5F1-chr6-31164637-G-A-synonymous:variant	0.923341	234.185
1	POU5F1	AACGCTCAA.TGGACTGCC	POU5F1-chr6-31164637-G-A-synonymous:variant	0.867232	277.778
1	POU5F1	AACGGAGAT.ATCATAGAC	POU5F1-chr6-31164637-G-A-synonymous:variant	0.891534	220.713
1	POU5F1	AACGGTAGC.CCACACAGA	POU5F1-chr6-31164637-G-A-synonymous:variant	0.843931	267.38
1	POU5F1	AACGGTAGC.GCTGATGTC	POU5F1-chr6-31164637-G-A-synonymous:variant	0.901198	176.612
1	POU5F1	AACGGTAGC.GTCTCCAGG	POU5F1-chr6-31164637-G-A-synonymous:variant	0.922747	223.14
1	POU5F1	AACGGTAGC.TAAGGTCCG	POU5F1-chr6-31164637-G-A-synonymous:variant	0.812933	224.888
1	POU5F1	AACGTCGAG.ACTCTCACA	POU5F1-chr6-31164637-G-A-synonymous:variant	0.901288	161.616
1	POU5F1	AACGTCGAG.GACCTTGTG	POU5F1-chr6-31164637-G-A-synonymous:variant	0.794776	236.559
1	POU5F1	AACGTCGAG.TTCACCTTG	POU5F1-chr6-31164637-G-A-synonymous:variant	0.820093	242.038
1	POU5F1	AACGTTCTT.ACTCCAACT	POU5F1-chr6-31164637-G-A-synonymous:variant	0.878049	171.27
1	POU5F1	AACTAACTG.CATGCCAGT	POU5F1-chr6-31164637-G-A-synonymous:variant	0.887129	206.317
1	POU5F1	AACTCCATG.CATAGGTGT	POU5F1-chr6-31164637-G-A-synonymous:variant	0.810811	219.503
1	POU5F1	AACTCCATG.CTGAGATAG	POU5F1-chr6-31164637-G-A-synonymous:variant	0.850267	198.675
1	POU5F1	AACTCCATG.CTGAGTAGC	POU5F1-chr6-31164637-G-A-synonymous:variant	0.878981	293.04
1	POU5F1	AACTGATTC.CAAGTCGAA	POU5F1-chr6-31164637-G-A-synonymous:variant	0.623832	171.756
1	POU5F1	AACTGATTC.CCGTCCACT	POU5F1-chr6-31164637-G-A-synonymous:variant	0.857506	238.07
1	POU5F1	AACTGATTC.TAGTGCACT	POU5F1-chr6-31164637-G-A-synonymous:variant	0.829412	164.159
1	POU5F1	AACTGCGAC.ACGTGTAGT	POU5F1-chr6-31164637-G-A-synonymous:variant	0.911315	157.116
1	POU5F1	AACTGCGAC.CCGAATATG	POU5F1-chr6-31164637-G-A-synonymous:variant	0.877863	225.806
1	POU5F1	AACTGCGAC.CTCTGTCAA	POU5F1-chr6-31164637-G-A-synonymous:variant	0.89357	99.4475
1	POU5F1	AACTGCGAC.CTTGGTCAT	POU5F1-chr6-31164637-G-A-synonymous:variant	0.847619	259.465
1	POU5F1	AACTGCGAC.GCAGCTCTT	POU5F1-chr6-31164637-G-A-synonymous:variant	0.814176	216.216
1	POU5F1	AACTTAGCT.CCATTACAG	POU5F1-chr6-31164637-G-A-synonymous:variant	0.749049	145.773
1	POU5F1	AACTTAGCT.CGATTCGAG	POU5F1-chr6-31164637-G-A-synonymous:variant	0.853503	145.773
1	POU5F1	AACTTCTGC.ACAATTCGG	POU5F1-chr6-31164637-G-A-synonymous:variant	0.738693	374.15
1	POU5F1	AACTTCTGC.ATAGAGCAG	POU5F1-chr6-31164637-G-A-synonymous:variant	0.913043	331.325
1	POU5F1	AACTTCTGC.CTCGCTACG	POU5F1-chr6-31164637-G-A-synonymous:variant	0.730496	264.026
1	POU5F1	AACTTCTGC.GCGACAACC	POU5F1-chr6-31164637-G-A-synonymous:variant	0.871429	108.832
1	POU5F1	AACTTGTCG.GCCAACAAT	POU5F1-chr6-31164637-G-A-synonymous:variant	0.79902	250.714
1	POU5F1	AACTTGTCG.TCAGGACTG	POU5F1-chr6-31164637-G-A-synonymous:variant	0.899177	176.887
1	POU5F1	AAGACGAAG.AGCACCAGC	POU5F1-chr6-31164637-G-A-synonymous:variant	0.76834	307.018
1	POU5F1	AAGACGAAG.AGGATTGAG	POU5F1-chr6-31164637-G-A-synonymous:variant	0.918153	93.3707
1	POU5F1	AAGACGAAG.CTCATGCCA	POU5F1-chr6-31164637-G-A-synonymous:variant	0.624204	135.501
1	POU5F1	AAGACGAAG.GCGCTAGAA	POU5F1-chr6-31164637-G-A-synonymous:variant	0.90873	180.995
1	POU5F1	AAGACGAAG.GGATGCGAA	POU5F1-chr6-31164637-G-A-synonymous:variant	0.816367	145.773
1	POU5F1	AAGACGAAG.GGTGATAGG	POU5F1-chr6-31164637-G-A-synonymous:variant	0.214286	184.697
1	POU5F1	AAGACGAAG.GTCTTATGC	POU5F1-chr6-31164637-G-A-synonymous:variant	0.0823045	176.298
1	POU5F1	AAGACGAAG.TAAGTGTAG	POU5F1-chr6-31164637-G-A-synonymous:variant	0.808081	166.806
1	POU5F1	AAGACGAAG.TAGCCTTGT	POU5F1-chr6-31164637-G-A-synonymous:variant	0.832215	315.299
1	POU5F1	AAGACTACC.TACATGCAC	POU5F1-chr6-31164637-G-A-synonymous:variant	0.882784	164.474
1	POU5F1	AAGACTACC.TGAACGGTT	POU5F1-chr6-31164637-G-A-synonymous:variant	0.913306	213.713
1	POU5F1	AAGACTGGT.CACCTAGCG	POU5F1-chr6-31164637-G-A-synonymous:variant	0.908475	225.989
1	POU5F1	AAGACTGGT.CGACCTGTA	POU5F1-chr6-31164637-G-A-synonymous:variant	0.874486	154.799
1	POU5F1	AAGACTGGT.GCGTGATAC	POU5F1-chr6-31164637-G-A-synonymous:variant	0.897059	217.391
1	POU5F1	AAGAGAACT.ACTGGTCAG	POU5F1-chr6-31164637-G-A-synonymous:variant	0.805556	157.119
1	POU5F1	AAGAGAACT.TAGACCTAC	POU5F1-chr6-31164637-G-A-synonymous:variant	0.906067	244.623
1	POU5F1	AAGAGAACT.TGTCGTACA	POU5F1-chr6-31164637-G-A-synonymous:variant	0.81457	268.199
1	POU5F1	AAGAGAGAG.GATACTGTG	POU5F1-chr6-31164637-G-A-synonymous:variant	0.859223	185.691
1	POU5F1	AAGAGAGAG.GTCGTTAGA	POU5F1-chr6-31164637-G-A-synonymous:variant	0.870968	333.333
1	POU5F1	AAGAGAGAG.TGCCGAACT	POU5F1-chr6-31164637-G-A-synonymous:variant	0.804094	276.027
1	POU5F1	AAGAGAGAG.TGCTCAGCG	POU5F1-chr6-31164637-G-A-synonymous:variant	0.740132	250
1	POU5F1	AAGCAACTA.AGTGTCTCT	POU5F1-chr6-31164637-G-A-synonymous:variant	0.850163	246.132
1	POU5F1	AAGCAATCG.ACAAGGTAC	POU5F1-chr6-31164637-G-A-synonymous:variant	0.725926	221.607
1	POU5F1	AAGCAATCG.CGTTGATCC	POU5F1-chr6-31164637-G-A-synonymous:variant	0.230769	114.416
1	POU5F1	AAGCAATCG.GGACTATTC	POU5F1-chr6-31164637-G-A-synonymous:variant	0.57047	205.128
1	POU5F1	AAGCACAAC.CGAAGAGGT	POU5F1-chr6-31164637-G-A-synonymous:variant	0.85567	278.839
1	POU5F1	AAGCACAAC.CTGACGGAT	POU5F1-chr6-31164637-G-A-synonymous:variant	0.820408	197.044
1	POU5F1	AAGCACAAC.GCTCTCCAA	POU5F1-chr6-31164637-G-A-synonymous:variant	0.861759	175.268
1	POU5F1	AAGCAGCAT.CGAGCCGTT	POU5F1-chr6-31164637-G-A-synonymous:variant	0.858006	230.226
1	POU5F1	AAGCAGCAT.GATCGCGAA	POU5F1-chr6-31164637-G-A-synonymous:variant	0.824916	157.343
1	POU5F1	AAGCAGCAT.GTACAATGC	POU5F1-chr6-31164637-G-A-synonymous:variant	0.676768	280.066
1	POU5F1	AAGCAGCAT.TATGGTTGG	POU5F1-chr6-31164637-G-A-synonymous:variant	0.888252	143.971
1	POU5F1	AAGCATTGC.CTTGCGACC	POU5F1-chr6-31164637-G-A-synonymous:variant	0.873984	291.627
1	POU5F1	AAGCATTGC.GACTTCACC	POU5F1-chr6-31164637-G-A-synonymous:variant	0.919505	196.516
1	POU5F1	AAGCATTGC.TCGCATTCG	POU5F1-chr6-31164637-G-A-synonymous:variant	0.831276	208.877
1	POU5F1	AAGCCAAGT.ACACTAACG	POU5F1-chr6-31164637-G-A-synonymous:variant	0.85022	339.367
1	POU5F1	AAGCCAAGT.AGATACGTT	POU5F1-chr6-31164637-G-A-synonymous:variant	0.835294	312.311
1	POU5F1	AAGCCAAGT.CGTCTGTCC	POU5F1-chr6-31164637-G-A-synonymous:variant	0.878857	151.324
1	POU5F1	AAGCCAAGT.TCTAGTGAC	POU5F1-chr6-31164637-G-A-synonymous:variant	0.920904	77.3694
1	POU5F1	AAGCCAAGT.TTGCCAGAT	POU5F1-chr6-31164637-G-A-synonymous:variant	0.824916	222.051
1	POU5F1	AAGCCACAC.CTGGACTAA	POU5F1-chr6-31164637-G-A-synonymous:variant	0.90458	213.8
1	POU5F1	AAGCTGAGG.ACACACGTC	POU5F1-chr6-31164637-G-A-synonymous:variant	0.783133	535.714
1	POU5F1	AAGCTGAGG.CAATCATAC	POU5F1-chr6-31164637-G-A-synonymous:variant	0.842975	208.914
1	POU5F1	AAGCTGAGG.CGTGAGACT	POU5F1-chr6-31164637-G-A-synonymous:variant	0.871711	158.787
1	POU5F1	AAGCTGAGG.CTCCGCATT	POU5F1-chr6-31164637-G-A-synonymous:variant	0.50237	228.453
1	POU5F1	AAGCTGAGG.CTGCGTCAC	POU5F1-chr6-31164637-G-A-synonymous:variant	0.91358	361.786
1	POU5F1	AAGCTGGTC.CCTCTCTAG	POU5F1-chr6-31164637-G-A-synonymous:variant	0.791183	197.781
1	POU5F1	AAGCTGGTC.GGATACAAT	POU5F1-chr6-31164637-G-A-synonymous:variant	0.839196	206.647
1	POU5F1	AAGCTGGTC.TTGATGAGT	POU5F1-chr6-31164637-G-A-synonymous:variant	0.903509	181.757
1	POU5F1	AAGCTTGCA.CTAGGTACT	POU5F1-chr6-31164637-G-A-synonymous:variant	0.912879	168.139
1	POU5F1	AAGCTTGCA.GACCACTCG	POU5F1-chr6-31164637-G-A-synonymous:variant	0.848606	270.27
1	POU5F1	AAGCTTGCA.GATCGCGAA	POU5F1-chr6-31164637-G-A-synonymous:variant	0.81337	86.8726
1	POU5F1	AAGCTTGCA.GGAACCTAG	POU5F1-chr6-31164637-G-A-synonymous:variant	0.480818	165.563
1	POU5F1	AAGGAACAG.TCAGTGCAA	POU5F1-chr6-31164637-G-A-synonymous:variant	0.81448	318.302
1	POU5F1	AAGGAACAG.TTCCAGGAG	POU5F1-chr6-31164637-G-A-synonymous:variant	0.868794	178.388
1	POU5F1	AAGGAACAG.TTCCGAGCG	POU5F1-chr6-31164637-G-A-synonymous:variant	0.914701	152.749
1	POU5F1	AAGGAAGTC.TGGTTATAC	POU5F1-chr6-31164637-G-A-synonymous:variant	0.894281	127.796
1	POU5F1	AAGGATACG.AGCACACCT	POU5F1-chr6-31164637-G-A-synonymous:variant	0.90146	216.788
1	POU5F1	AAGGATCGT.AGATGAGAT	POU5F1-chr6-31164637-G-A-synonymous:variant	0.854452	220.913
1	POU5F1	AAGGATCGT.AGGTGTACA	POU5F1-chr6-31164637-G-A-synonymous:variant	0.872792	42.735
1	POU5F1	AAGGATCGT.GGTTAGATG	POU5F1-chr6-31164637-G-A-synonymous:variant	0.882779	66.6223
1	POU5F1	AAGGATCGT.TGTCAACCT	POU5F1-chr6-31164637-G-A-synonymous:variant	0.909091	302.497
1	POU5F1	AAGGTCTGA.CCTTGCTTG	POU5F1-chr6-31164637-G-A-synonymous:variant	0.890625	221.13
1	POU5F1	AAGGTCTGA.GCTTGTCCT	POU5F1-chr6-31164637-G-A-synonymous:variant	0.887931	200.56
1	POU5F1	AAGGTGCTG.ACATGGATT	POU5F1-chr6-31164637-G-A-synonymous:variant	0.59081	476.858
1	POU5F1	AAGTACAGA.AACGAGGTG	POU5F1-chr6-31164637-G-A-synonymous:variant	0.804979	236.22
1	POU5F1	AAGTACAGA.AATGCTGAT	POU5F1-chr6-31164637-G-A-synonymous:variant	0.842233	200.913
1	POU5F1	AAGTACAGA.CTCAGCTGG	POU5F1-chr6-31164637-G-A-synonymous:variant	0.717472	240.964
1	POU5F1	AAGTACAGA.GCGGTAGTC	POU5F1-chr6-31164637-G-A-synonymous:variant	0.871795	101.781
1	POU5F1	AAGTACAGA.TTCTCCACA	POU5F1-chr6-31164637-G-A-synonymous:variant	0.894472	167.598
1	POU5F1	AAGTAGGAC.ATACAACCG	POU5F1-chr6-31164637-G-A-synonymous:variant	0.892308	102.249
1	POU5F1	AAGTCATGA.CTGATCCGA	POU5F1-chr6-31164637-G-A-synonymous:variant	0.862595	112.936
1	POU5F1	AAGTTCTCT.TACTTCCAG	POU5F1-chr6-31164637-G-A-synonymous:variant	0.915459	199.101
1	POU5F1	AAGTTGCCA.AACGGAGAT	POU5F1-chr6-31164637-G-A-synonymous:variant	0.889908	320
1	POU5F1	AAGTTGCCA.CCAGTCTCA	POU5F1-chr6-31164637-G-A-synonymous:variant	0.86911	250
1	POU5F1	AAGTTGCCA.CTTCCTGAT	POU5F1-chr6-31164637-G-A-synonymous:variant	0.894737	250.587
1	POU5F1	AAGTTGCCA.GAGTGCATA	POU5F1-chr6-31164637-G-A-synonymous:variant	0.856502	174.927
1	POU5F1	AAGTTGCCA.GGAGTTAGC	POU5F1-chr6-31164637-G-A-synonymous:variant	0.856021	192.926
1	POU5F1	AAGTTGCCA.TAGCCTTGT	POU5F1-chr6-31164637-G-A-synonymous:variant	0.873181	185.336
1	POU5F1	AATAACTCC.ATCTCTGCT	POU5F1-chr6-31164637-G-A-synonymous:variant	0.882006	330.396
1	POU5F1	AATACCTTG.TACACGGTC	POU5F1-chr6-31164637-G-A-synonymous:variant	0.805	398.23
1	POU5F1	AATACCTTG.TTCACCTTG	POU5F1-chr6-31164637-G-A-synonymous:variant	0.80597	137.575
1	POU5F1	AATACGTCT.AATCGTGTT	POU5F1-chr6-31164637-G-A-synonymous:variant	0.818182	245.885
1	POU5F1	AATACGTCT.ACGTGCTCG	POU5F1-chr6-31164637-G-A-synonymous:variant	0.917647	233.978
1	POU5F1	AATACGTCT.CTCGACTGC	POU5F1-chr6-31164637-G-A-synonymous:variant	0.802632	214.9
1	POU5F1	AATACGTCT.GCGCTAGAA	POU5F1-chr6-31164637-G-A-synonymous:variant	0.797136	178.808
1	POU5F1	AATACTCCG.CCATTCTGC	POU5F1-chr6-31164637-G-A-synonymous:variant	0.859467	270.339
1	POU5F1	AATACTCCG.CCTGCTCCA	POU5F1-chr6-31164637-G-A-synonymous:variant	0.900383	152.838
1	POU5F1	AATACTCCG.GCAATCACG	POU5F1-chr6-31164637-G-A-synonymous:variant	0.70229	271.27
1	POU5F1	AATACTCCG.TAGCCAGTG	POU5F1-chr6-31164637-G-A-synonymous:variant	0.91133	123.928
1	POU5F1	AATAGACGC.CAACTCCAG	POU5F1-chr6-31164637-G-A-synonymous:variant	0.821192	132.626
1	POU5F1	AATAGACGC.CCTAAGAAG	POU5F1-chr6-31164637-G-A-synonymous:variant	0.888889	93.2836
1	POU5F1	AATAGACGC.CTTCTATGA	POU5F1-chr6-31164637-G-A-synonymous:variant	0.827751	209.424
1	POU5F1	AATATCAGC.GTAGAGAGC	POU5F1-chr6-31164637-G-A-synonymous:variant	0.83308	253.119
1	POU5F1	AATATCAGC.TAGCAGAGT	POU5F1-chr6-31164637-G-A-synonymous:variant	0.850312	331.654
1	POU5F1	AATATCAGC.TTACAGTGT	POU5F1-chr6-31164637-G-A-synonymous:variant	0.807531	214.93
1	POU5F1	AATATCGCT.ATATAGCGT	POU5F1-chr6-31164637-G-A-synonymous:variant	0.906475	176.941
1	POU5F1	AATATCGCT.GCGCATTAC	POU5F1-chr6-31164637-G-A-synonymous:variant	0.810127	177.479
1	POU5F1	AATATCGCT.TCAGAGTCA	POU5F1-chr6-31164637-G-A-synonymous:variant	0.835897	152.064
1	POU5F1	AATCAGGAG.GGACTATTC	POU5F1-chr6-31164637-G-A-synonymous:variant	0.738994	200.445
1	POU5F1	AATCCGCTG.ACTTCGCAG	POU5F1-chr6-31164637-G-A-synonymous:variant	0.686486	233.298
1	POU5F1	AATCCGCTG.CGACGTGAT	POU5F1-chr6-31164637-G-A-synonymous:variant	0.883436	308.023
1	POU5F1	AATCCTCGT.ATGCCTTCA	POU5F1-chr6-31164637-G-A-synonymous:variant	0.469626	97.3574
1	POU5F1	AATCCTCGT.CATTCCGAG	POU5F1-chr6-31164637-G-A-synonymous:variant	0.918567	109.514
1	POU5F1	AATCCTCGT.TAGGAGGAT	POU5F1-chr6-31164637-G-A-synonymous:variant	0.909836	168.791
1	POU5F1	AATCGCCAT.AGCCACTTC	POU5F1-chr6-31164637-G-A-synonymous:variant	0.623529	198.807
1	POU5F1	AATCGCCAT.CCGACGTCA	POU5F1-chr6-31164637-G-A-synonymous:variant	0.836806	168.303
1	POU5F1	AATCGCCAT.GCGACACAG	POU5F1-chr6-31164637-G-A-synonymous:variant	0.862543	166.821
1	POU5F1	AATCGCCAT.TGCTCAGCG	POU5F1-chr6-31164637-G-A-synonymous:variant	0.826855	404.858
1	POU5F1	AATCGTGTT.ATAGCTTGC	POU5F1-chr6-31164637-G-A-synonymous:variant	0.893983	299.278
1	POU5F1	AATCGTGTT.CAAGAGGAG	POU5F1-chr6-31164637-G-A-synonymous:variant	0.720833	409.556
1	POU5F1	AATCGTGTT.CCTTGACGG	POU5F1-chr6-31164637-G-A-synonymous:variant	0.851429	213.144
1	POU5F1	AATCGTGTT.GGATACAAT	POU5F1-chr6-31164637-G-A-synonymous:variant	0.797872	307.309
1	POU5F1	AATCGTGTT.TAGCTGTTG	POU5F1-chr6-31164637-G-A-synonymous:variant	0.842266	175.61
1	POU5F1	AATCGTGTT.TCCAACGTG	POU5F1-chr6-31164637-G-A-synonymous:variant	0.907489	218.398
1	POU5F1	AATCTGACC.TAGACCTAC	POU5F1-chr6-31164637-G-A-synonymous:variant	0.889169	278.47
1	POU5F1	AATGAGTCG.GCTACAATG	POU5F1-chr6-31164637-G-A-synonymous:variant	0.904382	44.1501
1	POU5F1	AATGCACTT.AGATGAGAT	POU5F1-chr6-31164637-G-A-synonymous:variant	0.917647	267.658
1	POU5F1	AATGCACTT.AGTTACAAG	POU5F1-chr6-31164637-G-A-synonymous:variant	0.843902	75.188
1	POU5F1	AATGCACTT.CAAGGTGTG	POU5F1-chr6-31164637-G-A-synonymous:variant	0.841558	205.371
1	POU5F1	AATGCAGCG.AGACGCCTG	POU5F1-chr6-31164637-G-A-synonymous:variant	0.87725	188.216
1	POU5F1	AATGCAGCG.GTAACGCGA	POU5F1-chr6-31164637-G-A-synonymous:variant	0.859195	78.7402
1	POU5F1	AATGCAGCG.TCATGCAGG	POU5F1-chr6-31164637-G-A-synonymous:variant	0.89942	182.927
1	POU5F1	AATGCAGCG.TTCTCCACA	POU5F1-chr6-31164637-G-A-synonymous:variant	0.901804	83.5655
1	POU5F1	AATGCCTCA.AACCGCTGA	POU5F1-chr6-31164637-G-A-synonymous:variant	0.897196	116.58
1	POU5F1	AATGCGTGC.ACTGGTGCT	POU5F1-chr6-31164637-G-A-synonymous:variant	0.817552	317.46
1	POU5F1	AATGCGTGC.GAGGTCCTT	POU5F1-chr6-31164637-G-A-synonymous:variant	0.697183	281.055
1	POU5F1	AATGCTATC.CCTGTATCT	POU5F1-chr6-31164637-G-A-synonymous:variant	0.826159	272.926
1	POU5F1	AATGCTATC.CCTTAATTC	POU5F1-chr6-31164637-G-A-synonymous:variant	0.862797	242.131
1	POU5F1	AATGCTATC.GGAACCTAG	POU5F1-chr6-31164637-G-A-synonymous:variant	0.928767	119.136
1	POU5F1	AATGCTATC.TAGTAGTCT	POU5F1-chr6-31164637-G-A-synonymous:variant	0.924138	548.148
1	POU5F1	AATGCTGAT.ACGACTGCG	POU5F1-chr6-31164637-G-A-synonymous:variant	0.917647	206.813
1	POU5F1	AATGCTGAT.GAGCGACTC	POU5F1-chr6-31164637-G-A-synonymous:variant	0.742188	359.477
1	POU5F1	AATGTGCGT.CCAGGAGTT	POU5F1-chr6-31164637-G-A-synonymous:variant	0.850129	232.962
1	POU5F1	AATGTGCGT.TTGTTAGAG	POU5F1-chr6-31164637-G-A-synonymous:variant	0.858209	146.341
1	POU5F1	AATTAGAGG.AACCATGGT	POU5F1-chr6-31164637-G-A-synonymous:variant	0.900735	189.568
1	POU5F1	AATTAGAGG.AAGTTGCCA	POU5F1-chr6-31164637-G-A-synonymous:variant	0.814815	159.236
1	POU5F1	AATTAGAGG.TCTGCAACA	POU5F1-chr6-31164637-G-A-synonymous:variant	0.84689	174.564
1	POU5F1	AATTCGGAA.AATTGGTGA	POU5F1-chr6-31164637-G-A-synonymous:variant	0.859206	110.619
1	POU5F1	AATTCGGAA.CAATTGTCT	POU5F1-chr6-31164637-G-A-synonymous:variant	0.906977	246.945
1	POU5F1	AATTCGGAA.CACTTCCTT	POU5F1-chr6-31164637-G-A-synonymous:variant	0.852652	175.771
1	POU5F1	AATTCGGAA.TACTACTGT	POU5F1-chr6-31164637-G-A-synonymous:variant	0.851852	438.905
1	POU5F1	AATTCGGAA.TCCGGAGCT	POU5F1-chr6-31164637-G-A-synonymous:variant	0.905556	384.439
1	POU5F1	AATTGGATC.TAAGCCATT	POU5F1-chr6-31164637-G-A-synonymous:variant	0.75067	257.164
1	POU5F1	AATTGGTGA.CGATAGGTG	POU5F1-chr6-31164637-G-A-synonymous:variant	0.839917	294.737
1	POU5F1	ACAACCGGA.CCGCATCCT	POU5F1-chr6-31164637-G-A-synonymous:variant	0.866667	212.534
1	POU5F1	ACAACCGGA.GATTAGACA	POU5F1-chr6-31164637-G-A-synonymous:variant	0.88587	110.865
1	POU5F1	ACAACCGGA.TGAACCAAT	POU5F1-chr6-31164637-G-A-synonymous:variant	0.836007	220.298
1	POU5F1	ACAACCGGA.TGAACTTGC	POU5F1-chr6-31164637-G-A-synonymous:variant	0.861325	171.697
1	POU5F1	ACAACGAGC.ATCAGGATG	POU5F1-chr6-31164637-G-A-synonymous:variant	0.705882	309.598
1	POU5F1	ACAACGAGC.GCCTAACGG	POU5F1-chr6-31164637-G-A-synonymous:variant	0.722222	356.083
1	POU5F1	ACAACGAGC.TACGGTCGT	POU5F1-chr6-31164637-G-A-synonymous:variant	0.752969	121.279
1	POU5F1	ACAAGAATG.TACCGATTG	POU5F1-chr6-31164637-G-A-synonymous:variant	0.903571	134.94
1	POU5F1	ACAAGGTAC.CCATCTAGG	POU5F1-chr6-31164637-G-A-synonymous:variant	0.778761	129.241
1	POU5F1	ACAAGGTAC.CTCTAAGAG	POU5F1-chr6-31164637-G-A-synonymous:variant	0.658228	650.407
1	POU5F1	ACAAGTACA.AGTAATGGT	POU5F1-chr6-31164637-G-A-synonymous:variant	0.75	187.745
1	POU5F1	ACAAGTACA.CGAATGAGT	POU5F1-chr6-31164637-G-A-synonymous:variant	0.920495	202.788
1	POU5F1	ACAAGTACA.GATCTACTT	POU5F1-chr6-31164637-G-A-synonymous:variant	0.904762	405.263
1	POU5F1	ACAATAGGT.ATCTGCGTA	POU5F1-chr6-31164637-G-A-synonymous:variant	0.838596	290.965
1	POU5F1	ACAATAGGT.CATTGCAGA	POU5F1-chr6-31164637-G-A-synonymous:variant	0.883289	138.889
1	POU5F1	ACAATAGGT.CCTTGTTGC	POU5F1-chr6-31164637-G-A-synonymous:variant	0.857414	290.254
1	POU5F1	ACAATAGGT.GACATATGT	POU5F1-chr6-31164637-G-A-synonymous:variant	0.876	319.218
1	POU5F1	ACAATAGGT.GATCGCGAA	POU5F1-chr6-31164637-G-A-synonymous:variant	0.708709	267.315
1	POU5F1	ACAATAGGT.TGAGGTCTC	POU5F1-chr6-31164637-G-A-synonymous:variant	0.869004	176.792
1	POU5F1	ACAATTCGG.AAGACTGGT	POU5F1-chr6-31164637-G-A-synonymous:variant	0.803371	374.37
1	POU5F1	ACAATTCGG.ATCCGACCA	POU5F1-chr6-31164637-G-A-synonymous:variant	0.807339	175.439
1	POU5F1	ACACACCGT.GTACCTAAC	POU5F1-chr6-31164637-G-A-synonymous:variant	0.842742	278.94
1	POU5F1	ACACACGTC.AGTAACGTA	POU5F1-chr6-31164637-G-A-synonymous:variant	0.842572	168.224
1	POU5F1	ACACACGTC.GCTGTTCGG	POU5F1-chr6-31164637-G-A-synonymous:variant	0.493631	250
1	POU5F1	ACACAGAAC.AGTCATACT	POU5F1-chr6-31164637-G-A-synonymous:variant	0.799127	364.88
1	POU5F1	ACACAGAAC.GCCAATGAA	POU5F1-chr6-31164637-G-A-synonymous:variant	0.809976	183.246
1	POU5F1	ACACAGAAC.TACCATGTA	POU5F1-chr6-31164637-G-A-synonymous:variant	0.711111	175.439
1	POU5F1	ACACCGCCA.CCTATTGGT	POU5F1-chr6-31164637-G-A-synonymous:variant	0.709977	410.65
1	POU5F1	ACACCGCCA.CTTCGACTG	POU5F1-chr6-31164637-G-A-synonymous:variant	0.824859	192.095
1	POU5F1	ACACGTTGC.CTGGACACT	POU5F1-chr6-31164637-G-A-synonymous:variant	0.854839	244.811
1	POU5F1	ACACTAACG.TCGTACCTT	POU5F1-chr6-31164637-G-A-synonymous:variant	0.795294	268.276
1	POU5F1	ACACTGTGA.AATGCACTT	POU5F1-chr6-31164637-G-A-synonymous:variant	0.802632	204.148
1	POU5F1	ACACTGTGA.ATGGTTCGA	POU5F1-chr6-31164637-G-A-synonymous:variant	0.850242	111.386
1	POU5F1	ACAGAAGAG.CGCCTGCAA	POU5F1-chr6-31164637-G-A-synonymous:variant	0.786932	87.9121
1	POU5F1	ACAGAAGAG.GTCTGAGCC	POU5F1-chr6-31164637-G-A-synonymous:variant	0.849162	176.494
1	POU5F1	ACAGAGATG.CGCTTCACG	POU5F1-chr6-31164637-G-A-synonymous:variant	0.920152	121.413
1	POU5F1	ACAGAGATG.GACGTAGCA	POU5F1-chr6-31164637-G-A-synonymous:variant	0.9125	206.264
1	POU5F1	ACAGCATCA.AATGCACTT	POU5F1-chr6-31164637-G-A-synonymous:variant	0.491758	256.41
1	POU5F1	ACAGCATCA.CCTTGTTGC	POU5F1-chr6-31164637-G-A-synonymous:variant	0.880407	270.97
1	POU5F1	ACAGCGGTC.CCTTGTTGC	POU5F1-chr6-31164637-G-A-synonymous:variant	0.65	369.128
1	POU5F1	ACAGCGGTC.GCAGCTTGA	POU5F1-chr6-31164637-G-A-synonymous:variant	0.839572	226.087
1	POU5F1	ACAGCGGTC.TAGGATGCC	POU5F1-chr6-31164637-G-A-synonymous:variant	0.693878	139.643
1	POU5F1	ACAGGAACT.CACAGCGAA	POU5F1-chr6-31164637-G-A-synonymous:variant	0.908475	165.165
1	POU5F1	ACAGGAACT.TCCTTCGTA	POU5F1-chr6-31164637-G-A-synonymous:variant	0.823077	239.521
1	POU5F1	ACAGGTATC.ACTGTAATC	POU5F1-chr6-31164637-G-A-synonymous:variant	0.915129	204.866
1	POU5F1	ACAGGTATC.CGAACAATC	POU5F1-chr6-31164637-G-A-synonymous:variant	0.813063	150.125
1	POU5F1	ACAGGTATC.GACGGTGCT	POU5F1-chr6-31164637-G-A-synonymous:variant	0.740741	230.834
1	POU5F1	ACAGGTATC.GGATGCGAA	POU5F1-chr6-31164637-G-A-synonymous:variant	0.875	163.305
1	POU5F1	ACAGTATTG.AGGAATTGG	POU5F1-chr6-31164637-G-A-synonymous:variant	0.851852	198.915
1	POU5F1	ACATCGTCC.AGAGCGGAG	POU5F1-chr6-31164637-G-A-synonymous:variant	0.789366	246.914
1	POU5F1	ACATCGTCC.CACATATCA	POU5F1-chr6-31164637-G-A-synonymous:variant	0.8583	59.5238
1	POU5F1	ACATCGTCC.TGCATACAT	POU5F1-chr6-31164637-G-A-synonymous:variant	0.79454	195.894
1	POU5F1	ACATCGTCC.TTCGGAGTC	POU5F1-chr6-31164637-G-A-synonymous:variant	0.891473	104.773
1	POU5F1	ACATGACTA.ACCGAGACA	POU5F1-chr6-31164637-G-A-synonymous:variant	0.789157	198.777
1	POU5F1	ACATGACTA.AGCTATATG	POU5F1-chr6-31164637-G-A-synonymous:variant	0.864245	74.2942
1	POU5F1	ACATGACTA.CGACCATCA	POU5F1-chr6-31164637-G-A-synonymous:variant	0.728188	320.285
1	POU5F1	ACATTGACA.ACCTTGAAG	POU5F1-chr6-31164637-G-A-synonymous:variant	0.788235	456.026
1	POU5F1	ACATTGACA.TAGATCTGT	POU5F1-chr6-31164637-G-A-synonymous:variant	0.860714	436.418
1	POU5F1	ACATTGACA.TTCCTGCTA	POU5F1-chr6-31164637-G-A-synonymous:variant	0.915948	141.084
1	POU5F1	ACCACGCTA.GCCATACAA	POU5F1-chr6-31164637-G-A-synonymous:variant	0.891791	276.243
1	POU5F1	ACCACGGAT.ACCTCCTAG	POU5F1-chr6-31164637-G-A-synonymous:variant	0.654545	116.279
1	POU5F1	ACCACGGAT.AGGAGCAAT	POU5F1-chr6-31164637-G-A-synonymous:variant	0.316901	223.35
1	POU5F1	ACCACTAGG.CCTATTCAA	POU5F1-chr6-31164637-G-A-synonymous:variant	0.880259	153.846
1	POU5F1	ACCACTAGG.GCCTTATCT	POU5F1-chr6-31164637-G-A-synonymous:variant	0.888258	181.915
1	POU5F1	ACCACTAGG.TCGGACAGT	POU5F1-chr6-31164637-G-A-synonymous:variant	0.833333	243.161
1	POU5F1	ACCAGCGTT.ACCGTACGC	POU5F1-chr6-31164637-G-A-synonymous:variant	0.864865	318.57
1	POU5F1	ACCAGCGTT.ATCGGTGGT	POU5F1-chr6-31164637-G-A-synonymous:variant	0.755	224.054
1	POU5F1	ACCATACTT.GAGGTGAGC	POU5F1-chr6-31164637-G-A-synonymous:variant	0.713675	244.167
1	POU5F1	ACCATACTT.GGAAGTATG	POU5F1-chr6-31164637-G-A-synonymous:variant	0.837758	116.464
1	POU5F1	ACCATCTAA.ATGCTTCAG	POU5F1-chr6-31164637-G-A-synonymous:variant	0.776119	41.3223
1	POU5F1	ACCATCTAA.CCGGATTGC	POU5F1-chr6-31164637-G-A-synonymous:variant	0.913306	231.689
1	POU5F1	ACCATCTAA.TCCTCGTCG	POU5F1-chr6-31164637-G-A-synonymous:variant	0.844978	352.467
1	POU5F1	ACCATGTCT.ACCTAGCAC	POU5F1-chr6-31164637-G-A-synonymous:variant	0.822715	251.976
1	POU5F1	ACCATGTCT.GATCTTCGC	POU5F1-chr6-31164637-G-A-synonymous:variant	0.866324	167.197
1	POU5F1	ACCATTCAC.CCATAGCCA	POU5F1-chr6-31164637-G-A-synonymous:variant	0.201613	86.9565
1	POU5F1	ACCATTCAC.GTCTTATGC	POU5F1-chr6-31164637-G-A-synonymous:variant	0.880383	229.211
1	POU5F1	ACCATTCAC.TAGTCAGAC	POU5F1-chr6-31164637-G-A-synonymous:variant	0.750865	270.833
1	POU5F1	ACCGACGGT.ACTCATTCA	POU5F1-chr6-31164637-G-A-synonymous:variant	0.88642	184.287
1	POU5F1	ACCGACGGT.CCACTTCGC	POU5F1-chr6-31164637-G-A-synonymous:variant	0.903084	321.258
1	POU5F1	ACCGACGGT.GCATACTCC	POU5F1-chr6-31164637-G-A-synonymous:variant	0.891954	156.006
1	POU5F1	ACCGAGACA.GACTCAGTG	POU5F1-chr6-31164637-G-A-synonymous:variant	0.752066	320.197
1	POU5F1	ACCGAGACA.GTGCATCAA	POU5F1-chr6-31164637-G-A-synonymous:variant	0.90367	97.9021
1	POU5F1	ACCGAGTAG.GGTTACGCA	POU5F1-chr6-31164637-G-A-synonymous:variant	0.844749	125.628
1	POU5F1	ACCGAGTAG.TTCATCCAA	POU5F1-chr6-31164637-G-A-synonymous:variant	0.917275	102.041
1	POU5F1	ACCGATCGA.AAGCCACAC	POU5F1-chr6-31164637-G-A-synonymous:variant	0.900901	121.507
1	POU5F1	ACCGATCGA.CCACTTCGC	POU5F1-chr6-31164637-G-A-synonymous:variant	0.855603	215.253
1	POU5F1	ACCGATCGA.TCCAGCAGC	POU5F1-chr6-31164637-G-A-synonymous:variant	0.916877	213.659
1	POU5F1	ACCGATCGA.TGTCATAGC	POU5F1-chr6-31164637-G-A-synonymous:variant	0.79085	253.776
1	POU5F1	ACCGCTGTG.AGAGAGTGG	POU5F1-chr6-31164637-G-A-synonymous:variant	0.848921	260.586
1	POU5F1	ACCGCTGTG.CCTAGTTAG	POU5F1-chr6-31164637-G-A-synonymous:variant	0.692308	304.878
1	POU5F1	ACCGCTGTG.CTGGTAATC	POU5F1-chr6-31164637-G-A-synonymous:variant	0.736041	269.231
1	POU5F1	ACCGCTGTG.GGACTCCTT	POU5F1-chr6-31164637-G-A-synonymous:variant	0.83642	256.341
1	POU5F1	ACCGCTGTG.TACGACTTG	POU5F1-chr6-31164637-G-A-synonymous:variant	0.88785	164.271
1	POU5F1	ACCGCTGTG.TCATGCAGG	POU5F1-chr6-31164637-G-A-synonymous:variant	0.839286	158.293
1	POU5F1	ACCGGAAGG.CCGAGTACT	POU5F1-chr6-31164637-G-A-synonymous:variant	0.887073	219.884
1	POU5F1	ACCGGAAGG.CGATACTCT	POU5F1-chr6-31164637-G-A-synonymous:variant	0.916201	220.994
1	POU5F1	ACCGGAAGG.GGAAGAAGC	POU5F1-chr6-31164637-G-A-synonymous:variant	0.793023	233.546
1	POU5F1	ACCGGAAGG.TGCTCACAC	POU5F1-chr6-31164637-G-A-synonymous:variant	0.86875	186.916
1	POU5F1	ACCGGAGTA.CTATTAAGG	POU5F1-chr6-31164637-G-A-synonymous:variant	0.823748	86.9565
1	POU5F1	ACCGGTTAC.CCGATGTTC	POU5F1-chr6-31164637-G-A-synonymous:variant	0.907363	220.307
1	POU5F1	ACCGGTTAC.CGTGAGACT	POU5F1-chr6-31164637-G-A-synonymous:variant	0.851216	240.453
1	POU5F1	ACCGGTTAC.TATTGACTG	POU5F1-chr6-31164637-G-A-synonymous:variant	0.81106	192.308
1	POU5F1	ACCGGTTAC.TCCTCGTCG	POU5F1-chr6-31164637-G-A-synonymous:variant	0.813218	214.133
1	POU5F1	ACCGTACGC.AGTGACGAT	POU5F1-chr6-31164637-G-A-synonymous:variant	0.841797	245.64
1	POU5F1	ACCGTACGC.TGGTCCTAG	POU5F1-chr6-31164637-G-A-synonymous:variant	0.801527	233.463
1	POU5F1	ACCGTCACG.TGTCATAGC	POU5F1-chr6-31164637-G-A-synonymous:variant	0.929849	103.424
1	POU5F1	ACCGTCCTA.GGAAGAAGC	POU5F1-chr6-31164637-G-A-synonymous:variant	0.882075	228.188
1	POU5F1	ACCGTCCTA.TGACGGTTG	POU5F1-chr6-31164637-G-A-synonymous:variant	0.891813	164.745
1	POU5F1	ACCGTCCTA.TGTAGCAAG	POU5F1-chr6-31164637-G-A-synonymous:variant	0.84585	93.3126
1	POU5F1	ACCTAGCAC.ACCTGTACC	POU5F1-chr6-31164637-G-A-synonymous:variant	0.920914	279.984
1	POU5F1	ACCTAGCAC.CAACGTCTT	POU5F1-chr6-31164637-G-A-synonymous:variant	0.840102	183.595
1	POU5F1	ACCTAGCAC.CACCTCGGA	POU5F1-chr6-31164637-G-A-synonymous:variant	0.882353	197.487
1	POU5F1	ACCTAGCAC.CAGTATGAT	POU5F1-chr6-31164637-G-A-synonymous:variant	0.885362	192.699
1	POU5F1	ACCTAGCAC.TCCGTATAC	POU5F1-chr6-31164637-G-A-synonymous:variant	0.914842	272.015
1	POU5F1	ACCTCCTAG.ATTCTCTGG	POU5F1-chr6-31164637-G-A-synonymous:variant	0.884228	102.506
1	POU5F1	ACCTCCTAG.GTGCATCAA	POU5F1-chr6-31164637-G-A-synonymous:variant	0.335052	72.2022
1	POU5F1	ACCTGCAGA.CTCCTGACG	POU5F1-chr6-31164637-G-A-synonymous:variant	0.704918	217.822
1	POU5F1	ACCTGCAGA.TAGGATTAG	POU5F1-chr6-31164637-G-A-synonymous:variant	0.878049	156.25
1	POU5F1	ACCTGCAGA.TGTCCATAG	POU5F1-chr6-31164637-G-A-synonymous:variant	0.88	54.8446
1	POU5F1	ACCTGTACC.GATTCCTCT	POU5F1-chr6-31164637-G-A-synonymous:variant	0.84375	407.911
1	POU5F1	ACCTGTACC.GCCACATGG	POU5F1-chr6-31164637-G-A-synonymous:variant	0.774194	253.165
1	POU5F1	ACCTTGAAG.AGAGCGGAG	POU5F1-chr6-31164637-G-A-synonymous:variant	0.922201	115.226
1	POU5F1	ACCTTGAAG.AGATCTGAC	POU5F1-chr6-31164637-G-A-synonymous:variant	0.905594	224.159
1	POU5F1	ACCTTGAAG.GCTACAATG	POU5F1-chr6-31164637-G-A-synonymous:variant	0.828804	153.664
1	POU5F1	ACCTTGAAG.TTATTCGAC	POU5F1-chr6-31164637-G-A-synonymous:variant	0.820106	403.551
1	POU5F1	ACGAATCGC.GCGATGGTG	POU5F1-chr6-31164637-G-A-synonymous:variant	0.890591	142.037
1	POU5F1	ACGACAGTC.GCTGGTTCG	POU5F1-chr6-31164637-G-A-synonymous:variant	0.758333	309.524
1	POU5F1	ACGACATCT.ACCATCTAA	POU5F1-chr6-31164637-G-A-synonymous:variant	0.895871	152.478
1	POU5F1	ACGACATCT.AGCTTCGAT	POU5F1-chr6-31164637-G-A-synonymous:variant	0.829694	271.451
1	POU5F1	ACGAGAGCA.AGACGCTAT	POU5F1-chr6-31164637-G-A-synonymous:variant	0.925993	187.711
1	POU5F1	ACGAGAGCA.CCTCGCGTT	POU5F1-chr6-31164637-G-A-synonymous:variant	0.767591	269.953
1	POU5F1	ACGAGAGCA.TCACCGAGG	POU5F1-chr6-31164637-G-A-synonymous:variant	0.872117	152.643
1	POU5F1	ACGAGCTTC.AGTACGAAT	POU5F1-chr6-31164637-G-A-synonymous:variant	0.88968	211.144
1	POU5F1	ACGAGCTTC.GTGCCATGA	POU5F1-chr6-31164637-G-A-synonymous:variant	0.908136	223.301
1	POU5F1	ACGAGCTTC.GTTAGAGAC	POU5F1-chr6-31164637-G-A-synonymous:variant	0.57404	97.8373
1	POU5F1	ACGAGCTTC.TGCCGAACT	POU5F1-chr6-31164637-G-A-synonymous:variant	0.856354	511.901
1	POU5F1	ACGATGACC.ATTGATTGG	POU5F1-chr6-31164637-G-A-synonymous:variant	0.697248	262.172
1	POU5F1	ACGATGACC.CCGCTATCC	POU5F1-chr6-31164637-G-A-synonymous:variant	0.872047	191.912
1	POU5F1	ACGATGACC.CGCCACCAT	POU5F1-chr6-31164637-G-A-synonymous:variant	0.681818	328.508
1	POU5F1	ACGATGGAA.ACGCACACT	POU5F1-chr6-31164637-G-A-synonymous:variant	0.752961	205.389
1	POU5F1	ACGATGGAA.CATTCGAAT	POU5F1-chr6-31164637-G-A-synonymous:variant	0.875	400
1	POU5F1	ACGATGGAA.CTGAGTAGC	POU5F1-chr6-31164637-G-A-synonymous:variant	0.858156	214.547
1	POU5F1	ACGATGGAA.TACTAGTAG	POU5F1-chr6-31164637-G-A-synonymous:variant	0.923581	142.857
1	POU5F1	ACGCAAGAT.CACCAAGAT	POU5F1-chr6-31164637-G-A-synonymous:variant	0.916216	189.895
1	POU5F1	ACGCAAGAT.CACCTCAAC	POU5F1-chr6-31164637-G-A-synonymous:variant	0.863014	361.135
1	POU5F1	ACGCACACT.AACGTCGAG	POU5F1-chr6-31164637-G-A-synonymous:variant	0.9075	95.4654
1	POU5F1	ACGCACACT.ATGGAGGAA	POU5F1-chr6-31164637-G-A-synonymous:variant	0.865801	193.37
1	POU5F1	ACGCACACT.GACGTAGCA	POU5F1-chr6-31164637-G-A-synonymous:variant	0.815951	117.243
1	POU5F1	ACGCACACT.GAGACATTG	POU5F1-chr6-31164637-G-A-synonymous:variant	0.862004	131.349
1	POU5F1	ACGCACACT.GGAAGAAGC	POU5F1-chr6-31164637-G-A-synonymous:variant	0.83432	336.257
1	POU5F1	ACGCACACT.TGAGAGGAC	POU5F1-chr6-31164637-G-A-synonymous:variant	0.788644	194.963
1	POU5F1	ACGCGACAG.ACGAGAGCA	POU5F1-chr6-31164637-G-A-synonymous:variant	0.744479	128.37
1	POU5F1	ACGCGACAG.AGGAGGTGA	POU5F1-chr6-31164637-G-A-synonymous:variant	0.889157	155.306
1	POU5F1	ACGCGACAG.GAATCACAT	POU5F1-chr6-31164637-G-A-synonymous:variant	0.913924	275.482
1	POU5F1	ACGCGACAG.GCTTCACTC	POU5F1-chr6-31164637-G-A-synonymous:variant	0.84456	257.954
1	POU5F1	ACGCGACAG.TCTTAGCGA	POU5F1-chr6-31164637-G-A-synonymous:variant	0.919831	112.613
1	POU5F1	ACGCGACAG.TTGTCAACC	POU5F1-chr6-31164637-G-A-synonymous:variant	0.852113	251.872
1	POU5F1	ACGCGTGAC.AGTGAACGG	POU5F1-chr6-31164637-G-A-synonymous:variant	0.778125	367.647
1	POU5F1	ACGCGTGAC.CTCTAGTAA	POU5F1-chr6-31164637-G-A-synonymous:variant	0.574713	146.341
1	POU5F1	ACGCGTGAC.TTGAGCTCT	POU5F1-chr6-31164637-G-A-synonymous:variant	0.754448	406.064
1	POU5F1	ACGCTAGTG.GACTCAGTG	POU5F1-chr6-31164637-G-A-synonymous:variant	0.908	263.158
1	POU5F1	ACGCTAGTG.GGTAGACAT	POU5F1-chr6-31164637-G-A-synonymous:variant	0.837736	167.96
1	POU5F1	ACGCTATGT.AGCGACACC	POU5F1-chr6-31164637-G-A-synonymous:variant	0.873745	161.855
1	POU5F1	ACGCTATGT.CGGTGAGTC	POU5F1-chr6-31164637-G-A-synonymous:variant	0.902344	182.131
1	POU5F1	ACGCTATGT.GAGGTCACG	POU5F1-chr6-31164637-G-A-synonymous:variant	0.838415	153.417
1	POU5F1	ACGCTATGT.TAACGTGTC	POU5F1-chr6-31164637-G-A-synonymous:variant	0.798193	238.693
1	POU5F1	ACGCTATGT.TATGATGTG	POU5F1-chr6-31164637-G-A-synonymous:variant	0.823194	234.604
1	POU5F1	ACGCTCTTA.AACACACTC	POU5F1-chr6-31164637-G-A-synonymous:variant	0.841608	193.757
1	POU5F1	ACGCTCTTA.ACTCCGTCG	POU5F1-chr6-31164637-G-A-synonymous:variant	0.884211	127.912
1	POU5F1	ACGCTCTTA.AGACTTCGT	POU5F1-chr6-31164637-G-A-synonymous:variant	0.860158	165.425
1	POU5F1	ACGCTCTTA.TGCGTAATC	POU5F1-chr6-31164637-G-A-synonymous:variant	0.836683	208.518
1	POU5F1	ACGGACCAT.CTGCGTCAC	POU5F1-chr6-31164637-G-A-synonymous:variant	0.905775	218.732
1	POU5F1	ACGGTGCCT.AGTCTGGAA	POU5F1-chr6-31164637-G-A-synonymous:variant	0.820459	190
1	POU5F1	ACGGTGCCT.ATCAGAAGC	POU5F1-chr6-31164637-G-A-synonymous:variant	0.925508	125.285
1	POU5F1	ACGGTGCCT.GCCGAGTCT	POU5F1-chr6-31164637-G-A-synonymous:variant	0.762857	241.683
1	POU5F1	ACGGTGCCT.GGATCGTTC	POU5F1-chr6-31164637-G-A-synonymous:variant	0.912378	156.25
1	POU5F1	ACGGTGTAC.CAATCATAC	POU5F1-chr6-31164637-G-A-synonymous:variant	0.914676	132.237
1	POU5F1	ACGGTGTAC.GCGTAACAA	POU5F1-chr6-31164637-G-A-synonymous:variant	0.866366	189.573
1	POU5F1	ACGTACTGC.GGTAGTGTT	POU5F1-chr6-31164637-G-A-synonymous:variant	0.853821	350.985
1	POU5F1	ACGTAGTAT.CATCGAAGC	POU5F1-chr6-31164637-G-A-synonymous:variant	0.699095	212.278
1	POU5F1	ACGTAGTAT.CTATGGATG	POU5F1-chr6-31164637-G-A-synonymous:variant	0.795031	97.7995
1	POU5F1	ACGTATGTC.AAGCACAAC	POU5F1-chr6-31164637-G-A-synonymous:variant	0.829396	156.114
1	POU5F1	ACGTATGTC.TCGACGTTG	POU5F1-chr6-31164637-G-A-synonymous:variant	0.851064	81.1359
1	POU5F1	ACGTCGCTC.CCTCATAAC	POU5F1-chr6-31164637-G-A-synonymous:variant	0.62931	163.132
1	POU5F1	ACGTCTATG.ACACAGAAC	POU5F1-chr6-31164637-G-A-synonymous:variant	0.598425	176.991
1	POU5F1	ACGTCTATG.ACGAATCGC	POU5F1-chr6-31164637-G-A-synonymous:variant	0.915875	160.281
1	POU5F1	ACGTCTATG.TGCCGACTA	POU5F1-chr6-31164637-G-A-synonymous:variant	0.907433	119.048
1	POU5F1	ACGTGAATC.AAGTACAGA	POU5F1-chr6-31164637-G-A-synonymous:variant	0.752852	280.65
1	POU5F1	ACGTGAATC.ACTCTGCTC	POU5F1-chr6-31164637-G-A-synonymous:variant	0.803636	153.257
1	POU5F1	ACGTGAATC.CATAAGATC	POU5F1-chr6-31164637-G-A-synonymous:variant	0.768421	279.929
1	POU5F1	ACGTGAATC.GCCACATGG	POU5F1-chr6-31164637-G-A-synonymous:variant	0.857664	259.067
1	POU5F1	ACGTGCTCG.CGCCTGCAA	POU5F1-chr6-31164637-G-A-synonymous:variant	0.923077	103.503
1	POU5F1	ACGTGTAGT.TGTGGACAA	POU5F1-chr6-31164637-G-A-synonymous:variant	0.783582	95.2381
1	POU5F1	ACGTTCAAT.AACGAGGTG	POU5F1-chr6-31164637-G-A-synonymous:variant	0.841981	119.601
1	POU5F1	ACGTTCAAT.ATTGGTTCC	POU5F1-chr6-31164637-G-A-synonymous:variant	0.572383	215.827
1	POU5F1	ACGTTCAAT.GACACGCAA	POU5F1-chr6-31164637-G-A-synonymous:variant	0.891269	107.527
1	POU5F1	ACTAACCGA.AATATCGCT	POU5F1-chr6-31164637-G-A-synonymous:variant	0.882353	229.955
1	POU5F1	ACTAACCGA.CGCACTCTT	POU5F1-chr6-31164637-G-A-synonymous:variant	0.889474	353.784
1	POU5F1	ACTAACCGA.TAAGTGTAG	POU5F1-chr6-31164637-G-A-synonymous:variant	0.923077	95.941
1	POU5F1	ACTAAGTTC.ACCAGCGTT	POU5F1-chr6-31164637-G-A-synonymous:variant	0.825218	256.709
1	POU5F1	ACTAAGTTC.CCTAGCAAT	POU5F1-chr6-31164637-G-A-synonymous:variant	0.787342	251.712
1	POU5F1	ACTAAGTTC.GGTAACTAC	POU5F1-chr6-31164637-G-A-synonymous:variant	0.765217	177.353
1	POU5F1	ACTAAGTTC.TACGTTACC	POU5F1-chr6-31164637-G-A-synonymous:variant	0.861789	203.01
1	POU5F1	ACTACCATC.AAGGAACAG	POU5F1-chr6-31164637-G-A-synonymous:variant	0.783726	184.564
1	POU5F1	ACTACCATC.AGTCCGTGT	POU5F1-chr6-31164637-G-A-synonymous:variant	0.867424	251.768
1	POU5F1	ACTATCCTG.TCAGACAAG	POU5F1-chr6-31164637-G-A-synonymous:variant	0.832317	385.356
1	POU5F1	ACTATCCTG.TTGTCAACC	POU5F1-chr6-31164637-G-A-synonymous:variant	0.699029	265.252
1	POU5F1	ACTATTGTC.AACGGTAGC	POU5F1-chr6-31164637-G-A-synonymous:variant	0.805085	437.956
1	POU5F1	ACTATTGTC.AGTAATCAG	POU5F1-chr6-31164637-G-A-synonymous:variant	0.918269	105.541
1	POU5F1	ACTATTGTC.TCTTAAGTG	POU5F1-chr6-31164637-G-A-synonymous:variant	0.909091	158.228
1	POU5F1	ACTCACGAA.ATAGTCAGT	POU5F1-chr6-31164637-G-A-synonymous:variant	0.871951	238.265
1	POU5F1	ACTCACGAA.TGGTTATAC	POU5F1-chr6-31164637-G-A-synonymous:variant	0.860566	233.645
1	POU5F1	ACTCATTCA.CAATCTCCG	POU5F1-chr6-31164637-G-A-synonymous:variant	0.896774	203.686
1	POU5F1	ACTCCAACT.ACAAGAATG	POU5F1-chr6-31164637-G-A-synonymous:variant	0.877023	133.588
1	POU5F1	ACTCCAACT.GACACCGAT	POU5F1-chr6-31164637-G-A-synonymous:variant	0.853333	244.666
1	POU5F1	ACTCCAACT.TAGCCAGTG	POU5F1-chr6-31164637-G-A-synonymous:variant	0.918033	164.948
1	POU5F1	ACTCCGGTT.ACAGCGTAT	POU5F1-chr6-31164637-G-A-synonymous:variant	0.860215	379.888
1	POU5F1	ACTCCGGTT.CTCATGCCA	POU5F1-chr6-31164637-G-A-synonymous:variant	0.534404	251.256
1	POU5F1	ACTCCGTCG.ACTAACCGA	POU5F1-chr6-31164637-G-A-synonymous:variant	0.604	255.102
1	POU5F1	ACTCCGTCG.CTCTGCAAG	POU5F1-chr6-31164637-G-A-synonymous:variant	0.785515	243.013
1	POU5F1	ACTCCGTCG.TAATGTAGC	POU5F1-chr6-31164637-G-A-synonymous:variant	0.861183	356.768
1	POU5F1	ACTCGAGTC.CCATATCTT	POU5F1-chr6-31164637-G-A-synonymous:variant	0.821586	217.744
1	POU5F1	ACTCGAGTC.GGAAGTATG	POU5F1-chr6-31164637-G-A-synonymous:variant	0.842105	100.301
1	POU5F1	ACTCGCTGT.AACGCCTAC	POU5F1-chr6-31164637-G-A-synonymous:variant	0.568	238.095
1	POU5F1	ACTCGCTGT.ATGCGCTAC	POU5F1-chr6-31164637-G-A-synonymous:variant	0.78022	185.185
1	POU5F1	ACTCGCTGT.CGCAGTGTC	POU5F1-chr6-31164637-G-A-synonymous:variant	0.891026	336.634
1	POU5F1	ACTCGTAGG.AAGCAACTA	POU5F1-chr6-31164637-G-A-synonymous:variant	0.885036	181.818
1	POU5F1	ACTCGTAGG.TGAACGGTT	POU5F1-chr6-31164637-G-A-synonymous:variant	0.772636	138.352
1	POU5F1	ACTCGTCTA.ATTCATGTG	POU5F1-chr6-31164637-G-A-synonymous:variant	0.849899	187.207
1	POU5F1	ACTCGTCTA.CACTCACTA	POU5F1-chr6-31164637-G-A-synonymous:variant	0.83524	203.62
1	POU5F1	ACTCGTCTA.CCAGATCAC	POU5F1-chr6-31164637-G-A-synonymous:variant	0.83237	234.316
1	POU5F1	ACTCGTCTA.CTCTCAGTC	POU5F1-chr6-31164637-G-A-synonymous:variant	0.876858	138.525
1	POU5F1	ACTCTAGGA.ACCTTGAAG	POU5F1-chr6-31164637-G-A-synonymous:variant	0.880597	311.111
1	POU5F1	ACTCTAGGA.CAGCTGGAG	POU5F1-chr6-31164637-G-A-synonymous:variant	0.858491	233.281
1	POU5F1	ACTCTAGGA.CTACCTGCG	POU5F1-chr6-31164637-G-A-synonymous:variant	0.918919	102.828
1	POU5F1	ACTCTAGGA.GTTCACTCC	POU5F1-chr6-31164637-G-A-synonymous:variant	0.846614	250.411
1	POU5F1	ACTCTAGGA.TCATCTGTC	POU5F1-chr6-31164637-G-A-synonymous:variant	0.868195	227.125
1	POU5F1	ACTCTAGGA.TTCCTTGAC	POU5F1-chr6-31164637-G-A-synonymous:variant	0.925501	112.57
1	POU5F1	ACTCTCACA.CTTCTGAGT	POU5F1-chr6-31164637-G-A-synonymous:variant	0.314607	48.4027
1	POU5F1	ACTCTGCTC.AAGGAACAG	POU5F1-chr6-31164637-G-A-synonymous:variant	0.842105	142.631
1	POU5F1	ACTCTGCTC.CAGATCATT	POU5F1-chr6-31164637-G-A-synonymous:variant	0.650633	216.48
1	POU5F1	ACTCTGCTC.CCATATGCC	POU5F1-chr6-31164637-G-A-synonymous:variant	0.890215	208.531
1	POU5F1	ACTCTGCTC.CCTCAGGTG	POU5F1-chr6-31164637-G-A-synonymous:variant	0.812918	224.719
1	POU5F1	ACTCTGCTC.CGCACTCTT	POU5F1-chr6-31164637-G-A-synonymous:variant	0.794872	290.767
1	POU5F1	ACTCTGCTC.GGTCGGTCT	POU5F1-chr6-31164637-G-A-synonymous:variant	0.65641	282.209
1	POU5F1	ACTCTGCTC.GTGATGTGC	POU5F1-chr6-31164637-G-A-synonymous:variant	0.844444	151.007
1	POU5F1	ACTGACTAC.CAACCTGGT	POU5F1-chr6-31164637-G-A-synonymous:variant	0.77957	200.557
1	POU5F1	ACTGACTAC.GACAATGTT	POU5F1-chr6-31164637-G-A-synonymous:variant	0.891304	320.32
1	POU5F1	ACTGCTAGT.TCGGTATCA	POU5F1-chr6-31164637-G-A-synonymous:variant	0.833698	120.416
1	POU5F1	ACTGGACCA.AATGCCTCA	POU5F1-chr6-31164637-G-A-synonymous:variant	0.792812	226.537
1	POU5F1	ACTGGACCA.AGGTCACGT	POU5F1-chr6-31164637-G-A-synonymous:variant	0.884615	308.714
1	POU5F1	ACTGGTCAG.AATTGGATC	POU5F1-chr6-31164637-G-A-synonymous:variant	0.881356	241.636
1	POU5F1	ACTGGTCAG.GGAGCATCT	POU5F1-chr6-31164637-G-A-synonymous:variant	0.888611	165.842
1	POU5F1	ACTGGTGCT.GAGTCTTCG	POU5F1-chr6-31164637-G-A-synonymous:variant	0.835526	237.467
1	POU5F1	ACTGGTGCT.GGTCCTGGT	POU5F1-chr6-31164637-G-A-synonymous:variant	0.881657	205.138
1	POU5F1	ACTGTAATC.GATTATGCG	POU5F1-chr6-31164637-G-A-synonymous:variant	0.801619	376.045
1	POU5F1	ACTGTAATC.GTATCGTCG	POU5F1-chr6-31164637-G-A-synonymous:variant	0.914634	160.609
1	POU5F1	ACTGTGTCA.CAGTACATC	POU5F1-chr6-31164637-G-A-synonymous:variant	0.871795	264.026
1	POU5F1	ACTGTGTCA.CTGCAGAGC	POU5F1-chr6-31164637-G-A-synonymous:variant	0.876712	375
1	POU5F1	ACTTAGCTT.TATGTACCT	POU5F1-chr6-31164637-G-A-synonymous:variant	0.921429	217.332
1	POU5F1	ACTTCAGTA.ACATGGATT	POU5F1-chr6-31164637-G-A-synonymous:variant	0.926421	205.875
1	POU5F1	ACTTCAGTA.GGACAGATT	POU5F1-chr6-31164637-G-A-synonymous:variant	0.767624	243.425
1	POU5F1	ACTTCAGTA.GTTCACTCC	POU5F1-chr6-31164637-G-A-synonymous:variant	0.765385	259.981
1	POU5F1	ACTTCAGTA.TCGAATAGA	POU5F1-chr6-31164637-G-A-synonymous:variant	0.915888	116.959
1	POU5F1	ACTTCTAAC.ACACTAACG	POU5F1-chr6-31164637-G-A-synonymous:variant	0.897129	117.302
1	POU5F1	ACTTCTAAC.TGAGACAGC	POU5F1-chr6-31164637-G-A-synonymous:variant	0.917441	208.461
1	POU5F1	ACTTCTTGG.TCTAGTGAC	POU5F1-chr6-31164637-G-A-synonymous:variant	0.865889	99.8752
1	POU5F1	ACTTGATCT.CGTGACCAG	POU5F1-chr6-31164637-G-A-synonymous:variant	0.6875	163.265
1	POU5F1	AGAAGAGTC.AATACGTCT	POU5F1-chr6-31164637-G-A-synonymous:variant	0.352381	134.867
1	POU5F1	AGAAGAGTC.AGCGACACC	POU5F1-chr6-31164637-G-A-synonymous:variant	0.864198	194.508
1	POU5F1	AGAAGAGTC.CTGGTAATC	POU5F1-chr6-31164637-G-A-synonymous:variant	0.884848	338.778
1	POU5F1	AGAAGAGTC.CTGTACGAC	POU5F1-chr6-31164637-G-A-synonymous:variant	0.910941	187.722
1	POU5F1	AGAAGAGTC.GTACGAACG	POU5F1-chr6-31164637-G-A-synonymous:variant	0.846325	133.249
1	POU5F1	AGAAGAGTC.TGCGTAATC	POU5F1-chr6-31164637-G-A-synonymous:variant	0.861979	128.342
1	POU5F1	AGAAGCTGC.AGATCGAGT	POU5F1-chr6-31164637-G-A-synonymous:variant	0.805	391.285
1	POU5F1	AGAAGCTGC.ATAGTCAGT	POU5F1-chr6-31164637-G-A-synonymous:variant	0.866667	282.087
1	POU5F1	AGAAGCTGC.TATGACCGA	POU5F1-chr6-31164637-G-A-synonymous:variant	0.86715	146.174
1	POU5F1	AGAAGTAAC.ACCGTCACG	POU5F1-chr6-31164637-G-A-synonymous:variant	0.874046	83.3333
1	POU5F1	AGAAGTAAC.CGAACAGAG	POU5F1-chr6-31164637-G-A-synonymous:variant	0.890909	132.911
1	POU5F1	AGAAGTAAC.TCCTCGTCG	POU5F1-chr6-31164637-G-A-synonymous:variant	0.480249	92.2131
1	POU5F1	AGAAGTCCT.AGATCGAGT	POU5F1-chr6-31164637-G-A-synonymous:variant	0.871429	321.881
1	POU5F1	AGAAGTCCT.AGTACTCTC	POU5F1-chr6-31164637-G-A-synonymous:variant	0.886914	214.345
1	POU5F1	AGAAGTCCT.CTTGCGACC	POU5F1-chr6-31164637-G-A-synonymous:variant	0.906383	249.882
1	POU5F1	AGAAGTCCT.GAGCAGGAA	POU5F1-chr6-31164637-G-A-synonymous:variant	0.716332	218.75
1	POU5F1	AGAATCAGA.ACGCTCTTA	POU5F1-chr6-31164637-G-A-synonymous:variant	0.714286	170.455
1	POU5F1	AGAATCAGA.GCATGTGGT	POU5F1-chr6-31164637-G-A-synonymous:variant	0.882521	215.886
1	POU5F1	AGACATATC.CATCCTCTC	POU5F1-chr6-31164637-G-A-synonymous:variant	0.456647	169.924
1	POU5F1	AGACATATC.GGTCCTAAG	POU5F1-chr6-31164637-G-A-synonymous:variant	0.923077	211.416
1	POU5F1	AGACATATC.GTCTTCTCG	POU5F1-chr6-31164637-G-A-synonymous:variant	0.856322	201.532
1	POU5F1	AGACATCCA.AATCAGGAG	POU5F1-chr6-31164637-G-A-synonymous:variant	0.87538	184.502
1	POU5F1	AGACATCCA.CATAGAGAT	POU5F1-chr6-31164637-G-A-synonymous:variant	0.88964	246.326
1	POU5F1	AGACATCCA.GTAACCATA	POU5F1-chr6-31164637-G-A-synonymous:variant	0.882834	167.224
1	POU5F1	AGACCACGC.AATCAGGAG	POU5F1-chr6-31164637-G-A-synonymous:variant	0.327869	139.165
1	POU5F1	AGACCACGC.ACAATTCGG	POU5F1-chr6-31164637-G-A-synonymous:variant	0.901288	141.287
1	POU5F1	AGACCACGC.GTCAATACA	POU5F1-chr6-31164637-G-A-synonymous:variant	0.866337	391.304
1	POU5F1	AGACCACGC.GTCTTCATA	POU5F1-chr6-31164637-G-A-synonymous:variant	0.876866	118.919
1	POU5F1	AGACCAGCT.GCCTAACGG	POU5F1-chr6-31164637-G-A-synonymous:variant	0.75641	71.3436
1	POU5F1	AGACCAGCT.GGTGAGCGT	POU5F1-chr6-31164637-G-A-synonymous:variant	0.86988	269.617
1	POU5F1	AGACGCTAT.AGTTGCCTT	POU5F1-chr6-31164637-G-A-synonymous:variant	0.551724	196.216
1	POU5F1	AGACGCTAT.CAAGAACCG	POU5F1-chr6-31164637-G-A-synonymous:variant	0.829828	145.055
1	POU5F1	AGACGCTAT.CCTGCTCCA	POU5F1-chr6-31164637-G-A-synonymous:variant	0.890141	129.87
1	POU5F1	AGACGGAGG.CAACGATCG	POU5F1-chr6-31164637-G-A-synonymous:variant	0.888199	84.9618
1	POU5F1	AGACGGAGG.CAGTCCTAA	POU5F1-chr6-31164637-G-A-synonymous:variant	0.809963	189.189
1	POU5F1	AGACGGAGG.CCTTATCCG	POU5F1-chr6-31164637-G-A-synonymous:variant	0.897143	111.483
1	POU5F1	AGACGGAGG.CGGTTCGTA	POU5F1-chr6-31164637-G-A-synonymous:variant	0.905051	149.105
1	POU5F1	AGACGGAGG.GAGTTATAG	POU5F1-chr6-31164637-G-A-synonymous:variant	0.80829	183.824
1	POU5F1	AGACGGAGG.GCCGAACCA	POU5F1-chr6-31164637-G-A-synonymous:variant	0.880407	145.033
1	POU5F1	AGACGGAGG.GTGCTCTTG	POU5F1-chr6-31164637-G-A-synonymous:variant	0.541379	240
1	POU5F1	AGACGGAGG.TGATAGAGG	POU5F1-chr6-31164637-G-A-synonymous:variant	0.854839	187.59
1	POU5F1	AGACTAGTA.AACAACTGG	POU5F1-chr6-31164637-G-A-synonymous:variant	0.88601	129.51
1	POU5F1	AGACTAGTA.ATATGCAGC	POU5F1-chr6-31164637-G-A-synonymous:variant	0.811927	226.493
1	POU5F1	AGACTTCGT.CTGGACTAA	POU5F1-chr6-31164637-G-A-synonymous:variant	0.864103	199.336
1	POU5F1	AGACTTCGT.TAACCGTGA	POU5F1-chr6-31164637-G-A-synonymous:variant	0.884187	192.308
1	POU5F1	AGACTTCGT.TATGGTTGG	POU5F1-chr6-31164637-G-A-synonymous:variant	0.926582	96.7118
1	POU5F1	AGACTTCGT.TTCCGAGCG	POU5F1-chr6-31164637-G-A-synonymous:variant	0.849117	108.932
1	POU5F1	AGAGAGTGG.ATACGAGGT	POU5F1-chr6-31164637-G-A-synonymous:variant	0.912676	307.933
1	POU5F1	AGAGAGTGG.CGTCTGCTG	POU5F1-chr6-31164637-G-A-synonymous:variant	0.859589	165.587
1	POU5F1	AGAGAGTGG.CTGCATGTT	POU5F1-chr6-31164637-G-A-synonymous:variant	0.865217	310.014
1	POU5F1	AGAGCCGCA.AACAACCTA	POU5F1-chr6-31164637-G-A-synonymous:variant	0.502857	183.486
1	POU5F1	AGAGCCGCA.AGGAAGGTG	POU5F1-chr6-31164637-G-A-synonymous:variant	0.926316	229.244
1	POU5F1	AGAGCCGCA.ATCGAATCG	POU5F1-chr6-31164637-G-A-synonymous:variant	0.899314	107.577
1	POU5F1	AGAGCCGCA.GCTAGCTCC	POU5F1-chr6-31164637-G-A-synonymous:variant	0.929054	167.631
1	POU5F1	AGAGCCGCA.GTAGAGAGC	POU5F1-chr6-31164637-G-A-synonymous:variant	0.642857	279.72
1	POU5F1	AGAGCGCGA.GACTCTGGT	POU5F1-chr6-31164637-G-A-synonymous:variant	0.901734	224.775
1	POU5F1	AGAGGACGT.ACACACCGT	POU5F1-chr6-31164637-G-A-synonymous:variant	0.412766	394.837
1	POU5F1	AGAGGACGT.CAATCAAGT	POU5F1-chr6-31164637-G-A-synonymous:variant	0.367647	384.615
1	POU5F1	AGAGGACGT.CACGGAAGT	POU5F1-chr6-31164637-G-A-synonymous:variant	0.810427	166.875
1	POU5F1	AGAGGACGT.CATTATGTC	POU5F1-chr6-31164637-G-A-synonymous:variant	0.816822	209.478
1	POU5F1	AGAGGACGT.GATTGGAAG	POU5F1-chr6-31164637-G-A-synonymous:variant	0.798283	202.02
1	POU5F1	AGAGGACGT.GTCGTCGAC	POU5F1-chr6-31164637-G-A-synonymous:variant	0.85209	128.676
1	POU5F1	AGAGGTGAA.GCCAACAAT	POU5F1-chr6-31164637-G-A-synonymous:variant	0.853659	200.535
1	POU5F1	AGATACGTT.CGAAGAGGT	POU5F1-chr6-31164637-G-A-synonymous:variant	0.89441	386.965
1	POU5F1	AGATACGTT.CTTCTCATC	POU5F1-chr6-31164637-G-A-synonymous:variant	0.926295	245.153
1	POU5F1	AGATACGTT.GGTGTGACC	POU5F1-chr6-31164637-G-A-synonymous:variant	0.85274	185.227
1	POU5F1	AGATATGGA.ATGCCTTCA	POU5F1-chr6-31164637-G-A-synonymous:variant	0.755906	441.459
1	POU5F1	AGATCGAGT.CCTGTATCT	POU5F1-chr6-31164637-G-A-synonymous:variant	0.901515	221.066
1	POU5F1	AGATCGAGT.CTTCTCATC	POU5F1-chr6-31164637-G-A-synonymous:variant	0.821429	169.492
1	POU5F1	AGATCGAGT.TCCTTCAAC	POU5F1-chr6-31164637-G-A-synonymous:variant	0.8753	289.456
1	POU5F1	AGATCGAGT.TGATACCGT	POU5F1-chr6-31164637-G-A-synonymous:variant	0.87055	220.257
1	POU5F1	AGATCGAGT.TGCCATCTC	POU5F1-chr6-31164637-G-A-synonymous:variant	0.832461	279.531
1	POU5F1	AGATCGAGT.TGTCAACCT	POU5F1-chr6-31164637-G-A-synonymous:variant	0.885185	239.62
1	POU5F1	AGATCTGAC.ACAACCGGA	POU5F1-chr6-31164637-G-A-synonymous:variant	0.808451	208.333
1	POU5F1	AGATCTGAC.ATCAGGATG	POU5F1-chr6-31164637-G-A-synonymous:variant	0.90942	98.5222
1	POU5F1	AGATCTTCA.CGTAATGAC	POU5F1-chr6-31164637-G-A-synonymous:variant	0.608466	205.429
1	POU5F1	AGATCTTCA.GATCTACTT	POU5F1-chr6-31164637-G-A-synonymous:variant	0.857466	278.897
1	POU5F1	AGATGAAGA.GCGCTACCT	POU5F1-chr6-31164637-G-A-synonymous:variant	0.923077	136.97
1	POU5F1	AGATGAAGA.TTCGTGATG	POU5F1-chr6-31164637-G-A-synonymous:variant	0.835106	166.113
1	POU5F1	AGATGAGAT.GCGACCTGT	POU5F1-chr6-31164637-G-A-synonymous:variant	0.84456	233.874
1	POU5F1	AGATGAGAT.TGTGCCATG	POU5F1-chr6-31164637-G-A-synonymous:variant	0.882979	137.615
1	POU5F1	AGATGTTGG.ACTCGTAGG	POU5F1-chr6-31164637-G-A-synonymous:variant	0.849123	205.198
1	POU5F1	AGATGTTGG.CTTCCGTGG	POU5F1-chr6-31164637-G-A-synonymous:variant	0.843284	163.221
1	POU5F1	AGATGTTGG.GCTTGTCCT	POU5F1-chr6-31164637-G-A-synonymous:variant	0.685921	239.271
1	POU5F1	AGATGTTGG.TACGGTCGT	POU5F1-chr6-31164637-G-A-synonymous:variant	0.877637	283.993
1	POU5F1	AGCAACATT.AGGTCAGCA	POU5F1-chr6-31164637-G-A-synonymous:variant	0.849515	195.599
1	POU5F1	AGCAAGTCC.AACAGATCG	POU5F1-chr6-31164637-G-A-synonymous:variant	0.880597	352.645
1	POU5F1	AGCAAGTCC.AACTTCTGC	POU5F1-chr6-31164637-G-A-synonymous:variant	0.847656	244.361
1	POU5F1	AGCAAGTCC.ATACTTGCT	POU5F1-chr6-31164637-G-A-synonymous:variant	0.898773	192.262
1	POU5F1	AGCAAGTCC.GAACATGAC	POU5F1-chr6-31164637-G-A-synonymous:variant	0.880893	243.004
1	POU5F1	AGCAAGTCC.TCAATCTAG	POU5F1-chr6-31164637-G-A-synonymous:variant	0.830149	77.2947
1	POU5F1	AGCAAGTCC.TCCATCATT	POU5F1-chr6-31164637-G-A-synonymous:variant	0.717042	262.238
1	POU5F1	AGCAAGTCC.TTAGGAAGG	POU5F1-chr6-31164637-G-A-synonymous:variant	0.878182	102.412
1	POU5F1	AGCACACCT.CACATTCTG	POU5F1-chr6-31164637-G-A-synonymous:variant	0.917098	227.273
1	POU5F1	AGCACACCT.GACTGCGCA	POU5F1-chr6-31164637-G-A-synonymous:variant	0.913858	217.391
1	POU5F1	AGCACACCT.GTCAGCGTC	POU5F1-chr6-31164637-G-A-synonymous:variant	0.911722	206.813
1	POU5F1	AGCACACCT.TCCACGTGC	POU5F1-chr6-31164637-G-A-synonymous:variant	0.903073	246.575
1	POU5F1	AGCACCAGC.AAGGTCTGA	POU5F1-chr6-31164637-G-A-synonymous:variant	0.918782	180.412
1	POU5F1	AGCACCAGC.AGTGAACGG	POU5F1-chr6-31164637-G-A-synonymous:variant	0.719836	193.861
1	POU5F1	AGCACCAGC.CAGTTACTG	POU5F1-chr6-31164637-G-A-synonymous:variant	0.909385	62.1118
1	POU5F1	AGCACCAGC.TCAAGGTCG	POU5F1-chr6-31164637-G-A-synonymous:variant	0.783203	168.612
1	POU5F1	AGCACCGTG.AAGGAACAG	POU5F1-chr6-31164637-G-A-synonymous:variant	0.80137	276.817
1	POU5F1	AGCACCGTG.TACGTTGGA	POU5F1-chr6-31164637-G-A-synonymous:variant	0.908537	34.1297
1	POU5F1	AGCACCGTG.TCAGTGCAA	POU5F1-chr6-31164637-G-A-synonymous:variant	0.866126	116.11
1	POU5F1	AGCACCGTG.TGCATACAT	POU5F1-chr6-31164637-G-A-synonymous:variant	0.897196	163.853
1	POU5F1	AGCACCGTG.TTCCAGATT	POU5F1-chr6-31164637-G-A-synonymous:variant	0.802941	313.987
1	POU5F1	AGCAGACAA.ACGACATCT	POU5F1-chr6-31164637-G-A-synonymous:variant	0.653846	328.467
1	POU5F1	AGCAGACAA.CATTCGAAT	POU5F1-chr6-31164637-G-A-synonymous:variant	0.870909	190.394
1	POU5F1	AGCAGACAA.CCATAGCCA	POU5F1-chr6-31164637-G-A-synonymous:variant	0.924883	102.041
1	POU5F1	AGCAGACAA.TTGTTAGAG	POU5F1-chr6-31164637-G-A-synonymous:variant	0.85	335.821
1	POU5F1	AGCATATGG.CACGTCATA	POU5F1-chr6-31164637-G-A-synonymous:variant	0.913208	107.914
1	POU5F1	AGCATATGG.GTGTCGAGC	POU5F1-chr6-31164637-G-A-synonymous:variant	0.864802	335.628
1	POU5F1	AGCATTCCA.ACCGTACGC	POU5F1-chr6-31164637-G-A-synonymous:variant	0.81877	392.927
1	POU5F1	AGCATTCCA.AGATATGGA	POU5F1-chr6-31164637-G-A-synonymous:variant	0.884774	253.7
1	POU5F1	AGCATTGTT.ATCGCCTCT	POU5F1-chr6-31164637-G-A-synonymous:variant	0.881679	223.81
1	POU5F1	AGCATTGTT.GACGGTGCT	POU5F1-chr6-31164637-G-A-synonymous:variant	0.746753	316.366
1	POU5F1	AGCCACTTC.TAATCACGC	POU5F1-chr6-31164637-G-A-synonymous:variant	0.916239	154.088
1	POU5F1	AGCCAGGAC.AGGAATTGG	POU5F1-chr6-31164637-G-A-synonymous:variant	0.904074	141.526
1	POU5F1	AGCCAGGAC.CGTATAGCG	POU5F1-chr6-31164637-G-A-synonymous:variant	0.806818	205.011
1	POU5F1	AGCCAGGAC.GTTCACTCC	POU5F1-chr6-31164637-G-A-synonymous:variant	0.89759	157.922
1	POU5F1	AGCCGGATC.CACAATAAC	POU5F1-chr6-31164637-G-A-synonymous:variant	0.857143	373.766
1	POU5F1	AGCCGGATC.CACGCGTAA	POU5F1-chr6-31164637-G-A-synonymous:variant	0.789474	144.928
1	POU5F1	AGCCGGATC.CTATTCCGT	POU5F1-chr6-31164637-G-A-synonymous:variant	0.775281	195.286
1	POU5F1	AGCCGGATC.GCTGTTCGG	POU5F1-chr6-31164637-G-A-synonymous:variant	0.906329	141.151
1	POU5F1	AGCCGGATC.GGAATTGGA	POU5F1-chr6-31164637-G-A-synonymous:variant	0.921875	127.576
1	POU5F1	AGCCGTTCT.CCAATGCCT	POU5F1-chr6-31164637-G-A-synonymous:variant	0.917603	280.822
1	POU5F1	AGCCGTTCT.GTCGTCGAC	POU5F1-chr6-31164637-G-A-synonymous:variant	0.771242	416.667
1	POU5F1	AGCCGTTCT.GTTAATTCG	POU5F1-chr6-31164637-G-A-synonymous:variant	0.908571	212.264
1	POU5F1	AGCCGTTCT.TGCCATCTC	POU5F1-chr6-31164637-G-A-synonymous:variant	0.900752	149.342
1	POU5F1	AGCCGTTCT.TGGACTGCC	POU5F1-chr6-31164637-G-A-synonymous:variant	0.886628	176.751
1	POU5F1	AGCCTCGCA.CCGAAGCGT	POU5F1-chr6-31164637-G-A-synonymous:variant	0.918103	204.338
1	POU5F1	AGCCTCGCA.CGGAGACTT	POU5F1-chr6-31164637-G-A-synonymous:variant	0.816712	242.479
1	POU5F1	AGCCTCGCA.CTGTACGAC	POU5F1-chr6-31164637-G-A-synonymous:variant	0.855186	149.3
1	POU5F1	AGCCTCTAG.CAGAGCACC	POU5F1-chr6-31164637-G-A-synonymous:variant	0.910543	248.921
1	POU5F1	AGCCTCTAG.GGAATTCAC	POU5F1-chr6-31164637-G-A-synonymous:variant	0.733333	269.058
1	POU5F1	AGCGACACC.ATTAGCGGT	POU5F1-chr6-31164637-G-A-synonymous:variant	0.901361	210.873
1	POU5F1	AGCGACACC.GTCAGACCG	POU5F1-chr6-31164637-G-A-synonymous:variant	0.921569	82.4176
1	POU5F1	AGCGCATGA.AACGTTCTT	POU5F1-chr6-31164637-G-A-synonymous:variant	0.76129	235.44
1	POU5F1	AGCGCATGA.GAACGCTGT	POU5F1-chr6-31164637-G-A-synonymous:variant	0.890756	192.413
1	POU5F1	AGCGGAACA.AACACACTC	POU5F1-chr6-31164637-G-A-synonymous:variant	0.887324	326.264
1	POU5F1	AGCGGAACA.TAGGATGCC	POU5F1-chr6-31164637-G-A-synonymous:variant	0.850711	184.104
1	POU5F1	AGCGGTAAG.AGGAATTGG	POU5F1-chr6-31164637-G-A-synonymous:variant	0.92	289.655
1	POU5F1	AGCGGTAAG.ATGGATATC	POU5F1-chr6-31164637-G-A-synonymous:variant	0.901198	250.627
1	POU5F1	AGCGGTAAG.CATAATTGG	POU5F1-chr6-31164637-G-A-synonymous:variant	0.88412	77.3694
1	POU5F1	AGCGGTAAG.TGTGCCATG	POU5F1-chr6-31164637-G-A-synonymous:variant	0.711864	196.078
1	POU5F1	AGCGGTCTA.GAGCCATCC	POU5F1-chr6-31164637-G-A-synonymous:variant	0.866667	138.705
1	POU5F1	AGCGGTCTA.TGAGAGGAC	POU5F1-chr6-31164637-G-A-synonymous:variant	0.634211	320.796
1	POU5F1	AGCGTAGAA.TCGCTGTAA	POU5F1-chr6-31164637-G-A-synonymous:variant	0.753388	76.1035
1	POU5F1	AGCGTCGTC.CACACCACA	POU5F1-chr6-31164637-G-A-synonymous:variant	0.829971	220.126
1	POU5F1	AGCGTCGTC.CCATCACGA	POU5F1-chr6-31164637-G-A-synonymous:variant	0.855596	146.915
1	POU5F1	AGCGTCGTC.CCGCAGAAT	POU5F1-chr6-31164637-G-A-synonymous:variant	0.803097	181.9
1	POU5F1	AGCGTCGTC.TTAAGTGGT	POU5F1-chr6-31164637-G-A-synonymous:variant	0.91863	332.447
1	POU5F1	AGCTACTCA.AATGCAGCG	POU5F1-chr6-31164637-G-A-synonymous:variant	0.783929	98.9283
1	POU5F1	AGCTACTCA.CATTCCGAG	POU5F1-chr6-31164637-G-A-synonymous:variant	0.864301	140.769
1	POU5F1	AGCTACTCA.GTGAACCAC	POU5F1-chr6-31164637-G-A-synonymous:variant	0.899696	136.364
1	POU5F1	AGCTACTCA.TGGAACTAA	POU5F1-chr6-31164637-G-A-synonymous:variant	0.908257	114.035
1	POU5F1	AGCTACTCA.TGGAGAACC	POU5F1-chr6-31164637-G-A-synonymous:variant	0.86194	346.32
1	POU5F1	AGCTATATG.ACGCTAGTG	POU5F1-chr6-31164637-G-A-synonymous:variant	0.864929	161.987
1	POU5F1	AGCTATATG.AGAAGCTGC	POU5F1-chr6-31164637-G-A-synonymous:variant	0.911429	258.133
1	POU5F1	AGCTCGTCT.CCACTACCA	POU5F1-chr6-31164637-G-A-synonymous:variant	0.83619	142.315
1	POU5F1	AGCTCGTCT.CTGTGGTGG	POU5F1-chr6-31164637-G-A-synonymous:variant	0.87395	81.9672
1	POU5F1	AGCTCGTCT.GTTAGAGAC	POU5F1-chr6-31164637-G-A-synonymous:variant	0.928	200.466
1	POU5F1	AGCTCTCCG.TCACTCGCT	POU5F1-chr6-31164637-G-A-synonymous:variant	0.663212	554.324
1	POU5F1	AGCTGCACT.CCTTAATTC	POU5F1-chr6-31164637-G-A-synonymous:variant	0.910788	229.665
1	POU5F1	AGCTGCACT.TAGAGCCAG	POU5F1-chr6-31164637-G-A-synonymous:variant	0.863821	134.003
1	POU5F1	AGCTGCACT.TATTACTCG	POU5F1-chr6-31164637-G-A-synonymous:variant	0.795491	131.195
1	POU5F1	AGCTGCACT.TGACCTCCT	POU5F1-chr6-31164637-G-A-synonymous:variant	0.796651	316.678
1	POU5F1	AGCTGCACT.TTCCAATTC	POU5F1-chr6-31164637-G-A-synonymous:variant	0.385942	85.7318
1	POU5F1	AGCTTCGAT.CCTTCGAGC	POU5F1-chr6-31164637-G-A-synonymous:variant	0.881944	177.387
1	POU5F1	AGCTTGGTG.CTCGTTCAC	POU5F1-chr6-31164637-G-A-synonymous:variant	0.855956	214.18
1	POU5F1	AGCTTGGTG.CTGACAGCA	POU5F1-chr6-31164637-G-A-synonymous:variant	0.781609	188.679
1	POU5F1	AGCTTGGTG.GCATGTGGT	POU5F1-chr6-31164637-G-A-synonymous:variant	0.817629	215.093
1	POU5F1	AGGAAGGTG.ACGTGTAGT	POU5F1-chr6-31164637-G-A-synonymous:variant	0.889744	167.279
1	POU5F1	AGGAAGGTG.ATCGGTGGT	POU5F1-chr6-31164637-G-A-synonymous:variant	0.756972	388.403
1	POU5F1	AGGAAGGTG.GAGAACAGG	POU5F1-chr6-31164637-G-A-synonymous:variant	0.872964	125.313
1	POU5F1	AGGAAGGTG.TAGCACACG	POU5F1-chr6-31164637-G-A-synonymous:variant	0.516807	141.026
1	POU5F1	AGGAATTGG.CCAGTACTC	POU5F1-chr6-31164637-G-A-synonymous:variant	0.780583	211.817
1	POU5F1	AGGAGCAAT.GTCCACAAC	POU5F1-chr6-31164637-G-A-synonymous:variant	0.896194	80.1282
1	POU5F1	AGGAGCAAT.TAGGATTAG	POU5F1-chr6-31164637-G-A-synonymous:variant	0.722807	86.2069
1	POU5F1	AGGAGGTGA.AAGTTGCCA	POU5F1-chr6-31164637-G-A-synonymous:variant	0.832298	148.831
1	POU5F1	AGGAGGTGA.GTTAGATTG	POU5F1-chr6-31164637-G-A-synonymous:variant	0.890411	116.897
1	POU5F1	AGGAGGTGA.TCAGGTGCA	POU5F1-chr6-31164637-G-A-synonymous:variant	0.711982	237.389
1	POU5F1	AGGATCATG.AGGTCAGCA	POU5F1-chr6-31164637-G-A-synonymous:variant	0.791892	133.111
1	POU5F1	AGGATCATG.TATCTGTCA	POU5F1-chr6-31164637-G-A-synonymous:variant	0.887949	261.097
1	POU5F1	AGGATCATG.TGACAAGTT	POU5F1-chr6-31164637-G-A-synonymous:variant	0.825596	168.464
1	POU5F1	AGGATCTCA.AAGCTTGCA	POU5F1-chr6-31164637-G-A-synonymous:variant	0.888889	86.2999
1	POU5F1	AGGATCTCA.CTCGTTCAC	POU5F1-chr6-31164637-G-A-synonymous:variant	0.903061	140.969
1	POU5F1	AGGATCTCA.TGATTCACC	POU5F1-chr6-31164637-G-A-synonymous:variant	0.859564	172.684
1	POU5F1	AGGATCTCA.TGCCACCGA	POU5F1-chr6-31164637-G-A-synonymous:variant	0.883648	109.689
1	POU5F1	AGGATGCGT.AAGGATCGT	POU5F1-chr6-31164637-G-A-synonymous:variant	0.918639	289.798
1	POU5F1	AGGATGCGT.AATGCGTGC	POU5F1-chr6-31164637-G-A-synonymous:variant	0.874055	156.919
1	POU5F1	AGGATTACT.ACCATGTCT	POU5F1-chr6-31164637-G-A-synonymous:variant	0.883959	171.565
1	POU5F1	AGGATTACT.ATGCGTGGA	POU5F1-chr6-31164637-G-A-synonymous:variant	0.780749	208.333
1	POU5F1	AGGATTACT.TGCAGCCTT	POU5F1-chr6-31164637-G-A-synonymous:variant	0.858921	307.692
1	POU5F1	AGGATTGAG.CAGTAATGT	POU5F1-chr6-31164637-G-A-synonymous:variant	0.765517	251.456
1	POU5F1	AGGATTGAG.TCACACTGC	POU5F1-chr6-31164637-G-A-synonymous:variant	0.842342	194.444
1	POU5F1	AGGATTGAG.TTCATCCAA	POU5F1-chr6-31164637-G-A-synonymous:variant	0.867159	147.368
1	POU5F1	AGGTACCAA.ATCCGACCA	POU5F1-chr6-31164637-G-A-synonymous:variant	0.611765	190.84
1	POU5F1	AGGTATTCC.ATTCCGTAC	POU5F1-chr6-31164637-G-A-synonymous:variant	0.849858	231.065
1	POU5F1	AGGTCACGT.GCAGCTTGA	POU5F1-chr6-31164637-G-A-synonymous:variant	0.84127	96.1538
1	POU5F1	AGGTCAGCA.AAGCATTGC	POU5F1-chr6-31164637-G-A-synonymous:variant	0.925581	106.345
1	POU5F1	AGGTCAGCA.ATGAACTAG	POU5F1-chr6-31164637-G-A-synonymous:variant	0.889163	66.1521
1	POU5F1	AGGTCAGCA.CCTCAGGTG	POU5F1-chr6-31164637-G-A-synonymous:variant	0.789894	141.343
1	POU5F1	AGGTCAGCA.TCTCAGGAT	POU5F1-chr6-31164637-G-A-synonymous:variant	0.438144	365.535
1	POU5F1	AGGTCAGCA.TTACACCTT	POU5F1-chr6-31164637-G-A-synonymous:variant	0.815242	303.32
1	POU5F1	AGGTCCGTC.ATATGTCCA	POU5F1-chr6-31164637-G-A-synonymous:variant	0.757282	201.923
1	POU5F1	AGGTGCGAG.AGAAGTCCT	POU5F1-chr6-31164637-G-A-synonymous:variant	0.833753	322.658
1	POU5F1	AGGTGCGAG.CGAACAGAG	POU5F1-chr6-31164637-G-A-synonymous:variant	0.894737	177.515
1	POU5F1	AGGTGCGAG.GCTGGTAAC	POU5F1-chr6-31164637-G-A-synonymous:variant	0.883777	142.857
1	POU5F1	AGGTGTACA.AACGGAGAT	POU5F1-chr6-31164637-G-A-synonymous:variant	0.817891	157.945
1	POU5F1	AGGTGTACA.ACCATCTAA	POU5F1-chr6-31164637-G-A-synonymous:variant	0.883191	138.889
1	POU5F1	AGGTGTACA.ACGAGAGCA	POU5F1-chr6-31164637-G-A-synonymous:variant	0.888889	104.948
1	POU5F1	AGGTGTACA.CAGCAGTAC	POU5F1-chr6-31164637-G-A-synonymous:variant	0.688442	234.302
1	POU5F1	AGGTGTACA.CCGGTTCTA	POU5F1-chr6-31164637-G-A-synonymous:variant	0.816993	228.013
1	POU5F1	AGTAACGTA.ACTCGCTGT	POU5F1-chr6-31164637-G-A-synonymous:variant	0.726027	199.161
1	POU5F1	AGTAACGTA.ATGTCGCCT	POU5F1-chr6-31164637-G-A-synonymous:variant	0.808399	161.986
1	POU5F1	AGTAACGTA.GAGCACATT	POU5F1-chr6-31164637-G-A-synonymous:variant	0.860465	233.174
1	POU5F1	AGTAAGCCA.CCTGCGTTA	POU5F1-chr6-31164637-G-A-synonymous:variant	0.852381	291.971
1	POU5F1	AGTAATCAG.CACGATAGA	POU5F1-chr6-31164637-G-A-synonymous:variant	0.840237	218.182
1	POU5F1	AGTAATCAG.GTAACGCGA	POU5F1-chr6-31164637-G-A-synonymous:variant	0.904372	101.695
1	POU5F1	AGTAATGGT.ATATAGCGT	POU5F1-chr6-31164637-G-A-synonymous:variant	0.920561	141.116
1	POU5F1	AGTAATGGT.CGTGACCAG	POU5F1-chr6-31164637-G-A-synonymous:variant	0.907407	118.577
1	POU5F1	AGTAATGGT.TGAACTTGC	POU5F1-chr6-31164637-G-A-synonymous:variant	0.900362	180.456
1	POU5F1	AGTACGAAT.AGTAACGTA	POU5F1-chr6-31164637-G-A-synonymous:variant	0.92668	124.138
1	POU5F1	AGTACGAAT.CCGCTCATG	POU5F1-chr6-31164637-G-A-synonymous:variant	0.917647	173.31
1	POU5F1	AGTACGAAT.GTAACGCGA	POU5F1-chr6-31164637-G-A-synonymous:variant	0.895522	133.373
1	POU5F1	AGTACGAAT.TTGTTAGAG	POU5F1-chr6-31164637-G-A-synonymous:variant	0.493056	42.1941
1	POU5F1	AGTACTACA.ATTCACCTC	POU5F1-chr6-31164637-G-A-synonymous:variant	0.87234	182.749
1	POU5F1	AGTACTACA.CTACGGTAT	POU5F1-chr6-31164637-G-A-synonymous:variant	0.866157	174.037
1	POU5F1	AGTACTACA.GCGAGTCTA	POU5F1-chr6-31164637-G-A-synonymous:variant	0.793651	168.919
1	POU5F1	AGTACTACA.GCTTAGAAC	POU5F1-chr6-31164637-G-A-synonymous:variant	0.904762	150.215
1	POU5F1	AGTACTACA.GGTAGACAT	POU5F1-chr6-31164637-G-A-synonymous:variant	0.909814	158.215
1	POU5F1	AGTACTACA.GTAGCTACA	POU5F1-chr6-31164637-G-A-synonymous:variant	0.792994	202.429
1	POU5F1	AGTACTCTC.TGCGCACTG	POU5F1-chr6-31164637-G-A-synonymous:variant	0.896552	127.847
1	POU5F1	AGTAGAGGA.CAAGAGGAG	POU5F1-chr6-31164637-G-A-synonymous:variant	0.915739	127.916
1	POU5F1	AGTAGAGGA.GCCATTAAG	POU5F1-chr6-31164637-G-A-synonymous:variant	0.564103	227.79
1	POU5F1	AGTAGAGGA.GGTTCAGAC	POU5F1-chr6-31164637-G-A-synonymous:variant	0.889306	185.623
1	POU5F1	AGTATGACG.ACTGCTAGT	POU5F1-chr6-31164637-G-A-synonymous:variant	0.466667	30.7692
1	POU5F1	AGTATGACG.GACTATTGA	POU5F1-chr6-31164637-G-A-synonymous:variant	0.918605	196.078
1	POU5F1	AGTATGACG.GTCGTTGCG	POU5F1-chr6-31164637-G-A-synonymous:variant	0.850829	200
1	POU5F1	AGTCAGTTG.ATATCAGCC	POU5F1-chr6-31164637-G-A-synonymous:variant	0.893671	147.408
1	POU5F1	AGTCAGTTG.GTATGCCTT	POU5F1-chr6-31164637-G-A-synonymous:variant	0.835249	196.331
1	POU5F1	AGTCATACT.CACATGTGC	POU5F1-chr6-31164637-G-A-synonymous:variant	0.879747	191.342
1	POU5F1	AGTCATACT.CACTCACTA	POU5F1-chr6-31164637-G-A-synonymous:variant	0.903427	183.299
1	POU5F1	AGTCATACT.CAGAAGTGA	POU5F1-chr6-31164637-G-A-synonymous:variant	0.90201	178.359
1	POU5F1	AGTCATACT.CTGGACACT	POU5F1-chr6-31164637-G-A-synonymous:variant	0.891837	143.154
1	POU5F1	AGTCCAGTG.CAAGCCTCG	POU5F1-chr6-31164637-G-A-synonymous:variant	0.821138	202.952
1	POU5F1	AGTCCAGTG.CCTGCTCCA	POU5F1-chr6-31164637-G-A-synonymous:variant	0.745161	209.059
1	POU5F1	AGTCCAGTG.TGAGATCAT	POU5F1-chr6-31164637-G-A-synonymous:variant	0.825688	233.818
1	POU5F1	AGTCCGTGT.ACCTGCAGA	POU5F1-chr6-31164637-G-A-synonymous:variant	0.837838	143.678
1	POU5F1	AGTCGATCA.ACACAGAAC	POU5F1-chr6-31164637-G-A-synonymous:variant	0.845545	109.89
1	POU5F1	AGTCGATCA.GCACGCATT	POU5F1-chr6-31164637-G-A-synonymous:variant	0.876623	195.599
1	POU5F1	AGTCGATCA.GCAGCTCTT	POU5F1-chr6-31164637-G-A-synonymous:variant	0.775385	364.204
1	POU5F1	AGTCGCCGA.ATTATGCAG	POU5F1-chr6-31164637-G-A-synonymous:variant	0.850746	117.13
1	POU5F1	AGTCGCCGA.CACTAGACT	POU5F1-chr6-31164637-G-A-synonymous:variant	0.927987	157.955
1	POU5F1	AGTCGCCGA.TTGTCAACC	POU5F1-chr6-31164637-G-A-synonymous:variant	0.893162	178.063
1	POU5F1	AGTCGCGAC.AGCGTAGAA	POU5F1-chr6-31164637-G-A-synonymous:variant	0.878788	198.864
1	POU5F1	AGTCGCGAC.CCACAAGGT	POU5F1-chr6-31164637-G-A-synonymous:variant	0.824087	183.302
1	POU5F1	AGTCGCGAC.GGTGAGTTC	POU5F1-chr6-31164637-G-A-synonymous:variant	0.911692	102.097
1	POU5F1	AGTCGCGAC.GTGAACCAC	POU5F1-chr6-31164637-G-A-synonymous:variant	0.855932	76.1905
1	POU5F1	AGTCGCGAC.TGTCTACAC	POU5F1-chr6-31164637-G-A-synonymous:variant	0.903448	146.099
1	POU5F1	AGTCGTCCG.ACGAGCTTC	POU5F1-chr6-31164637-G-A-synonymous:variant	0.853081	139.335
1	POU5F1	AGTCGTCCG.CCTGCTCCA	POU5F1-chr6-31164637-G-A-synonymous:variant	0.823529	114.65
1	POU5F1	AGTCGTCCG.CTCAGCTGG	POU5F1-chr6-31164637-G-A-synonymous:variant	0.927875	242.588
1	POU5F1	AGTCTAAGC.TTCCGCCAG	POU5F1-chr6-31164637-G-A-synonymous:variant	0.875	175.258
1	POU5F1	AGTCTGGAA.ACTCCAACT	POU5F1-chr6-31164637-G-A-synonymous:variant	0.852941	353.149
1	POU5F1	AGTCTGGAA.TAGCTGTTG	POU5F1-chr6-31164637-G-A-synonymous:variant	0.76875	148.148
1	POU5F1	AGTGACGAT.CATTATGTC	POU5F1-chr6-31164637-G-A-synonymous:variant	0.794783	155.535
1	POU5F1	AGTGAGAGA.ATGCGCTAC	POU5F1-chr6-31164637-G-A-synonymous:variant	0.778846	246.711
1	POU5F1	AGTGAGAGA.CTTCTATGA	POU5F1-chr6-31164637-G-A-synonymous:variant	0.925847	144.535
1	POU5F1	AGTGAGAGA.GAGTGCATA	POU5F1-chr6-31164637-G-A-synonymous:variant	0.868526	161.29
1	POU5F1	AGTGAGAGA.GTCTTCATA	POU5F1-chr6-31164637-G-A-synonymous:variant	0.921569	91.1162
1	POU5F1	AGTGAGAGA.TCCGGAGCT	POU5F1-chr6-31164637-G-A-synonymous:variant	0.747508	187.686
1	POU5F1	AGTGATGCG.CCACGGATC	POU5F1-chr6-31164637-G-A-synonymous:variant	0.408451	91.4634
1	POU5F1	AGTGGAATG.ACGTGTAGT	POU5F1-chr6-31164637-G-A-synonymous:variant	0.870091	173.719
1	POU5F1	AGTGTCTCT.CTACTGTCA	POU5F1-chr6-31164637-G-A-synonymous:variant	0.871186	83.5073
1	POU5F1	AGTGTCTCT.GTCAGTTGT	POU5F1-chr6-31164637-G-A-synonymous:variant	0.739946	278.01
1	POU5F1	AGTGTGCAC.CACTGGTCC	POU5F1-chr6-31164637-G-A-synonymous:variant	0.815385	234.604
1	POU5F1	AGTGTGCAC.CAGAGCACC	POU5F1-chr6-31164637-G-A-synonymous:variant	0.913613	223.752
1	POU5F1	AGTGTGCAC.GATATATCC	POU5F1-chr6-31164637-G-A-synonymous:variant	0.908616	119.991
1	POU5F1	AGTGTGCAC.GCTGGTTCG	POU5F1-chr6-31164637-G-A-synonymous:variant	0.905363	263.158
1	POU5F1	AGTGTTCTG.CTACGGTAT	POU5F1-chr6-31164637-G-A-synonymous:variant	0.9	444.338
1	POU5F1	AGTGTTCTG.GTAGCCTTG	POU5F1-chr6-31164637-G-A-synonymous:variant	0.70607	238.687
1	POU5F1	AGTGTTCTG.GTTAGTCAA	POU5F1-chr6-31164637-G-A-synonymous:variant	0.75	162.602
1	POU5F1	AGTTACAAG.ACGCAAGAT	POU5F1-chr6-31164637-G-A-synonymous:variant	0.567839	162.628
1	POU5F1	AGTTACAAG.CCGCAGCTA	POU5F1-chr6-31164637-G-A-synonymous:variant	0.822034	173.697
1	POU5F1	AGTTACAAG.GGTCTCATG	POU5F1-chr6-31164637-G-A-synonymous:variant	0.493377	101.074
1	POU5F1	AGTTACAAG.TCGTTCTCC	POU5F1-chr6-31164637-G-A-synonymous:variant	0.88	313.268
1	POU5F1	AGTTAGGTC.CCGTCCACT	POU5F1-chr6-31164637-G-A-synonymous:variant	0.827778	371.658
1	POU5F1	AGTTAGGTC.TAGCTAAGA	POU5F1-chr6-31164637-G-A-synonymous:variant	0.913232	141.935
1	POU5F1	AGTTAGGTC.TTGGAGAAC	POU5F1-chr6-31164637-G-A-synonymous:variant	0.914894	186.143
1	POU5F1	AGTTCAACC.ATCTCGAAC	POU5F1-chr6-31164637-G-A-synonymous:variant	0.527149	222.008
1	POU5F1	AGTTCAACC.GAGTTATAG	POU5F1-chr6-31164637-G-A-synonymous:variant	0.623188	232.558
1	POU5F1	AGTTCAACC.TATCTAGGT	POU5F1-chr6-31164637-G-A-synonymous:variant	0.903967	212.433
1	POU5F1	AGTTCGATA.ACCTTGAAG	POU5F1-chr6-31164637-G-A-synonymous:variant	0.698113	259.965
1	POU5F1	AGTTCGATA.TAACGGATA	POU5F1-chr6-31164637-G-A-synonymous:variant	0.877841	112.245
1	POU5F1	AGTTGAGCG.CCGATCTCT	POU5F1-chr6-31164637-G-A-synonymous:variant	0.886525	162.622
1	POU5F1	AGTTGAGCG.GATCGTTGA	POU5F1-chr6-31164637-G-A-synonymous:variant	0.877698	111.111
1	POU5F1	AGTTGCCTT.GGATACCTA	POU5F1-chr6-31164637-G-A-synonymous:variant	0.861842	111.524
1	POU5F1	AGTTGCCTT.TTGCGAACA	POU5F1-chr6-31164637-G-A-synonymous:variant	0.786207	76.6284
1	POU5F1	ATAACGACA.CCAGCCAAT	POU5F1-chr6-31164637-G-A-synonymous:variant	0.86722	353.289
1	POU5F1	ATAACGACA.GATACCGGA	POU5F1-chr6-31164637-G-A-synonymous:variant	0.857143	130.391
1	POU5F1	ATAACGACA.TCCTCGTCG	POU5F1-chr6-31164637-G-A-synonymous:variant	0.825301	202.952
1	POU5F1	ATAACGACA.TCGCCAAGC	POU5F1-chr6-31164637-G-A-synonymous:variant	0.764012	217.865
1	POU5F1	ATAAGACAG.CTGTCACTT	POU5F1-chr6-31164637-G-A-synonymous:variant	0.746479	291.036
1	POU5F1	ATAAGACAG.GCTTCACTC	POU5F1-chr6-31164637-G-A-synonymous:variant	0.8125	207.852
1	POU5F1	ATAAGACAG.TAGTAACGG	POU5F1-chr6-31164637-G-A-synonymous:variant	0.845161	134.392
1	POU5F1	ATAAGACAG.TATTACTCG	POU5F1-chr6-31164637-G-A-synonymous:variant	0.85	210.526
1	POU5F1	ATAAGTTCG.AATCGTGTT	POU5F1-chr6-31164637-G-A-synonymous:variant	0.906117	189.17
1	POU5F1	ATAAGTTCG.CAAGGTGTG	POU5F1-chr6-31164637-G-A-synonymous:variant	0.912281	119.705
1	POU5F1	ATAAGTTCG.GACAATGTT	POU5F1-chr6-31164637-G-A-synonymous:variant	0.909774	184.493
1	POU5F1	ATAAGTTCG.GCGTGATAC	POU5F1-chr6-31164637-G-A-synonymous:variant	0.907534	254.237
1	POU5F1	ATAAGTTCG.TTCAACTAC	POU5F1-chr6-31164637-G-A-synonymous:variant	0.746667	411.84
1	POU5F1	ATAATCGAG.ACAATAGGT	POU5F1-chr6-31164637-G-A-synonymous:variant	0.843137	219.978
1	POU5F1	ATAATCGAG.ATAATCGAG	POU5F1-chr6-31164637-G-A-synonymous:variant	0.922713	118.297
1	POU5F1	ATAATCGAG.CCTGCGTTA	POU5F1-chr6-31164637-G-A-synonymous:variant	0.915584	188.872
1	POU5F1	ATAATCGAG.GCGTAACAA	POU5F1-chr6-31164637-G-A-synonymous:variant	0.912162	157.791
1	POU5F1	ATAATGTGG.CTGGTAATC	POU5F1-chr6-31164637-G-A-synonymous:variant	0.86783	114.367
1	POU5F1	ATACAACCG.CACCTAGCG	POU5F1-chr6-31164637-G-A-synonymous:variant	0.748299	210.748
1	POU5F1	ATACAACCG.CTAGAGGTA	POU5F1-chr6-31164637-G-A-synonymous:variant	0.824561	296.496
1	POU5F1	ATACAACCG.GCCAACAAT	POU5F1-chr6-31164637-G-A-synonymous:variant	0.77809	224.512
1	POU5F1	ATACAACCG.TCCTTCGTA	POU5F1-chr6-31164637-G-A-synonymous:variant	0.767123	214.477
1	POU5F1	ATACCGAAG.AGACTTCGT	POU5F1-chr6-31164637-G-A-synonymous:variant	0.848739	245.226
1	POU5F1	ATACCGAAG.CTCTACGCA	POU5F1-chr6-31164637-G-A-synonymous:variant	0.885463	47.1698
1	POU5F1	ATACCGAAG.GGTGCGTAG	POU5F1-chr6-31164637-G-A-synonymous:variant	0.863487	254.403
1	POU5F1	ATACCGAAG.GTAGTGGAG	POU5F1-chr6-31164637-G-A-synonymous:variant	0.771478	200.651
1	POU5F1	ATACCGAAG.TCTACATCC	POU5F1-chr6-31164637-G-A-synonymous:variant	0.641935	175.219
1	POU5F1	ATACCGCTT.ATAATCGAG	POU5F1-chr6-31164637-G-A-synonymous:variant	0.897839	317.125
1	POU5F1	ATACCGCTT.GTTAGAGAC	POU5F1-chr6-31164637-G-A-synonymous:variant	0.81378	200.222
1	POU5F1	ATACCGCTT.TTACTTACG	POU5F1-chr6-31164637-G-A-synonymous:variant	0.927273	134.68
1	POU5F1	ATACCGCTT.TTGGAGAAC	POU5F1-chr6-31164637-G-A-synonymous:variant	0.916399	175.342
1	POU5F1	ATACGAGGT.CGTGAGACT	POU5F1-chr6-31164637-G-A-synonymous:variant	0.405172	263.158
1	POU5F1	ATACGAGGT.GACTCTCAC	POU5F1-chr6-31164637-G-A-synonymous:variant	0.917373	213.285
1	POU5F1	ATACGAGGT.TATGTATGC	POU5F1-chr6-31164637-G-A-synonymous:variant	0.572519	148.402
1	POU5F1	ATACTTGCT.ACCGTCACG	POU5F1-chr6-31164637-G-A-synonymous:variant	0.761194	445.86
1	POU5F1	ATACTTGCT.AGTCGTCCG	POU5F1-chr6-31164637-G-A-synonymous:variant	0.9	199.501
1	POU5F1	ATACTTGCT.CGTGGTACC	POU5F1-chr6-31164637-G-A-synonymous:variant	0.702179	169.549
1	POU5F1	ATACTTGCT.GATGTTACA	POU5F1-chr6-31164637-G-A-synonymous:variant	0.912088	95.082
1	POU5F1	ATACTTGCT.GGAATTGGA	POU5F1-chr6-31164637-G-A-synonymous:variant	0.769006	196.56
1	POU5F1	ATAGCACGG.CTATACTAG	POU5F1-chr6-31164637-G-A-synonymous:variant	0.9	121.212
1	POU5F1	ATAGCCTAA.GAGCGACTC	POU5F1-chr6-31164637-G-A-synonymous:variant	0.850515	175.439
1	POU5F1	ATAGCTTGC.ACTATCCTG	POU5F1-chr6-31164637-G-A-synonymous:variant	0.784615	212.014
1	POU5F1	ATAGCTTGC.ATATAGCGT	POU5F1-chr6-31164637-G-A-synonymous:variant	0.735849	400.641
1	POU5F1	ATAGCTTGC.CAAGTCGAA	POU5F1-chr6-31164637-G-A-synonymous:variant	0.88755	115.718
1	POU5F1	ATAGCTTGC.CTCCTATCT	POU5F1-chr6-31164637-G-A-synonymous:variant	0.787879	347.661
1	POU5F1	ATAGCTTGC.TCGTCCGAT	POU5F1-chr6-31164637-G-A-synonymous:variant	0.612821	371.179
1	POU5F1	ATAGCTTGC.TGCGTCTTA	POU5F1-chr6-31164637-G-A-synonymous:variant	0.846154	653.061
1	POU5F1	ATAGTCAGT.AATCGTGTT	POU5F1-chr6-31164637-G-A-synonymous:variant	0.732919	229.133
1	POU5F1	ATAGTCAGT.ACGCGTGAC	POU5F1-chr6-31164637-G-A-synonymous:variant	0.920775	159.681
1	POU5F1	ATAGTCAGT.CAGTACATC	POU5F1-chr6-31164637-G-A-synonymous:variant	0.898123	213.115
1	POU5F1	ATAGTCAGT.CTAACACTG	POU5F1-chr6-31164637-G-A-synonymous:variant	0.883929	151.297
1	POU5F1	ATAGTCAGT.TCCAGCAGC	POU5F1-chr6-31164637-G-A-synonymous:variant	0.666667	205.882
1	POU5F1	ATAGTCAGT.TTCGTGATG	POU5F1-chr6-31164637-G-A-synonymous:variant	0.893258	93.2836
1	POU5F1	ATAGTCTCC.CATGTGAAC	POU5F1-chr6-31164637-G-A-synonymous:variant	0.915789	149.477
1	POU5F1	ATAGTCTCC.GAAGAGCAC	POU5F1-chr6-31164637-G-A-synonymous:variant	0.850505	157.922
1	POU5F1	ATAGTCTCC.GCCGTTGTT	POU5F1-chr6-31164637-G-A-synonymous:variant	0.846482	190.102
1	POU5F1	ATAGTCTCC.GTGGATAAG	POU5F1-chr6-31164637-G-A-synonymous:variant	0.876884	68.306
1	POU5F1	ATAGTGGTT.CATTGACAA	POU5F1-chr6-31164637-G-A-synonymous:variant	0.894309	198.675
1	POU5F1	ATAGTGGTT.GTAGACTCT	POU5F1-chr6-31164637-G-A-synonymous:variant	0.919512	382.228
1	POU5F1	ATATAGCGT.GGAATTCAC	POU5F1-chr6-31164637-G-A-synonymous:variant	0.849593	142.639
1	POU5F1	ATATCAGCC.ATCCACAGT	POU5F1-chr6-31164637-G-A-synonymous:variant	0.929791	153.144
1	POU5F1	ATATCAGCC.GGTACTTCC	POU5F1-chr6-31164637-G-A-synonymous:variant	0.92054	154.374
1	POU5F1	ATATCCGAT.CTAGACATG	POU5F1-chr6-31164637-G-A-synonymous:variant	0.883508	128.041
1	POU5F1	ATATCCGAT.CTCTACGCA	POU5F1-chr6-31164637-G-A-synonymous:variant	0.816949	239.334
1	POU5F1	ATATCCGAT.GATGCGGTT	POU5F1-chr6-31164637-G-A-synonymous:variant	0.831699	256.827
1	POU5F1	ATATCCGAT.GTCTGACGT	POU5F1-chr6-31164637-G-A-synonymous:variant	0.842975	133.134
1	POU5F1	ATATCCGAT.TATCGGAAC	POU5F1-chr6-31164637-G-A-synonymous:variant	0.89172	159.705
1	POU5F1	ATATGCAGC.AGGAGGTGA	POU5F1-chr6-31164637-G-A-synonymous:variant	0.688312	83.3333
1	POU5F1	ATATGCAGC.GGTTCTATC	POU5F1-chr6-31164637-G-A-synonymous:variant	0.756614	381.526
1	POU5F1	ATATGCAGC.GTCGAGTAC	POU5F1-chr6-31164637-G-A-synonymous:variant	0.724719	179.104
1	POU5F1	ATATTCGCA.AATAGACGC	POU5F1-chr6-31164637-G-A-synonymous:variant	0.725806	218.688
1	POU5F1	ATATTCGCA.ATATAGCGT	POU5F1-chr6-31164637-G-A-synonymous:variant	0.779221	310.345
1	POU5F1	ATATTCGCA.CTGGTGACA	POU5F1-chr6-31164637-G-A-synonymous:variant	0.844327	304.183
1	POU5F1	ATCAAGAGA.CAGCGACGT	POU5F1-chr6-31164637-G-A-synonymous:variant	0.839729	211.827
1	POU5F1	ATCAAGCAT.AGATACGTT	POU5F1-chr6-31164637-G-A-synonymous:variant	0.912145	320.911
1	POU5F1	ATCAAGCAT.GCCTGGAAT	POU5F1-chr6-31164637-G-A-synonymous:variant	0.891738	156.773
1	POU5F1	ATCAAGCAT.GCGCTACCT	POU5F1-chr6-31164637-G-A-synonymous:variant	0.913242	371.714
1	POU5F1	ATCACCGCA.ATCCATTAG	POU5F1-chr6-31164637-G-A-synonymous:variant	0.845149	129.534
1	POU5F1	ATCACCGCA.CTAGAGTCG	POU5F1-chr6-31164637-G-A-synonymous:variant	0.674312	96.5108
1	POU5F1	ATCACCGCA.CTAGTTCCA	POU5F1-chr6-31164637-G-A-synonymous:variant	0.882143	234.375
1	POU5F1	ATCACTTCC.GAGAACAGG	POU5F1-chr6-31164637-G-A-synonymous:variant	0.867816	147.059
1	POU5F1	ATCAGAAGC.CTATCTTGA	POU5F1-chr6-31164637-G-A-synonymous:variant	0.797619	207.101
1	POU5F1	ATCAGGATG.ATGCGCCGT	POU5F1-chr6-31164637-G-A-synonymous:variant	0.854054	198.109
1	POU5F1	ATCAGGATG.CCATAGCCA	POU5F1-chr6-31164637-G-A-synonymous:variant	0.792	283.688
1	POU5F1	ATCAGGATG.TCAACACTC	POU5F1-chr6-31164637-G-A-synonymous:variant	0.775081	152.284
1	POU5F1	ATCAGTCGA.CTGCGTCAC	POU5F1-chr6-31164637-G-A-synonymous:variant	0.858462	216.618
1	POU5F1	ATCAGTCGA.GCGAGTCTA	POU5F1-chr6-31164637-G-A-synonymous:variant	0.746324	232.558
1	POU5F1	ATCATAGAC.ACGTGAATC	POU5F1-chr6-31164637-G-A-synonymous:variant	0.907407	381.91
1	POU5F1	ATCATAGAC.CATAGAGAT	POU5F1-chr6-31164637-G-A-synonymous:variant	0.907767	242.777
1	POU5F1	ATCATAGAC.TGACTGAGA	POU5F1-chr6-31164637-G-A-synonymous:variant	0.843602	184.12
1	POU5F1	ATCATAGAC.TGTGTCTAC	POU5F1-chr6-31164637-G-A-synonymous:variant	0.854501	156.216
1	POU5F1	ATCATGTTC.AACGCCTAC	POU5F1-chr6-31164637-G-A-synonymous:variant	0.900204	150.489
1	POU5F1	ATCATGTTC.ATCACTTCC	POU5F1-chr6-31164637-G-A-synonymous:variant	0.897727	290.557
1	POU5F1	ATCATGTTC.ATGGTTCGA	POU5F1-chr6-31164637-G-A-synonymous:variant	0.916667	212.766
1	POU5F1	ATCATGTTC.GGAAGTATG	POU5F1-chr6-31164637-G-A-synonymous:variant	0.927907	92.3254
1	POU5F1	ATCATGTTC.GGTCGGTCT	POU5F1-chr6-31164637-G-A-synonymous:variant	0.906818	405.954
1	POU5F1	ATCATGTTC.TAGTAGTCT	POU5F1-chr6-31164637-G-A-synonymous:variant	0.906667	248.805
1	POU5F1	ATCATTACG.ATAATGTGG	POU5F1-chr6-31164637-G-A-synonymous:variant	0.899654	206.859
1	POU5F1	ATCATTACG.CTTCTATGA	POU5F1-chr6-31164637-G-A-synonymous:variant	0.69103	335.43
1	POU5F1	ATCATTACG.GAGTGCATA	POU5F1-chr6-31164637-G-A-synonymous:variant	0.912621	35.3774
1	POU5F1	ATCATTACG.TCGACGTTG	POU5F1-chr6-31164637-G-A-synonymous:variant	0.852861	312.5
1	POU5F1	ATCATTACG.TCTAATACC	POU5F1-chr6-31164637-G-A-synonymous:variant	0.773692	209.713
1	POU5F1	ATCCAATGA.CCAGGAGTT	POU5F1-chr6-31164637-G-A-synonymous:variant	0.923077	155.92
1	POU5F1	ATCCAATGA.TAGAGACTA	POU5F1-chr6-31164637-G-A-synonymous:variant	0.897436	147.059
1	POU5F1	ATCCAATGA.TGAGATCAT	POU5F1-chr6-31164637-G-A-synonymous:variant	0.832504	220.643
1	POU5F1	ATCCAATGA.TGGAAGATT	POU5F1-chr6-31164637-G-A-synonymous:variant	0.84296	227.442
1	POU5F1	ATCCACAGT.ACACCGCCA	POU5F1-chr6-31164637-G-A-synonymous:variant	0.904192	169.385
1	POU5F1	ATCCACAGT.AGCGTCGTC	POU5F1-chr6-31164637-G-A-synonymous:variant	0.88417	283.105
1	POU5F1	ATCCACAGT.ATAGCACGG	POU5F1-chr6-31164637-G-A-synonymous:variant	0.908686	73.278
1	POU5F1	ATCCACAGT.CTGTCTAGT	POU5F1-chr6-31164637-G-A-synonymous:variant	0.832143	218.714
1	POU5F1	ATCCATTAG.CTCCACGTC	POU5F1-chr6-31164637-G-A-synonymous:variant	0.855908	129.776
1	POU5F1	ATCCATTAG.TGTGCCATG	POU5F1-chr6-31164637-G-A-synonymous:variant	0.658031	97.0874
1	POU5F1	ATCCGACCA.GGTGAGCGT	POU5F1-chr6-31164637-G-A-synonymous:variant	0.680608	220.957
1	POU5F1	ATCCGGTCC.AGATCTGAC	POU5F1-chr6-31164637-G-A-synonymous:variant	0.898438	362.239
1	POU5F1	ATCCGGTCC.CGCCTGCAA	POU5F1-chr6-31164637-G-A-synonymous:variant	0.921241	115.016
1	POU5F1	ATCCTCCGA.ACATCGTCC	POU5F1-chr6-31164637-G-A-synonymous:variant	0.862857	288.809
1	POU5F1	ATCCTCCGA.CTTATCTCA	POU5F1-chr6-31164637-G-A-synonymous:variant	0.823932	155.925
1	POU5F1	ATCCTCCGA.TGTCGTGAG	POU5F1-chr6-31164637-G-A-synonymous:variant	0.82377	195.838
1	POU5F1	ATCCTGCCT.CCATACGAT	POU5F1-chr6-31164637-G-A-synonymous:variant	0.92	266.258
1	POU5F1	ATCCTGCCT.CTCTGTCAA	POU5F1-chr6-31164637-G-A-synonymous:variant	0.808511	100.865
1	POU5F1	ATCCTGCCT.TCCTTCAAC	POU5F1-chr6-31164637-G-A-synonymous:variant	0.907246	190.998
1	POU5F1	ATCCTGCCT.TTACGCTCG	POU5F1-chr6-31164637-G-A-synonymous:variant	0.900826	78.4314
1	POU5F1	ATCGAATCG.AAGCCAAGT	POU5F1-chr6-31164637-G-A-synonymous:variant	0.847619	396.246
1	POU5F1	ATCGAATCG.CATACGCAG	POU5F1-chr6-31164637-G-A-synonymous:variant	0.85348	100
1	POU5F1	ATCGAATCG.CTCCACGTC	POU5F1-chr6-31164637-G-A-synonymous:variant	0.867978	216.573
1	POU5F1	ATCGAATCG.GTATCGTCG	POU5F1-chr6-31164637-G-A-synonymous:variant	0.860534	148.396
1	POU5F1	ATCGATCCT.ACTGCTAGT	POU5F1-chr6-31164637-G-A-synonymous:variant	0.910959	340.968
1	POU5F1	ATCGATCCT.ATTGGTTCC	POU5F1-chr6-31164637-G-A-synonymous:variant	0.897727	135.733
1	POU5F1	ATCGATCCT.CAATCAAGT	POU5F1-chr6-31164637-G-A-synonymous:variant	0.871134	214.041
1	POU5F1	ATCGATCCT.GTCTACCAA	POU5F1-chr6-31164637-G-A-synonymous:variant	0.910973	106.145
1	POU5F1	ATCGATCCT.TGCGCACTG	POU5F1-chr6-31164637-G-A-synonymous:variant	0.902527	81.9672
1	POU5F1	ATCGCCTCT.CAACGATCG	POU5F1-chr6-31164637-G-A-synonymous:variant	0.809019	201.238
1	POU5F1	ATCGGTGGT.ACACAGAAC	POU5F1-chr6-31164637-G-A-synonymous:variant	0.879668	342.298
1	POU5F1	ATCGGTGGT.ACTAAGTTC	POU5F1-chr6-31164637-G-A-synonymous:variant	0.908918	219.78
1	POU5F1	ATCGTAGTG.GCCTTAGAG	POU5F1-chr6-31164637-G-A-synonymous:variant	0.908333	217.949
1	POU5F1	ATCGTAGTG.GTTAGTCAA	POU5F1-chr6-31164637-G-A-synonymous:variant	0.901299	182.482
1	POU5F1	ATCGTAGTG.TAGACCATG	POU5F1-chr6-31164637-G-A-synonymous:variant	0.848361	298.211
1	POU5F1	ATCTACATC.ACATCGTCC	POU5F1-chr6-31164637-G-A-synonymous:variant	0.62069	167.464
1	POU5F1	ATCTACATC.ACCGGAAGG	POU5F1-chr6-31164637-G-A-synonymous:variant	0.584158	175
1	POU5F1	ATCTACATC.CAGATCATT	POU5F1-chr6-31164637-G-A-synonymous:variant	0.876923	266.814
1	POU5F1	ATCTACATC.TCAATGGAC	POU5F1-chr6-31164637-G-A-synonymous:variant	0.79597	273.973
1	POU5F1	ATCTAGGTT.AAGCAACTA	POU5F1-chr6-31164637-G-A-synonymous:variant	0.393836	123.077
1	POU5F1	ATCTAGGTT.ATGAGCAGG	POU5F1-chr6-31164637-G-A-synonymous:variant	0.664286	84.0336
1	POU5F1	ATCTAGGTT.CACTAGACT	POU5F1-chr6-31164637-G-A-synonymous:variant	0.852564	236.664
1	POU5F1	ATCTAGGTT.CTCCAGCGT	POU5F1-chr6-31164637-G-A-synonymous:variant	0.82438	163.874
1	POU5F1	ATCTCGAAC.AACAACCTA	POU5F1-chr6-31164637-G-A-synonymous:variant	0.925581	219.78
1	POU5F1	ATCTCGAAC.AATCTGACC	POU5F1-chr6-31164637-G-A-synonymous:variant	0.813505	239.18
1	POU5F1	ATCTCGAAC.AGGATTGAG	POU5F1-chr6-31164637-G-A-synonymous:variant	0.893773	186.916
1	POU5F1	ATCTCGTGA.ACTCCGGTT	POU5F1-chr6-31164637-G-A-synonymous:variant	0.808264	237.712
1	POU5F1	ATCTCGTGA.TTGAGCTCT	POU5F1-chr6-31164637-G-A-synonymous:variant	0.928433	150.376
1	POU5F1	ATCTCTGCT.CTGCAAGCC	POU5F1-chr6-31164637-G-A-synonymous:variant	0.851703	172.297
1	POU5F1	ATCTCTGCT.GTAACAGTC	POU5F1-chr6-31164637-G-A-synonymous:variant	0.688073	218.341
1	POU5F1	ATCTCTGCT.TACTTCCAG	POU5F1-chr6-31164637-G-A-synonymous:variant	0.919799	97.166
1	POU5F1	ATCTGCGTA.AACTCCATG	POU5F1-chr6-31164637-G-A-synonymous:variant	0.831492	181.378
1	POU5F1	ATCTGCGTA.ACTGGTGCT	POU5F1-chr6-31164637-G-A-synonymous:variant	0.357143	228.471
1	POU5F1	ATCTGGTAG.CATCGAAGC	POU5F1-chr6-31164637-G-A-synonymous:variant	0.475382	273.904
1	POU5F1	ATCTTACAG.ACGACTGCG	POU5F1-chr6-31164637-G-A-synonymous:variant	0.903226	301.205
1	POU5F1	ATCTTACAG.ATTGGTTCC	POU5F1-chr6-31164637-G-A-synonymous:variant	0.740406	301.556
1	POU5F1	ATCTTACAG.GGTCTTGCA	POU5F1-chr6-31164637-G-A-synonymous:variant	0.911704	185.676
1	POU5F1	ATCTTACAG.TGTAACAGT	POU5F1-chr6-31164637-G-A-synonymous:variant	0.782178	232.797
1	POU5F1	ATGAACTAG.TCCAATCAT	POU5F1-chr6-31164637-G-A-synonymous:variant	0.675063	266.022
1	POU5F1	ATGACACAA.AGACGCTAT	POU5F1-chr6-31164637-G-A-synonymous:variant	0.884615	138.208
1	POU5F1	ATGACACAA.AGTAACGTA	POU5F1-chr6-31164637-G-A-synonymous:variant	0.846645	151.745
1	POU5F1	ATGACACAA.CCTAGTTAG	POU5F1-chr6-31164637-G-A-synonymous:variant	0.895161	146.561
1	POU5F1	ATGAGATCC.ACTGGTGCT	POU5F1-chr6-31164637-G-A-synonymous:variant	0.816712	250.156
1	POU5F1	ATGAGATCC.CTCGACTGC	POU5F1-chr6-31164637-G-A-synonymous:variant	0.9	173.556
1	POU5F1	ATGAGATCC.CTTATTGAG	POU5F1-chr6-31164637-G-A-synonymous:variant	0.832168	157.618
1	POU5F1	ATGAGCAGG.CAACCGGTC	POU5F1-chr6-31164637-G-A-synonymous:variant	0.831111	169.318
1	POU5F1	ATGAGCAGG.GATGCGGTT	POU5F1-chr6-31164637-G-A-synonymous:variant	0.889706	196.246
1	POU5F1	ATGAGGTAT.ACCTCCTAG	POU5F1-chr6-31164637-G-A-synonymous:variant	0.846715	226.244
1	POU5F1	ATGAGTGTG.CTCGCTACG	POU5F1-chr6-31164637-G-A-synonymous:variant	0.868327	195.228
1	POU5F1	ATGATAGCT.CGCTTATGA	POU5F1-chr6-31164637-G-A-synonymous:variant	0.642857	255.941
1	POU5F1	ATGCAGTTC.TGATGTGTG	POU5F1-chr6-31164637-G-A-synonymous:variant	0.919753	128.049
1	POU5F1	ATGCCTGTC.AGTCGCCGA	POU5F1-chr6-31164637-G-A-synonymous:variant	0.787879	99.0099
1	POU5F1	ATGCCTGTC.ATGGAGGAA	POU5F1-chr6-31164637-G-A-synonymous:variant	0.773494	261.044
1	POU5F1	ATGCCTGTC.CCATTACAG	POU5F1-chr6-31164637-G-A-synonymous:variant	0.722222	277.778
1	POU5F1	ATGCCTGTC.CTCTTCAGC	POU5F1-chr6-31164637-G-A-synonymous:variant	0.864215	225.313
1	POU5F1	ATGCCTGTC.GCCACATGG	POU5F1-chr6-31164637-G-A-synonymous:variant	0.811275	189.125
1	POU5F1	ATGCCTTCA.GGAATTGGA	POU5F1-chr6-31164637-G-A-synonymous:variant	0.850117	114.155
1	POU5F1	ATGCCTTCA.GTGCTGACT	POU5F1-chr6-31164637-G-A-synonymous:variant	0.860927	413.306
1	POU5F1	ATGCCTTCA.TGCAGTCGG	POU5F1-chr6-31164637-G-A-synonymous:variant	0.756374	200.753
1	POU5F1	ATGCCTTCA.TGTCGTACA	POU5F1-chr6-31164637-G-A-synonymous:variant	0.878914	169.492
1	POU5F1	ATGCGCCGT.ACGACGATT	POU5F1-chr6-31164637-G-A-synonymous:variant	0.875862	390.424
1	POU5F1	ATGCGCCGT.GTGGACTGG	POU5F1-chr6-31164637-G-A-synonymous:variant	0.6875	178.971
1	POU5F1	ATGCGGATT.TATGACCGA	POU5F1-chr6-31164637-G-A-synonymous:variant	0.923077	240.385
1	POU5F1	ATGCGGATT.TGGACTGCC	POU5F1-chr6-31164637-G-A-synonymous:variant	0.824916	190.875
1	POU5F1	ATGCGTGGA.CTCGTTCAC	POU5F1-chr6-31164637-G-A-synonymous:variant	0.906475	188.679
1	POU5F1	ATGCTCACC.GTGTCGAGC	POU5F1-chr6-31164637-G-A-synonymous:variant	0.820611	258.684
1	POU5F1	ATGCTGTCG.GATCTAGAG	POU5F1-chr6-31164637-G-A-synonymous:variant	0.800766	170.94
1	POU5F1	ATGCTTCAG.AACAGATCG	POU5F1-chr6-31164637-G-A-synonymous:variant	0.85461	186.104
1	POU5F1	ATGCTTCAG.AATGAGTCG	POU5F1-chr6-31164637-G-A-synonymous:variant	0.83905	192.735
1	POU5F1	ATGCTTCAG.AGCATTGTT	POU5F1-chr6-31164637-G-A-synonymous:variant	0.87172	236.599
1	POU5F1	ATGGACGTT.CAAGAGAGT	POU5F1-chr6-31164637-G-A-synonymous:variant	0.80574	172.466
1	POU5F1	ATGGACGTT.CAGGAGCCT	POU5F1-chr6-31164637-G-A-synonymous:variant	0.895062	188.454
1	POU5F1	ATGGACGTT.TCAAGGAGT	POU5F1-chr6-31164637-G-A-synonymous:variant	0.860941	156.291
1	POU5F1	ATGGACGTT.TCAATCTAG	POU5F1-chr6-31164637-G-A-synonymous:variant	0.907162	214.286
1	POU5F1	ATGGAGGAA.ATATAGCGT	POU5F1-chr6-31164637-G-A-synonymous:variant	0.72973	231.144
1	POU5F1	ATGGATATC.AACGTTCTT	POU5F1-chr6-31164637-G-A-synonymous:variant	0.751497	173.473
1	POU5F1	ATGGATATC.AGAGGTGAA	POU5F1-chr6-31164637-G-A-synonymous:variant	0.796053	185.185
1	POU5F1	ATGGATATC.ATAGAGCAG	POU5F1-chr6-31164637-G-A-synonymous:variant	0.851385	59.8802
1	POU5F1	ATGGATATC.GGTTCGCAA	POU5F1-chr6-31164637-G-A-synonymous:variant	0.887097	203.897
1	POU5F1	ATGGATATC.GTCTTCTCG	POU5F1-chr6-31164637-G-A-synonymous:variant	0.911392	201.676
1	POU5F1	ATGGTTCGA.AGGTGTACA	POU5F1-chr6-31164637-G-A-synonymous:variant	0.8192	92.0245
1	POU5F1	ATGGTTCGA.CCACACAGA	POU5F1-chr6-31164637-G-A-synonymous:variant	0.851064	257.426
1	POU5F1	ATGGTTCGA.TGAGATCAT	POU5F1-chr6-31164637-G-A-synonymous:variant	0.588983	417.827
1	POU5F1	ATGTCCTCC.ACTTGATCT	POU5F1-chr6-31164637-G-A-synonymous:variant	0.886473	190.435
1	POU5F1	ATGTCCTCC.TCAGAGTCA	POU5F1-chr6-31164637-G-A-synonymous:variant	0.804487	70.4225
1	POU5F1	ATGTCGCCT.CCATTACAG	POU5F1-chr6-31164637-G-A-synonymous:variant	0.88866	134.048
1	POU5F1	ATGTCGCCT.TCGTACCTT	POU5F1-chr6-31164637-G-A-synonymous:variant	0.741214	230.083
1	POU5F1	ATGTGACGA.ATTGATTGG	POU5F1-chr6-31164637-G-A-synonymous:variant	0.873874	124.334
1	POU5F1	ATGTGACGA.GTTGACCAT	POU5F1-chr6-31164637-G-A-synonymous:variant	0.735294	184.358
1	POU5F1	ATGTGACGA.TACCATGTA	POU5F1-chr6-31164637-G-A-synonymous:variant	0.925573	99.0854
1	POU5F1	ATGTGAGAC.ACAGGTATC	POU5F1-chr6-31164637-G-A-synonymous:variant	0.85	527.859
1	POU5F1	ATGTGAGAC.CCAACAACA	POU5F1-chr6-31164637-G-A-synonymous:variant	0.863281	108.992
1	POU5F1	ATGTGAGAC.CGAATGAGT	POU5F1-chr6-31164637-G-A-synonymous:variant	0.837696	199.957
1	POU5F1	ATGTGAGAC.CGGTTCGTA	POU5F1-chr6-31164637-G-A-synonymous:variant	0.872832	164.671
1	POU5F1	ATGTGAGAC.CTCTGCAAG	POU5F1-chr6-31164637-G-A-synonymous:variant	0.853488	109.51
1	POU5F1	ATTAAGACC.AAGCATTGC	POU5F1-chr6-31164637-G-A-synonymous:variant	0.813614	241.399
1	POU5F1	ATTAAGACC.AGTAAGCCA	POU5F1-chr6-31164637-G-A-synonymous:variant	0.855263	92.1659
1	POU5F1	ATTAAGACC.CTTGCGACC	POU5F1-chr6-31164637-G-A-synonymous:variant	0.785408	220.994
1	POU5F1	ATTAAGACC.GAGGTGAGC	POU5F1-chr6-31164637-G-A-synonymous:variant	0.921162	174.271
1	POU5F1	ATTAAGACC.TGGTCCTAG	POU5F1-chr6-31164637-G-A-synonymous:variant	0.878587	231.214
1	POU5F1	ATTAGCACA.GATAAGCTG	POU5F1-chr6-31164637-G-A-synonymous:variant	0.711111	115.668
1	POU5F1	ATTAGCACA.TAGGATGCC	POU5F1-chr6-31164637-G-A-synonymous:variant	0.927885	153.391
1	POU5F1	ATTAGCACA.TCAAGCGTA	POU5F1-chr6-31164637-G-A-synonymous:variant	0.794118	154.739
1	POU5F1	ATTAGCACA.TGCGATACT	POU5F1-chr6-31164637-G-A-synonymous:variant	0.882979	564.827
1	POU5F1	ATTAGCCAC.AATGCGTGC	POU5F1-chr6-31164637-G-A-synonymous:variant	0.409302	307.443
1	POU5F1	ATTAGCCAC.AGTGTCTCT	POU5F1-chr6-31164637-G-A-synonymous:variant	0.786207	351.124
1	POU5F1	ATTAGCCAC.CAATCATAC	POU5F1-chr6-31164637-G-A-synonymous:variant	0.334566	292.276
1	POU5F1	ATTAGCCAC.CATTGTTCA	POU5F1-chr6-31164637-G-A-synonymous:variant	0.87574	172.136
1	POU5F1	ATTAGCGGT.CTAACCGGT	POU5F1-chr6-31164637-G-A-synonymous:variant	0.645161	222.576
1	POU5F1	ATTAGCGGT.GTCAGCGTC	POU5F1-chr6-31164637-G-A-synonymous:variant	0.752632	250.569
1	POU5F1	ATTATGCAG.CACTGTATC	POU5F1-chr6-31164637-G-A-synonymous:variant	0.685714	474.138
1	POU5F1	ATTCACCTC.GTGTCACAC	POU5F1-chr6-31164637-G-A-synonymous:variant	0.714286	416.667
1	POU5F1	ATTCACCTC.TCACCGAGG	POU5F1-chr6-31164637-G-A-synonymous:variant	0.650943	201.613
1	POU5F1	ATTCACCTC.TCTAGTGAC	POU5F1-chr6-31164637-G-A-synonymous:variant	0.836364	252.525
1	POU5F1	ATTCACCTC.TTCTGGTGC	POU5F1-chr6-31164637-G-A-synonymous:variant	0.422719	238.546
1	POU5F1	ATTCATGTG.ACAATTCGG	POU5F1-chr6-31164637-G-A-synonymous:variant	0.836667	219.922
1	POU5F1	ATTCATGTG.TCTAGCTGG	POU5F1-chr6-31164637-G-A-synonymous:variant	0.862661	155.902
1	POU5F1	ATTCCGTAC.GAAGGATCA	POU5F1-chr6-31164637-G-A-synonymous:variant	0.755556	220.82
1	POU5F1	ATTCCGTAC.GATTCCTCT	POU5F1-chr6-31164637-G-A-synonymous:variant	0.822034	245.098
1	POU5F1	ATTCCTACG.CCAGATCAC	POU5F1-chr6-31164637-G-A-synonymous:variant	0.851528	140.598
1	POU5F1	ATTCCTACG.GGTGTTCAT	POU5F1-chr6-31164637-G-A-synonymous:variant	0.836858	200.2
1	POU5F1	ATTCGAAGA.ACAGAAGAG	POU5F1-chr6-31164637-G-A-synonymous:variant	0.923754	98.3146
1	POU5F1	ATTCGAAGA.CAGTATGAT	POU5F1-chr6-31164637-G-A-synonymous:variant	0.784946	207.41
1	POU5F1	ATTCGAAGA.GTGACGTAA	POU5F1-chr6-31164637-G-A-synonymous:variant	0.833898	117.371
1	POU5F1	ATTCGCTTA.TTCATTCGC	POU5F1-chr6-31164637-G-A-synonymous:variant	0.908482	166.705
1	POU5F1	ATTCTCTGG.CTTCGTGCA	POU5F1-chr6-31164637-G-A-synonymous:variant	0.856512	196.629
1	POU5F1	ATTCTCTGG.GCGACCTGT	POU5F1-chr6-31164637-G-A-synonymous:variant	0.906863	260.223
1	POU5F1	ATTCTCTGG.GGTAAGTGA	POU5F1-chr6-31164637-G-A-synonymous:variant	0.872414	98.3607
1	POU5F1	ATTGACACG.AAGTTCTCT	POU5F1-chr6-31164637-G-A-synonymous:variant	0.898876	161.754
1	POU5F1	ATTGACACG.GCCTGCATC	POU5F1-chr6-31164637-G-A-synonymous:variant	0.848943	168.421
1	POU5F1	ATTGACACG.TACTCGACC	POU5F1-chr6-31164637-G-A-synonymous:variant	0.530233	430.38
1	POU5F1	ATTGATCAC.AACTTGTCG	POU5F1-chr6-31164637-G-A-synonymous:variant	0.677632	112.57
1	POU5F1	ATTGATCAC.AGAAGTAAC	POU5F1-chr6-31164637-G-A-synonymous:variant	0.785203	189.036
1	POU5F1	ATTGATTGG.CAGGTATCG	POU5F1-chr6-31164637-G-A-synonymous:variant	0.845878	185.659
1	POU5F1	ATTGATTGG.TGTGCTAAC	POU5F1-chr6-31164637-G-A-synonymous:variant	0.868914	301.686
1	POU5F1	ATTGCCGAC.AATTGGTGA	POU5F1-chr6-31164637-G-A-synonymous:variant	0.863787	163.043
1	POU5F1	ATTGCCGAC.CGGTTCGTA	POU5F1-chr6-31164637-G-A-synonymous:variant	0.879245	118.871
1	POU5F1	ATTGCGCTA.GATCTTCGC	POU5F1-chr6-31164637-G-A-synonymous:variant	0.918033	184.094
1	POU5F1	ATTGCGCTA.GTGTCTGGA	POU5F1-chr6-31164637-G-A-synonymous:variant	0.895	156.766
1	POU5F1	ATTGCGCTA.TCGTGCCAC	POU5F1-chr6-31164637-G-A-synonymous:variant	0.88764	125.786
1	POU5F1	ATTGGTTCC.GTCATTCTA	POU5F1-chr6-31164637-G-A-synonymous:variant	0.759459	194.647
1	POU5F1	ATTGGTTCC.TCTATGACA	POU5F1-chr6-31164637-G-A-synonymous:variant	0.906557	60.8828
1	POU5F1	CAACACTCC.ACACATCTG	POU5F1-chr6-31164637-G-A-synonymous:variant	0.85307	343.75
1	POU5F1	CAACACTCC.CTTCGTGCA	POU5F1-chr6-31164637-G-A-synonymous:variant	0.862595	141.388
1	POU5F1	CAACCGGTC.CGCTGTAGT	POU5F1-chr6-31164637-G-A-synonymous:variant	0.903427	243.165
1	POU5F1	CAACCGGTC.CGTAATGAC	POU5F1-chr6-31164637-G-A-synonymous:variant	0.90099	149.015
1	POU5F1	CAACCGGTC.GCCGTCTTC	POU5F1-chr6-31164637-G-A-synonymous:variant	0.801457	119.403
1	POU5F1	CAACCGGTC.TATTGCTAC	POU5F1-chr6-31164637-G-A-synonymous:variant	0.894273	181.146
1	POU5F1	CAACCGGTC.TCCTTCAAC	POU5F1-chr6-31164637-G-A-synonymous:variant	0.924812	157.343
1	POU5F1	CAACCTGGT.CGGAACGAG	POU5F1-chr6-31164637-G-A-synonymous:variant	0.857143	138.462
1	POU5F1	CAACGATCG.CCATATGCC	POU5F1-chr6-31164637-G-A-synonymous:variant	0.893058	243.188
1	POU5F1	CAACGATCG.TCGTGCCAC	POU5F1-chr6-31164637-G-A-synonymous:variant	0.86911	157.839
1	POU5F1	CAACGCACA.CACCAAGAT	POU5F1-chr6-31164637-G-A-synonymous:variant	0.777778	200.343
1	POU5F1	CAACGCACA.GCTAGCTCC	POU5F1-chr6-31164637-G-A-synonymous:variant	0.826087	146.341
1	POU5F1	CAACGTCTT.AAGCACAAC	POU5F1-chr6-31164637-G-A-synonymous:variant	0.851266	177.485
1	POU5F1	CAACGTCTT.CTGATCCGA	POU5F1-chr6-31164637-G-A-synonymous:variant	0.913043	320.856
1	POU5F1	CAACGTCTT.GCATTGATC	POU5F1-chr6-31164637-G-A-synonymous:variant	0.899083	180.723
1	POU5F1	CAACGTCTT.TAGGAGGAT	POU5F1-chr6-31164637-G-A-synonymous:variant	0.759563	219.534
1	POU5F1	CAACGTCTT.TGTTACTGA	POU5F1-chr6-31164637-G-A-synonymous:variant	0.898734	268.657
1	POU5F1	CAACTAATC.AGACATCCA	POU5F1-chr6-31164637-G-A-synonymous:variant	0.86836	190.985
1	POU5F1	CAACTAATC.ATCATGTTC	POU5F1-chr6-31164637-G-A-synonymous:variant	0.80618	168.224
1	POU5F1	CAACTAATC.CAGCGTAAG	POU5F1-chr6-31164637-G-A-synonymous:variant	0.869646	160.296
1	POU5F1	CAACTAATC.GGACAGATT	POU5F1-chr6-31164637-G-A-synonymous:variant	0.909605	495.186
1	POU5F1	CAACTCCAG.AATGAGTCG	POU5F1-chr6-31164637-G-A-synonymous:variant	0.912281	268.097
1	POU5F1	CAACTCCAG.CTCCACGTC	POU5F1-chr6-31164637-G-A-synonymous:variant	0.878296	171.213
1	POU5F1	CAAGAACCG.CTTACCTAG	POU5F1-chr6-31164637-G-A-synonymous:variant	0.892857	70.6714
1	POU5F1	CAAGAACCG.TGGATAGGT	POU5F1-chr6-31164637-G-A-synonymous:variant	0.876682	213.261
1	POU5F1	CAAGAGAGT.AACACACTC	POU5F1-chr6-31164637-G-A-synonymous:variant	0.844737	130.597
1	POU5F1	CAAGAGAGT.CGGTGAGTC	POU5F1-chr6-31164637-G-A-synonymous:variant	0.679245	206.186
1	POU5F1	CAAGAGAGT.GACCTTGTG	POU5F1-chr6-31164637-G-A-synonymous:variant	0.707395	135.841
1	POU5F1	CAAGAGAGT.TGGATTAGC	POU5F1-chr6-31164637-G-A-synonymous:variant	0.785888	317.073
1	POU5F1	CAAGAGAGT.TTAACGGAG	POU5F1-chr6-31164637-G-A-synonymous:variant	0.828671	400.972
1	POU5F1	CAAGAGGAG.CGGTTCTAT	POU5F1-chr6-31164637-G-A-synonymous:variant	0.914676	391.459
1	POU5F1	CAAGAGGAG.GATACCGGA	POU5F1-chr6-31164637-G-A-synonymous:variant	0.903846	201.149
1	POU5F1	CAAGAGGAG.GGTCCTAAG	POU5F1-chr6-31164637-G-A-synonymous:variant	0.844371	135.301
1	POU5F1	CAAGAGGAG.GGTGTTCAT	POU5F1-chr6-31164637-G-A-synonymous:variant	0.768421	350.485
1	POU5F1	CAAGCCTCG.CAGTCGGTA	POU5F1-chr6-31164637-G-A-synonymous:variant	0.781362	358.566
1	POU5F1	CAAGCCTCG.TCAGTAAGC	POU5F1-chr6-31164637-G-A-synonymous:variant	0.865116	217.391
1	POU5F1	CAAGCCTCG.TGAGGTCTC	POU5F1-chr6-31164637-G-A-synonymous:variant	0.825193	251.716
1	POU5F1	CAAGCGCAT.ACGATGACC	POU5F1-chr6-31164637-G-A-synonymous:variant	0.866405	227.603
1	POU5F1	CAAGCGCAT.AGTTATCGC	POU5F1-chr6-31164637-G-A-synonymous:variant	0.910828	187.84
1	POU5F1	CAAGCGCAT.CCATACGAT	POU5F1-chr6-31164637-G-A-synonymous:variant	0.925329	134.757
1	POU5F1	CAAGCGCAT.GATTGAGTA	POU5F1-chr6-31164637-G-A-synonymous:variant	0.845659	90.9091
1	POU5F1	CAAGCGCAT.GCCAACAAT	POU5F1-chr6-31164637-G-A-synonymous:variant	0.762004	300.971
1	POU5F1	CAAGCGCAT.GCGGTAGTC	POU5F1-chr6-31164637-G-A-synonymous:variant	0.893688	271.845
1	POU5F1	CAAGCGCAT.TAATCACGC	POU5F1-chr6-31164637-G-A-synonymous:variant	0.835907	183.511
1	POU5F1	CAAGCTGCA.ACGACATCT	POU5F1-chr6-31164637-G-A-synonymous:variant	0.814815	207.322
1	POU5F1	CAAGGTGTG.AGTGAACGG	POU5F1-chr6-31164637-G-A-synonymous:variant	0.915033	135.135
1	POU5F1	CAAGGTGTG.ATTCACCTC	POU5F1-chr6-31164637-G-A-synonymous:variant	0.825911	367.089
1	POU5F1	CAAGGTGTG.TGTTGTCGA	POU5F1-chr6-31164637-G-A-synonymous:variant	0.878882	254.491
1	POU5F1	CAAGTACGA.CCGCATCCT	POU5F1-chr6-31164637-G-A-synonymous:variant	0.464844	290.391
1	POU5F1	CAAGTACGA.TAACACGAG	POU5F1-chr6-31164637-G-A-synonymous:variant	0.830508	177.936
1	POU5F1	CAAGTCACT.CTCTGCAAG	POU5F1-chr6-31164637-G-A-synonymous:variant	0.625	270.936
1	POU5F1	CAAGTCACT.TTCTCCACA	POU5F1-chr6-31164637-G-A-synonymous:variant	0.838129	170.42
1	POU5F1	CAAGTCGAA.CTAGTTCCA	POU5F1-chr6-31164637-G-A-synonymous:variant	0.863291	67.2646
1	POU5F1	CAAGTCGAA.CTCGTGTCC	POU5F1-chr6-31164637-G-A-synonymous:variant	0.81583	179.299
1	POU5F1	CAAGTCGAA.GCCGTGAAC	POU5F1-chr6-31164637-G-A-synonymous:variant	0.864762	124.481
1	POU5F1	CAAGTCGAA.GGTGAGTTC	POU5F1-chr6-31164637-G-A-synonymous:variant	0.901674	224.719
1	POU5F1	CAATACCAC.CCTATTCAA	POU5F1-chr6-31164637-G-A-synonymous:variant	0.888594	274.621
1	POU5F1	CAATACCAC.CTGATGCAC	POU5F1-chr6-31164637-G-A-synonymous:variant	0.884615	242.424
1	POU5F1	CAATCAAGT.ACTGACTAC	POU5F1-chr6-31164637-G-A-synonymous:variant	0.833922	202.952
1	POU5F1	CAATCAAGT.CACTACAGG	POU5F1-chr6-31164637-G-A-synonymous:variant	0.878307	300
1	POU5F1	CAATCAAGT.GTCCTTCAT	POU5F1-chr6-31164637-G-A-synonymous:variant	0.875598	235.673
1	POU5F1	CAATCAAGT.TGATGACAG	POU5F1-chr6-31164637-G-A-synonymous:variant	0.839552	312.5
1	POU5F1	CAATCATAC.AGCGGTAAG	POU5F1-chr6-31164637-G-A-synonymous:variant	0.709091	273.082
1	POU5F1	CAATCATAC.ATGAACTAG	POU5F1-chr6-31164637-G-A-synonymous:variant	0.88253	86.4055
1	POU5F1	CAATCATAC.CTCGTGTCC	POU5F1-chr6-31164637-G-A-synonymous:variant	0.88	127.389
1	POU5F1	CAATCTCCG.ACCTAGCAC	POU5F1-chr6-31164637-G-A-synonymous:variant	0.877273	203.284
1	POU5F1	CAATCTCCG.AGGAATTGG	POU5F1-chr6-31164637-G-A-synonymous:variant	0.897959	184.564
1	POU5F1	CAATGCATT.AAGCTGAGG	POU5F1-chr6-31164637-G-A-synonymous:variant	0.767908	364.026
1	POU5F1	CAATGCATT.TCACAGGTA	POU5F1-chr6-31164637-G-A-synonymous:variant	0.858434	154.739
1	POU5F1	CAATGCATT.TCAGGTGCA	POU5F1-chr6-31164637-G-A-synonymous:variant	0.850153	144.033
1	POU5F1	CAATGCATT.TCCATCATT	POU5F1-chr6-31164637-G-A-synonymous:variant	0.629371	226.895
1	POU5F1	CAATGTGCT.CTAACTAAG	POU5F1-chr6-31164637-G-A-synonymous:variant	0.831793	64.5624
1	POU5F1	CAATTGTCT.CCTTAACAT	POU5F1-chr6-31164637-G-A-synonymous:variant	0.86631	175.786
1	POU5F1	CAATTGTCT.CTCAGCTGG	POU5F1-chr6-31164637-G-A-synonymous:variant	0.869863	229.485
1	POU5F1	CAATTGTCT.GTAGCATAC	POU5F1-chr6-31164637-G-A-synonymous:variant	0.888889	176.991
1	POU5F1	CACAACCAG.CGTCATGGA	POU5F1-chr6-31164637-G-A-synonymous:variant	0.86711	214.19
1	POU5F1	CACAACGCT.CACTGGTCC	POU5F1-chr6-31164637-G-A-synonymous:variant	0.884914	228.005
1	POU5F1	CACAACGCT.TAGATCTGT	POU5F1-chr6-31164637-G-A-synonymous:variant	0.837061	219.15
1	POU5F1	CACAATAAC.AGTTACAAG	POU5F1-chr6-31164637-G-A-synonymous:variant	0.865801	133.901
1	POU5F1	CACAATAAC.CAATGCATT	POU5F1-chr6-31164637-G-A-synonymous:variant	0.862669	121.518
1	POU5F1	CACAATAAC.GGAACCTAG	POU5F1-chr6-31164637-G-A-synonymous:variant	0.584098	187.416
1	POU5F1	CACAATAAC.TACTTCCAG	POU5F1-chr6-31164637-G-A-synonymous:variant	0.833333	150.754
1	POU5F1	CACACCACA.CTGCTTAGG	POU5F1-chr6-31164637-G-A-synonymous:variant	0.908696	143.164
1	POU5F1	CACACCACA.GGTAACTAC	POU5F1-chr6-31164637-G-A-synonymous:variant	0.864662	265.018
1	POU5F1	CACACCACA.GTAGCCTTG	POU5F1-chr6-31164637-G-A-synonymous:variant	0.871981	213.723
1	POU5F1	CACACCACA.TTGCGAACA	POU5F1-chr6-31164637-G-A-synonymous:variant	0.856164	191.18
1	POU5F1	CACACTGCC.CAACTCCAG	POU5F1-chr6-31164637-G-A-synonymous:variant	0.928328	207.135
1	POU5F1	CACACTGCC.CCGCAACAC	POU5F1-chr6-31164637-G-A-synonymous:variant	0.913669	204.082
1	POU5F1	CACACTGCC.GTAGCTACA	POU5F1-chr6-31164637-G-A-synonymous:variant	0.877698	285.714
1	POU5F1	CACACTGCC.TCGGACAGT	POU5F1-chr6-31164637-G-A-synonymous:variant	0.852031	230.628
1	POU5F1	CACAGCGAA.ATCGATCCT	POU5F1-chr6-31164637-G-A-synonymous:variant	0.8223	330.91
1	POU5F1	CACAGCGAA.ATCTACATC	POU5F1-chr6-31164637-G-A-synonymous:variant	0.907246	236.573
1	POU5F1	CACAGCGAA.CATCCGACA	POU5F1-chr6-31164637-G-A-synonymous:variant	0.852071	54.5852
1	POU5F1	CACAGCGAA.TGCAGTTCA	POU5F1-chr6-31164637-G-A-synonymous:variant	0.827869	377.358
1	POU5F1	CACATATCA.ACCAGCGTT	POU5F1-chr6-31164637-G-A-synonymous:variant	0.922006	218.376
1	POU5F1	CACATATCA.CTATAGCTC	POU5F1-chr6-31164637-G-A-synonymous:variant	0.826484	229.885
1	POU5F1	CACATATCA.GACGTCAAT	POU5F1-chr6-31164637-G-A-synonymous:variant	0.906977	402.685
1	POU5F1	CACATATCA.TCGGATGTT	POU5F1-chr6-31164637-G-A-synonymous:variant	0.844581	237.258
1	POU5F1	CACATGTGC.ACCTCCTAG	POU5F1-chr6-31164637-G-A-synonymous:variant	0.842105	101.597
1	POU5F1	CACATGTGC.GATCTAGAG	POU5F1-chr6-31164637-G-A-synonymous:variant	0.8933	120.643
1	POU5F1	CACATGTGC.TTCCAGATT	POU5F1-chr6-31164637-G-A-synonymous:variant	0.920918	138.49
1	POU5F1	CACATTCTG.ATGCTCACC	POU5F1-chr6-31164637-G-A-synonymous:variant	0.854251	222.97
1	POU5F1	CACATTCTG.CCGATCTCT	POU5F1-chr6-31164637-G-A-synonymous:variant	0.831804	181.269
1	POU5F1	CACATTCTG.GCCTTGTGA	POU5F1-chr6-31164637-G-A-synonymous:variant	0.833333	335.26
1	POU5F1	CACATTCTG.TCATGCAGG	POU5F1-chr6-31164637-G-A-synonymous:variant	0.840056	152.707
1	POU5F1	CACCAAGAT.ACACATCTG	POU5F1-chr6-31164637-G-A-synonymous:variant	0.880597	101.695
1	POU5F1	CACCAAGAT.ACCACGGAT	POU5F1-chr6-31164637-G-A-synonymous:variant	0.770492	237.472
1	POU5F1	CACCTACGC.AGCACCAGC	POU5F1-chr6-31164637-G-A-synonymous:variant	0.856771	301.91
1	POU5F1	CACCTACGC.CATAAGATC	POU5F1-chr6-31164637-G-A-synonymous:variant	0.631111	289.017
1	POU5F1	CACCTACGC.GAGGTCACG	POU5F1-chr6-31164637-G-A-synonymous:variant	0.838565	106.667
1	POU5F1	CACCTACGC.GGTCGGTCT	POU5F1-chr6-31164637-G-A-synonymous:variant	0.707379	242.093
1	POU5F1	CACCTACGC.TCATATCGC	POU5F1-chr6-31164637-G-A-synonymous:variant	0.898711	302.734
1	POU5F1	CACCTAGCG.CTTAGAAGG	POU5F1-chr6-31164637-G-A-synonymous:variant	0.917647	237.154
1	POU5F1	CACCTCAAC.CAACGATCG	POU5F1-chr6-31164637-G-A-synonymous:variant	0.875	229.885
1	POU5F1	CACCTCAAC.CGACGTACG	POU5F1-chr6-31164637-G-A-synonymous:variant	0.918812	206.422
1	POU5F1	CACCTCAAC.GTGGATAAG	POU5F1-chr6-31164637-G-A-synonymous:variant	0.770787	191.898
1	POU5F1	CACCTCAAC.TCACCGAGG	POU5F1-chr6-31164637-G-A-synonymous:variant	0.882075	133.971
1	POU5F1	CACCTCAAC.TGAGCTAGA	POU5F1-chr6-31164637-G-A-synonymous:variant	0.883663	174.825
1	POU5F1	CACCTCAAC.TTCCATACC	POU5F1-chr6-31164637-G-A-synonymous:variant	0.883268	221.307
1	POU5F1	CACCTCGGA.ACGCTAGTG	POU5F1-chr6-31164637-G-A-synonymous:variant	0.880546	201.149
1	POU5F1	CACCTCGGA.TGAGCTAGA	POU5F1-chr6-31164637-G-A-synonymous:variant	0.623626	206.186
1	POU5F1	CACCTTCCT.ATGCGTGGA	POU5F1-chr6-31164637-G-A-synonymous:variant	0.91498	85.7366
1	POU5F1	CACGACTCA.ATCAGGATG	POU5F1-chr6-31164637-G-A-synonymous:variant	0.856369	217.64
1	POU5F1	CACGACTCA.TCTCGATGC	POU5F1-chr6-31164637-G-A-synonymous:variant	0.831034	236.686
1	POU5F1	CACGATAGA.TCTAATACC	POU5F1-chr6-31164637-G-A-synonymous:variant	0.921642	65.9868
1	POU5F1	CACGCGTAA.AGGAGGTGA	POU5F1-chr6-31164637-G-A-synonymous:variant	0.868664	130.653
1	POU5F1	CACGGAAGT.AACGTTCTT	POU5F1-chr6-31164637-G-A-synonymous:variant	0.841521	231.083
1	POU5F1	CACGTAGAC.AACGAGAAT	POU5F1-chr6-31164637-G-A-synonymous:variant	0.904478	330.124
1	POU5F1	CACGTAGAC.AGTACTCTC	POU5F1-chr6-31164637-G-A-synonymous:variant	0.889749	206.754
1	POU5F1	CACGTCATA.AGACGGAGG	POU5F1-chr6-31164637-G-A-synonymous:variant	0.887828	165.975
1	POU5F1	CACGTCATA.ATCAAGAGA	POU5F1-chr6-31164637-G-A-synonymous:variant	0.752896	175.824
1	POU5F1	CACTACAGG.ACTCGTAGG	POU5F1-chr6-31164637-G-A-synonymous:variant	0.763736	165.062
1	POU5F1	CACTACAGG.ATATAGCGT	POU5F1-chr6-31164637-G-A-synonymous:variant	0.809917	150.862
1	POU5F1	CACTACAGG.CAGCACGTG	POU5F1-chr6-31164637-G-A-synonymous:variant	0.840399	271.132
1	POU5F1	CACTACAGG.CCAATATAC	POU5F1-chr6-31164637-G-A-synonymous:variant	0.84375	120.192
1	POU5F1	CACTACAGG.CGTGACCAG	POU5F1-chr6-31164637-G-A-synonymous:variant	0.873518	197.119
1	POU5F1	CACTACAGG.GATCTGTTC	POU5F1-chr6-31164637-G-A-synonymous:variant	0.903509	358.974
1	POU5F1	CACTACAGG.TAGAGACTA	POU5F1-chr6-31164637-G-A-synonymous:variant	0.897297	214.844
1	POU5F1	CACTAGACT.CCTGCAGAT	POU5F1-chr6-31164637-G-A-synonymous:variant	0.783537	272.813
1	POU5F1	CACTAGACT.CTAACACTG	POU5F1-chr6-31164637-G-A-synonymous:variant	0.86	237.288
1	POU5F1	CACTCACTA.AGAGCGCGA	POU5F1-chr6-31164637-G-A-synonymous:variant	0.902062	324.91
1	POU5F1	CACTCACTA.CATCTCACG	POU5F1-chr6-31164637-G-A-synonymous:variant	0.676056	175.131
1	POU5F1	CACTCACTA.GGAGAATGA	POU5F1-chr6-31164637-G-A-synonymous:variant	0.691358	84.7458
1	POU5F1	CACTCACTA.GTCGACATT	POU5F1-chr6-31164637-G-A-synonymous:variant	0.871094	290.557
1	POU5F1	CACTGCTTA.AGGAATTGG	POU5F1-chr6-31164637-G-A-synonymous:variant	0.911051	125.294
1	POU5F1	CACTGCTTA.CTAGTTCCA	POU5F1-chr6-31164637-G-A-synonymous:variant	0.776923	173.41
1	POU5F1	CACTGTATC.CATCCACCG	POU5F1-chr6-31164637-G-A-synonymous:variant	0.832215	180.995
1	POU5F1	CACTGTATC.TTGCCAGAT	POU5F1-chr6-31164637-G-A-synonymous:variant	0.846821	323.296
1	POU5F1	CACTTCCTT.ATCCGTCTC	POU5F1-chr6-31164637-G-A-synonymous:variant	0.842407	174.891
1	POU5F1	CACTTCCTT.TACGTTACC	POU5F1-chr6-31164637-G-A-synonymous:variant	0.89781	305.677
1	POU5F1	CACTTGGAT.ACTCCGTCG	POU5F1-chr6-31164637-G-A-synonymous:variant	0.861678	164.939
1	POU5F1	CAGAAGTGA.ACATGGATT	POU5F1-chr6-31164637-G-A-synonymous:variant	0.841432	184.295
1	POU5F1	CAGAAGTGA.AGCGCATGA	POU5F1-chr6-31164637-G-A-synonymous:variant	0.917355	230.692
1	POU5F1	CAGAAGTGA.CAGCAGTAC	POU5F1-chr6-31164637-G-A-synonymous:variant	0.927203	178.891
1	POU5F1	CAGAAGTGA.GACGCCGTA	POU5F1-chr6-31164637-G-A-synonymous:variant	0.793103	275.12
1	POU5F1	CAGAGCACC.GCGGACGAA	POU5F1-chr6-31164637-G-A-synonymous:variant	0.847966	229.645
1	POU5F1	CAGAGCACC.TGAACTTGC	POU5F1-chr6-31164637-G-A-synonymous:variant	0.903437	162.332
1	POU5F1	CAGATCATT.AAGTCATGA	POU5F1-chr6-31164637-G-A-synonymous:variant	0.873995	104.11
1	POU5F1	CAGATCATT.ATCACCGCA	POU5F1-chr6-31164637-G-A-synonymous:variant	0.826748	196.078
1	POU5F1	CAGATCATT.ATCAGGATG	POU5F1-chr6-31164637-G-A-synonymous:variant	0.89675	104.556
1	POU5F1	CAGATCATT.TCGGATGTT	POU5F1-chr6-31164637-G-A-synonymous:variant	0.613971	315.682
1	POU5F1	CAGATCGAC.CCGTCAGGT	POU5F1-chr6-31164637-G-A-synonymous:variant	0.862416	217.847
1	POU5F1	CAGCACGTG.AGCAAGTCC	POU5F1-chr6-31164637-G-A-synonymous:variant	0.777778	177.815
1	POU5F1	CAGCACGTG.CGGAGACTT	POU5F1-chr6-31164637-G-A-synonymous:variant	0.886792	173.985
1	POU5F1	CAGCAGTAC.CATCGCTGG	POU5F1-chr6-31164637-G-A-synonymous:variant	0.425	182.927
1	POU5F1	CAGCAGTAC.GCTAGCTCC	POU5F1-chr6-31164637-G-A-synonymous:variant	0.882535	195.475
1	POU5F1	CAGCAGTAC.GTCAGTTGT	POU5F1-chr6-31164637-G-A-synonymous:variant	0.774737	187.289
1	POU5F1	CAGCCGCAA.CCACACAGA	POU5F1-chr6-31164637-G-A-synonymous:variant	0.830729	137.672
1	POU5F1	CAGCCGCAA.GTGTCGAGC	POU5F1-chr6-31164637-G-A-synonymous:variant	0.870736	166.033
1	POU5F1	CAGCGACGT.CATTCCGAG	POU5F1-chr6-31164637-G-A-synonymous:variant	0.858316	94.8767
1	POU5F1	CAGCGACGT.GCGCTCTAT	POU5F1-chr6-31164637-G-A-synonymous:variant	0.875458	213.415
1	POU5F1	CAGCGACGT.GGTCCTAAG	POU5F1-chr6-31164637-G-A-synonymous:variant	0.882904	99.0099
1	POU5F1	CAGCGACGT.GGTGCGTAG	POU5F1-chr6-31164637-G-A-synonymous:variant	0.910035	194.384
1	POU5F1	CAGCGACGT.TTAGATCGG	POU5F1-chr6-31164637-G-A-synonymous:variant	0.835088	131.81
1	POU5F1	CAGCGACGT.TTATGAGGA	POU5F1-chr6-31164637-G-A-synonymous:variant	0.875591	183.767
1	POU5F1	CAGCGACGT.TTCCAGGAG	POU5F1-chr6-31164637-G-A-synonymous:variant	0.921053	64.5161
1	POU5F1	CAGCGTAAG.AACGTTCTT	POU5F1-chr6-31164637-G-A-synonymous:variant	0.923387	392.205
1	POU5F1	CAGCGTAAG.ACTACTCAT	POU5F1-chr6-31164637-G-A-synonymous:variant	0.804	322.24
1	POU5F1	CAGCGTAAG.ATAGCTTGC	POU5F1-chr6-31164637-G-A-synonymous:variant	0.883636	189.915
1	POU5F1	CAGCGTAAG.CTAGGTACT	POU5F1-chr6-31164637-G-A-synonymous:variant	0.894009	312.314
1	POU5F1	CAGCGTAAG.GCCATACAA	POU5F1-chr6-31164637-G-A-synonymous:variant	0.845188	221.948
1	POU5F1	CAGCTAGTT.TTCTGGTGC	POU5F1-chr6-31164637-G-A-synonymous:variant	0.846014	205.188
1	POU5F1	CAGCTCTTC.CAGTGAGGA	POU5F1-chr6-31164637-G-A-synonymous:variant	0.87156	161.812
1	POU5F1	CAGCTCTTC.GCGTCGTCT	POU5F1-chr6-31164637-G-A-synonymous:variant	0.835664	231.774
1	POU5F1	CAGCTCTTC.TGACCAAGT	POU5F1-chr6-31164637-G-A-synonymous:variant	0.666667	252.459
1	POU5F1	CAGCTGGAG.ACAGAGATG	POU5F1-chr6-31164637-G-A-synonymous:variant	0.806818	115.83
1	POU5F1	CAGCTGGAG.CAAGAACCG	POU5F1-chr6-31164637-G-A-synonymous:variant	0.857788	188.356
1	POU5F1	CAGCTGGAG.CACTGGTCC	POU5F1-chr6-31164637-G-A-synonymous:variant	0.926276	271.593
1	POU5F1	CAGCTGGAG.CAGTTGAGT	POU5F1-chr6-31164637-G-A-synonymous:variant	0.896875	215.485
1	POU5F1	CAGCTGGAG.GACAGGTTA	POU5F1-chr6-31164637-G-A-synonymous:variant	0.422619	182.927
1	POU5F1	CAGCTTACC.ACAAGTACA	POU5F1-chr6-31164637-G-A-synonymous:variant	0.867508	169.851
1	POU5F1	CAGCTTACC.CAGCGACGT	POU5F1-chr6-31164637-G-A-synonymous:variant	0.915385	314.574
1	POU5F1	CAGCTTACC.GTACTCTAC	POU5F1-chr6-31164637-G-A-synonymous:variant	0.867925	221.948
1	POU5F1	CAGCTTACC.TATAATCGC	POU5F1-chr6-31164637-G-A-synonymous:variant	0.791541	225.443
1	POU5F1	CAGCTTCGA.AAGCCAAGT	POU5F1-chr6-31164637-G-A-synonymous:variant	0.91623	179.336
1	POU5F1	CAGCTTCGA.ATAGTGGTT	POU5F1-chr6-31164637-G-A-synonymous:variant	0.768322	207.508
1	POU5F1	CAGCTTCGA.GCGGACGAA	POU5F1-chr6-31164637-G-A-synonymous:variant	0.779661	260.87
1	POU5F1	CAGGAGCCT.ACGTCTATG	POU5F1-chr6-31164637-G-A-synonymous:variant	0.765714	264.766
1	POU5F1	CAGGAGCCT.CTGATCCGA	POU5F1-chr6-31164637-G-A-synonymous:variant	0.885794	137.195
1	POU5F1	CAGGAGCCT.GATGTCTAG	POU5F1-chr6-31164637-G-A-synonymous:variant	0.916667	91.7431
1	POU5F1	CAGGAGCCT.GGAAGGTAT	POU5F1-chr6-31164637-G-A-synonymous:variant	0.830097	262.211
1	POU5F1	CAGGATCAA.AGTTCGATA	POU5F1-chr6-31164637-G-A-synonymous:variant	0.883621	120.968
1	POU5F1	CAGGATCAA.ATATAGCGT	POU5F1-chr6-31164637-G-A-synonymous:variant	0.833333	214.626
1	POU5F1	CAGGATCAA.ATTCGCTTA	POU5F1-chr6-31164637-G-A-synonymous:variant	0.915888	99.6678
1	POU5F1	CAGGATCAA.GCGCATTAC	POU5F1-chr6-31164637-G-A-synonymous:variant	0.785714	219.111
1	POU5F1	CAGGATCAA.GGTCGGTCT	POU5F1-chr6-31164637-G-A-synonymous:variant	0.789773	190.774
1	POU5F1	CAGGTATCG.ATGACACAA	POU5F1-chr6-31164637-G-A-synonymous:variant	0.838235	181.269
1	POU5F1	CAGGTATCG.CATGTCCTG	POU5F1-chr6-31164637-G-A-synonymous:variant	0.771186	147.059
1	POU5F1	CAGGTATCG.CCTCTCTAG	POU5F1-chr6-31164637-G-A-synonymous:variant	0.846491	225.873
1	POU5F1	CAGGTATCG.CGAAGAGGT	POU5F1-chr6-31164637-G-A-synonymous:variant	0.822064	336.716
1	POU5F1	CAGGTATCG.GGTTACGCA	POU5F1-chr6-31164637-G-A-synonymous:variant	0.896797	108.546
1	POU5F1	CAGGTATCG.TGGTGCCTG	POU5F1-chr6-31164637-G-A-synonymous:variant	0.888889	126.874
1	POU5F1	CAGGTTGTC.ATCCGGTCC	POU5F1-chr6-31164637-G-A-synonymous:variant	0.815157	254.022
1	POU5F1	CAGGTTGTC.TATGTATGC	POU5F1-chr6-31164637-G-A-synonymous:variant	0.852187	163.451
1	POU5F1	CAGTAATGT.CGGAATGCA	POU5F1-chr6-31164637-G-A-synonymous:variant	0.824194	150.713
1	POU5F1	CAGTAATGT.GAGTATCGC	POU5F1-chr6-31164637-G-A-synonymous:variant	0.862903	395.062
1	POU5F1	CAGTAATGT.GCTTGTCCT	POU5F1-chr6-31164637-G-A-synonymous:variant	0.904535	312.278
1	POU5F1	CAGTAATGT.TGACTGAGA	POU5F1-chr6-31164637-G-A-synonymous:variant	0.790984	168.394
1	POU5F1	CAGTACATC.CGATAGGTG	POU5F1-chr6-31164637-G-A-synonymous:variant	0.879022	163.399
1	POU5F1	CAGTACATC.TCACCGAGG	POU5F1-chr6-31164637-G-A-synonymous:variant	0.638298	474.308
1	POU5F1	CAGTACATC.TTCCTTGAC	POU5F1-chr6-31164637-G-A-synonymous:variant	0.913821	124.864
1	POU5F1	CAGTATGAT.GCAGCAGTG	POU5F1-chr6-31164637-G-A-synonymous:variant	0.90099	167.742
1	POU5F1	CAGTATGAT.GGATTCGTC	POU5F1-chr6-31164637-G-A-synonymous:variant	0.833333	329.861
1	POU5F1	CAGTATGAT.TATTACAGC	POU5F1-chr6-31164637-G-A-synonymous:variant	0.893082	191.874
1	POU5F1	CAGTCCTAA.GATCGCACT	POU5F1-chr6-31164637-G-A-synonymous:variant	0.880952	186.839
1	POU5F1	CAGTCCTAA.TGCGACGTT	POU5F1-chr6-31164637-G-A-synonymous:variant	0.89823	193.72
1	POU5F1	CAGTCGGTA.AGCCACTTC	POU5F1-chr6-31164637-G-A-synonymous:variant	0.625	140.541
1	POU5F1	CAGTCGGTA.AGGAGCAAT	POU5F1-chr6-31164637-G-A-synonymous:variant	0.845118	224.279
1	POU5F1	CAGTCGGTA.ATCCTCCGA	POU5F1-chr6-31164637-G-A-synonymous:variant	0.914966	160
1	POU5F1	CAGTCGGTA.CAAGTACGA	POU5F1-chr6-31164637-G-A-synonymous:variant	0.918269	161.987
1	POU5F1	CAGTCGGTA.CTCGCTACG	POU5F1-chr6-31164637-G-A-synonymous:variant	0.88764	136.612
1	POU5F1	CAGTCGGTA.GATTCCTCT	POU5F1-chr6-31164637-G-A-synonymous:variant	0.8	401.987
1	POU5F1	CAGTCTAAC.AGTAAGCCA	POU5F1-chr6-31164637-G-A-synonymous:variant	0.835052	147.601
1	POU5F1	CAGTCTAAC.TTGATGAGT	POU5F1-chr6-31164637-G-A-synonymous:variant	0.789809	302.752
1	POU5F1	CAGTGAGGA.CTATACTAG	POU5F1-chr6-31164637-G-A-synonymous:variant	0.863481	169.492
1	POU5F1	CAGTGCCAT.AAGACGAAG	POU5F1-chr6-31164637-G-A-synonymous:variant	0.626459	372.96
1	POU5F1	CAGTGCCAT.CGACCACTT	POU5F1-chr6-31164637-G-A-synonymous:variant	0.865957	193.752
1	POU5F1	CAGTGCCAT.CGCCATTAC	POU5F1-chr6-31164637-G-A-synonymous:variant	0.7575	130.662
1	POU5F1	CAGTGCCAT.TTCACTCCT	POU5F1-chr6-31164637-G-A-synonymous:variant	0.903409	216.466
1	POU5F1	CAGTGCTGC.CCAGTTACG	POU5F1-chr6-31164637-G-A-synonymous:variant	0.682692	195.402
1	POU5F1	CAGTGCTGC.GTGCTGACT	POU5F1-chr6-31164637-G-A-synonymous:variant	0.583333	175.439
1	POU5F1	CAGTTACTG.ACTTCGCAG	POU5F1-chr6-31164637-G-A-synonymous:variant	0.886943	190.572
1	POU5F1	CAGTTACTG.CTCGACTGC	POU5F1-chr6-31164637-G-A-synonymous:variant	0.908571	261.803
1	POU5F1	CAGTTGAGT.CGCATAACT	POU5F1-chr6-31164637-G-A-synonymous:variant	0.869707	214.337
1	POU5F1	CAGTTGAGT.GACATATGT	POU5F1-chr6-31164637-G-A-synonymous:variant	0.903509	254.842
1	POU5F1	CAGTTGAGT.GATCTGTTC	POU5F1-chr6-31164637-G-A-synonymous:variant	0.906883	189.511
1	POU5F1	CAGTTGAGT.GTACTCTAC	POU5F1-chr6-31164637-G-A-synonymous:variant	0.914425	112.827
1	POU5F1	CAGTTGAGT.GTGTATCTG	POU5F1-chr6-31164637-G-A-synonymous:variant	0.929907	152.59
1	POU5F1	CATAAGATC.AAGTTCTCT	POU5F1-chr6-31164637-G-A-synonymous:variant	0.731928	269.803
1	POU5F1	CATAAGATC.ACACATCTG	POU5F1-chr6-31164637-G-A-synonymous:variant	0.858639	281.426
1	POU5F1	CATAAGATC.AGCTATATG	POU5F1-chr6-31164637-G-A-synonymous:variant	0.799392	181.159
1	POU5F1	CATAAGATC.CAACGTCTT	POU5F1-chr6-31164637-G-A-synonymous:variant	0.625899	390.32
1	POU5F1	CATAAGATC.GCGAGTCTA	POU5F1-chr6-31164637-G-A-synonymous:variant	0.905371	123.457
1	POU5F1	CATAATTGG.ATCGAATCG	POU5F1-chr6-31164637-G-A-synonymous:variant	0.819079	124.555
1	POU5F1	CATAATTGG.CATATGTCG	POU5F1-chr6-31164637-G-A-synonymous:variant	0.890411	74.0741
1	POU5F1	CATAATTGG.CGATACTCT	POU5F1-chr6-31164637-G-A-synonymous:variant	0.853521	288.312
1	POU5F1	CATAATTGG.TCTCGTATC	POU5F1-chr6-31164637-G-A-synonymous:variant	0.84492	209.351
1	POU5F1	CATACAACC.ACCGCTGTG	POU5F1-chr6-31164637-G-A-synonymous:variant	0.851282	195.652
1	POU5F1	CATACAACC.CCTTCGAGC	POU5F1-chr6-31164637-G-A-synonymous:variant	0.81069	259.209
1	POU5F1	CATACAACC.CGGTTGCGA	POU5F1-chr6-31164637-G-A-synonymous:variant	0.895425	242.424
1	POU5F1	CATACGCAG.CCTATTCAA	POU5F1-chr6-31164637-G-A-synonymous:variant	0.667575	158.103
1	POU5F1	CATACGCAG.CTAGTCGTC	POU5F1-chr6-31164637-G-A-synonymous:variant	0.762803	332.37
1	POU5F1	CATACGCAG.CTGACGGAT	POU5F1-chr6-31164637-G-A-synonymous:variant	0.688022	174.497
1	POU5F1	CATACGCAG.GTACCACAA	POU5F1-chr6-31164637-G-A-synonymous:variant	0.902798	119.23
1	POU5F1	CATAGAGAT.GGATACCTA	POU5F1-chr6-31164637-G-A-synonymous:variant	0.872	130.152
1	POU5F1	CATAGGTGT.CTAATACGC	POU5F1-chr6-31164637-G-A-synonymous:variant	0.856471	189.655
1	POU5F1	CATAGGTGT.TCGTTCTCC	POU5F1-chr6-31164637-G-A-synonymous:variant	0.716535	229.734
1	POU5F1	CATAGTATG.AACGCTCAA	POU5F1-chr6-31164637-G-A-synonymous:variant	0.675749	178.571
1	POU5F1	CATAGTATG.CTTGCGACC	POU5F1-chr6-31164637-G-A-synonymous:variant	0.925816	190.203
1	POU5F1	CATAGTATG.GACATAACG	POU5F1-chr6-31164637-G-A-synonymous:variant	0.917603	132.231
1	POU5F1	CATAGTATG.TTACACCTT	POU5F1-chr6-31164637-G-A-synonymous:variant	0.888889	249.685
1	POU5F1	CATATGCGA.CAGTAATGT	POU5F1-chr6-31164637-G-A-synonymous:variant	0.914712	127.382
1	POU5F1	CATATGCGA.CTAGAGTCG	POU5F1-chr6-31164637-G-A-synonymous:variant	0.729885	153.846
1	POU5F1	CATATGCGA.CTGACAGCA	POU5F1-chr6-31164637-G-A-synonymous:variant	0.8583	95.0119
1	POU5F1	CATATGCGA.CTTCTCATC	POU5F1-chr6-31164637-G-A-synonymous:variant	0.887006	266.94
1	POU5F1	CATCAATAG.AATACGTCT	POU5F1-chr6-31164637-G-A-synonymous:variant	0.890957	224.534
1	POU5F1	CATCAATAG.TGCTCCTCC	POU5F1-chr6-31164637-G-A-synonymous:variant	0.861538	196.078
1	POU5F1	CATCCACCG.ACGAGCTTC	POU5F1-chr6-31164637-G-A-synonymous:variant	0.108541	138.889
1	POU5F1	CATCCACCG.CGCAACCTC	POU5F1-chr6-31164637-G-A-synonymous:variant	0.716484	286.029
1	POU5F1	CATCCACCG.TCCACCTCA	POU5F1-chr6-31164637-G-A-synonymous:variant	0.925065	216.263
1	POU5F1	CATCCACCG.TGATCGGAA	POU5F1-chr6-31164637-G-A-synonymous:variant	0.803695	101.781
1	POU5F1	CATCCAGGA.ACAATTCGG	POU5F1-chr6-31164637-G-A-synonymous:variant	0.899791	104.586
1	POU5F1	CATCCAGGA.ACGAATCGC	POU5F1-chr6-31164637-G-A-synonymous:variant	0.882857	250.583
1	POU5F1	CATCCAGGA.ATAACGACA	POU5F1-chr6-31164637-G-A-synonymous:variant	0.560976	67.7966
1	POU5F1	CATCCAGGA.TAACCGTGA	POU5F1-chr6-31164637-G-A-synonymous:variant	0.678049	256.41
1	POU5F1	CATCCGACA.CAATCTCCG	POU5F1-chr6-31164637-G-A-synonymous:variant	0.862069	188.119
1	POU5F1	CATCCGACA.GCTACCTTA	POU5F1-chr6-31164637-G-A-synonymous:variant	0.909756	98.0392
1	POU5F1	CATCCGACA.TGCGACGTT	POU5F1-chr6-31164637-G-A-synonymous:variant	0.885714	217.571
1	POU5F1	CATCCTCTC.ATCCATTAG	POU5F1-chr6-31164637-G-A-synonymous:variant	0.805714	100.143
1	POU5F1	CATCCTCTC.CACTGTATC	POU5F1-chr6-31164637-G-A-synonymous:variant	0.737705	192.308
1	POU5F1	CATCCTCTC.CTTCCGGTA	POU5F1-chr6-31164637-G-A-synonymous:variant	0.779221	280.095
1	POU5F1	CATCCTCTC.GAATCACAT	POU5F1-chr6-31164637-G-A-synonymous:variant	0.918605	326.3
1	POU5F1	CATCCTCTC.TCACATACT	POU5F1-chr6-31164637-G-A-synonymous:variant	0.86533	278.766
1	POU5F1	CATCGAAGC.GTGCATCAA	POU5F1-chr6-31164637-G-A-synonymous:variant	0.728346	146.52
1	POU5F1	CATCGCTGG.CAGTAATGT	POU5F1-chr6-31164637-G-A-synonymous:variant	0.865385	462.963
1	POU5F1	CATCGCTGG.GATATATCC	POU5F1-chr6-31164637-G-A-synonymous:variant	0.851541	219.14
1	POU5F1	CATCGCTGG.GCTCTGTGT	POU5F1-chr6-31164637-G-A-synonymous:variant	0.758929	302.613
1	POU5F1	CATCTCGAT.GAGACATTG	POU5F1-chr6-31164637-G-A-synonymous:variant	0.766423	110.701
1	POU5F1	CATCTCGAT.GCCAATGAA	POU5F1-chr6-31164637-G-A-synonymous:variant	0.920188	98.9011
1	POU5F1	CATCTCGAT.GTCTGACGT	POU5F1-chr6-31164637-G-A-synonymous:variant	0.874735	201.215
1	POU5F1	CATCTCGAT.TCCTCGTCG	POU5F1-chr6-31164637-G-A-synonymous:variant	0.886463	222.772
1	POU5F1	CATGACGTT.CTGTTACCA	POU5F1-chr6-31164637-G-A-synonymous:variant	0.857143	168.35
1	POU5F1	CATGACGTT.TCTCATCGG	POU5F1-chr6-31164637-G-A-synonymous:variant	0.830317	194.553
1	POU5F1	CATGCCAGT.AAGCAGCAT	POU5F1-chr6-31164637-G-A-synonymous:variant	0.911833	141.754
1	POU5F1	CATGCCAGT.ACCGGAGTA	POU5F1-chr6-31164637-G-A-synonymous:variant	0.851685	131.579
1	POU5F1	CATGCCAGT.TACCATGTA	POU5F1-chr6-31164637-G-A-synonymous:variant	0.894309	70.0637
1	POU5F1	CATGGACTC.GCAACACCT	POU5F1-chr6-31164637-G-A-synonymous:variant	0.727273	232.558
1	POU5F1	CATGGTCGA.GACATAACG	POU5F1-chr6-31164637-G-A-synonymous:variant	0.922636	171.891
1	POU5F1	CATGGTCGA.TCATCAGAG	POU5F1-chr6-31164637-G-A-synonymous:variant	0.804965	156.627
1	POU5F1	CATGGTTAC.ACAGTATTG	POU5F1-chr6-31164637-G-A-synonymous:variant	0.779621	179.292
1	POU5F1	CATGGTTAC.AGGTCAGCA	POU5F1-chr6-31164637-G-A-synonymous:variant	0.858537	207.135
1	POU5F1	CATGTCCTG.AACTTGTCG	POU5F1-chr6-31164637-G-A-synonymous:variant	0.846995	145.518
1	POU5F1	CATGTCCTG.AGTTGTGTA	POU5F1-chr6-31164637-G-A-synonymous:variant	0.550296	167.959
1	POU5F1	CATGTCCTG.CAATGTGCT	POU5F1-chr6-31164637-G-A-synonymous:variant	0.843137	300.218
1	POU5F1	CATGTCCTG.CCATTCTGC	POU5F1-chr6-31164637-G-A-synonymous:variant	0.670354	469.043
1	POU5F1	CATGTCCTG.GCTACAATG	POU5F1-chr6-31164637-G-A-synonymous:variant	0.895879	129.808
1	POU5F1	CATGTCCTG.GGTAGACAT	POU5F1-chr6-31164637-G-A-synonymous:variant	0.898551	323.317
1	POU5F1	CATGTCCTG.GTAATCAGC	POU5F1-chr6-31164637-G-A-synonymous:variant	0.926241	142.897
1	POU5F1	CATGTGAAC.AGTCTGGAA	POU5F1-chr6-31164637-G-A-synonymous:variant	0.902685	87.8845
1	POU5F1	CATTATGTC.CCACTGAAG	POU5F1-chr6-31164637-G-A-synonymous:variant	0.844203	200.364
1	POU5F1	CATTATGTC.TATCACCTG	POU5F1-chr6-31164637-G-A-synonymous:variant	0.88764	190.289
1	POU5F1	CATTCAGTT.AAGTAGGAC	POU5F1-chr6-31164637-G-A-synonymous:variant	0.749049	374.123
1	POU5F1	CATTCAGTT.ACCGAGTAG	POU5F1-chr6-31164637-G-A-synonymous:variant	0.8	305.344
1	POU5F1	CATTCAGTT.AGATGTTGG	POU5F1-chr6-31164637-G-A-synonymous:variant	0.861111	210.21
1	POU5F1	CATTCAGTT.AGGTCAGCA	POU5F1-chr6-31164637-G-A-synonymous:variant	0.873134	225.989
1	POU5F1	CATTCAGTT.ATATAGCGT	POU5F1-chr6-31164637-G-A-synonymous:variant	0.826923	315.225
1	POU5F1	CATTCAGTT.CAACGCACA	POU5F1-chr6-31164637-G-A-synonymous:variant	0.928846	131.148
1	POU5F1	CATTCAGTT.CTGTGGTGG	POU5F1-chr6-31164637-G-A-synonymous:variant	0.898734	371.991
1	POU5F1	CATTCAGTT.GGATAATAC	POU5F1-chr6-31164637-G-A-synonymous:variant	0.847682	144.092
1	POU5F1	CATTCAGTT.TGCGTCTTA	POU5F1-chr6-31164637-G-A-synonymous:variant	0.825641	279.456
1	POU5F1	CATTCCGAG.AACTTAGCT	POU5F1-chr6-31164637-G-A-synonymous:variant	0.830631	159.908
1	POU5F1	CATTCCGAG.TAAGTACAC	POU5F1-chr6-31164637-G-A-synonymous:variant	0.865079	351.391
1	POU5F1	CATTCCGAG.TTACGGACC	POU5F1-chr6-31164637-G-A-synonymous:variant	0.897494	163.17
1	POU5F1	CATTCGAAT.CCTATTCAA	POU5F1-chr6-31164637-G-A-synonymous:variant	0.923077	112.54
1	POU5F1	CATTCGAAT.GTAATATCG	POU5F1-chr6-31164637-G-A-synonymous:variant	0.868613	292.479
1	POU5F1	CATTGACAA.AACAGATCG	POU5F1-chr6-31164637-G-A-synonymous:variant	0.811224	251.572
1	POU5F1	CATTGACAA.GCGCTCTAT	POU5F1-chr6-31164637-G-A-synonymous:variant	0.89759	317.172
1	POU5F1	CATTGCAGA.GAGACGATC	POU5F1-chr6-31164637-G-A-synonymous:variant	0.482759	234.899
1	POU5F1	CATTGCAGA.TAACGGATA	POU5F1-chr6-31164637-G-A-synonymous:variant	0.816047	145.503
1	POU5F1	CATTGTTCA.GTTATCGAT	POU5F1-chr6-31164637-G-A-synonymous:variant	0.924757	202.805
1	POU5F1	CCAACAACA.CGTGAGACT	POU5F1-chr6-31164637-G-A-synonymous:variant	0.8646	214.784
1	POU5F1	CCAACAACA.GCTTACTAG	POU5F1-chr6-31164637-G-A-synonymous:variant	0.889518	142.857
1	POU5F1	CCAACAACA.TGAGCAGAT	POU5F1-chr6-31164637-G-A-synonymous:variant	0.490099	209.302
1	POU5F1	CCAACGGAA.ACGGTGCCT	POU5F1-chr6-31164637-G-A-synonymous:variant	0.815846	248.919
1	POU5F1	CCAACGGAA.GACCGTAGT	POU5F1-chr6-31164637-G-A-synonymous:variant	0.898608	219.579
1	POU5F1	CCAACGGAA.TATCGGAAC	POU5F1-chr6-31164637-G-A-synonymous:variant	0.838926	290.038
1	POU5F1	CCAACGGAA.TCTCATCGG	POU5F1-chr6-31164637-G-A-synonymous:variant	0.726577	299.252
1	POU5F1	CCAACGGAA.TGTATGTAG	POU5F1-chr6-31164637-G-A-synonymous:variant	0.789474	163.399
1	POU5F1	CCAAGCGAG.AGCGGAACA	POU5F1-chr6-31164637-G-A-synonymous:variant	0.851064	139.1
1	POU5F1	CCAAGCGAG.ATTGACACG	POU5F1-chr6-31164637-G-A-synonymous:variant	0.745455	154.261
1	POU5F1	CCAAGTCGA.CATGTCCTG	POU5F1-chr6-31164637-G-A-synonymous:variant	0.880753	96.2567
1	POU5F1	CCAAGTCGA.TGACGGTTG	POU5F1-chr6-31164637-G-A-synonymous:variant	0.810651	242.718
1	POU5F1	CCAATATAC.ATTCGCTTA	POU5F1-chr6-31164637-G-A-synonymous:variant	0.755511	179.775
1	POU5F1	CCAATATAC.GATTAGACA	POU5F1-chr6-31164637-G-A-synonymous:variant	0.913978	168.067
1	POU5F1	CCAATGCCT.ACCGTACGC	POU5F1-chr6-31164637-G-A-synonymous:variant	0.716287	208.845
1	POU5F1	CCAATGCCT.GGTAAGTGA	POU5F1-chr6-31164637-G-A-synonymous:variant	0.837321	182.173
1	POU5F1	CCAATGCCT.GTCACAGAG	POU5F1-chr6-31164637-G-A-synonymous:variant	0.917384	67.8952
1	POU5F1	CCACAAGGT.CAGTGAGGA	POU5F1-chr6-31164637-G-A-synonymous:variant	0.918552	145.719
1	POU5F1	CCACAAGGT.CTGGTAATC	POU5F1-chr6-31164637-G-A-synonymous:variant	0.814229	379.147
1	POU5F1	CCACAAGGT.GCTCTGTGT	POU5F1-chr6-31164637-G-A-synonymous:variant	0.707792	182.999
1	POU5F1	CCACACAGA.CACACCACA	POU5F1-chr6-31164637-G-A-synonymous:variant	0.668571	172.414
1	POU5F1	CCACACAGA.CCAGTTACG	POU5F1-chr6-31164637-G-A-synonymous:variant	0.498294	501.931
1	POU5F1	CCACACAGA.CCATATCTT	POU5F1-chr6-31164637-G-A-synonymous:variant	0.908616	252.401
1	POU5F1	CCACACAGA.TTAGTCGGA	POU5F1-chr6-31164637-G-A-synonymous:variant	0.928962	141.921
1	POU5F1	CCACATTAG.ATCACTTCC	POU5F1-chr6-31164637-G-A-synonymous:variant	0.862454	159.285
1	POU5F1	CCACATTAG.CAGCGACGT	POU5F1-chr6-31164637-G-A-synonymous:variant	0.861446	258.621
1	POU5F1	CCACATTAG.CTGCAGAGC	POU5F1-chr6-31164637-G-A-synonymous:variant	0.684411	360.598
1	POU5F1	CCACCATGC.GCATTGATC	POU5F1-chr6-31164637-G-A-synonymous:variant	0.714286	514.139
1	POU5F1	CCACCATGC.TTAGCGTCT	POU5F1-chr6-31164637-G-A-synonymous:variant	0.419463	258.663
1	POU5F1	CCACGAAGG.ACAGCGTAT	POU5F1-chr6-31164637-G-A-synonymous:variant	0.916129	503.503
1	POU5F1	CCACGAAGG.GCGGTAGTC	POU5F1-chr6-31164637-G-A-synonymous:variant	0.928753	124.611
1	POU5F1	CCACGCCAT.AGATCGAGT	POU5F1-chr6-31164637-G-A-synonymous:variant	0.845666	240.649
1	POU5F1	CCACGCCAT.AGCCGTTCT	POU5F1-chr6-31164637-G-A-synonymous:variant	0.929851	162.162
1	POU5F1	CCACGCCAT.CGATCCAGA	POU5F1-chr6-31164637-G-A-synonymous:variant	0.918782	184.971
1	POU5F1	CCACGCCAT.TTCAGTGCC	POU5F1-chr6-31164637-G-A-synonymous:variant	0.824405	234.625
1	POU5F1	CCACGGATC.CCGGTGGTT	POU5F1-chr6-31164637-G-A-synonymous:variant	0.877049	516.09
1	POU5F1	CCACGTTCT.GATACTGTG	POU5F1-chr6-31164637-G-A-synonymous:variant	0.873596	138.34
1	POU5F1	CCACTACCA.ACACACGTC	POU5F1-chr6-31164637-G-A-synonymous:variant	0.653595	300.752
1	POU5F1	CCACTACCA.ATGAGGTAT	POU5F1-chr6-31164637-G-A-synonymous:variant	0.824477	257.36
1	POU5F1	CCACTACCA.GCCGTCTTC	POU5F1-chr6-31164637-G-A-synonymous:variant	0.896465	244.755
1	POU5F1	CCACTACCA.TAAGCACTA	POU5F1-chr6-31164637-G-A-synonymous:variant	0.910331	104.012
1	POU5F1	CCACTGAAG.ACCACGGAT	POU5F1-chr6-31164637-G-A-synonymous:variant	0.777487	272.553
1	POU5F1	CCACTGAAG.CTGAGTCCA	POU5F1-chr6-31164637-G-A-synonymous:variant	0.876858	115.45
1	POU5F1	CCACTTCGC.CATAGAGAT	POU5F1-chr6-31164637-G-A-synonymous:variant	0.67234	159.051
1	POU5F1	CCACTTCGC.TGCGTAATC	POU5F1-chr6-31164637-G-A-synonymous:variant	0.749556	280.942
1	POU5F1	CCAGATCAC.CGCACTCTT	POU5F1-chr6-31164637-G-A-synonymous:variant	0.802198	310.078
1	POU5F1	CCAGATCAC.GGTACGAGC	POU5F1-chr6-31164637-G-A-synonymous:variant	0.926366	231.267
1	POU5F1	CCAGATCAC.TCTGCAACA	POU5F1-chr6-31164637-G-A-synonymous:variant	0.904632	228.426
1	POU5F1	CCAGCCAAT.ACGCTCTTA	POU5F1-chr6-31164637-G-A-synonymous:variant	0.866499	141.593
1	POU5F1	CCAGCCAAT.ACGGTGCCT	POU5F1-chr6-31164637-G-A-synonymous:variant	0.616279	323.203
1	POU5F1	CCAGCCAAT.AGTGATGCG	POU5F1-chr6-31164637-G-A-synonymous:variant	0.877034	179.31
1	POU5F1	CCAGCCAAT.ATTCCGTAC	POU5F1-chr6-31164637-G-A-synonymous:variant	0.881007	168.675
1	POU5F1	CCAGCCAAT.CCATACGAT	POU5F1-chr6-31164637-G-A-synonymous:variant	0.857143	263.682
1	POU5F1	CCAGCCAAT.CTGACAGCA	POU5F1-chr6-31164637-G-A-synonymous:variant	0.890306	78.0031
1	POU5F1	CCAGCCAAT.CTTCTATGA	POU5F1-chr6-31164637-G-A-synonymous:variant	0.899183	73.5294
1	POU5F1	CCAGGAGTT.ATACGAGGT	POU5F1-chr6-31164637-G-A-synonymous:variant	0.881029	334.331
1	POU5F1	CCAGGAGTT.CACTGCTTA	POU5F1-chr6-31164637-G-A-synonymous:variant	0.849372	149.66
1	POU5F1	CCAGGAGTT.CTTAACAGC	POU5F1-chr6-31164637-G-A-synonymous:variant	0.636735	92.707
1	POU5F1	CCAGGAGTT.GCACATGTT	POU5F1-chr6-31164637-G-A-synonymous:variant	0.778523	198.363
1	POU5F1	CCAGTACTC.CATGCCAGT	POU5F1-chr6-31164637-G-A-synonymous:variant	0.842342	216.025
1	POU5F1	CCAGTACTC.TCTAGTGAC	POU5F1-chr6-31164637-G-A-synonymous:variant	0.869718	153.417
1	POU5F1	CCAGTCTCA.GGTGTGACC	POU5F1-chr6-31164637-G-A-synonymous:variant	0.846154	378.007
1	POU5F1	CCAGTCTCA.GTGCTCTTG	POU5F1-chr6-31164637-G-A-synonymous:variant	0.911153	153.707
1	POU5F1	CCAGTCTCA.TCGCTGATT	POU5F1-chr6-31164637-G-A-synonymous:variant	0.837165	173.575
1	POU5F1	CCAGTTACG.AGTGAGAGA	POU5F1-chr6-31164637-G-A-synonymous:variant	0.7	187.97
1	POU5F1	CCAGTTACG.ATGCGGATT	POU5F1-chr6-31164637-G-A-synonymous:variant	0.815331	264.738
1	POU5F1	CCAGTTACG.GTATCCTGC	POU5F1-chr6-31164637-G-A-synonymous:variant	0.421663	150.342
1	POU5F1	CCAGTTACG.TCCGGAGCT	POU5F1-chr6-31164637-G-A-synonymous:variant	0.920354	391.304
1	POU5F1	CCATAAGTA.AATGTGCGT	POU5F1-chr6-31164637-G-A-synonymous:variant	0.757732	200.067
1	POU5F1	CCATAAGTA.ACAACGAGC	POU5F1-chr6-31164637-G-A-synonymous:variant	0.832151	236.706
1	POU5F1	CCATAAGTA.ATCTACATC	POU5F1-chr6-31164637-G-A-synonymous:variant	0.92029	184.544
1	POU5F1	CCATAAGTA.CAGCTTACC	POU5F1-chr6-31164637-G-A-synonymous:variant	0.893805	112.36
1	POU5F1	CCATAATCG.GGTTACGCA	POU5F1-chr6-31164637-G-A-synonymous:variant	0.869919	281.072
1	POU5F1	CCATACGAT.GCAATGAGA	POU5F1-chr6-31164637-G-A-synonymous:variant	0.843333	160.772
1	POU5F1	CCATACGAT.GCCGAGTCT	POU5F1-chr6-31164637-G-A-synonymous:variant	0.707865	371.73
1	POU5F1	CCATAGCCA.CTGGACACT	POU5F1-chr6-31164637-G-A-synonymous:variant	0.826389	349.968
1	POU5F1	CCATAGCCA.TAGCACTAT	POU5F1-chr6-31164637-G-A-synonymous:variant	0.882591	170.01
1	POU5F1	CCATATCTT.AGTTCAACC	POU5F1-chr6-31164637-G-A-synonymous:variant	0.911255	184.776
1	POU5F1	CCATATCTT.ATAGCTTGC	POU5F1-chr6-31164637-G-A-synonymous:variant	0.860104	234.279
1	POU5F1	CCATATCTT.GGATACAAT	POU5F1-chr6-31164637-G-A-synonymous:variant	0.846975	254.282
1	POU5F1	CCATATCTT.TGTAGGTTA	POU5F1-chr6-31164637-G-A-synonymous:variant	0.822526	192
1	POU5F1	CCATATGCC.AGTAGAGGA	POU5F1-chr6-31164637-G-A-synonymous:variant	0.909524	45.8716
1	POU5F1	CCATATGCC.ATATGTCCA	POU5F1-chr6-31164637-G-A-synonymous:variant	0.854015	290.011
1	POU5F1	CCATATGCC.CAACGTCTT	POU5F1-chr6-31164637-G-A-synonymous:variant	0.805755	211.765
1	POU5F1	CCATATGCC.GTCACAGAG	POU5F1-chr6-31164637-G-A-synonymous:variant	0.909677	303.49
1	POU5F1	CCATCACGA.CAGTCGGTA	POU5F1-chr6-31164637-G-A-synonymous:variant	0.848416	169.355
1	POU5F1	CCATCACGA.CATAATTGG	POU5F1-chr6-31164637-G-A-synonymous:variant	0.875217	152.13
1	POU5F1	CCATCACGA.CGAACAATC	POU5F1-chr6-31164637-G-A-synonymous:variant	0.890656	95.1557
1	POU5F1	CCATCACGA.CTTGCGACC	POU5F1-chr6-31164637-G-A-synonymous:variant	0.871194	203.811
1	POU5F1	CCATCACGA.TAGCGAGAA	POU5F1-chr6-31164637-G-A-synonymous:variant	0.866834	153.257
1	POU5F1	CCATCTAGG.AAGGTCTGA	POU5F1-chr6-31164637-G-A-synonymous:variant	0.734568	257.611
1	POU5F1	CCATCTAGG.GTAACGCGA	POU5F1-chr6-31164637-G-A-synonymous:variant	0.709163	188.531
1	POU5F1	CCATCTAGG.TCAATGGAC	POU5F1-chr6-31164637-G-A-synonymous:variant	0.871429	313.901
1	POU5F1	CCATCTAGG.TCATCTGTC	POU5F1-chr6-31164637-G-A-synonymous:variant	0.896386	187.523
1	POU5F1	CCATGATGT.CTCTAAGAG	POU5F1-chr6-31164637-G-A-synonymous:variant	0.515152	32.8947
1	POU5F1	CCATGATGT.TACCTCCTC	POU5F1-chr6-31164637-G-A-synonymous:variant	0.421053	88.4956
1	POU5F1	CCATGCGTC.CCATAAGTA	POU5F1-chr6-31164637-G-A-synonymous:variant	0.865922	222.222
1	POU5F1	CCATTACAG.CTTATCTCA	POU5F1-chr6-31164637-G-A-synonymous:variant	0.746575	189.189
1	POU5F1	CCATTACAG.TAGATCTGT	POU5F1-chr6-31164637-G-A-synonymous:variant	0.768769	244.121
1	POU5F1	CCATTCTGC.AGAATCAGA	POU5F1-chr6-31164637-G-A-synonymous:variant	0.897778	175.879
1	POU5F1	CCGAAGCGT.GAGTCAAGG	POU5F1-chr6-31164637-G-A-synonymous:variant	0.831325	210.084
1	POU5F1	CCGAAGCGT.GATATATCC	POU5F1-chr6-31164637-G-A-synonymous:variant	0.868817	204.23
1	POU5F1	CCGAAGCGT.GTCTACCAA	POU5F1-chr6-31164637-G-A-synonymous:variant	0.7575	266.16
1	POU5F1	CCGAATATG.ACGCTCTTA	POU5F1-chr6-31164637-G-A-synonymous:variant	0.923197	158.59
1	POU5F1	CCGAATATG.CTTACATGC	POU5F1-chr6-31164637-G-A-synonymous:variant	0.855769	150.125
1	POU5F1	CCGAATATG.GATCGTTGA	POU5F1-chr6-31164637-G-A-synonymous:variant	0.717949	190.779
1	POU5F1	CCGACGTCA.CAATTGTCT	POU5F1-chr6-31164637-G-A-synonymous:variant	0.90566	484.027
1	POU5F1	CCGACGTCA.TACAACACC	POU5F1-chr6-31164637-G-A-synonymous:variant	0.889796	159.268
1	POU5F1	CCGACTTGG.AGAGGACGT	POU5F1-chr6-31164637-G-A-synonymous:variant	0.919048	187.465
1	POU5F1	CCGACTTGG.GGTTGCTAT	POU5F1-chr6-31164637-G-A-synonymous:variant	0.882979	157.91
1	POU5F1	CCGACTTGG.GTGTATCTG	POU5F1-chr6-31164637-G-A-synonymous:variant	0.896373	144.928
1	POU5F1	CCGAGCTGA.CGTAATGAC	POU5F1-chr6-31164637-G-A-synonymous:variant	0.846154	266.344
1	POU5F1	CCGAGTACT.CATAAGATC	POU5F1-chr6-31164637-G-A-synonymous:variant	0.917763	155.993
1	POU5F1	CCGAGTACT.CTTAGGACT	POU5F1-chr6-31164637-G-A-synonymous:variant	0.918228	179.217
1	POU5F1	CCGAGTACT.GAACCAGTT	POU5F1-chr6-31164637-G-A-synonymous:variant	0.917431	233.096
1	POU5F1	CCGATACCG.AGAGGACGT	POU5F1-chr6-31164637-G-A-synonymous:variant	0.92	157.469
1	POU5F1	CCGATACCG.CAATCTCCG	POU5F1-chr6-31164637-G-A-synonymous:variant	0.8625	169.051
1	POU5F1	CCGATACCG.GCCGAGTCT	POU5F1-chr6-31164637-G-A-synonymous:variant	0.816245	225.843
1	POU5F1	CCGATCAGC.CGGACAAGT	POU5F1-chr6-31164637-G-A-synonymous:variant	0.820423	252.492
1	POU5F1	CCGATCAGC.GTACGTCTA	POU5F1-chr6-31164637-G-A-synonymous:variant	0.809735	94.5626
1	POU5F1	CCGATGTTC.ACCACGCTA	POU5F1-chr6-31164637-G-A-synonymous:variant	0.846369	160.804
1	POU5F1	CCGATGTTC.ATGTCGCCT	POU5F1-chr6-31164637-G-A-synonymous:variant	0.891599	125.298
1	POU5F1	CCGCAACAC.ACAGTATTG	POU5F1-chr6-31164637-G-A-synonymous:variant	0.7851	283.422
1	POU5F1	CCGCAACAC.CGCATAACT	POU5F1-chr6-31164637-G-A-synonymous:variant	0.811321	392.042
1	POU5F1	CCGCAATGG.ACAGAAGAG	POU5F1-chr6-31164637-G-A-synonymous:variant	0.868984	140.845
1	POU5F1	CCGCAATGG.ATGATAGCT	POU5F1-chr6-31164637-G-A-synonymous:variant	0.907609	118.397
1	POU5F1	CCGCAATGG.TAGATCTGT	POU5F1-chr6-31164637-G-A-synonymous:variant	0.760148	209.079
1	POU5F1	CCGCAATGG.TCAAGCGTA	POU5F1-chr6-31164637-G-A-synonymous:variant	0.819188	158.103
1	POU5F1	CCGCACTCA.TTCAACTAC	POU5F1-chr6-31164637-G-A-synonymous:variant	0.912121	103.529
1	POU5F1	CCGCAGAAT.AAGCAGCAT	POU5F1-chr6-31164637-G-A-synonymous:variant	0.893777	204.706
1	POU5F1	CCGCAGAAT.CCATAGCCA	POU5F1-chr6-31164637-G-A-synonymous:variant	0.8802	159.965
1	POU5F1	CCGCAGAAT.GAGCACATT	POU5F1-chr6-31164637-G-A-synonymous:variant	0.887399	209.474
1	POU5F1	CCGCAGCTA.TTCGCATCC	POU5F1-chr6-31164637-G-A-synonymous:variant	0.912371	171.99
1	POU5F1	CCGCATCCT.CGGTGAGTC	POU5F1-chr6-31164637-G-A-synonymous:variant	0.923077	282.538
1	POU5F1	CCGCTATCC.ACATGGATT	POU5F1-chr6-31164637-G-A-synonymous:variant	0.77758	181.641
1	POU5F1	CCGCTATCC.GCACGCATT	POU5F1-chr6-31164637-G-A-synonymous:variant	0.830508	313.109
1	POU5F1	CCGCTATCC.TGAGACAGC	POU5F1-chr6-31164637-G-A-synonymous:variant	0.844037	142.75
1	POU5F1	CCGCTCATG.AATTAGAGG	POU5F1-chr6-31164637-G-A-synonymous:variant	0.903846	262.467
1	POU5F1	CCGCTCATG.CATTGTTCA	POU5F1-chr6-31164637-G-A-synonymous:variant	0.8725	226.876
1	POU5F1	CCGCTCATG.GCTTCTGAA	POU5F1-chr6-31164637-G-A-synonymous:variant	0.847222	152.866
1	POU5F1	CCGCTCATG.TGAGCAGAT	POU5F1-chr6-31164637-G-A-synonymous:variant	0.754658	185.63
1	POU5F1	CCGCTCATG.TGCTATGAA	POU5F1-chr6-31164637-G-A-synonymous:variant	0.909408	98.7306
1	POU5F1	CCGGATTGC.ACAGCGGTC	POU5F1-chr6-31164637-G-A-synonymous:variant	0.75	392.157
1	POU5F1	CCGGATTGC.AGTCGCGAC	POU5F1-chr6-31164637-G-A-synonymous:variant	0.929134	157.434
1	POU5F1	CCGGATTGC.GAACCAGTT	POU5F1-chr6-31164637-G-A-synonymous:variant	0.888122	279.049
1	POU5F1	CCGGTGGTT.GACATAACG	POU5F1-chr6-31164637-G-A-synonymous:variant	0.755102	152.284
1	POU5F1	CCGGTGGTT.GTATTACTG	POU5F1-chr6-31164637-G-A-synonymous:variant	0.901786	100.905
1	POU5F1	CCGGTTCTA.AGTCCGTGT	POU5F1-chr6-31164637-G-A-synonymous:variant	0.821359	242.745
1	POU5F1	CCGGTTCTA.GACAATGTT	POU5F1-chr6-31164637-G-A-synonymous:variant	0.869947	186.335
1	POU5F1	CCGGTTCTA.TAGCACTAT	POU5F1-chr6-31164637-G-A-synonymous:variant	0.448133	102.23
1	POU5F1	CCGGTTGAG.CCGTAGTTG	POU5F1-chr6-31164637-G-A-synonymous:variant	0.773399	201.794
1	POU5F1	CCGGTTGAG.CGCTTGTAG	POU5F1-chr6-31164637-G-A-synonymous:variant	0.856322	162.602
1	POU5F1	CCGTAGTTG.ACCATCTAA	POU5F1-chr6-31164637-G-A-synonymous:variant	0.881226	247.678
1	POU5F1	CCGTAGTTG.TATCATGCT	POU5F1-chr6-31164637-G-A-synonymous:variant	0.707692	291.971
1	POU5F1	CCGTCAGGT.ATAGTCTCC	POU5F1-chr6-31164637-G-A-synonymous:variant	0.915663	301.279
1	POU5F1	CCGTCAGGT.TCTACAGTT	POU5F1-chr6-31164637-G-A-synonymous:variant	0.911731	150.738
1	POU5F1	CCGTCCACT.ATACGAGGT	POU5F1-chr6-31164637-G-A-synonymous:variant	0.816667	214.099
1	POU5F1	CCGTCCACT.GTAACCATA	POU5F1-chr6-31164637-G-A-synonymous:variant	0.80916	215.947
1	POU5F1	CCGTTAGAC.TAATTCGTG	POU5F1-chr6-31164637-G-A-synonymous:variant	0.555556	421.053
1	POU5F1	CCGTTCCAA.CACGCGTAA	POU5F1-chr6-31164637-G-A-synonymous:variant	0.889908	89.8876
1	POU5F1	CCGTTCCAA.CCTGCAGAT	POU5F1-chr6-31164637-G-A-synonymous:variant	0.889524	163.002
1	POU5F1	CCGTTCCAA.CGCAACCTC	POU5F1-chr6-31164637-G-A-synonymous:variant	0.653302	399.429
1	POU5F1	CCGTTCCAA.CTACGGTAT	POU5F1-chr6-31164637-G-A-synonymous:variant	0.858907	208.702
1	POU5F1	CCGTTCCAA.GCACCATCG	POU5F1-chr6-31164637-G-A-synonymous:variant	0.681922	242.751
1	POU5F1	CCTAAGAAG.AACACACTC	POU5F1-chr6-31164637-G-A-synonymous:variant	0.699074	93.985
1	POU5F1	CCTAAGAAG.CCGATACCG	POU5F1-chr6-31164637-G-A-synonymous:variant	0.641791	171.429
1	POU5F1	CCTAAGAAG.CTATCTTGA	POU5F1-chr6-31164637-G-A-synonymous:variant	0.885167	116.861
1	POU5F1	CCTAAGAAG.CTGGTACAT	POU5F1-chr6-31164637-G-A-synonymous:variant	0.894459	112.269
1	POU5F1	CCTAAGAAG.TGAAGACCA	POU5F1-chr6-31164637-G-A-synonymous:variant	0.88685	73.3496
1	POU5F1	CCTAAGTCT.TAAGCCATT	POU5F1-chr6-31164637-G-A-synonymous:variant	0.808252	213.562
1	POU5F1	CCTACTAGA.CCGCAACAC	POU5F1-chr6-31164637-G-A-synonymous:variant	0.455357	575.221
1	POU5F1	CCTACTAGA.GTATTACTG	POU5F1-chr6-31164637-G-A-synonymous:variant	0.78	256.917
1	POU5F1	CCTAGAGTA.AATACCTTG	POU5F1-chr6-31164637-G-A-synonymous:variant	0.736181	288.462
1	POU5F1	CCTAGAGTA.AGAGCCGCA	POU5F1-chr6-31164637-G-A-synonymous:variant	0.889371	100.191
1	POU5F1	CCTAGAGTA.ATACTTGCT	POU5F1-chr6-31164637-G-A-synonymous:variant	0.912127	192.929
1	POU5F1	CCTAGAGTA.ATTAGCCAC	POU5F1-chr6-31164637-G-A-synonymous:variant	0.924419	279.549
1	POU5F1	CCTAGCAAT.CATCTCGAT	POU5F1-chr6-31164637-G-A-synonymous:variant	0.785515	247.779
1	POU5F1	CCTAGCAAT.TAAGGTCCG	POU5F1-chr6-31164637-G-A-synonymous:variant	0.820423	173.01
1	POU5F1	CCTAGTCTC.AATATCAGC	POU5F1-chr6-31164637-G-A-synonymous:variant	0.870229	349.933
1	POU5F1	CCTAGTCTC.AGTCGCCGA	POU5F1-chr6-31164637-G-A-synonymous:variant	0.440678	378.486
1	POU5F1	CCTAGTCTC.ATTCCGTAC	POU5F1-chr6-31164637-G-A-synonymous:variant	0.766234	165.935
1	POU5F1	CCTAGTCTC.GCTCAGCCA	POU5F1-chr6-31164637-G-A-synonymous:variant	0.774775	174.538
1	POU5F1	CCTAGTCTC.TGTCGTGAG	POU5F1-chr6-31164637-G-A-synonymous:variant	0.85443	215.054
1	POU5F1	CCTAGTTAG.AGTACTCTC	POU5F1-chr6-31164637-G-A-synonymous:variant	0.858491	177.778
1	POU5F1	CCTATTCAA.GCTGGTTCG	POU5F1-chr6-31164637-G-A-synonymous:variant	0.738462	138.182
1	POU5F1	CCTATTGGT.TGAGACAGC	POU5F1-chr6-31164637-G-A-synonymous:variant	0.760656	282.885
1	POU5F1	CCTCAGGTG.CTGTCACTT	POU5F1-chr6-31164637-G-A-synonymous:variant	0.615764	346.784
1	POU5F1	CCTCATAAC.CCGAATATG	POU5F1-chr6-31164637-G-A-synonymous:variant	0.885017	117.302
1	POU5F1	CCTCATAAC.TCTACGCAA	POU5F1-chr6-31164637-G-A-synonymous:variant	0.795775	178.926
1	POU5F1	CCTCCAATC.ATAAGACAG	POU5F1-chr6-31164637-G-A-synonymous:variant	0.808511	226.586
1	POU5F1	CCTCCAATC.CGAACAGAG	POU5F1-chr6-31164637-G-A-synonymous:variant	0.885714	191.874
1	POU5F1	CCTCCAATC.CGCAATCGA	POU5F1-chr6-31164637-G-A-synonymous:variant	0.701923	200.308
1	POU5F1	CCTCCAATC.GCTCAATGA	POU5F1-chr6-31164637-G-A-synonymous:variant	0.862454	99.1501
1	POU5F1	CCTCCTTGT.AAGCAATCG	POU5F1-chr6-31164637-G-A-synonymous:variant	0.816116	170.213
1	POU5F1	CCTCCTTGT.ACCGATCGA	POU5F1-chr6-31164637-G-A-synonymous:variant	0.756944	107.143
1	POU5F1	CCTCCTTGT.GAGTGTGCC	POU5F1-chr6-31164637-G-A-synonymous:variant	0.811245	269.95
1	POU5F1	CCTCGACCT.AATTGGATC	POU5F1-chr6-31164637-G-A-synonymous:variant	0.556338	193.705
1	POU5F1	CCTCGACCT.ACAGGAACT	POU5F1-chr6-31164637-G-A-synonymous:variant	0.923077	275.6
1	POU5F1	CCTCGACCT.GGTAACTAC	POU5F1-chr6-31164637-G-A-synonymous:variant	0.824885	93.0233
1	POU5F1	CCTCGACCT.TAGTCAGAC	POU5F1-chr6-31164637-G-A-synonymous:variant	0.783505	333.333
1	POU5F1	CCTCGAGAG.ACGTCGCTC	POU5F1-chr6-31164637-G-A-synonymous:variant	0.795987	134.65
1	POU5F1	CCTCGAGAG.CACGACTCA	POU5F1-chr6-31164637-G-A-synonymous:variant	0.796095	122.249
1	POU5F1	CCTCGAGAG.GTGACGTAA	POU5F1-chr6-31164637-G-A-synonymous:variant	0.87907	129.108
1	POU5F1	CCTCGAGAG.TATCACCTG	POU5F1-chr6-31164637-G-A-synonymous:variant	0.908537	107.188
1	POU5F1	CCTCGCGTT.GAAGTGTGA	POU5F1-chr6-31164637-G-A-synonymous:variant	0.853896	267.303
1	POU5F1	CCTCGCGTT.GGTCTCATG	POU5F1-chr6-31164637-G-A-synonymous:variant	0.889401	145.631
1	POU5F1	CCTCGCGTT.TCAGTGTTC	POU5F1-chr6-31164637-G-A-synonymous:variant	0.896825	153.568
1	POU5F1	CCTCGGTCA.ACCATACTT	POU5F1-chr6-31164637-G-A-synonymous:variant	0.248227	365.998
1	POU5F1	CCTCGGTCA.CTGTGCTCA	POU5F1-chr6-31164637-G-A-synonymous:variant	0.902941	167.946
1	POU5F1	CCTCGGTCA.GTCAACTGA	POU5F1-chr6-31164637-G-A-synonymous:variant	0.909366	100
1	POU5F1	CCTCGGTCA.GTTGCATGG	POU5F1-chr6-31164637-G-A-synonymous:variant	0.702703	307.076
1	POU5F1	CCTCTCTAG.AACTTAGCT	POU5F1-chr6-31164637-G-A-synonymous:variant	0.738235	217.294
1	POU5F1	CCTCTCTAG.AATCGTGTT	POU5F1-chr6-31164637-G-A-synonymous:variant	0.88521	111.153
1	POU5F1	CCTCTCTAG.ATGCGCTAC	POU5F1-chr6-31164637-G-A-synonymous:variant	0.857143	131.313
1	POU5F1	CCTCTCTAG.CTCCTGACG	POU5F1-chr6-31164637-G-A-synonymous:variant	0.924528	281.955
1	POU5F1	CCTCTCTAG.TGTCTACAC	POU5F1-chr6-31164637-G-A-synonymous:variant	0.908705	177.61
1	POU5F1	CCTCTTGTA.GAGATACAC	POU5F1-chr6-31164637-G-A-synonymous:variant	0.7713	235.602
1	POU5F1	CCTGACCTC.ACTCGCTGT	POU5F1-chr6-31164637-G-A-synonymous:variant	0.816216	250.991
1	POU5F1	CCTGACCTC.AGCCAGGAC	POU5F1-chr6-31164637-G-A-synonymous:variant	0.854801	227.636
1	POU5F1	CCTGACCTC.CATATGTCG	POU5F1-chr6-31164637-G-A-synonymous:variant	0.730435	154.242
1	POU5F1	CCTGACCTC.CGGTAGCTT	POU5F1-chr6-31164637-G-A-synonymous:variant	0.806104	256.302
1	POU5F1	CCTGCAGAT.CACATTCTG	POU5F1-chr6-31164637-G-A-synonymous:variant	0.65032	41.841
1	POU5F1	CCTGCGTTA.GACTCTCAC	POU5F1-chr6-31164637-G-A-synonymous:variant	0.814159	242.291
1	POU5F1	CCTGCTCCA.AGATGAAGA	POU5F1-chr6-31164637-G-A-synonymous:variant	0.887273	206.49
1	POU5F1	CCTGTATCT.AGGTGCGAG	POU5F1-chr6-31164637-G-A-synonymous:variant	0.882353	120.24
1	POU5F1	CCTGTATCT.GCCACGAGT	POU5F1-chr6-31164637-G-A-synonymous:variant	0.819876	217.062
1	POU5F1	CCTGTATCT.TGATGTGTG	POU5F1-chr6-31164637-G-A-synonymous:variant	0.769634	115.546
1	POU5F1	CCTGTCATT.AGACATATC	POU5F1-chr6-31164637-G-A-synonymous:variant	0.834211	216.606
1	POU5F1	CCTGTCGAC.AACGCCTAC	POU5F1-chr6-31164637-G-A-synonymous:variant	0.917293	150.588
1	POU5F1	CCTGTCGAC.GCACAGTAA	POU5F1-chr6-31164637-G-A-synonymous:variant	0.778626	292.208
1	POU5F1	CCTGTCGAC.TACGAACTC	POU5F1-chr6-31164637-G-A-synonymous:variant	0.854839	221.169
1	POU5F1	CCTGTCGAC.TACGTTGGA	POU5F1-chr6-31164637-G-A-synonymous:variant	0.919643	333.333
1	POU5F1	CCTGTCGAC.TGTGCCATG	POU5F1-chr6-31164637-G-A-synonymous:variant	0.875389	185.555
1	POU5F1	CCTGTTAGC.GTTATCGAT	POU5F1-chr6-31164637-G-A-synonymous:variant	0.877722	214.762
1	POU5F1	CCTGTTAGC.TGGTTATAC	POU5F1-chr6-31164637-G-A-synonymous:variant	0.892562	127.841
1	POU5F1	CCTTAACAT.TAGCGCAGC	POU5F1-chr6-31164637-G-A-synonymous:variant	0.877698	276.18
1	POU5F1	CCTTAATTC.ACCGGTTAC	POU5F1-chr6-31164637-G-A-synonymous:variant	0.686316	224.663
1	POU5F1	CCTTAATTC.ACTCCGGTT	POU5F1-chr6-31164637-G-A-synonymous:variant	0.854202	224.466
1	POU5F1	CCTTAATTC.ACTTAGCTT	POU5F1-chr6-31164637-G-A-synonymous:variant	0.857523	149.676
1	POU5F1	CCTTAATTC.CACATGTGC	POU5F1-chr6-31164637-G-A-synonymous:variant	0.276151	251.572
1	POU5F1	CCTTAATTC.CTAGACATG	POU5F1-chr6-31164637-G-A-synonymous:variant	0.729858	193.966
1	POU5F1	CCTTAATTC.TGGTCGCTA	POU5F1-chr6-31164637-G-A-synonymous:variant	0.848875	132.474
1	POU5F1	CCTTATCCG.AGTCATACT	POU5F1-chr6-31164637-G-A-synonymous:variant	0.833333	266.9
1	POU5F1	CCTTATCCG.GACGTTCAG	POU5F1-chr6-31164637-G-A-synonymous:variant	0.915683	141.965
1	POU5F1	CCTTATCCG.TGCGTGCCA	POU5F1-chr6-31164637-G-A-synonymous:variant	0.794286	310.078
1	POU5F1	CCTTCGAGC.CGGAGACTT	POU5F1-chr6-31164637-G-A-synonymous:variant	0.845833	399.53
1	POU5F1	CCTTCGAGC.GCCATTAAG	POU5F1-chr6-31164637-G-A-synonymous:variant	0.873016	189.753
1	POU5F1	CCTTCGAGC.TCCTGAGAC	POU5F1-chr6-31164637-G-A-synonymous:variant	0.793233	306.423
1	POU5F1	CCTTCGAGC.TCCTTCAAC	POU5F1-chr6-31164637-G-A-synonymous:variant	0.722222	286.885
1	POU5F1	CCTTGACGG.ATACCGCTT	POU5F1-chr6-31164637-G-A-synonymous:variant	0.695067	187.427
1	POU5F1	CCTTGACGG.CAACCTGGT	POU5F1-chr6-31164637-G-A-synonymous:variant	0.883459	231.761
1	POU5F1	CCTTGACGG.CTCCTATCT	POU5F1-chr6-31164637-G-A-synonymous:variant	0.790441	289.772
1	POU5F1	CCTTGACGG.GCAGGAGAA	POU5F1-chr6-31164637-G-A-synonymous:variant	0.859532	79.6813
1	POU5F1	CCTTGCTTG.ATCCGACCA	POU5F1-chr6-31164637-G-A-synonymous:variant	0.764012	204.082
1	POU5F1	CCTTGCTTG.CGAGCTTAC	POU5F1-chr6-31164637-G-A-synonymous:variant	0.891386	237.53
1	POU5F1	CCTTGCTTG.CTTACATGC	POU5F1-chr6-31164637-G-A-synonymous:variant	0.665505	292.023
1	POU5F1	CCTTGCTTG.GAACGCTGT	POU5F1-chr6-31164637-G-A-synonymous:variant	0.925532	357.143
1	POU5F1	CCTTGCTTG.GACCGTAGT	POU5F1-chr6-31164637-G-A-synonymous:variant	0.733624	272.893
1	POU5F1	CCTTGCTTG.GTAGTGGAG	POU5F1-chr6-31164637-G-A-synonymous:variant	0.851735	125.285
1	POU5F1	CCTTGCTTG.GTTCCAACA	POU5F1-chr6-31164637-G-A-synonymous:variant	0.826715	113.208
1	POU5F1	CCTTGTTGC.GCGCTAGAA	POU5F1-chr6-31164637-G-A-synonymous:variant	0.871622	181.818
1	POU5F1	CGAACAATC.CTACTGTCA	POU5F1-chr6-31164637-G-A-synonymous:variant	0.907051	189.944
1	POU5F1	CGAACAATC.GTAGAGAGC	POU5F1-chr6-31164637-G-A-synonymous:variant	0.898477	161.442
1	POU5F1	CGAACAATC.GTGTTCCAG	POU5F1-chr6-31164637-G-A-synonymous:variant	0.824219	147.275
1	POU5F1	CGAACAATC.TGCAACTCT	POU5F1-chr6-31164637-G-A-synonymous:variant	0.875	299.06
1	POU5F1	CGAACAGAG.AAGTTGCCA	POU5F1-chr6-31164637-G-A-synonymous:variant	0.837736	123.874
1	POU5F1	CGAACAGAG.CAATGCATT	POU5F1-chr6-31164637-G-A-synonymous:variant	0.928571	276.061
1	POU5F1	CGAACAGAG.GACTTGATT	POU5F1-chr6-31164637-G-A-synonymous:variant	0.909962	186.372
1	POU5F1	CGAACAGAG.GAGTCACCA	POU5F1-chr6-31164637-G-A-synonymous:variant	0.914894	105.079
1	POU5F1	CGAATGAGT.AGTGAGAGA	POU5F1-chr6-31164637-G-A-synonymous:variant	0.759346	221.239
1	POU5F1	CGAATGAGT.GACCAGAGA	POU5F1-chr6-31164637-G-A-synonymous:variant	0.694444	277.457
1	POU5F1	CGAATGAGT.TGTGGACAA	POU5F1-chr6-31164637-G-A-synonymous:variant	0.109091	101.833
1	POU5F1	CGACAGACC.ATCTCTGCT	POU5F1-chr6-31164637-G-A-synonymous:variant	0.870301	212.137
1	POU5F1	CGACAGGAA.CCGTACGGA	POU5F1-chr6-31164637-G-A-synonymous:variant	0.786624	203.562
1	POU5F1	CGACAGGAA.CTCTGTCAA	POU5F1-chr6-31164637-G-A-synonymous:variant	0.874372	157.303
1	POU5F1	CGACAGGAA.TAGTCGCAT	POU5F1-chr6-31164637-G-A-synonymous:variant	0.901961	168.827
1	POU5F1	CGACCACTT.CAACGTCTT	POU5F1-chr6-31164637-G-A-synonymous:variant	0.859155	142.653
1	POU5F1	CGACCACTT.CACGTAGAC	POU5F1-chr6-31164637-G-A-synonymous:variant	0.298851	198.807
1	POU5F1	CGACCACTT.CCGCATCCT	POU5F1-chr6-31164637-G-A-synonymous:variant	0.773196	183.757
1	POU5F1	CGACCATCA.CAGTCTAAC	POU5F1-chr6-31164637-G-A-synonymous:variant	0.858351	188.482
1	POU5F1	CGACCATCA.CATTCGAAT	POU5F1-chr6-31164637-G-A-synonymous:variant	0.851852	269.253
1	POU5F1	CGACCATCA.CGACCTAGC	POU5F1-chr6-31164637-G-A-synonymous:variant	0.797251	177.908
1	POU5F1	CGACCATCA.GACCAACAG	POU5F1-chr6-31164637-G-A-synonymous:variant	0.855228	205.607
1	POU5F1	CGACCATCA.GCAACCAAC	POU5F1-chr6-31164637-G-A-synonymous:variant	0.639004	95.326
1	POU5F1	CGACCATCA.GCGTATAGG	POU5F1-chr6-31164637-G-A-synonymous:variant	0.863309	199.468
1	POU5F1	CGACCATCA.GCGTCGTCT	POU5F1-chr6-31164637-G-A-synonymous:variant	0.793548	281.322
1	POU5F1	CGACCATCA.TCAGCGACC	POU5F1-chr6-31164637-G-A-synonymous:variant	0.901001	192.707
1	POU5F1	CGACCTAGC.AGATCGAGT	POU5F1-chr6-31164637-G-A-synonymous:variant	0.891775	280.156
1	POU5F1	CGACCTAGC.ATTCTCTGG	POU5F1-chr6-31164637-G-A-synonymous:variant	0.873156	246.609
1	POU5F1	CGACCTAGC.GCTCAGCCA	POU5F1-chr6-31164637-G-A-synonymous:variant	0.886228	84.5666
1	POU5F1	CGACCTAGC.TCTACATCC	POU5F1-chr6-31164637-G-A-synonymous:variant	0.848703	137.345
1	POU5F1	CGACCTGTA.CAGGTTGTC	POU5F1-chr6-31164637-G-A-synonymous:variant	0.847518	167.696
1	POU5F1	CGACCTGTA.GAACATGAC	POU5F1-chr6-31164637-G-A-synonymous:variant	0.891534	315.091
1	POU5F1	CGACCTGTA.TGCATACAT	POU5F1-chr6-31164637-G-A-synonymous:variant	0.929501	100.966
1	POU5F1	CGACGTACG.TAGCCAGTG	POU5F1-chr6-31164637-G-A-synonymous:variant	0.834658	111.888
1	POU5F1	CGACGTACG.TGAGTGACT	POU5F1-chr6-31164637-G-A-synonymous:variant	0.840647	275.955
1	POU5F1	CGACGTGAT.CCAAGCGAG	POU5F1-chr6-31164637-G-A-synonymous:variant	0.719008	356.473
1	POU5F1	CGACGTGAT.CCGACGTCA	POU5F1-chr6-31164637-G-A-synonymous:variant	0.89759	171.674
1	POU5F1	CGACGTGAT.CCGGTGGTT	POU5F1-chr6-31164637-G-A-synonymous:variant	0.819095	248.253
1	POU5F1	CGACGTGAT.CGCAATCGA	POU5F1-chr6-31164637-G-A-synonymous:variant	0.725694	234.604
1	POU5F1	CGACGTGAT.TAGGTTAGT	POU5F1-chr6-31164637-G-A-synonymous:variant	0.874483	214.935
1	POU5F1	CGACGTGAT.TCGAACGCT	POU5F1-chr6-31164637-G-A-synonymous:variant	0.879902	193.899
1	POU5F1	CGAGCCGTT.GGAAGAAGC	POU5F1-chr6-31164637-G-A-synonymous:variant	0.910284	143.713
1	POU5F1	CGAGCCGTT.GGTAACTAC	POU5F1-chr6-31164637-G-A-synonymous:variant	0.828571	241.758
1	POU5F1	CGAGCTTAC.CAGTCCTAA	POU5F1-chr6-31164637-G-A-synonymous:variant	0.859813	219.539
1	POU5F1	CGAGCTTAC.CGGTTCTAT	POU5F1-chr6-31164637-G-A-synonymous:variant	0.880524	186.782
1	POU5F1	CGAGCTTAC.TGCTCCTCC	POU5F1-chr6-31164637-G-A-synonymous:variant	0.808864	93.6037
1	POU5F1	CGAGTAGCA.CCGTTAGAC	POU5F1-chr6-31164637-G-A-synonymous:variant	0.801047	217.322
1	POU5F1	CGAGTAGCA.TGATTGCTG	POU5F1-chr6-31164637-G-A-synonymous:variant	0.727273	224.09
1	POU5F1	CGAGTAGCA.TTCTCCACA	POU5F1-chr6-31164637-G-A-synonymous:variant	0.653386	60.241
1	POU5F1	CGATACTCT.AACCGCTGA	POU5F1-chr6-31164637-G-A-synonymous:variant	0.81448	210.438
1	POU5F1	CGATACTCT.CTCGACTGC	POU5F1-chr6-31164637-G-A-synonymous:variant	0.913793	307.287
1	POU5F1	CGATACTCT.GCTATGTAA	POU5F1-chr6-31164637-G-A-synonymous:variant	0.855932	275.229
1	POU5F1	CGATACTCT.TGCATCGGA	POU5F1-chr6-31164637-G-A-synonymous:variant	0.895238	130.178
1	POU5F1	CGATACTCT.TTAACGTTC	POU5F1-chr6-31164637-G-A-synonymous:variant	0.854098	247.062
1	POU5F1	CGATACTCT.TTGCCGTAG	POU5F1-chr6-31164637-G-A-synonymous:variant	0.890244	163.934
1	POU5F1	CGATAGGTG.CCTCCAATC	POU5F1-chr6-31164637-G-A-synonymous:variant	0.892241	186.782
1	POU5F1	CGATAGGTG.TCACGACAA	POU5F1-chr6-31164637-G-A-synonymous:variant	0.82337	120.069
1	POU5F1	CGATCCAGA.ATCTGGTAG	POU5F1-chr6-31164637-G-A-synonymous:variant	0.85974	103.093
1	POU5F1	CGATCCAGA.CCTATTGGT	POU5F1-chr6-31164637-G-A-synonymous:variant	0.889706	198.102
1	POU5F1	CGATTCGAG.AAGTTGCCA	POU5F1-chr6-31164637-G-A-synonymous:variant	0.674074	64.6552
1	POU5F1	CGATTCGAG.GATCTTCGC	POU5F1-chr6-31164637-G-A-synonymous:variant	0.763158	493.697
1	POU5F1	CGATTCGAG.GGATCAATG	POU5F1-chr6-31164637-G-A-synonymous:variant	0.837209	122.85
1	POU5F1	CGATTCGAG.TCACGCGAC	POU5F1-chr6-31164637-G-A-synonymous:variant	0.838235	232.816
1	POU5F1	CGATTCGAG.TGTCCATAG	POU5F1-chr6-31164637-G-A-synonymous:variant	0.853717	186.104
1	POU5F1	CGATTCGAG.TTCACCTTG	POU5F1-chr6-31164637-G-A-synonymous:variant	0.828235	140.845
1	POU5F1	CGATTGAAC.AGTAGAGGA	POU5F1-chr6-31164637-G-A-synonymous:variant	0.760417	342.105
1	POU5F1	CGATTGAAC.ATGACACAA	POU5F1-chr6-31164637-G-A-synonymous:variant	0.904762	111.94
1	POU5F1	CGATTGAAC.CAGTATGAT	POU5F1-chr6-31164637-G-A-synonymous:variant	0.809375	243.998
1	POU5F1	CGATTGAAC.CGAAGAGGT	POU5F1-chr6-31164637-G-A-synonymous:variant	0.88162	141.294
1	POU5F1	CGCAACCTC.CGACCATCA	POU5F1-chr6-31164637-G-A-synonymous:variant	0.886855	125
1	POU5F1	CGCAACCTC.GAGGTGAGC	POU5F1-chr6-31164637-G-A-synonymous:variant	0.804734	263.247
1	POU5F1	CGCAACCTC.GGATGCTCG	POU5F1-chr6-31164637-G-A-synonymous:variant	0.872396	169.367
1	POU5F1	CGCAATCGA.GCACATGTT	POU5F1-chr6-31164637-G-A-synonymous:variant	0.83391	270.27
1	POU5F1	CGCAATCGA.TCCTCGTCG	POU5F1-chr6-31164637-G-A-synonymous:variant	0.834043	273.632
1	POU5F1	CGCACTCTT.AAGGTGCTG	POU5F1-chr6-31164637-G-A-synonymous:variant	0.815385	268.817
1	POU5F1	CGCACTCTT.CGTGTCCGA	POU5F1-chr6-31164637-G-A-synonymous:variant	0.882591	200.803
1	POU5F1	CGCAGTGTC.ACGACATCT	POU5F1-chr6-31164637-G-A-synonymous:variant	0.873832	195.672
1	POU5F1	CGCAGTGTC.CAGTACATC	POU5F1-chr6-31164637-G-A-synonymous:variant	0.843373	174.672
1	POU5F1	CGCAGTGTC.GACATATGT	POU5F1-chr6-31164637-G-A-synonymous:variant	0.527273	147.194
1	POU5F1	CGCAGTGTC.GACTTGATT	POU5F1-chr6-31164637-G-A-synonymous:variant	0.877698	152.424
1	POU5F1	CGCAGTGTC.TCCAATCAT	POU5F1-chr6-31164637-G-A-synonymous:variant	0.393443	52.6316
1	POU5F1	CGCATAACT.GCTGACAGA	POU5F1-chr6-31164637-G-A-synonymous:variant	0.853125	208.768
1	POU5F1	CGCATAACT.GGACACTGG	POU5F1-chr6-31164637-G-A-synonymous:variant	0.834081	140.845
1	POU5F1	CGCATAACT.GGTAAGGAT	POU5F1-chr6-31164637-G-A-synonymous:variant	0.849138	203.238
1	POU5F1	CGCATAACT.TTGCCAGAT	POU5F1-chr6-31164637-G-A-synonymous:variant	0.870968	157.196
1	POU5F1	CGCATCTAC.AGGTATTCC	POU5F1-chr6-31164637-G-A-synonymous:variant	0.918004	205.366
1	POU5F1	CGCCACCAT.CCTTCGAGC	POU5F1-chr6-31164637-G-A-synonymous:variant	0.88	175.346
1	POU5F1	CGCCACCAT.TACTCGCTG	POU5F1-chr6-31164637-G-A-synonymous:variant	0.878327	156.25
1	POU5F1	CGCCACCAT.TAGTAACGG	POU5F1-chr6-31164637-G-A-synonymous:variant	0.862464	132.062
1	POU5F1	CGCCATTAC.AGTATGACG	POU5F1-chr6-31164637-G-A-synonymous:variant	0.590909	273.438
1	POU5F1	CGCCATTAC.ATGCTGTCG	POU5F1-chr6-31164637-G-A-synonymous:variant	0.820408	110.092
1	POU5F1	CGCCATTAC.CTACGGTAT	POU5F1-chr6-31164637-G-A-synonymous:variant	0.87251	265.589
1	POU5F1	CGCCATTAC.GACGTGGTC	POU5F1-chr6-31164637-G-A-synonymous:variant	0.878788	98.0392
1	POU5F1	CGCCTGCAA.CGCCACCAT	POU5F1-chr6-31164637-G-A-synonymous:variant	0.807487	170.418
1	POU5F1	CGCCTGCAA.GCATACATG	POU5F1-chr6-31164637-G-A-synonymous:variant	0.905775	201.511
1	POU5F1	CGCGAGTGT.AGCATTCCA	POU5F1-chr6-31164637-G-A-synonymous:variant	0.921986	203.366
1	POU5F1	CGCGAGTGT.CCACTTCGC	POU5F1-chr6-31164637-G-A-synonymous:variant	0.834037	212.269
1	POU5F1	CGCGAGTGT.CCGCAGAAT	POU5F1-chr6-31164637-G-A-synonymous:variant	0.821429	196.399
1	POU5F1	CGCGAGTGT.CTTACATGC	POU5F1-chr6-31164637-G-A-synonymous:variant	0.906977	136.719
1	POU5F1	CGCGAGTGT.GCTAGTGGA	POU5F1-chr6-31164637-G-A-synonymous:variant	0.804124	381.862
1	POU5F1	CGCGAGTGT.GGTGAGCGT	POU5F1-chr6-31164637-G-A-synonymous:variant	0.840426	158.598
1	POU5F1	CGCGAGTGT.GTGAATGCC	POU5F1-chr6-31164637-G-A-synonymous:variant	0.878099	175.964
1	POU5F1	CGCGAGTGT.TGTGTCTAC	POU5F1-chr6-31164637-G-A-synonymous:variant	0.808126	315.638
1	POU5F1	CGCGCACAT.CCTAGAGTA	POU5F1-chr6-31164637-G-A-synonymous:variant	0.886323	198.347
1	POU5F1	CGCGTACTA.ATAGCCTAA	POU5F1-chr6-31164637-G-A-synonymous:variant	0.921986	131.579
1	POU5F1	CGCGTACTA.ATCTCGAAC	POU5F1-chr6-31164637-G-A-synonymous:variant	0.89781	182.724
1	POU5F1	CGCGTACTA.GACTTCACC	POU5F1-chr6-31164637-G-A-synonymous:variant	0.870091	568.421
1	POU5F1	CGCGTACTA.TACTCGACC	POU5F1-chr6-31164637-G-A-synonymous:variant	0.885609	320.974
1	POU5F1	CGCGTGAGA.TGCAACTCT	POU5F1-chr6-31164637-G-A-synonymous:variant	0.732719	283.528
1	POU5F1	CGCTGTAGT.ATGGATATC	POU5F1-chr6-31164637-G-A-synonymous:variant	0.8	159.817
1	POU5F1	CGCTGTAGT.CTCATTAGT	POU5F1-chr6-31164637-G-A-synonymous:variant	0.860215	367.592
1	POU5F1	CGCTGTAGT.GGTAAGGAT	POU5F1-chr6-31164637-G-A-synonymous:variant	0.884766	267.777
1	POU5F1	CGCTTGTAG.GTAAGTGAG	POU5F1-chr6-31164637-G-A-synonymous:variant	0.866197	210.238
1	POU5F1	CGCTTGTAG.TGTAGCAAG	POU5F1-chr6-31164637-G-A-synonymous:variant	0.924051	127.462
1	POU5F1	CGGAACGAG.TTCCAATTC	POU5F1-chr6-31164637-G-A-synonymous:variant	0.818584	156.495
1	POU5F1	CGGAAGACG.AAGAGAACT	POU5F1-chr6-31164637-G-A-synonymous:variant	0.828302	227.391
1	POU5F1	CGGAAGACG.GGTCTCATG	POU5F1-chr6-31164637-G-A-synonymous:variant	0.910256	224.719
1	POU5F1	CGGAATGCA.CGATTGAAC	POU5F1-chr6-31164637-G-A-synonymous:variant	0.86629	159.19
1	POU5F1	CGGAATGCA.CTATGGATG	POU5F1-chr6-31164637-G-A-synonymous:variant	0.770149	98.0392
1	POU5F1	CGGAATGCA.GGTAAGGAT	POU5F1-chr6-31164637-G-A-synonymous:variant	0.59127	184.473
1	POU5F1	CGGACAAGT.CACTCACTA	POU5F1-chr6-31164637-G-A-synonymous:variant	0.88024	101.18
1	POU5F1	CGGACAAGT.GAGTCACCA	POU5F1-chr6-31164637-G-A-synonymous:variant	0.87931	329.67
1	POU5F1	CGGACAAGT.GTCATTCTA	POU5F1-chr6-31164637-G-A-synonymous:variant	0.789272	160.858
1	POU5F1	CGGAGACTT.AGTTATCGC	POU5F1-chr6-31164637-G-A-synonymous:variant	0.928429	143.258
1	POU5F1	CGGAGACTT.GGACGAGCA	POU5F1-chr6-31164637-G-A-synonymous:variant	0.869416	498.534
1	POU5F1	CGGATTCTC.TCTAATACC	POU5F1-chr6-31164637-G-A-synonymous:variant	0.897959	193.392
1	POU5F1	CGGATTCTC.TGAGGTCTC	POU5F1-chr6-31164637-G-A-synonymous:variant	0.901274	277.778
1	POU5F1	CGGTAGCTT.CCAGATCAC	POU5F1-chr6-31164637-G-A-synonymous:variant	0.837121	230.375
1	POU5F1	CGGTAGCTT.GAGTCAAGG	POU5F1-chr6-31164637-G-A-synonymous:variant	0.865285	118.896
1	POU5F1	CGGTAGCTT.GCGTGATAC	POU5F1-chr6-31164637-G-A-synonymous:variant	0.862903	216.314
1	POU5F1	CGGTAGCTT.TACTCGACC	POU5F1-chr6-31164637-G-A-synonymous:variant	0.864943	150.355
1	POU5F1	CGGTCGACA.GCTTGGTTC	POU5F1-chr6-31164637-G-A-synonymous:variant	0.865854	98.8372
1	POU5F1	CGGTGTTAC.GATAAGCTG	POU5F1-chr6-31164637-G-A-synonymous:variant	0.875	239.264
1	POU5F1	CGGTGTTAC.GCGATGGTG	POU5F1-chr6-31164637-G-A-synonymous:variant	0.759259	238.589
1	POU5F1	CGGTGTTAC.TACAGTTAG	POU5F1-chr6-31164637-G-A-synonymous:variant	0.855153	207.636
1	POU5F1	CGGTTCGTA.ACGCGTGAC	POU5F1-chr6-31164637-G-A-synonymous:variant	0.791045	260.681
1	POU5F1	CGGTTCGTA.CGTATAGCG	POU5F1-chr6-31164637-G-A-synonymous:variant	0.768212	150.188
1	POU5F1	CGGTTCTAT.CATCGCTGG	POU5F1-chr6-31164637-G-A-synonymous:variant	0.662338	66.6667
1	POU5F1	CGGTTCTAT.GACATAACG	POU5F1-chr6-31164637-G-A-synonymous:variant	0.698925	256.41
1	POU5F1	CGGTTCTAT.GAGCAGGAA	POU5F1-chr6-31164637-G-A-synonymous:variant	0.836601	79.3651
1	POU5F1	CGGTTCTAT.GTATCCTGC	POU5F1-chr6-31164637-G-A-synonymous:variant	0.832347	275.378
1	POU5F1	CGGTTCTAT.TTGCCAGAT	POU5F1-chr6-31164637-G-A-synonymous:variant	0.890625	207.358
1	POU5F1	CGGTTGCGA.TGCGACGTT	POU5F1-chr6-31164637-G-A-synonymous:variant	0.871508	230.344
1	POU5F1	CGTAATGAC.ACCATCTAA	POU5F1-chr6-31164637-G-A-synonymous:variant	0.89207	147.256
1	POU5F1	CGTAATGAC.AGTCAGTTG	POU5F1-chr6-31164637-G-A-synonymous:variant	0.867347	205.541
1	POU5F1	CGTAATGAC.CGCGAGTGT	POU5F1-chr6-31164637-G-A-synonymous:variant	0.880282	333.74
1	POU5F1	CGTAATGAC.GGTACTTCC	POU5F1-chr6-31164637-G-A-synonymous:variant	0.929293	175.02
1	POU5F1	CGTAATGAC.GTAACAGTC	POU5F1-chr6-31164637-G-A-synonymous:variant	0.721068	260.26
1	POU5F1	CGTAATGAC.GTTAGAGAC	POU5F1-chr6-31164637-G-A-synonymous:variant	0.841463	290.102
1	POU5F1	CGTAATGAC.GTTCACTCC	POU5F1-chr6-31164637-G-A-synonymous:variant	0.779468	300.752
1	POU5F1	CGTACACAC.CATGACGTT	POU5F1-chr6-31164637-G-A-synonymous:variant	0.926471	191.818
1	POU5F1	CGTACATCT.AATGCAGCG	POU5F1-chr6-31164637-G-A-synonymous:variant	0.918033	169.361
1	POU5F1	CGTACATCT.ACGATGACC	POU5F1-chr6-31164637-G-A-synonymous:variant	0.930502	187.7
1	POU5F1	CGTACATCT.CAAGCGCAT	POU5F1-chr6-31164637-G-A-synonymous:variant	0.881757	265.505
1	POU5F1	CGTACATCT.GAAGTGTGA	POU5F1-chr6-31164637-G-A-synonymous:variant	0.907843	82.6613
1	POU5F1	CGTACATCT.TTGGACTTC	POU5F1-chr6-31164637-G-A-synonymous:variant	0.832797	149.724
1	POU5F1	CGTATCGAA.ACCACGGAT	POU5F1-chr6-31164637-G-A-synonymous:variant	0.920886	301.214
1	POU5F1	CGTATCGAA.AGTGTCTCT	POU5F1-chr6-31164637-G-A-synonymous:variant	0.835616	431.894
1	POU5F1	CGTATCGAA.CCTTGTTGC	POU5F1-chr6-31164637-G-A-synonymous:variant	0.824219	349.65
1	POU5F1	CGTATTCCT.AGGATCTCA	POU5F1-chr6-31164637-G-A-synonymous:variant	0.91844	283.186
1	POU5F1	CGTATTCCT.CCGCAGCTA	POU5F1-chr6-31164637-G-A-synonymous:variant	0.814621	142.518
1	POU5F1	CGTATTCCT.CGACCTGTA	POU5F1-chr6-31164637-G-A-synonymous:variant	0.795652	116.086
1	POU5F1	CGTATTCCT.TCTTGGTAG	POU5F1-chr6-31164637-G-A-synonymous:variant	0.909091	120.643
1	POU5F1	CGTATTCCT.TGCTTACGG	POU5F1-chr6-31164637-G-A-synonymous:variant	0.854342	248.834
1	POU5F1	CGTCAGCAC.ATAATGTGG	POU5F1-chr6-31164637-G-A-synonymous:variant	0.879213	262.557
1	POU5F1	CGTCAGCAC.CGCCACCAT	POU5F1-chr6-31164637-G-A-synonymous:variant	0.836601	255.952
1	POU5F1	CGTCAGCAC.GATCCGCAC	POU5F1-chr6-31164637-G-A-synonymous:variant	0.834467	164.403
1	POU5F1	CGTCAGCAC.GCTGGTAAC	POU5F1-chr6-31164637-G-A-synonymous:variant	0.608696	388.128
1	POU5F1	CGTCAGCAC.TATGAGACC	POU5F1-chr6-31164637-G-A-synonymous:variant	0.497297	268.817
1	POU5F1	CGTCATGGA.AACGGTAGC	POU5F1-chr6-31164637-G-A-synonymous:variant	0.868263	243.577
1	POU5F1	CGTCATGGA.AGCCTCGCA	POU5F1-chr6-31164637-G-A-synonymous:variant	0.878116	215.934
1	POU5F1	CGTCATGGA.AGTCAGTTG	POU5F1-chr6-31164637-G-A-synonymous:variant	0.851064	147.667
1	POU5F1	CGTCATGGA.GATAAGCTG	POU5F1-chr6-31164637-G-A-synonymous:variant	0.878187	236.928
1	POU5F1	CGTCATGGA.TCGGACAGT	POU5F1-chr6-31164637-G-A-synonymous:variant	0.826325	233.347
1	POU5F1	CGTCATGGA.TGCTCAGCG	POU5F1-chr6-31164637-G-A-synonymous:variant	0.860544	165.289
1	POU5F1	CGTCGTCAA.CCAGGAGTT	POU5F1-chr6-31164637-G-A-synonymous:variant	0.826087	161.204
1	POU5F1	CGTCTGCTG.CGTATAGCG	POU5F1-chr6-31164637-G-A-synonymous:variant	0.794444	204.082
1	POU5F1	CGTCTGCTG.CTGGTAATC	POU5F1-chr6-31164637-G-A-synonymous:variant	0.839572	258.648
1	POU5F1	CGTCTGTCC.AGGTGTACA	POU5F1-chr6-31164637-G-A-synonymous:variant	0.928058	136.842
1	POU5F1	CGTGACCAG.AGCTGCACT	POU5F1-chr6-31164637-G-A-synonymous:variant	0.837778	238.766
1	POU5F1	CGTGACCAG.CAACGATCG	POU5F1-chr6-31164637-G-A-synonymous:variant	0.771186	291.829
1	POU5F1	CGTGAGACT.ATCATAGAC	POU5F1-chr6-31164637-G-A-synonymous:variant	0.911475	208.488
1	POU5F1	CGTGAGACT.ATGGAGAGT	POU5F1-chr6-31164637-G-A-synonymous:variant	0.866267	223.244
1	POU5F1	CGTGAGACT.CACTCACTA	POU5F1-chr6-31164637-G-A-synonymous:variant	0.910755	178.571
1	POU5F1	CGTGAGACT.CGACGTACG	POU5F1-chr6-31164637-G-A-synonymous:variant	0.927083	121.359
1	POU5F1	CGTGCAAGG.ATTAGCCAC	POU5F1-chr6-31164637-G-A-synonymous:variant	0.800633	218.468
1	POU5F1	CGTGCAAGG.ATTGATTGG	POU5F1-chr6-31164637-G-A-synonymous:variant	0.841727	201.511
1	POU5F1	CGTGCAAGG.CTCTACGCA	POU5F1-chr6-31164637-G-A-synonymous:variant	0.892216	209.482
1	POU5F1	CGTGCAAGG.TAAGGTCCG	POU5F1-chr6-31164637-G-A-synonymous:variant	0.911469	174.204
1	POU5F1	CGTGCAAGG.TGTCCATAG	POU5F1-chr6-31164637-G-A-synonymous:variant	0.816514	144.33
1	POU5F1	CGTGCAAGG.TGTGCCATG	POU5F1-chr6-31164637-G-A-synonymous:variant	0.882212	146.809
1	POU5F1	CGTGCTTGA.AAGCAGCAT	POU5F1-chr6-31164637-G-A-synonymous:variant	0.826331	183.323
1	POU5F1	CGTGCTTGA.AATGCAGCG	POU5F1-chr6-31164637-G-A-synonymous:variant	0.880682	177.384
1	POU5F1	CGTGCTTGA.AGACCAGCT	POU5F1-chr6-31164637-G-A-synonymous:variant	0.863429	224.924
1	POU5F1	CGTGCTTGA.ATGCTTCAG	POU5F1-chr6-31164637-G-A-synonymous:variant	0.818533	71.1744
1	POU5F1	CGTGCTTGA.CCTAAGTCT	POU5F1-chr6-31164637-G-A-synonymous:variant	0.675	201.405
1	POU5F1	CGTGCTTGA.GCTCTCCAA	POU5F1-chr6-31164637-G-A-synonymous:variant	0.912913	164.474
1	POU5F1	CGTGCTTGA.GTAAGGTCC	POU5F1-chr6-31164637-G-A-synonymous:variant	0.869091	245.399
1	POU5F1	CGTGCTTGA.GTCAATACA	POU5F1-chr6-31164637-G-A-synonymous:variant	0.793578	157.895
1	POU5F1	CGTGCTTGA.TATACGTGG	POU5F1-chr6-31164637-G-A-synonymous:variant	0.849642	125.068
1	POU5F1	CGTGGTACC.AAGCAGCAT	POU5F1-chr6-31164637-G-A-synonymous:variant	0.831683	239.257
1	POU5F1	CGTGGTACC.ACGCGACAG	POU5F1-chr6-31164637-G-A-synonymous:variant	0.868885	153.846
1	POU5F1	CGTGGTACC.ATTCCTACG	POU5F1-chr6-31164637-G-A-synonymous:variant	0.528571	115.416
1	POU5F1	CGTGGTACC.TTGATGAGT	POU5F1-chr6-31164637-G-A-synonymous:variant	0.894428	200
1	POU5F1	CGTGTATTC.ACAGTATTG	POU5F1-chr6-31164637-G-A-synonymous:variant	0.925714	134.048
1	POU5F1	CGTGTATTC.CATCGCTGG	POU5F1-chr6-31164637-G-A-synonymous:variant	0.835206	275.229
1	POU5F1	CGTGTATTC.GAGAACAGG	POU5F1-chr6-31164637-G-A-synonymous:variant	0.911765	35.3357
1	POU5F1	CGTGTATTC.GTACGTCTA	POU5F1-chr6-31164637-G-A-synonymous:variant	0.868794	168.856
1	POU5F1	CGTGTATTC.TGGTGGTAA	POU5F1-chr6-31164637-G-A-synonymous:variant	0.885714	110.803
1	POU5F1	CGTGTCCGA.ATAAGACAG	POU5F1-chr6-31164637-G-A-synonymous:variant	0.810345	185.567
1	POU5F1	CGTGTCCGA.ATCCAGCTG	POU5F1-chr6-31164637-G-A-synonymous:variant	0.882838	96.6543
1	POU5F1	CGTGTCCGA.TCGTAATAG	POU5F1-chr6-31164637-G-A-synonymous:variant	0.836842	103.226
1	POU5F1	CGTGTGTGG.TCTCGTATC	POU5F1-chr6-31164637-G-A-synonymous:variant	0.755627	173.461
1	POU5F1	CGTTAATGG.ATTCGCTTA	POU5F1-chr6-31164637-G-A-synonymous:variant	0.901437	139.912
1	POU5F1	CGTTAATGG.CCGGTGGTT	POU5F1-chr6-31164637-G-A-synonymous:variant	0.879808	139.252
1	POU5F1	CGTTACACC.ATGTCCTCC	POU5F1-chr6-31164637-G-A-synonymous:variant	0.891525	183.639
1	POU5F1	CGTTACACC.GATCGTTGA	POU5F1-chr6-31164637-G-A-synonymous:variant	0.791506	174.051
1	POU5F1	CGTTCCATT.ACATTGACA	POU5F1-chr6-31164637-G-A-synonymous:variant	0.911854	160.858
1	POU5F1	CGTTCCATT.ACCGACGGT	POU5F1-chr6-31164637-G-A-synonymous:variant	0.921488	218.509
1	POU5F1	CGTTCCATT.GCTAGCTCC	POU5F1-chr6-31164637-G-A-synonymous:variant	0.8	175.439
1	POU5F1	CGTTCGTAC.AGTTCAACC	POU5F1-chr6-31164637-G-A-synonymous:variant	0.893333	170.732
1	POU5F1	CGTTCGTAC.CCTATTCAA	POU5F1-chr6-31164637-G-A-synonymous:variant	0.867949	53.9374
1	POU5F1	CGTTCGTAC.GATCCGCAC	POU5F1-chr6-31164637-G-A-synonymous:variant	0.862579	157.429
1	POU5F1	CGTTGATCC.CATCGAAGC	POU5F1-chr6-31164637-G-A-synonymous:variant	0.888525	206.943
1	POU5F1	CGTTGATCC.GATTAGTGT	POU5F1-chr6-31164637-G-A-synonymous:variant	0.812081	342.377
1	POU5F1	CGTTGATCC.GTGATGTGC	POU5F1-chr6-31164637-G-A-synonymous:variant	0.804699	242.317
1	POU5F1	CGTTGATCC.TATCTAGGT	POU5F1-chr6-31164637-G-A-synonymous:variant	0.335106	296.053
1	POU5F1	CTAACACTG.CGATTGAAC	POU5F1-chr6-31164637-G-A-synonymous:variant	0.772926	206.186
1	POU5F1	CTAACACTG.CTCAGTGAT	POU5F1-chr6-31164637-G-A-synonymous:variant	0.54007	427.907
1	POU5F1	CTAACACTG.GTAGCATAC	POU5F1-chr6-31164637-G-A-synonymous:variant	0.878049	196.672
1	POU5F1	CTAACACTG.TTCCAGATT	POU5F1-chr6-31164637-G-A-synonymous:variant	0.888247	181.862
1	POU5F1	CTAACCGGT.ACCTAGCAC	POU5F1-chr6-31164637-G-A-synonymous:variant	0.898734	228.471
1	POU5F1	CTAACCGGT.GGATGCGAA	POU5F1-chr6-31164637-G-A-synonymous:variant	0.737903	136.986
1	POU5F1	CTAATACGC.ATTATGCAG	POU5F1-chr6-31164637-G-A-synonymous:variant	0.813596	218.75
1	POU5F1	CTAATACGC.CCGAAGCGT	POU5F1-chr6-31164637-G-A-synonymous:variant	0.835031	215.418
1	POU5F1	CTAATACGC.CCTCATAAC	POU5F1-chr6-31164637-G-A-synonymous:variant	0.896491	147.401
1	POU5F1	CTAATACGC.TAGTGATCC	POU5F1-chr6-31164637-G-A-synonymous:variant	0.742217	216.632
1	POU5F1	CTAATACGC.TTAGATCGG	POU5F1-chr6-31164637-G-A-synonymous:variant	0.872596	128.913
1	POU5F1	CTACCTGCG.AGCAGACAA	POU5F1-chr6-31164637-G-A-synonymous:variant	0.741935	232.558
1	POU5F1	CTACCTGCG.CGTACATCT	POU5F1-chr6-31164637-G-A-synonymous:variant	0.806931	265.413
1	POU5F1	CTACCTGCG.TACCAGCCA	POU5F1-chr6-31164637-G-A-synonymous:variant	0.755102	191.083
1	POU5F1	CTACCTGCG.TCCGGAGCT	POU5F1-chr6-31164637-G-A-synonymous:variant	0.834356	336.449
1	POU5F1	CTACGAGAA.CAGCTTACC	POU5F1-chr6-31164637-G-A-synonymous:variant	0.741818	232.198
1	POU5F1	CTACGAGAA.CGTCTGCTG	POU5F1-chr6-31164637-G-A-synonymous:variant	0.858586	156.96
1	POU5F1	CTACGAGAA.TGTGTAGAG	POU5F1-chr6-31164637-G-A-synonymous:variant	0.837288	108.161
1	POU5F1	CTACGGTAT.AAGACGAAG	POU5F1-chr6-31164637-G-A-synonymous:variant	0.856502	96.0699
1	POU5F1	CTACGGTAT.TAGGAGCTA	POU5F1-chr6-31164637-G-A-synonymous:variant	0.875	274.914
1	POU5F1	CTACGGTAT.TTCGTGATG	POU5F1-chr6-31164637-G-A-synonymous:variant	0.901734	149.44
1	POU5F1	CTACGTTGG.TGCCGCTAC	POU5F1-chr6-31164637-G-A-synonymous:variant	0.851064	316.092
1	POU5F1	CTACTGTCA.GTCCTAGTT	POU5F1-chr6-31164637-G-A-synonymous:variant	0.791209	460.177
1	POU5F1	CTACTGTCA.GTTACTACT	POU5F1-chr6-31164637-G-A-synonymous:variant	0.865306	467.706
1	POU5F1	CTACTGTCA.TTACCTCTC	POU5F1-chr6-31164637-G-A-synonymous:variant	0.927171	185.972
1	POU5F1	CTAGACATG.TTCTGGTGC	POU5F1-chr6-31164637-G-A-synonymous:variant	0.915344	218.3
1	POU5F1	CTAGGTACT.ATCACCGCA	POU5F1-chr6-31164637-G-A-synonymous:variant	0.920746	178.704
1	POU5F1	CTAGTATAG.CTACGAGAA	POU5F1-chr6-31164637-G-A-synonymous:variant	0.76834	158.73
1	POU5F1	CTAGTATAG.GCCACGAGT	POU5F1-chr6-31164637-G-A-synonymous:variant	0.783854	151.298
1	POU5F1	CTAGTATAG.GCCGTTGTT	POU5F1-chr6-31164637-G-A-synonymous:variant	0.903346	265.06
1	POU5F1	CTAGTATAG.GGATACCTA	POU5F1-chr6-31164637-G-A-synonymous:variant	0.867052	217.391
1	POU5F1	CTAGTCGTC.ACTCCTGAG	POU5F1-chr6-31164637-G-A-synonymous:variant	0.762431	125.786
1	POU5F1	CTAGTCGTC.CCTGCGTTA	POU5F1-chr6-31164637-G-A-synonymous:variant	0.8	202.02
1	POU5F1	CTAGTCGTC.CGGTCGACA	POU5F1-chr6-31164637-G-A-synonymous:variant	0.860158	73.9958
1	POU5F1	CTAGTGCTG.AACAATGCA	POU5F1-chr6-31164637-G-A-synonymous:variant	0.881974	99.2556
1	POU5F1	CTAGTGCTG.AGGTATTCC	POU5F1-chr6-31164637-G-A-synonymous:variant	0.710526	143.541
1	POU5F1	CTAGTGCTG.GCTTCACTC	POU5F1-chr6-31164637-G-A-synonymous:variant	0.868613	78.2779
1	POU5F1	CTAGTGCTG.TATTGACTG	POU5F1-chr6-31164637-G-A-synonymous:variant	0.896774	124.138
1	POU5F1	CTAGTGCTG.TTACTTACG	POU5F1-chr6-31164637-G-A-synonymous:variant	0.87037	331.808
1	POU5F1	CTAGTTCCA.GAACCAGTT	POU5F1-chr6-31164637-G-A-synonymous:variant	0.926941	223.487
1	POU5F1	CTAGTTCCA.TGGAGAACC	POU5F1-chr6-31164637-G-A-synonymous:variant	0.751773	371.429
1	POU5F1	CTATACTAG.CCATACGAT	POU5F1-chr6-31164637-G-A-synonymous:variant	0.875264	181.443
1	POU5F1	CTATACTAG.CCGATACCG	POU5F1-chr6-31164637-G-A-synonymous:variant	0.875472	328.467
1	POU5F1	CTATACTAG.TGTCATAGC	POU5F1-chr6-31164637-G-A-synonymous:variant	0.849541	230.331
1	POU5F1	CTATACTAG.TGTCCATAG	POU5F1-chr6-31164637-G-A-synonymous:variant	0.824047	138.504
1	POU5F1	CTATAGCTC.CGGTCGACA	POU5F1-chr6-31164637-G-A-synonymous:variant	0.815249	235.732
1	POU5F1	CTATAGCTC.CGTTCCATT	POU5F1-chr6-31164637-G-A-synonymous:variant	0.856269	236.471
1	POU5F1	CTATAGCTC.GGACGAGCA	POU5F1-chr6-31164637-G-A-synonymous:variant	0.858859	131.004
1	POU5F1	CTATAGCTC.GGATCGTTC	POU5F1-chr6-31164637-G-A-synonymous:variant	0.717172	375.94
1	POU5F1	CTATCTTGA.ATTCGAAGA	POU5F1-chr6-31164637-G-A-synonymous:variant	0.906417	240.964
1	POU5F1	CTATCTTGA.CTGCTTAGG	POU5F1-chr6-31164637-G-A-synonymous:variant	0.926357	169.993
1	POU5F1	CTATCTTGA.GTCTGACGT	POU5F1-chr6-31164637-G-A-synonymous:variant	0.89434	240.444
1	POU5F1	CTATCTTGA.TAGAGACTA	POU5F1-chr6-31164637-G-A-synonymous:variant	0.803859	203.046
1	POU5F1	CTATCTTGA.TAGGAGCTA	POU5F1-chr6-31164637-G-A-synonymous:variant	0.922414	124.118
1	POU5F1	CTATCTTGA.TGCTCAGCG	POU5F1-chr6-31164637-G-A-synonymous:variant	0.901274	195.531
1	POU5F1	CTATTAAGG.CACGGAAGT	POU5F1-chr6-31164637-G-A-synonymous:variant	0.884393	236.917
1	POU5F1	CTATTAAGG.TTCCTTGAC	POU5F1-chr6-31164637-G-A-synonymous:variant	0.758017	198.02
1	POU5F1	CTATTCCGT.CAGTAATGT	POU5F1-chr6-31164637-G-A-synonymous:variant	0.875362	220.811
1	POU5F1	CTATTCCGT.CATGGTCGA	POU5F1-chr6-31164637-G-A-synonymous:variant	0.865625	127.094
1	POU5F1	CTATTCCGT.TAACACATC	POU5F1-chr6-31164637-G-A-synonymous:variant	0.846154	307.692
1	POU5F1	CTCAGCTGG.CACGACTCA	POU5F1-chr6-31164637-G-A-synonymous:variant	0.834711	186.916
1	POU5F1	CTCAGGTAC.AACGCATTG	POU5F1-chr6-31164637-G-A-synonymous:variant	0.887805	80
1	POU5F1	CTCAGGTAC.ACCATTCAC	POU5F1-chr6-31164637-G-A-synonymous:variant	0.915493	201.465
1	POU5F1	CTCAGGTAC.CACCTAGCG	POU5F1-chr6-31164637-G-A-synonymous:variant	0.679245	305.344
1	POU5F1	CTCAGGTAC.CAGCTGGAG	POU5F1-chr6-31164637-G-A-synonymous:variant	0.357143	195.122
1	POU5F1	CTCAGTGAT.AGAGAGTGG	POU5F1-chr6-31164637-G-A-synonymous:variant	0.792793	299.824
1	POU5F1	CTCAGTGAT.ATTGACACG	POU5F1-chr6-31164637-G-A-synonymous:variant	0.823529	275.15
1	POU5F1	CTCAGTGAT.CATCCTCTC	POU5F1-chr6-31164637-G-A-synonymous:variant	0.897351	219.114
1	POU5F1	CTCATGCCA.GCGCTACCT	POU5F1-chr6-31164637-G-A-synonymous:variant	0.478873	113.469
1	POU5F1	CTCATTAGT.CCTCGGTCA	POU5F1-chr6-31164637-G-A-synonymous:variant	0.847059	76.6284
1	POU5F1	CTCATTAGT.CGGTGTTAC	POU5F1-chr6-31164637-G-A-synonymous:variant	0.514706	232.019
1	POU5F1	CTCATTAGT.TATACGTGG	POU5F1-chr6-31164637-G-A-synonymous:variant	0.912903	98.2962
1	POU5F1	CTCATTAGT.TATCACCTG	POU5F1-chr6-31164637-G-A-synonymous:variant	0.883146	170.352
1	POU5F1	CTCATTAGT.TCTGCGCTG	POU5F1-chr6-31164637-G-A-synonymous:variant	0.70297	362.319
1	POU5F1	CTCCACGTC.CCTTGCTTG	POU5F1-chr6-31164637-G-A-synonymous:variant	0.91619	133.705
1	POU5F1	CTCCACGTC.GTGAGGACG	POU5F1-chr6-31164637-G-A-synonymous:variant	0.808252	142.14
1	POU5F1	CTCCACGTC.TAAGCACTA	POU5F1-chr6-31164637-G-A-synonymous:variant	0.886463	246.914
1	POU5F1	CTCCAGCGT.AGTGACGAT	POU5F1-chr6-31164637-G-A-synonymous:variant	0.857664	276.226
1	POU5F1	CTCCGCATT.ACTAAGTTC	POU5F1-chr6-31164637-G-A-synonymous:variant	0.875	210.748
1	POU5F1	CTCCGCATT.CTTGTAACG	POU5F1-chr6-31164637-G-A-synonymous:variant	0.897574	167.286
1	POU5F1	CTCCGCATT.GAGACGATC	POU5F1-chr6-31164637-G-A-synonymous:variant	0.831034	203.632
1	POU5F1	CTCCGCATT.GATTCTCGG	POU5F1-chr6-31164637-G-A-synonymous:variant	0.897541	132.058
[truncated: 3,382 more rows]

## Sheet: Fig3_S8_b
ID_Geno	cell	POU5F1	ID_legend
1 1 0 0 1 0 0 1 0 0 1 1 0 0	AACAACCTA.GATTATGCG	183.406	POU5F1-chr6-31164653-G-A-missense:variant|POU5F1-chr6-31164643-A-T-synonymous:variant|POU5F1-chr6-31164642-CA-C-frameshift:variant|POU5F1-chr6-31164637-G-A-synonymous:variant|POU5F1-chr6-31164635-A-G-missense:variant|POU5F1-chr6-31164632-G-A-missense:variant|POU5F1-chr6-31164628-A-G-synonymous:variant|POU5F1-chr6-31164575-C-T-3:prime:UTR:variant|POU5F1-chr6-31164566-TC-T-3:prime:UTR:variant|POU5F…
0 0 0 0 0 0 0 0 0 0 2 0 0 0	AACAACCTA.GTGAATGCC	387.036	POU5F1-chr6-31164653-G-A-missense:variant|POU5F1-chr6-31164643-A-T-synonymous:variant|POU5F1-chr6-31164642-CA-C-frameshift:variant|POU5F1-chr6-31164637-G-A-synonymous:variant|POU5F1-chr6-31164635-A-G-missense:variant|POU5F1-chr6-31164632-G-A-missense:variant|POU5F1-chr6-31164628-A-G-synonymous:variant|POU5F1-chr6-31164575-C-T-3:prime:UTR:variant|POU5F1-chr6-31164566-TC-T-3:prime:UTR:variant|POU5F…
0 1 0 0 1 0 0 0 0 0 1 0 0 0	AACAACCTA.TGCAACTCT	177.552	POU5F1-chr6-31164653-G-A-missense:variant|POU5F1-chr6-31164643-A-T-synonymous:variant|POU5F1-chr6-31164642-CA-C-frameshift:variant|POU5F1-chr6-31164637-G-A-synonymous:variant|POU5F1-chr6-31164635-A-G-missense:variant|POU5F1-chr6-31164632-G-A-missense:variant|POU5F1-chr6-31164628-A-G-synonymous:variant|POU5F1-chr6-31164575-C-T-3:prime:UTR:variant|POU5F1-chr6-31164566-TC-T-3:prime:UTR:variant|POU5F…
1 1 0 0 1 0 0 1 0 0 1 1 0 0	AACAACTGG.ATCATAGAC	209.524	POU5F1-chr6-31164653-G-A-missense:variant|POU5F1-chr6-31164643-A-T-synonymous:variant|POU5F1-chr6-31164642-CA-C-frameshift:variant|POU5F1-chr6-31164637-G-A-synonymous:variant|POU5F1-chr6-31164635-A-G-missense:variant|POU5F1-chr6-31164632-G-A-missense:variant|POU5F1-chr6-31164628-A-G-synonymous:variant|POU5F1-chr6-31164575-C-T-3:prime:UTR:variant|POU5F1-chr6-31164566-TC-T-3:prime:UTR:variant|POU5F…
1 1 0 0 1 0 0 1 0 0 1 1 0 0	AACAACTGG.ATGAACTAG	100.503	POU5F1-chr6-31164653-G-A-missense:variant|POU5F1-chr6-31164643-A-T-synonymous:variant|POU5F1-chr6-31164642-CA-C-frameshift:variant|POU5F1-chr6-31164637-G-A-synonymous:variant|POU5F1-chr6-31164635-A-G-missense:variant|POU5F1-chr6-31164632-G-A-missense:variant|POU5F1-chr6-31164628-A-G-synonymous:variant|POU5F1-chr6-31164575-C-T-3:prime:UTR:variant|POU5F1-chr6-31164566-TC-T-3:prime:UTR:variant|POU5F…
1 1 0 1 1 0 0 1 0 0 1 1 0 0	AACAATGCA.ACTTCTTGG	248.366	POU5F1-chr6-31164653-G-A-missense:variant|POU5F1-chr6-31164643-A-T-synonymous:variant|POU5F1-chr6-31164642-CA-C-frameshift:variant|POU5F1-chr6-31164637-G-A-synonymous:variant|POU5F1-chr6-31164635-A-G-missense:variant|POU5F1-chr6-31164632-G-A-missense:variant|POU5F1-chr6-31164628-A-G-synonymous:variant|POU5F1-chr6-31164575-C-T-3:prime:UTR:variant|POU5F1-chr6-31164566-TC-T-3:prime:UTR:variant|POU5F…
0 1 0 0 0 0 0 0 0 0 2 0 0 0	AACACACTC.ACCTGCAGA	131.956	POU5F1-chr6-31164653-G-A-missense:variant|POU5F1-chr6-31164643-A-T-synonymous:variant|POU5F1-chr6-31164642-CA-C-frameshift:variant|POU5F1-chr6-31164637-G-A-synonymous:variant|POU5F1-chr6-31164635-A-G-missense:variant|POU5F1-chr6-31164632-G-A-missense:variant|POU5F1-chr6-31164628-A-G-synonymous:variant|POU5F1-chr6-31164575-C-T-3:prime:UTR:variant|POU5F1-chr6-31164566-TC-T-3:prime:UTR:variant|POU5F…
0 1 0 0 1 0 0 0 0 0 1 0 0 0	AACACACTC.ATCGTAGTG	318.396	POU5F1-chr6-31164653-G-A-missense:variant|POU5F1-chr6-31164643-A-T-synonymous:variant|POU5F1-chr6-31164642-CA-C-frameshift:variant|POU5F1-chr6-31164637-G-A-synonymous:variant|POU5F1-chr6-31164635-A-G-missense:variant|POU5F1-chr6-31164632-G-A-missense:variant|POU5F1-chr6-31164628-A-G-synonymous:variant|POU5F1-chr6-31164575-C-T-3:prime:UTR:variant|POU5F1-chr6-31164566-TC-T-3:prime:UTR:variant|POU5F…
0 1 0 0 1 0 0 0 0 0 1 0 0 0	AACACACTC.CATGCCAGT	223.951	POU5F1-chr6-31164653-G-A-missense:variant|POU5F1-chr6-31164643-A-T-synonymous:variant|POU5F1-chr6-31164642-CA-C-frameshift:variant|POU5F1-chr6-31164637-G-A-synonymous:variant|POU5F1-chr6-31164635-A-G-missense:variant|POU5F1-chr6-31164632-G-A-missense:variant|POU5F1-chr6-31164628-A-G-synonymous:variant|POU5F1-chr6-31164575-C-T-3:prime:UTR:variant|POU5F1-chr6-31164566-TC-T-3:prime:UTR:variant|POU5F…
0 1 0 1 1 0 0 0 0 0 1 0 0 0	AACACACTC.GGTCTCATG	267.229	POU5F1-chr6-31164653-G-A-missense:variant|POU5F1-chr6-31164643-A-T-synonymous:variant|POU5F1-chr6-31164642-CA-C-frameshift:variant|POU5F1-chr6-31164637-G-A-synonymous:variant|POU5F1-chr6-31164635-A-G-missense:variant|POU5F1-chr6-31164632-G-A-missense:variant|POU5F1-chr6-31164628-A-G-synonymous:variant|POU5F1-chr6-31164575-C-T-3:prime:UTR:variant|POU5F1-chr6-31164566-TC-T-3:prime:UTR:variant|POU5F…
1 1 0 0 1 0 0 1 0 0 1 1 0 0	AACAGCAGT.AGAAGTCCT	149.961	POU5F1-chr6-31164653-G-A-missense:variant|POU5F1-chr6-31164643-A-T-synonymous:variant|POU5F1-chr6-31164642-CA-C-frameshift:variant|POU5F1-chr6-31164637-G-A-synonymous:variant|POU5F1-chr6-31164635-A-G-missense:variant|POU5F1-chr6-31164632-G-A-missense:variant|POU5F1-chr6-31164628-A-G-synonymous:variant|POU5F1-chr6-31164575-C-T-3:prime:UTR:variant|POU5F1-chr6-31164566-TC-T-3:prime:UTR:variant|POU5F…
0 1 0 0 1 0 0 0 0 0 1 0 0 0	AACAGCAGT.ATATGCAGC	188.679	POU5F1-chr6-31164653-G-A-missense:variant|POU5F1-chr6-31164643-A-T-synonymous:variant|POU5F1-chr6-31164642-CA-C-frameshift:variant|POU5F1-chr6-31164637-G-A-synonymous:variant|POU5F1-chr6-31164635-A-G-missense:variant|POU5F1-chr6-31164632-G-A-missense:variant|POU5F1-chr6-31164628-A-G-synonymous:variant|POU5F1-chr6-31164575-C-T-3:prime:UTR:variant|POU5F1-chr6-31164566-TC-T-3:prime:UTR:variant|POU5F…
1 1 0 0 1 0 0 1 0 0 1 1 0 0	AACCATGGT.AACGATGAC	481.651	POU5F1-chr6-31164653-G-A-missense:variant|POU5F1-chr6-31164643-A-T-synonymous:variant|POU5F1-chr6-31164642-CA-C-frameshift:variant|POU5F1-chr6-31164637-G-A-synonymous:variant|POU5F1-chr6-31164635-A-G-missense:variant|POU5F1-chr6-31164632-G-A-missense:variant|POU5F1-chr6-31164628-A-G-synonymous:variant|POU5F1-chr6-31164575-C-T-3:prime:UTR:variant|POU5F1-chr6-31164566-TC-T-3:prime:UTR:variant|POU5F…
1 1 0 0 1 0 0 1 0 0 1 1 0 0	AACCATGGT.ACCTAGTTA	239.1	POU5F1-chr6-31164653-G-A-missense:variant|POU5F1-chr6-31164643-A-T-synonymous:variant|POU5F1-chr6-31164642-CA-C-frameshift:variant|POU5F1-chr6-31164637-G-A-synonymous:variant|POU5F1-chr6-31164635-A-G-missense:variant|POU5F1-chr6-31164632-G-A-missense:variant|POU5F1-chr6-31164628-A-G-synonymous:variant|POU5F1-chr6-31164575-C-T-3:prime:UTR:variant|POU5F1-chr6-31164566-TC-T-3:prime:UTR:variant|POU5F…
0 1 0 0 1 0 0 0 0 0 1 0 0 0	AACCATGGT.ACTTCAGTA	167.754	POU5F1-chr6-31164653-G-A-missense:variant|POU5F1-chr6-31164643-A-T-synonymous:variant|POU5F1-chr6-31164642-CA-C-frameshift:variant|POU5F1-chr6-31164637-G-A-synonymous:variant|POU5F1-chr6-31164635-A-G-missense:variant|POU5F1-chr6-31164632-G-A-missense:variant|POU5F1-chr6-31164628-A-G-synonymous:variant|POU5F1-chr6-31164575-C-T-3:prime:UTR:variant|POU5F1-chr6-31164566-TC-T-3:prime:UTR:variant|POU5F…
0 0 0 0 0 0 0 0 0 0 2 0 0 0	AACCATGGT.TCAAGGAGT	410.628	POU5F1-chr6-31164653-G-A-missense:variant|POU5F1-chr6-31164643-A-T-synonymous:variant|POU5F1-chr6-31164642-CA-C-frameshift:variant|POU5F1-chr6-31164637-G-A-synonymous:variant|POU5F1-chr6-31164635-A-G-missense:variant|POU5F1-chr6-31164632-G-A-missense:variant|POU5F1-chr6-31164628-A-G-synonymous:variant|POU5F1-chr6-31164575-C-T-3:prime:UTR:variant|POU5F1-chr6-31164566-TC-T-3:prime:UTR:variant|POU5F…
0 1 0 0 1 0 0 0 0 0 1 0 0 0	AACCATGGT.TCGATTCAG	63.6943	POU5F1-chr6-31164653-G-A-missense:variant|POU5F1-chr6-31164643-A-T-synonymous:variant|POU5F1-chr6-31164642-CA-C-frameshift:variant|POU5F1-chr6-31164637-G-A-synonymous:variant|POU5F1-chr6-31164635-A-G-missense:variant|POU5F1-chr6-31164632-G-A-missense:variant|POU5F1-chr6-31164628-A-G-synonymous:variant|POU5F1-chr6-31164575-C-T-3:prime:UTR:variant|POU5F1-chr6-31164566-TC-T-3:prime:UTR:variant|POU5F…
0 1 0 0 1 0 0 0 0 0 1 0 0 0	AACCGCTGA.ACGTACTGC	34.1297	POU5F1-chr6-31164653-G-A-missense:variant|POU5F1-chr6-31164643-A-T-synonymous:variant|POU5F1-chr6-31164642-CA-C-frameshift:variant|POU5F1-chr6-31164637-G-A-synonymous:variant|POU5F1-chr6-31164635-A-G-missense:variant|POU5F1-chr6-31164632-G-A-missense:variant|POU5F1-chr6-31164628-A-G-synonymous:variant|POU5F1-chr6-31164575-C-T-3:prime:UTR:variant|POU5F1-chr6-31164566-TC-T-3:prime:UTR:variant|POU5F…
1 1 0 0 1 0 0 1 0 0 1 1 0 0	AACCGCTGA.GGTACTTCC	123.203	POU5F1-chr6-31164653-G-A-missense:variant|POU5F1-chr6-31164643-A-T-synonymous:variant|POU5F1-chr6-31164642-CA-C-frameshift:variant|POU5F1-chr6-31164637-G-A-synonymous:variant|POU5F1-chr6-31164635-A-G-missense:variant|POU5F1-chr6-31164632-G-A-missense:variant|POU5F1-chr6-31164628-A-G-synonymous:variant|POU5F1-chr6-31164575-C-T-3:prime:UTR:variant|POU5F1-chr6-31164566-TC-T-3:prime:UTR:variant|POU5F…
0 1 0 0 1 0 0 0 0 0 1 0 0 0	AACCGTGAG.ACTCCTGAG	76.6284	POU5F1-chr6-31164653-G-A-missense:variant|POU5F1-chr6-31164643-A-T-synonymous:variant|POU5F1-chr6-31164642-CA-C-frameshift:variant|POU5F1-chr6-31164637-G-A-synonymous:variant|POU5F1-chr6-31164635-A-G-missense:variant|POU5F1-chr6-31164632-G-A-missense:variant|POU5F1-chr6-31164628-A-G-synonymous:variant|POU5F1-chr6-31164575-C-T-3:prime:UTR:variant|POU5F1-chr6-31164566-TC-T-3:prime:UTR:variant|POU5F…
0 1 0 0 1 0 0 0 0 0 1 0 0 0	AACGAGAAT.TATAGTGCG	287.356	POU5F1-chr6-31164653-G-A-missense:variant|POU5F1-chr6-31164643-A-T-synonymous:variant|POU5F1-chr6-31164642-CA-C-frameshift:variant|POU5F1-chr6-31164637-G-A-synonymous:variant|POU5F1-chr6-31164635-A-G-missense:variant|POU5F1-chr6-31164632-G-A-missense:variant|POU5F1-chr6-31164628-A-G-synonymous:variant|POU5F1-chr6-31164575-C-T-3:prime:UTR:variant|POU5F1-chr6-31164566-TC-T-3:prime:UTR:variant|POU5F…
0 1 0 0 1 1 1 0 1 0 1 0 1 1	AACGAGGTG.ACTATCCTG	132.827	POU5F1-chr6-31164653-G-A-missense:variant|POU5F1-chr6-31164643-A-T-synonymous:variant|POU5F1-chr6-31164642-CA-C-frameshift:variant|POU5F1-chr6-31164637-G-A-synonymous:variant|POU5F1-chr6-31164635-A-G-missense:variant|POU5F1-chr6-31164632-G-A-missense:variant|POU5F1-chr6-31164628-A-G-synonymous:variant|POU5F1-chr6-31164575-C-T-3:prime:UTR:variant|POU5F1-chr6-31164566-TC-T-3:prime:UTR:variant|POU5F…
0 1 0 0 1 0 0 1 0 0 1 0 0 0	AACGAGGTG.CAATGCATT	309.773	POU5F1-chr6-31164653-G-A-missense:variant|POU5F1-chr6-31164643-A-T-synonymous:variant|POU5F1-chr6-31164642-CA-C-frameshift:variant|POU5F1-chr6-31164637-G-A-synonymous:variant|POU5F1-chr6-31164635-A-G-missense:variant|POU5F1-chr6-31164632-G-A-missense:variant|POU5F1-chr6-31164628-A-G-synonymous:variant|POU5F1-chr6-31164575-C-T-3:prime:UTR:variant|POU5F1-chr6-31164566-TC-T-3:prime:UTR:variant|POU5F…
0 0 0 0 0 0 0 0 0 0 2 0 0 0	AACGAGGTG.CCTGACCTC	234.858	POU5F1-chr6-31164653-G-A-missense:variant|POU5F1-chr6-31164643-A-T-synonymous:variant|POU5F1-chr6-31164642-CA-C-frameshift:variant|POU5F1-chr6-31164637-G-A-synonymous:variant|POU5F1-chr6-31164635-A-G-missense:variant|POU5F1-chr6-31164632-G-A-missense:variant|POU5F1-chr6-31164628-A-G-synonymous:variant|POU5F1-chr6-31164575-C-T-3:prime:UTR:variant|POU5F1-chr6-31164566-TC-T-3:prime:UTR:variant|POU5F…
0 1 0 0 1 0 0 0 0 0 1 0 0 0	AACGAGGTG.TCGGAACGA	143.198	POU5F1-chr6-31164653-G-A-missense:variant|POU5F1-chr6-31164643-A-T-synonymous:variant|POU5F1-chr6-31164642-CA-C-frameshift:variant|POU5F1-chr6-31164637-G-A-synonymous:variant|POU5F1-chr6-31164635-A-G-missense:variant|POU5F1-chr6-31164632-G-A-missense:variant|POU5F1-chr6-31164628-A-G-synonymous:variant|POU5F1-chr6-31164575-C-T-3:prime:UTR:variant|POU5F1-chr6-31164566-TC-T-3:prime:UTR:variant|POU5F…
0 1 0 0 0 0 0 0 0 0 1 0 0 0	AACGATGAC.TCGACGTTG	430.108	POU5F1-chr6-31164653-G-A-missense:variant|POU5F1-chr6-31164643-A-T-synonymous:variant|POU5F1-chr6-31164642-CA-C-frameshift:variant|POU5F1-chr6-31164637-G-A-synonymous:variant|POU5F1-chr6-31164635-A-G-missense:variant|POU5F1-chr6-31164632-G-A-missense:variant|POU5F1-chr6-31164628-A-G-synonymous:variant|POU5F1-chr6-31164575-C-T-3:prime:UTR:variant|POU5F1-chr6-31164566-TC-T-3:prime:UTR:variant|POU5F…
0 1 0 0 1 0 0 0 0 0 1 0 0 0	AACGCATTG.CGCTGTAGT	181.918	POU5F1-chr6-31164653-G-A-missense:variant|POU5F1-chr6-31164643-A-T-synonymous:variant|POU5F1-chr6-31164642-CA-C-frameshift:variant|POU5F1-chr6-31164637-G-A-synonymous:variant|POU5F1-chr6-31164635-A-G-missense:variant|POU5F1-chr6-31164632-G-A-missense:variant|POU5F1-chr6-31164628-A-G-synonymous:variant|POU5F1-chr6-31164575-C-T-3:prime:UTR:variant|POU5F1-chr6-31164566-TC-T-3:prime:UTR:variant|POU5F…
0 1 0 0 1 0 0 0 0 0 1 0 0 0	AACGCATTG.TTATTCGAC	394.366	POU5F1-chr6-31164653-G-A-missense:variant|POU5F1-chr6-31164643-A-T-synonymous:variant|POU5F1-chr6-31164642-CA-C-frameshift:variant|POU5F1-chr6-31164637-G-A-synonymous:variant|POU5F1-chr6-31164635-A-G-missense:variant|POU5F1-chr6-31164632-G-A-missense:variant|POU5F1-chr6-31164628-A-G-synonymous:variant|POU5F1-chr6-31164575-C-T-3:prime:UTR:variant|POU5F1-chr6-31164566-TC-T-3:prime:UTR:variant|POU5F…
0 1 0 0 1 0 0 0 0 0 1 0 0 0	AACGCCTAC.CTCGTTCAC	254.47	POU5F1-chr6-31164653-G-A-missense:variant|POU5F1-chr6-31164643-A-T-synonymous:variant|POU5F1-chr6-31164642-CA-C-frameshift:variant|POU5F1-chr6-31164637-G-A-synonymous:variant|POU5F1-chr6-31164635-A-G-missense:variant|POU5F1-chr6-31164632-G-A-missense:variant|POU5F1-chr6-31164628-A-G-synonymous:variant|POU5F1-chr6-31164575-C-T-3:prime:UTR:variant|POU5F1-chr6-31164566-TC-T-3:prime:UTR:variant|POU5F…
1 1 0 0 1 0 0 1 0 0 1 1 0 0	AACGCCTAC.GAGTTAACT	432.099	POU5F1-chr6-31164653-G-A-missense:variant|POU5F1-chr6-31164643-A-T-synonymous:variant|POU5F1-chr6-31164642-CA-C-frameshift:variant|POU5F1-chr6-31164637-G-A-synonymous:variant|POU5F1-chr6-31164635-A-G-missense:variant|POU5F1-chr6-31164632-G-A-missense:variant|POU5F1-chr6-31164628-A-G-synonymous:variant|POU5F1-chr6-31164575-C-T-3:prime:UTR:variant|POU5F1-chr6-31164566-TC-T-3:prime:UTR:variant|POU5F…
1 1 0 0 1 0 0 1 0 0 1 1 0 0	AACGCCTAC.TCAGGTGCA	197.461	POU5F1-chr6-31164653-G-A-missense:variant|POU5F1-chr6-31164643-A-T-synonymous:variant|POU5F1-chr6-31164642-CA-C-frameshift:variant|POU5F1-chr6-31164637-G-A-synonymous:variant|POU5F1-chr6-31164635-A-G-missense:variant|POU5F1-chr6-31164632-G-A-missense:variant|POU5F1-chr6-31164628-A-G-synonymous:variant|POU5F1-chr6-31164575-C-T-3:prime:UTR:variant|POU5F1-chr6-31164566-TC-T-3:prime:UTR:variant|POU5F…
0 1 0 0 1 0 0 0 0 0 1 0 0 0	AACGCCTAC.TCTTGGTAG	280.674	POU5F1-chr6-31164653-G-A-missense:variant|POU5F1-chr6-31164643-A-T-synonymous:variant|POU5F1-chr6-31164642-CA-C-frameshift:variant|POU5F1-chr6-31164637-G-A-synonymous:variant|POU5F1-chr6-31164635-A-G-missense:variant|POU5F1-chr6-31164632-G-A-missense:variant|POU5F1-chr6-31164628-A-G-synonymous:variant|POU5F1-chr6-31164575-C-T-3:prime:UTR:variant|POU5F1-chr6-31164566-TC-T-3:prime:UTR:variant|POU5F…
0 1 0 0 1 0 0 0 0 0 1 0 0 0	AACGCTCAA.ACATTGACA	161.597	POU5F1-chr6-31164653-G-A-missense:variant|POU5F1-chr6-31164643-A-T-synonymous:variant|POU5F1-chr6-31164642-CA-C-frameshift:variant|POU5F1-chr6-31164637-G-A-synonymous:variant|POU5F1-chr6-31164635-A-G-missense:variant|POU5F1-chr6-31164632-G-A-missense:variant|POU5F1-chr6-31164628-A-G-synonymous:variant|POU5F1-chr6-31164575-C-T-3:prime:UTR:variant|POU5F1-chr6-31164566-TC-T-3:prime:UTR:variant|POU5F…
0 1 0 0 1 0 0 0 0 0 1 0 0 0	AACGCTCAA.ATAGCCTAA	66.4452	POU5F1-chr6-31164653-G-A-missense:variant|POU5F1-chr6-31164643-A-T-synonymous:variant|POU5F1-chr6-31164642-CA-C-frameshift:variant|POU5F1-chr6-31164637-G-A-synonymous:variant|POU5F1-chr6-31164635-A-G-missense:variant|POU5F1-chr6-31164632-G-A-missense:variant|POU5F1-chr6-31164628-A-G-synonymous:variant|POU5F1-chr6-31164575-C-T-3:prime:UTR:variant|POU5F1-chr6-31164566-TC-T-3:prime:UTR:variant|POU5F…
0 1 0 0 0 0 0 0 0 0 1 0 0 0	AACGCTCAA.CACTACAGG	142.132	POU5F1-chr6-31164653-G-A-missense:variant|POU5F1-chr6-31164643-A-T-synonymous:variant|POU5F1-chr6-31164642-CA-C-frameshift:variant|POU5F1-chr6-31164637-G-A-synonymous:variant|POU5F1-chr6-31164635-A-G-missense:variant|POU5F1-chr6-31164632-G-A-missense:variant|POU5F1-chr6-31164628-A-G-synonymous:variant|POU5F1-chr6-31164575-C-T-3:prime:UTR:variant|POU5F1-chr6-31164566-TC-T-3:prime:UTR:variant|POU5F…
1 1 0 0 1 0 0 1 0 0 1 1 0 0	AACGCTCAA.CCGCAATGG	82.6446	POU5F1-chr6-31164653-G-A-missense:variant|POU5F1-chr6-31164643-A-T-synonymous:variant|POU5F1-chr6-31164642-CA-C-frameshift:variant|POU5F1-chr6-31164637-G-A-synonymous:variant|POU5F1-chr6-31164635-A-G-missense:variant|POU5F1-chr6-31164632-G-A-missense:variant|POU5F1-chr6-31164628-A-G-synonymous:variant|POU5F1-chr6-31164575-C-T-3:prime:UTR:variant|POU5F1-chr6-31164566-TC-T-3:prime:UTR:variant|POU5F…
1 1 0 0 1 0 0 1 0 0 1 1 0 0	AACGCTCAA.CCTGCAGAT	122.699	POU5F1-chr6-31164653-G-A-missense:variant|POU5F1-chr6-31164643-A-T-synonymous:variant|POU5F1-chr6-31164642-CA-C-frameshift:variant|POU5F1-chr6-31164637-G-A-synonymous:variant|POU5F1-chr6-31164635-A-G-missense:variant|POU5F1-chr6-31164632-G-A-missense:variant|POU5F1-chr6-31164628-A-G-synonymous:variant|POU5F1-chr6-31164575-C-T-3:prime:UTR:variant|POU5F1-chr6-31164566-TC-T-3:prime:UTR:variant|POU5F…
0 1 0 0 1 0 0 0 0 0 1 0 0 0	AACGCTCAA.GTCGTTGCG	214.944	POU5F1-chr6-31164653-G-A-missense:variant|POU5F1-chr6-31164643-A-T-synonymous:variant|POU5F1-chr6-31164642-CA-C-frameshift:variant|POU5F1-chr6-31164637-G-A-synonymous:variant|POU5F1-chr6-31164635-A-G-missense:variant|POU5F1-chr6-31164632-G-A-missense:variant|POU5F1-chr6-31164628-A-G-synonymous:variant|POU5F1-chr6-31164575-C-T-3:prime:UTR:variant|POU5F1-chr6-31164566-TC-T-3:prime:UTR:variant|POU5F…
0 0 0 0 0 0 0 0 0 0 1 0 0 0	AACGCTCAA.TCGTACCTT	234.185	POU5F1-chr6-31164653-G-A-missense:variant|POU5F1-chr6-31164643-A-T-synonymous:variant|POU5F1-chr6-31164642-CA-C-frameshift:variant|POU5F1-chr6-31164637-G-A-synonymous:variant|POU5F1-chr6-31164635-A-G-missense:variant|POU5F1-chr6-31164632-G-A-missense:variant|POU5F1-chr6-31164628-A-G-synonymous:variant|POU5F1-chr6-31164575-C-T-3:prime:UTR:variant|POU5F1-chr6-31164566-TC-T-3:prime:UTR:variant|POU5F…
0 1 0 0 1 0 0 0 0 0 1 0 0 0	AACGCTCAA.TGGACTGCC	277.778	POU5F1-chr6-31164653-G-A-missense:variant|POU5F1-chr6-31164643-A-T-synonymous:variant|POU5F1-chr6-31164642-CA-C-frameshift:variant|POU5F1-chr6-31164637-G-A-synonymous:variant|POU5F1-chr6-31164635-A-G-missense:variant|POU5F1-chr6-31164632-G-A-missense:variant|POU5F1-chr6-31164628-A-G-synonymous:variant|POU5F1-chr6-31164575-C-T-3:prime:UTR:variant|POU5F1-chr6-31164566-TC-T-3:prime:UTR:variant|POU5F…
0 1 0 0 1 0 0 0 0 0 1 0 0 0	AACGGAGAT.ATCATAGAC	220.713	POU5F1-chr6-31164653-G-A-missense:variant|POU5F1-chr6-31164643-A-T-synonymous:variant|POU5F1-chr6-31164642-CA-C-frameshift:variant|POU5F1-chr6-31164637-G-A-synonymous:variant|POU5F1-chr6-31164635-A-G-missense:variant|POU5F1-chr6-31164632-G-A-missense:variant|POU5F1-chr6-31164628-A-G-synonymous:variant|POU5F1-chr6-31164575-C-T-3:prime:UTR:variant|POU5F1-chr6-31164566-TC-T-3:prime:UTR:variant|POU5F…
0 0 0 0 0 0 0 0 0 0 2 0 0 0	AACGGTAGC.AGTTAGGTC	113.344	POU5F1-chr6-31164653-G-A-missense:variant|POU5F1-chr6-31164643-A-T-synonymous:variant|POU5F1-chr6-31164642-CA-C-frameshift:variant|POU5F1-chr6-31164637-G-A-synonymous:variant|POU5F1-chr6-31164635-A-G-missense:variant|POU5F1-chr6-31164632-G-A-missense:variant|POU5F1-chr6-31164628-A-G-synonymous:variant|POU5F1-chr6-31164575-C-T-3:prime:UTR:variant|POU5F1-chr6-31164566-TC-T-3:prime:UTR:variant|POU5F…
0 1 0 0 1 0 0 0 0 0 1 0 0 0	AACGGTAGC.CCACACAGA	267.38	POU5F1-chr6-31164653-G-A-missense:variant|POU5F1-chr6-31164643-A-T-synonymous:variant|POU5F1-chr6-31164642-CA-C-frameshift:variant|POU5F1-chr6-31164637-G-A-synonymous:variant|POU5F1-chr6-31164635-A-G-missense:variant|POU5F1-chr6-31164632-G-A-missense:variant|POU5F1-chr6-31164628-A-G-synonymous:variant|POU5F1-chr6-31164575-C-T-3:prime:UTR:variant|POU5F1-chr6-31164566-TC-T-3:prime:UTR:variant|POU5F…
0 0 0 0 0 0 0 0 0 0 2 0 0 0	AACGGTAGC.GCCGTGAAC	129.429	POU5F1-chr6-31164653-G-A-missense:variant|POU5F1-chr6-31164643-A-T-synonymous:variant|POU5F1-chr6-31164642-CA-C-frameshift:variant|POU5F1-chr6-31164637-G-A-synonymous:variant|POU5F1-chr6-31164635-A-G-missense:variant|POU5F1-chr6-31164632-G-A-missense:variant|POU5F1-chr6-31164628-A-G-synonymous:variant|POU5F1-chr6-31164575-C-T-3:prime:UTR:variant|POU5F1-chr6-31164566-TC-T-3:prime:UTR:variant|POU5F…
0 1 0 0 1 0 0 0 0 0 1 0 0 0	AACGGTAGC.GCTGATGTC	176.612	POU5F1-chr6-31164653-G-A-missense:variant|POU5F1-chr6-31164643-A-T-synonymous:variant|POU5F1-chr6-31164642-CA-C-frameshift:variant|POU5F1-chr6-31164637-G-A-synonymous:variant|POU5F1-chr6-31164635-A-G-missense:variant|POU5F1-chr6-31164632-G-A-missense:variant|POU5F1-chr6-31164628-A-G-synonymous:variant|POU5F1-chr6-31164575-C-T-3:prime:UTR:variant|POU5F1-chr6-31164566-TC-T-3:prime:UTR:variant|POU5F…
0 1 0 0 1 0 0 0 0 0 1 0 0 0	AACGGTAGC.GTCTCCAGG	223.14	POU5F1-chr6-31164653-G-A-missense:variant|POU5F1-chr6-31164643-A-T-synonymous:variant|POU5F1-chr6-31164642-CA-C-frameshift:variant|POU5F1-chr6-31164637-G-A-synonymous:variant|POU5F1-chr6-31164635-A-G-missense:variant|POU5F1-chr6-31164632-G-A-missense:variant|POU5F1-chr6-31164628-A-G-synonymous:variant|POU5F1-chr6-31164575-C-T-3:prime:UTR:variant|POU5F1-chr6-31164566-TC-T-3:prime:UTR:variant|POU5F…
0 1 0 0 1 0 0 0 0 0 1 0 0 0	AACGGTAGC.TAAGGTCCG	224.888	POU5F1-chr6-31164653-G-A-missense:variant|POU5F1-chr6-31164643-A-T-synonymous:variant|POU5F1-chr6-31164642-CA-C-frameshift:variant|POU5F1-chr6-31164637-G-A-synonymous:variant|POU5F1-chr6-31164635-A-G-missense:variant|POU5F1-chr6-31164632-G-A-missense:variant|POU5F1-chr6-31164628-A-G-synonymous:variant|POU5F1-chr6-31164575-C-T-3:prime:UTR:variant|POU5F1-chr6-31164566-TC-T-3:prime:UTR:variant|POU5F…
0 1 0 0 1 0 0 0 0 0 1 0 0 0	AACGTCGAG.ACTCTCACA	161.616	POU5F1-chr6-31164653-G-A-missense:variant|POU5F1-chr6-31164643-A-T-synonymous:variant|POU5F1-chr6-31164642-CA-C-frameshift:variant|POU5F1-chr6-31164637-G-A-synonymous:variant|POU5F1-chr6-31164635-A-G-missense:variant|POU5F1-chr6-31164632-G-A-missense:variant|POU5F1-chr6-31164628-A-G-synonymous:variant|POU5F1-chr6-31164575-C-T-3:prime:UTR:variant|POU5F1-chr6-31164566-TC-T-3:prime:UTR:variant|POU5F…
1 1 0 0 1 0 0 1 0 0 1 1 0 0	AACGTCGAG.GACCTTGTG	236.559	POU5F1-chr6-31164653-G-A-missense:variant|POU5F1-chr6-31164643-A-T-synonymous:variant|POU5F1-chr6-31164642-CA-C-frameshift:variant|POU5F1-chr6-31164637-G-A-synonymous:variant|POU5F1-chr6-31164635-A-G-missense:variant|POU5F1-chr6-31164632-G-A-missense:variant|POU5F1-chr6-31164628-A-G-synonymous:variant|POU5F1-chr6-31164575-C-T-3:prime:UTR:variant|POU5F1-chr6-31164566-TC-T-3:prime:UTR:variant|POU5F…
0 0 0 0 0 0 0 0 0 0 2 0 0 0	AACGTCGAG.GTGGTACGG	165.34	POU5F1-chr6-31164653-G-A-missense:variant|POU5F1-chr6-31164643-A-T-synonymous:variant|POU5F1-chr6-31164642-CA-C-frameshift:variant|POU5F1-chr6-31164637-G-A-synonymous:variant|POU5F1-chr6-31164635-A-G-missense:variant|POU5F1-chr6-31164632-G-A-missense:variant|POU5F1-chr6-31164628-A-G-synonymous:variant|POU5F1-chr6-31164575-C-T-3:prime:UTR:variant|POU5F1-chr6-31164566-TC-T-3:prime:UTR:variant|POU5F…
0 1 0 0 0 0 0 0 0 0 2 0 0 0	AACGTCGAG.TCGCCAAGC	190.011	POU5F1-chr6-31164653-G-A-missense:variant|POU5F1-chr6-31164643-A-T-synonymous:variant|POU5F1-chr6-31164642-CA-C-frameshift:variant|POU5F1-chr6-31164637-G-A-synonymous:variant|POU5F1-chr6-31164635-A-G-missense:variant|POU5F1-chr6-31164632-G-A-missense:variant|POU5F1-chr6-31164628-A-G-synonymous:variant|POU5F1-chr6-31164575-C-T-3:prime:UTR:variant|POU5F1-chr6-31164566-TC-T-3:prime:UTR:variant|POU5F…
1 1 0 0 1 0 0 1 0 0 1 1 0 0	AACGTCGAG.TTCACCTTG	242.038	POU5F1-chr6-31164653-G-A-missense:variant|POU5F1-chr6-31164643-A-T-synonymous:variant|POU5F1-chr6-31164642-CA-C-frameshift:variant|POU5F1-chr6-31164637-G-A-synonymous:variant|POU5F1-chr6-31164635-A-G-missense:variant|POU5F1-chr6-31164632-G-A-missense:variant|POU5F1-chr6-31164628-A-G-synonymous:variant|POU5F1-chr6-31164575-C-T-3:prime:UTR:variant|POU5F1-chr6-31164566-TC-T-3:prime:UTR:variant|POU5F…
0 1 0 0 1 0 0 0 0 0 1 0 0 0	AACGTTCTT.ACTCCAACT	171.27	POU5F1-chr6-31164653-G-A-missense:variant|POU5F1-chr6-31164643-A-T-synonymous:variant|POU5F1-chr6-31164642-CA-C-frameshift:variant|POU5F1-chr6-31164637-G-A-synonymous:variant|POU5F1-chr6-31164635-A-G-missense:variant|POU5F1-chr6-31164632-G-A-missense:variant|POU5F1-chr6-31164628-A-G-synonymous:variant|POU5F1-chr6-31164575-C-T-3:prime:UTR:variant|POU5F1-chr6-31164566-TC-T-3:prime:UTR:variant|POU5F…
0 0 0 0 0 0 0 0 0 0 2 0 0 0	AACGTTCTT.CGAATGAGT	234.899	POU5F1-chr6-31164653-G-A-missense:variant|POU5F1-chr6-31164643-A-T-synonymous:variant|POU5F1-chr6-31164642-CA-C-frameshift:variant|POU5F1-chr6-31164637-G-A-synonymous:variant|POU5F1-chr6-31164635-A-G-missense:variant|POU5F1-chr6-31164632-G-A-missense:variant|POU5F1-chr6-31164628-A-G-synonymous:variant|POU5F1-chr6-31164575-C-T-3:prime:UTR:variant|POU5F1-chr6-31164566-TC-T-3:prime:UTR:variant|POU5F…
0 1 0 0 1 0 0 0 0 0 1 0 0 0	AACTAACTG.CATGCCAGT	206.317	POU5F1-chr6-31164653-G-A-missense:variant|POU5F1-chr6-31164643-A-T-synonymous:variant|POU5F1-chr6-31164642-CA-C-frameshift:variant|POU5F1-chr6-31164637-G-A-synonymous:variant|POU5F1-chr6-31164635-A-G-missense:variant|POU5F1-chr6-31164632-G-A-missense:variant|POU5F1-chr6-31164628-A-G-synonymous:variant|POU5F1-chr6-31164575-C-T-3:prime:UTR:variant|POU5F1-chr6-31164566-TC-T-3:prime:UTR:variant|POU5F…
0 0 0 0 0 0 0 0 0 0 2 0 0 0	AACTAACTG.CCTGACCTC	205.26	POU5F1-chr6-31164653-G-A-missense:variant|POU5F1-chr6-31164643-A-T-synonymous:variant|POU5F1-chr6-31164642-CA-C-frameshift:variant|POU5F1-chr6-31164637-G-A-synonymous:variant|POU5F1-chr6-31164635-A-G-missense:variant|POU5F1-chr6-31164632-G-A-missense:variant|POU5F1-chr6-31164628-A-G-synonymous:variant|POU5F1-chr6-31164575-C-T-3:prime:UTR:variant|POU5F1-chr6-31164566-TC-T-3:prime:UTR:variant|POU5F…
0 1 0 0 1 0 0 0 0 0 1 0 0 0	AACTCCATG.CATAGGTGT	219.503	POU5F1-chr6-31164653-G-A-missense:variant|POU5F1-chr6-31164643-A-T-synonymous:variant|POU5F1-chr6-31164642-CA-C-frameshift:variant|POU5F1-chr6-31164637-G-A-synonymous:variant|POU5F1-chr6-31164635-A-G-missense:variant|POU5F1-chr6-31164632-G-A-missense:variant|POU5F1-chr6-31164628-A-G-synonymous:variant|POU5F1-chr6-31164575-C-T-3:prime:UTR:variant|POU5F1-chr6-31164566-TC-T-3:prime:UTR:variant|POU5F…
1 1 0 0 1 0 0 1 0 0 1 1 0 0	AACTCCATG.CTGAGATAG	198.675	POU5F1-chr6-31164653-G-A-missense:variant|POU5F1-chr6-31164643-A-T-synonymous:variant|POU5F1-chr6-31164642-CA-C-frameshift:variant|POU5F1-chr6-31164637-G-A-synonymous:variant|POU5F1-chr6-31164635-A-G-missense:variant|POU5F1-chr6-31164632-G-A-missense:variant|POU5F1-chr6-31164628-A-G-synonymous:variant|POU5F1-chr6-31164575-C-T-3:prime:UTR:variant|POU5F1-chr6-31164566-TC-T-3:prime:UTR:variant|POU5F…
0 1 0 0 0 0 0 0 0 0 1 0 0 0	AACTCCATG.CTGAGTAGC	293.04	POU5F1-chr6-31164653-G-A-missense:variant|POU5F1-chr6-31164643-A-T-synonymous:variant|POU5F1-chr6-31164642-CA-C-frameshift:variant|POU5F1-chr6-31164637-G-A-synonymous:variant|POU5F1-chr6-31164635-A-G-missense:variant|POU5F1-chr6-31164632-G-A-missense:variant|POU5F1-chr6-31164628-A-G-synonymous:variant|POU5F1-chr6-31164575-C-T-3:prime:UTR:variant|POU5F1-chr6-31164566-TC-T-3:prime:UTR:variant|POU5F…
1 1 0 0 1 0 0 1 0 0 1 1 0 0	AACTGATTC.CCGTCCACT	238.07	POU5F1-chr6-31164653-G-A-missense:variant|POU5F1-chr6-31164643-A-T-synonymous:variant|POU5F1-chr6-31164642-CA-C-frameshift:variant|POU5F1-chr6-31164637-G-A-synonymous:variant|POU5F1-chr6-31164635-A-G-missense:variant|POU5F1-chr6-31164632-G-A-missense:variant|POU5F1-chr6-31164628-A-G-synonymous:variant|POU5F1-chr6-31164575-C-T-3:prime:UTR:variant|POU5F1-chr6-31164566-TC-T-3:prime:UTR:variant|POU5F…
0 1 0 0 1 1 1 0 1 0 1 0 1 1	AACTGATTC.TAGTGCACT	164.159	POU5F1-chr6-31164653-G-A-missense:variant|POU5F1-chr6-31164643-A-T-synonymous:variant|POU5F1-chr6-31164642-CA-C-frameshift:variant|POU5F1-chr6-31164637-G-A-synonymous:variant|POU5F1-chr6-31164635-A-G-missense:variant|POU5F1-chr6-31164632-G-A-missense:variant|POU5F1-chr6-31164628-A-G-synonymous:variant|POU5F1-chr6-31164575-C-T-3:prime:UTR:variant|POU5F1-chr6-31164566-TC-T-3:prime:UTR:variant|POU5F…
0 1 0 0 0 0 0 0 0 0 1 0 0 0	AACTGCGAC.ACGTGTAGT	157.116	POU5F1-chr6-31164653-G-A-missense:variant|POU5F1-chr6-31164643-A-T-synonymous:variant|POU5F1-chr6-31164642-CA-C-frameshift:variant|POU5F1-chr6-31164637-G-A-synonymous:variant|POU5F1-chr6-31164635-A-G-missense:variant|POU5F1-chr6-31164632-G-A-missense:variant|POU5F1-chr6-31164628-A-G-synonymous:variant|POU5F1-chr6-31164575-C-T-3:prime:UTR:variant|POU5F1-chr6-31164566-TC-T-3:prime:UTR:variant|POU5F…
0 1 0 0 1 0 0 0 0 0 1 0 0 0	AACTGCGAC.CCGAATATG	225.806	POU5F1-chr6-31164653-G-A-missense:variant|POU5F1-chr6-31164643-A-T-synonymous:variant|POU5F1-chr6-31164642-CA-C-frameshift:variant|POU5F1-chr6-31164637-G-A-synonymous:variant|POU5F1-chr6-31164635-A-G-missense:variant|POU5F1-chr6-31164632-G-A-missense:variant|POU5F1-chr6-31164628-A-G-synonymous:variant|POU5F1-chr6-31164575-C-T-3:prime:UTR:variant|POU5F1-chr6-31164566-TC-T-3:prime:UTR:variant|POU5F…
0 1 0 0 1 0 0 0 0 0 1 0 0 0	AACTGCGAC.CTCTGTCAA	99.4475	POU5F1-chr6-31164653-G-A-missense:variant|POU5F1-chr6-31164643-A-T-synonymous:variant|POU5F1-chr6-31164642-CA-C-frameshift:variant|POU5F1-chr6-31164637-G-A-synonymous:variant|POU5F1-chr6-31164635-A-G-missense:variant|POU5F1-chr6-31164632-G-A-missense:variant|POU5F1-chr6-31164628-A-G-synonymous:variant|POU5F1-chr6-31164575-C-T-3:prime:UTR:variant|POU5F1-chr6-31164566-TC-T-3:prime:UTR:variant|POU5F…
0 1 0 0 1 0 0 0 0 0 1 0 0 0	AACTGCGAC.CTTGGTCAT	259.465	POU5F1-chr6-31164653-G-A-missense:variant|POU5F1-chr6-31164643-A-T-synonymous:variant|POU5F1-chr6-31164642-CA-C-frameshift:variant|POU5F1-chr6-31164637-G-A-synonymous:variant|POU5F1-chr6-31164635-A-G-missense:variant|POU5F1-chr6-31164632-G-A-missense:variant|POU5F1-chr6-31164628-A-G-synonymous:variant|POU5F1-chr6-31164575-C-T-3:prime:UTR:variant|POU5F1-chr6-31164566-TC-T-3:prime:UTR:variant|POU5F…
1 1 0 0 1 0 0 1 0 0 1 1 0 0	AACTGCGAC.GCAGCTCTT	216.216	POU5F1-chr6-31164653-G-A-missense:variant|POU5F1-chr6-31164643-A-T-synonymous:variant|POU5F1-chr6-31164642-CA-C-frameshift:variant|POU5F1-chr6-31164637-G-A-synonymous:variant|POU5F1-chr6-31164635-A-G-missense:variant|POU5F1-chr6-31164632-G-A-missense:variant|POU5F1-chr6-31164628-A-G-synonymous:variant|POU5F1-chr6-31164575-C-T-3:prime:UTR:variant|POU5F1-chr6-31164566-TC-T-3:prime:UTR:variant|POU5F…
1 1 0 0 1 0 0 1 0 0 1 1 0 0	AACTTAGCT.CCATTACAG	145.773	POU5F1-chr6-31164653-G-A-missense:variant|POU5F1-chr6-31164643-A-T-synonymous:variant|POU5F1-chr6-31164642-CA-C-frameshift:variant|POU5F1-chr6-31164637-G-A-synonymous:variant|POU5F1-chr6-31164635-A-G-missense:variant|POU5F1-chr6-31164632-G-A-missense:variant|POU5F1-chr6-31164628-A-G-synonymous:variant|POU5F1-chr6-31164575-C-T-3:prime:UTR:variant|POU5F1-chr6-31164566-TC-T-3:prime:UTR:variant|POU5F…
0 1 0 0 1 0 0 0 0 0 1 0 0 0	AACTTAGCT.CGATTCGAG	145.773	POU5F1-chr6-31164653-G-A-missense:variant|POU5F1-chr6-31164643-A-T-synonymous:variant|POU5F1-chr6-31164642-CA-C-frameshift:variant|POU5F1-chr6-31164637-G-A-synonymous:variant|POU5F1-chr6-31164635-A-G-missense:variant|POU5F1-chr6-31164632-G-A-missense:variant|POU5F1-chr6-31164628-A-G-synonymous:variant|POU5F1-chr6-31164575-C-T-3:prime:UTR:variant|POU5F1-chr6-31164566-TC-T-3:prime:UTR:variant|POU5F…
1 1 0 0 1 0 0 1 0 0 1 1 0 0	AACTTCTGC.ACAATTCGG	374.15	POU5F1-chr6-31164653-G-A-missense:variant|POU5F1-chr6-31164643-A-T-synonymous:variant|POU5F1-chr6-31164642-CA-C-frameshift:variant|POU5F1-chr6-31164637-G-A-synonymous:variant|POU5F1-chr6-31164635-A-G-missense:variant|POU5F1-chr6-31164632-G-A-missense:variant|POU5F1-chr6-31164628-A-G-synonymous:variant|POU5F1-chr6-31164575-C-T-3:prime:UTR:variant|POU5F1-chr6-31164566-TC-T-3:prime:UTR:variant|POU5F…
0 1 0 0 0 0 0 0 0 0 1 0 0 0	AACTTCTGC.ATAGAGCAG	331.325	POU5F1-chr6-31164653-G-A-missense:variant|POU5F1-chr6-31164643-A-T-synonymous:variant|POU5F1-chr6-31164642-CA-C-frameshift:variant|POU5F1-chr6-31164637-G-A-synonymous:variant|POU5F1-chr6-31164635-A-G-missense:variant|POU5F1-chr6-31164632-G-A-missense:variant|POU5F1-chr6-31164628-A-G-synonymous:variant|POU5F1-chr6-31164575-C-T-3:prime:UTR:variant|POU5F1-chr6-31164566-TC-T-3:prime:UTR:variant|POU5F…
1 1 0 1 1 0 0 1 0 0 1 1 0 0	AACTTCTGC.CTCGCTACG	264.026	POU5F1-chr6-31164653-G-A-missense:variant|POU5F1-chr6-31164643-A-T-synonymous:variant|POU5F1-chr6-31164642-CA-C-frameshift:variant|POU5F1-chr6-31164637-G-A-synonymous:variant|POU5F1-chr6-31164635-A-G-missense:variant|POU5F1-chr6-31164632-G-A-missense:variant|POU5F1-chr6-31164628-A-G-synonymous:variant|POU5F1-chr6-31164575-C-T-3:prime:UTR:variant|POU5F1-chr6-31164566-TC-T-3:prime:UTR:variant|POU5F…
1 1 0 0 1 0 0 1 0 0 1 1 0 0	AACTTCTGC.GCGACAACC	108.832	POU5F1-chr6-31164653-G-A-missense:variant|POU5F1-chr6-31164643-A-T-synonymous:variant|POU5F1-chr6-31164642-CA-C-frameshift:variant|POU5F1-chr6-31164637-G-A-synonymous:variant|POU5F1-chr6-31164635-A-G-missense:variant|POU5F1-chr6-31164632-G-A-missense:variant|POU5F1-chr6-31164628-A-G-synonymous:variant|POU5F1-chr6-31164575-C-T-3:prime:UTR:variant|POU5F1-chr6-31164566-TC-T-3:prime:UTR:variant|POU5F…
0 0 0 0 0 0 0 0 0 0 2 0 0 0	AACTTGTCG.ATCCATTAG	89.3898	POU5F1-chr6-31164653-G-A-missense:variant|POU5F1-chr6-31164643-A-T-synonymous:variant|POU5F1-chr6-31164642-CA-C-frameshift:variant|POU5F1-chr6-31164637-G-A-synonymous:variant|POU5F1-chr6-31164635-A-G-missense:variant|POU5F1-chr6-31164632-G-A-missense:variant|POU5F1-chr6-31164628-A-G-synonymous:variant|POU5F1-chr6-31164575-C-T-3:prime:UTR:variant|POU5F1-chr6-31164566-TC-T-3:prime:UTR:variant|POU5F…
0 1 0 0 0 0 0 0 0 0 2 0 0 0	AACTTGTCG.CTATTAAGG	149.068	POU5F1-chr6-31164653-G-A-missense:variant|POU5F1-chr6-31164643-A-T-synonymous:variant|POU5F1-chr6-31164642-CA-C-frameshift:variant|POU5F1-chr6-31164637-G-A-synonymous:variant|POU5F1-chr6-31164635-A-G-missense:variant|POU5F1-chr6-31164632-G-A-missense:variant|POU5F1-chr6-31164628-A-G-synonymous:variant|POU5F1-chr6-31164575-C-T-3:prime:UTR:variant|POU5F1-chr6-31164566-TC-T-3:prime:UTR:variant|POU5F…
1 1 0 0 1 0 0 1 0 0 1 1 0 0	AACTTGTCG.GCCAACAAT	250.714	POU5F1-chr6-31164653-G-A-missense:variant|POU5F1-chr6-31164643-A-T-synonymous:variant|POU5F1-chr6-31164642-CA-C-frameshift:variant|POU5F1-chr6-31164637-G-A-synonymous:variant|POU5F1-chr6-31164635-A-G-missense:variant|POU5F1-chr6-31164632-G-A-missense:variant|POU5F1-chr6-31164628-A-G-synonymous:variant|POU5F1-chr6-31164575-C-T-3:prime:UTR:variant|POU5F1-chr6-31164566-TC-T-3:prime:UTR:variant|POU5F…
0 1 0 0 0 0 0 0 0 0 2 0 0 0	AACTTGTCG.GCCATACAA	104.338	POU5F1-chr6-31164653-G-A-missense:variant|POU5F1-chr6-31164643-A-T-synonymous:variant|POU5F1-chr6-31164642-CA-C-frameshift:variant|POU5F1-chr6-31164637-G-A-synonymous:variant|POU5F1-chr6-31164635-A-G-missense:variant|POU5F1-chr6-31164632-G-A-missense:variant|POU5F1-chr6-31164628-A-G-synonymous:variant|POU5F1-chr6-31164575-C-T-3:prime:UTR:variant|POU5F1-chr6-31164566-TC-T-3:prime:UTR:variant|POU5F…
1 1 0 0 1 0 0 1 0 0 1 1 0 0	AAGACGAAG.AGCACCAGC	307.018	POU5F1-chr6-31164653-G-A-missense:variant|POU5F1-chr6-31164643-A-T-synonymous:variant|POU5F1-chr6-31164642-CA-C-frameshift:variant|POU5F1-chr6-31164637-G-A-synonymous:variant|POU5F1-chr6-31164635-A-G-missense:variant|POU5F1-chr6-31164632-G-A-missense:variant|POU5F1-chr6-31164628-A-G-synonymous:variant|POU5F1-chr6-31164575-C-T-3:prime:UTR:variant|POU5F1-chr6-31164566-TC-T-3:prime:UTR:variant|POU5F…
0 1 0 0 0 0 0 0 0 0 1 0 0 0	AAGACGAAG.AGGATTGAG	93.3707	POU5F1-chr6-31164653-G-A-missense:variant|POU5F1-chr6-31164643-A-T-synonymous:variant|POU5F1-chr6-31164642-CA-C-frameshift:variant|POU5F1-chr6-31164637-G-A-synonymous:variant|POU5F1-chr6-31164635-A-G-missense:variant|POU5F1-chr6-31164632-G-A-missense:variant|POU5F1-chr6-31164628-A-G-synonymous:variant|POU5F1-chr6-31164575-C-T-3:prime:UTR:variant|POU5F1-chr6-31164566-TC-T-3:prime:UTR:variant|POU5F…
1 1 0 0 1 1 1 1 1 0 1 1 1 1	AAGACGAAG.CTCATGCCA	135.501	POU5F1-chr6-31164653-G-A-missense:variant|POU5F1-chr6-31164643-A-T-synonymous:variant|POU5F1-chr6-31164642-CA-C-frameshift:variant|POU5F1-chr6-31164637-G-A-synonymous:variant|POU5F1-chr6-31164635-A-G-missense:variant|POU5F1-chr6-31164632-G-A-missense:variant|POU5F1-chr6-31164628-A-G-synonymous:variant|POU5F1-chr6-31164575-C-T-3:prime:UTR:variant|POU5F1-chr6-31164566-TC-T-3:prime:UTR:variant|POU5F…
0 0 0 0 0 0 0 0 0 0 2 0 0 0	AAGACGAAG.GAGATACAC	74.2312	POU5F1-chr6-31164653-G-A-missense:variant|POU5F1-chr6-31164643-A-T-synonymous:variant|POU5F1-chr6-31164642-CA-C-frameshift:variant|POU5F1-chr6-31164637-G-A-synonymous:variant|POU5F1-chr6-31164635-A-G-missense:variant|POU5F1-chr6-31164632-G-A-missense:variant|POU5F1-chr6-31164628-A-G-synonymous:variant|POU5F1-chr6-31164575-C-T-3:prime:UTR:variant|POU5F1-chr6-31164566-TC-T-3:prime:UTR:variant|POU5F…
0 1 0 0 0 0 0 0 0 0 1 0 0 0	AAGACGAAG.GCGCTAGAA	180.995	POU5F1-chr6-31164653-G-A-missense:variant|POU5F1-chr6-31164643-A-T-synonymous:variant|POU5F1-chr6-31164642-CA-C-frameshift:variant|POU5F1-chr6-31164637-G-A-synonymous:variant|POU5F1-chr6-31164635-A-G-missense:variant|POU5F1-chr6-31164632-G-A-missense:variant|POU5F1-chr6-31164628-A-G-synonymous:variant|POU5F1-chr6-31164575-C-T-3:prime:UTR:variant|POU5F1-chr6-31164566-TC-T-3:prime:UTR:variant|POU5F…
1 1 0 0 1 0 0 1 0 0 1 1 0 0	AAGACGAAG.GGATGCGAA	145.773	POU5F1-chr6-31164653-G-A-missense:variant|POU5F1-chr6-31164643-A-T-synonymous:variant|POU5F1-chr6-31164642-CA-C-frameshift:variant|POU5F1-chr6-31164637-G-A-synonymous:variant|POU5F1-chr6-31164635-A-G-missense:variant|POU5F1-chr6-31164632-G-A-missense:variant|POU5F1-chr6-31164628-A-G-synonymous:variant|POU5F1-chr6-31164575-C-T-3:prime:UTR:variant|POU5F1-chr6-31164566-TC-T-3:prime:UTR:variant|POU5F…
1 1 0 0 1 0 0 1 0 0 1 1 0 0	AAGACGAAG.TAAGTGTAG	166.806	POU5F1-chr6-31164653-G-A-missense:variant|POU5F1-chr6-31164643-A-T-synonymous:variant|POU5F1-chr6-31164642-CA-C-frameshift:variant|POU5F1-chr6-31164637-G-A-synonymous:variant|POU5F1-chr6-31164635-A-G-missense:variant|POU5F1-chr6-31164632-G-A-missense:variant|POU5F1-chr6-31164628-A-G-synonymous:variant|POU5F1-chr6-31164575-C-T-3:prime:UTR:variant|POU5F1-chr6-31164566-TC-T-3:prime:UTR:variant|POU5F…
0 1 0 0 1 0 0 0 0 0 1 0 0 0	AAGACGAAG.TAGCCTTGT	315.299	POU5F1-chr6-31164653-G-A-missense:variant|POU5F1-chr6-31164643-A-T-synonymous:variant|POU5F1-chr6-31164642-CA-C-frameshift:variant|POU5F1-chr6-31164637-G-A-synonymous:variant|POU5F1-chr6-31164635-A-G-missense:variant|POU5F1-chr6-31164632-G-A-missense:variant|POU5F1-chr6-31164628-A-G-synonymous:variant|POU5F1-chr6-31164575-C-T-3:prime:UTR:variant|POU5F1-chr6-31164566-TC-T-3:prime:UTR:variant|POU5F…
0 0 0 0 0 0 0 0 0 0 2 0 0 0	AAGACGAAG.TCTCGTATC	189.019	POU5F1-chr6-31164653-G-A-missense:variant|POU5F1-chr6-31164643-A-T-synonymous:variant|POU5F1-chr6-31164642-CA-C-frameshift:variant|POU5F1-chr6-31164637-G-A-synonymous:variant|POU5F1-chr6-31164635-A-G-missense:variant|POU5F1-chr6-31164632-G-A-missense:variant|POU5F1-chr6-31164628-A-G-synonymous:variant|POU5F1-chr6-31164575-C-T-3:prime:UTR:variant|POU5F1-chr6-31164566-TC-T-3:prime:UTR:variant|POU5F…
0 1 0 0 1 0 0 0 0 0 1 0 0 0	AAGACTACC.TACATGCAC	164.474	POU5F1-chr6-31164653-G-A-missense:variant|POU5F1-chr6-31164643-A-T-synonymous:variant|POU5F1-chr6-31164642-CA-C-frameshift:variant|POU5F1-chr6-31164637-G-A-synonymous:variant|POU5F1-chr6-31164635-A-G-missense:variant|POU5F1-chr6-31164632-G-A-missense:variant|POU5F1-chr6-31164628-A-G-synonymous:variant|POU5F1-chr6-31164575-C-T-3:prime:UTR:variant|POU5F1-chr6-31164566-TC-T-3:prime:UTR:variant|POU5F…
0 1 0 0 1 0 0 0 0 0 1 0 0 0	AAGACTACC.TGAACGGTT	213.713	POU5F1-chr6-31164653-G-A-missense:variant|POU5F1-chr6-31164643-A-T-synonymous:variant|POU5F1-chr6-31164642-CA-C-frameshift:variant|POU5F1-chr6-31164637-G-A-synonymous:variant|POU5F1-chr6-31164635-A-G-missense:variant|POU5F1-chr6-31164632-G-A-missense:variant|POU5F1-chr6-31164628-A-G-synonymous:variant|POU5F1-chr6-31164575-C-T-3:prime:UTR:variant|POU5F1-chr6-31164566-TC-T-3:prime:UTR:variant|POU5F…
0 1 0 0 1 0 0 0 0 0 1 0 0 0	AAGACTGGT.CACCTAGCG	225.989	POU5F1-chr6-31164653-G-A-missense:variant|POU5F1-chr6-31164643-A-T-synonymous:variant|POU5F1-chr6-31164642-CA-C-frameshift:variant|POU5F1-chr6-31164637-G-A-synonymous:variant|POU5F1-chr6-31164635-A-G-missense:variant|POU5F1-chr6-31164632-G-A-missense:variant|POU5F1-chr6-31164628-A-G-synonymous:variant|POU5F1-chr6-31164575-C-T-3:prime:UTR:variant|POU5F1-chr6-31164566-TC-T-3:prime:UTR:variant|POU5F…
0 1 0 0 1 0 0 0 0 0 1 0 0 0	AAGACTGGT.CGACCTGTA	154.799	POU5F1-chr6-31164653-G-A-missense:variant|POU5F1-chr6-31164643-A-T-synonymous:variant|POU5F1-chr6-31164642-CA-C-frameshift:variant|POU5F1-chr6-31164637-G-A-synonymous:variant|POU5F1-chr6-31164635-A-G-missense:variant|POU5F1-chr6-31164632-G-A-missense:variant|POU5F1-chr6-31164628-A-G-synonymous:variant|POU5F1-chr6-31164575-C-T-3:prime:UTR:variant|POU5F1-chr6-31164566-TC-T-3:prime:UTR:variant|POU5F…
0 1 0 0 0 0 0 0 0 0 1 0 0 0	AAGACTGGT.GCGTGATAC	217.391	POU5F1-chr6-31164653-G-A-missense:variant|POU5F1-chr6-31164643-A-T-synonymous:variant|POU5F1-chr6-31164642-CA-C-frameshift:variant|POU5F1-chr6-31164637-G-A-synonymous:variant|POU5F1-chr6-31164635-A-G-missense:variant|POU5F1-chr6-31164632-G-A-missense:variant|POU5F1-chr6-31164628-A-G-synonymous:variant|POU5F1-chr6-31164575-C-T-3:prime:UTR:variant|POU5F1-chr6-31164566-TC-T-3:prime:UTR:variant|POU5F…
1 1 0 0 1 0 0 1 0 0 1 1 0 0	AAGAGAACT.ACTGGTCAG	157.119	POU5F1-chr6-31164653-G-A-missense:variant|POU5F1-chr6-31164643-A-T-synonymous:variant|POU5F1-chr6-31164642-CA-C-frameshift:variant|POU5F1-chr6-31164637-G-A-synonymous:variant|POU5F1-chr6-31164635-A-G-missense:variant|POU5F1-chr6-31164632-G-A-missense:variant|POU5F1-chr6-31164628-A-G-synonymous:variant|POU5F1-chr6-31164575-C-T-3:prime:UTR:variant|POU5F1-chr6-31164566-TC-T-3:prime:UTR:variant|POU5F…
0 1 0 0 1 0 0 0 0 0 1 0 0 0	AAGAGAACT.TAGACCTAC	244.623	POU5F1-chr6-31164653-G-A-missense:variant|POU5F1-chr6-31164643-A-T-synonymous:variant|POU5F1-chr6-31164642-CA-C-frameshift:variant|POU5F1-chr6-31164637-G-A-synonymous:variant|POU5F1-chr6-31164635-A-G-missense:variant|POU5F1-chr6-31164632-G-A-missense:variant|POU5F1-chr6-31164628-A-G-synonymous:variant|POU5F1-chr6-31164575-C-T-3:prime:UTR:variant|POU5F1-chr6-31164566-TC-T-3:prime:UTR:variant|POU5F…
1 1 0 0 1 0 0 1 0 0 1 0 0 0	AAGAGAACT.TGTCGTACA	268.199	POU5F1-chr6-31164653-G-A-missense:variant|POU5F1-chr6-31164643-A-T-synonymous:variant|POU5F1-chr6-31164642-CA-C-frameshift:variant|POU5F1-chr6-31164637-G-A-synonymous:variant|POU5F1-chr6-31164635-A-G-missense:variant|POU5F1-chr6-31164632-G-A-missense:variant|POU5F1-chr6-31164628-A-G-synonymous:variant|POU5F1-chr6-31164575-C-T-3:prime:UTR:variant|POU5F1-chr6-31164566-TC-T-3:prime:UTR:variant|POU5F…
0 0 0 0 0 0 0 0 0 0 2 0 0 0	AAGAGAGAG.GTACGTCTA	376.623	POU5F1-chr6-31164653-G-A-missense:variant|POU5F1-chr6-31164643-A-T-synonymous:variant|POU5F1-chr6-31164642-CA-C-frameshift:variant|POU5F1-chr6-31164637-G-A-synonymous:variant|POU5F1-chr6-31164635-A-G-missense:variant|POU5F1-chr6-31164632-G-A-missense:variant|POU5F1-chr6-31164628-A-G-synonymous:variant|POU5F1-chr6-31164575-C-T-3:prime:UTR:variant|POU5F1-chr6-31164566-TC-T-3:prime:UTR:variant|POU5F…
1 1 0 0 1 0 0 1 0 0 1 1 0 0	AAGAGAGAG.GTCGTTAGA	333.333	POU5F1-chr6-31164653-G-A-missense:variant|POU5F1-chr6-31164643-A-T-synonymous:variant|POU5F1-chr6-31164642-CA-C-frameshift:variant|POU5F1-chr6-31164637-G-A-synonymous:variant|POU5F1-chr6-31164635-A-G-missense:variant|POU5F1-chr6-31164632-G-A-missense:variant|POU5F1-chr6-31164628-A-G-synonymous:variant|POU5F1-chr6-31164575-C-T-3:prime:UTR:variant|POU5F1-chr6-31164566-TC-T-3:prime:UTR:variant|POU5F…
0 0 0 0 0 0 0 0 0 0 2 0 0 0	AAGAGAGAG.TAGTGATCC	111.94	POU5F1-chr6-31164653-G-A-missense:variant|POU5F1-chr6-31164643-A-T-synonymous:variant|POU5F1-chr6-31164642-CA-C-frameshift:variant|POU5F1-chr6-31164637-G-A-synonymous:variant|POU5F1-chr6-31164635-A-G-missense:variant|POU5F1-chr6-31164632-G-A-missense:variant|POU5F1-chr6-31164628-A-G-synonymous:variant|POU5F1-chr6-31164575-C-T-3:prime:UTR:variant|POU5F1-chr6-31164566-TC-T-3:prime:UTR:variant|POU5F…
0 1 1 0 1 1 1 0 1 0 1 0 1 1	AAGAGAGAG.TGCCGAACT	276.027	POU5F1-chr6-31164653-G-A-missense:variant|POU5F1-chr6-31164643-A-T-synonymous:variant|POU5F1-chr6-31164642-CA-C-frameshift:variant|POU5F1-chr6-31164637-G-A-synonymous:variant|POU5F1-chr6-31164635-A-G-missense:variant|POU5F1-chr6-31164632-G-A-missense:variant|POU5F1-chr6-31164628-A-G-synonymous:variant|POU5F1-chr6-31164575-C-T-3:prime:UTR:variant|POU5F1-chr6-31164566-TC-T-3:prime:UTR:variant|POU5F…
1 1 0 1 1 0 0 1 0 0 1 1 0 0	AAGAGAGAG.TGCTCAGCG	250	POU5F1-chr6-31164653-G-A-missense:variant|POU5F1-chr6-31164643-A-T-synonymous:variant|POU5F1-chr6-31164642-CA-C-frameshift:variant|POU5F1-chr6-31164637-G-A-synonymous:variant|POU5F1-chr6-31164635-A-G-missense:variant|POU5F1-chr6-31164632-G-A-missense:variant|POU5F1-chr6-31164628-A-G-synonymous:variant|POU5F1-chr6-31164575-C-T-3:prime:UTR:variant|POU5F1-chr6-31164566-TC-T-3:prime:UTR:variant|POU5F…
0 1 0 0 1 0 0 0 0 0 1 0 0 0	AAGCAACTA.AGTGTCTCT	246.132	POU5F1-chr6-31164653-G-A-missense:variant|POU5F1-chr6-31164643-A-T-synonymous:variant|POU5F1-chr6-31164642-CA-C-frameshift:variant|POU5F1-chr6-31164637-G-A-synonymous:variant|POU5F1-chr6-31164635-A-G-missense:variant|POU5F1-chr6-31164632-G-A-missense:variant|POU5F1-chr6-31164628-A-G-synonymous:variant|POU5F1-chr6-31164575-C-T-3:prime:UTR:variant|POU5F1-chr6-31164566-TC-T-3:prime:UTR:variant|POU5F…
0 0 0 0 0 0 0 0 0 0 2 0 0 0	AAGCAACTA.GCCACGAGT	244.108	POU5F1-chr6-31164653-G-A-missense:variant|POU5F1-chr6-31164643-A-T-synonymous:variant|POU5F1-chr6-31164642-CA-C-frameshift:variant|POU5F1-chr6-31164637-G-A-synonymous:variant|POU5F1-chr6-31164635-A-G-missense:variant|POU5F1-chr6-31164632-G-A-missense:variant|POU5F1-chr6-31164628-A-G-synonymous:variant|POU5F1-chr6-31164575-C-T-3:prime:UTR:variant|POU5F1-chr6-31164566-TC-T-3:prime:UTR:variant|POU5F…
1 1 0 0 1 1 1 1 1 0 1 1 1 1	AAGCAATCG.ACAAGGTAC	221.607	POU5F1-chr6-31164653-G-A-missense:variant|POU5F1-chr6-31164643-A-T-synonymous:variant|POU5F1-chr6-31164642-CA-C-frameshift:variant|POU5F1-chr6-31164637-G-A-synonymous:variant|POU5F1-chr6-31164635-A-G-missense:variant|POU5F1-chr6-31164632-G-A-missense:variant|POU5F1-chr6-31164628-A-G-synonymous:variant|POU5F1-chr6-31164575-C-T-3:prime:UTR:variant|POU5F1-chr6-31164566-TC-T-3:prime:UTR:variant|POU5F…
1 1 0 1 1 0 0 1 0 0 1 1 0 0	AAGCAATCG.CGTTGATCC	114.416	POU5F1-chr6-31164653-G-A-missense:variant|POU5F1-chr6-31164643-A-T-synonymous:variant|POU5F1-chr6-31164642-CA-C-frameshift:variant|POU5F1-chr6-31164637-G-A-synonymous:variant|POU5F1-chr6-31164635-A-G-missense:variant|POU5F1-chr6-31164632-G-A-missense:variant|POU5F1-chr6-31164628-A-G-synonymous:variant|POU5F1-chr6-31164575-C-T-3:prime:UTR:variant|POU5F1-chr6-31164566-TC-T-3:prime:UTR:variant|POU5F…
1 1 0 0 1 1 1 1 1 0 1 1 1 1	AAGCAATCG.GGACTATTC	205.128	POU5F1-chr6-31164653-G-A-missense:variant|POU5F1-chr6-31164643-A-T-synonymous:variant|POU5F1-chr6-31164642-CA-C-frameshift:variant|POU5F1-chr6-31164637-G-A-synonymous:variant|POU5F1-chr6-31164635-A-G-missense:variant|POU5F1-chr6-31164632-G-A-missense:variant|POU5F1-chr6-31164628-A-G-synonymous:variant|POU5F1-chr6-31164575-C-T-3:prime:UTR:variant|POU5F1-chr6-31164566-TC-T-3:prime:UTR:variant|POU5F…
0 1 0 0 1 0 0 0 0 0 1 0 0 0	AAGCACAAC.CGAAGAGGT	278.839	POU5F1-chr6-31164653-G-A-missense:variant|POU5F1-chr6-31164643-A-T-synonymous:variant|POU5F1-chr6-31164642-CA-C-frameshift:variant|POU5F1-chr6-31164637-G-A-synonymous:variant|POU5F1-chr6-31164635-A-G-missense:variant|POU5F1-chr6-31164632-G-A-missense:variant|POU5F1-chr6-31164628-A-G-synonymous:variant|POU5F1-chr6-31164575-C-T-3:prime:UTR:variant|POU5F1-chr6-31164566-TC-T-3:prime:UTR:variant|POU5F…
1 1 0 0 1 0 0 1 0 0 1 1 0 0	AAGCACAAC.CTGACGGAT	197.044	POU5F1-chr6-31164653-G-A-missense:variant|POU5F1-chr6-31164643-A-T-synonymous:variant|POU5F1-chr6-31164642-CA-C-frameshift:variant|POU5F1-chr6-31164637-G-A-synonymous:variant|POU5F1-chr6-31164635-A-G-missense:variant|POU5F1-chr6-31164632-G-A-missense:variant|POU5F1-chr6-31164628-A-G-synonymous:variant|POU5F1-chr6-31164575-C-T-3:prime:UTR:variant|POU5F1-chr6-31164566-TC-T-3:prime:UTR:variant|POU5F…
0 1 0 0 1 0 0 1 0 0 1 1 0 0	AAGCACAAC.GCTCTCCAA	175.268	POU5F1-chr6-31164653-G-A-missense:variant|POU5F1-chr6-31164643-A-T-synonymous:variant|POU5F1-chr6-31164642-CA-C-frameshift:variant|POU5F1-chr6-31164637-G-A-synonymous:variant|POU5F1-chr6-31164635-A-G-missense:variant|POU5F1-chr6-31164632-G-A-missense:variant|POU5F1-chr6-31164628-A-G-synonymous:variant|POU5F1-chr6-31164575-C-T-3:prime:UTR:variant|POU5F1-chr6-31164566-TC-T-3:prime:UTR:variant|POU5F…
0 0 0 0 0 0 0 0 0 0 2 0 0 0	AAGCACAAC.TGTATCGTG	220.784	POU5F1-chr6-31164653-G-A-missense:variant|POU5F1-chr6-31164643-A-T-synonymous:variant|POU5F1-chr6-31164642-CA-C-frameshift:variant|POU5F1-chr6-31164637-G-A-synonymous:variant|POU5F1-chr6-31164635-A-G-missense:variant|POU5F1-chr6-31164632-G-A-missense:variant|POU5F1-chr6-31164628-A-G-synonymous:variant|POU5F1-chr6-31164575-C-T-3:prime:UTR:variant|POU5F1-chr6-31164566-TC-T-3:prime:UTR:variant|POU5F…
0 1 0 0 1 0 0 1 0 0 1 1 0 0	AAGCAGCAT.CGAGCCGTT	230.226	POU5F1-chr6-31164653-G-A-missense:variant|POU5F1-chr6-31164643-A-T-synonymous:variant|POU5F1-chr6-31164642-CA-C-frameshift:variant|POU5F1-chr6-31164637-G-A-synonymous:variant|POU5F1-chr6-31164635-A-G-missense:variant|POU5F1-chr6-31164632-G-A-missense:variant|POU5F1-chr6-31164628-A-G-synonymous:variant|POU5F1-chr6-31164575-C-T-3:prime:UTR:variant|POU5F1-chr6-31164566-TC-T-3:prime:UTR:variant|POU5F…
1 1 0 0 1 0 0 1 0 0 1 1 0 0	AAGCAGCAT.GATCGCGAA	157.343	POU5F1-chr6-31164653-G-A-missense:variant|POU5F1-chr6-31164643-A-T-synonymous:variant|POU5F1-chr6-31164642-CA-C-frameshift:variant|POU5F1-chr6-31164637-G-A-synonymous:variant|POU5F1-chr6-31164635-A-G-missense:variant|POU5F1-chr6-31164632-G-A-missense:variant|POU5F1-chr6-31164628-A-G-synonymous:variant|POU5F1-chr6-31164575-C-T-3:prime:UTR:variant|POU5F1-chr6-31164566-TC-T-3:prime:UTR:variant|POU5F…
1 1 0 0 1 1 1 1 1 0 1 1 0 1	AAGCAGCAT.GTACAATGC	280.066	POU5F1-chr6-31164653-G-A-missense:variant|POU5F1-chr6-31164643-A-T-synonymous:variant|POU5F1-chr6-31164642-CA-C-frameshift:variant|POU5F1-chr6-31164637-G-A-synonymous:variant|POU5F1-chr6-31164635-A-G-missense:variant|POU5F1-chr6-31164632-G-A-missense:variant|POU5F1-chr6-31164628-A-G-synonymous:variant|POU5F1-chr6-31164575-C-T-3:prime:UTR:variant|POU5F1-chr6-31164566-TC-T-3:prime:UTR:variant|POU5F…
0 1 0 0 1 0 0 1 0 0 1 0 0 0	AAGCAGCAT.TATGGTTGG	143.971	POU5F1-chr6-31164653-G-A-missense:variant|POU5F1-chr6-31164643-A-T-synonymous:variant|POU5F1-chr6-31164642-CA-C-frameshift:variant|POU5F1-chr6-31164637-G-A-synonymous:variant|POU5F1-chr6-31164635-A-G-missense:variant|POU5F1-chr6-31164632-G-A-missense:variant|POU5F1-chr6-31164628-A-G-synonymous:variant|POU5F1-chr6-31164575-C-T-3:prime:UTR:variant|POU5F1-chr6-31164566-TC-T-3:prime:UTR:variant|POU5F…
0 1 0 0 0 0 0 0 0 0 1 0 0 0	AAGCATTGC.GACTTCACC	196.516	POU5F1-chr6-31164653-G-A-missense:variant|POU5F1-chr6-31164643-A-T-synonymous:variant|POU5F1-chr6-31164642-CA-C-frameshift:variant|POU5F1-chr6-31164637-G-A-synonymous:variant|POU5F1-chr6-31164635-A-G-missense:variant|POU5F1-chr6-31164632-G-A-missense:variant|POU5F1-chr6-31164628-A-G-synonymous:variant|POU5F1-chr6-31164575-C-T-3:prime:UTR:variant|POU5F1-chr6-31164566-TC-T-3:prime:UTR:variant|POU5F…
1 1 0 0 1 0 0 1 0 0 1 1 0 0	AAGCATTGC.TCGCATTCG	208.877	POU5F1-chr6-31164653-G-A-missense:variant|POU5F1-chr6-31164643-A-T-synonymous:variant|POU5F1-chr6-31164642-CA-C-frameshift:variant|POU5F1-chr6-31164637-G-A-synonymous:variant|POU5F1-chr6-31164635-A-G-missense:variant|POU5F1-chr6-31164632-G-A-missense:variant|POU5F1-chr6-31164628-A-G-synonymous:variant|POU5F1-chr6-31164575-C-T-3:prime:UTR:variant|POU5F1-chr6-31164566-TC-T-3:prime:UTR:variant|POU5F…
0 1 0 0 1 0 0 0 0 0 1 0 0 0	AAGCCAAGT.ACACTAACG	339.367	POU5F1-chr6-31164653-G-A-missense:variant|POU5F1-chr6-31164643-A-T-synonymous:variant|POU5F1-chr6-31164642-CA-C-frameshift:variant|POU5F1-chr6-31164637-G-A-synonymous:variant|POU5F1-chr6-31164635-A-G-missense:variant|POU5F1-chr6-31164632-G-A-missense:variant|POU5F1-chr6-31164628-A-G-synonymous:variant|POU5F1-chr6-31164575-C-T-3:prime:UTR:variant|POU5F1-chr6-31164566-TC-T-3:prime:UTR:variant|POU5F…
0 1 1 0 1 1 1 0 1 0 1 0 1 1	AAGCCAAGT.AGATACGTT	312.311	POU5F1-chr6-31164653-G-A-missense:variant|POU5F1-chr6-31164643-A-T-synonymous:variant|POU5F1-chr6-31164642-CA-C-frameshift:variant|POU5F1-chr6-31164637-G-A-synonymous:variant|POU5F1-chr6-31164635-A-G-missense:variant|POU5F1-chr6-31164632-G-A-missense:variant|POU5F1-chr6-31164628-A-G-synonymous:variant|POU5F1-chr6-31164575-C-T-3:prime:UTR:variant|POU5F1-chr6-31164566-TC-T-3:prime:UTR:variant|POU5F…
0 1 0 0 1 0 0 0 0 0 1 0 0 0	AAGCCAAGT.CGTCTGTCC	151.324	POU5F1-chr6-31164653-G-A-missense:variant|POU5F1-chr6-31164643-A-T-synonymous:variant|POU5F1-chr6-31164642-CA-C-frameshift:variant|POU5F1-chr6-31164637-G-A-synonymous:variant|POU5F1-chr6-31164635-A-G-missense:variant|POU5F1-chr6-31164632-G-A-missense:variant|POU5F1-chr6-31164628-A-G-synonymous:variant|POU5F1-chr6-31164575-C-T-3:prime:UTR:variant|POU5F1-chr6-31164566-TC-T-3:prime:UTR:variant|POU5F…
0 1 0 0 0 0 0 0 0 0 1 0 0 0	AAGCCAAGT.TCTAGTGAC	77.3694	POU5F1-chr6-31164653-G-A-missense:variant|POU5F1-chr6-31164643-A-T-synonymous:variant|POU5F1-chr6-31164642-CA-C-frameshift:variant|POU5F1-chr6-31164637-G-A-synonymous:variant|POU5F1-chr6-31164635-A-G-missense:variant|POU5F1-chr6-31164632-G-A-missense:variant|POU5F1-chr6-31164628-A-G-synonymous:variant|POU5F1-chr6-31164575-C-T-3:prime:UTR:variant|POU5F1-chr6-31164566-TC-T-3:prime:UTR:variant|POU5F…
1 1 0 0 1 0 0 1 0 0 1 1 0 0	AAGCCAAGT.TTGCCAGAT	222.051	POU5F1-chr6-31164653-G-A-missense:variant|POU5F1-chr6-31164643-A-T-synonymous:variant|POU5F1-chr6-31164642-CA-C-frameshift:variant|POU5F1-chr6-31164637-G-A-synonymous:variant|POU5F1-chr6-31164635-A-G-missense:variant|POU5F1-chr6-31164632-G-A-missense:variant|POU5F1-chr6-31164628-A-G-synonymous:variant|POU5F1-chr6-31164575-C-T-3:prime:UTR:variant|POU5F1-chr6-31164566-TC-T-3:prime:UTR:variant|POU5F…
0 1 0 0 1 0 0 0 0 0 1 0 0 0	AAGCCACAC.CTGGACTAA	213.8	POU5F1-chr6-31164653-G-A-missense:variant|POU5F1-chr6-31164643-A-T-synonymous:variant|POU5F1-chr6-31164642-CA-C-frameshift:variant|POU5F1-chr6-31164637-G-A-synonymous:variant|POU5F1-chr6-31164635-A-G-missense:variant|POU5F1-chr6-31164632-G-A-missense:variant|POU5F1-chr6-31164628-A-G-synonymous:variant|POU5F1-chr6-31164575-C-T-3:prime:UTR:variant|POU5F1-chr6-31164566-TC-T-3:prime:UTR:variant|POU5F…
1 1 0 0 1 1 1 1 1 0 1 1 0 1	AAGCTGAGG.ACACACGTC	535.714	POU5F1-chr6-31164653-G-A-missense:variant|POU5F1-chr6-31164643-A-T-synonymous:variant|POU5F1-chr6-31164642-CA-C-frameshift:variant|POU5F1-chr6-31164637-G-A-synonymous:variant|POU5F1-chr6-31164635-A-G-missense:variant|POU5F1-chr6-31164632-G-A-missense:variant|POU5F1-chr6-31164628-A-G-synonymous:variant|POU5F1-chr6-31164575-C-T-3:prime:UTR:variant|POU5F1-chr6-31164566-TC-T-3:prime:UTR:variant|POU5F…
0 1 0 0 1 0 0 0 0 0 1 0 0 0	AAGCTGAGG.CAATCATAC	208.914	POU5F1-chr6-31164653-G-A-missense:variant|POU5F1-chr6-31164643-A-T-synonymous:variant|POU5F1-chr6-31164642-CA-C-frameshift:variant|POU5F1-chr6-31164637-G-A-synonymous:variant|POU5F1-chr6-31164635-A-G-missense:variant|POU5F1-chr6-31164632-G-A-missense:variant|POU5F1-chr6-31164628-A-G-synonymous:variant|POU5F1-chr6-31164575-C-T-3:prime:UTR:variant|POU5F1-chr6-31164566-TC-T-3:prime:UTR:variant|POU5F…
1 1 0 1 1 0 0 1 0 0 1 1 0 0	AAGCTGAGG.CTCCGCATT	228.453	POU5F1-chr6-31164653-G-A-missense:variant|POU5F1-chr6-31164643-A-T-synonymous:variant|POU5F1-chr6-31164642-CA-C-frameshift:variant|POU5F1-chr6-31164637-G-A-synonymous:variant|POU5F1-chr6-31164635-A-G-missense:variant|POU5F1-chr6-31164632-G-A-missense:variant|POU5F1-chr6-31164628-A-G-synonymous:variant|POU5F1-chr6-31164575-C-T-3:prime:UTR:variant|POU5F1-chr6-31164566-TC-T-3:prime:UTR:variant|POU5F…
0 1 0 0 1 0 0 0 0 0 1 0 0 0	AAGCTGAGG.CTGCGTCAC	361.786	POU5F1-chr6-31164653-G-A-missense:variant|POU5F1-chr6-31164643-A-T-synonymous:variant|POU5F1-chr6-31164642-CA-C-frameshift:variant|POU5F1-chr6-31164637-G-A-synonymous:variant|POU5F1-chr6-31164635-A-G-missense:variant|POU5F1-chr6-31164632-G-A-missense:variant|POU5F1-chr6-31164628-A-G-synonymous:variant|POU5F1-chr6-31164575-C-T-3:prime:UTR:variant|POU5F1-chr6-31164566-TC-T-3:prime:UTR:variant|POU5F…
0 0 0 0 0 0 0 0 0 0 2 0 0 0	AAGCTGGTC.ATAACGACA	145.631	POU5F1-chr6-31164653-G-A-missense:variant|POU5F1-chr6-31164643-A-T-synonymous:variant|POU5F1-chr6-31164642-CA-C-frameshift:variant|POU5F1-chr6-31164637-G-A-synonymous:variant|POU5F1-chr6-31164635-A-G-missense:variant|POU5F1-chr6-31164632-G-A-missense:variant|POU5F1-chr6-31164628-A-G-synonymous:variant|POU5F1-chr6-31164575-C-T-3:prime:UTR:variant|POU5F1-chr6-31164566-TC-T-3:prime:UTR:variant|POU5F…
0 0 0 0 0 0 0 0 0 0 2 0 0 0	AAGCTGGTC.ATGGATATC	253.556	POU5F1-chr6-31164653-G-A-missense:variant|POU5F1-chr6-31164643-A-T-synonymous:variant|POU5F1-chr6-31164642-CA-C-frameshift:variant|POU5F1-chr6-31164637-G-A-synonymous:variant|POU5F1-chr6-31164635-A-G-missense:variant|POU5F1-chr6-31164632-G-A-missense:variant|POU5F1-chr6-31164628-A-G-synonymous:variant|POU5F1-chr6-31164575-C-T-3:prime:UTR:variant|POU5F1-chr6-31164566-TC-T-3:prime:UTR:variant|POU5F…
1 1 0 0 1 0 0 1 0 0 1 1 0 0	AAGCTGGTC.CCTCTCTAG	197.781	POU5F1-chr6-31164653-G-A-missense:variant|POU5F1-chr6-31164643-A-T-synonymous:variant|POU5F1-chr6-31164642-CA-C-frameshift:variant|POU5F1-chr6-31164637-G-A-synonymous:variant|POU5F1-chr6-31164635-A-G-missense:variant|POU5F1-chr6-31164632-G-A-missense:variant|POU5F1-chr6-31164628-A-G-synonymous:variant|POU5F1-chr6-31164575-C-T-3:prime:UTR:variant|POU5F1-chr6-31164566-TC-T-3:prime:UTR:variant|POU5F…
0 1 0 0 1 0 0 0 0 0 1 0 0 0	AAGCTGGTC.GGATACAAT	206.647	POU5F1-chr6-31164653-G-A-missense:variant|POU5F1-chr6-31164643-A-T-synonymous:variant|POU5F1-chr6-31164642-CA-C-frameshift:variant|POU5F1-chr6-31164637-G-A-synonymous:variant|POU5F1-chr6-31164635-A-G-missense:variant|POU5F1-chr6-31164632-G-A-missense:variant|POU5F1-chr6-31164628-A-G-synonymous:variant|POU5F1-chr6-31164575-C-T-3:prime:UTR:variant|POU5F1-chr6-31164566-TC-T-3:prime:UTR:variant|POU5F…
0 1 0 0 1 0 0 0 0 0 1 0 0 0	AAGCTGGTC.TTGATGAGT	181.757	POU5F1-chr6-31164653-G-A-missense:variant|POU5F1-chr6-31164643-A-T-synonymous:variant|POU5F1-chr6-31164642-CA-C-frameshift:variant|POU5F1-chr6-31164637-G-A-synonymous:variant|POU5F1-chr6-31164635-A-G-missense:variant|POU5F1-chr6-31164632-G-A-missense:variant|POU5F1-chr6-31164628-A-G-synonymous:variant|POU5F1-chr6-31164575-C-T-3:prime:UTR:variant|POU5F1-chr6-31164566-TC-T-3:prime:UTR:variant|POU5F…
0 0 0 0 0 0 0 0 0 0 2 0 0 0	AAGCTTGCA.CCACATTAG	62.6305	POU5F1-chr6-31164653-G-A-missense:variant|POU5F1-chr6-31164643-A-T-synonymous:variant|POU5F1-chr6-31164642-CA-C-frameshift:variant|POU5F1-chr6-31164637-G-A-synonymous:variant|POU5F1-chr6-31164635-A-G-missense:variant|POU5F1-chr6-31164632-G-A-missense:variant|POU5F1-chr6-31164628-A-G-synonymous:variant|POU5F1-chr6-31164575-C-T-3:prime:UTR:variant|POU5F1-chr6-31164566-TC-T-3:prime:UTR:variant|POU5F…
0 1 0 0 0 0 0 0 0 0 1 0 0 0	AAGCTTGCA.CTAGGTACT	168.139	POU5F1-chr6-31164653-G-A-missense:variant|POU5F1-chr6-31164643-A-T-synonymous:variant|POU5F1-chr6-31164642-CA-C-frameshift:variant|POU5F1-chr6-31164637-G-A-synonymous:variant|POU5F1-chr6-31164635-A-G-missense:variant|POU5F1-chr6-31164632-G-A-missense:variant|POU5F1-chr6-31164628-A-G-synonymous:variant|POU5F1-chr6-31164575-C-T-3:prime:UTR:variant|POU5F1-chr6-31164566-TC-T-3:prime:UTR:variant|POU5F…
0 1 0 0 1 0 0 0 0 0 1 0 0 0	AAGCTTGCA.GACCACTCG	270.27	POU5F1-chr6-31164653-G-A-missense:variant|POU5F1-chr6-31164643-A-T-synonymous:variant|POU5F1-chr6-31164642-CA-C-frameshift:variant|POU5F1-chr6-31164637-G-A-synonymous:variant|POU5F1-chr6-31164635-A-G-missense:variant|POU5F1-chr6-31164632-G-A-missense:variant|POU5F1-chr6-31164628-A-G-synonymous:variant|POU5F1-chr6-31164575-C-T-3:prime:UTR:variant|POU5F1-chr6-31164566-TC-T-3:prime:UTR:variant|POU5F…
1 1 0 0 1 0 0 1 0 0 1 1 0 0	AAGCTTGCA.GATCGCGAA	86.8726	POU5F1-chr6-31164653-G-A-missense:variant|POU5F1-chr6-31164643-A-T-synonymous:variant|POU5F1-chr6-31164642-CA-C-frameshift:variant|POU5F1-chr6-31164637-G-A-synonymous:variant|POU5F1-chr6-31164635-A-G-missense:variant|POU5F1-chr6-31164632-G-A-missense:variant|POU5F1-chr6-31164628-A-G-synonymous:variant|POU5F1-chr6-31164575-C-T-3:prime:UTR:variant|POU5F1-chr6-31164566-TC-T-3:prime:UTR:variant|POU5F…
0 1 0 0 0 0 0 0 0 0 1 0 0 0	AAGCTTGCA.GGAACCTAG	165.563	POU5F1-chr6-31164653-G-A-missense:variant|POU5F1-chr6-31164643-A-T-synonymous:variant|POU5F1-chr6-31164642-CA-C-frameshift:variant|POU5F1-chr6-31164637-G-A-synonymous:variant|POU5F1-chr6-31164635-A-G-missense:variant|POU5F1-chr6-31164632-G-A-missense:variant|POU5F1-chr6-31164628-A-G-synonymous:variant|POU5F1-chr6-31164575-C-T-3:prime:UTR:variant|POU5F1-chr6-31164566-TC-T-3:prime:UTR:variant|POU5F…
0 1 0 0 1 0 0 1 0 0 1 0 0 0	AAGGAACAG.TCAGTGCAA	318.302	POU5F1-chr6-31164653-G-A-missense:variant|POU5F1-chr6-31164643-A-T-synonymous:variant|POU5F1-chr6-31164642-CA-C-frameshift:variant|POU5F1-chr6-31164637-G-A-synonymous:variant|POU5F1-chr6-31164635-A-G-missense:variant|POU5F1-chr6-31164632-G-A-missense:variant|POU5F1-chr6-31164628-A-G-synonymous:variant|POU5F1-chr6-31164575-C-T-3:prime:UTR:variant|POU5F1-chr6-31164566-TC-T-3:prime:UTR:variant|POU5F…
0 1 0 0 1 0 0 0 0 0 1 0 0 0	AAGGAACAG.TTCCAGGAG	178.388	POU5F1-chr6-31164653-G-A-missense:variant|POU5F1-chr6-31164643-A-T-synonymous:variant|POU5F1-chr6-31164642-CA-C-frameshift:variant|POU5F1-chr6-31164637-G-A-synonymous:variant|POU5F1-chr6-31164635-A-G-missense:variant|POU5F1-chr6-31164632-G-A-missense:variant|POU5F1-chr6-31164628-A-G-synonymous:variant|POU5F1-chr6-31164575-C-T-3:prime:UTR:variant|POU5F1-chr6-31164566-TC-T-3:prime:UTR:variant|POU5F…
0 1 0 0 0 0 0 0 0 0 1 0 0 0	AAGGAACAG.TTCCGAGCG	152.749	POU5F1-chr6-31164653-G-A-missense:variant|POU5F1-chr6-31164643-A-T-synonymous:variant|POU5F1-chr6-31164642-CA-C-frameshift:variant|POU5F1-chr6-31164637-G-A-synonymous:variant|POU5F1-chr6-31164635-A-G-missense:variant|POU5F1-chr6-31164632-G-A-missense:variant|POU5F1-chr6-31164628-A-G-synonymous:variant|POU5F1-chr6-31164575-C-T-3:prime:UTR:variant|POU5F1-chr6-31164566-TC-T-3:prime:UTR:variant|POU5F…
0 1 0 0 1 0 0 0 0 0 1 0 0 0	AAGGAAGTC.TGGTTATAC	127.796	POU5F1-chr6-31164653-G-A-missense:variant|POU5F1-chr6-31164643-A-T-synonymous:variant|POU5F1-chr6-31164642-CA-C-frameshift:variant|POU5F1-chr6-31164637-G-A-synonymous:variant|POU5F1-chr6-31164635-A-G-missense:variant|POU5F1-chr6-31164632-G-A-missense:variant|POU5F1-chr6-31164628-A-G-synonymous:variant|POU5F1-chr6-31164575-C-T-3:prime:UTR:variant|POU5F1-chr6-31164566-TC-T-3:prime:UTR:variant|POU5F…
0 1 0 0 1 0 0 0 0 0 1 0 0 0	AAGGATACG.AGCACACCT	216.788	POU5F1-chr6-31164653-G-A-missense:variant|POU5F1-chr6-31164643-A-T-synonymous:variant|POU5F1-chr6-31164642-CA-C-frameshift:variant|POU5F1-chr6-31164637-G-A-synonymous:variant|POU5F1-chr6-31164635-A-G-missense:variant|POU5F1-chr6-31164632-G-A-missense:variant|POU5F1-chr6-31164628-A-G-synonymous:variant|POU5F1-chr6-31164575-C-T-3:prime:UTR:variant|POU5F1-chr6-31164566-TC-T-3:prime:UTR:variant|POU5F…
0 0 0 0 0 0 0 0 0 0 2 0 0 0	AAGGATACG.ATCGGTGGT	185.847	POU5F1-chr6-31164653-G-A-missense:variant|POU5F1-chr6-31164643-A-T-synonymous:variant|POU5F1-chr6-31164642-CA-C-frameshift:variant|POU5F1-chr6-31164637-G-A-synonymous:variant|POU5F1-chr6-31164635-A-G-missense:variant|POU5F1-chr6-31164632-G-A-missense:variant|POU5F1-chr6-31164628-A-G-synonymous:variant|POU5F1-chr6-31164575-C-T-3:prime:UTR:variant|POU5F1-chr6-31164566-TC-T-3:prime:UTR:variant|POU5F…
0 1 0 0 1 0 0 0 0 0 1 0 0 0	AAGGATCGT.AGATGAGAT	220.913	POU5F1-chr6-31164653-G-A-missense:variant|POU5F1-chr6-31164643-A-T-synonymous:variant|POU5F1-chr6-31164642-CA-C-frameshift:variant|POU5F1-chr6-31164637-G-A-synonymous:variant|POU5F1-chr6-31164635-A-G-missense:variant|POU5F1-chr6-31164632-G-A-missense:variant|POU5F1-chr6-31164628-A-G-synonymous:variant|POU5F1-chr6-31164575-C-T-3:prime:UTR:variant|POU5F1-chr6-31164566-TC-T-3:prime:UTR:variant|POU5F…
1 1 0 0 1 0 0 1 0 0 1 1 0 0	AAGGATCGT.AGGTGTACA	42.735	POU5F1-chr6-31164653-G-A-missense:variant|POU5F1-chr6-31164643-A-T-synonymous:variant|POU5F1-chr6-31164642-CA-C-frameshift:variant|POU5F1-chr6-31164637-G-A-synonymous:variant|POU5F1-chr6-31164635-A-G-missense:variant|POU5F1-chr6-31164632-G-A-missense:variant|POU5F1-chr6-31164628-A-G-synonymous:variant|POU5F1-chr6-31164575-C-T-3:prime:UTR:variant|POU5F1-chr6-31164566-TC-T-3:prime:UTR:variant|POU5F…
1 1 0 0 1 0 0 1 0 0 1 1 0 0	AAGGATCGT.GGTTAGATG	66.6223	POU5F1-chr6-31164653-G-A-missense:variant|POU5F1-chr6-31164643-A-T-synonymous:variant|POU5F1-chr6-31164642-CA-C-frameshift:variant|POU5F1-chr6-31164637-G-A-synonymous:variant|POU5F1-chr6-31164635-A-G-missense:variant|POU5F1-chr6-31164632-G-A-missense:variant|POU5F1-chr6-31164628-A-G-synonymous:variant|POU5F1-chr6-31164575-C-T-3:prime:UTR:variant|POU5F1-chr6-31164566-TC-T-3:prime:UTR:variant|POU5F…
0 1 0 0 1 0 0 0 0 0 1 0 0 0	AAGGATCGT.TGTCAACCT	302.497	POU5F1-chr6-31164653-G-A-missense:variant|POU5F1-chr6-31164643-A-T-synonymous:variant|POU5F1-chr6-31164642-CA-C-frameshift:variant|POU5F1-chr6-31164637-G-A-synonymous:variant|POU5F1-chr6-31164635-A-G-missense:variant|POU5F1-chr6-31164632-G-A-missense:variant|POU5F1-chr6-31164628-A-G-synonymous:variant|POU5F1-chr6-31164575-C-T-3:prime:UTR:variant|POU5F1-chr6-31164566-TC-T-3:prime:UTR:variant|POU5F…
0 1 0 0 1 0 0 0 0 0 1 0 0 0	AAGGTCTGA.CCTTGCTTG	221.13	POU5F1-chr6-31164653-G-A-missense:variant|POU5F1-chr6-31164643-A-T-synonymous:variant|POU5F1-chr6-31164642-CA-C-frameshift:variant|POU5F1-chr6-31164637-G-A-synonymous:variant|POU5F1-chr6-31164635-A-G-missense:variant|POU5F1-chr6-31164632-G-A-missense:variant|POU5F1-chr6-31164628-A-G-synonymous:variant|POU5F1-chr6-31164575-C-T-3:prime:UTR:variant|POU5F1-chr6-31164566-TC-T-3:prime:UTR:variant|POU5F…
0 1 0 0 0 0 0 0 0 0 2 0 0 0	AAGGTCTGA.CTAGTCGTC	252.252	POU5F1-chr6-31164653-G-A-missense:variant|POU5F1-chr6-31164643-A-T-synonymous:variant|POU5F1-chr6-31164642-CA-C-frameshift:variant|POU5F1-chr6-31164637-G-A-synonymous:variant|POU5F1-chr6-31164635-A-G-missense:variant|POU5F1-chr6-31164632-G-A-missense:variant|POU5F1-chr6-31164628-A-G-synonymous:variant|POU5F1-chr6-31164575-C-T-3:prime:UTR:variant|POU5F1-chr6-31164566-TC-T-3:prime:UTR:variant|POU5F…
0 0 0 0 0 0 0 0 0 0 2 0 0 0	AAGGTCTGA.GCTCCTAGC	162.5	POU5F1-chr6-31164653-G-A-missense:variant|POU5F1-chr6-31164643-A-T-synonymous:variant|POU5F1-chr6-31164642-CA-C-frameshift:variant|POU5F1-chr6-31164637-G-A-synonymous:variant|POU5F1-chr6-31164635-A-G-missense:variant|POU5F1-chr6-31164632-G-A-missense:variant|POU5F1-chr6-31164628-A-G-synonymous:variant|POU5F1-chr6-31164575-C-T-3:prime:UTR:variant|POU5F1-chr6-31164566-TC-T-3:prime:UTR:variant|POU5F…
0 1 0 0 1 0 0 0 0 0 1 0 0 0	AAGGTCTGA.GCTTGTCCT	200.56	POU5F1-chr6-31164653-G-A-missense:variant|POU5F1-chr6-31164643-A-T-synonymous:variant|POU5F1-chr6-31164642-CA-C-frameshift:variant|POU5F1-chr6-31164637-G-A-synonymous:variant|POU5F1-chr6-31164635-A-G-missense:variant|POU5F1-chr6-31164632-G-A-missense:variant|POU5F1-chr6-31164628-A-G-synonymous:variant|POU5F1-chr6-31164575-C-T-3:prime:UTR:variant|POU5F1-chr6-31164566-TC-T-3:prime:UTR:variant|POU5F…
0 0 0 0 0 0 0 0 0 0 2 0 0 0	AAGGTCTGA.GGATACAAT	287.265	POU5F1-chr6-31164653-G-A-missense:variant|POU5F1-chr6-31164643-A-T-synonymous:variant|POU5F1-chr6-31164642-CA-C-frameshift:variant|POU5F1-chr6-31164637-G-A-synonymous:variant|POU5F1-chr6-31164635-A-G-missense:variant|POU5F1-chr6-31164632-G-A-missense:variant|POU5F1-chr6-31164628-A-G-synonymous:variant|POU5F1-chr6-31164575-C-T-3:prime:UTR:variant|POU5F1-chr6-31164566-TC-T-3:prime:UTR:variant|POU5F…
1 1 0 1 1 0 0 1 0 0 1 1 0 0	AAGGTGCTG.ACATGGATT	476.858	POU5F1-chr6-31164653-G-A-missense:variant|POU5F1-chr6-31164643-A-T-synonymous:variant|POU5F1-chr6-31164642-CA-C-frameshift:variant|POU5F1-chr6-31164637-G-A-synonymous:variant|POU5F1-chr6-31164635-A-G-missense:variant|POU5F1-chr6-31164632-G-A-missense:variant|POU5F1-chr6-31164628-A-G-synonymous:variant|POU5F1-chr6-31164575-C-T-3:prime:UTR:variant|POU5F1-chr6-31164566-TC-T-3:prime:UTR:variant|POU5F…
0 0 0 0 0 0 0 0 0 0 2 0 0 0	AAGGTGCTG.CGGACAAGT	156.028	POU5F1-chr6-31164653-G-A-missense:variant|POU5F1-chr6-31164643-A-T-synonymous:variant|POU5F1-chr6-31164642-CA-C-frameshift:variant|POU5F1-chr6-31164637-G-A-synonymous:variant|POU5F1-chr6-31164635-A-G-missense:variant|POU5F1-chr6-31164632-G-A-missense:variant|POU5F1-chr6-31164628-A-G-synonymous:variant|POU5F1-chr6-31164575-C-T-3:prime:UTR:variant|POU5F1-chr6-31164566-TC-T-3:prime:UTR:variant|POU5F…
1 1 0 0 1 0 0 1 0 0 1 1 0 0	AAGTACAGA.AACGAGGTG	236.22	POU5F1-chr6-31164653-G-A-missense:variant|POU5F1-chr6-31164643-A-T-synonymous:variant|POU5F1-chr6-31164642-CA-C-frameshift:variant|POU5F1-chr6-31164637-G-A-synonymous:variant|POU5F1-chr6-31164635-A-G-missense:variant|POU5F1-chr6-31164632-G-A-missense:variant|POU5F1-chr6-31164628-A-G-synonymous:variant|POU5F1-chr6-31164575-C-T-3:prime:UTR:variant|POU5F1-chr6-31164566-TC-T-3:prime:UTR:variant|POU5F…
0 1 0 0 1 0 0 0 0 0 1 0 0 0	AAGTACAGA.AATGCTGAT	200.913	POU5F1-chr6-31164653-G-A-missense:variant|POU5F1-chr6-31164643-A-T-synonymous:variant|POU5F1-chr6-31164642-CA-C-frameshift:variant|POU5F1-chr6-31164637-G-A-synonymous:variant|POU5F1-chr6-31164635-A-G-missense:variant|POU5F1-chr6-31164632-G-A-missense:variant|POU5F1-chr6-31164628-A-G-synonymous:variant|POU5F1-chr6-31164575-C-T-3:prime:UTR:variant|POU5F1-chr6-31164566-TC-T-3:prime:UTR:variant|POU5F…
0 0 0 0 0 0 0 0 0 0 2 0 0 0	AAGTACAGA.AGACATCCA	198.488	POU5F1-chr6-31164653-G-A-missense:variant|POU5F1-chr6-31164643-A-T-synonymous:variant|POU5F1-chr6-31164642-CA-C-frameshift:variant|POU5F1-chr6-31164637-G-A-synonymous:variant|POU5F1-chr6-31164635-A-G-missense:variant|POU5F1-chr6-31164632-G-A-missense:variant|POU5F1-chr6-31164628-A-G-synonymous:variant|POU5F1-chr6-31164575-C-T-3:prime:UTR:variant|POU5F1-chr6-31164566-TC-T-3:prime:UTR:variant|POU5F…
1 1 0 0 1 0 0 1 0 0 1 1 0 0	AAGTACAGA.CTCAGCTGG	240.964	POU5F1-chr6-31164653-G-A-missense:variant|POU5F1-chr6-31164643-A-T-synonymous:variant|POU5F1-chr6-31164642-CA-C-frameshift:variant|POU5F1-chr6-31164637-G-A-synonymous:variant|POU5F1-chr6-31164635-A-G-missense:variant|POU5F1-chr6-31164632-G-A-missense:variant|POU5F1-chr6-31164628-A-G-synonymous:variant|POU5F1-chr6-31164575-C-T-3:prime:UTR:variant|POU5F1-chr6-31164566-TC-T-3:prime:UTR:variant|POU5F…
0 1 0 0 1 0 0 1 0 0 1 0 0 0	AAGTACAGA.GCGGTAGTC	101.781	POU5F1-chr6-31164653-G-A-missense:variant|POU5F1-chr6-31164643-A-T-synonymous:variant|POU5F1-chr6-31164642-CA-C-frameshift:variant|POU5F1-chr6-31164637-G-A-synonymous:variant|POU5F1-chr6-31164635-A-G-missense:variant|POU5F1-chr6-31164632-G-A-missense:variant|POU5F1-chr6-31164628-A-G-synonymous:variant|POU5F1-chr6-31164575-C-T-3:prime:UTR:variant|POU5F1-chr6-31164566-TC-T-3:prime:UTR:variant|POU5F…
0 1 1 0 1 1 1 0 1 0 1 0 1 1	AAGTACAGA.TTCTCCACA	167.598	POU5F1-chr6-31164653-G-A-missense:variant|POU5F1-chr6-31164643-A-T-synonymous:variant|POU5F1-chr6-31164642-CA-C-frameshift:variant|POU5F1-chr6-31164637-G-A-synonymous:variant|POU5F1-chr6-31164635-A-G-missense:variant|POU5F1-chr6-31164632-G-A-missense:variant|POU5F1-chr6-31164628-A-G-synonymous:variant|POU5F1-chr6-31164575-C-T-3:prime:UTR:variant|POU5F1-chr6-31164566-TC-T-3:prime:UTR:variant|POU5F…
0 1 0 0 1 0 0 0 0 0 1 0 0 0	AAGTAGGAC.ATACAACCG	102.249	POU5F1-chr6-31164653-G-A-missense:variant|POU5F1-chr6-31164643-A-T-synonymous:variant|POU5F1-chr6-31164642-CA-C-frameshift:variant|POU5F1-chr6-31164637-G-A-synonymous:variant|POU5F1-chr6-31164635-A-G-missense:variant|POU5F1-chr6-31164632-G-A-missense:variant|POU5F1-chr6-31164628-A-G-synonymous:variant|POU5F1-chr6-31164575-C-T-3:prime:UTR:variant|POU5F1-chr6-31164566-TC-T-3:prime:UTR:variant|POU5F…
0 1 0 0 1 0 0 0 0 0 1 0 0 0	AAGTCATGA.CTGATCCGA	112.936	POU5F1-chr6-31164653-G-A-missense:variant|POU5F1-chr6-31164643-A-T-synonymous:variant|POU5F1-chr6-31164642-CA-C-frameshift:variant|POU5F1-chr6-31164637-G-A-synonymous:variant|POU5F1-chr6-31164635-A-G-missense:variant|POU5F1-chr6-31164632-G-A-missense:variant|POU5F1-chr6-31164628-A-G-synonymous:variant|POU5F1-chr6-31164575-C-T-3:prime:UTR:variant|POU5F1-chr6-31164566-TC-T-3:prime:UTR:variant|POU5F…
0 0 0 0 0 0 0 0 0 0 2 0 0 0	AAGTCATGA.TCCACGTGC	165.634	POU5F1-chr6-31164653-G-A-missense:variant|POU5F1-chr6-31164643-A-T-synonymous:variant|POU5F1-chr6-31164642-CA-C-frameshift:variant|POU5F1-chr6-31164637-G-A-synonymous:variant|POU5F1-chr6-31164635-A-G-missense:variant|POU5F1-chr6-31164632-G-A-missense:variant|POU5F1-chr6-31164628-A-G-synonymous:variant|POU5F1-chr6-31164575-C-T-3:prime:UTR:variant|POU5F1-chr6-31164566-TC-T-3:prime:UTR:variant|POU5F…
0 1 0 0 0 0 0 0 0 0 1 0 0 0	AAGTTCTCT.TACTTCCAG	199.101	POU5F1-chr6-31164653-G-A-missense:variant|POU5F1-chr6-31164643-A-T-synonymous:variant|POU5F1-chr6-31164642-CA-C-frameshift:variant|POU5F1-chr6-31164637-G-A-synonymous:variant|POU5F1-chr6-31164635-A-G-missense:variant|POU5F1-chr6-31164632-G-A-missense:variant|POU5F1-chr6-31164628-A-G-synonymous:variant|POU5F1-chr6-31164575-C-T-3:prime:UTR:variant|POU5F1-chr6-31164566-TC-T-3:prime:UTR:variant|POU5F…
0 1 0 0 0 0 0 0 0 0 1 0 0 0	AAGTTGCCA.AACGGAGAT	320	POU5F1-chr6-31164653-G-A-missense:variant|POU5F1-chr6-31164643-A-T-synonymous:variant|POU5F1-chr6-31164642-CA-C-frameshift:variant|POU5F1-chr6-31164637-G-A-synonymous:variant|POU5F1-chr6-31164635-A-G-missense:variant|POU5F1-chr6-31164632-G-A-missense:variant|POU5F1-chr6-31164628-A-G-synonymous:variant|POU5F1-chr6-31164575-C-T-3:prime:UTR:variant|POU5F1-chr6-31164566-TC-T-3:prime:UTR:variant|POU5F…
0 1 0 1 1 0 0 0 0 0 1 0 0 0	AAGTTGCCA.CCAGTCTCA	250	POU5F1-chr6-31164653-G-A-missense:variant|POU5F1-chr6-31164643-A-T-synonymous:variant|POU5F1-chr6-31164642-CA-C-frameshift:variant|POU5F1-chr6-31164637-G-A-synonymous:variant|POU5F1-chr6-31164635-A-G-missense:variant|POU5F1-chr6-31164632-G-A-missense:variant|POU5F1-chr6-31164628-A-G-synonymous:variant|POU5F1-chr6-31164575-C-T-3:prime:UTR:variant|POU5F1-chr6-31164566-TC-T-3:prime:UTR:variant|POU5F…
0 1 0 0 0 0 0 0 0 0 1 0 0 0	AAGTTGCCA.CTTCCTGAT	250.587	POU5F1-chr6-31164653-G-A-missense:variant|POU5F1-chr6-31164643-A-T-synonymous:variant|POU5F1-chr6-31164642-CA-C-frameshift:variant|POU5F1-chr6-31164637-G-A-synonymous:variant|POU5F1-chr6-31164635-A-G-missense:variant|POU5F1-chr6-31164632-G-A-missense:variant|POU5F1-chr6-31164628-A-G-synonymous:variant|POU5F1-chr6-31164575-C-T-3:prime:UTR:variant|POU5F1-chr6-31164566-TC-T-3:prime:UTR:variant|POU5F…
0 1 0 0 1 0 0 0 0 0 1 0 0 0	AAGTTGCCA.GAGTGCATA	174.927	POU5F1-chr6-31164653-G-A-missense:variant|POU5F1-chr6-31164643-A-T-synonymous:variant|POU5F1-chr6-31164642-CA-C-frameshift:variant|POU5F1-chr6-31164637-G-A-synonymous:variant|POU5F1-chr6-31164635-A-G-missense:variant|POU5F1-chr6-31164632-G-A-missense:variant|POU5F1-chr6-31164628-A-G-synonymous:variant|POU5F1-chr6-31164575-C-T-3:prime:UTR:variant|POU5F1-chr6-31164566-TC-T-3:prime:UTR:variant|POU5F…
0 1 0 0 1 1 1 0 1 0 1 0 1 1	AAGTTGCCA.GGAGTTAGC	192.926	POU5F1-chr6-31164653-G-A-missense:variant|POU5F1-chr6-31164643-A-T-synonymous:variant|POU5F1-chr6-31164642-CA-C-frameshift:variant|POU5F1-chr6-31164637-G-A-synonymous:variant|POU5F1-chr6-31164635-A-G-missense:variant|POU5F1-chr6-31164632-G-A-missense:variant|POU5F1-chr6-31164628-A-G-synonymous:variant|POU5F1-chr6-31164575-C-T-3:prime:UTR:variant|POU5F1-chr6-31164566-TC-T-3:prime:UTR:variant|POU5F…
0 1 0 0 0 0 0 0 0 0 1 0 0 0	AAGTTGCCA.TAGCCTTGT	185.336	POU5F1-chr6-31164653-G-A-missense:variant|POU5F1-chr6-31164643-A-T-synonymous:variant|POU5F1-chr6-31164642-CA-C-frameshift:variant|POU5F1-chr6-31164637-G-A-synonymous:variant|POU5F1-chr6-31164635-A-G-missense:variant|POU5F1-chr6-31164632-G-A-missense:variant|POU5F1-chr6-31164628-A-G-synonymous:variant|POU5F1-chr6-31164575-C-T-3:prime:UTR:variant|POU5F1-chr6-31164566-TC-T-3:prime:UTR:variant|POU5F…
0 1 0 0 1 0 0 0 0 0 1 0 0 0	AATAACTCC.ATCTCTGCT	330.396	POU5F1-chr6-31164653-G-A-missense:variant|POU5F1-chr6-31164643-A-T-synonymous:variant|POU5F1-chr6-31164642-CA-C-frameshift:variant|POU5F1-chr6-31164637-G-A-synonymous:variant|POU5F1-chr6-31164635-A-G-missense:variant|POU5F1-chr6-31164632-G-A-missense:variant|POU5F1-chr6-31164628-A-G-synonymous:variant|POU5F1-chr6-31164575-C-T-3:prime:UTR:variant|POU5F1-chr6-31164566-TC-T-3:prime:UTR:variant|POU5F…
0 0 0 0 0 0 0 0 0 0 2 0 0 0	AATACCTTG.ACTTCAGTA	37.1747	POU5F1-chr6-31164653-G-A-missense:variant|POU5F1-chr6-31164643-A-T-synonymous:variant|POU5F1-chr6-31164642-CA-C-frameshift:variant|POU5F1-chr6-31164637-G-A-synonymous:variant|POU5F1-chr6-31164635-A-G-missense:variant|POU5F1-chr6-31164632-G-A-missense:variant|POU5F1-chr6-31164628-A-G-synonymous:variant|POU5F1-chr6-31164575-C-T-3:prime:UTR:variant|POU5F1-chr6-31164566-TC-T-3:prime:UTR:variant|POU5F…
0 1 1 0 1 1 1 0 1 0 1 0 1 1	AATACCTTG.TACACGGTC	398.23	POU5F1-chr6-31164653-G-A-missense:variant|POU5F1-chr6-31164643-A-T-synonymous:variant|POU5F1-chr6-31164642-CA-C-frameshift:variant|POU5F1-chr6-31164637-G-A-synonymous:variant|POU5F1-chr6-31164635-A-G-missense:variant|POU5F1-chr6-31164632-G-A-missense:variant|POU5F1-chr6-31164628-A-G-synonymous:variant|POU5F1-chr6-31164575-C-T-3:prime:UTR:variant|POU5F1-chr6-31164566-TC-T-3:prime:UTR:variant|POU5F…
1 1 0 0 1 0 0 1 0 0 1 0 0 0	AATACCTTG.TTCACCTTG	137.575	POU5F1-chr6-31164653-G-A-missense:variant|POU5F1-chr6-31164643-A-T-synonymous:variant|POU5F1-chr6-31164642-CA-C-frameshift:variant|POU5F1-chr6-31164637-G-A-synonymous:variant|POU5F1-chr6-31164635-A-G-missense:variant|POU5F1-chr6-31164632-G-A-missense:variant|POU5F1-chr6-31164628-A-G-synonymous:variant|POU5F1-chr6-31164575-C-T-3:prime:UTR:variant|POU5F1-chr6-31164566-TC-T-3:prime:UTR:variant|POU5F…
0 1 0 0 1 0 0 1 0 0 1 1 0 0	AATACGTCT.AATCGTGTT	245.885	POU5F1-chr6-31164653-G-A-missense:variant|POU5F1-chr6-31164643-A-T-synonymous:variant|POU5F1-chr6-31164642-CA-C-frameshift:variant|POU5F1-chr6-31164637-G-A-synonymous:variant|POU5F1-chr6-31164635-A-G-missense:variant|POU5F1-chr6-31164632-G-A-missense:variant|POU5F1-chr6-31164628-A-G-synonymous:variant|POU5F1-chr6-31164575-C-T-3:prime:UTR:variant|POU5F1-chr6-31164566-TC-T-3:prime:UTR:variant|POU5F…
0 1 0 0 0 0 0 0 0 0 1 0 0 0	AATACGTCT.ACGTGCTCG	233.978	POU5F1-chr6-31164653-G-A-missense:variant|POU5F1-chr6-31164643-A-T-synonymous:variant|POU5F1-chr6-31164642-CA-C-frameshift:variant|POU5F1-chr6-31164637-G-A-synonymous:variant|POU5F1-chr6-31164635-A-G-missense:variant|POU5F1-chr6-31164632-G-A-missense:variant|POU5F1-chr6-31164628-A-G-synonymous:variant|POU5F1-chr6-31164575-C-T-3:prime:UTR:variant|POU5F1-chr6-31164566-TC-T-3:prime:UTR:variant|POU5F…
1 1 0 0 1 0 0 1 0 0 1 1 0 0	AATACGTCT.GCGCTAGAA	178.808	POU5F1-chr6-31164653-G-A-missense:variant|POU5F1-chr6-31164643-A-T-synonymous:variant|POU5F1-chr6-31164642-CA-C-frameshift:variant|POU5F1-chr6-31164637-G-A-synonymous:variant|POU5F1-chr6-31164635-A-G-missense:variant|POU5F1-chr6-31164632-G-A-missense:variant|POU5F1-chr6-31164628-A-G-synonymous:variant|POU5F1-chr6-31164575-C-T-3:prime:UTR:variant|POU5F1-chr6-31164566-TC-T-3:prime:UTR:variant|POU5F…
1 1 0 0 1 0 0 1 0 0 1 1 0 0	AATACTCCG.CCATTCTGC	270.339	POU5F1-chr6-31164653-G-A-missense:variant|POU5F1-chr6-31164643-A-T-synonymous:variant|POU5F1-chr6-31164642-CA-C-frameshift:variant|POU5F1-chr6-31164637-G-A-synonymous:variant|POU5F1-chr6-31164635-A-G-missense:variant|POU5F1-chr6-31164632-G-A-missense:variant|POU5F1-chr6-31164628-A-G-synonymous:variant|POU5F1-chr6-31164575-C-T-3:prime:UTR:variant|POU5F1-chr6-31164566-TC-T-3:prime:UTR:variant|POU5F…
0 1 0 0 0 0 0 0 0 0 1 0 0 0	AATACTCCG.CCTGCTCCA	152.838	POU5F1-chr6-31164653-G-A-missense:variant|POU5F1-chr6-31164643-A-T-synonymous:variant|POU5F1-chr6-31164642-CA-C-frameshift:variant|POU5F1-chr6-31164637-G-A-synonymous:variant|POU5F1-chr6-31164635-A-G-missense:variant|POU5F1-chr6-31164632-G-A-missense:variant|POU5F1-chr6-31164628-A-G-synonymous:variant|POU5F1-chr6-31164575-C-T-3:prime:UTR:variant|POU5F1-chr6-31164566-TC-T-3:prime:UTR:variant|POU5F…
0 1 0 0 1 1 1 0 1 0 1 0 1 1	AATACTCCG.GCAATCACG	271.27	POU5F1-chr6-31164653-G-A-missense:variant|POU5F1-chr6-31164643-A-T-synonymous:variant|POU5F1-chr6-31164642-CA-C-frameshift:variant|POU5F1-chr6-31164637-G-A-synonymous:variant|POU5F1-chr6-31164635-A-G-missense:variant|POU5F1-chr6-31164632-G-A-missense:variant|POU5F1-chr6-31164628-A-G-synonymous:variant|POU5F1-chr6-31164575-C-T-3:prime:UTR:variant|POU5F1-chr6-31164566-TC-T-3:prime:UTR:variant|POU5F…
0 1 0 0 1 0 0 0 0 0 1 0 0 0	AATACTCCG.TAGCCAGTG	123.928	POU5F1-chr6-31164653-G-A-missense:variant|POU5F1-chr6-31164643-A-T-synonymous:variant|POU5F1-chr6-31164642-CA-C-frameshift:variant|POU5F1-chr6-31164637-G-A-synonymous:variant|POU5F1-chr6-31164635-A-G-missense:variant|POU5F1-chr6-31164632-G-A-missense:variant|POU5F1-chr6-31164628-A-G-synonymous:variant|POU5F1-chr6-31164575-C-T-3:prime:UTR:variant|POU5F1-chr6-31164566-TC-T-3:prime:UTR:variant|POU5F…
0 1 0 1 1 0 0 0 0 0 1 0 0 0	AATAGACGC.CAACTCCAG	132.626	POU5F1-chr6-31164653-G-A-missense:variant|POU5F1-chr6-31164643-A-T-synonymous:variant|POU5F1-chr6-31164642-CA-C-frameshift:variant|POU5F1-chr6-31164637-G-A-synonymous:variant|POU5F1-chr6-31164635-A-G-missense:variant|POU5F1-chr6-31164632-G-A-missense:variant|POU5F1-chr6-31164628-A-G-synonymous:variant|POU5F1-chr6-31164575-C-T-3:prime:UTR:variant|POU5F1-chr6-31164566-TC-T-3:prime:UTR:variant|POU5F…
0 1 0 0 1 0 0 1 0 0 1 1 0 0	AATAGACGC.CCTAAGAAG	93.2836	POU5F1-chr6-31164653-G-A-missense:variant|POU5F1-chr6-31164643-A-T-synonymous:variant|POU5F1-chr6-31164642-CA-C-frameshift:variant|POU5F1-chr6-31164637-G-A-synonymous:variant|POU5F1-chr6-31164635-A-G-missense:variant|POU5F1-chr6-31164632-G-A-missense:variant|POU5F1-chr6-31164628-A-G-synonymous:variant|POU5F1-chr6-31164575-C-T-3:prime:UTR:variant|POU5F1-chr6-31164566-TC-T-3:prime:UTR:variant|POU5F…
0 1 0 0 1 0 0 0 0 0 1 0 0 0	AATAGACGC.CTTCTATGA	209.424	POU5F1-chr6-31164653-G-A-missense:variant|POU5F1-chr6-31164643-A-T-synonymous:variant|POU5F1-chr6-31164642-CA-C-frameshift:variant|POU5F1-chr6-31164637-G-A-synonymous:variant|POU5F1-chr6-31164635-A-G-missense:variant|POU5F1-chr6-31164632-G-A-missense:variant|POU5F1-chr6-31164628-A-G-synonymous:variant|POU5F1-chr6-31164575-C-T-3:prime:UTR:variant|POU5F1-chr6-31164566-TC-T-3:prime:UTR:variant|POU5F…
0 0 0 0 0 0 0 0 0 0 2 0 0 0	AATAGACGC.GCACGCATT	391.459	POU5F1-chr6-31164653-G-A-missense:variant|POU5F1-chr6-31164643-A-T-synonymous:variant|POU5F1-chr6-31164642-CA-C-frameshift:variant|POU5F1-chr6-31164637-G-A-synonymous:variant|POU5F1-chr6-31164635-A-G-missense:variant|POU5F1-chr6-31164632-G-A-missense:variant|POU5F1-chr6-31164628-A-G-synonymous:variant|POU5F1-chr6-31164575-C-T-3:prime:UTR:variant|POU5F1-chr6-31164566-TC-T-3:prime:UTR:variant|POU5F…
0 0 0 0 0 0 0 0 0 0 2 0 0 0	AATATCAGC.CCTCCAATC	330.079	POU5F1-chr6-31164653-G-A-missense:variant|POU5F1-chr6-31164643-A-T-synonymous:variant|POU5F1-chr6-31164642-CA-C-frameshift:variant|POU5F1-chr6-31164637-G-A-synonymous:variant|POU5F1-chr6-31164635-A-G-missense:variant|POU5F1-chr6-31164632-G-A-missense:variant|POU5F1-chr6-31164628-A-G-synonymous:variant|POU5F1-chr6-31164575-C-T-3:prime:UTR:variant|POU5F1-chr6-31164566-TC-T-3:prime:UTR:variant|POU5F…
1 1 0 0 1 0 0 1 0 0 1 1 0 0	AATATCAGC.GTAGAGAGC	253.119	POU5F1-chr6-31164653-G-A-missense:variant|POU5F1-chr6-31164643-A-T-synonymous:variant|POU5F1-chr6-31164642-CA-C-frameshift:variant|POU5F1-chr6-31164637-G-A-synonymous:variant|POU5F1-chr6-31164635-A-G-missense:variant|POU5F1-chr6-31164632-G-A-missense:variant|POU5F1-chr6-31164628-A-G-synonymous:variant|POU5F1-chr6-31164575-C-T-3:prime:UTR:variant|POU5F1-chr6-31164566-TC-T-3:prime:UTR:variant|POU5F…
0 1 0 0 1 0 0 0 0 0 1 0 0 0	AATATCAGC.TAGCAGAGT	331.654	POU5F1-chr6-31164653-G-A-missense:variant|POU5F1-chr6-31164643-A-T-synonymous:variant|POU5F1-chr6-31164642-CA-C-frameshift:variant|POU5F1-chr6-31164637-G-A-synonymous:variant|POU5F1-chr6-31164635-A-G-missense:variant|POU5F1-chr6-31164632-G-A-missense:variant|POU5F1-chr6-31164628-A-G-synonymous:variant|POU5F1-chr6-31164575-C-T-3:prime:UTR:variant|POU5F1-chr6-31164566-TC-T-3:prime:UTR:variant|POU5F…
1 1 0 0 1 0 0 1 0 0 1 1 0 0	AATATCAGC.TTACAGTGT	214.93	POU5F1-chr6-31164653-G-A-missense:variant|POU5F1-chr6-31164643-A-T-synonymous:variant|POU5F1-chr6-31164642-CA-C-frameshift:variant|POU5F1-chr6-31164637-G-A-synonymous:variant|POU5F1-chr6-31164635-A-G-missense:variant|POU5F1-chr6-31164632-G-A-missense:variant|POU5F1-chr6-31164628-A-G-synonymous:variant|POU5F1-chr6-31164575-C-T-3:prime:UTR:variant|POU5F1-chr6-31164566-TC-T-3:prime:UTR:variant|POU5F…
0 0 0 0 0 0 0 0 0 0 2 0 0 0	AATATCGCT.AAGGTCTGA	443.925	POU5F1-chr6-31164653-G-A-missense:variant|POU5F1-chr6-31164643-A-T-synonymous:variant|POU5F1-chr6-31164642-CA-C-frameshift:variant|POU5F1-chr6-31164637-G-A-synonymous:variant|POU5F1-chr6-31164635-A-G-missense:variant|POU5F1-chr6-31164632-G-A-missense:variant|POU5F1-chr6-31164628-A-G-synonymous:variant|POU5F1-chr6-31164575-C-T-3:prime:UTR:variant|POU5F1-chr6-31164566-TC-T-3:prime:UTR:variant|POU5F…
0 1 0 0 0 0 0 0 0 0 1 0 0 0	AATATCGCT.ATATAGCGT	176.941	POU5F1-chr6-31164653-G-A-missense:variant|POU5F1-chr6-31164643-A-T-synonymous:variant|POU5F1-chr6-31164642-CA-C-frameshift:variant|POU5F1-chr6-31164637-G-A-synonymous:variant|POU5F1-chr6-31164635-A-G-missense:variant|POU5F1-chr6-31164632-G-A-missense:variant|POU5F1-chr6-31164628-A-G-synonymous:variant|POU5F1-chr6-31164575-C-T-3:prime:UTR:variant|POU5F1-chr6-31164566-TC-T-3:prime:UTR:variant|POU5F…
0 1 0 0 1 0 0 1 0 0 1 0 0 0	AATATCGCT.GCGCATTAC	177.479	POU5F1-chr6-31164653-G-A-missense:variant|POU5F1-chr6-31164643-A-T-synonymous:variant|POU5F1-chr6-31164642-CA-C-frameshift:variant|POU5F1-chr6-31164637-G-A-synonymous:variant|POU5F1-chr6-31164635-A-G-missense:variant|POU5F1-chr6-31164632-G-A-missense:variant|POU5F1-chr6-31164628-A-G-synonymous:variant|POU5F1-chr6-31164575-C-T-3:prime:UTR:variant|POU5F1-chr6-31164566-TC-T-3:prime:UTR:variant|POU5F…
1 1 0 0 1 0 0 1 0 0 1 1 0 0	AATATCGCT.TCAGAGTCA	152.064	POU5F1-chr6-31164653-G-A-missense:variant|POU5F1-chr6-31164643-A-T-synonymous:variant|POU5F1-chr6-31164642-CA-C-frameshift:variant|POU5F1-chr6-31164637-G-A-synonymous:variant|POU5F1-chr6-31164635-A-G-missense:variant|POU5F1-chr6-31164632-G-A-missense:variant|POU5F1-chr6-31164628-A-G-synonymous:variant|POU5F1-chr6-31164575-C-T-3:prime:UTR:variant|POU5F1-chr6-31164566-TC-T-3:prime:UTR:variant|POU5F…
1 1 0 0 1 0 0 1 0 0 1 1 0 0	AATCAGGAG.GGACTATTC	200.445	POU5F1-chr6-31164653-G-A-missense:variant|POU5F1-chr6-31164643-A-T-synonymous:variant|POU5F1-chr6-31164642-CA-C-frameshift:variant|POU5F1-chr6-31164637-G-A-synonymous:variant|POU5F1-chr6-31164635-A-G-missense:variant|POU5F1-chr6-31164632-G-A-missense:variant|POU5F1-chr6-31164628-A-G-synonymous:variant|POU5F1-chr6-31164575-C-T-3:prime:UTR:variant|POU5F1-chr6-31164566-TC-T-3:prime:UTR:variant|POU5F…
0 0 0 0 0 0 0 0 0 0 2 0 0 0	AATCCGCTG.ACACGTTGC	145.493	POU5F1-chr6-31164653-G-A-missense:variant|POU5F1-chr6-31164643-A-T-synonymous:variant|POU5F1-chr6-31164642-CA-C-frameshift:variant|POU5F1-chr6-31164637-G-A-synonymous:variant|POU5F1-chr6-31164635-A-G-missense:variant|POU5F1-chr6-31164632-G-A-missense:variant|POU5F1-chr6-31164628-A-G-synonymous:variant|POU5F1-chr6-31164575-C-T-3:prime:UTR:variant|POU5F1-chr6-31164566-TC-T-3:prime:UTR:variant|POU5F…
0 1 1 0 1 1 1 0 1 0 1 0 1 1	AATCCGCTG.ACTTCGCAG	233.298	POU5F1-chr6-31164653-G-A-missense:variant|POU5F1-chr6-31164643-A-T-synonymous:variant|POU5F1-chr6-31164642-CA-C-frameshift:variant|POU5F1-chr6-31164637-G-A-synonymous:variant|POU5F1-chr6-31164635-A-G-missense:variant|POU5F1-chr6-31164632-G-A-missense:variant|POU5F1-chr6-31164628-A-G-synonymous:variant|POU5F1-chr6-31164575-C-T-3:prime:UTR:variant|POU5F1-chr6-31164566-TC-T-3:prime:UTR:variant|POU5F…
0 1 0 0 1 0 0 1 0 0 1 0 0 0	AATCCGCTG.CGACGTGAT	308.023	POU5F1-chr6-31164653-G-A-missense:variant|POU5F1-chr6-31164643-A-T-synonymous:variant|POU5F1-chr6-31164642-CA-C-frameshift:variant|POU5F1-chr6-31164637-G-A-synonymous:variant|POU5F1-chr6-31164635-A-G-missense:variant|POU5F1-chr6-31164632-G-A-missense:variant|POU5F1-chr6-31164628-A-G-synonymous:variant|POU5F1-chr6-31164575-C-T-3:prime:UTR:variant|POU5F1-chr6-31164566-TC-T-3:prime:UTR:variant|POU5F…
0 0 0 0 0 0 0 0 0 0 2 0 0 0	AATCCGCTG.GGTAAGTGA	187.091	POU5F1-chr6-31164653-G-A-missense:variant|POU5F1-chr6-31164643-A-T-synonymous:variant|POU5F1-chr6-31164642-CA-C-frameshift:variant|POU5F1-chr6-31164637-G-A-synonymous:variant|POU5F1-chr6-31164635-A-G-missense:variant|POU5F1-chr6-31164632-G-A-missense:variant|POU5F1-chr6-31164628-A-G-synonymous:variant|POU5F1-chr6-31164575-C-T-3:prime:UTR:variant|POU5F1-chr6-31164566-TC-T-3:prime:UTR:variant|POU5F…
1 1 0 1 1 0 0 1 0 0 1 1 0 0	AATCCTCGT.ATGCCTTCA	97.3574	POU5F1-chr6-31164653-G-A-missense:variant|POU5F1-chr6-31164643-A-T-synonymous:variant|POU5F1-chr6-31164642-CA-C-frameshift:variant|POU5F1-chr6-31164637-G-A-synonymous:variant|POU5F1-chr6-31164635-A-G-missense:variant|POU5F1-chr6-31164632-G-A-missense:variant|POU5F1-chr6-31164628-A-G-synonymous:variant|POU5F1-chr6-31164575-C-T-3:prime:UTR:variant|POU5F1-chr6-31164566-TC-T-3:prime:UTR:variant|POU5F…
0 0 0 0 0 0 0 0 0 0 1 0 0 0	AATCCTCGT.CATTCCGAG	109.514	POU5F1-chr6-31164653-G-A-missense:variant|POU5F1-chr6-31164643-A-T-synonymous:variant|POU5F1-chr6-31164642-CA-C-frameshift:variant|POU5F1-chr6-31164637-G-A-synonymous:variant|POU5F1-chr6-31164635-A-G-missense:variant|POU5F1-chr6-31164632-G-A-missense:variant|POU5F1-chr6-31164628-A-G-synonymous:variant|POU5F1-chr6-31164575-C-T-3:prime:UTR:variant|POU5F1-chr6-31164566-TC-T-3:prime:UTR:variant|POU5F…
0 0 0 0 0 0 0 0 0 0 2 0 0 0	AATCCTCGT.CTCGTGTCC	263.158	POU5F1-chr6-31164653-G-A-missense:variant|POU5F1-chr6-31164643-A-T-synonymous:variant|POU5F1-chr6-31164642-CA-C-frameshift:variant|POU5F1-chr6-31164637-G-A-synonymous:variant|POU5F1-chr6-31164635-A-G-missense:variant|POU5F1-chr6-31164632-G-A-missense:variant|POU5F1-chr6-31164628-A-G-synonymous:variant|POU5F1-chr6-31164575-C-T-3:prime:UTR:variant|POU5F1-chr6-31164566-TC-T-3:prime:UTR:variant|POU5F…
0 0 0 0 0 0 0 0 0 0 2 0 0 0	AATCCTCGT.GACGGACTA	99.5025	POU5F1-chr6-31164653-G-A-missense:variant|POU5F1-chr6-31164643-A-T-synonymous:variant|POU5F1-chr6-31164642-CA-C-frameshift:variant|POU5F1-chr6-31164637-G-A-synonymous:variant|POU5F1-chr6-31164635-A-G-missense:variant|POU5F1-chr6-31164632-G-A-missense:variant|POU5F1-chr6-31164628-A-G-synonymous:variant|POU5F1-chr6-31164575-C-T-3:prime:UTR:variant|POU5F1-chr6-31164566-TC-T-3:prime:UTR:variant|POU5F…
0 1 0 0 0 0 0 0 0 0 1 0 0 0	AATCCTCGT.TAGGAGGAT	168.791	POU5F1-chr6-31164653-G-A-missense:variant|POU5F1-chr6-31164643-A-T-synonymous:variant|POU5F1-chr6-31164642-CA-C-frameshift:variant|POU5F1-chr6-31164637-G-A-synonymous:variant|POU5F1-chr6-31164635-A-G-missense:variant|POU5F1-chr6-31164632-G-A-missense:variant|POU5F1-chr6-31164628-A-G-synonymous:variant|POU5F1-chr6-31164575-C-T-3:prime:UTR:variant|POU5F1-chr6-31164566-TC-T-3:prime:UTR:variant|POU5F…
1 1 0 1 1 0 0 1 0 0 1 1 0 0	AATCGCCAT.AGCCACTTC	198.807	POU5F1-chr6-31164653-G-A-missense:variant|POU5F1-chr6-31164643-A-T-synonymous:variant|POU5F1-chr6-31164642-CA-C-frameshift:variant|POU5F1-chr6-31164637-G-A-synonymous:variant|POU5F1-chr6-31164635-A-G-missense:variant|POU5F1-chr6-31164632-G-A-missense:variant|POU5F1-chr6-31164628-A-G-synonymous:variant|POU5F1-chr6-31164575-C-T-3:prime:UTR:variant|POU5F1-chr6-31164566-TC-T-3:prime:UTR:variant|POU5F…
1 1 0 0 1 0 0 1 0 0 1 1 0 0	AATCGCCAT.GCGACACAG	166.821	POU5F1-chr6-31164653-G-A-missense:variant|POU5F1-chr6-31164643-A-T-synonymous:variant|POU5F1-chr6-31164642-CA-C-frameshift:variant|POU5F1-chr6-31164637-G-A-synonymous:variant|POU5F1-chr6-31164635-A-G-missense:variant|POU5F1-chr6-31164632-G-A-missense:variant|POU5F1-chr6-31164628-A-G-synonymous:variant|POU5F1-chr6-31164575-C-T-3:prime:UTR:variant|POU5F1-chr6-31164566-TC-T-3:prime:UTR:variant|POU5F…
0 1 0 0 1 0 0 0 0 0 1 0 0 0	AATCGCCAT.TGCTCAGCG	404.858	POU5F1-chr6-31164653-G-A-missense:variant|POU5F1-chr6-31164643-A-T-synonymous:variant|POU5F1-chr6-31164642-CA-C-frameshift:variant|POU5F1-chr6-31164637-G-A-synonymous:variant|POU5F1-chr6-31164635-A-G-missense:variant|POU5F1-chr6-31164632-G-A-missense:variant|POU5F1-chr6-31164628-A-G-synonymous:variant|POU5F1-chr6-31164575-C-T-3:prime:UTR:variant|POU5F1-chr6-31164566-TC-T-3:prime:UTR:variant|POU5F…
0 1 0 0 0 0 0 0 0 0 1 0 0 0	AATCGTGTT.ATAGCTTGC	299.278	POU5F1-chr6-31164653-G-A-missense:variant|POU5F1-chr6-31164643-A-T-synonymous:variant|POU5F1-chr6-31164642-CA-C-frameshift:variant|POU5F1-chr6-31164637-G-A-synonymous:variant|POU5F1-chr6-31164635-A-G-missense:variant|POU5F1-chr6-31164632-G-A-missense:variant|POU5F1-chr6-31164628-A-G-synonymous:variant|POU5F1-chr6-31164575-C-T-3:prime:UTR:variant|POU5F1-chr6-31164566-TC-T-3:prime:UTR:variant|POU5F…
1 1 0 0 1 1 1 1 1 0 1 1 0 1	AATCGTGTT.CAAGAGGAG	409.556	POU5F1-chr6-31164653-G-A-missense:variant|POU5F1-chr6-31164643-A-T-synonymous:variant|POU5F1-chr6-31164642-CA-C-frameshift:variant|POU5F1-chr6-31164637-G-A-synonymous:variant|POU5F1-chr6-31164635-A-G-missense:variant|POU5F1-chr6-31164632-G-A-missense:variant|POU5F1-chr6-31164628-A-G-synonymous:variant|POU5F1-chr6-31164575-C-T-3:prime:UTR:variant|POU5F1-chr6-31164566-TC-T-3:prime:UTR:variant|POU5F…
1 1 0 0 1 0 0 1 0 0 1 1 0 0	AATCGTGTT.CCTTGACGG	213.144	POU5F1-chr6-31164653-G-A-missense:variant|POU5F1-chr6-31164643-A-T-synonymous:variant|POU5F1-chr6-31164642-CA-C-frameshift:variant|POU5F1-chr6-31164637-G-A-synonymous:variant|POU5F1-chr6-31164635-A-G-missense:variant|POU5F1-chr6-31164632-G-A-missense:variant|POU5F1-chr6-31164628-A-G-synonymous:variant|POU5F1-chr6-31164575-C-T-3:prime:UTR:variant|POU5F1-chr6-31164566-TC-T-3:prime:UTR:variant|POU5F…
1 1 1 0 1 1 1 1 1 0 1 1 1 1	AATCGTGTT.GGATACAAT	307.309	POU5F1-chr6-31164653-G-A-missense:variant|POU5F1-chr6-31164643-A-T-synonymous:variant|POU5F1-chr6-31164642-CA-C-frameshift:variant|POU5F1-chr6-31164637-G-A-synonymous:variant|POU5F1-chr6-31164635-A-G-missense:variant|POU5F1-chr6-31164632-G-A-missense:variant|POU5F1-chr6-31164628-A-G-synonymous:variant|POU5F1-chr6-31164575-C-T-3:prime:UTR:variant|POU5F1-chr6-31164566-TC-T-3:prime:UTR:variant|POU5F…
1 1 0 0 1 0 0 1 0 0 1 1 0 0	AATCGTGTT.TAGCTGTTG	175.61	POU5F1-chr6-31164653-G-A-missense:variant|POU5F1-chr6-31164643-A-T-synonymous:variant|POU5F1-chr6-31164642-CA-C-frameshift:variant|POU5F1-chr6-31164637-G-A-synonymous:variant|POU5F1-chr6-31164635-A-G-missense:variant|POU5F1-chr6-31164632-G-A-missense:variant|POU5F1-chr6-31164628-A-G-synonymous:variant|POU5F1-chr6-31164575-C-T-3:prime:UTR:variant|POU5F1-chr6-31164566-TC-T-3:prime:UTR:variant|POU5F…
0 1 0 0 0 0 0 0 0 0 1 0 0 0	AATCGTGTT.TCCAACGTG	218.398	POU5F1-chr6-31164653-G-A-missense:variant|POU5F1-chr6-31164643-A-T-synonymous:variant|POU5F1-chr6-31164642-CA-C-frameshift:variant|POU5F1-chr6-31164637-G-A-synonymous:variant|POU5F1-chr6-31164635-A-G-missense:variant|POU5F1-chr6-31164632-G-A-missense:variant|POU5F1-chr6-31164628-A-G-synonymous:variant|POU5F1-chr6-31164575-C-T-3:prime:UTR:variant|POU5F1-chr6-31164566-TC-T-3:prime:UTR:variant|POU5F…
0 0 0 0 0 0 0 0 0 0 2 0 0 0	AATCTGACC.AACGATGAC	195.865	POU5F1-chr6-31164653-G-A-missense:variant|POU5F1-chr6-31164643-A-T-synonymous:variant|POU5F1-chr6-31164642-CA-C-frameshift:variant|POU5F1-chr6-31164637-G-A-synonymous:variant|POU5F1-chr6-31164635-A-G-missense:variant|POU5F1-chr6-31164632-G-A-missense:variant|POU5F1-chr6-31164628-A-G-synonymous:variant|POU5F1-chr6-31164575-C-T-3:prime:UTR:variant|POU5F1-chr6-31164566-TC-T-3:prime:UTR:variant|POU5F…
0 1 0 0 1 0 0 0 0 0 1 0 0 0	AATCTGACC.TAGACCTAC	278.47	POU5F1-chr6-31164653-G-A-missense:variant|POU5F1-chr6-31164643-A-T-synonymous:variant|POU5F1-chr6-31164642-CA-C-frameshift:variant|POU5F1-chr6-31164637-G-A-synonymous:variant|POU5F1-chr6-31164635-A-G-missense:variant|POU5F1-chr6-31164632-G-A-missense:variant|POU5F1-chr6-31164628-A-G-synonymous:variant|POU5F1-chr6-31164575-C-T-3:prime:UTR:variant|POU5F1-chr6-31164566-TC-T-3:prime:UTR:variant|POU5F…
0 0 0 0 0 0 0 0 0 0 2 0 0 0	AATGAGTCG.AGCCGTTCT	149.08	POU5F1-chr6-31164653-G-A-missense:variant|POU5F1-chr6-31164643-A-T-synonymous:variant|POU5F1-chr6-31164642-CA-C-frameshift:variant|POU5F1-chr6-31164637-G-A-synonymous:variant|POU5F1-chr6-31164635-A-G-missense:variant|POU5F1-chr6-31164632-G-A-missense:variant|POU5F1-chr6-31164628-A-G-synonymous:variant|POU5F1-chr6-31164575-C-T-3:prime:UTR:variant|POU5F1-chr6-31164566-TC-T-3:prime:UTR:variant|POU5F…
0 0 0 0 0 0 0 0 0 0 2 0 0 0	AATGAGTCG.CACAACCAG	153.362	POU5F1-chr6-31164653-G-A-missense:variant|POU5F1-chr6-31164643-A-T-synonymous:variant|POU5F1-chr6-31164642-CA-C-frameshift:variant|POU5F1-chr6-31164637-G-A-synonymous:variant|POU5F1-chr6-31164635-A-G-missense:variant|POU5F1-chr6-31164632-G-A-missense:variant|POU5F1-chr6-31164628-A-G-synonymous:variant|POU5F1-chr6-31164575-C-T-3:prime:UTR:variant|POU5F1-chr6-31164566-TC-T-3:prime:UTR:variant|POU5F…
0 1 0 0 1 0 0 0 0 0 1 0 0 0	AATGAGTCG.GCTACAATG	44.1501	POU5F1-chr6-31164653-G-A-missense:variant|POU5F1-chr6-31164643-A-T-synonymous:variant|POU5F1-chr6-31164642-CA-C-frameshift:variant|POU5F1-chr6-31164637-G-A-synonymous:variant|POU5F1-chr6-31164635-A-G-missense:variant|POU5F1-chr6-31164632-G-A-missense:variant|POU5F1-chr6-31164628-A-G-synonymous:variant|POU5F1-chr6-31164575-C-T-3:prime:UTR:variant|POU5F1-chr6-31164566-TC-T-3:prime:UTR:variant|POU5F…
0 0 0 0 0 0 0 0 0 0 2 0 0 0	AATGAGTCG.TACCATGTA	151.195	POU5F1-chr6-31164653-G-A-missense:variant|POU5F1-chr6-31164643-A-T-synonymous:variant|POU5F1-chr6-31164642-CA-C-frameshift:variant|POU5F1-chr6-31164637-G-A-synonymous:variant|POU5F1-chr6-31164635-A-G-missense:variant|POU5F1-chr6-31164632-G-A-missense:variant|POU5F1-chr6-31164628-A-G-synonymous:variant|POU5F1-chr6-31164575-C-T-3:prime:UTR:variant|POU5F1-chr6-31164566-TC-T-3:prime:UTR:variant|POU5F…
0 0 0 0 0 0 0 0 0 0 2 0 0 0	AATGAGTCG.TGGAGAACC	450.759	POU5F1-chr6-31164653-G-A-missense:variant|POU5F1-chr6-31164643-A-T-synonymous:variant|POU5F1-chr6-31164642-CA-C-frameshift:variant|POU5F1-chr6-31164637-G-A-synonymous:variant|POU5F1-chr6-31164635-A-G-missense:variant|POU5F1-chr6-31164632-G-A-missense:variant|POU5F1-chr6-31164628-A-G-synonymous:variant|POU5F1-chr6-31164575-C-T-3:prime:UTR:variant|POU5F1-chr6-31164566-TC-T-3:prime:UTR:variant|POU5F…
0 1 0 0 0 0 0 0 0 0 1 0 0 0	AATGCACTT.AGATGAGAT	267.658	POU5F1-chr6-31164653-G-A-missense:variant|POU5F1-chr6-31164643-A-T-synonymous:variant|POU5F1-chr6-31164642-CA-C-frameshift:variant|POU5F1-chr6-31164637-G-A-synonymous:variant|POU5F1-chr6-31164635-A-G-missense:variant|POU5F1-chr6-31164632-G-A-missense:variant|POU5F1-chr6-31164628-A-G-synonymous:variant|POU5F1-chr6-31164575-C-T-3:prime:UTR:variant|POU5F1-chr6-31164566-TC-T-3:prime:UTR:variant|POU5F…
1 1 0 0 1 0 0 1 0 0 1 1 0 0	AATGCACTT.AGTTACAAG	75.188	POU5F1-chr6-31164653-G-A-missense:variant|POU5F1-chr6-31164643-A-T-synonymous:variant|POU5F1-chr6-31164642-CA-C-frameshift:variant|POU5F1-chr6-31164637-G-A-synonymous:variant|POU5F1-chr6-31164635-A-G-missense:variant|POU5F1-chr6-31164632-G-A-missense:variant|POU5F1-chr6-31164628-A-G-synonymous:variant|POU5F1-chr6-31164575-C-T-3:prime:UTR:variant|POU5F1-chr6-31164566-TC-T-3:prime:UTR:variant|POU5F…
1 1 0 0 1 0 0 1 0 0 1 1 0 0	AATGCACTT.CAAGGTGTG	205.371	POU5F1-chr6-31164653-G-A-missense:variant|POU5F1-chr6-31164643-A-T-synonymous:variant|POU5F1-chr6-31164642-CA-C-frameshift:variant|POU5F1-chr6-31164637-G-A-synonymous:variant|POU5F1-chr6-31164635-A-G-missense:variant|POU5F1-chr6-31164632-G-A-missense:variant|POU5F1-chr6-31164628-A-G-synonymous:variant|POU5F1-chr6-31164575-C-T-3:prime:UTR:variant|POU5F1-chr6-31164566-TC-T-3:prime:UTR:variant|POU5F…
0 0 0 0 0 0 0 0 0 0 2 0 0 0	AATGCACTT.CACTTCCTT	472.29	POU5F1-chr6-31164653-G-A-missense:variant|POU5F1-chr6-31164643-A-T-synonymous:variant|POU5F1-chr6-31164642-CA-C-frameshift:variant|POU5F1-chr6-31164637-G-A-synonymous:variant|POU5F1-chr6-31164635-A-G-missense:variant|POU5F1-chr6-31164632-G-A-missense:variant|POU5F1-chr6-31164628-A-G-synonymous:variant|POU5F1-chr6-31164575-C-T-3:prime:UTR:variant|POU5F1-chr6-31164566-TC-T-3:prime:UTR:variant|POU5F…
0 1 0 0 1 0 0 0 0 0 1 0 0 0	AATGCAGCG.AGACGCCTG	188.216	POU5F1-chr6-31164653-G-A-missense:variant|POU5F1-chr6-31164643-A-T-synonymous:variant|POU5F1-chr6-31164642-CA-C-frameshift:variant|POU5F1-chr6-31164637-G-A-synonymous:variant|POU5F1-chr6-31164635-A-G-missense:variant|POU5F1-chr6-31164632-G-A-missense:variant|POU5F1-chr6-31164628-A-G-synonymous:variant|POU5F1-chr6-31164575-C-T-3:prime:UTR:variant|POU5F1-chr6-31164566-TC-T-3:prime:UTR:variant|POU5F…
0 1 0 0 1 0 0 0 0 0 1 0 0 0	AATGCAGCG.GTAACGCGA	78.7402	POU5F1-chr6-31164653-G-A-missense:variant|POU5F1-chr6-31164643-A-T-synonymous:variant|POU5F1-chr6-31164642-CA-C-frameshift:variant|POU5F1-chr6-31164637-G-A-synonymous:variant|POU5F1-chr6-31164635-A-G-missense:variant|POU5F1-chr6-31164632-G-A-missense:variant|POU5F1-chr6-31164628-A-G-synonymous:variant|POU5F1-chr6-31164575-C-T-3:prime:UTR:variant|POU5F1-chr6-31164566-TC-T-3:prime:UTR:variant|POU5F…
0 1 0 0 1 0 0 0 0 0 1 0 0 0	AATGCAGCG.TCATGCAGG	182.927	POU5F1-chr6-31164653-G-A-missense:variant|POU5F1-chr6-31164643-A-T-synonymous:variant|POU5F1-chr6-31164642-CA-C-frameshift:variant|POU5F1-chr6-31164637-G-A-synonymous:variant|POU5F1-chr6-31164635-A-G-missense:variant|POU5F1-chr6-31164632-G-A-missense:variant|POU5F1-chr6-31164628-A-G-synonymous:variant|POU5F1-chr6-31164575-C-T-3:prime:UTR:variant|POU5F1-chr6-31164566-TC-T-3:prime:UTR:variant|POU5F…
0 1 0 0 0 0 0 0 0 0 1 0 0 0	AATGCAGCG.TTCTCCACA	83.5655	POU5F1-chr6-31164653-G-A-missense:variant|POU5F1-chr6-31164643-A-T-synonymous:variant|POU5F1-chr6-31164642-CA-C-frameshift:variant|POU5F1-chr6-31164637-G-A-synonymous:variant|POU5F1-chr6-31164635-A-G-missense:variant|POU5F1-chr6-31164632-G-A-missense:variant|POU5F1-chr6-31164628-A-G-synonymous:variant|POU5F1-chr6-31164575-C-T-3:prime:UTR:variant|POU5F1-chr6-31164566-TC-T-3:prime:UTR:variant|POU5F…
0 0 0 0 0 0 0 0 0 0 2 0 0 0	AATGCCTCA.AACAACCTA	99.5025	POU5F1-chr6-31164653-G-A-missense:variant|POU5F1-chr6-31164643-A-T-synonymous:variant|POU5F1-chr6-31164642-CA-C-frameshift:variant|POU5F1-chr6-31164637-G-A-synonymous:variant|POU5F1-chr6-31164635-A-G-missense:variant|POU5F1-chr6-31164632-G-A-missense:variant|POU5F1-chr6-31164628-A-G-synonymous:variant|POU5F1-chr6-31164575-C-T-3:prime:UTR:variant|POU5F1-chr6-31164566-TC-T-3:prime:UTR:variant|POU5F…
0 1 0 0 0 0 0 0 0 0 1 0 0 0	AATGCCTCA.AACCGCTGA	116.58	POU5F1-chr6-31164653-G-A-missense:variant|POU5F1-chr6-31164643-A-T-synonymous:variant|POU5F1-chr6-31164642-CA-C-frameshift:variant|POU5F1-chr6-31164637-G-A-synonymous:variant|POU5F1-chr6-31164635-A-G-missense:variant|POU5F1-chr6-31164632-G-A-missense:variant|POU5F1-chr6-31164628-A-G-synonymous:variant|POU5F1-chr6-31164575-C-T-3:prime:UTR:variant|POU5F1-chr6-31164566-TC-T-3:prime:UTR:variant|POU5F…
0 1 0 0 1 1 1 0 1 0 1 0 1 1	AATGCGTGC.ACTGGTGCT	317.46	POU5F1-chr6-31164653-G-A-missense:variant|POU5F1-chr6-31164643-A-T-synonymous:variant|POU5F1-chr6-31164642-CA-C-frameshift:variant|POU5F1-chr6-31164637-G-A-synonymous:variant|POU5F1-chr6-31164635-A-G-missense:variant|POU5F1-chr6-31164632-G-A-missense:variant|POU5F1-chr6-31164628-A-G-synonymous:variant|POU5F1-chr6-31164575-C-T-3:prime:UTR:variant|POU5F1-chr6-31164566-TC-T-3:prime:UTR:variant|POU5F…
0 0 0 0 0 0 0 0 0 0 2 0 0 0	AATGCGTGC.GAATTCAGT	198.537	POU5F1-chr6-31164653-G-A-missense:variant|POU5F1-chr6-31164643-A-T-synonymous:variant|POU5F1-chr6-31164642-CA-C-frameshift:variant|POU5F1-chr6-31164637-G-A-synonymous:variant|POU5F1-chr6-31164635-A-G-missense:variant|POU5F1-chr6-31164632-G-A-missense:variant|POU5F1-chr6-31164628-A-G-synonymous:variant|POU5F1-chr6-31164575-C-T-3:prime:UTR:variant|POU5F1-chr6-31164566-TC-T-3:prime:UTR:variant|POU5F…
1 1 0 0 1 1 1 1 1 0 1 1 0 1	AATGCGTGC.GAGGTCCTT	281.055	POU5F1-chr6-31164653-G-A-missense:variant|POU5F1-chr6-31164643-A-T-synonymous:variant|POU5F1-chr6-31164642-CA-C-frameshift:variant|POU5F1-chr6-31164637-G-A-synonymous:variant|POU5F1-chr6-31164635-A-G-missense:variant|POU5F1-chr6-31164632-G-A-missense:variant|POU5F1-chr6-31164628-A-G-synonymous:variant|POU5F1-chr6-31164575-C-T-3:prime:UTR:variant|POU5F1-chr6-31164566-TC-T-3:prime:UTR:variant|POU5F…
0 1 0 0 1 0 0 1 0 0 1 1 0 0	AATGCTATC.CCTGTATCT	272.926	POU5F1-chr6-31164653-G-A-missense:variant|POU5F1-chr6-31164643-A-T-synonymous:variant|POU5F1-chr6-31164642-CA-C-frameshift:variant|POU5F1-chr6-31164637-G-A-synonymous:variant|POU5F1-chr6-31164635-A-G-missense:variant|POU5F1-chr6-31164632-G-A-missense:variant|POU5F1-chr6-31164628-A-G-synonymous:variant|POU5F1-chr6-31164575-C-T-3:prime:UTR:variant|POU5F1-chr6-31164566-TC-T-3:prime:UTR:variant|POU5F…
0 1 0 0 1 0 0 1 0 0 1 1 0 0	AATGCTATC.CCTTAATTC	242.131	POU5F1-chr6-31164653-G-A-missense:variant|POU5F1-chr6-31164643-A-T-synonymous:variant|POU5F1-chr6-31164642-CA-C-frameshift:variant|POU5F1-chr6-31164637-G-A-synonymous:variant|POU5F1-chr6-31164635-A-G-missense:variant|POU5F1-chr6-31164632-G-A-missense:variant|POU5F1-chr6-31164628-A-G-synonymous:variant|POU5F1-chr6-31164575-C-T-3:prime:UTR:variant|POU5F1-chr6-31164566-TC-T-3:prime:UTR:variant|POU5F…
0 0 0 0 0 0 0 0 0 0 1 0 0 0	AATGCTATC.GGAACCTAG	119.136	POU5F1-chr6-31164653-G-A-missense:variant|POU5F1-chr6-31164643-A-T-synonymous:variant|POU5F1-chr6-31164642-CA-C-frameshift:variant|POU5F1-chr6-31164637-G-A-synonymous:variant|POU5F1-chr6-31164635-A-G-missense:variant|POU5F1-chr6-31164632-G-A-missense:variant|POU5F1-chr6-31164628-A-G-synonymous:variant|POU5F1-chr6-31164575-C-T-3:prime:UTR:variant|POU5F1-chr6-31164566-TC-T-3:prime:UTR:variant|POU5F…
0 1 0 0 0 0 0 0 0 0 1 0 0 0	AATGCTGAT.ACGACTGCG	206.813	POU5F1-chr6-31164653-G-A-missense:variant|POU5F1-chr6-31164643-A-T-synonymous:variant|POU5F1-chr6-31164642-CA-C-frameshift:variant|POU5F1-chr6-31164637-G-A-synonymous:variant|POU5F1-chr6-31164635-A-G-missense:variant|POU5F1-chr6-31164632-G-A-missense:variant|POU5F1-chr6-31164628-A-G-synonymous:variant|POU5F1-chr6-31164575-C-T-3:prime:UTR:variant|POU5F1-chr6-31164566-TC-T-3:prime:UTR:variant|POU5F…
0 1 0 0 0 0 0 0 0 0 2 0 0 0	AATGCTGAT.CCGTTCCAA	134.409	POU5F1-chr6-31164653-G-A-missense:variant|POU5F1-chr6-31164643-A-T-synonymous:variant|POU5F1-chr6-31164642-CA-C-frameshift:variant|POU5F1-chr6-31164637-G-A-synonymous:variant|POU5F1-chr6-31164635-A-G-missense:variant|POU5F1-chr6-31164632-G-A-missense:variant|POU5F1-chr6-31164628-A-G-synonymous:variant|POU5F1-chr6-31164575-C-T-3:prime:UTR:variant|POU5F1-chr6-31164566-TC-T-3:prime:UTR:variant|POU5F…
1 1 0 1 1 0 0 1 0 0 1 1 0 0	AATGCTGAT.GAGCGACTC	359.477	POU5F1-chr6-31164653-G-A-missense:variant|POU5F1-chr6-31164643-A-T-synonymous:variant|POU5F1-chr6-31164642-CA-C-frameshift:variant|POU5F1-chr6-31164637-G-A-synonymous:variant|POU5F1-chr6-31164635-A-G-missense:variant|POU5F1-chr6-31164632-G-A-missense:variant|POU5F1-chr6-31164628-A-G-synonymous:variant|POU5F1-chr6-31164575-C-T-3:prime:UTR:variant|POU5F1-chr6-31164566-TC-T-3:prime:UTR:variant|POU5F…
0 1 0 0 1 0 0 0 0 0 1 0 0 0	AATGTGCGT.CCAGGAGTT	232.962	POU5F1-chr6-31164653-G-A-missense:variant|POU5F1-chr6-31164643-A-T-synonymous:variant|POU5F1-chr6-31164642-CA-C-frameshift:variant|POU5F1-chr6-31164637-G-A-synonymous:variant|POU5F1-chr6-31164635-A-G-missense:variant|POU5F1-chr6-31164632-G-A-missense:variant|POU5F1-chr6-31164628-A-G-synonymous:variant|POU5F1-chr6-31164575-C-T-3:prime:UTR:variant|POU5F1-chr6-31164566-TC-T-3:prime:UTR:variant|POU5F…
0 1 0 0 1 0 0 0 0 0 1 0 0 0	AATGTGCGT.TTGTTAGAG	146.341	POU5F1-chr6-31164653-G-A-missense:variant|POU5F1-chr6-31164643-A-T-synonymous:variant|POU5F1-chr6-31164642-CA-C-frameshift:variant|POU5F1-chr6-31164637-G-A-synonymous:variant|POU5F1-chr6-31164635-A-G-missense:variant|POU5F1-chr6-31164632-G-A-missense:variant|POU5F1-chr6-31164628-A-G-synonymous:variant|POU5F1-chr6-31164575-C-T-3:prime:UTR:variant|POU5F1-chr6-31164566-TC-T-3:prime:UTR:variant|POU5F…
0 1 0 0 0 0 0 0 0 0 1 0 0 0	AATTAGAGG.AACCATGGT	189.568	POU5F1-chr6-31164653-G-A-missense:variant|POU5F1-chr6-31164643-A-T-synonymous:variant|POU5F1-chr6-31164642-CA-C-frameshift:variant|POU5F1-chr6-31164637-G-A-synonymous:variant|POU5F1-chr6-31164635-A-G-missense:variant|POU5F1-chr6-31164632-G-A-missense:variant|POU5F1-chr6-31164628-A-G-synonymous:variant|POU5F1-chr6-31164575-C-T-3:prime:UTR:variant|POU5F1-chr6-31164566-TC-T-3:prime:UTR:variant|POU5F…
0 1 0 0 1 1 1 0 1 0 1 0 1 1	AATTAGAGG.AAGTTGCCA	159.236	POU5F1-chr6-31164653-G-A-missense:variant|POU5F1-chr6-31164643-A-T-synonymous:variant|POU5F1-chr6-31164642-CA-C-frameshift:variant|POU5F1-chr6-31164637-G-A-synonymous:variant|POU5F1-chr6-31164635-A-G-missense:variant|POU5F1-chr6-31164632-G-A-missense:variant|POU5F1-chr6-31164628-A-G-synonymous:variant|POU5F1-chr6-31164575-C-T-3:prime:UTR:variant|POU5F1-chr6-31164566-TC-T-3:prime:UTR:variant|POU5F…
0 0 0 0 0 0 0 0 0 0 2 0 0 0	AATTAGAGG.GTCCTTCAT	196.729	POU5F1-chr6-31164653-G-A-missense:variant|POU5F1-chr6-31164643-A-T-synonymous:variant|POU5F1-chr6-31164642-CA-C-frameshift:variant|POU5F1-chr6-31164637-G-A-synonymous:variant|POU5F1-chr6-31164635-A-G-missense:variant|POU5F1-chr6-31164632-G-A-missense:variant|POU5F1-chr6-31164628-A-G-synonymous:variant|POU5F1-chr6-31164575-C-T-3:prime:UTR:variant|POU5F1-chr6-31164566-TC-T-3:prime:UTR:variant|POU5F…
1 1 0 0 1 0 0 1 0 0 1 1 0 0	AATTAGAGG.TCTGCAACA	174.564	POU5F1-chr6-31164653-G-A-missense:variant|POU5F1-chr6-31164643-A-T-synonymous:variant|POU5F1-chr6-31164642-CA-C-frameshift:variant|POU5F1-chr6-31164637-G-A-synonymous:variant|POU5F1-chr6-31164635-A-G-missense:variant|POU5F1-chr6-31164632-G-A-missense:variant|POU5F1-chr6-31164628-A-G-synonymous:variant|POU5F1-chr6-31164575-C-T-3:prime:UTR:variant|POU5F1-chr6-31164566-TC-T-3:prime:UTR:variant|POU5F…
0 1 0 0 1 0 0 0 0 0 1 0 0 0	AATTCGGAA.AATTGGTGA	110.619	POU5F1-chr6-31164653-G-A-missense:variant|POU5F1-chr6-31164643-A-T-synonymous:variant|POU5F1-chr6-31164642-CA-C-frameshift:variant|POU5F1-chr6-31164637-G-A-synonymous:variant|POU5F1-chr6-31164635-A-G-missense:variant|POU5F1-chr6-31164632-G-A-missense:variant|POU5F1-chr6-31164628-A-G-synonymous:variant|POU5F1-chr6-31164575-C-T-3:prime:UTR:variant|POU5F1-chr6-31164566-TC-T-3:prime:UTR:variant|POU5F…
0 1 0 0 1 0 0 0 0 0 1 0 0 0	AATTCGGAA.CAATTGTCT	246.945	POU5F1-chr6-31164653-G-A-missense:variant|POU5F1-chr6-31164643-A-T-synonymous:variant|POU5F1-chr6-31164642-CA-C-frameshift:variant|POU5F1-chr6-31164637-G-A-synonymous:variant|POU5F1-chr6-31164635-A-G-missense:variant|POU5F1-chr6-31164632-G-A-missense:variant|POU5F1-chr6-31164628-A-G-synonymous:variant|POU5F1-chr6-31164575-C-T-3:prime:UTR:variant|POU5F1-chr6-31164566-TC-T-3:prime:UTR:variant|POU5F…
1 1 0 0 1 0 0 1 0 0 1 1 0 0	AATTCGGAA.CACTTCCTT	175.771	POU5F1-chr6-31164653-G-A-missense:variant|POU5F1-chr6-31164643-A-T-synonymous:variant|POU5F1-chr6-31164642-CA-C-frameshift:variant|POU5F1-chr6-31164637-G-A-synonymous:variant|POU5F1-chr6-31164635-A-G-missense:variant|POU5F1-chr6-31164632-G-A-missense:variant|POU5F1-chr6-31164628-A-G-synonymous:variant|POU5F1-chr6-31164575-C-T-3:prime:UTR:variant|POU5F1-chr6-31164566-TC-T-3:prime:UTR:variant|POU5F…
0 1 0 0 1 0 0 0 0 0 1 0 0 0	AATTCGGAA.TACTACTGT	438.905	POU5F1-chr6-31164653-G-A-missense:variant|POU5F1-chr6-31164643-A-T-synonymous:variant|POU5F1-chr6-31164642-CA-C-frameshift:variant|POU5F1-chr6-31164637-G-A-synonymous:variant|POU5F1-chr6-31164635-A-G-missense:variant|POU5F1-chr6-31164632-G-A-missense:variant|POU5F1-chr6-31164628-A-G-synonymous:variant|POU5F1-chr6-31164575-C-T-3:prime:UTR:variant|POU5F1-chr6-31164566-TC-T-3:prime:UTR:variant|POU5F…
0 1 0 0 1 0 0 0 0 0 1 0 0 0	AATTCGGAA.TCCGGAGCT	384.439	POU5F1-chr6-31164653-G-A-missense:variant|POU5F1-chr6-31164643-A-T-synonymous:variant|POU5F1-chr6-31164642-CA-C-frameshift:variant|POU5F1-chr6-31164637-G-A-synonymous:variant|POU5F1-chr6-31164635-A-G-missense:variant|POU5F1-chr6-31164632-G-A-missense:variant|POU5F1-chr6-31164628-A-G-synonymous:variant|POU5F1-chr6-31164575-C-T-3:prime:UTR:variant|POU5F1-chr6-31164566-TC-T-3:prime:UTR:variant|POU5F…
0 0 0 0 0 0 0 0 0 0 2 0 0 0	AATTGGATC.ACAAGGTAC	146.945	POU5F1-chr6-31164653-G-A-missense:variant|POU5F1-chr6-31164643-A-T-synonymous:variant|POU5F1-chr6-31164642-CA-C-frameshift:variant|POU5F1-chr6-31164637-G-A-synonymous:variant|POU5F1-chr6-31164635-A-G-missense:variant|POU5F1-chr6-31164632-G-A-missense:variant|POU5F1-chr6-31164628-A-G-synonymous:variant|POU5F1-chr6-31164575-C-T-3:prime:UTR:variant|POU5F1-chr6-31164566-TC-T-3:prime:UTR:variant|POU5F…
0 0 0 0 0 0 0 0 0 0 2 0 0 0	AATTGGATC.ACTCGAGTC	183.853	POU5F1-chr6-31164653-G-A-missense:variant|POU5F1-chr6-31164643-A-T-synonymous:variant|POU5F1-chr6-31164642-CA-C-frameshift:variant|POU5F1-chr6-31164637-G-A-synonymous:variant|POU5F1-chr6-31164635-A-G-missense:variant|POU5F1-chr6-31164632-G-A-missense:variant|POU5F1-chr6-31164628-A-G-synonymous:variant|POU5F1-chr6-31164575-C-T-3:prime:UTR:variant|POU5F1-chr6-31164566-TC-T-3:prime:UTR:variant|POU5F…
0 0 0 0 0 0 0 0 0 0 2 0 0 0	AATTGGATC.CATCGCTGG	114.114	POU5F1-chr6-31164653-G-A-missense:variant|POU5F1-chr6-31164643-A-T-synonymous:variant|POU5F1-chr6-31164642-CA-C-frameshift:variant|POU5F1-chr6-31164637-G-A-synonymous:variant|POU5F1-chr6-31164635-A-G-missense:variant|POU5F1-chr6-31164632-G-A-missense:variant|POU5F1-chr6-31164628-A-G-synonymous:variant|POU5F1-chr6-31164575-C-T-3:prime:UTR:variant|POU5F1-chr6-31164566-TC-T-3:prime:UTR:variant|POU5F…
0 1 0 0 1 0 0 0 0 0 1 0 0 0	AATTGGTGA.CGATAGGTG	294.737	POU5F1-chr6-31164653-G-A-missense:variant|POU5F1-chr6-31164643-A-T-synonymous:variant|POU5F1-chr6-31164642-CA-C-frameshift:variant|POU5F1-chr6-31164637-G-A-synonymous:variant|POU5F1-chr6-31164635-A-G-missense:variant|POU5F1-chr6-31164632-G-A-missense:variant|POU5F1-chr6-31164628-A-G-synonymous:variant|POU5F1-chr6-31164575-C-T-3:prime:UTR:variant|POU5F1-chr6-31164566-TC-T-3:prime:UTR:variant|POU5F…
0 0 0 0 0 0 0 0 0 0 2 0 0 0	AATTGGTGA.GATTAGACA	126.147	POU5F1-chr6-31164653-G-A-missense:variant|POU5F1-chr6-31164643-A-T-synonymous:variant|POU5F1-chr6-31164642-CA-C-frameshift:variant|POU5F1-chr6-31164637-G-A-synonymous:variant|POU5F1-chr6-31164635-A-G-missense:variant|POU5F1-chr6-31164632-G-A-missense:variant|POU5F1-chr6-31164628-A-G-synonymous:variant|POU5F1-chr6-31164575-C-T-3:prime:UTR:variant|POU5F1-chr6-31164566-TC-T-3:prime:UTR:variant|POU5F…
1 1 0 0 1 0 0 1 0 0 1 1 0 0	ACAACCGGA.CCGCATCCT	212.534	POU5F1-chr6-31164653-G-A-missense:variant|POU5F1-chr6-31164643-A-T-synonymous:variant|POU5F1-chr6-31164642-CA-C-frameshift:variant|POU5F1-chr6-31164637-G-A-synonymous:variant|POU5F1-chr6-31164635-A-G-missense:variant|POU5F1-chr6-31164632-G-A-missense:variant|POU5F1-chr6-31164628-A-G-synonymous:variant|POU5F1-chr6-31164575-C-T-3:prime:UTR:variant|POU5F1-chr6-31164566-TC-T-3:prime:UTR:variant|POU5F…
0 1 0 0 1 0 0 0 0 0 1 0 0 0	ACAACCGGA.GATTAGACA	110.865	POU5F1-chr6-31164653-G-A-missense:variant|POU5F1-chr6-31164643-A-T-synonymous:variant|POU5F1-chr6-31164642-CA-C-frameshift:variant|POU5F1-chr6-31164637-G-A-synonymous:variant|POU5F1-chr6-31164635-A-G-missense:variant|POU5F1-chr6-31164632-G-A-missense:variant|POU5F1-chr6-31164628-A-G-synonymous:variant|POU5F1-chr6-31164575-C-T-3:prime:UTR:variant|POU5F1-chr6-31164566-TC-T-3:prime:UTR:variant|POU5F…
0 1 0 0 1 1 1 0 1 0 1 0 1 1	ACAACCGGA.TGAACCAAT	220.298	POU5F1-chr6-31164653-G-A-missense:variant|POU5F1-chr6-31164643-A-T-synonymous:variant|POU5F1-chr6-31164642-CA-C-frameshift:variant|POU5F1-chr6-31164637-G-A-synonymous:variant|POU5F1-chr6-31164635-A-G-missense:variant|POU5F1-chr6-31164632-G-A-missense:variant|POU5F1-chr6-31164628-A-G-synonymous:variant|POU5F1-chr6-31164575-C-T-3:prime:UTR:variant|POU5F1-chr6-31164566-TC-T-3:prime:UTR:variant|POU5F…
0 1 0 0 1 0 0 0 0 0 1 0 0 0	ACAACCGGA.TGAACTTGC	171.697	POU5F1-chr6-31164653-G-A-missense:variant|POU5F1-chr6-31164643-A-T-synonymous:variant|POU5F1-chr6-31164642-CA-C-frameshift:variant|POU5F1-chr6-31164637-G-A-synonymous:variant|POU5F1-chr6-31164635-A-G-missense:variant|POU5F1-chr6-31164632-G-A-missense:variant|POU5F1-chr6-31164628-A-G-synonymous:variant|POU5F1-chr6-31164575-C-T-3:prime:UTR:variant|POU5F1-chr6-31164566-TC-T-3:prime:UTR:variant|POU5F…
1 1 0 0 1 0 0 1 0 0 1 1 0 0	ACAACGAGC.ATCAGGATG	309.598	POU5F1-chr6-31164653-G-A-missense:variant|POU5F1-chr6-31164643-A-T-synonymous:variant|POU5F1-chr6-31164642-CA-C-frameshift:variant|POU5F1-chr6-31164637-G-A-synonymous:variant|POU5F1-chr6-31164635-A-G-missense:variant|POU5F1-chr6-31164632-G-A-missense:variant|POU5F1-chr6-31164628-A-G-synonymous:variant|POU5F1-chr6-31164575-C-T-3:prime:UTR:variant|POU5F1-chr6-31164566-TC-T-3:prime:UTR:variant|POU5F…
0 0 0 0 0 0 0 0 0 0 2 0 0 0	ACAACGAGC.CTGAGTCCA	117.548	POU5F1-chr6-31164653-G-A-missense:variant|POU5F1-chr6-31164643-A-T-synonymous:variant|POU5F1-chr6-31164642-CA-C-frameshift:variant|POU5F1-chr6-31164637-G-A-synonymous:variant|POU5F1-chr6-31164635-A-G-missense:variant|POU5F1-chr6-31164632-G-A-missense:variant|POU5F1-chr6-31164628-A-G-synonymous:variant|POU5F1-chr6-31164575-C-T-3:prime:UTR:variant|POU5F1-chr6-31164566-TC-T-3:prime:UTR:variant|POU5F…
0 1 0 1 1 0 0 0 0 0 1 0 0 0	ACAACGAGC.GCCTAACGG	356.083	POU5F1-chr6-31164653-G-A-missense:variant|POU5F1-chr6-31164643-A-T-synonymous:variant|POU5F1-chr6-31164642-CA-C-frameshift:variant|POU5F1-chr6-31164637-G-A-synonymous:variant|POU5F1-chr6-31164635-A-G-missense:variant|POU5F1-chr6-31164632-G-A-missense:variant|POU5F1-chr6-31164628-A-G-synonymous:variant|POU5F1-chr6-31164575-C-T-3:prime:UTR:variant|POU5F1-chr6-31164566-TC-T-3:prime:UTR:variant|POU5F…
0 0 0 0 0 0 0 0 0 0 2 0 0 0	ACAACGAGC.TAGTGATCC	154.167	POU5F1-chr6-31164653-G-A-missense:variant|POU5F1-chr6-31164643-A-T-synonymous:variant|POU5F1-chr6-31164642-CA-C-frameshift:variant|POU5F1-chr6-31164637-G-A-synonymous:variant|POU5F1-chr6-31164635-A-G-missense:variant|POU5F1-chr6-31164632-G-A-missense:variant|POU5F1-chr6-31164628-A-G-synonymous:variant|POU5F1-chr6-31164575-C-T-3:prime:UTR:variant|POU5F1-chr6-31164566-TC-T-3:prime:UTR:variant|POU5F…
0 1 0 0 0 0 0 0 0 0 2 0 0 0	ACAACGAGC.TGACCAAGT	143.315	POU5F1-chr6-31164653-G-A-missense:variant|POU5F1-chr6-31164643-A-T-synonymous:variant|POU5F1-chr6-31164642-CA-C-frameshift:variant|POU5F1-chr6-31164637-G-A-synonymous:variant|POU5F1-chr6-31164635-A-G-missense:variant|POU5F1-chr6-31164632-G-A-missense:variant|POU5F1-chr6-31164628-A-G-synonymous:variant|POU5F1-chr6-31164575-C-T-3:prime:UTR:variant|POU5F1-chr6-31164566-TC-T-3:prime:UTR:variant|POU5F…
0 1 0 0 0 0 0 0 0 0 1 0 0 0	ACAAGAATG.TACCGATTG	134.94	POU5F1-chr6-31164653-G-A-missense:variant|POU5F1-chr6-31164643-A-T-synonymous:variant|POU5F1-chr6-31164642-CA-C-frameshift:variant|POU5F1-chr6-31164637-G-A-synonymous:variant|POU5F1-chr6-31164635-A-G-missense:variant|POU5F1-chr6-31164632-G-A-missense:variant|POU5F1-chr6-31164628-A-G-synonymous:variant|POU5F1-chr6-31164575-C-T-3:prime:UTR:variant|POU5F1-chr6-31164566-TC-T-3:prime:UTR:variant|POU5F…
1 1 0 0 1 0 0 1 0 0 1 1 0 0	ACAAGGTAC.CCATCTAGG	129.241	POU5F1-chr6-31164653-G-A-missense:variant|POU5F1-chr6-31164643-A-T-synonymous:variant|POU5F1-chr6-31164642-CA-C-frameshift:variant|POU5F1-chr6-31164637-G-A-synonymous:variant|POU5F1-chr6-31164635-A-G-missense:variant|POU5F1-chr6-31164632-G-A-missense:variant|POU5F1-chr6-31164628-A-G-synonymous:variant|POU5F1-chr6-31164575-C-T-3:prime:UTR:variant|POU5F1-chr6-31164566-TC-T-3:prime:UTR:variant|POU5F…
1 1 0 0 1 0 0 1 0 0 1 1 0 0	ACAAGTACA.AGTAATGGT	187.745	POU5F1-chr6-31164653-G-A-missense:variant|POU5F1-chr6-31164643-A-T-synonymous:variant|POU5F1-chr6-31164642-CA-C-frameshift:variant|POU5F1-chr6-31164637-G-A-synonymous:variant|POU5F1-chr6-31164635-A-G-missense:variant|POU5F1-chr6-31164632-G-A-missense:variant|POU5F1-chr6-31164628-A-G-synonymous:variant|POU5F1-chr6-31164575-C-T-3:prime:UTR:variant|POU5F1-chr6-31164566-TC-T-3:prime:UTR:variant|POU5F…
0 1 0 0 0 0 0 0 0 0 1 0 0 0	ACAAGTACA.CGAATGAGT	202.788	POU5F1-chr6-31164653-G-A-missense:variant|POU5F1-chr6-31164643-A-T-synonymous:variant|POU5F1-chr6-31164642-CA-C-frameshift:variant|POU5F1-chr6-31164637-G-A-synonymous:variant|POU5F1-chr6-31164635-A-G-missense:variant|POU5F1-chr6-31164632-G-A-missense:variant|POU5F1-chr6-31164628-A-G-synonymous:variant|POU5F1-chr6-31164575-C-T-3:prime:UTR:variant|POU5F1-chr6-31164566-TC-T-3:prime:UTR:variant|POU5F…
0 1 0 0 1 0 0 0 0 0 1 0 0 0	ACAAGTACA.GATCTACTT	405.263	POU5F1-chr6-31164653-G-A-missense:variant|POU5F1-chr6-31164643-A-T-synonymous:variant|POU5F1-chr6-31164642-CA-C-frameshift:variant|POU5F1-chr6-31164637-G-A-synonymous:variant|POU5F1-chr6-31164635-A-G-missense:variant|POU5F1-chr6-31164632-G-A-missense:variant|POU5F1-chr6-31164628-A-G-synonymous:variant|POU5F1-chr6-31164575-C-T-3:prime:UTR:variant|POU5F1-chr6-31164566-TC-T-3:prime:UTR:variant|POU5F…
0 0 0 0 0 0 0 0 0 0 2 0 0 0	ACAATAGGT.AATATCGCT	316.937	POU5F1-chr6-31164653-G-A-missense:variant|POU5F1-chr6-31164643-A-T-synonymous:variant|POU5F1-chr6-31164642-CA-C-frameshift:variant|POU5F1-chr6-31164637-G-A-synonymous:variant|POU5F1-chr6-31164635-A-G-missense:variant|POU5F1-chr6-31164632-G-A-missense:variant|POU5F1-chr6-31164628-A-G-synonymous:variant|POU5F1-chr6-31164575-C-T-3:prime:UTR:variant|POU5F1-chr6-31164566-TC-T-3:prime:UTR:variant|POU5F…
0 1 0 0 1 0 0 0 0 0 1 0 0 0	ACAATAGGT.ATCTGCGTA	290.965	POU5F1-chr6-31164653-G-A-missense:variant|POU5F1-chr6-31164643-A-T-synonymous:variant|POU5F1-chr6-31164642-CA-C-frameshift:variant|POU5F1-chr6-31164637-G-A-synonymous:variant|POU5F1-chr6-31164635-A-G-missense:variant|POU5F1-chr6-31164632-G-A-missense:variant|POU5F1-chr6-31164628-A-G-synonymous:variant|POU5F1-chr6-31164575-C-T-3:prime:UTR:variant|POU5F1-chr6-31164566-TC-T-3:prime:UTR:variant|POU5F…
0 1 0 0 1 0 0 0 0 0 1 0 0 0	ACAATAGGT.CATTGCAGA	138.889	POU5F1-chr6-31164653-G-A-missense:variant|POU5F1-chr6-31164643-A-T-synonymous:variant|POU5F1-chr6-31164642-CA-C-frameshift:variant|POU5F1-chr6-31164637-G-A-synonymous:variant|POU5F1-chr6-31164635-A-G-missense:variant|POU5F1-chr6-31164632-G-A-missense:variant|POU5F1-chr6-31164628-A-G-synonymous:variant|POU5F1-chr6-31164575-C-T-3:prime:UTR:variant|POU5F1-chr6-31164566-TC-T-3:prime:UTR:variant|POU5F…
0 0 0 0 0 0 0 0 0 0 2 0 0 0	ACAATAGGT.CCACTGAAG	81.0811	POU5F1-chr6-31164653-G-A-missense:variant|POU5F1-chr6-31164643-A-T-synonymous:variant|POU5F1-chr6-31164642-CA-C-frameshift:variant|POU5F1-chr6-31164637-G-A-synonymous:variant|POU5F1-chr6-31164635-A-G-missense:variant|POU5F1-chr6-31164632-G-A-missense:variant|POU5F1-chr6-31164628-A-G-synonymous:variant|POU5F1-chr6-31164575-C-T-3:prime:UTR:variant|POU5F1-chr6-31164566-TC-T-3:prime:UTR:variant|POU5F…
1 1 0 0 1 0 0 1 0 0 1 1 0 0	ACAATAGGT.CCTTGTTGC	290.254	POU5F1-chr6-31164653-G-A-missense:variant|POU5F1-chr6-31164643-A-T-synonymous:variant|POU5F1-chr6-31164642-CA-C-frameshift:variant|POU5F1-chr6-31164637-G-A-synonymous:variant|POU5F1-chr6-31164635-A-G-missense:variant|POU5F1-chr6-31164632-G-A-missense:variant|POU5F1-chr6-31164628-A-G-synonymous:variant|POU5F1-chr6-31164575-C-T-3:prime:UTR:variant|POU5F1-chr6-31164566-TC-T-3:prime:UTR:variant|POU5F…
1 1 0 0 1 0 0 1 0 0 1 1 0 0	ACAATAGGT.GACATATGT	319.218	POU5F1-chr6-31164653-G-A-missense:variant|POU5F1-chr6-31164643-A-T-synonymous:variant|POU5F1-chr6-31164642-CA-C-frameshift:variant|POU5F1-chr6-31164637-G-A-synonymous:variant|POU5F1-chr6-31164635-A-G-missense:variant|POU5F1-chr6-31164632-G-A-missense:variant|POU5F1-chr6-31164628-A-G-synonymous:variant|POU5F1-chr6-31164575-C-T-3:prime:UTR:variant|POU5F1-chr6-31164566-TC-T-3:prime:UTR:variant|POU5F…
0 1 0 1 1 0 0 0 0 0 1 0 0 0	ACAATAGGT.GATCGCGAA	267.315	POU5F1-chr6-31164653-G-A-missense:variant|POU5F1-chr6-31164643-A-T-synonymous:variant|POU5F1-chr6-31164642-CA-C-frameshift:variant|POU5F1-chr6-31164637-G-A-synonymous:variant|POU5F1-chr6-31164635-A-G-missense:variant|POU5F1-chr6-31164632-G-A-missense:variant|POU5F1-chr6-31164628-A-G-synonymous:variant|POU5F1-chr6-31164575-C-T-3:prime:UTR:variant|POU5F1-chr6-31164566-TC-T-3:prime:UTR:variant|POU5F…
0 1 0 0 1 0 0 0 0 0 1 0 0 0	ACAATAGGT.TGAGGTCTC	176.792	POU5F1-chr6-31164653-G-A-missense:variant|POU5F1-chr6-31164643-A-T-synonymous:variant|POU5F1-chr6-31164642-CA-C-frameshift:variant|POU5F1-chr6-31164637-G-A-synonymous:variant|POU5F1-chr6-31164635-A-G-missense:variant|POU5F1-chr6-31164632-G-A-missense:variant|POU5F1-chr6-31164628-A-G-synonymous:variant|POU5F1-chr6-31164575-C-T-3:prime:UTR:variant|POU5F1-chr6-31164566-TC-T-3:prime:UTR:variant|POU5F…
1 1 0 0 1 0 0 1 0 0 1 1 0 0	ACAATTCGG.AAGACTGGT	374.37	POU5F1-chr6-31164653-G-A-missense:variant|POU5F1-chr6-31164643-A-T-synonymous:variant|POU5F1-chr6-31164642-CA-C-frameshift:variant|POU5F1-chr6-31164637-G-A-synonymous:variant|POU5F1-chr6-31164635-A-G-missense:variant|POU5F1-chr6-31164632-G-A-missense:variant|POU5F1-chr6-31164628-A-G-synonymous:variant|POU5F1-chr6-31164575-C-T-3:prime:UTR:variant|POU5F1-chr6-31164566-TC-T-3:prime:UTR:variant|POU5F…
0 1 0 0 1 0 0 0 0 0 1 0 0 0	ACAATTCGG.ATCCGACCA	175.439	POU5F1-chr6-31164653-G-A-missense:variant|POU5F1-chr6-31164643-A-T-synonymous:variant|POU5F1-chr6-31164642-CA-C-frameshift:variant|POU5F1-chr6-31164637-G-A-synonymous:variant|POU5F1-chr6-31164635-A-G-missense:variant|POU5F1-chr6-31164632-G-A-missense:variant|POU5F1-chr6-31164628-A-G-synonymous:variant|POU5F1-chr6-31164575-C-T-3:prime:UTR:variant|POU5F1-chr6-31164566-TC-T-3:prime:UTR:variant|POU5F…
0 1 0 0 1 0 0 0 0 0 1 0 0 0	ACACACCGT.GTACCTAAC	278.94	POU5F1-chr6-31164653-G-A-missense:variant|POU5F1-chr6-31164643-A-T-synonymous:variant|POU5F1-chr6-31164642-CA-C-frameshift:variant|POU5F1-chr6-31164637-G-A-synonymous:variant|POU5F1-chr6-31164635-A-G-missense:variant|POU5F1-chr6-31164632-G-A-missense:variant|POU5F1-chr6-31164628-A-G-synonymous:variant|POU5F1-chr6-31164575-C-T-3:prime:UTR:variant|POU5F1-chr6-31164566-TC-T-3:prime:UTR:variant|POU5F…
0 1 0 0 1 0 0 0 0 0 1 0 0 0	ACACACGTC.AGTAACGTA	168.224	POU5F1-chr6-31164653-G-A-missense:variant|POU5F1-chr6-31164643-A-T-synonymous:variant|POU5F1-chr6-31164642-CA-C-frameshift:variant|POU5F1-chr6-31164637-G-A-synonymous:variant|POU5F1-chr6-31164635-A-G-missense:variant|POU5F1-chr6-31164632-G-A-missense:variant|POU5F1-chr6-31164628-A-G-synonymous:variant|POU5F1-chr6-31164575-C-T-3:prime:UTR:variant|POU5F1-chr6-31164566-TC-T-3:prime:UTR:variant|POU5F…
0 1 0 0 1 1 1 0 1 0 1 0 1 1	ACACAGAAC.AGTCATACT	364.88	POU5F1-chr6-31164653-G-A-missense:variant|POU5F1-chr6-31164643-A-T-synonymous:variant|POU5F1-chr6-31164642-CA-C-frameshift:variant|POU5F1-chr6-31164637-G-A-synonymous:variant|POU5F1-chr6-31164635-A-G-missense:variant|POU5F1-chr6-31164632-G-A-missense:variant|POU5F1-chr6-31164628-A-G-synonymous:variant|POU5F1-chr6-31164575-C-T-3:prime:UTR:variant|POU5F1-chr6-31164566-TC-T-3:prime:UTR:variant|POU5F…
0 0 0 0 0 0 0 0 0 0 2 0 0 0	ACACAGAAC.GAAGAGCAC	171.311	POU5F1-chr6-31164653-G-A-missense:variant|POU5F1-chr6-31164643-A-T-synonymous:variant|POU5F1-chr6-31164642-CA-C-frameshift:variant|POU5F1-chr6-31164637-G-A-synonymous:variant|POU5F1-chr6-31164635-A-G-missense:variant|POU5F1-chr6-31164632-G-A-missense:variant|POU5F1-chr6-31164628-A-G-synonymous:variant|POU5F1-chr6-31164575-C-T-3:prime:UTR:variant|POU5F1-chr6-31164566-TC-T-3:prime:UTR:variant|POU5F…
0 1 0 0 1 1 1 0 1 0 1 0 1 1	ACACAGAAC.GCCAATGAA	183.246	POU5F1-chr6-31164653-G-A-missense:variant|POU5F1-chr6-31164643-A-T-synonymous:variant|POU5F1-chr6-31164642-CA-C-frameshift:variant|POU5F1-chr6-31164637-G-A-synonymous:variant|POU5F1-chr6-31164635-A-G-missense:variant|POU5F1-chr6-31164632-G-A-missense:variant|POU5F1-chr6-31164628-A-G-synonymous:variant|POU5F1-chr6-31164575-C-T-3:prime:UTR:variant|POU5F1-chr6-31164566-TC-T-3:prime:UTR:variant|POU5F…
1 1 0 0 1 0 0 1 0 0 1 1 0 0	ACACAGAAC.TACCATGTA	175.439	POU5F1-chr6-31164653-G-A-missense:variant|POU5F1-chr6-31164643-A-T-synonymous:variant|POU5F1-chr6-31164642-CA-C-frameshift:variant|POU5F1-chr6-31164637-G-A-synonymous:variant|POU5F1-chr6-31164635-A-G-missense:variant|POU5F1-chr6-31164632-G-A-missense:variant|POU5F1-chr6-31164628-A-G-synonymous:variant|POU5F1-chr6-31164575-C-T-3:prime:UTR:variant|POU5F1-chr6-31164566-TC-T-3:prime:UTR:variant|POU5F…
0 0 0 0 0 0 0 0 0 0 2 0 0 0	ACACAGAAC.TCGTTCTCC	518.602	POU5F1-chr6-31164653-G-A-missense:variant|POU5F1-chr6-31164643-A-T-synonymous:variant|POU5F1-chr6-31164642-CA-C-frameshift:variant|POU5F1-chr6-31164637-G-A-synonymous:variant|POU5F1-chr6-31164635-A-G-missense:variant|POU5F1-chr6-31164632-G-A-missense:variant|POU5F1-chr6-31164628-A-G-synonymous:variant|POU5F1-chr6-31164575-C-T-3:prime:UTR:variant|POU5F1-chr6-31164566-TC-T-3:prime:UTR:variant|POU5F…
0 0 0 0 0 0 0 0 0 0 2 0 0 0	ACACATCTG.AGACGCCTG	99.0099	POU5F1-chr6-31164653-G-A-missense:variant|POU5F1-chr6-31164643-A-T-synonymous:variant|POU5F1-chr6-31164642-CA-C-frameshift:variant|POU5F1-chr6-31164637-G-A-synonymous:variant|POU5F1-chr6-31164635-A-G-missense:variant|POU5F1-chr6-31164632-G-A-missense:variant|POU5F1-chr6-31164628-A-G-synonymous:variant|POU5F1-chr6-31164575-C-T-3:prime:UTR:variant|POU5F1-chr6-31164566-TC-T-3:prime:UTR:variant|POU5F…
1 1 0 0 1 1 1 1 1 0 1 1 1 1	ACACCGCCA.CCTATTGGT	410.65	POU5F1-chr6-31164653-G-A-missense:variant|POU5F1-chr6-31164643-A-T-synonymous:variant|POU5F1-chr6-31164642-CA-C-frameshift:variant|POU5F1-chr6-31164637-G-A-synonymous:variant|POU5F1-chr6-31164635-A-G-missense:variant|POU5F1-chr6-31164632-G-A-missense:variant|POU5F1-chr6-31164628-A-G-synonymous:variant|POU5F1-chr6-31164575-C-T-3:prime:UTR:variant|POU5F1-chr6-31164566-TC-T-3:prime:UTR:variant|POU5F…
0 1 0 0 1 0 0 1 0 0 1 1 0 0	ACACCGCCA.CTTCGACTG	192.095	POU5F1-chr6-31164653-G-A-missense:variant|POU5F1-chr6-31164643-A-T-synonymous:variant|POU5F1-chr6-31164642-CA-C-frameshift:variant|POU5F1-chr6-31164637-G-A-synonymous:variant|POU5F1-chr6-31164635-A-G-missense:variant|POU5F1-chr6-31164632-G-A-missense:variant|POU5F1-chr6-31164628-A-G-synonymous:variant|POU5F1-chr6-31164575-C-T-3:prime:UTR:variant|POU5F1-chr6-31164566-TC-T-3:prime:UTR:variant|POU5F…
0 0 0 0 0 0 0 0 0 0 2 0 0 0	ACACGTTGC.CCTCCAATC	470.219	POU5F1-chr6-31164653-G-A-missense:variant|POU5F1-chr6-31164643-A-T-synonymous:variant|POU5F1-chr6-31164642-CA-C-frameshift:variant|POU5F1-chr6-31164637-G-A-synonymous:variant|POU5F1-chr6-31164635-A-G-missense:variant|POU5F1-chr6-31164632-G-A-missense:variant|POU5F1-chr6-31164628-A-G-synonymous:variant|POU5F1-chr6-31164575-C-T-3:prime:UTR:variant|POU5F1-chr6-31164566-TC-T-3:prime:UTR:variant|POU5F…
0 1 0 0 1 0 0 0 0 0 1 0 0 0	ACACGTTGC.CTGGACACT	244.811	POU5F1-chr6-31164653-G-A-missense:variant|POU5F1-chr6-31164643-A-T-synonymous:variant|POU5F1-chr6-31164642-CA-C-frameshift:variant|POU5F1-chr6-31164637-G-A-synonymous:variant|POU5F1-chr6-31164635-A-G-missense:variant|POU5F1-chr6-31164632-G-A-missense:variant|POU5F1-chr6-31164628-A-G-synonymous:variant|POU5F1-chr6-31164575-C-T-3:prime:UTR:variant|POU5F1-chr6-31164566-TC-T-3:prime:UTR:variant|POU5F…
0 0 0 0 0 0 0 0 0 0 2 0 0 0	ACACGTTGC.TAGGAGGAT	149.412	POU5F1-chr6-31164653-G-A-missense:variant|POU5F1-chr6-31164643-A-T-synonymous:variant|POU5F1-chr6-31164642-CA-C-frameshift:variant|POU5F1-chr6-31164637-G-A-synonymous:variant|POU5F1-chr6-31164635-A-G-missense:variant|POU5F1-chr6-31164632-G-A-missense:variant|POU5F1-chr6-31164628-A-G-synonymous:variant|POU5F1-chr6-31164575-C-T-3:prime:UTR:variant|POU5F1-chr6-31164566-TC-T-3:prime:UTR:variant|POU5F…
0 1 0 0 1 0 0 0 0 0 2 0 0 0	ACACGTTGC.TATCGGAAC	105.789	POU5F1-chr6-31164653-G-A-missense:variant|POU5F1-chr6-31164643-A-T-synonymous:variant|POU5F1-chr6-31164642-CA-C-frameshift:variant|POU5F1-chr6-31164637-G-A-synonymous:variant|POU5F1-chr6-31164635-A-G-missense:variant|POU5F1-chr6-31164632-G-A-missense:variant|POU5F1-chr6-31164628-A-G-synonymous:variant|POU5F1-chr6-31164575-C-T-3:prime:UTR:variant|POU5F1-chr6-31164566-TC-T-3:prime:UTR:variant|POU5F…
0 0 0 0 0 0 0 0 0 0 2 0 0 0	ACACTAACG.GGTCCTAAG	42.0168	POU5F1-chr6-31164653-G-A-missense:variant|POU5F1-chr6-31164643-A-T-synonymous:variant|POU5F1-chr6-31164642-CA-C-frameshift:variant|POU5F1-chr6-31164637-G-A-synonymous:variant|POU5F1-chr6-31164635-A-G-missense:variant|POU5F1-chr6-31164632-G-A-missense:variant|POU5F1-chr6-31164628-A-G-synonymous:variant|POU5F1-chr6-31164575-C-T-3:prime:UTR:variant|POU5F1-chr6-31164566-TC-T-3:prime:UTR:variant|POU5F…
1 1 0 0 1 0 0 1 0 0 1 1 0 0	ACACTAACG.TCGTACCTT	268.276	POU5F1-chr6-31164653-G-A-missense:variant|POU5F1-chr6-31164643-A-T-synonymous:variant|POU5F1-chr6-31164642-CA-C-frameshift:variant|POU5F1-chr6-31164637-G-A-synonymous:variant|POU5F1-chr6-31164635-A-G-missense:variant|POU5F1-chr6-31164632-G-A-missense:variant|POU5F1-chr6-31164628-A-G-synonymous:variant|POU5F1-chr6-31164575-C-T-3:prime:UTR:variant|POU5F1-chr6-31164566-TC-T-3:prime:UTR:variant|POU5F…
0 0 0 0 0 0 0 0 0 0 2 0 0 0	ACACTAACG.TTAGTCGGA	172.414	POU5F1-chr6-31164653-G-A-missense:variant|POU5F1-chr6-31164643-A-T-synonymous:variant|POU5F1-chr6-31164642-CA-C-frameshift:variant|POU5F1-chr6-31164637-G-A-synonymous:variant|POU5F1-chr6-31164635-A-G-missense:variant|POU5F1-chr6-31164632-G-A-missense:variant|POU5F1-chr6-31164628-A-G-synonymous:variant|POU5F1-chr6-31164575-C-T-3:prime:UTR:variant|POU5F1-chr6-31164566-TC-T-3:prime:UTR:variant|POU5F…
0 1 0 1 1 0 0 0 0 0 1 0 0 0	ACACTGTGA.AATGCACTT	204.148	POU5F1-chr6-31164653-G-A-missense:variant|POU5F1-chr6-31164643-A-T-synonymous:variant|POU5F1-chr6-31164642-CA-C-frameshift:variant|POU5F1-chr6-31164637-G-A-synonymous:variant|POU5F1-chr6-31164635-A-G-missense:variant|POU5F1-chr6-31164632-G-A-missense:variant|POU5F1-chr6-31164628-A-G-synonymous:variant|POU5F1-chr6-31164575-C-T-3:prime:UTR:variant|POU5F1-chr6-31164566-TC-T-3:prime:UTR:variant|POU5F…
0 1 0 0 1 0 0 0 0 0 1 0 0 0	ACACTGTGA.ATGGTTCGA	111.386	POU5F1-chr6-31164653-G-A-missense:variant|POU5F1-chr6-31164643-A-T-synonymous:variant|POU5F1-chr6-31164642-CA-C-frameshift:variant|POU5F1-chr6-31164637-G-A-synonymous:variant|POU5F1-chr6-31164635-A-G-missense:variant|POU5F1-chr6-31164632-G-A-missense:variant|POU5F1-chr6-31164628-A-G-synonymous:variant|POU5F1-chr6-31164575-C-T-3:prime:UTR:variant|POU5F1-chr6-31164566-TC-T-3:prime:UTR:variant|POU5F…
0 0 0 0 0 0 0 0 0 0 2 0 0 0	ACACTGTGA.CCTCGGTCA	153.846	POU5F1-chr6-31164653-G-A-missense:variant|POU5F1-chr6-31164643-A-T-synonymous:variant|POU5F1-chr6-31164642-CA-C-frameshift:variant|POU5F1-chr6-31164637-G-A-synonymous:variant|POU5F1-chr6-31164635-A-G-missense:variant|POU5F1-chr6-31164632-G-A-missense:variant|POU5F1-chr6-31164628-A-G-synonymous:variant|POU5F1-chr6-31164575-C-T-3:prime:UTR:variant|POU5F1-chr6-31164566-TC-T-3:prime:UTR:variant|POU5F…
1 1 0 0 1 0 0 1 0 0 1 1 0 0	ACAGAAGAG.CGCCTGCAA	87.9121	POU5F1-chr6-31164653-G-A-missense:variant|POU5F1-chr6-31164643-A-T-synonymous:variant|POU5F1-chr6-31164642-CA-C-frameshift:variant|POU5F1-chr6-31164637-G-A-synonymous:variant|POU5F1-chr6-31164635-A-G-missense:variant|POU5F1-chr6-31164632-G-A-missense:variant|POU5F1-chr6-31164628-A-G-synonymous:variant|POU5F1-chr6-31164575-C-T-3:prime:UTR:variant|POU5F1-chr6-31164566-TC-T-3:prime:UTR:variant|POU5F…
1 1 0 0 1 0 0 0 0 0 1 0 0 0	ACAGAAGAG.GTCTGAGCC	176.494	POU5F1-chr6-31164653-G-A-missense:variant|POU5F1-chr6-31164643-A-T-synonymous:variant|POU5F1-chr6-31164642-CA-C-frameshift:variant|POU5F1-chr6-31164637-G-A-synonymous:variant|POU5F1-chr6-31164635-A-G-missense:variant|POU5F1-chr6-31164632-G-A-missense:variant|POU5F1-chr6-31164628-A-G-synonymous:variant|POU5F1-chr6-31164575-C-T-3:prime:UTR:variant|POU5F1-chr6-31164566-TC-T-3:prime:UTR:variant|POU5F…
0 1 0 0 0 0 0 0 0 0 1 0 0 0	ACAGAGATG.CGCTTCACG	121.413	POU5F1-chr6-31164653-G-A-missense:variant|POU5F1-chr6-31164643-A-T-synonymous:variant|POU5F1-chr6-31164642-CA-C-frameshift:variant|POU5F1-chr6-31164637-G-A-synonymous:variant|POU5F1-chr6-31164635-A-G-missense:variant|POU5F1-chr6-31164632-G-A-missense:variant|POU5F1-chr6-31164628-A-G-synonymous:variant|POU5F1-chr6-31164575-C-T-3:prime:UTR:variant|POU5F1-chr6-31164566-TC-T-3:prime:UTR:variant|POU5F…
0 1 0 0 0 0 0 0 0 0 1 0 0 0	ACAGAGATG.GACGTAGCA	206.264	POU5F1-chr6-31164653-G-A-missense:variant|POU5F1-chr6-31164643-A-T-synonymous:variant|POU5F1-chr6-31164642-CA-C-frameshift:variant|POU5F1-chr6-31164637-G-A-synonymous:variant|POU5F1-chr6-31164635-A-G-missense:variant|POU5F1-chr6-31164632-G-A-missense:variant|POU5F1-chr6-31164628-A-G-synonymous:variant|POU5F1-chr6-31164575-C-T-3:prime:UTR:variant|POU5F1-chr6-31164566-TC-T-3:prime:UTR:variant|POU5F…
0 0 0 0 0 0 0 0 0 0 2 0 0 0	ACAGAGATG.GATCGCACT	121.739	POU5F1-chr6-31164653-G-A-missense:variant|POU5F1-chr6-31164643-A-T-synonymous:variant|POU5F1-chr6-31164642-CA-C-frameshift:variant|POU5F1-chr6-31164637-G-A-synonymous:variant|POU5F1-chr6-31164635-A-G-missense:variant|POU5F1-chr6-31164632-G-A-missense:variant|POU5F1-chr6-31164628-A-G-synonymous:variant|POU5F1-chr6-31164575-C-T-3:prime:UTR:variant|POU5F1-chr6-31164566-TC-T-3:prime:UTR:variant|POU5F…
0 1 0 0 1 0 0 0 0 0 1 0 0 0	ACAGCATCA.CCTTGTTGC	270.97	POU5F1-chr6-31164653-G-A-missense:variant|POU5F1-chr6-31164643-A-T-synonymous:variant|POU5F1-chr6-31164642-CA-C-frameshift:variant|POU5F1-chr6-31164637-G-A-synonymous:variant|POU5F1-chr6-31164635-A-G-missense:variant|POU5F1-chr6-31164632-G-A-missense:variant|POU5F1-chr6-31164628-A-G-synonymous:variant|POU5F1-chr6-31164575-C-T-3:prime:UTR:variant|POU5F1-chr6-31164566-TC-T-3:prime:UTR:variant|POU5F…
1 1 0 0 1 1 1 1 1 0 1 1 0 1	ACAGCGGTC.CCTTGTTGC	369.128	POU5F1-chr6-31164653-G-A-missense:variant|POU5F1-chr6-31164643-A-T-synonymous:variant|POU5F1-chr6-31164642-CA-C-frameshift:variant|POU5F1-chr6-31164637-G-A-synonymous:variant|POU5F1-chr6-31164635-A-G-missense:variant|POU5F1-chr6-31164632-G-A-missense:variant|POU5F1-chr6-31164628-A-G-synonymous:variant|POU5F1-chr6-31164575-C-T-3:prime:UTR:variant|POU5F1-chr6-31164566-TC-T-3:prime:UTR:variant|POU5F…
0 1 0 0 1 0 0 0 0 0 1 0 0 0	ACAGCGGTC.GCAGCTTGA	226.087	POU5F1-chr6-31164653-G-A-missense:variant|POU5F1-chr6-31164643-A-T-synonymous:variant|POU5F1-chr6-31164642-CA-C-frameshift:variant|POU5F1-chr6-31164637-G-A-synonymous:variant|POU5F1-chr6-31164635-A-G-missense:variant|POU5F1-chr6-31164632-G-A-missense:variant|POU5F1-chr6-31164628-A-G-synonymous:variant|POU5F1-chr6-31164575-C-T-3:prime:UTR:variant|POU5F1-chr6-31164566-TC-T-3:prime:UTR:variant|POU5F…
0 0 0 0 0 0 0 0 0 0 2 0 0 0	ACAGCGTAT.TGAACCAAT	176.991	POU5F1-chr6-31164653-G-A-missense:variant|POU5F1-chr6-31164643-A-T-synonymous:variant|POU5F1-chr6-31164642-CA-C-frameshift:variant|POU5F1-chr6-31164637-G-A-synonymous:variant|POU5F1-chr6-31164635-A-G-missense:variant|POU5F1-chr6-31164632-G-A-missense:variant|POU5F1-chr6-31164628-A-G-synonymous:variant|POU5F1-chr6-31164575-C-T-3:prime:UTR:variant|POU5F1-chr6-31164566-TC-T-3:prime:UTR:variant|POU5F…
0 1 0 0 1 0 0 0 0 0 1 0 0 0	ACAGGAACT.CACAGCGAA	165.165	POU5F1-chr6-31164653-G-A-missense:variant|POU5F1-chr6-31164643-A-T-synonymous:variant|POU5F1-chr6-31164642-CA-C-frameshift:variant|POU5F1-chr6-31164637-G-A-synonymous:variant|POU5F1-chr6-31164635-A-G-missense:variant|POU5F1-chr6-31164632-G-A-missense:variant|POU5F1-chr6-31164628-A-G-synonymous:variant|POU5F1-chr6-31164575-C-T-3:prime:UTR:variant|POU5F1-chr6-31164566-TC-T-3:prime:UTR:variant|POU5F…
1 1 0 0 1 0 0 1 0 0 1 1 0 0	ACAGGAACT.TCCTTCGTA	239.521	POU5F1-chr6-31164653-G-A-missense:variant|POU5F1-chr6-31164643-A-T-synonymous:variant|POU5F1-chr6-31164642-CA-C-frameshift:variant|POU5F1-chr6-31164637-G-A-synonymous:variant|POU5F1-chr6-31164635-A-G-missense:variant|POU5F1-chr6-31164632-G-A-missense:variant|POU5F1-chr6-31164628-A-G-synonymous:variant|POU5F1-chr6-31164575-C-T-3:prime:UTR:variant|POU5F1-chr6-31164566-TC-T-3:prime:UTR:variant|POU5F…
0 1 0 0 0 0 0 0 0 0 1 0 0 0	ACAGGTATC.ACTGTAATC	204.866	POU5F1-chr6-31164653-G-A-missense:variant|POU5F1-chr6-31164643-A-T-synonymous:variant|POU5F1-chr6-31164642-CA-C-frameshift:variant|POU5F1-chr6-31164637-G-A-synonymous:variant|POU5F1-chr6-31164635-A-G-missense:variant|POU5F1-chr6-31164632-G-A-missense:variant|POU5F1-chr6-31164628-A-G-synonymous:variant|POU5F1-chr6-31164575-C-T-3:prime:UTR:variant|POU5F1-chr6-31164566-TC-T-3:prime:UTR:variant|POU5F…
1 1 0 0 1 0 0 1 0 0 1 1 0 0	ACAGGTATC.CGAACAATC	150.125	POU5F1-chr6-31164653-G-A-missense:variant|POU5F1-chr6-31164643-A-T-synonymous:variant|POU5F1-chr6-31164642-CA-C-frameshift:variant|POU5F1-chr6-31164637-G-A-synonymous:variant|POU5F1-chr6-31164635-A-G-missense:variant|POU5F1-chr6-31164632-G-A-missense:variant|POU5F1-chr6-31164628-A-G-synonymous:variant|POU5F1-chr6-31164575-C-T-3:prime:UTR:variant|POU5F1-chr6-31164566-TC-T-3:prime:UTR:variant|POU5F…
1 1 0 0 1 0 0 1 0 0 1 1 0 0	ACAGGTATC.GACGGTGCT	230.834	POU5F1-chr6-31164653-G-A-missense:variant|POU5F1-chr6-31164643-A-T-synonymous:variant|POU5F1-chr6-31164642-CA-C-frameshift:variant|POU5F1-chr6-31164637-G-A-synonymous:variant|POU5F1-chr6-31164635-A-G-missense:variant|POU5F1-chr6-31164632-G-A-missense:variant|POU5F1-chr6-31164628-A-G-synonymous:variant|POU5F1-chr6-31164575-C-T-3:prime:UTR:variant|POU5F1-chr6-31164566-TC-T-3:prime:UTR:variant|POU5F…
0 1 0 0 1 0 0 0 0 0 1 0 0 0	ACAGGTATC.GGATGCGAA	163.305	POU5F1-chr6-31164653-G-A-missense:variant|POU5F1-chr6-31164643-A-T-synonymous:variant|POU5F1-chr6-31164642-CA-C-frameshift:variant|POU5F1-chr6-31164637-G-A-synonymous:variant|POU5F1-chr6-31164635-A-G-missense:variant|POU5F1-chr6-31164632-G-A-missense:variant|POU5F1-chr6-31164628-A-G-synonymous:variant|POU5F1-chr6-31164575-C-T-3:prime:UTR:variant|POU5F1-chr6-31164566-TC-T-3:prime:UTR:variant|POU5F…
0 0 0 0 0 0 0 0 0 0 2 0 0 0	ACAGGTATC.TGGTAGCAG	173.769	POU5F1-chr6-31164653-G-A-missense:variant|POU5F1-chr6-31164643-A-T-synonymous:variant|POU5F1-chr6-31164642-CA-C-frameshift:variant|POU5F1-chr6-31164637-G-A-synonymous:variant|POU5F1-chr6-31164635-A-G-missense:variant|POU5F1-chr6-31164632-G-A-missense:variant|POU5F1-chr6-31164628-A-G-synonymous:variant|POU5F1-chr6-31164575-C-T-3:prime:UTR:variant|POU5F1-chr6-31164566-TC-T-3:prime:UTR:variant|POU5F…
0 1 0 0 1 0 0 0 0 0 1 0 0 0	ACAGTATTG.AGGAATTGG	198.915	POU5F1-chr6-31164653-G-A-missense:variant|POU5F1-chr6-31164643-A-T-synonymous:variant|POU5F1-chr6-31164642-CA-C-frameshift:variant|POU5F1-chr6-31164637-G-A-synonymous:variant|POU5F1-chr6-31164635-A-G-missense:variant|POU5F1-chr6-31164632-G-A-missense:variant|POU5F1-chr6-31164628-A-G-synonymous:variant|POU5F1-chr6-31164575-C-T-3:prime:UTR:variant|POU5F1-chr6-31164566-TC-T-3:prime:UTR:variant|POU5F…
0 1 0 0 1 0 0 1 0 0 1 1 0 0	ACATCGTCC.AGAGCGGAG	246.914	POU5F1-chr6-31164653-G-A-missense:variant|POU5F1-chr6-31164643-A-T-synonymous:variant|POU5F1-chr6-31164642-CA-C-frameshift:variant|POU5F1-chr6-31164637-G-A-synonymous:variant|POU5F1-chr6-31164635-A-G-missense:variant|POU5F1-chr6-31164632-G-A-missense:variant|POU5F1-chr6-31164628-A-G-synonymous:variant|POU5F1-chr6-31164575-C-T-3:prime:UTR:variant|POU5F1-chr6-31164566-TC-T-3:prime:UTR:variant|POU5F…
1 1 0 0 1 0 0 1 0 0 1 1 0 0	ACATCGTCC.TTCGGAGTC	104.773	POU5F1-chr6-31164653-G-A-missense:variant|POU5F1-chr6-31164643-A-T-synonymous:variant|POU5F1-chr6-31164642-CA-C-frameshift:variant|POU5F1-chr6-31164637-G-A-synonymous:variant|POU5F1-chr6-31164635-A-G-missense:variant|POU5F1-chr6-31164632-G-A-missense:variant|POU5F1-chr6-31164628-A-G-synonymous:variant|POU5F1-chr6-31164575-C-T-3:prime:UTR:variant|POU5F1-chr6-31164566-TC-T-3:prime:UTR:variant|POU5F…
1 1 0 1 1 0 0 1 0 0 1 1 0 0	ACATGACTA.ACCGAGACA	198.777	POU5F1-chr6-31164653-G-A-missense:variant|POU5F1-chr6-31164643-A-T-synonymous:variant|POU5F1-chr6-31164642-CA-C-frameshift:variant|POU5F1-chr6-31164637-G-A-synonymous:variant|POU5F1-chr6-31164635-A-G-missense:variant|POU5F1-chr6-31164632-G-A-missense:variant|POU5F1-chr6-31164628-A-G-synonymous:variant|POU5F1-chr6-31164575-C-T-3:prime:UTR:variant|POU5F1-chr6-31164566-TC-T-3:prime:UTR:variant|POU5F…
1 1 0 0 1 0 0 1 0 0 1 1 0 0	ACATGACTA.AGCTATATG	74.2942	POU5F1-chr6-31164653-G-A-missense:variant|POU5F1-chr6-31164643-A-T-synonymous:variant|POU5F1-chr6-31164642-CA-C-frameshift:variant|POU5F1-chr6-31164637-G-A-synonymous:variant|POU5F1-chr6-31164635-A-G-missense:variant|POU5F1-chr6-31164632-G-A-missense:variant|POU5F1-chr6-31164628-A-G-synonymous:variant|POU5F1-chr6-31164575-C-T-3:prime:UTR:variant|POU5F1-chr6-31164566-TC-T-3:prime:UTR:variant|POU5F…
0 0 0 0 0 0 0 0 0 0 2 0 0 0	ACATGACTA.ATTCACCTC	205.696	POU5F1-chr6-31164653-G-A-missense:variant|POU5F1-chr6-31164643-A-T-synonymous:variant|POU5F1-chr6-31164642-CA-C-frameshift:variant|POU5F1-chr6-31164637-G-A-synonymous:variant|POU5F1-chr6-31164635-A-G-missense:variant|POU5F1-chr6-31164632-G-A-missense:variant|POU5F1-chr6-31164628-A-G-synonymous:variant|POU5F1-chr6-31164575-C-T-3:prime:UTR:variant|POU5F1-chr6-31164566-TC-T-3:prime:UTR:variant|POU5F…
1 1 0 0 1 1 1 1 1 0 1 1 0 1	ACATGACTA.CGACCATCA	320.285	POU5F1-chr6-31164653-G-A-missense:variant|POU5F1-chr6-31164643-A-T-synonymous:variant|POU5F1-chr6-31164642-CA-C-frameshift:variant|POU5F1-chr6-31164637-G-A-synonymous:variant|POU5F1-chr6-31164635-A-G-missense:variant|POU5F1-chr6-31164632-G-A-missense:variant|POU5F1-chr6-31164628-A-G-synonymous:variant|POU5F1-chr6-31164575-C-T-3:prime:UTR:variant|POU5F1-chr6-31164566-TC-T-3:prime:UTR:variant|POU5F…
0 0 0 0 0 0 0 0 0 0 2 0 0 0	ACATTCCAC.ACGTGCTCG	198.614	POU5F1-chr6-31164653-G-A-missense:variant|POU5F1-chr6-31164643-A-T-synonymous:variant|POU5F1-chr6-31164642-CA-C-frameshift:variant|POU5F1-chr6-31164637-G-A-synonymous:variant|POU5F1-chr6-31164635-A-G-missense:variant|POU5F1-chr6-31164632-G-A-missense:variant|POU5F1-chr6-31164628-A-G-synonymous:variant|POU5F1-chr6-31164575-C-T-3:prime:UTR:variant|POU5F1-chr6-31164566-TC-T-3:prime:UTR:variant|POU5F…
0 0 0 0 0 0 0 0 0 0 2 0 0 0	ACATTCCAC.AGTCCAGTG	123.671	POU5F1-chr6-31164653-G-A-missense:variant|POU5F1-chr6-31164643-A-T-synonymous:variant|POU5F1-chr6-31164642-CA-C-frameshift:variant|POU5F1-chr6-31164637-G-A-synonymous:variant|POU5F1-chr6-31164635-A-G-missense:variant|POU5F1-chr6-31164632-G-A-missense:variant|POU5F1-chr6-31164628-A-G-synonymous:variant|POU5F1-chr6-31164575-C-T-3:prime:UTR:variant|POU5F1-chr6-31164566-TC-T-3:prime:UTR:variant|POU5F…
1 1 0 0 1 0 0 1 0 0 1 0 0 0	ACATTGACA.ACCTTGAAG	456.026	POU5F1-chr6-31164653-G-A-missense:variant|POU5F1-chr6-31164643-A-T-synonymous:variant|POU5F1-chr6-31164642-CA-C-frameshift:variant|POU5F1-chr6-31164637-G-A-synonymous:variant|POU5F1-chr6-31164635-A-G-missense:variant|POU5F1-chr6-31164632-G-A-missense:variant|POU5F1-chr6-31164628-A-G-synonymous:variant|POU5F1-chr6-31164575-C-T-3:prime:UTR:variant|POU5F1-chr6-31164566-TC-T-3:prime:UTR:variant|POU5F…
0 1 0 0 0 0 0 0 0 0 1 0 0 0	ACATTGACA.TAGATCTGT	436.418	POU5F1-chr6-31164653-G-A-missense:variant|POU5F1-chr6-31164643-A-T-synonymous:variant|POU5F1-chr6-31164642-CA-C-frameshift:variant|POU5F1-chr6-31164637-G-A-synonymous:variant|POU5F1-chr6-31164635-A-G-missense:variant|POU5F1-chr6-31164632-G-A-missense:variant|POU5F1-chr6-31164628-A-G-synonymous:variant|POU5F1-chr6-31164575-C-T-3:prime:UTR:variant|POU5F1-chr6-31164566-TC-T-3:prime:UTR:variant|POU5F…
0 1 0 0 1 0 0 0 0 0 2 0 0 0	ACATTGACA.TGAGGTCTC	189.831	POU5F1-chr6-31164653-G-A-missense:variant|POU5F1-chr6-31164643-A-T-synonymous:variant|POU5F1-chr6-31164642-CA-C-frameshift:variant|POU5F1-chr6-31164637-G-A-synonymous:variant|POU5F1-chr6-31164635-A-G-missense:variant|POU5F1-chr6-31164632-G-A-missense:variant|POU5F1-chr6-31164628-A-G-synonymous:variant|POU5F1-chr6-31164575-C-T-3:prime:UTR:variant|POU5F1-chr6-31164566-TC-T-3:prime:UTR:variant|POU5F…
0 1 0 0 0 0 0 0 0 0 1 0 0 0	ACATTGACA.TTCCTGCTA	141.084	POU5F1-chr6-31164653-G-A-missense:variant|POU5F1-chr6-31164643-A-T-synonymous:variant|POU5F1-chr6-31164642-CA-C-frameshift:variant|POU5F1-chr6-31164637-G-A-synonymous:variant|POU5F1-chr6-31164635-A-G-missense:variant|POU5F1-chr6-31164632-G-A-missense:variant|POU5F1-chr6-31164628-A-G-synonymous:variant|POU5F1-chr6-31164575-C-T-3:prime:UTR:variant|POU5F1-chr6-31164566-TC-T-3:prime:UTR:variant|POU5F…
0 0 0 0 0 0 0 0 0 0 2 0 0 0	ACCACGCTA.CATGTGAAC	137.229	POU5F1-chr6-31164653-G-A-missense:variant|POU5F1-chr6-31164643-A-T-synonymous:variant|POU5F1-chr6-31164642-CA-C-frameshift:variant|POU5F1-chr6-31164637-G-A-synonymous:variant|POU5F1-chr6-31164635-A-G-missense:variant|POU5F1-chr6-31164632-G-A-missense:variant|POU5F1-chr6-31164628-A-G-synonymous:variant|POU5F1-chr6-31164575-C-T-3:prime:UTR:variant|POU5F1-chr6-31164566-TC-T-3:prime:UTR:variant|POU5F…
0 0 0 0 0 0 0 0 0 0 2 0 0 0	ACCACGCTA.CTAACCGGT	436.752	POU5F1-chr6-31164653-G-A-missense:variant|POU5F1-chr6-31164643-A-T-synonymous:variant|POU5F1-chr6-31164642-CA-C-frameshift:variant|POU5F1-chr6-31164637-G-A-synonymous:variant|POU5F1-chr6-31164635-A-G-missense:variant|POU5F1-chr6-31164632-G-A-missense:variant|POU5F1-chr6-31164628-A-G-synonymous:variant|POU5F1-chr6-31164575-C-T-3:prime:UTR:variant|POU5F1-chr6-31164566-TC-T-3:prime:UTR:variant|POU5F…
0 1 0 0 1 0 0 0 0 0 1 0 0 0	ACCACGCTA.GCCATACAA	276.243	POU5F1-chr6-31164653-G-A-missense:variant|POU5F1-chr6-31164643-A-T-synonymous:variant|POU5F1-chr6-31164642-CA-C-frameshift:variant|POU5F1-chr6-31164637-G-A-synonymous:variant|POU5F1-chr6-31164635-A-G-missense:variant|POU5F1-chr6-31164632-G-A-missense:variant|POU5F1-chr6-31164628-A-G-synonymous:variant|POU5F1-chr6-31164575-C-T-3:prime:UTR:variant|POU5F1-chr6-31164566-TC-T-3:prime:UTR:variant|POU5F…
0 0 0 0 0 0 0 0 0 0 2 0 0 0	ACCACGCTA.GGTTCGCAA	129.147	POU5F1-chr6-31164653-G-A-missense:variant|POU5F1-chr6-31164643-A-T-synonymous:variant|POU5F1-chr6-31164642-CA-C-frameshift:variant|POU5F1-chr6-31164637-G-A-synonymous:variant|POU5F1-chr6-31164635-A-G-missense:variant|POU5F1-chr6-31164632-G-A-missense:variant|POU5F1-chr6-31164628-A-G-synonymous:variant|POU5F1-chr6-31164575-C-T-3:prime:UTR:variant|POU5F1-chr6-31164566-TC-T-3:prime:UTR:variant|POU5F…
1 1 0 0 1 1 1 1 1 0 1 1 0 1	ACCACGGAT.ACCTCCTAG	116.279	POU5F1-chr6-31164653-G-A-missense:variant|POU5F1-chr6-31164643-A-T-synonymous:variant|POU5F1-chr6-31164642-CA-C-frameshift:variant|POU5F1-chr6-31164637-G-A-synonymous:variant|POU5F1-chr6-31164635-A-G-missense:variant|POU5F1-chr6-31164632-G-A-missense:variant|POU5F1-chr6-31164628-A-G-synonymous:variant|POU5F1-chr6-31164575-C-T-3:prime:UTR:variant|POU5F1-chr6-31164566-TC-T-3:prime:UTR:variant|POU5F…
0 0 0 0 0 0 0 0 0 0 2 0 0 0	ACCACGGAT.AGGTCAGCA	54.4218	POU5F1-chr6-31164653-G-A-missense:variant|POU5F1-chr6-31164643-A-T-synonymous:variant|POU5F1-chr6-31164642-CA-C-frameshift:variant|POU5F1-chr6-31164637-G-A-synonymous:variant|POU5F1-chr6-31164635-A-G-missense:variant|POU5F1-chr6-31164632-G-A-missense:variant|POU5F1-chr6-31164628-A-G-synonymous:variant|POU5F1-chr6-31164575-C-T-3:prime:UTR:variant|POU5F1-chr6-31164566-TC-T-3:prime:UTR:variant|POU5F…
0 1 0 0 1 0 0 0 0 0 1 0 0 0	ACCACTAGG.GCCTTATCT	181.915	POU5F1-chr6-31164653-G-A-missense:variant|POU5F1-chr6-31164643-A-T-synonymous:variant|POU5F1-chr6-31164642-CA-C-frameshift:variant|POU5F1-chr6-31164637-G-A-synonymous:variant|POU5F1-chr6-31164635-A-G-missense:variant|POU5F1-chr6-31164632-G-A-missense:variant|POU5F1-chr6-31164628-A-G-synonymous:variant|POU5F1-chr6-31164575-C-T-3:prime:UTR:variant|POU5F1-chr6-31164566-TC-T-3:prime:UTR:variant|POU5F…
0 1 0 0 1 0 0 0 0 0 1 0 0 0	ACCACTAGG.TCGGACAGT	243.161	POU5F1-chr6-31164653-G-A-missense:variant|POU5F1-chr6-31164643-A-T-synonymous:variant|POU5F1-chr6-31164642-CA-C-frameshift:variant|POU5F1-chr6-31164637-G-A-synonymous:variant|POU5F1-chr6-31164635-A-G-missense:variant|POU5F1-chr6-31164632-G-A-missense:variant|POU5F1-chr6-31164628-A-G-synonymous:variant|POU5F1-chr6-31164575-C-T-3:prime:UTR:variant|POU5F1-chr6-31164566-TC-T-3:prime:UTR:variant|POU5F…
1 1 0 0 1 0 0 1 0 0 1 1 0 0	ACCAGCGTT.ACCGTACGC	318.57	POU5F1-chr6-31164653-G-A-missense:variant|POU5F1-chr6-31164643-A-T-synonymous:variant|POU5F1-chr6-31164642-CA-C-frameshift:variant|POU5F1-chr6-31164637-G-A-synonymous:variant|POU5F1-chr6-31164635-A-G-missense:variant|POU5F1-chr6-31164632-G-A-missense:variant|POU5F1-chr6-31164628-A-G-synonymous:variant|POU5F1-chr6-31164575-C-T-3:prime:UTR:variant|POU5F1-chr6-31164566-TC-T-3:prime:UTR:variant|POU5F…
0 1 0 1 1 0 0 0 0 0 1 0 0 0	ACCAGCGTT.ATCGGTGGT	224.054	POU5F1-chr6-31164653-G-A-missense:variant|POU5F1-chr6-31164643-A-T-synonymous:variant|POU5F1-chr6-31164642-CA-C-frameshift:variant|POU5F1-chr6-31164637-G-A-synonymous:variant|POU5F1-chr6-31164635-A-G-missense:variant|POU5F1-chr6-31164632-G-A-missense:variant|POU5F1-chr6-31164628-A-G-synonymous:variant|POU5F1-chr6-31164575-C-T-3:prime:UTR:variant|POU5F1-chr6-31164566-TC-T-3:prime:UTR:variant|POU5F…
0 0 0 0 0 0 0 0 0 0 2 0 0 0	ACCAGCGTT.GACGTAGCA	128.452	POU5F1-chr6-31164653-G-A-missense:variant|POU5F1-chr6-31164643-A-T-synonymous:variant|POU5F1-chr6-31164642-CA-C-frameshift:variant|POU5F1-chr6-31164637-G-A-synonymous:variant|POU5F1-chr6-31164635-A-G-missense:variant|POU5F1-chr6-31164632-G-A-missense:variant|POU5F1-chr6-31164628-A-G-synonymous:variant|POU5F1-chr6-31164575-C-T-3:prime:UTR:variant|POU5F1-chr6-31164566-TC-T-3:prime:UTR:variant|POU5F…
0 0 0 0 0 0 0 0 0 0 2 0 0 0	ACCAGCGTT.TGAACGTCA	239.521	POU5F1-chr6-31164653-G-A-missense:variant|POU5F1-chr6-31164643-A-T-synonymous:variant|POU5F1-chr6-31164642-CA-C-frameshift:variant|POU5F1-chr6-31164637-G-A-synonymous:variant|POU5F1-chr6-31164635-A-G-missense:variant|POU5F1-chr6-31164632-G-A-missense:variant|POU5F1-chr6-31164628-A-G-synonymous:variant|POU5F1-chr6-31164575-C-T-3:prime:UTR:variant|POU5F1-chr6-31164566-TC-T-3:prime:UTR:variant|POU5F…
0 0 0 0 0 0 0 0 0 0 2 0 0 0	ACCATACTT.ACTGTAATC	156.472	POU5F1-chr6-31164653-G-A-missense:variant|POU5F1-chr6-31164643-A-T-synonymous:variant|POU5F1-chr6-31164642-CA-C-frameshift:variant|POU5F1-chr6-31164637-G-A-synonymous:variant|POU5F1-chr6-31164635-A-G-missense:variant|POU5F1-chr6-31164632-G-A-missense:variant|POU5F1-chr6-31164628-A-G-synonymous:variant|POU5F1-chr6-31164575-C-T-3:prime:UTR:variant|POU5F1-chr6-31164566-TC-T-3:prime:UTR:variant|POU5F…
1 1 0 0 1 1 1 1 1 0 1 1 0 1	ACCATACTT.GAGGTGAGC	244.167	POU5F1-chr6-31164653-G-A-missense:variant|POU5F1-chr6-31164643-A-T-synonymous:variant|POU5F1-chr6-31164642-CA-C-frameshift:variant|POU5F1-chr6-31164637-G-A-synonymous:variant|POU5F1-chr6-31164635-A-G-missense:variant|POU5F1-chr6-31164632-G-A-missense:variant|POU5F1-chr6-31164628-A-G-synonymous:variant|POU5F1-chr6-31164575-C-T-3:prime:UTR:variant|POU5F1-chr6-31164566-TC-T-3:prime:UTR:variant|POU5F…
0 1 0 0 1 0 0 1 0 0 1 1 0 0	ACCATACTT.GGAAGTATG	116.464	POU5F1-chr6-31164653-G-A-missense:variant|POU5F1-chr6-31164643-A-T-synonymous:variant|POU5F1-chr6-31164642-CA-C-frameshift:variant|POU5F1-chr6-31164637-G-A-synonymous:variant|POU5F1-chr6-31164635-A-G-missense:variant|POU5F1-chr6-31164632-G-A-missense:variant|POU5F1-chr6-31164628-A-G-synonymous:variant|POU5F1-chr6-31164575-C-T-3:prime:UTR:variant|POU5F1-chr6-31164566-TC-T-3:prime:UTR:variant|POU5F…
0 1 0 0 1 1 1 0 1 0 1 0 1 1	ACCATCTAA.ATGCTTCAG	41.3223	POU5F1-chr6-31164653-G-A-missense:variant|POU5F1-chr6-31164643-A-T-synonymous:variant|POU5F1-chr6-31164642-CA-C-frameshift:variant|POU5F1-chr6-31164637-G-A-synonymous:variant|POU5F1-chr6-31164635-A-G-missense:variant|POU5F1-chr6-31164632-G-A-missense:variant|POU5F1-chr6-31164628-A-G-synonymous:variant|POU5F1-chr6-31164575-C-T-3:prime:UTR:variant|POU5F1-chr6-31164566-TC-T-3:prime:UTR:variant|POU5F…
0 1 0 0 0 0 0 0 0 0 2 0 0 0	ACCATCTAA.CAACACTCC	160.706	POU5F1-chr6-31164653-G-A-missense:variant|POU5F1-chr6-31164643-A-T-synonymous:variant|POU5F1-chr6-31164642-CA-C-frameshift:variant|POU5F1-chr6-31164637-G-A-synonymous:variant|POU5F1-chr6-31164635-A-G-missense:variant|POU5F1-chr6-31164632-G-A-missense:variant|POU5F1-chr6-31164628-A-G-synonymous:variant|POU5F1-chr6-31164575-C-T-3:prime:UTR:variant|POU5F1-chr6-31164566-TC-T-3:prime:UTR:variant|POU5F…
0 0 0 0 0 0 0 0 0 0 2 0 0 0	ACCATCTAA.CCGATCTCT	230.086	POU5F1-chr6-31164653-G-A-missense:variant|POU5F1-chr6-31164643-A-T-synonymous:variant|POU5F1-chr6-31164642-CA-C-frameshift:variant|POU5F1-chr6-31164637-G-A-synonymous:variant|POU5F1-chr6-31164635-A-G-missense:variant|POU5F1-chr6-31164632-G-A-missense:variant|POU5F1-chr6-31164628-A-G-synonymous:variant|POU5F1-chr6-31164575-C-T-3:prime:UTR:variant|POU5F1-chr6-31164566-TC-T-3:prime:UTR:variant|POU5F…
0 1 0 0 1 0 0 0 0 0 1 0 0 0	ACCATCTAA.CCGGATTGC	231.689	POU5F1-chr6-31164653-G-A-missense:variant|POU5F1-chr6-31164643-A-T-synonymous:variant|POU5F1-chr6-31164642-CA-C-frameshift:variant|POU5F1-chr6-31164637-G-A-synonymous:variant|POU5F1-chr6-31164635-A-G-missense:variant|POU5F1-chr6-31164632-G-A-missense:variant|POU5F1-chr6-31164628-A-G-synonymous:variant|POU5F1-chr6-31164575-C-T-3:prime:UTR:variant|POU5F1-chr6-31164566-TC-T-3:prime:UTR:variant|POU5F…
0 1 0 0 1 1 1 0 1 0 1 0 1 1	ACCATCTAA.TCCTCGTCG	352.467	POU5F1-chr6-31164653-G-A-missense:variant|POU5F1-chr6-31164643-A-T-synonymous:variant|POU5F1-chr6-31164642-CA-C-frameshift:variant|POU5F1-chr6-31164637-G-A-synonymous:variant|POU5F1-chr6-31164635-A-G-missense:variant|POU5F1-chr6-31164632-G-A-missense:variant|POU5F1-chr6-31164628-A-G-synonymous:variant|POU5F1-chr6-31164575-C-T-3:prime:UTR:variant|POU5F1-chr6-31164566-TC-T-3:prime:UTR:variant|POU5F…
0 1 0 0 0 0 0 0 0 0 2 0 0 0	ACCATGTCT.AATCGTGTT	278.129	POU5F1-chr6-31164653-G-A-missense:variant|POU5F1-chr6-31164643-A-T-synonymous:variant|POU5F1-chr6-31164642-CA-C-frameshift:variant|POU5F1-chr6-31164637-G-A-synonymous:variant|POU5F1-chr6-31164635-A-G-missense:variant|POU5F1-chr6-31164632-G-A-missense:variant|POU5F1-chr6-31164628-A-G-synonymous:variant|POU5F1-chr6-31164575-C-T-3:prime:UTR:variant|POU5F1-chr6-31164566-TC-T-3:prime:UTR:variant|POU5F…
1 1 0 0 1 0 0 1 0 0 1 1 0 0	ACCATGTCT.ACCTAGCAC	251.976	POU5F1-chr6-31164653-G-A-missense:variant|POU5F1-chr6-31164643-A-T-synonymous:variant|POU5F1-chr6-31164642-CA-C-frameshift:variant|POU5F1-chr6-31164637-G-A-synonymous:variant|POU5F1-chr6-31164635-A-G-missense:variant|POU5F1-chr6-31164632-G-A-missense:variant|POU5F1-chr6-31164628-A-G-synonymous:variant|POU5F1-chr6-31164575-C-T-3:prime:UTR:variant|POU5F1-chr6-31164566-TC-T-3:prime:UTR:variant|POU5F…
0 1 0 0 1 0 0 0 0 0 1 0 0 0	ACCATGTCT.GATCTTCGC	167.197	POU5F1-chr6-31164653-G-A-missense:variant|POU5F1-chr6-31164643-A-T-synonymous:variant|POU5F1-chr6-31164642-CA-C-frameshift:variant|POU5F1-chr6-31164637-G-A-synonymous:variant|POU5F1-chr6-31164635-A-G-missense:variant|POU5F1-chr6-31164632-G-A-missense:variant|POU5F1-chr6-31164628-A-G-synonymous:variant|POU5F1-chr6-31164575-C-T-3:prime:UTR:variant|POU5F1-chr6-31164566-TC-T-3:prime:UTR:variant|POU5F…
0 1 0 0 0 0 0 0 0 0 2 0 0 0	ACCATTCAC.AGTCGCCGA	202.429	POU5F1-chr6-31164653-G-A-missense:variant|POU5F1-chr6-31164643-A-T-synonymous:variant|POU5F1-chr6-31164642-CA-C-frameshift:variant|POU5F1-chr6-31164637-G-A-synonymous:variant|POU5F1-chr6-31164635-A-G-missense:variant|POU5F1-chr6-31164632-G-A-missense:variant|POU5F1-chr6-31164628-A-G-synonymous:variant|POU5F1-chr6-31164575-C-T-3:prime:UTR:variant|POU5F1-chr6-31164566-TC-T-3:prime:UTR:variant|POU5F…
1 1 0 1 1 0 0 1 0 0 1 1 0 0	ACCATTCAC.CCATAGCCA	86.9565	POU5F1-chr6-31164653-G-A-missense:variant|POU5F1-chr6-31164643-A-T-synonymous:variant|POU5F1-chr6-31164642-CA-C-frameshift:variant|POU5F1-chr6-31164637-G-A-synonymous:variant|POU5F1-chr6-31164635-A-G-missense:variant|POU5F1-chr6-31164632-G-A-missense:variant|POU5F1-chr6-31164628-A-G-synonymous:variant|POU5F1-chr6-31164575-C-T-3:prime:UTR:variant|POU5F1-chr6-31164566-TC-T-3:prime:UTR:variant|POU5F…
0 1 0 0 1 0 0 0 0 0 1 0 0 0	ACCATTCAC.GTCTTATGC	229.211	POU5F1-chr6-31164653-G-A-missense:variant|POU5F1-chr6-31164643-A-T-synonymous:variant|POU5F1-chr6-31164642-CA-C-frameshift:variant|POU5F1-chr6-31164637-G-A-synonymous:variant|POU5F1-chr6-31164635-A-G-missense:variant|POU5F1-chr6-31164632-G-A-missense:variant|POU5F1-chr6-31164628-A-G-synonymous:variant|POU5F1-chr6-31164575-C-T-3:prime:UTR:variant|POU5F1-chr6-31164566-TC-T-3:prime:UTR:variant|POU5F…
1 1 0 0 1 0 0 1 0 0 1 1 0 0	ACCATTCAC.TAGTCAGAC	270.833	POU5F1-chr6-31164653-G-A-missense:variant|POU5F1-chr6-31164643-A-T-synonymous:variant|POU5F1-chr6-31164642-CA-C-frameshift:variant|POU5F1-chr6-31164637-G-A-synonymous:variant|POU5F1-chr6-31164635-A-G-missense:variant|POU5F1-chr6-31164632-G-A-missense:variant|POU5F1-chr6-31164628-A-G-synonymous:variant|POU5F1-chr6-31164575-C-T-3:prime:UTR:variant|POU5F1-chr6-31164566-TC-T-3:prime:UTR:variant|POU5F…
0 1 0 0 1 0 0 0 0 0 1 0 0 0	ACCGACGGT.ACTCATTCA	184.287	POU5F1-chr6-31164653-G-A-missense:variant|POU5F1-chr6-31164643-A-T-synonymous:variant|POU5F1-chr6-31164642-CA-C-frameshift:variant|POU5F1-chr6-31164637-G-A-synonymous:variant|POU5F1-chr6-31164635-A-G-missense:variant|POU5F1-chr6-31164632-G-A-missense:variant|POU5F1-chr6-31164628-A-G-synonymous:variant|POU5F1-chr6-31164575-C-T-3:prime:UTR:variant|POU5F1-chr6-31164566-TC-T-3:prime:UTR:variant|POU5F…
0 1 0 0 1 0 0 0 0 0 1 0 0 0	ACCGACGGT.CCACTTCGC	321.258	POU5F1-chr6-31164653-G-A-missense:variant|POU5F1-chr6-31164643-A-T-synonymous:variant|POU5F1-chr6-31164642-CA-C-frameshift:variant|POU5F1-chr6-31164637-G-A-synonymous:variant|POU5F1-chr6-31164635-A-G-missense:variant|POU5F1-chr6-31164632-G-A-missense:variant|POU5F1-chr6-31164628-A-G-synonymous:variant|POU5F1-chr6-31164575-C-T-3:prime:UTR:variant|POU5F1-chr6-31164566-TC-T-3:prime:UTR:variant|POU5F…
0 1 0 0 1 0 0 0 0 0 1 0 0 0	ACCGACGGT.GCATACTCC	156.006	POU5F1-chr6-31164653-G-A-missense:variant|POU5F1-chr6-31164643-A-T-synonymous:variant|POU5F1-chr6-31164642-CA-C-frameshift:variant|POU5F1-chr6-31164637-G-A-synonymous:variant|POU5F1-chr6-31164635-A-G-missense:variant|POU5F1-chr6-31164632-G-A-missense:variant|POU5F1-chr6-31164628-A-G-synonymous:variant|POU5F1-chr6-31164575-C-T-3:prime:UTR:variant|POU5F1-chr6-31164566-TC-T-3:prime:UTR:variant|POU5F…
0 0 0 0 0 0 0 0 0 0 2 0 0 0	ACCGACGGT.GTCTGAGCC	326.019	POU5F1-chr6-31164653-G-A-missense:variant|POU5F1-chr6-31164643-A-T-synonymous:variant|POU5F1-chr6-31164642-CA-C-frameshift:variant|POU5F1-chr6-31164637-G-A-synonymous:variant|POU5F1-chr6-31164635-A-G-missense:variant|POU5F1-chr6-31164632-G-A-missense:variant|POU5F1-chr6-31164628-A-G-synonymous:variant|POU5F1-chr6-31164575-C-T-3:prime:UTR:variant|POU5F1-chr6-31164566-TC-T-3:prime:UTR:variant|POU5F…
0 0 0 0 0 0 0 0 0 0 2 0 0 0	ACCGACGGT.TTGGACTTC	231.911	POU5F1-chr6-31164653-G-A-missense:variant|POU5F1-chr6-31164643-A-T-synonymous:variant|POU5F1-chr6-31164642-CA-C-frameshift:variant|POU5F1-chr6-31164637-G-A-synonymous:variant|POU5F1-chr6-31164635-A-G-missense:variant|POU5F1-chr6-31164632-G-A-missense:variant|POU5F1-chr6-31164628-A-G-synonymous:variant|POU5F1-chr6-31164575-C-T-3:prime:UTR:variant|POU5F1-chr6-31164566-TC-T-3:prime:UTR:variant|POU5F…
0 0 0 0 0 0 0 0 0 0 2 0 0 0	ACCGAGACA.CCAGATCAC	170.428	POU5F1-chr6-31164653-G-A-missense:variant|POU5F1-chr6-31164643-A-T-synonymous:variant|POU5F1-chr6-31164642-CA-C-frameshift:variant|POU5F1-chr6-31164637-G-A-synonymous:variant|POU5F1-chr6-31164635-A-G-missense:variant|POU5F1-chr6-31164632-G-A-missense:variant|POU5F1-chr6-31164628-A-G-synonymous:variant|POU5F1-chr6-31164575-C-T-3:prime:UTR:variant|POU5F1-chr6-31164566-TC-T-3:prime:UTR:variant|POU5F…
0 0 0 0 0 0 0 0 0 0 2 0 0 0	ACCGAGACA.CCGATGTTC	109.339	POU5F1-chr6-31164653-G-A-missense:variant|POU5F1-chr6-31164643-A-T-synonymous:variant|POU5F1-chr6-31164642-CA-C-frameshift:variant|POU5F1-chr6-31164637-G-A-synonymous:variant|POU5F1-chr6-31164635-A-G-missense:variant|POU5F1-chr6-31164632-G-A-missense:variant|POU5F1-chr6-31164628-A-G-synonymous:variant|POU5F1-chr6-31164575-C-T-3:prime:UTR:variant|POU5F1-chr6-31164566-TC-T-3:prime:UTR:variant|POU5F…
1 1 0 0 1 0 0 1 0 0 1 1 0 0	ACCGAGACA.GACTCAGTG	320.197	POU5F1-chr6-31164653-G-A-missense:variant|POU5F1-chr6-31164643-A-T-synonymous:variant|POU5F1-chr6-31164642-CA-C-frameshift:variant|POU5F1-chr6-31164637-G-A-synonymous:variant|POU5F1-chr6-31164635-A-G-missense:variant|POU5F1-chr6-31164632-G-A-missense:variant|POU5F1-chr6-31164628-A-G-synonymous:variant|POU5F1-chr6-31164575-C-T-3:prime:UTR:variant|POU5F1-chr6-31164566-TC-T-3:prime:UTR:variant|POU5F…
0 1 0 0 1 0 0 0 0 0 1 0 0 0	ACCGAGACA.GTGCATCAA	97.9021	POU5F1-chr6-31164653-G-A-missense:variant|POU5F1-chr6-31164643-A-T-synonymous:variant|POU5F1-chr6-31164642-CA-C-frameshift:variant|POU5F1-chr6-31164637-G-A-synonymous:variant|POU5F1-chr6-31164635-A-G-missense:variant|POU5F1-chr6-31164632-G-A-missense:variant|POU5F1-chr6-31164628-A-G-synonymous:variant|POU5F1-chr6-31164575-C-T-3:prime:UTR:variant|POU5F1-chr6-31164566-TC-T-3:prime:UTR:variant|POU5F…
0 1 0 0 1 0 0 0 0 0 1 0 0 0	ACCGAGTAG.GGTTACGCA	125.628	POU5F1-chr6-31164653-G-A-missense:variant|POU5F1-chr6-31164643-A-T-synonymous:variant|POU5F1-chr6-31164642-CA-C-frameshift:variant|POU5F1-chr6-31164637-G-A-synonymous:variant|POU5F1-chr6-31164635-A-G-missense:variant|POU5F1-chr6-31164632-G-A-missense:variant|POU5F1-chr6-31164628-A-G-synonymous:variant|POU5F1-chr6-31164575-C-T-3:prime:UTR:variant|POU5F1-chr6-31164566-TC-T-3:prime:UTR:variant|POU5F…
0 1 0 0 0 0 0 0 0 0 1 0 0 0	ACCGAGTAG.TTCATCCAA	102.041	POU5F1-chr6-31164653-G-A-missense:variant|POU5F1-chr6-31164643-A-T-synonymous:variant|POU5F1-chr6-31164642-CA-C-frameshift:variant|POU5F1-chr6-31164637-G-A-synonymous:variant|POU5F1-chr6-31164635-A-G-missense:variant|POU5F1-chr6-31164632-G-A-missense:variant|POU5F1-chr6-31164628-A-G-synonymous:variant|POU5F1-chr6-31164575-C-T-3:prime:UTR:variant|POU5F1-chr6-31164566-TC-T-3:prime:UTR:variant|POU5F…
0 1 0 0 1 0 0 0 0 0 1 0 0 0	ACCGATCGA.AAGCCACAC	121.507	POU5F1-chr6-31164653-G-A-missense:variant|POU5F1-chr6-31164643-A-T-synonymous:variant|POU5F1-chr6-31164642-CA-C-frameshift:variant|POU5F1-chr6-31164637-G-A-synonymous:variant|POU5F1-chr6-31164635-A-G-missense:variant|POU5F1-chr6-31164632-G-A-missense:variant|POU5F1-chr6-31164628-A-G-synonymous:variant|POU5F1-chr6-31164575-C-T-3:prime:UTR:variant|POU5F1-chr6-31164566-TC-T-3:prime:UTR:variant|POU5F…
0 0 0 0 0 0 0 0 0 0 2 0 0 0	ACCGATCGA.ACTTCAGTA	124.224	POU5F1-chr6-31164653-G-A-missense:variant|POU5F1-chr6-31164643-A-T-synonymous:variant|POU5F1-chr6-31164642-CA-C-frameshift:variant|POU5F1-chr6-31164637-G-A-synonymous:variant|POU5F1-chr6-31164635-A-G-missense:variant|POU5F1-chr6-31164632-G-A-missense:variant|POU5F1-chr6-31164628-A-G-synonymous:variant|POU5F1-chr6-31164575-C-T-3:prime:UTR:variant|POU5F1-chr6-31164566-TC-T-3:prime:UTR:variant|POU5F…
0 1 0 0 1 0 0 0 0 0 1 0 0 0	ACCGATCGA.CCACTTCGC	215.253	POU5F1-chr6-31164653-G-A-missense:variant|POU5F1-chr6-31164643-A-T-synonymous:variant|POU5F1-chr6-31164642-CA-C-frameshift:variant|POU5F1-chr6-31164637-G-A-synonymous:variant|POU5F1-chr6-31164635-A-G-missense:variant|POU5F1-chr6-31164632-G-A-missense:variant|POU5F1-chr6-31164628-A-G-synonymous:variant|POU5F1-chr6-31164575-C-T-3:prime:UTR:variant|POU5F1-chr6-31164566-TC-T-3:prime:UTR:variant|POU5F…
0 1 0 0 0 0 0 0 0 0 1 0 0 0	ACCGATCGA.TCCAGCAGC	213.659	POU5F1-chr6-31164653-G-A-missense:variant|POU5F1-chr6-31164643-A-T-synonymous:variant|POU5F1-chr6-31164642-CA-C-frameshift:variant|POU5F1-chr6-31164637-G-A-synonymous:variant|POU5F1-chr6-31164635-A-G-missense:variant|POU5F1-chr6-31164632-G-A-missense:variant|POU5F1-chr6-31164628-A-G-synonymous:variant|POU5F1-chr6-31164575-C-T-3:prime:UTR:variant|POU5F1-chr6-31164566-TC-T-3:prime:UTR:variant|POU5F…
1 1 0 0 1 0 0 1 0 0 1 1 0 0	ACCGATCGA.TGTCATAGC	253.776	POU5F1-chr6-31164653-G-A-missense:variant|POU5F1-chr6-31164643-A-T-synonymous:variant|POU5F1-chr6-31164642-CA-C-frameshift:variant|POU5F1-chr6-31164637-G-A-synonymous:variant|POU5F1-chr6-31164635-A-G-missense:variant|POU5F1-chr6-31164632-G-A-missense:variant|POU5F1-chr6-31164628-A-G-synonymous:variant|POU5F1-chr6-31164575-C-T-3:prime:UTR:variant|POU5F1-chr6-31164566-TC-T-3:prime:UTR:variant|POU5F…
0 1 0 0 1 1 1 0 1 0 1 0 1 1	ACCGCTGTG.AGAGAGTGG	260.586	POU5F1-chr6-31164653-G-A-missense:variant|POU5F1-chr6-31164643-A-T-synonymous:variant|POU5F1-chr6-31164642-CA-C-frameshift:variant|POU5F1-chr6-31164637-G-A-synonymous:variant|POU5F1-chr6-31164635-A-G-missense:variant|POU5F1-chr6-31164632-G-A-missense:variant|POU5F1-chr6-31164628-A-G-synonymous:variant|POU5F1-chr6-31164575-C-T-3:prime:UTR:variant|POU5F1-chr6-31164566-TC-T-3:prime:UTR:variant|POU5F…
1 1 0 1 1 0 0 1 0 0 1 1 0 0	ACCGCTGTG.CTGGTAATC	269.231	POU5F1-chr6-31164653-G-A-missense:variant|POU5F1-chr6-31164643-A-T-synonymous:variant|POU5F1-chr6-31164642-CA-C-frameshift:variant|POU5F1-chr6-31164637-G-A-synonymous:variant|POU5F1-chr6-31164635-A-G-missense:variant|POU5F1-chr6-31164632-G-A-missense:variant|POU5F1-chr6-31164628-A-G-synonymous:variant|POU5F1-chr6-31164575-C-T-3:prime:UTR:variant|POU5F1-chr6-31164566-TC-T-3:prime:UTR:variant|POU5F…
1 1 0 0 1 0 0 1 0 0 1 1 0 0	ACCGCTGTG.GGACTCCTT	256.341	POU5F1-chr6-31164653-G-A-missense:variant|POU5F1-chr6-31164643-A-T-synonymous:variant|POU5F1-chr6-31164642-CA-C-frameshift:variant|POU5F1-chr6-31164637-G-A-synonymous:variant|POU5F1-chr6-31164635-A-G-missense:variant|POU5F1-chr6-31164632-G-A-missense:variant|POU5F1-chr6-31164628-A-G-synonymous:variant|POU5F1-chr6-31164575-C-T-3:prime:UTR:variant|POU5F1-chr6-31164566-TC-T-3:prime:UTR:variant|POU5F…
0 1 0 0 1 0 0 0 0 0 1 0 0 0	ACCGCTGTG.TACGACTTG	164.271	POU5F1-chr6-31164653-G-A-missense:variant|POU5F1-chr6-31164643-A-T-synonymous:variant|POU5F1-chr6-31164642-CA-C-frameshift:variant|POU5F1-chr6-31164637-G-A-synonymous:variant|POU5F1-chr6-31164635-A-G-missense:variant|POU5F1-chr6-31164632-G-A-missense:variant|POU5F1-chr6-31164628-A-G-synonymous:variant|POU5F1-chr6-31164575-C-T-3:prime:UTR:variant|POU5F1-chr6-31164566-TC-T-3:prime:UTR:variant|POU5F…
0 1 0 0 1 0 0 0 0 0 1 0 0 0	ACCGCTGTG.TCATGCAGG	158.293	POU5F1-chr6-31164653-G-A-missense:variant|POU5F1-chr6-31164643-A-T-synonymous:variant|POU5F1-chr6-31164642-CA-C-frameshift:variant|POU5F1-chr6-31164637-G-A-synonymous:variant|POU5F1-chr6-31164635-A-G-missense:variant|POU5F1-chr6-31164632-G-A-missense:variant|POU5F1-chr6-31164628-A-G-synonymous:variant|POU5F1-chr6-31164575-C-T-3:prime:UTR:variant|POU5F1-chr6-31164566-TC-T-3:prime:UTR:variant|POU5F…
0 1 0 0 1 0 0 0 0 0 1 0 0 0	ACCGGAAGG.CCGAGTACT	219.884	POU5F1-chr6-31164653-G-A-missense:variant|POU5F1-chr6-31164643-A-T-synonymous:variant|POU5F1-chr6-31164642-CA-C-frameshift:variant|POU5F1-chr6-31164637-G-A-synonymous:variant|POU5F1-chr6-31164635-A-G-missense:variant|POU5F1-chr6-31164632-G-A-missense:variant|POU5F1-chr6-31164628-A-G-synonymous:variant|POU5F1-chr6-31164575-C-T-3:prime:UTR:variant|POU5F1-chr6-31164566-TC-T-3:prime:UTR:variant|POU5F…
0 1 0 0 0 0 0 0 0 0 1 0 0 0	ACCGGAAGG.CGATACTCT	220.994	POU5F1-chr6-31164653-G-A-missense:variant|POU5F1-chr6-31164643-A-T-synonymous:variant|POU5F1-chr6-31164642-CA-C-frameshift:variant|POU5F1-chr6-31164637-G-A-synonymous:variant|POU5F1-chr6-31164635-A-G-missense:variant|POU5F1-chr6-31164632-G-A-missense:variant|POU5F1-chr6-31164628-A-G-synonymous:variant|POU5F1-chr6-31164575-C-T-3:prime:UTR:variant|POU5F1-chr6-31164566-TC-T-3:prime:UTR:variant|POU5F…
0 1 0 0 1 0 0 0 0 0 1 0 0 0	ACCGGAAGG.GGAAGAAGC	233.546	POU5F1-chr6-31164653-G-A-missense:variant|POU5F1-chr6-31164643-A-T-synonymous:variant|POU5F1-chr6-31164642-CA-C-frameshift:variant|POU5F1-chr6-31164637-G-A-synonymous:variant|POU5F1-chr6-31164635-A-G-missense:variant|POU5F1-chr6-31164632-G-A-missense:variant|POU5F1-chr6-31164628-A-G-synonymous:variant|POU5F1-chr6-31164575-C-T-3:prime:UTR:variant|POU5F1-chr6-31164566-TC-T-3:prime:UTR:variant|POU5F…
0 1 0 0 1 0 0 0 0 0 1 0 0 0	ACCGGAAGG.TGCTCACAC	186.916	POU5F1-chr6-31164653-G-A-missense:variant|POU5F1-chr6-31164643-A-T-synonymous:variant|POU5F1-chr6-31164642-CA-C-frameshift:variant|POU5F1-chr6-31164637-G-A-synonymous:variant|POU5F1-chr6-31164635-A-G-missense:variant|POU5F1-chr6-31164632-G-A-missense:variant|POU5F1-chr6-31164628-A-G-synonymous:variant|POU5F1-chr6-31164575-C-T-3:prime:UTR:variant|POU5F1-chr6-31164566-TC-T-3:prime:UTR:variant|POU5F…
0 1 0 0 1 0 0 0 0 0 1 0 0 0	ACCGGAGTA.CTATTAAGG	86.9565	POU5F1-chr6-31164653-G-A-missense:variant|POU5F1-chr6-31164643-A-T-synonymous:variant|POU5F1-chr6-31164642-CA-C-frameshift:variant|POU5F1-chr6-31164637-G-A-synonymous:variant|POU5F1-chr6-31164635-A-G-missense:variant|POU5F1-chr6-31164632-G-A-missense:variant|POU5F1-chr6-31164628-A-G-synonymous:variant|POU5F1-chr6-31164575-C-T-3:prime:UTR:variant|POU5F1-chr6-31164566-TC-T-3:prime:UTR:variant|POU5F…
0 0 0 0 0 0 0 0 0 0 2 0 0 0	ACCGGAGTA.TCCAACGTG	139.191	POU5F1-chr6-31164653-G-A-missense:variant|POU5F1-chr6-31164643-A-T-synonymous:variant|POU5F1-chr6-31164642-CA-C-frameshift:variant|POU5F1-chr6-31164637-G-A-synonymous:variant|POU5F1-chr6-31164635-A-G-missense:variant|POU5F1-chr6-31164632-G-A-missense:variant|POU5F1-chr6-31164628-A-G-synonymous:variant|POU5F1-chr6-31164575-C-T-3:prime:UTR:variant|POU5F1-chr6-31164566-TC-T-3:prime:UTR:variant|POU5F…
0 0 0 0 0 0 0 0 0 0 2 0 0 0	ACCGGAGTA.TCCTGTGGA	211.335	POU5F1-chr6-31164653-G-A-missense:variant|POU5F1-chr6-31164643-A-T-synonymous:variant|POU5F1-chr6-31164642-CA-C-frameshift:variant|POU5F1-chr6-31164637-G-A-synonymous:variant|POU5F1-chr6-31164635-A-G-missense:variant|POU5F1-chr6-31164632-G-A-missense:variant|POU5F1-chr6-31164628-A-G-synonymous:variant|POU5F1-chr6-31164575-C-T-3:prime:UTR:variant|POU5F1-chr6-31164566-TC-T-3:prime:UTR:variant|POU5F…
0 1 0 0 1 0 0 0 0 0 1 0 0 0	ACCGGTTAC.CCGATGTTC	220.307	POU5F1-chr6-31164653-G-A-missense:variant|POU5F1-chr6-31164643-A-T-synonymous:variant|POU5F1-chr6-31164642-CA-C-frameshift:variant|POU5F1-chr6-31164637-G-A-synonymous:variant|POU5F1-chr6-31164635-A-G-missense:variant|POU5F1-chr6-31164632-G-A-missense:variant|POU5F1-chr6-31164628-A-G-synonymous:variant|POU5F1-chr6-31164575-C-T-3:prime:UTR:variant|POU5F1-chr6-31164566-TC-T-3:prime:UTR:variant|POU5F…
1 1 0 0 1 0 0 1 0 0 1 1 0 0	ACCGGTTAC.CGTGAGACT	240.453	POU5F1-chr6-31164653-G-A-missense:variant|POU5F1-chr6-31164643-A-T-synonymous:variant|POU5F1-chr6-31164642-CA-C-frameshift:variant|POU5F1-chr6-31164637-G-A-synonymous:variant|POU5F1-chr6-31164635-A-G-missense:variant|POU5F1-chr6-31164632-G-A-missense:variant|POU5F1-chr6-31164628-A-G-synonymous:variant|POU5F1-chr6-31164575-C-T-3:prime:UTR:variant|POU5F1-chr6-31164566-TC-T-3:prime:UTR:variant|POU5F…
0 0 0 0 0 0 0 0 0 0 2 0 0 0	ACCGGTTAC.GTAGGACGC	353.753	POU5F1-chr6-31164653-G-A-missense:variant|POU5F1-chr6-31164643-A-T-synonymous:variant|POU5F1-chr6-31164642-CA-C-frameshift:variant|POU5F1-chr6-31164637-G-A-synonymous:variant|POU5F1-chr6-31164635-A-G-missense:variant|POU5F1-chr6-31164632-G-A-missense:variant|POU5F1-chr6-31164628-A-G-synonymous:variant|POU5F1-chr6-31164575-C-T-3:prime:UTR:variant|POU5F1-chr6-31164566-TC-T-3:prime:UTR:variant|POU5F…
0 1 0 0 1 0 0 0 0 0 1 0 0 0	ACCGGTTAC.TATTGACTG	192.308	POU5F1-chr6-31164653-G-A-missense:variant|POU5F1-chr6-31164643-A-T-synonymous:variant|POU5F1-chr6-31164642-CA-C-frameshift:variant|POU5F1-chr6-31164637-G-A-synonymous:variant|POU5F1-chr6-31164635-A-G-missense:variant|POU5F1-chr6-31164632-G-A-missense:variant|POU5F1-chr6-31164628-A-G-synonymous:variant|POU5F1-chr6-31164575-C-T-3:prime:UTR:variant|POU5F1-chr6-31164566-TC-T-3:prime:UTR:variant|POU5F…
1 1 0 0 1 0 0 1 0 0 1 1 0 0	ACCGGTTAC.TCCTCGTCG	214.133	POU5F1-chr6-31164653-G-A-missense:variant|POU5F1-chr6-31164643-A-T-synonymous:variant|POU5F1-chr6-31164642-CA-C-frameshift:variant|POU5F1-chr6-31164637-G-A-synonymous:variant|POU5F1-chr6-31164635-A-G-missense:variant|POU5F1-chr6-31164632-G-A-missense:variant|POU5F1-chr6-31164628-A-G-synonymous:variant|POU5F1-chr6-31164575-C-T-3:prime:UTR:variant|POU5F1-chr6-31164566-TC-T-3:prime:UTR:variant|POU5F…
0 1 0 0 1 0 0 0 0 0 1 0 0 0	ACCGTACGC.AGTGACGAT	245.64	POU5F1-chr6-31164653-G-A-missense:variant|POU5F1-chr6-31164643-A-T-synonymous:variant|POU5F1-chr6-31164642-CA-C-frameshift:variant|POU5F1-chr6-31164637-G-A-synonymous:variant|POU5F1-chr6-31164635-A-G-missense:variant|POU5F1-chr6-31164632-G-A-missense:variant|POU5F1-chr6-31164628-A-G-synonymous:variant|POU5F1-chr6-31164575-C-T-3:prime:UTR:variant|POU5F1-chr6-31164566-TC-T-3:prime:UTR:variant|POU5F…
0 1 0 1 1 0 0 0 0 0 1 0 0 0	ACCGTACGC.TGGTCCTAG	233.463	POU5F1-chr6-31164653-G-A-missense:variant|POU5F1-chr6-31164643-A-T-synonymous:variant|POU5F1-chr6-31164642-CA-C-frameshift:variant|POU5F1-chr6-31164637-G-A-synonymous:variant|POU5F1-chr6-31164635-A-G-missense:variant|POU5F1-chr6-31164632-G-A-missense:variant|POU5F1-chr6-31164628-A-G-synonymous:variant|POU5F1-chr6-31164575-C-T-3:prime:UTR:variant|POU5F1-chr6-31164566-TC-T-3:prime:UTR:variant|POU5F…
0 0 0 0 0 0 0 0 0 0 2 0 0 0	ACCGTCACG.CCTGCGTTA	102.339	POU5F1-chr6-31164653-G-A-missense:variant|POU5F1-chr6-31164643-A-T-synonymous:variant|POU5F1-chr6-31164642-CA-C-frameshift:variant|POU5F1-chr6-31164637-G-A-synonymous:variant|POU5F1-chr6-31164635-A-G-missense:variant|POU5F1-chr6-31164632-G-A-missense:variant|POU5F1-chr6-31164628-A-G-synonymous:variant|POU5F1-chr6-31164575-C-T-3:prime:UTR:variant|POU5F1-chr6-31164566-TC-T-3:prime:UTR:variant|POU5F…
0 1 0 0 0 0 0 0 0 0 2 0 0 0	ACCGTCACG.CGCGTACTA	111.359	POU5F1-chr6-31164653-G-A-missense:variant|POU5F1-chr6-31164643-A-T-synonymous:variant|POU5F1-chr6-31164642-CA-C-frameshift:variant|POU5F1-chr6-31164637-G-A-synonymous:variant|POU5F1-chr6-31164635-A-G-missense:variant|POU5F1-chr6-31164632-G-A-missense:variant|POU5F1-chr6-31164628-A-G-synonymous:variant|POU5F1-chr6-31164575-C-T-3:prime:UTR:variant|POU5F1-chr6-31164566-TC-T-3:prime:UTR:variant|POU5F…
0 0 0 0 0 0 0 0 0 0 1 0 0 0	ACCGTCACG.TGTCATAGC	103.424	POU5F1-chr6-31164653-G-A-missense:variant|POU5F1-chr6-31164643-A-T-synonymous:variant|POU5F1-chr6-31164642-CA-C-frameshift:variant|POU5F1-chr6-31164637-G-A-synonymous:variant|POU5F1-chr6-31164635-A-G-missense:variant|POU5F1-chr6-31164632-G-A-missense:variant|POU5F1-chr6-31164628-A-G-synonymous:variant|POU5F1-chr6-31164575-C-T-3:prime:UTR:variant|POU5F1-chr6-31164566-TC-T-3:prime:UTR:variant|POU5F…
0 1 0 0 1 0 0 0 0 0 1 0 0 0	ACCGTCCTA.GGAAGAAGC	228.188	POU5F1-chr6-31164653-G-A-missense:variant|POU5F1-chr6-31164643-A-T-synonymous:variant|POU5F1-chr6-31164642-CA-C-frameshift:variant|POU5F1-chr6-31164637-G-A-synonymous:variant|POU5F1-chr6-31164635-A-G-missense:variant|POU5F1-chr6-31164632-G-A-missense:variant|POU5F1-chr6-31164628-A-G-synonymous:variant|POU5F1-chr6-31164575-C-T-3:prime:UTR:variant|POU5F1-chr6-31164566-TC-T-3:prime:UTR:variant|POU5F…
0 1 0 0 1 0 0 0 0 0 1 0 0 0	ACCGTCCTA.TGACGGTTG	164.745	POU5F1-chr6-31164653-G-A-missense:variant|POU5F1-chr6-31164643-A-T-synonymous:variant|POU5F1-chr6-31164642-CA-C-frameshift:variant|POU5F1-chr6-31164637-G-A-synonymous:variant|POU5F1-chr6-31164635-A-G-missense:variant|POU5F1-chr6-31164632-G-A-missense:variant|POU5F1-chr6-31164628-A-G-synonymous:variant|POU5F1-chr6-31164575-C-T-3:prime:UTR:variant|POU5F1-chr6-31164566-TC-T-3:prime:UTR:variant|POU5F…
0 1 0 0 1 0 0 0 0 0 1 0 0 0	ACCGTCCTA.TGTAGCAAG	93.3126	POU5F1-chr6-31164653-G-A-missense:variant|POU5F1-chr6-31164643-A-T-synonymous:variant|POU5F1-chr6-31164642-CA-C-frameshift:variant|POU5F1-chr6-31164637-G-A-synonymous:variant|POU5F1-chr6-31164635-A-G-missense:variant|POU5F1-chr6-31164632-G-A-missense:variant|POU5F1-chr6-31164628-A-G-synonymous:variant|POU5F1-chr6-31164575-C-T-3:prime:UTR:variant|POU5F1-chr6-31164566-TC-T-3:prime:UTR:variant|POU5F…
0 1 0 0 0 0 0 0 0 0 1 0 0 0	ACCTAGCAC.ACCTGTACC	279.984	POU5F1-chr6-31164653-G-A-missense:variant|POU5F1-chr6-31164643-A-T-synonymous:variant|POU5F1-chr6-31164642-CA-C-frameshift:variant|POU5F1-chr6-31164637-G-A-synonymous:variant|POU5F1-chr6-31164635-A-G-missense:variant|POU5F1-chr6-31164632-G-A-missense:variant|POU5F1-chr6-31164628-A-G-synonymous:variant|POU5F1-chr6-31164575-C-T-3:prime:UTR:variant|POU5F1-chr6-31164566-TC-T-3:prime:UTR:variant|POU5F…
0 1 0 0 1 0 0 0 0 0 1 0 0 0	ACCTAGCAC.CAACGTCTT	183.595	POU5F1-chr6-31164653-G-A-missense:variant|POU5F1-chr6-31164643-A-T-synonymous:variant|POU5F1-chr6-31164642-CA-C-frameshift:variant|POU5F1-chr6-31164637-G-A-synonymous:variant|POU5F1-chr6-31164635-A-G-missense:variant|POU5F1-chr6-31164632-G-A-missense:variant|POU5F1-chr6-31164628-A-G-synonymous:variant|POU5F1-chr6-31164575-C-T-3:prime:UTR:variant|POU5F1-chr6-31164566-TC-T-3:prime:UTR:variant|POU5F…
0 1 0 0 1 0 0 0 0 0 1 0 0 0	ACCTAGCAC.CAGTATGAT	192.699	POU5F1-chr6-31164653-G-A-missense:variant|POU5F1-chr6-31164643-A-T-synonymous:variant|POU5F1-chr6-31164642-CA-C-frameshift:variant|POU5F1-chr6-31164637-G-A-synonymous:variant|POU5F1-chr6-31164635-A-G-missense:variant|POU5F1-chr6-31164632-G-A-missense:variant|POU5F1-chr6-31164628-A-G-synonymous:variant|POU5F1-chr6-31164575-C-T-3:prime:UTR:variant|POU5F1-chr6-31164566-TC-T-3:prime:UTR:variant|POU5F…
0 1 0 0 1 0 0 0 0 0 1 0 0 0	ACCTAGCAC.TCCGTATAC	272.015	POU5F1-chr6-31164653-G-A-missense:variant|POU5F1-chr6-31164643-A-T-synonymous:variant|POU5F1-chr6-31164642-CA-C-frameshift:variant|POU5F1-chr6-31164637-G-A-synonymous:variant|POU5F1-chr6-31164635-A-G-missense:variant|POU5F1-chr6-31164632-G-A-missense:variant|POU5F1-chr6-31164628-A-G-synonymous:variant|POU5F1-chr6-31164575-C-T-3:prime:UTR:variant|POU5F1-chr6-31164566-TC-T-3:prime:UTR:variant|POU5F…
0 1 0 0 1 0 0 0 0 0 2 0 0 0	ACCTAGTTA.TCTATGACA	122.85	POU5F1-chr6-31164653-G-A-missense:variant|POU5F1-chr6-31164643-A-T-synonymous:variant|POU5F1-chr6-31164642-CA-C-frameshift:variant|POU5F1-chr6-31164637-G-A-synonymous:variant|POU5F1-chr6-31164635-A-G-missense:variant|POU5F1-chr6-31164632-G-A-missense:variant|POU5F1-chr6-31164628-A-G-synonymous:variant|POU5F1-chr6-31164575-C-T-3:prime:UTR:variant|POU5F1-chr6-31164566-TC-T-3:prime:UTR:variant|POU5F…
1 1 0 0 1 0 0 1 0 0 1 1 0 0	ACCTCCTAG.ATTCTCTGG	102.506	POU5F1-chr6-31164653-G-A-missense:variant|POU5F1-chr6-31164643-A-T-synonymous:variant|POU5F1-chr6-31164642-CA-C-frameshift:variant|POU5F1-chr6-31164637-G-A-synonymous:variant|POU5F1-chr6-31164635-A-G-missense:variant|POU5F1-chr6-31164632-G-A-missense:variant|POU5F1-chr6-31164628-A-G-synonymous:variant|POU5F1-chr6-31164575-C-T-3:prime:UTR:variant|POU5F1-chr6-31164566-TC-T-3:prime:UTR:variant|POU5F…
1 1 0 1 1 0 0 1 0 0 1 1 0 0	ACCTCCTAG.GTGCATCAA	72.2022	POU5F1-chr6-31164653-G-A-missense:variant|POU5F1-chr6-31164643-A-T-synonymous:variant|POU5F1-chr6-31164642-CA-C-frameshift:variant|POU5F1-chr6-31164637-G-A-synonymous:variant|POU5F1-chr6-31164635-A-G-missense:variant|POU5F1-chr6-31164632-G-A-missense:variant|POU5F1-chr6-31164628-A-G-synonymous:variant|POU5F1-chr6-31164575-C-T-3:prime:UTR:variant|POU5F1-chr6-31164566-TC-T-3:prime:UTR:variant|POU5F…
1 1 1 0 1 1 1 1 1 0 1 1 1 1	ACCTGCAGA.CTCCTGACG	217.822	POU5F1-chr6-31164653-G-A-missense:variant|POU5F1-chr6-31164643-A-T-synonymous:variant|POU5F1-chr6-31164642-CA-C-frameshift:variant|POU5F1-chr6-31164637-G-A-synonymous:variant|POU5F1-chr6-31164635-A-G-missense:variant|POU5F1-chr6-31164632-G-A-missense:variant|POU5F1-chr6-31164628-A-G-synonymous:variant|POU5F1-chr6-31164575-C-T-3:prime:UTR:variant|POU5F1-chr6-31164566-TC-T-3:prime:UTR:variant|POU5F…
0 1 0 0 1 0 0 1 0 0 1 0 0 0	ACCTGCAGA.TAGGATTAG	156.25	POU5F1-chr6-31164653-G-A-missense:variant|POU5F1-chr6-31164643-A-T-synonymous:variant|POU5F1-chr6-31164642-CA-C-frameshift:variant|POU5F1-chr6-31164637-G-A-synonymous:variant|POU5F1-chr6-31164635-A-G-missense:variant|POU5F1-chr6-31164632-G-A-missense:variant|POU5F1-chr6-31164628-A-G-synonymous:variant|POU5F1-chr6-31164575-C-T-3:prime:UTR:variant|POU5F1-chr6-31164566-TC-T-3:prime:UTR:variant|POU5F…
0 1 0 0 1 0 0 0 0 0 1 0 0 0	ACCTGCAGA.TGTCCATAG	54.8446	POU5F1-chr6-31164653-G-A-missense:variant|POU5F1-chr6-31164643-A-T-synonymous:variant|POU5F1-chr6-31164642-CA-C-frameshift:variant|POU5F1-chr6-31164637-G-A-synonymous:variant|POU5F1-chr6-31164635-A-G-missense:variant|POU5F1-chr6-31164632-G-A-missense:variant|POU5F1-chr6-31164628-A-G-synonymous:variant|POU5F1-chr6-31164575-C-T-3:prime:UTR:variant|POU5F1-chr6-31164566-TC-T-3:prime:UTR:variant|POU5F…
1 1 0 0 1 0 0 1 0 0 1 1 0 0	ACCTGTACC.GCCACATGG	253.165	POU5F1-chr6-31164653-G-A-missense:variant|POU5F1-chr6-31164643-A-T-synonymous:variant|POU5F1-chr6-31164642-CA-C-frameshift:variant|POU5F1-chr6-31164637-G-A-synonymous:variant|POU5F1-chr6-31164635-A-G-missense:variant|POU5F1-chr6-31164632-G-A-missense:variant|POU5F1-chr6-31164628-A-G-synonymous:variant|POU5F1-chr6-31164575-C-T-3:prime:UTR:variant|POU5F1-chr6-31164566-TC-T-3:prime:UTR:variant|POU5F…
0 0 0 0 0 0 0 0 0 0 1 0 0 0	ACCTTGAAG.AGAGCGGAG	115.226	POU5F1-chr6-31164653-G-A-missense:variant|POU5F1-chr6-31164643-A-T-synonymous:variant|POU5F1-chr6-31164642-CA-C-frameshift:variant|POU5F1-chr6-31164637-G-A-synonymous:variant|POU5F1-chr6-31164635-A-G-missense:variant|POU5F1-chr6-31164632-G-A-missense:variant|POU5F1-chr6-31164628-A-G-synonymous:variant|POU5F1-chr6-31164575-C-T-3:prime:UTR:variant|POU5F1-chr6-31164566-TC-T-3:prime:UTR:variant|POU5F…
0 1 0 0 0 0 0 0 0 0 1 0 0 0	ACCTTGAAG.AGATCTGAC	224.159	POU5F1-chr6-31164653-G-A-missense:variant|POU5F1-chr6-31164643-A-T-synonymous:variant|POU5F1-chr6-31164642-CA-C-frameshift:variant|POU5F1-chr6-31164637-G-A-synonymous:variant|POU5F1-chr6-31164635-A-G-missense:variant|POU5F1-chr6-31164632-G-A-missense:variant|POU5F1-chr6-31164628-A-G-synonymous:variant|POU5F1-chr6-31164575-C-T-3:prime:UTR:variant|POU5F1-chr6-31164566-TC-T-3:prime:UTR:variant|POU5F…
0 1 0 0 1 0 0 0 0 0 1 0 0 0	ACCTTGAAG.GCTACAATG	153.664	POU5F1-chr6-31164653-G-A-missense:variant|POU5F1-chr6-31164643-A-T-synonymous:variant|POU5F1-chr6-31164642-CA-C-frameshift:variant|POU5F1-chr6-31164637-G-A-synonymous:variant|POU5F1-chr6-31164635-A-G-missense:variant|POU5F1-chr6-31164632-G-A-missense:variant|POU5F1-chr6-31164628-A-G-synonymous:variant|POU5F1-chr6-31164575-C-T-3:prime:UTR:variant|POU5F1-chr6-31164566-TC-T-3:prime:UTR:variant|POU5F…
0 1 0 0 0 0 0 0 0 0 2 0 0 0	ACCTTGAAG.TCTACGCAA	161.551	POU5F1-chr6-31164653-G-A-missense:variant|POU5F1-chr6-31164643-A-T-synonymous:variant|POU5F1-chr6-31164642-CA-C-frameshift:variant|POU5F1-chr6-31164637-G-A-synonymous:variant|POU5F1-chr6-31164635-A-G-missense:variant|POU5F1-chr6-31164632-G-A-missense:variant|POU5F1-chr6-31164628-A-G-synonymous:variant|POU5F1-chr6-31164575-C-T-3:prime:UTR:variant|POU5F1-chr6-31164566-TC-T-3:prime:UTR:variant|POU5F…
0 0 0 0 0 0 0 0 0 0 2 0 0 0	ACCTTGAAG.TGTATCGTG	177.566	POU5F1-chr6-31164653-G-A-missense:variant|POU5F1-chr6-31164643-A-T-synonymous:variant|POU5F1-chr6-31164642-CA-C-frameshift:variant|POU5F1-chr6-31164637-G-A-synonymous:variant|POU5F1-chr6-31164635-A-G-missense:variant|POU5F1-chr6-31164632-G-A-missense:variant|POU5F1-chr6-31164628-A-G-synonymous:variant|POU5F1-chr6-31164575-C-T-3:prime:UTR:variant|POU5F1-chr6-31164566-TC-T-3:prime:UTR:variant|POU5F…
1 1 0 0 1 0 0 1 0 0 1 1 0 0	ACCTTGAAG.TTATTCGAC	403.551	POU5F1-chr6-31164653-G-A-missense:variant|POU5F1-chr6-31164643-A-T-synonymous:variant|POU5F1-chr6-31164642-CA-C-frameshift:variant|POU5F1-chr6-31164637-G-A-synonymous:variant|POU5F1-chr6-31164635-A-G-missense:variant|POU5F1-chr6-31164632-G-A-missense:variant|POU5F1-chr6-31164628-A-G-synonymous:variant|POU5F1-chr6-31164575-C-T-3:prime:UTR:variant|POU5F1-chr6-31164566-TC-T-3:prime:UTR:variant|POU5F…
0 1 0 0 1 0 0 0 0 0 1 0 0 0	ACGAATCGC.GCGATGGTG	142.037	POU5F1-chr6-31164653-G-A-missense:variant|POU5F1-chr6-31164643-A-T-synonymous:variant|POU5F1-chr6-31164642-CA-C-frameshift:variant|POU5F1-chr6-31164637-G-A-synonymous:variant|POU5F1-chr6-31164635-A-G-missense:variant|POU5F1-chr6-31164632-G-A-missense:variant|POU5F1-chr6-31164628-A-G-synonymous:variant|POU5F1-chr6-31164575-C-T-3:prime:UTR:variant|POU5F1-chr6-31164566-TC-T-3:prime:UTR:variant|POU5F…
0 0 0 0 0 0 0 0 0 0 2 0 0 0	ACGAATCGC.TCACCGAGG	384.146	POU5F1-chr6-31164653-G-A-missense:variant|POU5F1-chr6-31164643-A-T-synonymous:variant|POU5F1-chr6-31164642-CA-C-frameshift:variant|POU5F1-chr6-31164637-G-A-synonymous:variant|POU5F1-chr6-31164635-A-G-missense:variant|POU5F1-chr6-31164632-G-A-missense:variant|POU5F1-chr6-31164628-A-G-synonymous:variant|POU5F1-chr6-31164575-C-T-3:prime:UTR:variant|POU5F1-chr6-31164566-TC-T-3:prime:UTR:variant|POU5F…
0 0 0 0 0 0 0 0 0 0 2 0 0 0	ACGACAGTC.GCATACTCC	140.482	POU5F1-chr6-31164653-G-A-missense:variant|POU5F1-chr6-31164643-A-T-synonymous:variant|POU5F1-chr6-31164642-CA-C-frameshift:variant|POU5F1-chr6-31164637-G-A-synonymous:variant|POU5F1-chr6-31164635-A-G-missense:variant|POU5F1-chr6-31164632-G-A-missense:variant|POU5F1-chr6-31164628-A-G-synonymous:variant|POU5F1-chr6-31164575-C-T-3:prime:UTR:variant|POU5F1-chr6-31164566-TC-T-3:prime:UTR:variant|POU5F…
1 1 0 0 1 1 1 1 1 0 1 1 1 1	ACGACAGTC.GCTGGTTCG	309.524	POU5F1-chr6-31164653-G-A-missense:variant|POU5F1-chr6-31164643-A-T-synonymous:variant|POU5F1-chr6-31164642-CA-C-frameshift:variant|POU5F1-chr6-31164637-G-A-synonymous:variant|POU5F1-chr6-31164635-A-G-missense:variant|POU5F1-chr6-31164632-G-A-missense:variant|POU5F1-chr6-31164628-A-G-synonymous:variant|POU5F1-chr6-31164575-C-T-3:prime:UTR:variant|POU5F1-chr6-31164566-TC-T-3:prime:UTR:variant|POU5F…
0 1 0 0 0 0 0 0 0 0 1 0 0 0	ACGACATCT.ACCATCTAA	152.478	POU5F1-chr6-31164653-G-A-missense:variant|POU5F1-chr6-31164643-A-T-synonymous:variant|POU5F1-chr6-31164642-CA-C-frameshift:variant|POU5F1-chr6-31164637-G-A-synonymous:variant|POU5F1-chr6-31164635-A-G-missense:variant|POU5F1-chr6-31164632-G-A-missense:variant|POU5F1-chr6-31164628-A-G-synonymous:variant|POU5F1-chr6-31164575-C-T-3:prime:UTR:variant|POU5F1-chr6-31164566-TC-T-3:prime:UTR:variant|POU5F…
0 1 0 0 1 0 0 0 0 0 1 0 0 0	ACGACATCT.AGCTTCGAT	271.451	POU5F1-chr6-31164653-G-A-missense:variant|POU5F1-chr6-31164643-A-T-synonymous:variant|POU5F1-chr6-31164642-CA-C-frameshift:variant|POU5F1-chr6-31164637-G-A-synonymous:variant|POU5F1-chr6-31164635-A-G-missense:variant|POU5F1-chr6-31164632-G-A-missense:variant|POU5F1-chr6-31164628-A-G-synonymous:variant|POU5F1-chr6-31164575-C-T-3:prime:UTR:variant|POU5F1-chr6-31164566-TC-T-3:prime:UTR:variant|POU5F…
0 0 0 0 0 0 0 0 0 0 2 0 0 0	ACGACATCT.AGGTATTCC	113.665	POU5F1-chr6-31164653-G-A-missense:variant|POU5F1-chr6-31164643-A-T-synonymous:variant|POU5F1-chr6-31164642-CA-C-frameshift:variant|POU5F1-chr6-31164637-G-A-synonymous:variant|POU5F1-chr6-31164635-A-G-missense:variant|POU5F1-chr6-31164632-G-A-missense:variant|POU5F1-chr6-31164628-A-G-synonymous:variant|POU5F1-chr6-31164575-C-T-3:prime:UTR:variant|POU5F1-chr6-31164566-TC-T-3:prime:UTR:variant|POU5F…
0 0 0 0 0 0 0 0 0 0 2 0 0 0	ACGACATCT.ATCACCGCA	94.4882	POU5F1-chr6-31164653-G-A-missense:variant|POU5F1-chr6-31164643-A-T-synonymous:variant|POU5F1-chr6-31164642-CA-C-frameshift:variant|POU5F1-chr6-31164637-G-A-synonymous:variant|POU5F1-chr6-31164635-A-G-missense:variant|POU5F1-chr6-31164632-G-A-missense:variant|POU5F1-chr6-31164628-A-G-synonymous:variant|POU5F1-chr6-31164575-C-T-3:prime:UTR:variant|POU5F1-chr6-31164566-TC-T-3:prime:UTR:variant|POU5F…
0 1 0 0 0 0 0 0 0 0 1 0 0 0	ACGAGAGCA.AGACGCTAT	187.711	POU5F1-chr6-31164653-G-A-missense:variant|POU5F1-chr6-31164643-A-T-synonymous:variant|POU5F1-chr6-31164642-CA-C-frameshift:variant|POU5F1-chr6-31164637-G-A-synonymous:variant|POU5F1-chr6-31164635-A-G-missense:variant|POU5F1-chr6-31164632-G-A-missense:variant|POU5F1-chr6-31164628-A-G-synonymous:variant|POU5F1-chr6-31164575-C-T-3:prime:UTR:variant|POU5F1-chr6-31164566-TC-T-3:prime:UTR:variant|POU5F…
1 1 0 0 1 1 1 1 1 0 1 1 0 1	ACGAGAGCA.CCTCGCGTT	269.953	POU5F1-chr6-31164653-G-A-missense:variant|POU5F1-chr6-31164643-A-T-synonymous:variant|POU5F1-chr6-31164642-CA-C-frameshift:variant|POU5F1-chr6-31164637-G-A-synonymous:variant|POU5F1-chr6-31164635-A-G-missense:variant|POU5F1-chr6-31164632-G-A-missense:variant|POU5F1-chr6-31164628-A-G-synonymous:variant|POU5F1-chr6-31164575-C-T-3:prime:UTR:variant|POU5F1-chr6-31164566-TC-T-3:prime:UTR:variant|POU5F…
1 1 0 0 1 0 0 1 0 0 1 1 0 0	ACGAGAGCA.TCACCGAGG	152.643	POU5F1-chr6-31164653-G-A-missense:variant|POU5F1-chr6-31164643-A-T-synonymous:variant|POU5F1-chr6-31164642-CA-C-frameshift:variant|POU5F1-chr6-31164637-G-A-synonymous:variant|POU5F1-chr6-31164635-A-G-missense:variant|POU5F1-chr6-31164632-G-A-missense:variant|POU5F1-chr6-31164628-A-G-synonymous:variant|POU5F1-chr6-31164575-C-T-3:prime:UTR:variant|POU5F1-chr6-31164566-TC-T-3:prime:UTR:variant|POU5F…
0 1 0 0 1 0 0 0 0 0 1 0 0 0	ACGAGCTTC.AGTACGAAT	211.144	POU5F1-chr6-31164653-G-A-missense:variant|POU5F1-chr6-31164643-A-T-synonymous:variant|POU5F1-chr6-31164642-CA-C-frameshift:variant|POU5F1-chr6-31164637-G-A-synonymous:variant|POU5F1-chr6-31164635-A-G-missense:variant|POU5F1-chr6-31164632-G-A-missense:variant|POU5F1-chr6-31164628-A-G-synonymous:variant|POU5F1-chr6-31164575-C-T-3:prime:UTR:variant|POU5F1-chr6-31164566-TC-T-3:prime:UTR:variant|POU5F…
0 1 0 0 0 0 0 0 0 0 1 0 0 0	ACGAGCTTC.GTGCCATGA	223.301	POU5F1-chr6-31164653-G-A-missense:variant|POU5F1-chr6-31164643-A-T-synonymous:variant|POU5F1-chr6-31164642-CA-C-frameshift:variant|POU5F1-chr6-31164637-G-A-synonymous:variant|POU5F1-chr6-31164635-A-G-missense:variant|POU5F1-chr6-31164632-G-A-missense:variant|POU5F1-chr6-31164628-A-G-synonymous:variant|POU5F1-chr6-31164575-C-T-3:prime:UTR:variant|POU5F1-chr6-31164566-TC-T-3:prime:UTR:variant|POU5F…
0 1 0 0 1 0 0 0 0 0 1 0 0 0	ACGAGCTTC.TGCCGAACT	511.901	POU5F1-chr6-31164653-G-A-missense:variant|POU5F1-chr6-31164643-A-T-synonymous:variant|POU5F1-chr6-31164642-CA-C-frameshift:variant|POU5F1-chr6-31164637-G-A-synonymous:variant|POU5F1-chr6-31164635-A-G-missense:variant|POU5F1-chr6-31164632-G-A-missense:variant|POU5F1-chr6-31164628-A-G-synonymous:variant|POU5F1-chr6-31164575-C-T-3:prime:UTR:variant|POU5F1-chr6-31164566-TC-T-3:prime:UTR:variant|POU5F…
1 1 0 0 1 1 1 1 1 0 1 1 0 1	ACGATGACC.ATTGATTGG	262.172	POU5F1-chr6-31164653-G-A-missense:variant|POU5F1-chr6-31164643-A-T-synonymous:variant|POU5F1-chr6-31164642-CA-C-frameshift:variant|POU5F1-chr6-31164637-G-A-synonymous:variant|POU5F1-chr6-31164635-A-G-missense:variant|POU5F1-chr6-31164632-G-A-missense:variant|POU5F1-chr6-31164628-A-G-synonymous:variant|POU5F1-chr6-31164575-C-T-3:prime:UTR:variant|POU5F1-chr6-31164566-TC-T-3:prime:UTR:variant|POU5F…
0 1 0 0 1 0 0 0 0 0 1 0 0 0	ACGATGACC.CCGCTATCC	191.912	POU5F1-chr6-31164653-G-A-missense:variant|POU5F1-chr6-31164643-A-T-synonymous:variant|POU5F1-chr6-31164642-CA-C-frameshift:variant|POU5F1-chr6-31164637-G-A-synonymous:variant|POU5F1-chr6-31164635-A-G-missense:variant|POU5F1-chr6-31164632-G-A-missense:variant|POU5F1-chr6-31164628-A-G-synonymous:variant|POU5F1-chr6-31164575-C-T-3:prime:UTR:variant|POU5F1-chr6-31164566-TC-T-3:prime:UTR:variant|POU5F…
0 1 0 1 1 0 0 0 0 0 1 0 0 0	ACGATGACC.CGCCACCAT	328.508	POU5F1-chr6-31164653-G-A-missense:variant|POU5F1-chr6-31164643-A-T-synonymous:variant|POU5F1-chr6-31164642-CA-C-frameshift:variant|POU5F1-chr6-31164637-G-A-synonymous:variant|POU5F1-chr6-31164635-A-G-missense:variant|POU5F1-chr6-31164632-G-A-missense:variant|POU5F1-chr6-31164628-A-G-synonymous:variant|POU5F1-chr6-31164575-C-T-3:prime:UTR:variant|POU5F1-chr6-31164566-TC-T-3:prime:UTR:variant|POU5F…
0 1 0 0 1 0 0 0 0 0 2 0 0 0	ACGATGGAA.ATCCACAGT	226.155	POU5F1-chr6-31164653-G-A-missense:variant|POU5F1-chr6-31164643-A-T-synonymous:variant|POU5F1-chr6-31164642-CA-C-frameshift:variant|POU5F1-chr6-31164637-G-A-synonymous:variant|POU5F1-chr6-31164635-A-G-missense:variant|POU5F1-chr6-31164632-G-A-missense:variant|POU5F1-chr6-31164628-A-G-synonymous:variant|POU5F1-chr6-31164575-C-T-3:prime:UTR:variant|POU5F1-chr6-31164566-TC-T-3:prime:UTR:variant|POU5F…
0 1 0 0 1 0 0 0 0 0 1 0 0 0	ACGATGGAA.CATTCGAAT	400	POU5F1-chr6-31164653-G-A-missense:variant|POU5F1-chr6-31164643-A-T-synonymous:variant|POU5F1-chr6-31164642-CA-C-frameshift:variant|POU5F1-chr6-31164637-G-A-synonymous:variant|POU5F1-chr6-31164635-A-G-missense:variant|POU5F1-chr6-31164632-G-A-missense:variant|POU5F1-chr6-31164628-A-G-synonymous:variant|POU5F1-chr6-31164575-C-T-3:prime:UTR:variant|POU5F1-chr6-31164566-TC-T-3:prime:UTR:variant|POU5F…
0 1 0 0 0 0 0 0 0 0 1 0 0 0	ACGATGGAA.TACTAGTAG	142.857	POU5F1-chr6-31164653-G-A-missense:variant|POU5F1-chr6-31164643-A-T-synonymous:variant|POU5F1-chr6-31164642-CA-C-frameshift:variant|POU5F1-chr6-31164637-G-A-synonymous:variant|POU5F1-chr6-31164635-A-G-missense:variant|POU5F1-chr6-31164632-G-A-missense:variant|POU5F1-chr6-31164628-A-G-synonymous:variant|POU5F1-chr6-31164575-C-T-3:prime:UTR:variant|POU5F1-chr6-31164566-TC-T-3:prime:UTR:variant|POU5F…
0 1 0 0 0 0 0 0 0 0 1 0 0 0	ACGCAAGAT.CACCAAGAT	189.895	POU5F1-chr6-31164653-G-A-missense:variant|POU5F1-chr6-31164643-A-T-synonymous:variant|POU5F1-chr6-31164642-CA-C-frameshift:variant|POU5F1-chr6-31164637-G-A-synonymous:variant|POU5F1-chr6-31164635-A-G-missense:variant|POU5F1-chr6-31164632-G-A-missense:variant|POU5F1-chr6-31164628-A-G-synonymous:variant|POU5F1-chr6-31164575-C-T-3:prime:UTR:variant|POU5F1-chr6-31164566-TC-T-3:prime:UTR:variant|POU5F…
0 1 0 0 1 0 0 1 0 0 1 1 0 0	ACGCAAGAT.CACCTCAAC	361.135	POU5F1-chr6-31164653-G-A-missense:variant|POU5F1-chr6-31164643-A-T-synonymous:variant|POU5F1-chr6-31164642-CA-C-frameshift:variant|POU5F1-chr6-31164637-G-A-synonymous:variant|POU5F1-chr6-31164635-A-G-missense:variant|POU5F1-chr6-31164632-G-A-missense:variant|POU5F1-chr6-31164628-A-G-synonymous:variant|POU5F1-chr6-31164575-C-T-3:prime:UTR:variant|POU5F1-chr6-31164566-TC-T-3:prime:UTR:variant|POU5F…
0 1 0 0 0 0 0 0 0 0 1 0 0 0	ACGCACACT.AACGTCGAG	95.4654	POU5F1-chr6-31164653-G-A-missense:variant|POU5F1-chr6-31164643-A-T-synonymous:variant|POU5F1-chr6-31164642-CA-C-frameshift:variant|POU5F1-chr6-31164637-G-A-synonymous:variant|POU5F1-chr6-31164635-A-G-missense:variant|POU5F1-chr6-31164632-G-A-missense:variant|POU5F1-chr6-31164628-A-G-synonymous:variant|POU5F1-chr6-31164575-C-T-3:prime:UTR:variant|POU5F1-chr6-31164566-TC-T-3:prime:UTR:variant|POU5F…
0 1 0 0 1 0 0 0 0 0 1 0 0 0	ACGCACACT.ATGGAGGAA	193.37	POU5F1-chr6-31164653-G-A-missense:variant|POU5F1-chr6-31164643-A-T-synonymous:variant|POU5F1-chr6-31164642-CA-C-frameshift:variant|POU5F1-chr6-31164637-G-A-synonymous:variant|POU5F1-chr6-31164635-A-G-missense:variant|POU5F1-chr6-31164632-G-A-missense:variant|POU5F1-chr6-31164628-A-G-synonymous:variant|POU5F1-chr6-31164575-C-T-3:prime:UTR:variant|POU5F1-chr6-31164566-TC-T-3:prime:UTR:variant|POU5F…
1 1 0 0 1 0 0 1 0 0 1 1 0 0	ACGCACACT.GACGTAGCA	117.243	POU5F1-chr6-31164653-G-A-missense:variant|POU5F1-chr6-31164643-A-T-synonymous:variant|POU5F1-chr6-31164642-CA-C-frameshift:variant|POU5F1-chr6-31164637-G-A-synonymous:variant|POU5F1-chr6-31164635-A-G-missense:variant|POU5F1-chr6-31164632-G-A-missense:variant|POU5F1-chr6-31164628-A-G-synonymous:variant|POU5F1-chr6-31164575-C-T-3:prime:UTR:variant|POU5F1-chr6-31164566-TC-T-3:prime:UTR:variant|POU5F…
1 1 0 0 1 0 0 1 0 0 1 1 0 0	ACGCACACT.GAGACATTG	131.349	POU5F1-chr6-31164653-G-A-missense:variant|POU5F1-chr6-31164643-A-T-synonymous:variant|POU5F1-chr6-31164642-CA-C-frameshift:variant|POU5F1-chr6-31164637-G-A-synonymous:variant|POU5F1-chr6-31164635-A-G-missense:variant|POU5F1-chr6-31164632-G-A-missense:variant|POU5F1-chr6-31164628-A-G-synonymous:variant|POU5F1-chr6-31164575-C-T-3:prime:UTR:variant|POU5F1-chr6-31164566-TC-T-3:prime:UTR:variant|POU5F…
1 1 0 0 1 0 0 1 0 0 1 0 0 0	ACGCACACT.GGAAGAAGC	336.257	POU5F1-chr6-31164653-G-A-missense:variant|POU5F1-chr6-31164643-A-T-synonymous:variant|POU5F1-chr6-31164642-CA-C-frameshift:variant|POU5F1-chr6-31164637-G-A-synonymous:variant|POU5F1-chr6-31164635-A-G-missense:variant|POU5F1-chr6-31164632-G-A-missense:variant|POU5F1-chr6-31164628-A-G-synonymous:variant|POU5F1-chr6-31164575-C-T-3:prime:UTR:variant|POU5F1-chr6-31164566-TC-T-3:prime:UTR:variant|POU5F…
1 1 0 0 1 0 0 1 0 0 1 1 0 0	ACGCGACAG.ACGAGAGCA	128.37	POU5F1-chr6-31164653-G-A-missense:variant|POU5F1-chr6-31164643-A-T-synonymous:variant|POU5F1-chr6-31164642-CA-C-frameshift:variant|POU5F1-chr6-31164637-G-A-synonymous:variant|POU5F1-chr6-31164635-A-G-missense:variant|POU5F1-chr6-31164632-G-A-missense:variant|POU5F1-chr6-31164628-A-G-synonymous:variant|POU5F1-chr6-31164575-C-T-3:prime:UTR:variant|POU5F1-chr6-31164566-TC-T-3:prime:UTR:variant|POU5F…
0 1 0 0 1 0 0 0 0 0 1 0 0 0	ACGCGACAG.AGGAGGTGA	155.306	POU5F1-chr6-31164653-G-A-missense:variant|POU5F1-chr6-31164643-A-T-synonymous:variant|POU5F1-chr6-31164642-CA-C-frameshift:variant|POU5F1-chr6-31164637-G-A-synonymous:variant|POU5F1-chr6-31164635-A-G-missense:variant|POU5F1-chr6-31164632-G-A-missense:variant|POU5F1-chr6-31164628-A-G-synonymous:variant|POU5F1-chr6-31164575-C-T-3:prime:UTR:variant|POU5F1-chr6-31164566-TC-T-3:prime:UTR:variant|POU5F…
0 0 0 0 0 0 0 0 0 0 2 0 0 0	ACGCGACAG.CCGGTTCTA	150.43	POU5F1-chr6-31164653-G-A-missense:variant|POU5F1-chr6-31164643-A-T-synonymous:variant|POU5F1-chr6-31164642-CA-C-frameshift:variant|POU5F1-chr6-31164637-G-A-synonymous:variant|POU5F1-chr6-31164635-A-G-missense:variant|POU5F1-chr6-31164632-G-A-missense:variant|POU5F1-chr6-31164628-A-G-synonymous:variant|POU5F1-chr6-31164575-C-T-3:prime:UTR:variant|POU5F1-chr6-31164566-TC-T-3:prime:UTR:variant|POU5F…
1 1 0 0 1 0 0 1 0 0 1 1 0 0	ACGCGACAG.GCTTCACTC	257.954	POU5F1-chr6-31164653-G-A-missense:variant|POU5F1-chr6-31164643-A-T-synonymous:variant|POU5F1-chr6-31164642-CA-C-frameshift:variant|POU5F1-chr6-31164637-G-A-synonymous:variant|POU5F1-chr6-31164635-A-G-missense:variant|POU5F1-chr6-31164632-G-A-missense:variant|POU5F1-chr6-31164628-A-G-synonymous:variant|POU5F1-chr6-31164575-C-T-3:prime:UTR:variant|POU5F1-chr6-31164566-TC-T-3:prime:UTR:variant|POU5F…
0 1 0 0 0 0 0 0 0 0 1 0 0 0	ACGCGACAG.TCTTAGCGA	112.613	POU5F1-chr6-31164653-G-A-missense:variant|POU5F1-chr6-31164643-A-T-synonymous:variant|POU5F1-chr6-31164642-CA-C-frameshift:variant|POU5F1-chr6-31164637-G-A-synonymous:variant|POU5F1-chr6-31164635-A-G-missense:variant|POU5F1-chr6-31164632-G-A-missense:variant|POU5F1-chr6-31164628-A-G-synonymous:variant|POU5F1-chr6-31164575-C-T-3:prime:UTR:variant|POU5F1-chr6-31164566-TC-T-3:prime:UTR:variant|POU5F…
0 1 0 0 1 0 0 0 0 0 1 0 0 0	ACGCGACAG.TTGTCAACC	251.872	POU5F1-chr6-31164653-G-A-missense:variant|POU5F1-chr6-31164643-A-T-synonymous:variant|POU5F1-chr6-31164642-CA-C-frameshift:variant|POU5F1-chr6-31164637-G-A-synonymous:variant|POU5F1-chr6-31164635-A-G-missense:variant|POU5F1-chr6-31164632-G-A-missense:variant|POU5F1-chr6-31164628-A-G-synonymous:variant|POU5F1-chr6-31164575-C-T-3:prime:UTR:variant|POU5F1-chr6-31164566-TC-T-3:prime:UTR:variant|POU5F…
1 1 0 0 1 0 0 1 0 0 1 1 0 0	ACGCGTGAC.AGTGAACGG	367.647	POU5F1-chr6-31164653-G-A-missense:variant|POU5F1-chr6-31164643-A-T-synonymous:variant|POU5F1-chr6-31164642-CA-C-frameshift:variant|POU5F1-chr6-31164637-G-A-synonymous:variant|POU5F1-chr6-31164635-A-G-missense:variant|POU5F1-chr6-31164632-G-A-missense:variant|POU5F1-chr6-31164628-A-G-synonymous:variant|POU5F1-chr6-31164575-C-T-3:prime:UTR:variant|POU5F1-chr6-31164566-TC-T-3:prime:UTR:variant|POU5F…
0 0 0 0 0 0 0 0 0 0 2 0 0 0	ACGCGTGAC.CGACCATCA	113.314	POU5F1-chr6-31164653-G-A-missense:variant|POU5F1-chr6-31164643-A-T-synonymous:variant|POU5F1-chr6-31164642-CA-C-frameshift:variant|POU5F1-chr6-31164637-G-A-synonymous:variant|POU5F1-chr6-31164635-A-G-missense:variant|POU5F1-chr6-31164632-G-A-missense:variant|POU5F1-chr6-31164628-A-G-synonymous:variant|POU5F1-chr6-31164575-C-T-3:prime:UTR:variant|POU5F1-chr6-31164566-TC-T-3:prime:UTR:variant|POU5F…
0 0 0 0 0 0 0 0 0 0 2 0 0 0	ACGCGTGAC.GGAGTTAGC	97.8593	POU5F1-chr6-31164653-G-A-missense:variant|POU5F1-chr6-31164643-A-T-synonymous:variant|POU5F1-chr6-31164642-CA-C-frameshift:variant|POU5F1-chr6-31164637-G-A-synonymous:variant|POU5F1-chr6-31164635-A-G-missense:variant|POU5F1-chr6-31164632-G-A-missense:variant|POU5F1-chr6-31164628-A-G-synonymous:variant|POU5F1-chr6-31164575-C-T-3:prime:UTR:variant|POU5F1-chr6-31164566-TC-T-3:prime:UTR:variant|POU5F…
0 1 0 1 1 0 0 0 0 0 1 0 0 0	ACGCGTGAC.TTGAGCTCT	406.064	POU5F1-chr6-31164653-G-A-missense:variant|POU5F1-chr6-31164643-A-T-synonymous:variant|POU5F1-chr6-31164642-CA-C-frameshift:variant|POU5F1-chr6-31164637-G-A-synonymous:variant|POU5F1-chr6-31164635-A-G-missense:variant|POU5F1-chr6-31164632-G-A-missense:variant|POU5F1-chr6-31164628-A-G-synonymous:variant|POU5F1-chr6-31164575-C-T-3:prime:UTR:variant|POU5F1-chr6-31164566-TC-T-3:prime:UTR:variant|POU5F…
0 0 0 0 0 0 0 0 0 0 1 0 0 0	ACGCTAGTG.GACTCAGTG	263.158	POU5F1-chr6-31164653-G-A-missense:variant|POU5F1-chr6-31164643-A-T-synonymous:variant|POU5F1-chr6-31164642-CA-C-frameshift:variant|POU5F1-chr6-31164637-G-A-synonymous:variant|POU5F1-chr6-31164635-A-G-missense:variant|POU5F1-chr6-31164632-G-A-missense:variant|POU5F1-chr6-31164628-A-G-synonymous:variant|POU5F1-chr6-31164575-C-T-3:prime:UTR:variant|POU5F1-chr6-31164566-TC-T-3:prime:UTR:variant|POU5F…
0 1 0 0 1 0 0 1 0 0 1 1 0 0	ACGCTAGTG.GGTAGACAT	167.96	POU5F1-chr6-31164653-G-A-missense:variant|POU5F1-chr6-31164643-A-T-synonymous:variant|POU5F1-chr6-31164642-CA-C-frameshift:variant|POU5F1-chr6-31164637-G-A-synonymous:variant|POU5F1-chr6-31164635-A-G-missense:variant|POU5F1-chr6-31164632-G-A-missense:variant|POU5F1-chr6-31164628-A-G-synonymous:variant|POU5F1-chr6-31164575-C-T-3:prime:UTR:variant|POU5F1-chr6-31164566-TC-T-3:prime:UTR:variant|POU5F…
0 1 0 0 1 0 0 0 0 0 1 0 0 0	ACGCTATGT.AGCGACACC	161.855	POU5F1-chr6-31164653-G-A-missense:variant|POU5F1-chr6-31164643-A-T-synonymous:variant|POU5F1-chr6-31164642-CA-C-frameshift:variant|POU5F1-chr6-31164637-G-A-synonymous:variant|POU5F1-chr6-31164635-A-G-missense:variant|POU5F1-chr6-31164632-G-A-missense:variant|POU5F1-chr6-31164628-A-G-synonymous:variant|POU5F1-chr6-31164575-C-T-3:prime:UTR:variant|POU5F1-chr6-31164566-TC-T-3:prime:UTR:variant|POU5F…
0 1 0 0 0 0 0 0 0 0 1 0 0 0	ACGCTATGT.CGGTGAGTC	182.131	POU5F1-chr6-31164653-G-A-missense:variant|POU5F1-chr6-31164643-A-T-synonymous:variant|POU5F1-chr6-31164642-CA-C-frameshift:variant|POU5F1-chr6-31164637-G-A-synonymous:variant|POU5F1-chr6-31164635-A-G-missense:variant|POU5F1-chr6-31164632-G-A-missense:variant|POU5F1-chr6-31164628-A-G-synonymous:variant|POU5F1-chr6-31164575-C-T-3:prime:UTR:variant|POU5F1-chr6-31164566-TC-T-3:prime:UTR:variant|POU5F…
1 1 0 0 1 0 0 1 0 0 1 1 0 0	ACGCTATGT.GAGGTCACG	153.417	POU5F1-chr6-31164653-G-A-missense:variant|POU5F1-chr6-31164643-A-T-synonymous:variant|POU5F1-chr6-31164642-CA-C-frameshift:variant|POU5F1-chr6-31164637-G-A-synonymous:variant|POU5F1-chr6-31164635-A-G-missense:variant|POU5F1-chr6-31164632-G-A-missense:variant|POU5F1-chr6-31164628-A-G-synonymous:variant|POU5F1-chr6-31164575-C-T-3:prime:UTR:variant|POU5F1-chr6-31164566-TC-T-3:prime:UTR:variant|POU5F…
1 1 0 0 1 0 0 1 0 0 1 0 0 0	ACGCTATGT.TAACGTGTC	238.693	POU5F1-chr6-31164653-G-A-missense:variant|POU5F1-chr6-31164643-A-T-synonymous:variant|POU5F1-chr6-31164642-CA-C-frameshift:variant|POU5F1-chr6-31164637-G-A-synonymous:variant|POU5F1-chr6-31164635-A-G-missense:variant|POU5F1-chr6-31164632-G-A-missense:variant|POU5F1-chr6-31164628-A-G-synonymous:variant|POU5F1-chr6-31164575-C-T-3:prime:UTR:variant|POU5F1-chr6-31164566-TC-T-3:prime:UTR:variant|POU5F…
0 1 0 0 1 0 0 0 0 0 1 0 0 0	ACGCTATGT.TATGATGTG	234.604	POU5F1-chr6-31164653-G-A-missense:variant|POU5F1-chr6-31164643-A-T-synonymous:variant|POU5F1-chr6-31164642-CA-C-frameshift:variant|POU5F1-chr6-31164637-G-A-synonymous:variant|POU5F1-chr6-31164635-A-G-missense:variant|POU5F1-chr6-31164632-G-A-missense:variant|POU5F1-chr6-31164628-A-G-synonymous:variant|POU5F1-chr6-31164575-C-T-3:prime:UTR:variant|POU5F1-chr6-31164566-TC-T-3:prime:UTR:variant|POU5F…
1 1 0 0 1 0 0 1 0 0 1 1 0 0	ACGCTCTTA.AACACACTC	193.757	POU5F1-chr6-31164653-G-A-missense:variant|POU5F1-chr6-31164643-A-T-synonymous:variant|POU5F1-chr6-31164642-CA-C-frameshift:variant|POU5F1-chr6-31164637-G-A-synonymous:variant|POU5F1-chr6-31164635-A-G-missense:variant|POU5F1-chr6-31164632-G-A-missense:variant|POU5F1-chr6-31164628-A-G-synonymous:variant|POU5F1-chr6-31164575-C-T-3:prime:UTR:variant|POU5F1-chr6-31164566-TC-T-3:prime:UTR:variant|POU5F…
0 1 0 0 1 0 0 0 0 0 1 0 0 0	ACGCTCTTA.ACTCCGTCG	127.912	POU5F1-chr6-31164653-G-A-missense:variant|POU5F1-chr6-31164643-A-T-synonymous:variant|POU5F1-chr6-31164642-CA-C-frameshift:variant|POU5F1-chr6-31164637-G-A-synonymous:variant|POU5F1-chr6-31164635-A-G-missense:variant|POU5F1-chr6-31164632-G-A-missense:variant|POU5F1-chr6-31164628-A-G-synonymous:variant|POU5F1-chr6-31164575-C-T-3:prime:UTR:variant|POU5F1-chr6-31164566-TC-T-3:prime:UTR:variant|POU5F…
0 1 0 0 1 0 0 0 0 0 1 0 0 0	ACGCTCTTA.AGACTTCGT	165.425	POU5F1-chr6-31164653-G-A-missense:variant|POU5F1-chr6-31164643-A-T-synonymous:variant|POU5F1-chr6-31164642-CA-C-frameshift:variant|POU5F1-chr6-31164637-G-A-synonymous:variant|POU5F1-chr6-31164635-A-G-missense:variant|POU5F1-chr6-31164632-G-A-missense:variant|POU5F1-chr6-31164628-A-G-synonymous:variant|POU5F1-chr6-31164575-C-T-3:prime:UTR:variant|POU5F1-chr6-31164566-TC-T-3:prime:UTR:variant|POU5F…
0 0 0 0 0 0 0 0 0 0 2 0 0 0	ACGCTCTTA.CATGTGAAC	246.609	POU5F1-chr6-31164653-G-A-missense:variant|POU5F1-chr6-31164643-A-T-synonymous:variant|POU5F1-chr6-31164642-CA-C-frameshift:variant|POU5F1-chr6-31164637-G-A-synonymous:variant|POU5F1-chr6-31164635-A-G-missense:variant|POU5F1-chr6-31164632-G-A-missense:variant|POU5F1-chr6-31164628-A-G-synonymous:variant|POU5F1-chr6-31164575-C-T-3:prime:UTR:variant|POU5F1-chr6-31164566-TC-T-3:prime:UTR:variant|POU5F…
1 1 0 0 1 0 0 1 0 0 1 1 0 0	ACGCTCTTA.TGCGTAATC	208.518	POU5F1-chr6-31164653-G-A-missense:variant|POU5F1-chr6-31164643-A-T-synonymous:variant|POU5F1-chr6-31164642-CA-C-frameshift:variant|POU5F1-chr6-31164637-G-A-synonymous:variant|POU5F1-chr6-31164635-A-G-missense:variant|POU5F1-chr6-31164632-G-A-missense:variant|POU5F1-chr6-31164628-A-G-synonymous:variant|POU5F1-chr6-31164575-C-T-3:prime:UTR:variant|POU5F1-chr6-31164566-TC-T-3:prime:UTR:variant|POU5F…
0 1 0 0 0 0 0 0 0 0 1 0 0 0	ACGGACCAT.CTGCGTCAC	218.732	POU5F1-chr6-31164653-G-A-missense:variant|POU5F1-chr6-31164643-A-T-synonymous:variant|POU5F1-chr6-31164642-CA-C-frameshift:variant|POU5F1-chr6-31164637-G-A-synonymous:variant|POU5F1-chr6-31164635-A-G-missense:variant|POU5F1-chr6-31164632-G-A-missense:variant|POU5F1-chr6-31164628-A-G-synonymous:variant|POU5F1-chr6-31164575-C-T-3:prime:UTR:variant|POU5F1-chr6-31164566-TC-T-3:prime:UTR:variant|POU5F…
0 1 0 0 1 0 0 0 0 0 1 0 0 0	ACGGTGCCT.AGTCTGGAA	190	POU5F1-chr6-31164653-G-A-missense:variant|POU5F1-chr6-31164643-A-T-synonymous:variant|POU5F1-chr6-31164642-CA-C-frameshift:variant|POU5F1-chr6-31164637-G-A-synonymous:variant|POU5F1-chr6-31164635-A-G-missense:variant|POU5F1-chr6-31164632-G-A-missense:variant|POU5F1-chr6-31164628-A-G-synonymous:variant|POU5F1-chr6-31164575-C-T-3:prime:UTR:variant|POU5F1-chr6-31164566-TC-T-3:prime:UTR:variant|POU5F…
0 0 0 0 0 0 0 0 0 0 1 0 0 0	ACGGTGCCT.ATCAGAAGC	125.285	POU5F1-chr6-31164653-G-A-missense:variant|POU5F1-chr6-31164643-A-T-synonymous:variant|POU5F1-chr6-31164642-CA-C-frameshift:variant|POU5F1-chr6-31164637-G-A-synonymous:variant|POU5F1-chr6-31164635-A-G-missense:variant|POU5F1-chr6-31164632-G-A-missense:variant|POU5F1-chr6-31164628-A-G-synonymous:variant|POU5F1-chr6-31164575-C-T-3:prime:UTR:variant|POU5F1-chr6-31164566-TC-T-3:prime:UTR:variant|POU5F…
0 1 0 0 1 1 1 0 1 0 1 0 1 1	ACGGTGCCT.GCCGAGTCT	241.683	POU5F1-chr6-31164653-G-A-missense:variant|POU5F1-chr6-31164643-A-T-synonymous:variant|POU5F1-chr6-31164642-CA-C-frameshift:variant|POU5F1-chr6-31164637-G-A-synonymous:variant|POU5F1-chr6-31164635-A-G-missense:variant|POU5F1-chr6-31164632-G-A-missense:variant|POU5F1-chr6-31164628-A-G-synonymous:variant|POU5F1-chr6-31164575-C-T-3:prime:UTR:variant|POU5F1-chr6-31164566-TC-T-3:prime:UTR:variant|POU5F…
0 1 0 0 1 0 0 0 0 0 1 0 0 0	ACGGTGCCT.GGATCGTTC	156.25	POU5F1-chr6-31164653-G-A-missense:variant|POU5F1-chr6-31164643-A-T-synonymous:variant|POU5F1-chr6-31164642-CA-C-frameshift:variant|POU5F1-chr6-31164637-G-A-synonymous:variant|POU5F1-chr6-31164635-A-G-missense:variant|POU5F1-chr6-31164632-G-A-missense:variant|POU5F1-chr6-31164628-A-G-synonymous:variant|POU5F1-chr6-31164575-C-T-3:prime:UTR:variant|POU5F1-chr6-31164566-TC-T-3:prime:UTR:variant|POU5F…
0 0 0 0 0 0 0 0 0 0 2 0 0 0	ACGGTGCCT.GTCGTCGAC	180.723	POU5F1-chr6-31164653-G-A-missense:variant|POU5F1-chr6-31164643-A-T-synonymous:variant|POU5F1-chr6-31164642-CA-C-frameshift:variant|POU5F1-chr6-31164637-G-A-synonymous:variant|POU5F1-chr6-31164635-A-G-missense:variant|POU5F1-chr6-31164632-G-A-missense:variant|POU5F1-chr6-31164628-A-G-synonymous:variant|POU5F1-chr6-31164575-C-T-3:prime:UTR:variant|POU5F1-chr6-31164566-TC-T-3:prime:UTR:variant|POU5F…
0 0 0 0 0 0 0 0 0 0 2 0 0 0	ACGGTGTAC.ACCTCCTAG	189.274	POU5F1-chr6-31164653-G-A-missense:variant|POU5F1-chr6-31164643-A-T-synonymous:variant|POU5F1-chr6-31164642-CA-C-frameshift:variant|POU5F1-chr6-31164637-G-A-synonymous:variant|POU5F1-chr6-31164635-A-G-missense:variant|POU5F1-chr6-31164632-G-A-missense:variant|POU5F1-chr6-31164628-A-G-synonymous:variant|POU5F1-chr6-31164575-C-T-3:prime:UTR:variant|POU5F1-chr6-31164566-TC-T-3:prime:UTR:variant|POU5F…
0 1 0 0 0 0 0 0 0 0 1 0 0 0	ACGGTGTAC.CAATCATAC	132.237	POU5F1-chr6-31164653-G-A-missense:variant|POU5F1-chr6-31164643-A-T-synonymous:variant|POU5F1-chr6-31164642-CA-C-frameshift:variant|POU5F1-chr6-31164637-G-A-synonymous:variant|POU5F1-chr6-31164635-A-G-missense:variant|POU5F1-chr6-31164632-G-A-missense:variant|POU5F1-chr6-31164628-A-G-synonymous:variant|POU5F1-chr6-31164575-C-T-3:prime:UTR:variant|POU5F1-chr6-31164566-TC-T-3:prime:UTR:variant|POU5F…
0 1 0 0 1 0 0 0 0 0 1 0 0 0	ACGGTGTAC.GCGTAACAA	189.573	POU5F1-chr6-31164653-G-A-missense:variant|POU5F1-chr6-31164643-A-T-synonymous:variant|POU5F1-chr6-31164642-CA-C-frameshift:variant|POU5F1-chr6-31164637-G-A-synonymous:variant|POU5F1-chr6-31164635-A-G-missense:variant|POU5F1-chr6-31164632-G-A-missense:variant|POU5F1-chr6-31164628-A-G-synonymous:variant|POU5F1-chr6-31164575-C-T-3:prime:UTR:variant|POU5F1-chr6-31164566-TC-T-3:prime:UTR:variant|POU5F…
0 1 0 0 1 0 0 0 0 0 1 0 0 0	ACGTACTGC.GGTAGTGTT	350.985	POU5F1-chr6-31164653-G-A-missense:variant|POU5F1-chr6-31164643-A-T-synonymous:variant|POU5F1-chr6-31164642-CA-C-frameshift:variant|POU5F1-chr6-31164637-G-A-synonymous:variant|POU5F1-chr6-31164635-A-G-missense:variant|POU5F1-chr6-31164632-G-A-missense:variant|POU5F1-chr6-31164628-A-G-synonymous:variant|POU5F1-chr6-31164575-C-T-3:prime:UTR:variant|POU5F1-chr6-31164566-TC-T-3:prime:UTR:variant|POU5F…
0 0 0 0 0 0 0 0 0 0 2 0 0 0	ACGTAGTAT.CTCTCGATA	99.1501	POU5F1-chr6-31164653-G-A-missense:variant|POU5F1-chr6-31164643-A-T-synonymous:variant|POU5F1-chr6-31164642-CA-C-frameshift:variant|POU5F1-chr6-31164637-G-A-synonymous:variant|POU5F1-chr6-31164635-A-G-missense:variant|POU5F1-chr6-31164632-G-A-missense:variant|POU5F1-chr6-31164628-A-G-synonymous:variant|POU5F1-chr6-31164575-C-T-3:prime:UTR:variant|POU5F1-chr6-31164566-TC-T-3:prime:UTR:variant|POU5F…
1 1 0 0 1 0 0 1 0 0 1 1 0 0	ACGTATGTC.AAGCACAAC	156.114	POU5F1-chr6-31164653-G-A-missense:variant|POU5F1-chr6-31164643-A-T-synonymous:variant|POU5F1-chr6-31164642-CA-C-frameshift:variant|POU5F1-chr6-31164637-G-A-synonymous:variant|POU5F1-chr6-31164635-A-G-missense:variant|POU5F1-chr6-31164632-G-A-missense:variant|POU5F1-chr6-31164628-A-G-synonymous:variant|POU5F1-chr6-31164575-C-T-3:prime:UTR:variant|POU5F1-chr6-31164566-TC-T-3:prime:UTR:variant|POU5F…
0 1 0 0 1 0 0 0 0 0 1 0 0 0	ACGTATGTC.TCGACGTTG	81.1359	POU5F1-chr6-31164653-G-A-missense:variant|POU5F1-chr6-31164643-A-T-synonymous:variant|POU5F1-chr6-31164642-CA-C-frameshift:variant|POU5F1-chr6-31164637-G-A-synonymous:variant|POU5F1-chr6-31164635-A-G-missense:variant|POU5F1-chr6-31164632-G-A-missense:variant|POU5F1-chr6-31164628-A-G-synonymous:variant|POU5F1-chr6-31164575-C-T-3:prime:UTR:variant|POU5F1-chr6-31164566-TC-T-3:prime:UTR:variant|POU5F…
0 0 0 0 0 0 0 0 0 0 2 0 0 0	ACGTCGCTC.TAAGTACAC	147.971	POU5F1-chr6-31164653-G-A-missense:variant|POU5F1-chr6-31164643-A-T-synonymous:variant|POU5F1-chr6-31164642-CA-C-frameshift:variant|POU5F1-chr6-31164637-G-A-synonymous:variant|POU5F1-chr6-31164635-A-G-missense:variant|POU5F1-chr6-31164632-G-A-missense:variant|POU5F1-chr6-31164628-A-G-synonymous:variant|POU5F1-chr6-31164575-C-T-3:prime:UTR:variant|POU5F1-chr6-31164566-TC-T-3:prime:UTR:variant|POU5F…
0 1 0 0 0 0 0 0 0 0 1 0 0 0	ACGTCTATG.ACGAATCGC	160.281	POU5F1-chr6-31164653-G-A-missense:variant|POU5F1-chr6-31164643-A-T-synonymous:variant|POU5F1-chr6-31164642-CA-C-frameshift:variant|POU5F1-chr6-31164637-G-A-synonymous:variant|POU5F1-chr6-31164635-A-G-missense:variant|POU5F1-chr6-31164632-G-A-missense:variant|POU5F1-chr6-31164628-A-G-synonymous:variant|POU5F1-chr6-31164575-C-T-3:prime:UTR:variant|POU5F1-chr6-31164566-TC-T-3:prime:UTR:variant|POU5F…
0 0 0 0 0 0 0 0 0 0 2 0 0 0	ACGTCTATG.GCCGAACCA	98.6842	POU5F1-chr6-31164653-G-A-missense:variant|POU5F1-chr6-31164643-A-T-synonymous:variant|POU5F1-chr6-31164642-CA-C-frameshift:variant|POU5F1-chr6-31164637-G-A-synonymous:variant|POU5F1-chr6-31164635-A-G-missense:variant|POU5F1-chr6-31164632-G-A-missense:variant|POU5F1-chr6-31164628-A-G-synonymous:variant|POU5F1-chr6-31164575-C-T-3:prime:UTR:variant|POU5F1-chr6-31164566-TC-T-3:prime:UTR:variant|POU5F…
0 1 0 0 0 0 0 0 0 0 1 0 0 0	ACGTCTATG.TGCCGACTA	119.048	POU5F1-chr6-31164653-G-A-missense:variant|POU5F1-chr6-31164643-A-T-synonymous:variant|POU5F1-chr6-31164642-CA-C-frameshift:variant|POU5F1-chr6-31164637-G-A-synonymous:variant|POU5F1-chr6-31164635-A-G-missense:variant|POU5F1-chr6-31164632-G-A-missense:variant|POU5F1-chr6-31164628-A-G-synonymous:variant|POU5F1-chr6-31164575-C-T-3:prime:UTR:variant|POU5F1-chr6-31164566-TC-T-3:prime:UTR:variant|POU5F…
[truncated: 4,419 more rows]

## Sheet: Fig3_S8_c
SDR_genoInf	Experiment	Fraction
chr6-31164516-C-T	bulk_AD	0.31996
chr6-31164516-C-T	SDR_frac	0.101974
chr6-31164523-A-G	bulk_AD	0.786927
chr6-31164523-A-G	SDR_frac	0.328383
chr6-31164529-G-C	bulk_AD	0
chr6-31164529-G-C	SDR_frac	0.0211918
chr6-31164544-T-G	bulk_AD	0.427645
chr6-31164544-T-G	SDR_frac	0.0566926
chr6-31164545-T-C	bulk_AD	0.861392
[truncated: 19 more rows]
