# Supplementary material for: Functional phenotyping of genomic variants using joint multiomic single-cell DNA–RNA sequencing
Source: Nat Methods. 2025 Sep 1;22(10):2032–41. doi: 10.1038/s41592-025-02805-0 (PMC12510883; doi:10.1038/s41592-025-02805-0)
Supplement: Supplementary file 16 — Source data for all tables. [file 41592_2025_2805_MOESM16_ESM.xlsx]

## Sheet: Fig4_S9_a
cell_merge	predicted.State	predicted.State.score	sample
AACAACTGG.AGGTCCGTC_1	LZ	0.784042	FL1
AACAATGCA.CAACTAATC_1	LZ	0.4483	FL1
AACAATGCA.CTCGCTACG_1	LZ	0.574896	FL1
AACACACTC.CGCGTGAGA_1	LZ	0.443432	FL1
AACAGATCG.TCTGAGATA_1	Plasma	0.390331	FL1
AACAGCAGT.CCGATACCG_1	LZ	0.492296	FL1
AACAGCAGT.GTAGCCTTG_1	LZ	0.905618	FL1
AACCATGGT.ACGATGACC_1	LZ	0.865681	FL1
AACCGTGAG.TCTTGGTAG_1	LZ	0.471702	FL1
AACGAGGTG.GATCTAGAG_1	LZ	0.68583	FL1
AACGAGGTG.GCGGTAGTC_1	LZ	0.663651	FL1
AACGATGAC.GCAACACCT_1	LZ	0.422144	FL1
AACGCATTG.ACAGAGATG_1	DZ	1	FL1
AACGCATTG.CAACGATCG_1	DZ	0.938161	FL1
AACGCATTG.CTATTAAGG_1	LZ	0.505292	FL1
AACGCCTAC.TAGCTAAGA_1	Naïve	0.578187	FL1
AACGCTCAA.AATTAGAGG_1	Plasma	0.606715	FL1
AACGCTCAA.ACCGCTGTG_1	LZ	0.740277	FL1
AACGCTCAA.CACTTCCTT_1	LZ	0.942699	FL1
AACGCTCAA.CTATTAAGG_1	LZ	0.554525	FL1
AACGGAGAT.AATGTGCGT_1	LZ	0.973181	FL1
AACGGAGAT.GGAGATGAG_1	LZ	0.790365	FL1
AACGGAGAT.TATCACCTG_1	Naïve	0.327666	FL1
AACGGTAGC.AACTTGTCG_1	LZ	0.459526	FL1
AACGGTAGC.ACCGGTTAC_1	LZ	0.725367	FL1
AACGGTAGC.TTGAGCTCT_1	Plasma	0.641141	FL1
AACGTCGAG.GCGCTCTAT_1	Plasma	0.752843	FL1
AACGTCGAG.GTGACTCTC_1	LZ	0.462867	FL1
AACGTCGAG.TCGGTATCA_1	LZ	0.891698	FL1
AACGTTCTT.GACGTTCAG_1	LZ	0.832847	FL1
AACTAACTG.GAATTGTTG_1	Mem IgG	0.715945	FL1
AACTAACTG.TTATCGCAC_1	LZ	0.87503	FL1
AACTCCATG.AGAGGTGAA_1	LZ	0.649367	FL1
AACTCCATG.CTTCTATGA_1	Plasma	0.65285	FL1
AACTCCATG.TTACGGACC_1	LZ	0.67316	FL1
AACTGCGAC.AGTCAGTTG_1	LZ	0.781192	FL1
AACTGCGAC.TTCCGAGCG_1	LZ	0.925706	FL1
AACTTAGCT.CGTGAGACT_1	LZ	0.964897	FL1
AACTTAGCT.GAATTCAGT_1	LZ	0.97069	FL1
AACTTAGCT.GCTCAATGA_1	LZ	0.834411	FL1
AACTTCTGC.GCGACACAG_1	Mem IgG	0.455658	FL1
AACTTGTCG.ATCTACATC_1	DZ	0.980208	FL1
AACTTGTCG.GCTTAGAAC_1	LZ	0.780501	FL1
AACTTGTCG.TAGGAGGAT_1	LZ	0.968292	FL1
AACTTGTCG.TATGGTTGG_1	LZ	0.708974	FL1
AAGACGAAG.ATAGACCGA_1	LZ	0.894354	FL1
AAGACGAAG.CTCTTCAGC_1	LZ	0.357029	FL1
AAGACGAAG.GGAACTGCT_1	LZ	0.753501	FL1
AAGACGAAG.TAGATCTGT_1	LZ	0.550106	FL1
AAGACTGGT.AGGAATTGG_1	LZ	0.901498	FL1
AAGACTGGT.GTAATCAGC_1	LZ	0.895543	FL1
AAGAGAACT.ATAGCACGG_1	Plasma	0.487462	FL1
AAGAGAACT.TTATTCGAC_1	LZ	0.437964	FL1
AAGAGAGAG.GTGGATAAG_1	DZ	1	FL1
AAGCAACTA.CGTGTGTGG_1	LZ	0.777872	FL1
AAGCAACTA.GCTGAGCAG_1	LZ	0.898161	FL1
AAGCAACTA.TTCTGGTGC_1	LZ	0.913531	FL1
AAGCAACTA.TTGCGAACA_1	Plasma	0.475798	FL1
AAGCAATCG.CTCGACTGC_1	LZ	0.802727	FL1
AAGCAATCG.TCACATACT_1	LZ	0.932144	FL1
AAGCACAAC.GCCGAACCA_1	LZ	0.807464	FL1
AAGCAGCAT.ACATGACTA_1	Mem IgG	0.905379	FL1
AAGCATTGC.ACTAACCGA_1	DZ	1	FL1
AAGCATTGC.GTGACGTAA_1	Naïve	0.40748	FL1
AAGCATTGC.TGAGCAGAT_1	LZ	0.956257	FL1
AAGCCAAGT.ACGACATCT_1	LZ	0.58875	FL1
AAGCCAAGT.TAGCCAGTG_1	DZ	1	FL1
AAGCCACAC.GTCTCCAGG_1	LZ	0.978766	FL1
AAGCTTGCA.GTCTTCATA_1	LZ	0.827655	FL1
AAGGAACAG.CCTAGTCTC_1	LZ	0.884021	FL1
AAGGAACAG.CGACCTAGC_1	LZ	0.673537	FL1
AAGGAACAG.TCCACCGGT_1	LZ	0.893082	FL1
AAGGAAGTC.CTAGAGGTA_1	LZ	0.706099	FL1
AAGGAAGTC.TCGATTCAG_1	Plasma	0.685055	FL1
AAGGAAGTC.TGCCGCTAC_1	DZ	0.837671	FL1
AAGGATACG.AGAAGTCCT_1	Plasma	0.384306	FL1
AAGGATCGT.AGTAATGGT_1	Mem IgG	0.347986	FL1
AAGGATCGT.CCTCGACCT_1	LZ	0.848804	FL1
AAGGATCGT.GACTAGCAT_1	LZ	0.926782	FL1
AAGGTCTGA.ACCGATCGA_1	Mem IgG	0.514213	FL1
AAGGTCTGA.GGACGAGCA_1	LZ	0.8673	FL1
AAGGTGCTG.CTCCGCATT_1	LZ	0.918025	FL1
AAGGTGCTG.TACAAGAGG_1	DZ	0.95593	FL1
AAGTACAGA.AAGCAATCG_1	Mem IgG	0.872426	FL1
AAGTACAGA.GAACCAGTT_1	DZ	0.730198	FL1
AAGTACAGA.GGATACCTA_1	Mem IgG	0.885833	FL1
AAGTACAGA.GTCAGACCG_1	Mem IgM	0.506171	FL1
AAGTACAGA.TCTGCGCTG_1	LZ	0.929472	FL1
AAGTAGGAC.AATACCTTG_1	LZ	0.56046	FL1
AAGTAGGAC.GACAATGTT_1	DZ	1	FL1
AAGTAGGAC.GCTATGTAA_1	Plasma	0.644837	FL1
AAGTAGGAC.TCATCTGTC_1	LZ	0.580412	FL1
AAGTCATGA.AATACGTCT_1	LZ	0.681586	FL1
AAGTCATGA.GTGAATGCC_1	LZ	0.700526	FL1
AAGTTCTCT.GGACTCCTT_1	DZ	0.968543	FL1
AAGTTCTCT.GGAGATGAG_1	Mem IgG	0.462774	FL1
AAGTTGCCA.AATGCCTCA_1	Plasma	0.544488	FL1
AATAACTCC.GGACTCCTT_1	LZ	0.823141	FL1
AATAACTCC.TAACACATC_1	Mem IgG	0.530927	FL1
AATACCTTG.CTTAACAGC_1	LZ	0.867486	FL1
AATACCTTG.TCAAGGTCG_1	Mem IgM	0.62261	FL1
AATACTCCG.GCTAGCTCC_1	LZ	0.66942	FL1
AATACTCCG.TTCCTAAGG_1	Plasma	0.583025	FL1
AATAGACGC.ATATGTCCA_1	LZ	0.416713	FL1
AATATCAGC.ATCCAATGA_1	LZ	0.67221	FL1
AATATCAGC.TCCGATCTG_1	LZ	0.872981	FL1
AATATCGCT.ATCACCGCA_1	LZ	0.792631	FL1
AATATCGCT.GCCTTAGAG_1	Mem IgG	0.456073	FL1
AATCAGGAG.ACACAGAAC_1	LZ	0.727331	FL1
AATCAGGAG.CATTATGTC_1	LZ	0.882644	FL1
AATCAGGAG.GACTTGATT_1	DZ	0.981127	FL1
AATCCGCTG.AGTGAACGG_1	DZ	0.894533	FL1
AATCCGCTG.GCTGACAGA_1	LZ	0.838227	FL1
AATCCGCTG.GTATGTATC_1	Mem IgG	0.729936	FL1
AATCCTCGT.CAATCATAC_1	DZ	0.944142	FL1
AATCCTCGT.CTTATCTCA_1	LZ	0.436102	FL1
AATCCTCGT.GCGTGAGCT_1	LZ	0.774945	FL1
AATCCTCGT.GTCCTTCAT_1	Plasma	0.679261	FL1
AATCGCCAT.CCATCACGA_1	LZ	0.831737	FL1
AATCGTGTT.ATACGAGGT_1	Plasma	0.676884	FL1
AATCGTGTT.CCAGTCTCA_1	LZ	0.40884	FL1
AATCGTGTT.TGCTATGAA_1	LZ	0.809723	FL1
AATCTCCTA.ACAGTATTG_1	LZ	0.688795	FL1
AATCTCCTA.GTACGAACG_1	Naïve	0.575048	FL1
AATCTGACC.ACCGTCACG_1	Naïve	0.394953	FL1
AATCTGACC.GATGCGGTT_1	LZ	0.686319	FL1
AATCTGACC.TGCTCACAC_1	LZ	0.953973	FL1
AATGAGTCG.ACCGAGTAG_1	LZ	0.989934	FL1
AATGAGTCG.ATATAGCGT_1	LZ	0.96258	FL1
AATGAGTCG.TGCGTCTTA_1	LZ	0.996142	FL1
AATGCACTT.CAATACCAC_1	LZ	0.847821	FL1
AATGCACTT.TTGTATCAC_1	LZ	0.540257	FL1
AATGCAGCG.GATAGTTCT_1	LZ	0.858349	FL1
AATGCAGCG.TATAATCGC_1	LZ	0.428882	FL1
AATGCCTCA.AAGCCAAGT_1	LZ	0.85875	FL1
AATGCCTCA.ACATCGTCC_1	LZ	0.840704	FL1
AATGCCTCA.GTGCTCTTG_1	LZ	0.94449	FL1
AATGCCTCA.TAAGGTCCG_1	Naïve	0.495438	FL1
AATGCGTGC.CGCAACCTC_1	Plasma	0.856117	FL1
AATGCGTGC.TAGAGCGTC_1	LZ	0.625484	FL1
AATGCTGAT.ACCGGTTAC_1	Mem IgG	0.904136	FL1
AATGCTGAT.ATGCTTCAG_1	LZ	0.880983	FL1
AATGCTGAT.CCAATATAC_1	LZ	0.965971	FL1
AATGTGCGT.AGTTGAGCG_1	LZ	0.811498	FL1
AATGTGCGT.ATCATGTTC_1	Naïve	0.629658	FL1
AATGTGCGT.ATCTCGTGA_1	DZ	0.765099	FL1
AATGTGCGT.TATCCTCAG_1	Plasma	0.790082	FL1
AATGTGCGT.TGTGCCATG_1	LZ	0.903572	FL1
AATTCGGAA.CATAGTATG_1	LZ	0.765688	FL1
AATTGGATC.CTCTAGTAA_1	DZ	1	FL1
AATTGGATC.GTGTTGGAA_1	LZ	0.770553	FL1
ACAACCGGA.AGTCGCGAC_1	LZ	0.714423	FL1
ACAACGAGC.ACGACGATT_1	LZ	0.904672	FL1
ACAAGGTAC.GGTAGTGTT_1	Mem IgG	0.505274	FL1
ACAAGGTAC.TACCATGTA_1	DZ	0.979396	FL1
ACAAGTACA.AGGAGGTGA_1	Naïve	0.405182	FL1
ACAAGTACA.GGAAGTATG_1	LZ	0.645892	FL1
ACAAGTACA.GTGGTTACC_1	LZ	0.625871	FL1
ACAAGTACA.TACGAGTGA_1	DZ	0.979764	FL1
ACAATAGGT.ACGTGAATC_1	Plasma	0.368245	FL1
ACAATAGGT.CCGTAGTTG_1	Plasma	0.596945	FL1
ACAATTCGG.TGAGCTAGA_1	DZ	1	FL1
ACACACGTC.CACCTCGGA_1	LZ	0.604919	FL1
ACACACGTC.CAGCTTCGA_1	LZ	0.802362	FL1
ACACACGTC.GGTAAGGAT_1	LZ	0.950481	FL1
ACACAGAAC.CCAACGGAA_1	DZ	0.983531	FL1
ACACGTTGC.AGCCTCTAG_1	LZ	0.645779	FL1
ACACTAACG.GGTGAGTTC_1	LZ	0.666689	FL1
ACACTAACG.TAGCACACG_1	LZ	0.85351	FL1
ACACTGTGA.ATTGCGCTA_1	LZ	0.397333	FL1
ACACTGTGA.TGAGGTCTC_1	Plasma	0.700155	FL1
ACAGAAGAG.GATATGGAC_1	LZ	0.7081	FL1
ACAGAAGAG.GCGCTTCTC_1	LZ	0.56569	FL1
ACAGAAGAG.GTTAGATTG_1	LZ	0.786956	FL1
ACAGAAGAG.TCACAGGTA_1	DZ	1	FL1
ACAGAAGAG.TCACCGAGG_1	LZ	0.815378	FL1
ACAGCATCA.CACCTAGCG_1	Mem IgG	0.645918	FL1
ACAGCATCA.CGGAACGAG_1	DZ	0.876009	FL1
ACAGCATCA.GAACCAGTT_1	LZ	0.942145	FL1
ACAGCATCA.GTCTACCAA_1	Naïve	0.463758	FL1
ACAGCGGTC.GCCATTAAG_1	LZ	0.927688	FL1
ACAGCGTAT.GATGTTACA_1	LZ	0.827007	FL1
ACAGGAACT.GATAACGTC_1	Mem IgM	0.594095	FL1
ACAGGAACT.TCACAGGTA_1	LZ	0.639657	FL1
ACAGGTATC.CAGGAGCCT_1	LZ	0.846047	FL1
ACAGGTATC.TCCTTAGGT_1	LZ	0.75167	FL1
ACAGTATTG.CTGCGTCAC_1	LZ	0.945425	FL1
ACATCGTCC.AGCTATATG_1	DZ	0.980868	FL1
ACATCGTCC.CCAACGGAA_1	LZ	0.780061	FL1
ACATCGTCC.CCATAGCCA_1	Mem IgM	0.403499	FL1
ACATCGTCC.GTAGAGAGC_1	Mem IgG	0.771398	FL1
ACATGACTA.ATGTCCTCC_1	DZ	0.942914	FL1
ACATGGATT.ACCGACGGT_1	LZ	0.385319	FL1
ACATGGATT.CGACGTGAT_1	LZ	0.833561	FL1
ACATGGATT.CTTGCGACC_1	LZ	0.876543	FL1
ACATGGATT.TGTCAACCT_1	DZ	1	FL1
ACATTCCAC.GGTCGGTCT_1	LZ	0.910057	FL1
ACCACTAGG.CACTTCCTT_1	LZ	0.950972	FL1
ACCACTAGG.CGACCTAGC_1	LZ	0.33926	FL1
ACCATACTT.ATCATAGAC_1	LZ	0.483874	FL1
ACCATACTT.GATTATGCG_1	DZ	1	FL1
ACCATGTCT.ACTTCTAAC_1	LZ	0.445024	FL1
ACCATTCAC.AGAGGACGT_1	LZ	0.766002	FL1
ACCATTCAC.TAACACGAG_1	DZ	0.929372	FL1
ACCATTCAC.TCACGCGAC_1	LZ	0.825463	FL1
ACCGACGGT.CTGACGATG_1	DZ	1	FL1
ACCGACGGT.GGTCCTAAG_1	Mem IgG	0.456242	FL1
ACCGACGGT.TTCCATACC_1	LZ	0.482527	FL1
ACCGAGACA.ACCGTACGC_1	LZ	0.513155	FL1
ACCGAGACA.AGTAATCAG_1	LZ	0.865831	FL1
ACCGAGACA.GCTTCTGAA_1	LZ	0.986634	FL1
ACCGAGTAG.ATCTCGAAC_1	LZ	0.743053	FL1
ACCGAGTAG.CGGATTCTC_1	LZ	0.550089	FL1
ACCGAGTAG.CTATCTTGA_1	DZ	0.922598	FL1
ACCGATCGA.CTGATGCAC_1	LZ	0.702554	FL1
ACCGATCGA.GTAGGACGC_1	Mem IgG	0.706457	FL1
ACCGATCGA.TAGTCAGAC_1	LZ	0.374446	FL1
ACCGCTGTG.TCAAGGTCG_1	Naïve	0.778124	FL1
ACCGGAGTA.ACGCTAGTG_1	LZ	0.95479	FL1
ACCGGAGTA.GTGCTCGGA_1	Mem IgG	0.787851	FL1
ACCGGTTAC.CTAGGTACT_1	Plasma	0.24686	FL1
ACCGGTTAC.GCATTGATC_1	LZ	0.514259	FL1
ACCGGTTAC.GGTTAACAG_1	Naïve	0.531024	FL1
ACCGGTTAC.GTGGATAAG_1	LZ	0.554446	FL1
ACCGGTTAC.TCGGTATCA_1	LZ	0.731981	FL1
ACCGTCACG.AGCATTCCA_1	LZ	0.507472	FL1
ACCGTCACG.CGTGAGACT_1	LZ	0.908698	FL1
ACCGTCCTA.ATGGAGAGT_1	LZ	0.911108	FL1
ACCGTCCTA.GCTGGTAAC_1	Naïve	0.711009	FL1
ACCTAGTTA.AGTCGTCCG_1	Mem IgG	0.584733	FL1
ACCTAGTTA.GCGAACTCG_1	LZ	0.35881	FL1
ACCTAGTTA.GCGATGGTG_1	LZ	0.750373	FL1
ACCTAGTTA.GTCGTTAGA_1	LZ	0.425469	FL1
ACCTCCTAG.CCGCAGCTA_1	LZ	0.532113	FL1
ACCTGCAGA.ATAGTCTCC_1	Plasma	0.526911	FL1
ACCTGCAGA.GGATAGTCA_1	Mem IgG	0.927398	FL1
ACCTGTACC.AGACGGAGG_1	LZ	0.790408	FL1
ACCTGTACC.CAACTAATC_1	LZ	0.847532	FL1
ACCTGTACC.CAGCTTACC_1	DZ	0.689852	FL1
ACCTTGAAG.CGCATAACT_1	LZ	0.958354	FL1
ACCTTGAAG.GGATAGTCA_1	DZ	0.924258	FL1
ACGACAGTC.ACACATCTG_1	LZ	0.911891	FL1
ACGACATCT.CAGCTGGAG_1	Plasma	0.809307	FL1
ACGACGATT.ATTAGCCAC_1	Naïve	0.667475	FL1
ACGACGATT.CAATACCAC_1	LZ	0.827716	FL1
ACGACGATT.GAGATACAC_1	LZ	0.587798	FL1
ACGACGATT.GTAACAGTC_1	Mem IgG	0.605984	FL1
ACGAGAGCA.CCATATGCC_1	LZ	0.735637	FL1
ACGAGCTTC.AGCGCATGA_1	LZ	0.795649	FL1
ACGAGCTTC.ATATAGCGT_1	Mem IgM	0.331342	FL1
ACGAGCTTC.CGTGACCAG_1	Plasma	0.277687	FL1
ACGATGACC.GCATGTAAG_1	LZ	0.738551	FL1
ACGATGACC.TACGAACTC_1	Naïve	0.362077	FL1
ACGATGACC.TCCTGAGAC_1	DZ	0.884731	FL1
ACGATGACC.TGAGGTCTC_1	LZ	0.584042	FL1
ACGATGGAA.ATTCCGTAC_1	LZ	0.826639	FL1
ACGATGGAA.CGAAGAGGT_1	LZ	0.821355	FL1
ACGCAAGAT.GAGAATCAG_1	Naïve	0.23372	FL1
ACGCAAGAT.TGCGACGTT_1	LZ	0.906202	FL1
ACGCACACT.ATAATCGAG_1	DZ	0.506634	FL1
ACGCACACT.TCTAGTGAC_1	LZ	0.953835	FL1
ACGCGTGAC.ACGTAGTAT_1	LZ	0.78819	FL1
ACGCGTGAC.TTAGGAAGG_1	Naïve	0.580585	FL1
ACGCTAGTG.ATAGTGGTT_1	LZ	0.794736	FL1
ACGCTAGTG.CGTCAGCAC_1	LZ	0.565425	FL1
ACGCTAGTG.GTGCTCGGA_1	DZ	0.928195	FL1
ACGCTAGTG.TAACGTGTC_1	LZ	0.942115	FL1
ACGCTATGT.CTCCTATCT_1	Mem IgG	0.797559	FL1
ACGCTATGT.TTCACCTTG_1	Plasma	0.311544	FL1
ACGCTCTTA.AGGAGCAAT_1	LZ	0.914377	FL1
ACGGACCAT.CACCTACGC_1	LZ	0.465877	FL1
ACGGTGCCT.AGTTGCCTT_1	Mem IgM	0.310415	FL1
ACGGTGCCT.CACCTACGC_1	Naïve	0.476329	FL1
ACGGTGCCT.CCACTACCA_1	LZ	0.927118	FL1
ACGGTGTAC.TGATGACAG_1	LZ	0.59589	FL1
ACGTACTGC.ATTCACCTC_1	Mem IgM	0.359768	FL1
ACGTCGCTC.ACAAGTACA_1	DZ	0.84363	FL1
ACGTCGCTC.AGCTATATG_1	DZ	0.963281	FL1
ACGTCGCTC.ATCGGTGGT_1	LZ	0.390007	FL1
ACGTCGCTC.CAAGTCGAA_1	DZ	1	FL1
ACGTCTATG.ACCAGCGTT_1	LZ	0.751545	FL1
ACGTCTATG.AGAATCAGA_1	Mem IgG	0.614252	FL1
ACGTCTATG.ATCGGTGGT_1	Plasma	0.522717	FL1
ACGTGAATC.ACCTAGTTA_1	LZ	0.614247	FL1
ACGTGAATC.CCAATGCCT_1	LZ	0.794427	FL1
ACGTGCTCG.AACTTGTCG_1	Naïve	0.381657	FL1
ACGTGCTCG.TGTGTCTAC_1	Mem IgM	0.435248	FL1
ACGTGTAGT.TAGGAGCTA_1	LZ	0.900514	FL1
ACGTTCAAT.ATACTTGCT_1	LZ	0.830108	FL1
ACGTTCAAT.CCATTACAG_1	DZ	0.512331	FL1
ACTAACCGA.ACAAGAATG_1	LZ	0.796525	FL1
ACTAACCGA.TGATTCACC_1	LZ	0.964733	FL1
ACTAAGTTC.CCTCGGTCA_1	LZ	0.634497	FL1
ACTACCATC.CTCCGCATT_1	LZ	0.749147	FL1
ACTACTCAT.CACCTCAAC_1	Mem IgG	0.625293	FL1
ACTACTCAT.GAATAAGAG_1	LZ	0.585599	FL1
ACTATCCTG.TAGACCGCA_1	LZ	0.865313	FL1
ACTATTGTC.CGGTTCTAT_1	DZ	0.705909	FL1
ACTATTGTC.TATGTACCT_1	Mem IgG	0.365677	FL1
ACTCACGAA.AACAACCTA_1	DZ	0.972477	FL1
ACTCACGAA.AGTCGATCA_1	LZ	0.78149	FL1
ACTCCAACT.AACTAACTG_1	Naïve	0.548686	FL1
ACTCCAACT.AGAATCAGA_1	LZ	0.757003	FL1
ACTCCAACT.CCTGTTAGC_1	LZ	0.584254	FL1
ACTCCAACT.CTCGCAAGA_1	Mem IgM	0.404164	FL1
ACTCCAACT.TGATGGACA_1	LZ	0.852353	FL1
ACTCCTGAG.GCATACTCC_1	LZ	0.438545	FL1
ACTCGCTGT.AGACCACGC_1	LZ	0.958207	FL1
ACTCGTAGG.CCGCAGAAT_1	Mem IgG	0.702946	FL1
ACTCGTCTA.GCTTCACTC_1	LZ	0.706321	FL1
ACTCGTCTA.GTATCCTGC_1	LZ	0.943886	FL1
ACTCGTCTA.GTCAAGATC_1	LZ	0.328529	FL1
ACTCTAGGA.CATACGCAG_1	LZ	0.389714	FL1
ACTCTCACA.ATCCAATGA_1	LZ	0.82156	FL1
ACTCTCACA.CAGTTGAGT_1	Mem IgG	0.458461	FL1
ACTCTCACA.CCAACGGAA_1	LZ	0.761508	FL1
ACTCTGCTC.CAGTACATC_1	LZ	0.646587	FL1
ACTCTGCTC.GAACCAGTT_1	LZ	0.528333	FL1
ACTCTGCTC.GCTCAGCCA_1	DZ	0.98118	FL1
ACTCTGCTC.TGTTAAGCC_1	LZ	0.896759	FL1
ACTGACTAC.AAGCATTGC_1	DZ	0.973043	FL1
ACTGACTAC.ACGCTATGT_1	DZ	0.940294	FL1
ACTGACTAC.CCTCCTTGT_1	LZ	0.924188	FL1
ACTGACTAC.GCCTGGAAT_1	LZ	0.348362	FL1
ACTGACTAC.TAGCACACG_1	Mem IgM	0.410732	FL1
ACTGCTAGT.GAATTCAGT_1	LZ	0.784442	FL1
ACTGCTAGT.TATAGTGCG_1	Mem IgM	0.356258	FL1
ACTGGTCAG.TAGTACGTA_1	LZ	0.353785	FL1
ACTGGTCAG.TCGTCATTC_1	LZ	0.578547	FL1
ACTGGTGCT.ACCTCCTAG_1	DZ	0.876724	FL1
ACTGTAATC.CACCTAGCG_1	LZ	0.607689	FL1
ACTGTGTCA.CCTGACCTC_1	LZ	0.682797	FL1
ACTGTGTCA.CTCATTAGT_1	DZ	0.678024	FL1
ACTGTGTCA.GTTATCGAT_1	DZ	0.975732	FL1
ACTTAGCTT.AGAAGAGTC_1	DZ	0.918871	FL1
ACTTAGCTT.ATCAAGAGA_1	LZ	0.819101	FL1
ACTTAGCTT.CGAGCTTAC_1	LZ	0.916143	FL1
ACTTAGCTT.GATTGGAAG_1	Mem IgG	0.33316	FL1
ACTTAGCTT.GCCTGCATC_1	LZ	0.923836	FL1
ACTTCAGTA.ATATCAGCC_1	DZ	1	FL1
ACTTCAGTA.CGGTGTTAC_1	Mem IgM	0.354973	FL1
ACTTCGCAG.ACGACAGTC_1	LZ	0.776885	FL1
ACTTCGCAG.CAATACCAC_1	DZ	0.897415	FL1
ACTTCGCAG.TCCGTATAC_1	LZ	0.848207	FL1
ACTTCTAAC.ATACCGAAG_1	DZ	0.64741	FL1
ACTTCTAAC.GAACTATGG_1	DZ	0.896269	FL1
ACTTCTAAC.TCGTACCTT_1	LZ	0.676621	FL1
ACTTCTTGG.GTTATCGAT_1	Mem IgG	0.420121	FL1
ACTTGATCT.ACGGACCAT_1	LZ	0.981368	FL1
ACTTGATCT.GTTGATGCA_1	LZ	0.616813	FL1
AGAAGAGTC.CCAAGCGAG_1	Naïve	0.504259	FL1
AGAAGAGTC.GAGATTCCT_1	LZ	0.528681	FL1
AGAAGCTGC.TCGCTGATT_1	LZ	0.890407	FL1
AGAAGTAAC.AATTGGATC_1	LZ	0.668007	FL1
AGAAGTCCT.TCGCCAAGC_1	LZ	0.954466	FL1
AGAATCAGA.AGTTCAACC_1	DZ	0.930366	FL1
AGAATCAGA.GCTACAATG_1	Plasma	0.381789	FL1
AGACATCCA.AACGAGAAT_1	LZ	0.650839	FL1
AGACATCCA.CTCTAGTAA_1	LZ	0.787233	FL1
AGACATCCA.GTATGCCTT_1	DZ	1	FL1
AGACCACGC.AGTGTGCAC_1	LZ	0.959641	FL1
AGACCAGCT.CCGGTTCTA_1	LZ	0.465421	FL1
AGACCAGCT.GTAGCCTTG_1	LZ	0.95724	FL1
AGACGCCTG.GATCGATAC_1	DZ	1	FL1
AGACGCCTG.GCTCAGCCA_1	LZ	0.808638	FL1
AGACGCCTG.TACCATGTA_1	LZ	0.728996	FL1
AGACGCTAT.GTCGTTAGA_1	LZ	0.85524	FL1
AGACGGAGG.GAAGGATCA_1	DZ	1	FL1
AGACGGAGG.GCGACAACC_1	DZ	1	FL1
AGACGGAGG.TGCGCACTG_1	DZ	1	FL1
AGACTAGTA.AACTCCATG_1	LZ	0.840761	FL1
AGACTAGTA.CTACGTTGG_1	LZ	0.732299	FL1
AGACTTCGT.CAGTCTAAC_1	DZ	0.869835	FL1
AGAGAGTGG.CCACGGATC_1	LZ	0.460273	FL1
AGAGCCGCA.GCATACTCC_1	LZ	0.912034	FL1
AGAGCGCGA.ATATAGCGT_1	LZ	0.914808	FL1
AGAGCGCGA.CGCATAACT_1	LZ	0.51444	FL1
AGAGCGCGA.GCGCATTAC_1	LZ	0.869918	FL1
AGAGCGCGA.TTGGTAACT_1	DZ	0.515157	FL1
AGAGCGGAG.TAGGTCAAC_1	Mem IgG	0.456962	FL1
AGAGCGGAG.TGTGGTCCT_1	LZ	0.64851	FL1
AGAGGACGT.AGTGTGCAC_1	Mem IgG	0.596453	FL1
AGAGGACGT.TGATACCGT_1	LZ	0.481433	FL1
AGAGGTGAA.AGTCGCCGA_1	Plasma	0.398625	FL1
AGATACGTT.TCAGTGCAA_1	LZ	0.886806	FL1
AGATACGTT.TGTATGTAG_1	LZ	0.764994	FL1
AGATATGGA.CACACTGCC_1	LZ	0.414079	FL1
AGATATGGA.CGCGAGTGT_1	DZ	0.911774	FL1
AGATCGAGT.ATGGAGGAA_1	LZ	0.858065	FL1
AGATCGAGT.GTGACGTAA_1	LZ	0.862554	FL1
AGATCGAGT.TTGCGAACA_1	Plasma	0.762981	FL1
AGATCTGAC.TGCCGCTAC_1	LZ	0.721937	FL1
AGATGAAGA.ATGCCTTCA_1	LZ	0.775473	FL1
AGATGAAGA.CACCAAGAT_1	LZ	0.63577	FL1
AGATGAAGA.CAGTCTAAC_1	DZ	0.980688	FL1
AGATGAAGA.CTCTAAGAG_1	DZ	0.961498	FL1
AGATGAAGA.GAGTCAAGG_1	Mem IgG	0.506379	FL1
AGATGAGAT.GTCGCAGGT_1	LZ	0.852437	FL1
AGATGTTGG.GCCTTGTGA_1	LZ	0.879206	FL1
AGATGTTGG.GTTCACTCC_1	LZ	0.764533	FL1
AGCAACATT.CATAGTATG_1	Mem IgG	0.734037	FL1
AGCAACATT.CTGTACGAC_1	LZ	0.842593	FL1
AGCAACATT.GTCTGAGCC_1	LZ	0.843292	FL1
AGCAACATT.TACATGCAC_1	Mem IgG	0.865436	FL1
AGCAAGTCC.GTCATTCTA_1	LZ	0.778385	FL1
AGCACACCT.AATACGTCT_1	DZ	0.974338	FL1
AGCACACCT.AGGAAGGTG_1	LZ	0.49159	FL1
AGCACACCT.CATCTCGAT_1	Mem IgG	0.375661	FL1
AGCACCGTG.AGATGTTGG_1	LZ	0.524678	FL1
AGCACCGTG.GGATAATAC_1	LZ	0.565877	FL1
AGCACCGTG.TTAGGAAGG_1	Plasma	0.654967	FL1
AGCAGACAA.CTGTGGTGG_1	Plasma	0.686589	FL1
AGCATATGG.AACGAGGTG_1	LZ	0.431736	FL1
AGCATATGG.AAGTACAGA_1	LZ	0.73096	FL1
AGCATATGG.AATACCTTG_1	LZ	0.852129	FL1
AGCATATGG.TCTATGACA_1	DZ	0.975112	FL1
AGCATTCCA.CACTTGGAT_1	LZ	0.846949	FL1
AGCATTCCA.CTGTTACCA_1	Naïve	0.365165	FL1
AGCATTCCA.TCAAGGTCG_1	LZ	0.872313	FL1
AGCATTCCA.TCTATGACA_1	DZ	0.4905	FL1
AGCATTGTT.CAGTGAGGA_1	LZ	0.716664	FL1
AGCCACTTC.AGCGGTCTA_1	LZ	0.763472	FL1
AGCCACTTC.CCGCAGCTA_1	Naïve	0.587149	FL1
AGCCACTTC.TCGTCCGAT_1	LZ	0.920789	FL1
AGCCGGATC.CGGTAGCTT_1	LZ	0.933681	FL1
AGCCGTTCT.CATTCCGAG_1	LZ	0.997753	FL1
AGCCGTTCT.CGGTTGCGA_1	Mem IgG	0.908163	FL1
AGCCGTTCT.TCGCCAAGC_1	Mem IgG	0.79288	FL1
AGCCTCGCA.AGGTCAGCA_1	LZ	0.482081	FL1
AGCCTCGCA.GTCAGTTGT_1	LZ	0.811713	FL1
AGCCTCTAG.CCTACTAGA_1	Mem IgG	0.696864	FL1
AGCGACACC.ACACCGCCA_1	LZ	0.552842	FL1
AGCGACACC.CAGCGACGT_1	LZ	0.618043	FL1
AGCGACACC.CCATAATCG_1	Plasma	0.469846	FL1
AGCGCATGA.CGAACAGAG_1	Naïve	0.316793	FL1
AGCGGAACA.AATGAGTCG_1	DZ	0.979623	FL1
AGCGGTAAG.CCTCTTGTA_1	Plasma	0.578886	FL1
AGCGGTAAG.TGCGACGTT_1	LZ	0.970338	FL1
AGCGGTCTA.AGTCCAGTG_1	Mem IgG	0.57953	FL1
AGCGGTCTA.CCGGTTCTA_1	LZ	0.440542	FL1
AGCGGTCTA.CTTATTGAG_1	LZ	0.610511	FL1
AGCGGTCTA.TACCTCCTC_1	LZ	0.600872	FL1
AGCGGTCTA.TTCATTCGC_1	LZ	0.611273	FL1
AGCGTAGAA.TCTACAGTT_1	Mem IgM	0.427886	FL1
AGCGTCGTC.CGTGAGACT_1	Mem IgG	0.657684	FL1
AGCTACTCA.GACCGGTAG_1	LZ	0.826942	FL1
AGCTCGTCT.CGATCCAGA_1	DZ	1	FL1
AGCTCTCCG.TTCCAGATT_1	Mem IgG	0.734265	FL1
AGCTTGGTG.CACGACTCA_1	DZ	0.588689	FL1
AGCTTGGTG.TACAAGAGG_1	LZ	0.705255	FL1
AGGAAGGTG.CTGGAGCGA_1	LZ	0.980985	FL1
AGGAAGGTG.GGTGAGTTC_1	LZ	0.773824	FL1
AGGAGCAAT.ACCTGCAGA_1	LZ	0.768942	FL1
AGGAGCAAT.CGTATTCCT_1	Naïve	0.458638	FL1
AGGAGCAAT.GCGTTCAGA_1	LZ	0.643003	FL1
AGGAGCAAT.TTCACTGGA_1	LZ	0.820609	FL1
AGGAGGTGA.CGTATCGAA_1	Plasma	0.664396	FL1
AGGAGGTGA.GATATATCC_1	Mem IgG	0.543664	FL1
AGGAGGTGA.TAGAGCCAG_1	LZ	0.70855	FL1
AGGATCTCA.CATATGTCG_1	LZ	0.96557	FL1
AGGATCTCA.TACCAGCCA_1	LZ	0.78822	FL1
AGGATGCGT.ACCTGCAGA_1	Naïve	0.543887	FL1
AGGATGCGT.ACCTGTACC_1	LZ	0.838971	FL1
AGGATGCGT.ATTAAGACC_1	LZ	0.544209	FL1
AGGATTACT.CACTTGGAT_1	DZ	0.689659	FL1
AGGATTACT.CCGCAGCTA_1	DZ	1	FL1
AGGATTGAG.AACGTCGAG_1	DZ	0.978952	FL1
AGGATTGAG.AGCATTCCA_1	LZ	0.398614	FL1
AGGATTGAG.AGCTATATG_1	LZ	0.501187	FL1
AGGATTGAG.CGTGTGTGG_1	DZ	0.631855	FL1
AGGATTGAG.TATGGTTGG_1	Mem IgG	0.332174	FL1
AGGTACCAA.TGTATGTAG_1	LZ	0.736179	FL1
AGGTATTCC.ACCTCCTAG_1	Mem IgG	0.668312	FL1
AGGTATTCC.ACGCTAGTG_1	LZ	0.921226	FL1
AGGTCACGT.CAGTCTAAC_1	DZ	0.844091	FL1
AGGTCACGT.TACAACACC_1	DZ	0.713147	FL1
AGGTCAGCA.CAGCTCTTC_1	Mem IgG	0.541352	FL1
AGGTCAGCA.TATAGTGCG_1	LZ	0.729729	FL1
AGGTCCGTC.CGCATCTAC_1	LZ	0.910077	FL1
AGGTCCGTC.GTCGTCGAC_1	LZ	0.877359	FL1
AGGTCCGTC.TTGAGCTCT_1	LZ	0.50429	FL1
AGGTGCGAG.ACCGTACGC_1	LZ	0.442053	FL1
AGGTGCGAG.AGTGATGCG_1	LZ	0.418391	FL1
AGGTGCGAG.TGTTACTGA_1	LZ	0.760424	FL1
AGGTGTACA.GAGATTCCT_1	LZ	0.545754	FL1
AGTAACGTA.ATTGATCAC_1	DZ	0.980207	FL1
AGTAACGTA.CGGAAGACG_1	Mem IgG	0.457678	FL1
AGTAACGTA.GATCGCGAA_1	LZ	0.617618	FL1
AGTAACGTA.TGATGACAG_1	DZ	0.957064	FL1
AGTAAGCCA.TGTGTAGAG_1	LZ	0.913184	FL1
AGTAATCAG.ACAGAGATG_1	LZ	0.850527	FL1
AGTAATCAG.GTTGCATGG_1	DZ	0.76676	FL1
AGTACGAAT.ACCTAGTTA_1	Plasma	0.701775	FL1
AGTACGAAT.CCTTCCTCA_1	Plasma	0.311065	FL1
AGTACGAAT.CGCACTGAA_1	LZ	0.879553	FL1
AGTACGAAT.GATCTGAAT_1	LZ	0.5763	FL1
AGTACTACA.GCGTGAGCT_1	LZ	0.879747	FL1
AGTACTCTC.ATCCAGCTG_1	Naïve	0.501104	FL1
AGTACTCTC.ATTATGCAG_1	Plasma	0.358192	FL1
AGTAGAGGA.ACAGGAACT_1	DZ	0.825386	FL1
AGTAGAGGA.CATCCACCG_1	Naïve	0.62939	FL1
AGTCAGTTG.AGCGACACC_1	Mem IgG	0.437568	FL1
AGTCAGTTG.GTATACAGA_1	LZ	0.860269	FL1
AGTCCAGTG.CATTATGTC_1	Mem IgG	0.507842	FL1
AGTCCAGTG.GAGGTCCTT_1	LZ	0.851386	FL1
AGTCCAGTG.TAGTGCACT_1	LZ	0.933196	FL1
AGTCCAGTG.TCCGTATAC_1	LZ	0.94652	FL1
AGTCGATCA.ATCACTTCC_1	LZ	0.812065	FL1
AGTCGATCA.TACATGCAC_1	LZ	0.493555	FL1
AGTCGCCGA.GCCGAACCA_1	Mem IgG	0.543506	FL1
AGTCGCCGA.GTGGATAAG_1	LZ	0.878353	FL1
AGTCGCGAC.CAATTGTCT_1	Mem IgG	0.442414	FL1
AGTCGCGAC.GAGTCCAAT_1	Plasma	0.353817	FL1
AGTCGTCCG.GCCTAACGG_1	DZ	0.67558	FL1
AGTCGTCCG.GTGTCCGTG_1	Plasma	0.818663	FL1
AGTCTAAGC.CCTGCTCCA_1	LZ	0.829467	FL1
AGTCTAAGC.CTGTGCTCA_1	LZ	0.530181	FL1
AGTCTGGAA.CCGAGTACT_1	LZ	0.668772	FL1
AGTGAACGG.AAGACGAAG_1	LZ	0.867975	FL1
AGTGAACGG.ACACCGCCA_1	LZ	0.486175	FL1
AGTGAACGG.AGCATTCCA_1	LZ	0.44056	FL1
AGTGAACGG.CGCACTGAA_1	LZ	0.765029	FL1
AGTGAACGG.GAGTTAACT_1	LZ	0.756009	FL1
AGTGAGAGA.TGGTGCCTG_1	DZ	0.92339	FL1
AGTGGAATG.TATGATGTG_1	LZ	0.522561	FL1
AGTGTCTCT.CAGATCATT_1	LZ	0.863721	FL1
AGTGTGCAC.ATGTCCTCC_1	LZ	0.628851	FL1
AGTGTGCAC.GCATGTGGT_1	LZ	0.799197	FL1
AGTGTTCTG.TACAAGAGG_1	LZ	0.262355	FL1
AGTGTTCTG.TCTATTAGG_1	Naïve	0.457888	FL1
AGTTACAAG.AAGCACAAC_1	LZ	0.546006	FL1
AGTTACAAG.ATGAGGTAT_1	LZ	0.88815	FL1
AGTTACAAG.GAACAACCA_1	Naïve	0.322198	FL1
AGTTAGGTC.ACTTCTAAC_1	LZ	0.84779	FL1
AGTTAGGTC.CATCAATAG_1	Plasma	0.369323	FL1
AGTTAGGTC.GAACCTTCA_1	LZ	0.939531	FL1
AGTTAGGTC.GCCTAACGG_1	Plasma	0.318855	FL1
AGTTATCGC.GAATCACAT_1	LZ	0.748269	FL1
AGTTCAACC.GGACTATTC_1	LZ	0.672687	FL1
AGTTCGATA.GACTCTCAC_1	LZ	0.96724	FL1
AGTTGAGCG.CCGGTTCTA_1	DZ	0.95566	FL1
AGTTGCCTT.ACGCACACT_1	LZ	0.828234	FL1
AGTTGCCTT.CTGGACTAA_1	LZ	0.50443	FL1
AGTTGCCTT.GGTAATCTA_1	LZ	0.676655	FL1
AGTTGTGTA.GCGACAACC_1	LZ	0.437056	FL1
ATAACGACA.ACGCTCTTA_1	LZ	0.893171	FL1
ATAACGACA.AGCCTCTAG_1	DZ	1	FL1
ATAACGACA.AGCTACTCA_1	LZ	0.948175	FL1
ATAACGACA.CTGATGCAC_1	LZ	0.643529	FL1
ATAACGACA.TCCAGCAGC_1	LZ	0.627441	FL1
ATAACGACA.TGCCAATGG_1	LZ	0.589839	FL1
ATAATCGAG.GACCGGTAG_1	LZ	0.816061	FL1
ATAATCGAG.TCGAATAGA_1	LZ	0.934667	FL1
ATAATGTGG.CACACTGCC_1	Mem IgM	0.276894	FL1
ATAATGTGG.CGCCATTAC_1	Mem IgG	0.80437	FL1
ATAATGTGG.TAAGTACAC_1	LZ	0.636172	FL1
ATACAACCG.TCCTGAGAC_1	LZ	0.717901	FL1
ATACCGAAG.GGAGCATCT_1	DZ	0.900563	FL1
ATACCGCTT.CACAACGCT_1	DZ	1	FL1
ATACGAGGT.AGAGGACGT_1	LZ	0.416923	FL1
ATACGAGGT.AGCCTCTAG_1	LZ	0.949083	FL1
ATACTTGCT.ATGAGCAGG_1	LZ	0.755846	FL1
ATACTTGCT.GAGATTCCT_1	LZ	0.898491	FL1
ATACTTGCT.GAGGTCACG_1	DZ	0.842966	FL1
ATACTTGCT.GGATTCGTC_1	Plasma	0.762752	FL1
ATAGACCGA.AGATGTTGG_1	Naïve	0.286058	FL1
ATAGACCGA.CATAATTGG_1	Plasma	0.417852	FL1
ATAGACCGA.CCTAGTTAG_1	LZ	0.825447	FL1
ATAGACCGA.GGATAATAC_1	LZ	0.870105	FL1
ATAGCACGG.GTAAGGTCC_1	LZ	0.911422	FL1
ATAGCACGG.GTCTCTTCA_1	Mem IgG	0.754924	FL1
ATAGCCTAA.AAGGTCTGA_1	DZ	0.522788	FL1
ATAGCCTAA.ATTCACCTC_1	DZ	0.888085	FL1
ATAGCCTAA.GAATCGAGA_1	LZ	0.5547	FL1
ATAGCCTAA.GTGAGGACG_1	LZ	0.671667	FL1
ATAGCCTAA.TGACCTATG_1	LZ	0.96716	FL1
ATAGTCAGT.CCAGCCAAT_1	LZ	0.631172	FL1
ATAGTCTCC.CCGTAGTTG_1	LZ	0.496282	FL1
ATAGTCTCC.TAGGAGCTA_1	Plasma	0.323275	FL1
ATAGTCTCC.TTCACCTTG_1	Mem IgG	0.587384	FL1
ATAGTGGTT.ATCAGAAGC_1	Mem IgG	0.4406	FL1
ATAGTGGTT.GTAATCAGC_1	LZ	0.709016	FL1
ATAGTGGTT.TCGCTGTAA_1	Plasma	0.662482	FL1
ATAGTGGTT.TTCCAGGAG_1	Plasma	0.579567	FL1
ATATAGCGT.GATAGTTCT_1	LZ	0.978109	FL1
ATATAGCGT.TGAAGACCA_1	LZ	0.960173	FL1
ATATAGCGT.TGCAGATGC_1	LZ	0.607697	FL1
ATATCAGCC.GTCAAGATC_1	DZ	0.977567	FL1
ATATCAGCC.GTCGTTGCG_1	LZ	0.877745	FL1
ATATCCGAT.CTGGTACAT_1	LZ	0.684962	FL1
ATATGCAGC.GGAGATGAG_1	LZ	0.425525	FL1
ATATGCAGC.TCATGCAGG_1	Mem IgG	0.385515	FL1
ATATGTCCA.TGAGATCAT_1	LZ	0.902863	FL1
ATATTCGCA.AATCCGCTG_1	LZ	0.777617	FL1
ATATTCGCA.GACGTGGTC_1	LZ	0.470021	FL1
ATCAAGAGA.GGTCCTGGT_1	DZ	0.60823	FL1
ATCAAGCAT.GCTGTTCGG_1	LZ	0.345584	FL1
ATCAAGCAT.TACCTCCTC_1	Mem IgM	0.319921	FL1
ATCAAGCAT.TTACAGTGT_1	LZ	0.73391	FL1
ATCACCGCA.CATCTCACG_1	DZ	0.948395	FL1
ATCACCGCA.CCTTGTTGC_1	Mem IgG	0.279742	FL1
ATCACCGCA.GCCACGAGT_1	LZ	0.564673	FL1
ATCACCGCA.GTAGCATAC_1	Plasma	0.340693	FL1
ATCACTTCC.TCGTGCCAC_1	LZ	0.450617	FL1
ATCACTTCC.TGTATCGTG_1	LZ	0.680804	FL1
ATCACTTCC.TGTGCTAAC_1	LZ	0.367994	FL1
ATCAGGATG.AAGACGAAG_1	LZ	0.868453	FL1
ATCAGGATG.AATCGCCAT_1	LZ	0.463737	FL1
ATCAGGATG.CATCCACCG_1	Naïve	0.46109	FL1
ATCAGGATG.GCCTGCATC_1	Plasma	0.501991	FL1
ATCAGGATG.GTCATTCTA_1	Naïve	0.364753	FL1
ATCAGTCGA.GTTGATGCA_1	LZ	0.521515	FL1
ATCATAGAC.GGAAGTATG_1	LZ	0.771414	FL1
ATCATGTTC.CCATATCTT_1	LZ	0.718959	FL1
ATCATGTTC.CTTAGAAGG_1	LZ	0.910009	FL1
ATCATTACG.CACACTGCC_1	LZ	0.831626	FL1
ATCATTACG.GGAGTTAGC_1	LZ	0.563854	FL1
ATCCAATGA.CAGCTAGTT_1	Mem IgG	0.447684	FL1
ATCCAATGA.GTAGCATAC_1	LZ	0.827722	FL1
ATCCAATGA.TGATACCGT_1	LZ	0.663986	FL1
ATCCACAGT.AGTTCAACC_1	LZ	0.747153	FL1
ATCCACAGT.CGTGTCCGA_1	Naïve	0.288929	FL1
ATCCAGCTG.AGGATCTCA_1	Plasma	0.477501	FL1
ATCCAGCTG.ATAGCCTAA_1	LZ	0.910842	FL1
ATCCAGCTG.GCCATTAAG_1	LZ	0.877359	FL1
ATCCTCCGA.ATGGATATC_1	LZ	0.806703	FL1
ATCCTCCGA.CACCAAGAT_1	LZ	0.982152	FL1
ATCCTCCGA.GCTCAATGA_1	LZ	0.774013	FL1
ATCCTCCGA.TGGTCGCTA_1	LZ	0.876351	FL1
ATCCTGCCT.AATGCTGAT_1	LZ	0.570207	FL1
ATCCTGCCT.CCTTGACGG_1	LZ	0.819247	FL1
ATCCTGCCT.TAGCACTAT_1	Plasma	0.794144	FL1
ATCCTGCCT.TGCGTCTTA_1	DZ	0.88468	FL1
ATCGAATCG.ACACATCTG_1	Plasma	0.4246	FL1
ATCGAATCG.TTGGACTTC_1	LZ	0.96142	FL1
ATCGATCCT.CAAGCGCAT_1	Plasma	0.565802	FL1
ATCGCCTCT.ATTCATGTG_1	LZ	0.659511	FL1
ATCGTAGTG.TTCCTTGAC_1	LZ	0.769009	FL1
ATCTACATC.TCCTCTAGT_1	LZ	0.662188	FL1
ATCTAGGTT.AATCTCCTA_1	Mem IgG	0.53391	FL1
ATCTAGGTT.ATACTTGCT_1	LZ	0.70253	FL1
ATCTAGGTT.CAGCCGCAA_1	LZ	0.701235	FL1
ATCTAGGTT.TACAAGAGG_1	LZ	0.9304	FL1
ATCTAGGTT.TCGCTGATT_1	LZ	0.821464	FL1
ATCTCGAAC.ACTCGTCTA_1	LZ	0.726707	FL1
ATCTCGAAC.GTTAATTCG_1	DZ	0.865077	FL1
ATCTCGAAC.TCCTCGTCG_1	LZ	0.940193	FL1
ATCTCGTGA.TAGCGAGAA_1	DZ	0.94559	FL1
ATCTCTGCT.CTATTCCGT_1	Plasma	0.867337	FL1
ATCTGCGTA.CAGTCTAAC_1	Mem IgM	0.325853	FL1
ATGAACTAG.ACGCTAGTG_1	Mem IgG	0.474244	FL1
ATGAACTAG.ATGAACTAG_1	Plasma	0.494346	FL1
ATGAACTAG.TCTAGTGAC_1	LZ	0.585556	FL1
ATGACACAA.ATGAGCAGG_1	Naïve	0.320775	FL1
ATGACACAA.GTATACAGA_1	Mem IgG	0.696566	FL1
ATGAGATCC.AATATCAGC_1	LZ	0.93862	FL1
ATGAGATCC.AGACGGAGG_1	LZ	0.931314	FL1
ATGAGCAGG.CTATTCCGT_1	DZ	0.959253	FL1
ATGAGCAGG.TCGCTGTAA_1	Mem IgG	0.490488	FL1
ATGAGGTAT.GATATGGAC_1	LZ	0.503893	FL1
ATGAGGTAT.TATGAGACC_1	Plasma	0.562418	FL1
ATGAGTGTG.ATATTCGCA_1	DZ	1	FL1
ATGAGTGTG.GTGTCTGGA_1	Mem IgG	0.9136	FL1
ATGAGTGTG.TAATTCGTG_1	DZ	1	FL1
ATGATAGCT.GCGAAGCTC_1	LZ	0.458321	FL1
ATGCAGTTC.CAGAAGTGA_1	Plasma	0.863675	FL1
ATGCCTTCA.AAGTACAGA_1	Mem IgG	0.784046	FL1
ATGCCTTCA.ATATAGCGT_1	LZ	0.880331	FL1
ATGCCTTCA.CAAGAACCG_1	DZ	1	FL1
ATGCGCCGT.CATGGTCGA_1	Mem IgM	0.450225	FL1
ATGCGCCGT.CTCTAAGAG_1	LZ	0.69706	FL1
ATGCGCCGT.GGTACGAGC_1	LZ	0.677209	FL1
ATGCGCCGT.GTACGAACG_1	Mem IgG	0.559315	FL1
ATGCGCTAC.CCGTTCCAA_1	Plasma	0.758387	FL1
ATGCGCTAC.CGTGCTTGA_1	Mem IgM	0.415006	FL1
ATGCGCTAC.TTCTGAATG_1	Mem IgG	0.686898	FL1
ATGCGGATT.TCTATGACA_1	LZ	0.511656	FL1
ATGCGTGGA.AATGCGTGC_1	Naïve	0.334191	FL1
ATGCGTGGA.ATTATGCAG_1	Plasma	0.762421	FL1
ATGCGTGGA.GTCAAGATC_1	LZ	0.358111	FL1
ATGCGTGGA.TAGAGACTA_1	Mem IgG	0.573619	FL1
ATGCGTGGA.TCAATGGAC_1	LZ	0.948143	FL1
ATGCTCACC.TCGTAATAG_1	Mem IgG	0.369669	FL1
ATGCTGTCG.ACCAGCGTT_1	LZ	0.834381	FL1
ATGCTTCAG.TGCCGAACT_1	DZ	0.716777	FL1
ATGGACGTT.AACGATGAC_1	Naïve	0.50311	FL1
ATGGAGAGT.ACCGAGACA_1	LZ	0.932987	FL1
ATGGAGAGT.AGATCGAGT_1	LZ	0.965449	FL1
ATGGAGAGT.CTGAGGTTA_1	LZ	0.457333	FL1
ATGGAGAGT.GCACGCATT_1	LZ	0.946869	FL1
ATGGAGGAA.CGCAACCTC_1	LZ	0.374655	FL1
ATGGAGGAA.GTTCAGAAG_1	DZ	1	FL1
ATGGATATC.CGCTTCACG_1	DZ	0.95903	FL1
ATGGATATC.CGTCAGCAC_1	LZ	0.772381	FL1
ATGGATATC.GCAGATCCG_1	Mem IgG	0.337474	FL1
ATGGATATC.GTACGAACG_1	LZ	0.342842	FL1
ATGGATATC.GTAGACTCT_1	LZ	0.71924	FL1
ATGGATATC.TGGTAACCA_1	DZ	0.911296	FL1
ATGGTTCGA.CGATACTCT_1	LZ	0.570388	FL1
ATGGTTCGA.CTCGACGAT_1	LZ	0.590413	FL1
ATGGTTCGA.TCTAGGATG_1	LZ	0.736901	FL1
ATGTCCTCC.AGTCAGTTG_1	Mem IgG	0.813607	FL1
ATGTCCTCC.TATCGGAAC_1	LZ	0.831495	FL1
ATGTCCTCC.TTCTCCACA_1	DZ	1	FL1
ATGTCCTCC.TTCTGCCGA_1	LZ	0.463226	FL1
ATGTCGCCT.TTCTGAATG_1	LZ	0.700836	FL1
ATGTGACGA.CACGACTCA_1	Naïve	0.496058	FL1
ATGTGACGA.GATCTTCGC_1	DZ	0.923254	FL1
ATGTGAGAC.CCGCAGCTA_1	LZ	0.671644	FL1
ATGTGAGAC.GATAACGTC_1	DZ	0.961017	FL1
ATGTGAGAC.GGAGCATCT_1	LZ	0.818431	FL1
ATTAAGACC.CACCTACGC_1	LZ	0.882018	FL1
ATTAAGACC.TGAGAATCC_1	LZ	0.573226	FL1
ATTAGCACA.CCGGTTGAG_1	Plasma	0.667323	FL1
ATTAGCACA.TGCTATGAA_1	LZ	0.904973	FL1
ATTAGCACA.TGTGCTAAC_1	LZ	0.658649	FL1
ATTATGCAG.AAGTACAGA_1	Plasma	0.451165	FL1
ATTATGCAG.TTGCGAACA_1	LZ	0.352642	FL1
ATTCACCTC.AATCCTCGT_1	Mem IgG	0.710563	FL1
ATTCACCTC.CACGACTCA_1	Mem IgG	0.4425	FL1
ATTCACCTC.GTTGCTCAG_1	LZ	0.778437	FL1
ATTCATGTG.AGTCGATCA_1	DZ	1	FL1
ATTCATGTG.GGAATTCAC_1	LZ	0.641923	FL1
ATTCATGTG.TAGTAGTCT_1	DZ	0.873355	FL1
ATTCCGTAC.ATACCGCTT_1	Mem IgM	0.34198	FL1
ATTCCGTAC.TGTGCAGTA_1	Mem IgG	0.753715	FL1
ATTCCTACG.CGAGCTTAC_1	Naïve	0.408688	FL1
ATTCCTACG.TGCGCACTG_1	Mem IgG	0.906882	FL1
ATTCGAAGA.AGCTCGTCT_1	LZ	0.66834	FL1
ATTCGAAGA.CGTATTCCT_1	LZ	0.93133	FL1
ATTCGAAGA.GTGCTCGGA_1	LZ	0.441047	FL1
ATTCGCTTA.CCTGCGTTA_1	DZ	1	FL1
ATTCGCTTA.CGCCTGCAA_1	LZ	0.77219	FL1
ATTCGCTTA.GTATGTATC_1	DZ	0.961184	FL1
ATTGATTGG.TATGTATGC_1	LZ	0.801192	FL1
ATTGCCGAC.AGTGTCTCT_1	LZ	0.34422	FL1
ATTGCCGAC.CGTGTATTC_1	LZ	0.607684	FL1
ATTGCCGAC.CTTCCGTGG_1	Plasma	0.712335	FL1
ATTGCGCTA.CCTTGTTGC_1	LZ	0.883107	FL1
ATTGGTTCC.ACTATTGTC_1	DZ	0.964064	FL1
CAACACCTA.GATGCTCCT_1	LZ	0.476179	FL1
CAACACCTA.GTCAGCGTC_1	LZ	0.505691	FL1
CAACACCTA.TCGGACAGT_1	LZ	0.549316	FL1
CAACCGGTC.ACATTGACA_1	DZ	0.948997	FL1
CAACCTGGT.CGCTTATGA_1	LZ	0.897219	FL1
CAACGATCG.CTGACGGAT_1	LZ	0.887101	FL1
CAACGATCG.GTCAGTTGT_1	DZ	1	FL1
CAACGATCG.TGGTGGATC_1	Mem IgG	0.534914	FL1
CAACGCACA.GTAGTGGAG_1	LZ	0.833019	FL1
CAACGCACA.TGCATACAT_1	LZ	0.594892	FL1
CAACGTCTT.TCACATACT_1	LZ	0.796086	FL1
CAACTCCAG.ACTCTCACA_1	LZ	0.914465	FL1
CAACTCCAG.CCATTACAG_1	LZ	0.455089	FL1
CAACTCCAG.CCGCTCATG_1	Plasma	0.754343	FL1
CAACTCCAG.CTGTGCTCA_1	LZ	0.649083	FL1
CAACTCCAG.GCACCATCG_1	LZ	0.412832	FL1
CAAGAACCG.ACTCTGCTC_1	DZ	0.964047	FL1
CAAGAACCG.TAACCGTGA_1	Mem IgG	0.572125	FL1
CAAGAGAGT.AAGGTGCTG_1	LZ	0.465394	FL1
CAAGAGAGT.ATCTCTGCT_1	LZ	0.392778	FL1
CAAGAGAGT.TGACCTATG_1	LZ	0.985643	FL1
CAAGAGGAG.ACAGCGTAT_1	LZ	0.61105	FL1
CAAGAGGAG.CATCCAGGA_1	Naïve	0.384418	FL1
CAAGAGGAG.CTTGCACAA_1	Plasma	0.448624	FL1
CAAGCCTCG.GTATACAGA_1	Mem IgG	0.678267	FL1
CAAGCCTCG.TGCATACAT_1	LZ	0.966575	FL1
CAAGCGCAT.CAGTCGGTA_1	Naïve	0.468775	FL1
CAAGCTGCA.AACAGCAGT_1	LZ	0.881875	FL1
CAAGCTGCA.ATCACTTCC_1	Mem IgG	0.803059	FL1
CAAGCTGCA.GAACGCTGT_1	Plasma	0.384593	FL1
CAAGCTGCA.GTCCTAGTT_1	LZ	0.736318	FL1
CAAGCTGCA.TAAGCCATT_1	LZ	0.692758	FL1
CAAGCTGCA.TGATAGAGG_1	LZ	0.548667	FL1
CAAGTACGA.CGTGGTACC_1	LZ	0.776372	FL1
CAAGTACGA.GGTAGACAT_1	DZ	0.978318	FL1
CAAGTACGA.TCTAGCTGG_1	Plasma	0.623129	FL1
CAAGTACGA.TGTCACATA_1	LZ	0.943092	FL1
CAAGTCACT.AAGGAAGTC_1	LZ	0.753754	FL1
CAAGTCGAA.GTTGCATGG_1	LZ	0.849237	FL1
CAATACCAC.ACAATTCGG_1	LZ	0.884248	FL1
CAATACCAC.CGTGCCTAT_1	LZ	0.529687	FL1
CAATCAAGT.CTAGAGGTA_1	LZ	0.949902	FL1
CAATCAAGT.TCGGATGTT_1	LZ	0.786718	FL1
CAATCATAC.GCCTGGAAT_1	LZ	0.482514	FL1
CAATCATAC.TCGCGTCAT_1	LZ	0.539349	FL1
CAATCTCCG.GCATACATG_1	DZ	0.913387	FL1
CAATGCATT.ATGCTTCAG_1	Mem IgM	0.419921	FL1
CAATGCATT.CGTCAGCAC_1	LZ	0.440965	FL1
CAATGCATT.GTGCGAGTA_1	LZ	0.932092	FL1
CAATGTGCT.TCTCATCGG_1	LZ	0.771746	FL1
CAATTGTCT.GGACACTGG_1	LZ	0.835485	FL1
CACAACCAG.GGATCAATG_1	LZ	0.314022	FL1
CACAACGCT.AAGAGAACT_1	LZ	0.412485	FL1
CACAACGCT.CCACGTTCT_1	LZ	0.64589	FL1
CACAACGCT.TGACCTATG_1	LZ	0.890987	FL1
CACAATAAC.GTCGCAGGT_1	LZ	0.874811	FL1
CACAATAAC.TAGTAGTCT_1	LZ	0.902514	FL1
CACACCACA.AAGTTCTCT_1	LZ	0.914769	FL1
CACACCACA.ACGTGCTCG_1	LZ	0.657398	FL1
CACACCACA.ACTCCGGTT_1	LZ	0.699265	FL1
CACACCACA.GGATGCGAA_1	DZ	0.878368	FL1
CACACCTGT.AGCAGACAA_1	LZ	0.809754	FL1
CACACTGCC.ATCCGGTCC_1	Mem IgG	0.584672	FL1
CACACTGCC.CAGTTGAGT_1	LZ	0.545257	FL1
CACACTGCC.GATCGATAC_1	Mem IgG	0.520064	FL1
CACACTGCC.TCGTAATAG_1	LZ	0.860923	FL1
CACAGCGAA.TACGGTCGT_1	Plasma	0.603205	FL1
CACATGTGC.ACCGATCGA_1	Mem IgG	0.654729	FL1
CACATTCTG.CCAACAACA_1	DZ	1	FL1
CACATTCTG.CTTCCGTGG_1	LZ	0.636635	FL1
CACATTCTG.GGTAAGGAT_1	Mem IgG	0.642481	FL1
CACCAAGAT.ACTCCGGTT_1	Mem IgG	0.884309	FL1
CACCAAGAT.CCAAGCGAG_1	DZ	1	FL1
CACCTAGCG.CAGCTTCGA_1	Plasma	0.664759	FL1
CACCTCAAC.CTTGCACAA_1	LZ	0.88144	FL1
CACCTCGGA.ATGAGTGTG_1	Mem IgM	0.646307	FL1
CACCTTCCT.ACTCGCTGT_1	Mem IgG	0.3882	FL1
CACCTTCCT.CCGCATCCT_1	LZ	0.540059	FL1
CACCTTCCT.GGAAGTATG_1	DZ	0.648865	FL1
CACGACTCA.CCGAGCTGA_1	DZ	0.67549	FL1
CACGATAGA.TGTAGGTTA_1	LZ	0.766528	FL1
CACGCGTAA.CTACGGTAT_1	LZ	0.359843	FL1
CACGGAAGT.AGCCACTTC_1	Mem IgG	0.881674	FL1
CACGGATAG.GGATCAATG_1	DZ	1	FL1
CACGTAGAC.TAATTCGTG_1	LZ	0.748206	FL1
CACGTAGAC.TCAATCTAG_1	LZ	0.626933	FL1
CACGTCATA.ACCGATCGA_1	LZ	0.83474	FL1
CACTACAGG.ATCTGCGTA_1	DZ	0.981591	FL1
CACTACAGG.GCTATGTAA_1	Plasma	0.703795	FL1
CACTAGACT.ACTATTGTC_1	DZ	0.935644	FL1
CACTCACTA.AGCCAGGAC_1	LZ	0.506133	FL1
CACTCACTA.GGAGTACAG_1	LZ	0.478449	FL1
CACTGCTTA.CACAGCGAA_1	LZ	0.729145	FL1
CACTGCTTA.GTGGAGGTC_1	LZ	0.518676	FL1
CACTGCTTA.TATTACAGC_1	DZ	1	FL1
CACTGTATC.GTAGAAGTT_1	LZ	0.834755	FL1
CACTTCCTT.ATTCGCTTA_1	LZ	0.757122	FL1
CACTTGGAT.ACCTGCAGA_1	LZ	0.622859	FL1
CACTTGGAT.CACGACTCA_1	LZ	0.41071	FL1
CACTTGGAT.TACCAGCCA_1	LZ	0.55119	FL1
CACTTGGAT.TCGTCCGAT_1	LZ	0.821995	FL1
CAGAAGTGA.TTAACGGAG_1	LZ	0.39439	FL1
CAGAAGTGA.TTCTGAATG_1	LZ	0.889606	FL1
CAGAGCACC.CCTTGACGG_1	LZ	0.575546	FL1
CAGAGCACC.CTATAGCTC_1	LZ	0.635994	FL1
CAGAGCACC.TAACATTGG_1	Mem IgG	0.452965	FL1
CAGATCATT.AGATGTTGG_1	Plasma	0.404767	FL1
CAGATCATT.ATTCATGTG_1	Mem IgG	0.339108	FL1
CAGCAGTAC.AGTATGACG_1	LZ	0.815456	FL1
CAGCAGTAC.GTTAGAGAC_1	LZ	0.574822	FL1
CAGCAGTAC.TGTGAGTAT_1	Naïve	0.324487	FL1
CAGCCGCAA.AGTTGCCTT_1	LZ	0.845935	FL1
CAGCCGCAA.GATCGCACT_1	LZ	0.688232	FL1
CAGCGACGT.GCTGGTTCG_1	Mem IgM	0.507048	FL1
CAGCGACGT.GTGCCATGA_1	LZ	0.779485	FL1
CAGCGACGT.TATGCCTTC_1	Mem IgG	0.328995	FL1
CAGCGTAAG.AGTCTAAGC_1	LZ	0.884833	FL1
CAGCGTAAG.CGTTGATCC_1	DZ	0.879713	FL1
CAGCTAGTT.CGAACAGAG_1	DZ	0.958183	FL1
CAGCTCTTC.GCCTTCCAT_1	DZ	1	FL1
CAGCTCTTC.TTCCGCCAG_1	LZ	0.645527	FL1
CAGCTTCGA.TACCGATTG_1	LZ	0.386242	FL1
CAGCTTCGA.TGACTGAGA_1	LZ	0.755108	FL1
CAGGATCAA.GTGTCTGGA_1	Mem IgG	0.613918	FL1
CAGGATCAA.TACAGGACT_1	Mem IgG	0.499798	FL1
CAGGTATCG.CTATTAAGG_1	LZ	0.800288	FL1
CAGGTATCG.GACGGACTA_1	Mem IgG	0.506319	FL1
CAGGTTGTC.AGGATTACT_1	LZ	0.762136	FL1
CAGTAATGT.CTTAATCGT_1	LZ	0.937292	FL1
CAGTACATC.ACCGTCCTA_1	LZ	0.794792	FL1
CAGTCCTAA.GTTAATTCG_1	LZ	0.947884	FL1
CAGTCGGTA.GTGCTCTTG_1	Mem IgG	0.504923	FL1
CAGTGAGGA.AGCATTGTT_1	LZ	0.70559	FL1
CAGTGAGGA.AGCCTCGCA_1	LZ	0.752819	FL1
CAGTGAGGA.CTAGTATAG_1	LZ	0.600213	FL1
CAGTGCCAT.GACGTTCAG_1	LZ	0.791319	FL1
CAGTGCCAT.GATCTAGAG_1	DZ	1	FL1
CAGTGCCAT.GTCACTATG_1	LZ	0.535315	FL1
CAGTGCCAT.TGAGCTAGA_1	LZ	0.805428	FL1
CAGTTGAGT.CCAATATAC_1	Mem IgG	0.883534	FL1
CAGTTGAGT.GTCTTCATA_1	LZ	0.723011	FL1
CAGTTGAGT.TGTTACTGA_1	Mem IgG	0.676699	FL1
CATAATTGG.CCGTACGGA_1	LZ	0.458354	FL1
CATAATTGG.CTGAGATAG_1	LZ	0.630048	FL1
CATACAACC.TCGCTGTAA_1	DZ	0.962117	FL1
CATACGCAG.GCGACCTGT_1	LZ	0.667996	FL1
CATACGCAG.TAGACCGCA_1	LZ	0.728881	FL1
CATAGGTGT.ATGCGCTAC_1	LZ	0.869807	FL1
CATAGGTGT.TGCTGCGTC_1	LZ	0.325648	FL1
CATAGGTGT.TGGACGAGA_1	Plasma	0.385069	FL1
CATAGTATG.CTTAACAGC_1	DZ	1	FL1
CATATGCGA.GAGACATTG_1	Mem IgG	0.477588	FL1
CATATGTCG.ATCTGCGTA_1	LZ	0.793866	FL1
CATATGTCG.CCGATCTCT_1	LZ	0.962913	FL1
CATCAATAG.GACCGCTTC_1	Mem IgM	0.582526	FL1
CATCAATAG.GTCGCAGGT_1	LZ	0.940116	FL1
CATCCACCG.CCTGCAGAT_1	LZ	0.608419	FL1
CATCCACCG.GAGGTCACG_1	DZ	1	FL1
CATCCAGGA.AGCGGTCTA_1	Plasma	0.500186	FL1
CATCCAGGA.CTGTAGAAG_1	LZ	0.296821	FL1
CATCCTCTC.ATTATGCAG_1	LZ	0.645117	FL1
CATCCTCTC.CTCTTCAGC_1	LZ	0.88306	FL1
CATCCTCTC.GACTTGATT_1	DZ	1	FL1
CATCCTCTC.TAATGTAGC_1	Mem IgG	0.694084	FL1
CATCGAAGC.CTAACTAAG_1	Mem IgG	0.926841	FL1
CATCGAAGC.CTGTCTAGT_1	Mem IgG	0.71232	FL1
CATCGCTGG.AACGAGAAT_1	LZ	0.620169	FL1
CATCGCTGG.CAAGCTGCA_1	LZ	0.548765	FL1
CATCGCTGG.TACAACACC_1	LZ	0.852405	FL1
CATCTCACG.CTATCCATC_1	LZ	0.680879	FL1
CATCTCGAT.CCGGTGGTT_1	Mem IgG	0.764143	FL1
CATCTCGAT.TTCCATACC_1	LZ	0.886244	FL1
CATGCCAGT.ACCACTAGG_1	LZ	0.831782	FL1
CATGCCAGT.GGTTGCTAT_1	LZ	0.916912	FL1
CATGGACTC.GCGTCGTCT_1	LZ	0.801994	FL1
CATGGTCGA.CATTGACAA_1	LZ	0.59321	FL1
CATGGTTAC.ACGATGGAA_1	LZ	0.798625	FL1
CATGGTTAC.CACTGCTTA_1	Mem IgG	0.882093	FL1
CATGGTTAC.GGTTCAGAC_1	DZ	0.684184	FL1
CATGGTTAC.TATCTGTCA_1	DZ	1	FL1
CATGTCCTG.AACGCATTG_1	DZ	0.498047	FL1
CATGTGAAC.ATAGCACGG_1	LZ	0.850238	FL1
CATGTGAAC.CTTAATCGT_1	LZ	0.832848	FL1
CATTATGTC.TACAGGACT_1	LZ	0.712875	FL1
CATTCCGAG.ATGCTTCAG_1	Plasma	0.370106	FL1
CATTCCGAG.CCAATATAC_1	LZ	0.502276	FL1
CATTCCGAG.CCGCTCATG_1	Plasma	0.417094	FL1
CATTCCGAG.GGTCTTGCA_1	LZ	0.746938	FL1
CATTCGAAT.GCTGATGTC_1	LZ	0.955304	FL1
CATTCGAAT.GTCACAGAG_1	LZ	0.90817	FL1
CATTGACAA.ACGGTGCCT_1	DZ	0.847354	FL1
CATTGACAA.CACCTACGC_1	LZ	0.952313	FL1
CATTGACAA.CGTATCGAA_1	LZ	0.445826	FL1
CATTGACAA.GAAGAGCAC_1	DZ	0.96098	FL1
CATTGACAA.GAGACGATC_1	LZ	0.96498	FL1
CATTGACAA.GCGGACGAA_1	DZ	0.982503	FL1
CATTGACAA.GTCATTCTA_1	DZ	1	FL1
CATTGCAGA.ATCCAGCTG_1	Mem IgG	0.626988	FL1
CATTGCAGA.CTCTTCAGC_1	Plasma	0.577467	FL1
CATTGTTCA.AATACGTCT_1	Mem IgG	0.889815	FL1
CATTGTTCA.GTGGAGGTC_1	DZ	0.646906	FL1
CCAACAACA.CGGTGTTAC_1	LZ	0.460188	FL1
CCAACAACA.TAGCGCAGC_1	Plasma	0.281783	FL1
CCAACGGAA.ATCAAGAGA_1	LZ	0.590703	FL1
CCAAGTCGA.ACCTAGTTA_1	LZ	0.606099	FL1
CCAAGTCGA.GCGAAGACA_1	Plasma	0.358837	FL1
CCAATATAC.ACTGGTCAG_1	Mem IgG	0.693971	FL1
CCAATATAC.CAGTCCTAA_1	LZ	0.885914	FL1
CCAATATAC.GTACAATGC_1	LZ	0.733327	FL1
CCAATATAC.TAAGTACAC_1	DZ	1	FL1
CCAATATAC.TACTTCCAG_1	LZ	0.905106	FL1
CCAATATAC.TGCAGTTCA_1	LZ	0.900929	FL1
CCAATGCCT.ACTCCTGAG_1	LZ	0.527467	FL1
CCAATGCCT.GAACTGCAA_1	LZ	0.962059	FL1
CCACAAGGT.CAGCAGTAC_1	LZ	0.803417	FL1
CCACACAGA.TTCAACTAC_1	Mem IgG	0.78159	FL1
CCACATTAG.CAACGATCG_1	LZ	0.511937	FL1
CCACATTAG.TAGTGCACT_1	LZ	0.813233	FL1
CCACCATGC.ACGACAGTC_1	Plasma	0.544965	FL1
CCACGAAGG.AGCGGTCTA_1	LZ	0.474575	FL1
CCACGAAGG.GTGGAGGTC_1	LZ	0.810485	FL1
CCACGCCAT.CTGCTTAGG_1	LZ	0.466629	FL1
CCACGCCAT.TGAGAATCC_1	LZ	0.793138	FL1
CCACGGATC.CCGTAGTTG_1	DZ	0.979481	FL1
CCACGGATC.CGAACAATC_1	LZ	0.833877	FL1
CCACGTTCT.GACTGCGCA_1	LZ	0.406384	FL1
CCACTACCA.CCTAGTTAG_1	LZ	0.893785	FL1
CCACTACCA.CTCATGCCA_1	LZ	0.705801	FL1
CCACTGAAG.TATAGTGCG_1	LZ	0.919098	FL1
CCACTTCGC.CGGTCGACA_1	LZ	0.591715	FL1
CCAGATCAC.AGTGAACGG_1	Mem IgG	0.865323	FL1
CCAGATCAC.ATGCGTGGA_1	DZ	0.960268	FL1
CCAGATCAC.CCACGGATC_1	LZ	0.919914	FL1
CCAGATCAC.CTGTCACTT_1	Plasma	0.593472	FL1
CCAGATCAC.TGGAATCGT_1	DZ	1	FL1
CCAGCCAAT.AACGCCTAC_1	DZ	0.942025	FL1
CCAGCCAAT.TATAATCGC_1	LZ	0.499315	FL1
CCAGGAGTT.CGTGGTACC_1	LZ	0.678428	FL1
CCAGGAGTT.TGCTCAGCG_1	DZ	0.505873	FL1
CCAGTACTC.ATATAGCGT_1	LZ	0.89544	FL1
CCAGTACTC.CGAATGAGT_1	LZ	0.695249	FL1
CCAGTACTC.GCGCATTAC_1	LZ	0.587148	FL1
CCAGTCTCA.CCTTGCTTG_1	Mem IgG	0.57923	FL1
CCATAATCG.AACGATGAC_1	LZ	0.749459	FL1
CCATAATCG.GCTAGTGGA_1	LZ	0.752407	FL1
CCATACGAT.CTAACCGGT_1	LZ	0.675993	FL1
CCATAGCCA.CGCTGTAGT_1	Plasma	0.783895	FL1
CCATATCTT.ATGCTGTCG_1	DZ	0.982059	FL1
CCATATGCC.GTGCTGACT_1	Naïve	0.47864	FL1
CCATATGCC.GTGTTGGAA_1	LZ	0.882904	FL1
CCATATGCC.TAGCCAGTG_1	Mem IgG	0.49124	FL1
CCATCTAGG.AGCTCGTCT_1	LZ	0.345633	FL1
CCATCTAGG.ATGAGATCC_1	LZ	0.471305	FL1
CCATCTAGG.GAGGTCCTT_1	LZ	0.651379	FL1
CCATCTAGG.TGCCACCGA_1	LZ	0.488358	FL1
CCATGATGT.ATAGACCGA_1	LZ	0.963492	FL1
CCATGATGT.CTCTAAGAG_1	LZ	0.990029	FL1
CCATGATGT.GTGCACGAG_1	Plasma	0.767633	FL1
CCATGCGTC.AGCCGTTCT_1	LZ	0.661228	FL1
CCATGCGTC.GGTAGACAT_1	Mem IgG	0.599952	FL1
CCATGCGTC.TCGCATTCG_1	Plasma	0.926505	FL1
CCATGCGTC.TTCCAGATT_1	LZ	0.320714	FL1
CCATGCGTC.TTCTGAATG_1	LZ	0.622039	FL1
CCATTACAG.AACAGATCG_1	Plasma	0.562469	FL1
CCATTACAG.ACGCGTGAC_1	DZ	0.856289	FL1
CCATTACAG.CACATGTGC_1	Plasma	0.362471	FL1
CCATTACAG.CATCCAGGA_1	Mem IgG	0.614272	FL1
CCATTACAG.GTCTTATGC_1	LZ	0.684141	FL1
CCATTACAG.TCGCTGATT_1	Plasma	0.484324	FL1
CCATTCTGC.AGACGCCTG_1	DZ	1	FL1
CCGAAGCGT.ATAGCTTGC_1	LZ	0.817211	FL1
CCGAATATG.CTTATTGAG_1	DZ	0.954649	FL1
CCGAATATG.GCGAAGCTC_1	Mem IgG	0.850177	FL1
CCGAATATG.TATACCACT_1	LZ	0.798451	FL1
CCGAATATG.TGTTAAGCC_1	LZ	0.87194	FL1
CCGACTGTT.ATCCAATGA_1	LZ	0.504984	FL1
CCGACTGTT.TCGCAAGCA_1	Mem IgG	0.582645	FL1
CCGACTTGG.AGTATGACG_1	LZ	0.877629	FL1
CCGACTTGG.GACTCAGTG_1	Mem IgM	0.608263	FL1
CCGAGCTGA.CGACCATCA_1	LZ	0.552062	FL1
CCGAGTACT.TCCTTCAAC_1	LZ	0.54904	FL1
CCGATACCG.CCTATTGGT_1	Mem IgG	0.362293	FL1
CCGATACCG.TATCAGTGC_1	LZ	0.737959	FL1
CCGATCAGC.CAGATCGAC_1	LZ	0.303889	FL1
CCGATCAGC.TAGATCTGT_1	LZ	0.63481	FL1
CCGATCTCT.GACCAACAG_1	DZ	1	FL1
CCGATCTCT.TAGCGAGAA_1	Naïve	0.413191	FL1
CCGATGTTC.ACTACCATC_1	Mem IgG	0.464657	FL1
CCGATGTTC.CATTCAGTT_1	Mem IgG	0.4232	FL1
CCGATGTTC.TTGCCGTAG_1	LZ	0.947517	FL1
CCGCAACAC.ACATGACTA_1	Mem IgM	0.351663	FL1
CCGCAACAC.ATGTCCTCC_1	Plasma	0.406843	FL1
CCGCAACAC.CCAACAACA_1	LZ	0.900417	FL1
CCGCAATGG.CTGGACTAA_1	LZ	0.413968	FL1
CCGCAATGG.TAGTCGCAT_1	LZ	0.319028	FL1
CCGCACTCA.AACGAGAAT_1	LZ	0.566819	FL1
CCGCACTCA.AGCCTCTAG_1	DZ	0.981109	FL1
CCGCACTCA.CCTGTATCT_1	LZ	0.831502	FL1
CCGCACTCA.CGACAGACC_1	LZ	0.673964	FL1
CCGCACTCA.TCATCTGTC_1	LZ	0.616445	FL1
CCGCAGAAT.AACTCCATG_1	LZ	0.690736	FL1
CCGCAGAAT.ATGAGTGTG_1	Plasma	0.428058	FL1
CCGCAGAAT.GATCTACTT_1	LZ	0.77127	FL1
CCGCAGAAT.TGTCATAGC_1	Plasma	0.580964	FL1
CCGCAGCTA.TAGAGACTA_1	Naïve	0.391257	FL1
CCGCAGCTA.TAGAGCCAG_1	Mem IgG	0.425142	FL1
CCGCAGCTA.TCTTAAGTG_1	DZ	0.942406	FL1
CCGCAGCTA.TGCCGAACT_1	LZ	0.851472	FL1
CCGCATCCT.AAGCTGGTC_1	DZ	1	FL1
CCGCATCCT.AGATGAGAT_1	Plasma	0.392454	FL1
CCGCATCCT.ATGCTCACC_1	Mem IgM	0.325976	FL1
CCGCATCCT.TCATCATCT_1	LZ	0.809542	FL1
CCGCATCCT.TCGCAAGCA_1	Mem IgG	0.465895	FL1
CCGCTATCC.GTGCTGACT_1	LZ	0.936427	FL1
CCGCTCATG.ACCATCTAA_1	Naïve	0.648553	FL1
CCGCTCATG.AGTCGCGAC_1	LZ	0.942527	FL1
CCGCTCATG.CAGATCGAC_1	LZ	0.733668	FL1
CCGCTCATG.CTCAGTGAT_1	LZ	0.66568	FL1
CCGCTCATG.TTCATCCAA_1	LZ	0.782789	FL1
CCGGATTGC.AGCACCGTG_1	LZ	0.793668	FL1
CCGGATTGC.CGCACTCTT_1	Mem IgG	0.744915	FL1
CCGGATTGC.TAACTCCGA_1	LZ	0.886203	FL1
CCGGATTGC.TCCACGTGC_1	LZ	0.47327	FL1
CCGGTGGTT.CCAGTTACG_1	DZ	0.879445	FL1
CCGGTGGTT.GTTAGTCAA_1	LZ	0.73421	FL1
CCGGTTCTA.AAGGATACG_1	DZ	0.976295	FL1
CCGGTTCTA.ATCTCGAAC_1	LZ	0.890569	FL1
CCGGTTCTA.GATTGGAAG_1	DZ	0.761622	FL1
CCGGTTCTA.GCCGTGAAC_1	LZ	0.883627	FL1
CCGGTTGAG.ACTCGTAGG_1	LZ	0.513306	FL1
CCGGTTGAG.GACTCTCAC_1	Plasma	0.543509	FL1
CCGGTTGAG.TATCACCTG_1	Mem IgG	0.730313	FL1
CCGTACGGA.GTGACTCTC_1	LZ	0.565943	FL1
CCGTACGGA.TGCAGTTCA_1	Mem IgG	0.568675	FL1
CCGTCCACT.AGGTATTCC_1	LZ	0.803338	FL1
CCGTCCACT.CTTAGAAGG_1	LZ	0.693777	FL1
CCGTCCACT.GGATCAGGT_1	LZ	0.577527	FL1
CCGTTCCAA.ATCGTAGTG_1	LZ	0.801008	FL1
CCTAAGAAG.AGATCTTCA_1	Plasma	0.484064	FL1
CCTACTAGA.TACGAGTGA_1	Mem IgG	0.844286	FL1
CCTACTAGA.TCACAGGTA_1	LZ	0.655117	FL1
CCTACTAGA.TGAGGTCTC_1	DZ	0.981221	FL1
CCTAGAGTA.TCGTCCGAT_1	LZ	0.628233	FL1
CCTAGCAAT.ATTGATCAC_1	LZ	0.44735	FL1
CCTAGCAAT.TAACGGATA_1	DZ	1	FL1
CCTAGTCTC.CCGCAACAC_1	LZ	0.844355	FL1
CCTAGTCTC.TTCAGTGCC_1	LZ	0.402748	FL1
CCTATTGGT.ACGCGTGAC_1	Mem IgM	0.655393	FL1
CCTATTGGT.TGGAACTAA_1	LZ	0.716159	FL1
CCTCATAAC.CCGGTTCTA_1	LZ	0.953893	FL1
CCTCATAAC.CTGTACGAC_1	LZ	0.60365	FL1
CCTCCAATC.AATACCTTG_1	LZ	0.864103	FL1
CCTCCTTGT.AGTGTGCAC_1	LZ	0.653817	FL1
CCTCCTTGT.GCCTTCCAT_1	LZ	0.659244	FL1
CCTCCTTGT.GGATGCTCG_1	Mem IgG	0.703909	FL1
CCTCCTTGT.GTATGCCTT_1	Mem IgG	0.349743	FL1
CCTCGACCT.AACAGCAGT_1	LZ	0.588347	FL1
CCTCGACCT.CACACCACA_1	DZ	1	FL1
CCTCGACCT.CGTGTGTGG_1	Naïve	0.415158	FL1
CCTCGACCT.CTAACCGGT_1	Plasma	0.48075	FL1
CCTCGAGAG.AATTCGGAA_1	DZ	0.973695	FL1
CCTCGAGAG.TACCTCCTC_1	LZ	0.390973	FL1
CCTCTCTAG.CCGTAGTTG_1	LZ	0.484299	FL1
CCTCTCTAG.GTCGAGTAC_1	DZ	0.875656	FL1
CCTCTGCAT.AGCCGTTCT_1	Plasma	0.395427	FL1
CCTGACCTC.AGGATCTCA_1	LZ	0.809693	FL1
CCTGCGTTA.CTTAAGTTG_1	LZ	0.823431	FL1
CCTGCGTTA.GGTCTCATG_1	Mem IgG	0.465917	FL1
CCTGCTCCA.GGAACCTAG_1	Naïve	0.336383	FL1
CCTGCTCCA.TTAGTCGGA_1	DZ	0.979274	FL1
CCTGTATCT.ATTCTCTGG_1	LZ	0.507499	FL1
CCTGTATCT.TGAGTTAAG_1	LZ	0.333362	FL1
CCTGTCGAC.GCCGAACCA_1	LZ	0.424691	FL1
CCTGTCGAC.GGTGATAGG_1	DZ	0.980076	FL1
CCTGTCGAC.TGTAGCAAG_1	LZ	0.670299	FL1
CCTGTTAGC.ATAGCTTGC_1	LZ	0.854642	FL1
CCTGTTAGC.GATGTAAGG_1	LZ	0.787635	FL1
CCTGTTAGC.GGATAATAC_1	Plasma	0.612384	FL1
CCTTAACAT.CCTCATAAC_1	LZ	0.924343	FL1
CCTTAACAT.GTAGGACGC_1	LZ	0.827569	FL1
CCTTAACAT.TGTGCTAAC_1	Mem IgM	0.42099	FL1
CCTTAATTC.CTCTGTCAA_1	LZ	0.66246	FL1
CCTTAATTC.GCCGTCTTC_1	Naïve	0.699444	FL1
CCTTAATTC.GTCAAGATC_1	Mem IgG	0.533303	FL1
CCTTCCTCA.CTCTGCGGT_1	LZ	0.931737	FL1
CCTTCCTCA.GGTTCGCAA_1	LZ	0.909472	FL1
CCTTCGAGC.ACTCTAGGA_1	LZ	0.579285	FL1
CCTTCGAGC.CAAGAGGAG_1	LZ	0.822199	FL1
CCTTCGAGC.CTAACTAAG_1	Plasma	0.701841	FL1
CCTTCGAGC.GTAACTCAT_1	LZ	0.596508	FL1
CCTTCGAGC.TCGACGTTG_1	Mem IgM	0.481401	FL1
CCTTGACGG.AACCATGGT_1	Mem IgG	0.378329	FL1
CCTTGACGG.AGTACTACA_1	Mem IgG	0.344398	FL1
CCTTGACGG.AGTCGTCCG_1	Plasma	0.40375	FL1
CCTTGACGG.CCTTATCCG_1	LZ	0.380689	FL1
CCTTGACGG.TACAACACC_1	Naïve	0.249583	FL1
CCTTGCTTG.GCGTAACAA_1	LZ	0.835186	FL1
CCTTGCTTG.GTTGACGTG_1	Mem IgG	0.858646	FL1
CCTTGTTGC.TAGCTAAGA_1	DZ	0.490803	FL1
CCTTGTTGC.TTATCGCAC_1	Plasma	0.435716	FL1
CGAACAGAG.CACTACAGG_1	Mem IgM	0.335689	FL1
CGAACAGAG.GAGACTCGA_1	DZ	0.984064	FL1
CGAACAGAG.GCTCAGCCA_1	Plasma	0.44859	FL1
CGAAGAGGT.ACCATGTCT_1	LZ	0.726181	FL1
CGAAGAGGT.ACCTCCTAG_1	LZ	0.515292	FL1
CGAATGAGT.CTCATTAGT_1	LZ	0.44598	FL1
CGAATGAGT.GATGCAGAA_1	LZ	0.671815	FL1
CGAATGAGT.GCCATCGCT_1	Mem IgG	0.422417	FL1
CGACAGACC.CCAGTACTC_1	LZ	0.882061	FL1
CGACAGGAA.ACGACGATT_1	DZ	0.832902	FL1
CGACAGGAA.CACAGCGAA_1	LZ	0.526425	FL1
CGACCACTT.CTGCGATTC_1	DZ	1	FL1
CGACCACTT.TGATTATCG_1	LZ	0.547445	FL1
CGACCTAGC.AATTGGATC_1	LZ	0.519625	FL1
CGACCTAGC.ACAGAGATG_1	Mem IgG	0.496086	FL1
CGACCTAGC.TTCGTGATG_1	DZ	0.976687	FL1
CGACCTGTA.AAGTAGGAC_1	DZ	0.903151	FL1
CGACCTGTA.ACAGGAACT_1	Mem IgM	0.490587	FL1
CGACCTGTA.CCTAGAGTA_1	DZ	1	FL1
CGACCTGTA.GTGTACCGT_1	DZ	0.8462	FL1
CGACCTGTA.TACTTCCAG_1	Plasma	0.759405	FL1
CGACGTGAT.ACTCGTCTA_1	DZ	1	FL1
CGACGTGAT.TATCAGTGC_1	LZ	0.738625	FL1
CGAGCCGTT.ACTATCCTG_1	DZ	1	FL1
CGAGCCGTT.CTGTTACCA_1	DZ	0.957381	FL1
CGAGCCGTT.GCTGGTAAC_1	LZ	0.628235	FL1
CGAGTAGCA.TCCTTCAAC_1	LZ	0.57209	FL1
CGAGTAGCA.TTGACCTGA_1	LZ	0.89472	FL1
CGATACTCT.GCCAATGAA_1	LZ	0.513349	FL1
CGATACTCT.GCGACCTGT_1	LZ	0.415329	FL1
CGATAGGTG.TCAATCTAG_1	LZ	0.893921	FL1
CGATCCAGA.CCACTACCA_1	Mem IgG	0.597555	FL1
CGATCCAGA.CCGCACTCA_1	LZ	0.613746	FL1
CGATTCGAG.TGCAACTCT_1	Mem IgG	0.812997	FL1
CGATTGAAC.CCTATTCAA_1	LZ	0.799714	FL1
CGCAACCTC.CCTTGTTGC_1	Mem IgG	0.735192	FL1
CGCAATCGA.ATAGTCAGT_1	LZ	0.939984	FL1
CGCAATCGA.CCTAGCAAT_1	LZ	0.752599	FL1
CGCACTCTT.AATAGACGC_1	Plasma	0.629436	FL1
CGCACTCTT.GCACAACTC_1	LZ	0.892332	FL1
CGCACTGAA.AGAGCGGAG_1	DZ	0.885453	FL1
CGCACTGAA.AGCTTCGAT_1	DZ	0.977548	FL1
CGCAGTGTC.CCTGTTAGC_1	DZ	0.959436	FL1
CGCATAACT.AGTGAACGG_1	Mem IgG	0.343503	FL1
CGCCATTAC.AAGCAATCG_1	Mem IgG	0.813077	FL1
CGCCATTAC.GTCTCCAGG_1	LZ	0.534885	FL1
CGCCTGCAA.ACTACCATC_1	LZ	0.770761	FL1
CGCCTGCAA.GTATTACTG_1	LZ	0.737338	FL1
CGCGAGTGT.CACCTTCCT_1	LZ	0.829205	FL1
CGCGAGTGT.TATGATGTG_1	LZ	0.393422	FL1
CGCGATGTA.GATCTGAAT_1	LZ	0.883853	FL1
CGCGATGTA.TCACACTGC_1	LZ	0.821177	FL1
CGCGATGTA.TGTTGTCGA_1	LZ	0.966223	FL1
CGCGCACAT.GCGATATGA_1	LZ	0.38695	FL1
CGCTGTAGT.CAAGTACGA_1	DZ	0.936301	FL1
CGCTGTAGT.CGCACTGAA_1	LZ	0.501864	FL1
CGCTGTAGT.CTGGAGCGA_1	Mem IgG	0.673804	FL1
CGCTGTAGT.GACGCTTGC_1	LZ	0.813824	FL1
CGCTGTAGT.GATCTTCGC_1	LZ	0.438786	FL1
CGCTTATGA.CACTTCCTT_1	LZ	0.805402	FL1
CGCTTATGA.CATGGTTAC_1	LZ	0.912521	FL1
CGCTTATGA.GGAAGAAGC_1	LZ	0.841766	FL1
CGCTTCACG.CCATTCTGC_1	LZ	0.758857	FL1
CGCTTCACG.GAGACTCGA_1	LZ	0.931771	FL1
CGCTTCACG.TCAAGGAGT_1	LZ	0.704097	FL1
CGCTTGTAG.AAGGAAGTC_1	DZ	0.981309	FL1
CGCTTGTAG.ACAAGAATG_1	DZ	1	FL1
CGCTTGTAG.CCAGGAGTT_1	DZ	0.979424	FL1
CGGAACGAG.AAGCAGCAT_1	Mem IgG	0.445419	FL1
CGGAAGACG.ACAACCGGA_1	LZ	0.768636	FL1
CGGAAGACG.ACCACGCTA_1	DZ	0.865484	FL1
CGGACAAGT.AAGCCAAGT_1	LZ	0.933513	FL1
CGGACAAGT.CTTAGAAGG_1	LZ	0.76263	FL1
CGGACAAGT.TGAGAGGAC_1	LZ	0.967081	FL1
CGGACAAGT.TTGCGAACA_1	LZ	0.805872	FL1
CGGAGACTT.AACCGCTGA_1	LZ	0.68287	FL1
CGGAGACTT.AGAGCGCGA_1	Plasma	0.444032	FL1
CGGATTCTC.ACAACGAGC_1	LZ	0.576155	FL1
CGGTAGCTT.TTATTCGAC_1	DZ	1	FL1
CGGTCGACA.GGATCAGGT_1	Plasma	0.572095	FL1
CGGTGTTAC.CTCGACGAT_1	LZ	0.385125	FL1
CGGTTCGTA.CACACCACA_1	LZ	0.915048	FL1
CGGTTCGTA.CTGCGTCAC_1	Mem IgG	0.7744	FL1
CGGTTCTAT.GAGACATTG_1	Plasma	0.726581	FL1
CGGTTCTAT.GAGCATACA_1	LZ	0.636885	FL1
CGGTTCTAT.GCTGATGTC_1	LZ	0.677491	FL1
CGGTTGCGA.CCGTACGGA_1	Mem IgM	0.387468	FL1
CGGTTGCGA.CTGTCACTT_1	Plasma	0.768264	FL1
CGGTTGCGA.GGTTCTATC_1	DZ	0.871657	FL1
CGTAATGAC.AGTCAGTTG_1	DZ	1	FL1
CGTAATGAC.CTATGGATG_1	Plasma	0.457703	FL1
CGTAATGAC.GCGTGATAC_1	Plasma	0.582426	FL1
CGTACACAC.ACGAATCGC_1	DZ	1	FL1
CGTACACAC.CGTCTGTCC_1	DZ	1	FL1
CGTACACAC.TATAGTGCG_1	LZ	0.667715	FL1
CGTACATCT.GTACCACAA_1	Mem IgM	0.331238	FL1
CGTATAGCG.CATAAGATC_1	LZ	0.889413	FL1
CGTATAGCG.CCGAATATG_1	LZ	0.572136	FL1
CGTATAGCG.TAACGGATA_1	LZ	0.970314	FL1
CGTCAGCAC.CGCGTACTA_1	LZ	0.901639	FL1
CGTCATGGA.ATTGACACG_1	DZ	0.747383	FL1
CGTCATGGA.TGGTCCTAG_1	Mem IgG	0.655749	FL1
CGTCGTCAA.AGGATCATG_1	Mem IgG	0.492185	FL1
CGTCGTCAA.CTCCTGACG_1	DZ	1	FL1
CGTCTGCTG.CGATCCAGA_1	Plasma	0.434503	FL1
CGTCTGCTG.TGACGGTTG_1	LZ	0.912312	FL1
CGTCTGTCC.GTCACTATG_1	LZ	0.781234	FL1
CGTGACCAG.CACTGTATC_1	LZ	0.569766	FL1
CGTGACCAG.TAGCTAAGA_1	DZ	0.970863	FL1
CGTGAGACT.GGTAAGGAT_1	LZ	0.730199	FL1
CGTGAGACT.TAGCGAGAA_1	DZ	0.982458	FL1
CGTGCAAGG.AGCAACATT_1	DZ	0.94159	FL1
CGTGCAAGG.CTATGGATG_1	LZ	0.463894	FL1
CGTGCCTAT.GGTAAGTGA_1	LZ	0.966997	FL1
CGTGCTTGA.ATCTAGGTT_1	LZ	0.960811	FL1
CGTGCTTGA.TCTTAAGTG_1	Plasma	0.413594	FL1
CGTGGTACC.AGCACCAGC_1	DZ	1	FL1
CGTGGTACC.TCCGGAGCT_1	DZ	1	FL1
CGTGTATTC.CGGAACGAG_1	DZ	1	FL1
CGTGTCCGA.ACCACGGAT_1	LZ	0.649058	FL1
CGTGTGTGG.GAGACGATC_1	LZ	0.459169	FL1
CGTGTGTGG.GGTAGCATC_1	LZ	0.514654	FL1
CGTGTGTGG.TTGCGAACA_1	LZ	0.615346	FL1
CGTTAATGG.ACAGCGGTC_1	LZ	0.410856	FL1
CGTTAATGG.CGCACTGAA_1	LZ	0.692889	FL1
CGTTAATGG.CTCTAGTAA_1	LZ	0.397751	FL1
CGTTACACC.CGCGAGTGT_1	LZ	0.939169	FL1
CGTTACACC.GCCTTATCT_1	LZ	0.700144	FL1
CGTTACACC.GCGGTAGTC_1	DZ	0.943874	FL1
CGTTCGTAC.AGTGTCTCT_1	LZ	0.804196	FL1
CGTTCGTAC.CCACTTCGC_1	LZ	0.653259	FL1
CGTTCGTAC.CTGTTACCA_1	Naïve	0.612532	FL1
CGTTGATCC.TAGCACACG_1	LZ	0.754658	FL1
CTAACACTG.CAAGCGCAT_1	Mem IgG	0.290605	FL1
CTAACCGGT.AAGCAGCAT_1	DZ	0.927841	FL1
CTAACCGGT.CCATAGCCA_1	Mem IgM	0.296173	FL1
CTAACCGGT.GAGAATCAG_1	LZ	0.784033	FL1
CTAATACGC.TGATGACAG_1	LZ	0.847479	FL1
CTACCTGCG.GATACTGTG_1	DZ	0.661609	FL1
CTACCTGCG.GCATGTGGT_1	LZ	0.834102	FL1
CTACGAGAA.AGCAGACAA_1	LZ	0.931889	FL1
CTACGAGAA.CACAACGCT_1	LZ	0.478845	FL1
CTACGGTAT.AACTTCTGC_1	LZ	0.808964	FL1
CTACGGTAT.AAGACTGGT_1	Mem IgG	0.376131	FL1
CTACGGTAT.CTTGGATCA_1	DZ	1	FL1
CTACGGTAT.GACTTGATT_1	LZ	0.925252	FL1
CTACGGTAT.TGTCACATA_1	DZ	1	FL1
CTACGTTGG.ACATGACTA_1	LZ	0.708319	FL1
CTACGTTGG.ATATGTCCA_1	LZ	0.348169	FL1
CTACGTTGG.CTGTACGAC_1	DZ	0.940687	FL1
CTACGTTGG.GCTAGTGGA_1	Mem IgG	0.319253	FL1
CTACGTTGG.TAGAGCGTC_1	LZ	0.663202	FL1
CTACTGTCA.AATACCTTG_1	LZ	0.597796	FL1
CTACTGTCA.CCAGGAGTT_1	LZ	0.668712	FL1
CTACTGTCA.CCGACGTCA_1	DZ	0.921093	FL1
CTACTGTCA.CCGGATTGC_1	Mem IgG	0.39255	FL1
CTACTGTCA.CTTCCGGTA_1	DZ	0.909392	FL1
CTAGACATG.ACACGTTGC_1	DZ	0.72004	FL1
CTAGACATG.AGAAGAGTC_1	Naïve	0.531432	FL1
CTAGACATG.TCAGGACTG_1	DZ	1	FL1
CTAGAGGTA.TGTAGCAAG_1	LZ	0.96212	FL1
CTAGAGTCG.AAGACGAAG_1	LZ	0.409381	FL1
CTAGAGTCG.TGCCAATGG_1	DZ	0.778484	FL1
CTAGGTACT.CATAGGTGT_1	Plasma	0.600973	FL1
CTAGGTACT.GCCTGGAAT_1	LZ	0.940091	FL1
CTAGGTACT.GTCATTCTA_1	DZ	0.96655	FL1
CTAGGTACT.TAGTAGTCT_1	LZ	0.501279	FL1
CTAGTCGTC.TCAGCTCAG_1	LZ	0.73313	FL1
CTAGTCGTC.TTACAGTGT_1	LZ	0.735175	FL1
CTAGTTCCA.AGAGCGGAG_1	Mem IgG	0.619242	FL1
CTATACTAG.GCGAAGACA_1	DZ	1	FL1
CTATACTAG.GCTACCTTA_1	Plasma	0.289212	FL1
CTATACTAG.TCTAGGATG_1	DZ	1	FL1
CTATCCATC.GTAACAGTC_1	LZ	0.819893	FL1
CTATCTTGA.TGCCACCGA_1	LZ	0.841521	FL1
CTATGGATG.AAGACGAAG_1	LZ	0.957393	FL1
CTATGGATG.AAGTCATGA_1	Mem IgG	0.62055	FL1
CTATGGATG.TACGAACTC_1	Naïve	0.362004	FL1
CTATGGATG.TCGCTTAAC_1	LZ	0.598469	FL1
CTATGGATG.TTCGGAGTC_1	Mem IgG	0.321867	FL1
CTATTAAGG.AGCATATGG_1	LZ	0.745337	FL1
CTATTAAGG.TGATCTCGG_1	LZ	0.63537	FL1
CTATTCCGT.AACTCCATG_1	Plasma	0.449625	FL1
CTATTCCGT.GCCTTCCAT_1	LZ	0.912851	FL1
CTCAGCTGG.GGATAGTCA_1	LZ	0.422131	FL1
CTCAGGTAC.TCGCGTCAT_1	LZ	0.755378	FL1
CTCAGTGAT.TTAGTCGGA_1	LZ	0.734075	FL1
CTCATGCCA.TTGATCGTA_1	LZ	0.686547	FL1
CTCATTAGT.CCGCAACAC_1	LZ	0.538226	FL1
CTCATTAGT.CCTGCGTTA_1	Mem IgG	0.895588	FL1
CTCATTAGT.GACGTAGCA_1	Mem IgM	0.458688	FL1
CTCATTAGT.GTAGCATAC_1	DZ	1	FL1
CTCCACGTC.TATCACCTG_1	Plasma	0.514971	FL1
CTCCAGCGT.CGTCAGCAC_1	Plasma	0.491887	FL1
CTCCGCATT.ACTAAGTTC_1	DZ	0.925283	FL1
CTCCGCATT.AGACCACGC_1	LZ	0.709359	FL1
CTCCGCATT.GCGCTACCT_1	Mem IgG	0.473545	FL1
CTCCTATCT.CATCCACCG_1	LZ	0.818359	FL1
CTCCTATCT.GAATTGTTG_1	LZ	0.585856	FL1
CTCCTATCT.GTCCACAAC_1	LZ	0.856906	FL1
CTCCTATCT.TGAGTGACT_1	LZ	0.804374	FL1
CTCCTGACG.AACTTAGCT_1	Mem IgG	0.570809	FL1
CTCCTGACG.CGTGTCCGA_1	LZ	0.940309	FL1
CTCGAACTG.GTTGATGCA_1	DZ	0.826423	FL1
CTCGACGAT.GCTTACTAG_1	LZ	0.485649	FL1
CTCGACGAT.GGTGAGTTC_1	LZ	0.625454	FL1
CTCGACGAT.TCTCGATGC_1	Mem IgG	0.712171	FL1
CTCGACTGC.CCGAGCTGA_1	Mem IgM	0.460673	FL1
CTCGCAAGA.AATACGTCT_1	DZ	1	FL1
CTCGCAAGA.TCTGCGCTG_1	Mem IgG	0.425736	FL1
CTCGCAAGA.TGTCGTACA_1	LZ	0.657537	FL1
CTCGCTACG.ACGTCGCTC_1	DZ	1	FL1
CTCGCTACG.CTACTGTCA_1	DZ	0.561653	FL1
CTCGCTACG.TCGTCCGAT_1	LZ	0.89113	FL1
CTCGTCTTG.GCATACATG_1	LZ	0.814447	FL1
CTCGTCTTG.TCGGACAGT_1	LZ	0.839621	FL1
CTCGTCTTG.TGCTTACGG_1	LZ	0.643393	FL1
CTCGTGTCC.ACCGAGACA_1	LZ	0.792344	FL1
CTCGTTCAC.TCACAGGTA_1	LZ	0.777418	FL1
CTCGTTCAC.TTGCGAACA_1	DZ	1	FL1
CTCTACGCA.AGCCTCTAG_1	LZ	0.443002	FL1
CTCTACGCA.TCAGTGCAA_1	Plasma	0.494347	FL1
CTCTAGTAA.CTTATTGAG_1	DZ	0.976276	FL1
CTCTAGTAA.GCACCATCG_1	Mem IgG	0.378333	FL1
CTCTAGTAA.GCGTATAGG_1	Plasma	0.506487	FL1
CTCTCAGTC.ATCGAATCG_1	DZ	1	FL1
CTCTCAGTC.CCTGTCATT_1	DZ	0.935949	FL1
CTCTCAGTC.CGATACTCT_1	LZ	0.933406	FL1
CTCTCGATA.CATCGCTGG_1	LZ	0.383644	FL1
CTCTGCAAG.GGTCTTGCA_1	DZ	0.941819	FL1
CTCTGCGGT.CGGAACGAG_1	Naïve	0.862159	FL1
CTCTGCGGT.TAATCTGGA_1	LZ	0.988993	FL1
CTCTGCGGT.TACAACACC_1	LZ	0.723628	FL1
CTGACAGCA.ATATGCAGC_1	LZ	0.855531	FL1
CTGACGATG.CTTCTGAGT_1	LZ	0.86687	FL1
CTGAGATAG.CTCAGCTGG_1	Mem IgG	0.561755	FL1
CTGAGGTTA.ACAAGGTAC_1	DZ	1	FL1
CTGAGGTTA.CAACGATCG_1	DZ	0.646308	FL1
CTGAGTAGC.AGTATGACG_1	LZ	0.929288	FL1
CTGAGTAGC.TCGCTGTAA_1	Mem IgM	0.415506	FL1
CTGAGTCCA.TCACTACGT_1	Mem IgG	0.799377	FL1
CTGAGTCCA.TGTAGGTTA_1	LZ	0.848514	FL1
CTGATCAAG.TCGTAATAG_1	Plasma	0.608714	FL1
CTGATCCGA.TTCCTGCTA_1	LZ	0.680462	FL1
CTGATGCAC.GCAACCAAC_1	LZ	0.674577	FL1
CTGATGCAC.TTACTTACG_1	Mem IgM	0.275175	FL1
CTGCAAGCC.AATGCGTGC_1	LZ	0.404392	FL1
CTGCAAGCC.CTTAACAGC_1	DZ	0.978587	FL1
CTGCAGAGC.TTGGTAACT_1	LZ	0.90968	FL1
CTGCATGTT.CAACGATCG_1	LZ	0.922296	FL1
CTGCATGTT.CTGATGCAC_1	LZ	0.644751	FL1
CTGCATGTT.CTTACCTAG_1	LZ	0.887356	FL1
CTGCGATTC.CTGTCTAGT_1	LZ	0.870689	FL1
CTGCGATTC.GTTATCGAT_1	LZ	0.83848	FL1
CTGCGTCAC.CCAGTCTCA_1	LZ	0.923104	FL1
CTGCGTCAC.TAGGTCAAC_1	DZ	0.86038	FL1
CTGCTGCTT.CGCGAGTGT_1	LZ	0.588552	FL1
CTGCTGCTT.CGTACACAC_1	Mem IgG	0.316615	FL1
CTGCTTAGG.CACGACTCA_1	LZ	0.965065	FL1
CTGCTTAGG.CTGCATGTT_1	LZ	0.735152	FL1
CTGCTTAGG.GTTGCTCAG_1	LZ	0.50499	FL1
CTGGACACT.CATCTCACG_1	LZ	0.428798	FL1
CTGGACACT.CCGCAATGG_1	Mem IgG	0.580164	FL1
CTGGACACT.GTCGTTAGA_1	Mem IgG	0.530866	FL1
CTGGACACT.GTGTTGGAA_1	DZ	0.799646	FL1
CTGGACTAA.CCATAGCCA_1	Naïve	0.461308	FL1
CTGGACTAA.CGCACTGAA_1	LZ	0.830892	FL1
CTGGAGCGA.AGTCTGGAA_1	LZ	0.667793	FL1
CTGGAGCGA.CGTGTGTGG_1	Mem IgM	0.406522	FL1
CTGGAGCGA.GCCGCCTAA_1	LZ	0.446469	FL1
CTGGAGCGA.GGAGCATCT_1	LZ	0.492569	FL1
CTGGTAATC.CGGAAGACG_1	LZ	0.858816	FL1
CTGGTAATC.CGTACATCT_1	Mem IgG	0.4747	FL1
CTGGTAATC.CTTCCGTGG_1	LZ	0.87022	FL1
CTGGTACAT.GTGCTGACT_1	LZ	0.78241	FL1
CTGGTACAT.TGTTGTCGA_1	LZ	0.898699	FL1
CTGGTCGGT.ATAGAGCAG_1	Mem IgG	0.60326	FL1
CTGGTCGGT.CCATAAGTA_1	LZ	0.702158	FL1
CTGGTCGGT.CCGGATTGC_1	LZ	0.857716	FL1
CTGGTCGGT.GCTGGTAAC_1	LZ	0.919639	FL1
CTGGTGACA.TGTCGTGAG_1	LZ	0.633199	FL1
CTGTACGAC.CGATACTCT_1	LZ	0.591884	FL1
CTGTAGAAG.GGTGCGTAG_1	LZ	0.689568	FL1
CTGTCACTT.ATATCAGCC_1	LZ	0.440749	FL1
CTGTCACTT.CCAAGTCGA_1	Plasma	0.40657	FL1
CTGTCACTT.GGTGCGTAG_1	LZ	0.735287	FL1
CTGTCACTT.TCCAGCAGC_1	LZ	0.424196	FL1
CTGTGCTCA.GTTGCATGG_1	LZ	0.401578	FL1
CTGTGGTGG.CCAACAACA_1	LZ	0.910217	FL1
CTGTGGTGG.CGCATCTAC_1	DZ	1	FL1
CTGTGGTGG.TAGCCAGTG_1	Naïve	0.598218	FL1
CTGTTACCA.AAGCAACTA_1	Plasma	0.428165	FL1
CTGTTACCA.TAACTCCGA_1	LZ	0.482972	FL1
CTGTTACCA.TTCCTAAGG_1	LZ	0.602294	FL1
CTTAACAGC.TGATGACAG_1	LZ	0.553112	FL1
CTTAAGTTG.ACGCTATGT_1	LZ	0.637972	FL1
CTTAATCGT.TAGTCAGAC_1	LZ	0.824384	FL1
CTTACATGC.TAAGCCATT_1	DZ	0.847619	FL1
CTTACCTAG.ACTCGCTGT_1	LZ	0.296518	FL1
CTTAGAAGG.ATGTCGCCT_1	LZ	0.516713	FL1
CTTAGAAGG.CTCGCTACG_1	LZ	0.805662	FL1
CTTAGGACT.AACACACTC_1	LZ	0.935135	FL1
CTTAGGACT.CATCGAAGC_1	LZ	0.621414	FL1
CTTAGGACT.GGTAATCTA_1	LZ	0.628615	FL1
CTTATCTCA.TAGATAGCC_1	DZ	0.489595	FL1
CTTATTGAG.AGCTGCACT_1	Mem IgM	0.548012	FL1
CTTATTGAG.CAAGCTGCA_1	DZ	0.975424	FL1
CTTATTGAG.CTGACAGCA_1	LZ	0.907626	FL1
CTTCCGGTA.ACAGCATCA_1	Plasma	0.489504	FL1
CTTCCGGTA.CGGTCGACA_1	Mem IgG	0.936717	FL1
CTTCCGTGG.CCGATCAGC_1	LZ	0.430681	FL1
CTTCCGTGG.GAGGTGAGC_1	LZ	0.414276	FL1
CTTCCGTGG.TCCGATAAC_1	LZ	0.615935	FL1
CTTCCGTGG.TGCCGCTAC_1	LZ	0.770732	FL1
CTTCCTGAT.ACCGTCACG_1	LZ	0.882077	FL1
CTTCCTGAT.GAGTCTTCG_1	Mem IgM	0.309213	FL1
CTTCCTGAT.GCCTAACGG_1	DZ	0.959937	FL1
CTTCCTGAT.GGTCCTAAG_1	LZ	0.951793	FL1
CTTCGACTG.TAATCTGGA_1	Plasma	0.334555	FL1
CTTCGACTG.TGACAAGTT_1	DZ	0.693096	FL1
CTTCGTGCA.ATCTCTGCT_1	LZ	0.79823	FL1
CTTCTATGA.TTGATGCTG_1	Plasma	0.405745	FL1
CTTCTGAGT.CATGACGTT_1	LZ	0.877285	FL1
CTTCTGAGT.GTGCTGACT_1	Plasma	0.504966	FL1
CTTCTGAGT.TACGAACTC_1	LZ	0.95537	FL1
CTTGATCTA.AACAACCTA_1	Mem IgG	0.613754	FL1
CTTGATCTA.TCCTTCGTA_1	DZ	0.986392	FL1
CTTGATCTA.TGGTGCCTG_1	LZ	0.982761	FL1
CTTGGATCA.AAGCTGGTC_1	DZ	1	FL1
CTTGGATCA.GGACAGATT_1	LZ	0.72979	FL1
CTTGTAACG.TATCGGAAC_1	LZ	0.622829	FL1
GAACAACCA.ACATTGACA_1	LZ	0.59987	FL1
GAACATGAC.ACTCTAGGA_1	LZ	0.560124	FL1
GAACCAGTT.GTAGTTGGT_1	LZ	0.668052	FL1
GAACCTTCA.TCCTGTGGA_1	Plasma	0.433512	FL1
GAACCTTCA.TCTAGTGAC_1	Plasma	0.500747	FL1
GAACGCTGT.ACATTCCAC_1	LZ	0.940529	FL1
GAACGCTGT.GTCAGCGTC_1	Plasma	0.870246	FL1
GAACTCGTA.CATCCTCTC_1	LZ	0.449781	FL1
GAAGAGCAC.ATGCTGTCG_1	Plasma	0.348551	FL1
GAAGAGCAC.TGCATCGGA_1	LZ	0.811641	FL1
GAAGTGTGA.GGATTACGC_1	LZ	0.531202	FL1
GAAGTGTGA.GTACGAACG_1	LZ	0.557885	FL1
GAATAAGAG.GCTACCGAG_1	LZ	0.748022	FL1
GAATAAGAG.TCGTGCCAC_1	LZ	0.896497	FL1
GAATCAACC.ACTGGACCA_1	DZ	0.974958	FL1
GAATCAACC.TAATTCGTG_1	LZ	0.689777	FL1
GAATCACAT.TACAGGACT_1	LZ	0.909555	FL1
GAATCGAGA.CGCTGTAGT_1	LZ	0.669276	FL1
GAATCGAGA.TCCAATCAT_1	LZ	0.796733	FL1
GAATCGAGA.TCCGATAAC_1	Mem IgG	0.573744	FL1
GAATTCAGT.AGCACCAGC_1	DZ	0.975119	FL1
GAATTCAGT.TGGAAGATT_1	LZ	0.517313	FL1
GAATTGTTG.ACAGCGGTC_1	LZ	0.844841	FL1
GAATTGTTG.TCAGGACTG_1	LZ	0.937636	FL1
GACAATGTT.CCATACGAT_1	LZ	0.7729	FL1
GACAATGTT.GTCCGCTCA_1	Plasma	0.331122	FL1
GACAATGTT.GTTATCGAT_1	LZ	0.839944	FL1
GACAATGTT.TAACACATC_1	LZ	0.573618	FL1
GACACGCAA.AATTAGAGG_1	LZ	0.473631	FL1
GACACGCAA.GACAATGTT_1	Mem IgG	0.368834	FL1
GACAGGTTA.TACCGATTG_1	LZ	0.869483	FL1
GACATATGT.CGCCACCAT_1	Plasma	0.388436	FL1
GACCAACAG.AAGCTTGCA_1	DZ	0.720238	FL1
GACCACTCG.AGATGTTGG_1	Plasma	0.560082	FL1
GACCACTCG.CTGCTGCTT_1	Mem IgG	0.468283	FL1
GACCGCTTC.AATGCAGCG_1	LZ	0.967777	FL1
GACCGCTTC.ACTCACGAA_1	DZ	0.97686	FL1
GACCGCTTC.GAATTGTTG_1	Plasma	0.32856	FL1
GACCGCTTC.GCAGCTCTT_1	LZ	0.742697	FL1
GACCGCTTC.TTCAGTGCC_1	LZ	0.526574	FL1
GACCGGTAG.CCACGAAGG_1	LZ	0.614276	FL1
GACCGGTAG.GCAACCAAC_1	LZ	0.881065	FL1
GACCGTAGT.AGCAAGTCC_1	LZ	0.456657	FL1
GACCTTGTG.CAAGCCTCG_1	LZ	0.895571	FL1
GACGCCGTA.CCTGCTCCA_1	LZ	0.922627	FL1
GACGCTTGC.ATCAGAAGC_1	Plasma	0.550584	FL1
GACGCTTGC.GCGATATGA_1	DZ	1	FL1
GACGCTTGC.GGATGCTCG_1	LZ	0.856531	FL1
GACGCTTGC.TCGTACCTT_1	LZ	0.867976	FL1
GACGGACTA.CGGAGACTT_1	Naïve	0.412687	FL1
GACGGACTA.GCTTGTCCT_1	LZ	0.728219	FL1
GACGGTGCT.ATAAGTTCG_1	DZ	0.956167	FL1
GACGGTGCT.GATACTGTG_1	Mem IgG	0.35094	FL1
GACGGTGCT.GGACAGATT_1	LZ	0.747256	FL1
GACGTAGCA.CCGTAGTTG_1	LZ	0.323148	FL1
GACGTCAAT.AGGTGCGAG_1	LZ	0.379186	FL1
GACGTCAAT.GATACACTA_1	Plasma	0.429181	FL1
GACGTGGTC.TATGACCGA_1	Plasma	0.349285	FL1
GACGTTCAG.CTCTCGATA_1	DZ	0.476266	FL1
GACGTTCAG.GCTTGTCCT_1	DZ	0.725599	FL1
GACTAGCAT.TATACCACT_1	LZ	0.446478	FL1
GACTAGCAT.TGAGCTAGA_1	Plasma	0.64925	FL1
GACTATTGA.AGTGGAATG_1	DZ	0.879143	FL1
GACTCAGTG.CGCATAACT_1	Plasma	0.51503	FL1
GACTCAGTG.GGTTCTATC_1	LZ	0.340396	FL1
GACTCAGTG.TACGGTCGT_1	Mem IgM	0.617534	FL1
GACTCTCAC.TCACATACT_1	LZ	0.658198	FL1
GACTCTGGT.AATCTGACC_1	Mem IgG	0.506123	FL1
GACTCTGGT.CTGACAGCA_1	LZ	0.536376	FL1
GACTCTGGT.TCCTGTGGA_1	DZ	1	FL1
GACTCTGGT.TGCAGTTCA_1	LZ	0.51849	FL1
GACTGCCTG.AATATCAGC_1	LZ	0.777805	FL1
GACTGCCTG.GTCTGAGCC_1	DZ	0.718153	FL1
GACTGCGCA.ATAATGTGG_1	Mem IgG	0.683341	FL1
GACTGCGCA.ATGAACTAG_1	LZ	0.833717	FL1
GACTGCGCA.CCTGCAGAT_1	Plasma	0.677442	FL1
GACTGCGCA.CTTAGAAGG_1	LZ	0.805873	FL1
GACTGCGCA.TCGGAACGA_1	LZ	0.748239	FL1
GACTTCACC.ATGCCTGTC_1	LZ	0.602361	FL1
GACTTCACC.TAGCAGAGT_1	LZ	0.818151	FL1
GAGAACAGG.TCTCAGGAT_1	LZ	0.754697	FL1
GAGAACAGG.TGCTGCGTC_1	LZ	0.376445	FL1
GAGAATCAG.ACAAGTACA_1	DZ	1	FL1
GAGACGATC.CCATAGCCA_1	LZ	0.9542	FL1
GAGACGATC.GTACGTCTA_1	Mem IgG	0.434071	FL1
GAGACGATC.GTGTCCGTG_1	DZ	1	FL1
GAGACGATC.TACCTATCC_1	LZ	0.653041	FL1
GAGACGATC.TACTCGCTG_1	DZ	1	FL1
GAGACTCGA.AACGTCGAG_1	LZ	0.582534	FL1
GAGACTCGA.AGTCCAGTG_1	LZ	0.95371	FL1
GAGACTCGA.TTCTCCACA_1	Mem IgG	0.307855	FL1
GAGATACAC.AACGTCGAG_1	LZ	0.603255	FL1
GAGATACAC.AGATCTTCA_1	LZ	0.917174	FL1
GAGATGTAT.TGATCGGAA_1	DZ	0.944808	FL1
GAGATTCCT.CAAGAGAGT_1	Mem IgG	0.355529	FL1
GAGATTCCT.GATTATGCG_1	Mem IgM	0.382809	FL1
GAGATTCCT.GGTTCGCAA_1	Plasma	0.324945	FL1
GAGATTCCT.GTCCACAAC_1	DZ	1	FL1
GAGCAGGAA.CACACTGCC_1	LZ	0.879594	FL1
GAGCAGGAA.TCGCAAGCA_1	LZ	0.609143	FL1
GAGCATACA.AACAACTGG_1	LZ	0.693943	FL1
GAGCATACA.TGCCGCTAC_1	DZ	0.963568	FL1
GAGCATACA.TTACGCTCG_1	LZ	0.95355	FL1
GAGCCGTTA.CATTCAGTT_1	LZ	0.644336	FL1
GAGCCGTTA.CGATACTCT_1	LZ	0.96212	FL1
GAGCTCTCA.CATAGTATG_1	LZ	0.86648	FL1
GAGGACTTA.CACTAGACT_1	LZ	0.58072	FL1
GAGGACTTA.CCGCAACAC_1	LZ	0.974007	FL1
GAGGACTTA.GGAATTCAC_1	LZ	0.566694	FL1
GAGGACTTA.TGTCGTGAG_1	LZ	0.590838	FL1
GAGGTCACG.AATCCGCTG_1	Mem IgG	0.765593	FL1
GAGGTCCTT.CGTCGTCAA_1	DZ	0.954103	FL1
GAGGTCCTT.CTGACAGCA_1	LZ	0.511578	FL1
GAGGTGAGC.AGGTGTACA_1	Plasma	0.392138	FL1
GAGGTGAGC.ATAGAGCAG_1	LZ	0.830579	FL1
GAGGTGAGC.TCTTGGTAG_1	LZ	0.452957	FL1
GAGTATCGC.ACTCCAACT_1	LZ	0.803544	FL1
GAGTATCGC.TAGCACTAT_1	Plasma	0.709149	FL1
GAGTCAAGG.GATACACTA_1	LZ	0.567417	FL1
GAGTCAAGG.GGTCCTAAG_1	DZ	0.980266	FL1
GAGTCACCA.AGTCTAAGC_1	LZ	0.781119	FL1
GAGTCCAAT.CATGTCCTG_1	Mem IgG	0.554531	FL1
GAGTCCAAT.TACCTCACT_1	Plasma	0.285045	FL1
GAGTCGTAC.GCAGCTTGA_1	DZ	0.982449	FL1
GAGTCGTAC.GGAATTCAC_1	LZ	0.950744	FL1
GAGTCGTAC.TGTGCCATG_1	DZ	0.907521	FL1
GAGTGCATA.GGTGAGCGT_1	LZ	0.931669	FL1
GAGTGTGCC.GCCACGAGT_1	LZ	0.506371	FL1
GAGTTAACT.TCGTAATAG_1	Plasma	0.478393	FL1
GAGTTATAG.GTTGACGTG_1	DZ	1	FL1
GATAACGTC.GATAAGCTG_1	Plasma	0.386415	FL1
GATAAGCTG.AACCGTGAG_1	LZ	0.860341	FL1
GATAAGCTG.ACAGCATCA_1	DZ	0.95723	FL1
GATAAGCTG.ACAGTATTG_1	LZ	0.520586	FL1
GATAAGCTG.GTACTCTAC_1	LZ	0.773702	FL1
GATACTGTG.ATAAGACAG_1	LZ	0.5258	FL1
GATACTGTG.GAGGTCCTT_1	LZ	0.705956	FL1
GATAGTTCT.CGAGTAGCA_1	LZ	0.927914	FL1
GATATATCC.TCGTCCGAT_1	LZ	0.665988	FL1
GATATGGAC.GAAGGATCA_1	LZ	0.390023	FL1
GATATGGAC.GTCTTATGC_1	LZ	0.725775	FL1
GATATGGAC.TCTTGGTAG_1	LZ	0.788667	FL1
GATCCGCAC.CACTCACTA_1	DZ	1	FL1
GATCGATAC.CGTCGTCAA_1	DZ	0.898339	FL1
GATCGATAC.GCCAATGAA_1	DZ	0.92566	FL1
GATCGATAC.TCACTACGT_1	LZ	0.677505	FL1
GATCGCACT.ACTGTGTCA_1	LZ	0.898388	FL1
GATCGCACT.ATGAGATCC_1	LZ	0.690848	FL1
GATCGCGAA.ATTGACACG_1	Plasma	0.491908	FL1
GATCGTTGA.ACTGGTCAG_1	DZ	1	FL1
GATCTACTT.CTCGTGTCC_1	LZ	0.43081	FL1
GATCTACTT.CTGCAGAGC_1	LZ	0.46252	FL1
GATCTAGAG.AATCTCCTA_1	LZ	0.835787	FL1
GATCTAGAG.GAATCAACC_1	Mem IgG	0.777347	FL1
GATCTAGAG.GGACGAGCA_1	LZ	0.883314	FL1
GATCTAGAG.TCCACCTCA_1	Naïve	0.518071	FL1
GATCTAGAG.TCTTAGCGA_1	LZ	0.545173	FL1
GATCTGAAT.CTGCTGCTT_1	LZ	0.911843	FL1
GATCTGAAT.TCCTCGTCG_1	DZ	1	FL1
GATCTGTTC.AGATATGGA_1	LZ	0.9408	FL1
GATCTTCGC.AGACCACGC_1	Plasma	0.407962	FL1
GATCTTCGC.GCTGAGCAG_1	LZ	0.861768	FL1
GATGCAGAA.TACTGATGA_1	DZ	1	FL1
GATGCAGAA.TGGTCCTAG_1	LZ	0.43589	FL1
GATGCGACG.CACTGGTCC_1	Plasma	0.614742	FL1
GATGCGACG.GTGTCACAC_1	LZ	0.564398	FL1
GATGCGACG.TGAGACAGC_1	LZ	0.689494	FL1
GATGCGGTT.AATTCGGAA_1	Mem IgG	0.427571	FL1
GATGCGGTT.AGTAACGTA_1	LZ	0.822849	FL1
GATGCGGTT.ATCTCTGCT_1	LZ	0.895751	FL1
GATGCGGTT.CTGACAGCA_1	LZ	0.576346	FL1
GATGCGGTT.GTAGCATAC_1	DZ	1	FL1
GATGCGGTT.GTCTTCATA_1	DZ	0.759723	FL1
GATGCGGTT.TCACGCGAC_1	Mem IgG	0.269316	FL1
GATGCTCCT.ACCATACTT_1	LZ	0.415356	FL1
GATGTCTAG.ATGCGCTAC_1	Mem IgG	0.485887	FL1
GATGTCTAG.TAGCTAAGA_1	DZ	0.716447	FL1
GATGTCTAG.TGCTATGAA_1	LZ	0.404669	FL1
GATGTTACA.AAGCAATCG_1	Plasma	0.296819	FL1
GATGTTACA.CTGACGATG_1	DZ	1	FL1
GATGTTACA.TGCTATGAA_1	LZ	0.502188	FL1
GATTAGACA.TAAGCACTA_1	Naïve	0.457471	FL1
GATTAGACA.TGAGTTAAG_1	Plasma	0.390313	FL1
GATTAGTGT.GACTTGATT_1	Mem IgM	0.366254	FL1
GATTAGTGT.TTCATTCGC_1	LZ	0.910883	FL1
GATTCCTCT.ATTCTCTGG_1	LZ	0.524797	FL1
GATTCCTCT.TCATCTGTC_1	LZ	0.948618	FL1
GATTCTCGG.CGTGAGACT_1	Mem IgG	0.682913	FL1
GATTCTCGG.CTGCTTAGG_1	DZ	0.825205	FL1
GATTGAGTA.AAGGATCGT_1	LZ	0.944681	FL1
GATTGGAAG.AACTTGTCG_1	LZ	0.600925	FL1
GCAACACCT.GTGTCCGTG_1	LZ	0.61674	FL1
GCAACACCT.TCATGCAGG_1	DZ	1	FL1
GCAACTCGC.CCATGATGT_1	Plasma	0.603971	FL1
GCAACTCGC.GAGCCGTTA_1	Mem IgG	0.710258	FL1
GCAATCACG.ACCACGGAT_1	LZ	0.611225	FL1
GCAATCACG.GAGTCACCA_1	LZ	0.529174	FL1
GCAATCACG.TAACCGTGA_1	Mem IgG	0.430005	FL1
GCAATGAGA.AGGATCATG_1	Mem IgG	0.486623	FL1
GCACAACTC.CAGTCCTAA_1	Mem IgM	0.39286	FL1
GCACATGTT.GTAGCCTTG_1	Mem IgG	0.536512	FL1
GCACATGTT.TAGACCATG_1	Plasma	0.516263	FL1
GCACATGTT.TCTCGTATC_1	Plasma	0.294001	FL1
GCACGCATT.CTGTGCTCA_1	Mem IgG	0.844799	FL1
GCACGCATT.GTCTTATGC_1	Plasma	0.578217	FL1
GCACGTAGA.CTCTAAGAG_1	LZ	0.651107	FL1
GCACGTAGA.GATCTGTTC_1	LZ	0.721907	FL1
GCACGTAGA.GCACATGTT_1	LZ	0.7282	FL1
GCACGTAGA.TGCCACCGA_1	Mem IgG	0.397625	FL1
GCACTGGAT.GAGACGATC_1	LZ	0.794338	FL1
GCACTGGAT.GCTCAGCCA_1	DZ	0.958309	FL1
GCAGATCCG.CATACGCAG_1	LZ	0.572097	FL1
GCAGATCCG.TCGGTATCA_1	LZ	0.865104	FL1
GCAGCAGTG.CCTTCGAGC_1	Mem IgG	0.920382	FL1
GCAGCGATA.GACGTCAAT_1	LZ	0.488003	FL1
GCAGCTCTT.CTGGAGCGA_1	LZ	0.920941	FL1
GCATACATG.ACGCTAGTG_1	DZ	1	FL1
GCATACATG.CAGTGCTGC_1	LZ	0.420807	FL1
GCATACATG.TCTGAGATA_1	DZ	0.879072	FL1
GCATACTCC.ATAAGACAG_1	DZ	0.856939	FL1
GCATGTAAG.ATCCGGTCC_1	LZ	0.765202	FL1
GCATGTAAG.GATATGGAC_1	Mem IgG	0.469869	FL1
GCATGTGGT.AACAATGCA_1	DZ	0.908614	FL1
GCATGTGGT.CAGGATCAA_1	Mem IgG	0.625769	FL1
GCATGTGGT.CTGCAAGCC_1	LZ	0.878623	FL1
GCATGTGGT.GACCGTAGT_1	LZ	0.732036	FL1
GCATGTGGT.GTACTCTAC_1	DZ	0.930783	FL1
GCATGTGGT.GTATACAGA_1	Plasma	0.630776	FL1
GCATGTGGT.TCCTGTGGA_1	LZ	0.775244	FL1
GCATTGATC.AGTTCAACC_1	DZ	0.980517	FL1
GCATTGATC.TGAGCTAGA_1	LZ	0.35828	FL1
GCCAACAAT.CGATTCGAG_1	LZ	0.898761	FL1
GCCAACAAT.TCGTAATAG_1	DZ	1	FL1
GCCAATGAA.CAATACCAC_1	LZ	0.474233	FL1
GCCACATGG.CTAGTATAG_1	LZ	0.733624	FL1
GCCACATGG.GCTGACAGA_1	LZ	0.674655	FL1
GCCACATGG.GTCAACTGA_1	DZ	1	FL1
GCCACATGG.TCAGGTGCA_1	Mem IgG	0.776587	FL1
GCCACGAGT.ATCTGGTAG_1	LZ	0.961176	FL1
GCCACGAGT.GAGTCTTCG_1	DZ	0.981592	FL1
GCCATACAA.AAGCAATCG_1	DZ	0.763848	FL1
GCCATCGCT.CCAGGAGTT_1	Plasma	0.467641	FL1
GCCATCGCT.TTCCTAAGG_1	LZ	0.405794	FL1
GCCATTAAG.GTTGATGCA_1	LZ	0.907249	FL1
GCCGAACCA.ATTCGAAGA_1	DZ	0.977309	FL1
GCCGAACCA.GCTGACAGA_1	LZ	0.857191	FL1
GCCGAACCA.GTTGACCAT_1	LZ	0.857751	FL1
GCCGAACCA.TGCCATCTC_1	Plasma	0.313838	FL1
GCCGAGTCT.AGATCTGAC_1	LZ	0.858229	FL1
GCCGCCTAA.GATTGGAAG_1	LZ	0.359611	FL1
GCCGCCTAA.TAGGTCAAC_1	Mem IgG	0.401141	FL1
GCCGCTATC.CCTAAGTCT_1	LZ	0.606363	FL1
GCCGTCTTC.TAGTACGTA_1	DZ	1	FL1
GCCGTCTTC.TCCTTCAAC_1	LZ	0.904783	FL1
GCCGTTGTT.AGTGTCTCT_1	Naïve	0.363777	FL1
GCCGTTGTT.ATTAGCACA_1	Mem IgG	0.654568	FL1
GCCGTTGTT.CTGCAAGCC_1	Naïve	0.272431	FL1
GCCGTTGTT.GAACATGAC_1	LZ	0.323201	FL1
GCCTGCATC.TTCCTTGAC_1	LZ	0.762627	FL1
GCCTGGAAT.AACTTCTGC_1	Mem IgG	0.718933	FL1
GCCTGGAAT.GTGGTACGG_1	DZ	0.981886	FL1
GCCTTAGAG.AACGTTCTT_1	Naïve	0.328139	FL1
GCCTTCCAT.CATGTGAAC_1	LZ	0.449356	FL1
GCCTTGTGA.ACTAAGTTC_1	Plasma	0.833535	FL1
GCCTTGTGA.CCTGCGTTA_1	Mem IgG	0.37109	FL1
GCCTTGTGA.CGTATCGAA_1	DZ	0.980034	FL1
GCCTTGTGA.CTCCTGACG_1	LZ	0.813617	FL1
GCCTTGTGA.TCAGGACTG_1	LZ	0.949154	FL1
GCGAACTCG.ATGCTTCAG_1	Mem IgG	0.636578	FL1
GCGAACTCG.CCAATATAC_1	Mem IgG	0.723949	FL1
GCGAACTCG.GTAATATCG_1	DZ	0.746318	FL1
GCGAACTCG.TCGTACCTT_1	LZ	0.863037	FL1
GCGAAGACA.TGATCTCGG_1	DZ	1	FL1
GCGAAGCTC.ACCGATCGA_1	Plasma	0.61348	FL1
GCGACAACC.ATCCGGTCC_1	DZ	0.813103	FL1
GCGACCTGT.CTTCTATGA_1	LZ	0.892464	FL1
GCGAGTCTA.CAGCACGTG_1	DZ	0.975796	FL1
GCGAGTCTA.TGGATAGGT_1	Naïve	0.441359	FL1
GCGATATGA.AATAACTCC_1	DZ	1	FL1
GCGATGGTG.TAGATAGCC_1	LZ	0.956727	FL1
GCGATGGTG.TTCATCCAA_1	LZ	0.820386	FL1
GCGCTACCT.GCAGCTTGA_1	LZ	0.331111	FL1
GCGCTACCT.GGTAAGTGA_1	LZ	0.708487	FL1
GCGCTAGAA.GTCAATACA_1	Mem IgG	0.795893	FL1
GCGCTCTAT.GGTGCGTAG_1	LZ	0.352773	FL1
GCGCTCTAT.TTCAGTGCC_1	LZ	0.734506	FL1
GCGCTTCTC.ACGTATGTC_1	LZ	0.816347	FL1
GCGCTTCTC.AGATCGAGT_1	LZ	0.726827	FL1
GCGGACGAA.AATTAGAGG_1	LZ	0.941181	FL1
GCGGACGAA.ATAATGTGG_1	LZ	0.769487	FL1
GCGGACGAA.TACTAGTAG_1	Mem IgG	0.972402	FL1
GCGGACGAA.TCAGACAAG_1	LZ	0.939641	FL1
GCGGAGATT.GCATTGATC_1	LZ	0.621646	FL1
GCGGTAAGT.GTCACAGAG_1	Plasma	0.387797	FL1
GCGGTAGTC.ACTGGACCA_1	LZ	0.64712	FL1
GCGGTAGTC.AGAGCGGAG_1	LZ	0.935563	FL1
GCGGTAGTC.GATTCTCGG_1	LZ	0.402812	FL1
GCGTAACAA.GATCTGTTC_1	LZ	0.735838	FL1
GCGTATAGG.ACGTGCTCG_1	LZ	0.650307	FL1
GCGTATAGG.CCAGGAGTT_1	LZ	0.949384	FL1
GCGTATAGG.GGATCGTTC_1	DZ	0.6543	FL1
GCGTATAGG.TACAGGACT_1	LZ	0.56052	FL1
GCGTCGTCT.ACGACAGTC_1	DZ	1	FL1
GCGTCGTCT.GGATTCGTC_1	LZ	0.983296	FL1
GCGTCGTCT.GTAACAGTC_1	LZ	0.372406	FL1
GCGTGAGCT.TCGTCATTC_1	LZ	0.763625	FL1
GCGTGAGCT.TTACGCTCG_1	DZ	0.957619	FL1
GCGTGAGCT.TTCACCTTG_1	LZ	0.498806	FL1
GCGTGATAC.ATACAACCG_1	Mem IgG	0.615309	FL1
GCGTGATAC.CGGAAGACG_1	LZ	0.922761	FL1
GCGTGATAC.GAGTCACCA_1	DZ	1	FL1
GCGTGATAC.GGATCAATG_1	LZ	0.788211	FL1
GCGTGATAC.TAGGATTAG_1	LZ	0.799092	FL1
GCGTTCAGA.AAGACTACC_1	LZ	0.776265	FL1
GCGTTCAGA.TCGCGTCAT_1	LZ	0.776717	FL1
GCTACAATG.ATAAGACAG_1	DZ	0.979647	FL1
GCTACAATG.ATTAGCGGT_1	DZ	0.8814	FL1
GCTACAATG.CATATGCGA_1	DZ	0.980723	FL1
GCTACCGAG.ACTGGTGCT_1	LZ	0.96623	FL1
GCTAGCTCC.ACACCACAT_1	LZ	0.773721	FL1
GCTAGCTCC.AGAATCAGA_1	LZ	0.476171	FL1
GCTAGCTCC.GATGTAAGG_1	Mem IgG	0.38345	FL1
GCTAGCTCC.TACGGTCGT_1	Mem IgG	0.569395	FL1
GCTAGCTCC.TCCATCATT_1	LZ	0.78026	FL1
GCTATGTAA.AAGAGAGAG_1	LZ	0.911748	FL1
GCTATGTAA.GCAGCTCTT_1	Mem IgG	0.461146	FL1
GCTATGTAA.GTAACCATA_1	LZ	0.648984	FL1
GCTATGTAA.TACTAGTAG_1	LZ	0.848616	FL1
GCTATGTAA.TCGACGTTG_1	DZ	0.981214	FL1
GCTCAATGA.TATCTGTCA_1	LZ	0.606192	FL1
GCTCAATGA.TGGTGGATC_1	LZ	0.897007	FL1
GCTCAGCCA.ATTGATCAC_1	Plasma	0.619616	FL1
GCTCAGCCA.GATCCGCAC_1	LZ	0.377547	FL1
GCTCAGCCA.TCGTAGGAA_1	DZ	0.741296	FL1
GCTCTGTGT.ATATAGCGT_1	Plasma	0.33374	FL1
GCTCTGTGT.CATAAGATC_1	LZ	0.494708	FL1
GCTGACAGA.ATTGACACG_1	LZ	0.683169	FL1
GCTGACAGA.ATTGGTTCC_1	Plasma	0.621924	FL1
GCTGACAGA.TTGGAGAAC_1	LZ	0.67469	FL1
GCTGGTAAC.AATCTGACC_1	LZ	0.495624	FL1
GCTGGTAAC.GCTTCTACG_1	LZ	0.793142	FL1
GCTGGTTCG.TAACTCCGA_1	LZ	0.822082	FL1
GCTGGTTCG.TATCGGAAC_1	LZ	0.706399	FL1
GCTGTTCGG.CTTGCACAA_1	Mem IgG	0.769718	FL1
GCTTACGTT.CAGAGCACC_1	LZ	0.724076	FL1
GCTTACGTT.CATTCGAAT_1	LZ	0.634794	FL1
GCTTACGTT.GGTGATAGG_1	DZ	1	FL1
GCTTACTAG.CTCGACGAT_1	LZ	0.570549	FL1
GCTTAGAAC.GACTCAGTG_1	DZ	0.983992	FL1
GCTTAGAAC.TCACCGAGG_1	Plasma	0.481954	FL1
GCTTCACTC.ACGTGAATC_1	Plasma	0.541245	FL1
GCTTCACTC.CTAGAGGTA_1	LZ	0.836727	FL1
GCTTCACTC.GTTAATTCG_1	LZ	0.845702	FL1
GCTTCTACG.CTGACGGAT_1	LZ	0.55738	FL1
GCTTCTACG.GTTACTACT_1	DZ	0.950243	FL1
GCTTCTACG.TGGACGAGA_1	DZ	0.928023	FL1
GCTTCTGAA.GTATGATCT_1	LZ	0.392276	FL1
GCTTGGTTC.CCTCCAATC_1	LZ	0.665546	FL1
GCTTGGTTC.CGGATTCTC_1	LZ	0.924507	FL1
GCTTGGTTC.CTGCTTAGG_1	Mem IgG	0.24153	FL1
GCTTGGTTC.GTAGTGGAG_1	DZ	1	FL1
GCTTGTCCT.TGTAGGTTA_1	Mem IgG	0.786903	FL1
GCTTGTCCT.TTGGACTTC_1	Mem IgG	0.635141	FL1
GGAACCTAG.TAACACGAG_1	DZ	1	FL1
GGAACTGCT.TTACACCTT_1	LZ	0.930744	FL1
GGAACTGCT.TTGATGAGT_1	LZ	0.582254	FL1
GGAAGAAGC.GCATACTCC_1	LZ	0.73985	FL1
GGAAGAAGC.GGTACTTCC_1	LZ	0.452547	FL1
GGAAGTATG.TCGTTCTCC_1	LZ	0.947155	FL1
GGAATTCAC.ATCAAGCAT_1	LZ	0.452118	FL1
GGAATTCAC.CCTAGTCTC_1	LZ	0.713164	FL1
GGAATTGGA.GGAGATGAG_1	LZ	0.89088	FL1
GGAATTGGA.TAAGCCATT_1	LZ	0.744706	FL1
GGAATTGGA.TAGCCAGTG_1	LZ	0.601479	FL1
GGACAGATT.CATTATGTC_1	LZ	0.851587	FL1
GGACAGATT.TCCAGAACG_1	LZ	0.715782	FL1
GGACGAGCA.TATTACAGC_1	LZ	0.767981	FL1
GGACGAGCA.TGACCTATG_1	Plasma	0.539024	FL1
GGACTATTC.AGGATTACT_1	LZ	0.59529	FL1
GGACTATTC.TCGTAGGAA_1	Mem IgG	0.751196	FL1
GGACTCCTT.AGTTCAACC_1	LZ	0.430273	FL1
GGAGAATGA.ATTCATGTG_1	LZ	0.888965	FL1
GGAGAATGA.TGCCACCGA_1	LZ	0.852141	FL1
GGAGACACA.ATGACACAA_1	LZ	0.800234	FL1
GGAGACACA.CGAAGAGGT_1	LZ	0.650064	FL1
GGAGACACA.CTCGTCTTG_1	LZ	0.342774	FL1
GGAGACACA.GTCCGTAAG_1	DZ	0.942534	FL1
GGAGATGAG.AGACCACGC_1	LZ	0.617607	FL1
GGAGATGAG.ATTCGAAGA_1	Mem IgG	0.900405	FL1
GGAGATGAG.CAGGTATCG_1	LZ	0.584026	FL1
GGAGATGAG.GACTCAGTG_1	DZ	0.949591	FL1
GGAGCATCT.CAACTAATC_1	Mem IgM	0.491801	FL1
GGAGCATCT.CATAAGATC_1	LZ	0.820943	FL1
GGAGCATCT.TTAGATCGG_1	LZ	0.545435	FL1
GGAGTACAG.AGCTCTCCG_1	Mem IgM	0.276511	FL1
GGAGTTAGC.AAGACTGGT_1	LZ	0.341334	FL1
GGAGTTAGC.ATGGAGAGT_1	LZ	0.879415	FL1
GGAGTTAGC.ATTGCGCTA_1	LZ	0.599304	FL1
GGAGTTAGC.TGCCAGACG_1	Mem IgG	0.914109	FL1
GGATAATAC.GTATGTATC_1	LZ	0.842101	FL1
GGATACAAT.AGAGGTGAA_1	DZ	1	FL1
GGATACAAT.TTGATGCTG_1	LZ	0.894989	FL1
GGATACCTA.GATAGTTCT_1	LZ	0.433417	FL1
GGATACCTA.TCCAGAACG_1	DZ	0.98049	FL1
GGATAGTCA.CGATCCAGA_1	DZ	0.974382	FL1
GGATAGTCA.GTGTTCCAG_1	LZ	0.88528	FL1
GGATAGTCA.TATAATCGC_1	Mem IgG	0.519788	FL1
GGATAGTCA.TGTATGTAG_1	Plasma	0.584228	FL1
GGATCAATG.CAGTCTAAC_1	LZ	0.698611	FL1
GGATCAGGT.CGGTTCGTA_1	DZ	0.93124	FL1
GGATCAGGT.GGAGACACA_1	LZ	0.761558	FL1
GGATCAGGT.TCTGAGATA_1	LZ	0.957049	FL1
GGATCGTTC.AAGCAACTA_1	Mem IgG	0.530568	FL1
GGATCGTTC.CGTATCGAA_1	LZ	0.851173	FL1
GGATCGTTC.TCACAGGTA_1	Plasma	0.663918	FL1
GGATCGTTC.TCGGAACGA_1	LZ	0.764892	FL1
GGATGCTCG.CAGTATGAT_1	Mem IgG	0.707636	FL1
GGATGCTCG.TAGGAGGAT_1	DZ	0.950431	FL1
GGATTACGC.CCTTGTTGC_1	Plasma	0.81493	FL1
GGATTCGTC.GTTGATGCA_1	LZ	0.902005	FL1
GGATTCGTC.TACGACCAT_1	LZ	0.932181	FL1
GGATTCGTC.TCTAGGATG_1	LZ	0.704375	FL1
GGTAACTAC.AAGGAAGTC_1	Naïve	0.39745	FL1
GGTAACTAC.TGGTGGATC_1	DZ	1	FL1
GGTAAGGAT.AGAGCGCGA_1	LZ	0.428624	FL1
GGTAAGGAT.CGATCCAGA_1	Mem IgG	0.621339	FL1
GGTAAGGAT.TTGGAGAAC_1	Plasma	0.535745	FL1
GGTAAGTGA.AGTTGTGTA_1	Mem IgG	0.773689	FL1
GGTAATCTA.AATGCCTCA_1	Plasma	0.853551	FL1
GGTAATCTA.CCTAAGTCT_1	DZ	0.915031	FL1
GGTACGAGC.ACGGTGTAC_1	LZ	0.785694	FL1
GGTACGAGC.CAAGGTGTG_1	DZ	0.56563	FL1
GGTACGAGC.TCGTAGGAA_1	DZ	0.638937	FL1
GGTACTTCC.AAGTCATGA_1	LZ	0.780419	FL1
GGTACTTCC.TCAGACAAG_1	LZ	0.619504	FL1
GGTAGACAT.CCATCACGA_1	LZ	0.894752	FL1
GGTAGACAT.GCCTAACGG_1	LZ	0.552537	FL1
GGTAGCATC.AATAGACGC_1	LZ	0.789363	FL1
GGTAGCATC.ATAGTCTCC_1	Plasma	0.403221	FL1
GGTAGCATC.CTCTGTCAA_1	LZ	0.759946	FL1
GGTCCTAAG.AATCCTCGT_1	DZ	0.980219	FL1
GGTCCTAAG.CGTACATCT_1	DZ	0.949839	FL1
GGTCCTAAG.GCCGTGAAC_1	LZ	0.895667	FL1
GGTCCTAAG.GGTAGACAT_1	LZ	0.891667	FL1
GGTCCTAAG.TCCATCATT_1	LZ	0.406133	FL1
GGTCCTGGT.AAGAGAACT_1	LZ	0.746895	FL1
GGTCCTGGT.AGAGGACGT_1	Plasma	0.63297	FL1
GGTCCTGGT.CAAGTACGA_1	DZ	0.985403	FL1
GGTCCTGGT.CAATGCATT_1	LZ	0.894605	FL1
GGTCGGATA.ATTGCCGAC_1	LZ	0.592829	FL1
GGTCGGATA.TCGTTCTCC_1	LZ	0.87296	FL1
GGTCGGTCT.CGCGCACAT_1	LZ	0.642483	FL1
GGTCTCATG.CCTGTCATT_1	LZ	0.867121	FL1
GGTCTCATG.GTCTCTTCA_1	LZ	0.765716	FL1
GGTCTCATG.TCTTAGCGA_1	Mem IgM	0.28778	FL1
GGTCTTGCA.GAACTGCAA_1	LZ	0.82927	FL1
GGTCTTGCA.TGCCGACTA_1	LZ	0.72386	FL1
GGTCTTGCA.TTCATTCGC_1	LZ	0.537686	FL1
GGTGAGCGT.CAACGTCTT_1	DZ	0.957754	FL1
GGTGAGCGT.CCATACGAT_1	LZ	0.827616	FL1
GGTGAGCGT.GACCTTGTG_1	Mem IgG	0.732032	FL1
GGTGAGCGT.TCCTCGTCG_1	DZ	0.95021	FL1
GGTGAGTTC.AATATCGCT_1	LZ	0.710257	FL1
GGTGCGTAG.AGGATCATG_1	Mem IgM	0.29041	FL1
GGTGCGTAG.TGAGCTAGA_1	LZ	0.824061	FL1
GGTGCGTAG.TGTGGACAA_1	LZ	0.860916	FL1
GGTGCGTAG.TTCCTTGAC_1	Plasma	0.48418	FL1
GGTGGAGCT.TTACTAGTC_1	LZ	0.914481	FL1
GGTGTTCAT.ATGAGTGTG_1	LZ	0.84361	FL1
GGTGTTCAT.CAGAGCACC_1	Plasma	0.667201	FL1
GGTGTTCAT.CAGCTAGTT_1	Mem IgG	0.525217	FL1
GGTTAACAG.CAGGTATCG_1	Mem IgG	0.404973	FL1
GGTTACGCA.GCTTACGTT_1	Mem IgG	0.309466	FL1
GGTTAGATG.AAGTAGGAC_1	LZ	0.821731	FL1
GGTTAGATG.ACGTCGCTC_1	LZ	0.818122	FL1
GGTTAGATG.ATATAGCGT_1	LZ	0.820346	FL1
GGTTAGATG.GACTCTCAC_1	LZ	0.907441	FL1
GGTTAGATG.TCGAACGCT_1	LZ	0.598262	FL1
GGTTAGATG.TGCGTCTTA_1	LZ	0.806797	FL1
GGTTCAGAC.ACTCGTAGG_1	LZ	0.901964	FL1
GGTTCAGAC.CCGCTATCC_1	LZ	0.771847	FL1
GGTTCAGAC.TCGTAGGAA_1	LZ	0.852683	FL1
GGTTCGCAA.CAGCCGCAA_1	LZ	0.879569	FL1
GGTTCGCAA.CTGATCCGA_1	LZ	0.371009	FL1
GGTTCGCAA.GCTTACGTT_1	LZ	0.549928	FL1
GGTTCGCAA.TTAAGTGGT_1	LZ	0.814089	FL1
GGTTCTATC.CAACACCTA_1	LZ	0.838536	FL1
GGTTGAAGG.AGTTAGGTC_1	LZ	0.979824	FL1
GGTTGAAGG.CATATGTCG_1	LZ	0.966001	FL1
GGTTGAAGG.GCACGCATT_1	Mem IgG	0.603301	FL1
GGTTGCTAT.ACTAAGTTC_1	Mem IgM	0.472342	FL1
GGTTGCTAT.GAGTCCAAT_1	LZ	0.519106	FL1
GGTTGCTAT.GAGTGCATA_1	LZ	0.941344	FL1
GTAACAGTC.CAACACCTA_1	LZ	0.966551	FL1
GTAACAGTC.CCATTCTGC_1	LZ	0.507321	FL1
GTAACAGTC.TGGAGAACC_1	LZ	0.586197	FL1
GTAACAGTC.TTGGAGAAC_1	LZ	0.723348	FL1
GTAACCATA.CTAGACATG_1	Mem IgG	0.767334	FL1
GTAACCATA.GAGGTGAGC_1	LZ	0.952237	FL1
GTAACCATA.GGTCCTAAG_1	DZ	0.980482	FL1
GTAACGCGA.TCTGATGAA_1	LZ	0.667291	FL1
GTAACTCAT.AGTGGAATG_1	DZ	0.82823	FL1
GTAACTCAT.CCGCAGCTA_1	Plasma	0.356323	FL1
GTAAGGTCC.CATCGCTGG_1	LZ	0.586651	FL1
GTAAGGTCC.TCATCTGTC_1	DZ	0.97937	FL1
GTAAGGTCC.TGCGTAATC_1	Mem IgG	0.787424	FL1
GTAAGTGAG.AGTGTGCAC_1	Mem IgG	0.490004	FL1
GTAAGTGAG.CTACGTTGG_1	LZ	0.708402	FL1
GTAAGTGAG.TAGTTGACG_1	LZ	0.649808	FL1
GTAATATCG.AACCGTGAG_1	LZ	0.777304	FL1
GTAATATCG.CACCTCGGA_1	DZ	1	FL1
GTAATCAGC.GGAGACACA_1	LZ	0.91333	FL1
GTAATCAGC.TCGCATTCG_1	DZ	0.628607	FL1
GTACAATGC.ACCTCCTAG_1	Mem IgG	0.797128	FL1
GTACAATGC.TATTACTCG_1	LZ	0.460953	FL1
GTACCTAAC.CGCGATGTA_1	LZ	0.762167	FL1
GTACCTAAC.GCGTTCAGA_1	LZ	0.645881	FL1
GTACCTAAC.TCCTATTCC_1	Mem IgG	0.531522	FL1
GTACGAACG.AGTCCAGTG_1	Mem IgM	0.338151	FL1
GTACGAACG.GCTATGTAA_1	LZ	0.41155	FL1
GTACGAACG.GGAGTTAGC_1	Plasma	0.584737	FL1
GTACGTCTA.CCTCCAATC_1	Mem IgG	0.548679	FL1
GTACGTCTA.TTCCAATTC_1	LZ	0.905944	FL1
GTACGTCTA.TTCCTAAGG_1	DZ	1	FL1
GTACTCTAC.CTCCTATCT_1	Mem IgG	0.804957	FL1
GTAGAAGTT.ACCGTACGC_1	LZ	0.715423	FL1
GTAGAAGTT.CCGCTCATG_1	LZ	0.956884	FL1
GTAGAAGTT.GGACACTGG_1	LZ	0.489127	FL1
[truncated: 9,169 more rows]

## Sheet: Fig4_S9_b
umap_1	umap_2	cell	sample	CellTypes
-4.18114	-3.58706	AACAACTGG.AGGTCCGTC_1	FL1	LZ
-3.50089	-6.74173	AACAATGCA.CAACTAATC_1	FL1	LZ
-0.1291	-5.63135	AACAATGCA.CTCGCTACG_1	FL1	LZ
-2.41311	-7.1669	AACACACTC.CGCGTGAGA_1	FL1	LZ
-1.736	-5.85092	AACAGCAGT.CCGATACCG_1	FL1	LZ
-4.06851	-5.35587	AACAGCAGT.GTAGCCTTG_1	FL1	LZ
-4.86521	-6.30016	AACCATGGT.ACGATGACC_1	FL1	LZ
-0.121037	-5.88425	AACCGTGAG.TCTTGGTAG_1	FL1	LZ
-3.88296	-5.62765	AACGAGGTG.GATCTAGAG_1	FL1	LZ
0.129109	-5.87128	AACGAGGTG.GCGGTAGTC_1	FL1	LZ
-3.0005	-7.51868	AACGATGAC.GCAACACCT_1	FL1	LZ
-5.44432	-1.58288	AACGCATTG.ACAGAGATG_1	FL1	DZ
-5.0569	-2.52816	AACGCATTG.CAACGATCG_1	FL1	DZ
-2.85355	-7.42488	AACGCATTG.CTATTAAGG_1	FL1	LZ
-2.52414	-5.18328	AACGCTCAA.ACCGCTGTG_1	FL1	LZ
-3.12466	-7.05031	AACGCTCAA.CACTTCCTT_1	FL1	LZ
-2.45058	-5.68514	AACGCTCAA.CTATTAAGG_1	FL1	LZ
-1.11559	-6.37634	AACGGAGAT.AATGTGCGT_1	FL1	LZ
-1.09269	-6.09603	AACGGAGAT.GGAGATGAG_1	FL1	LZ
-4.669	-2.39449	AACGGTAGC.AACTTGTCG_1	FL1	LZ
-4.30983	-5.349	AACGGTAGC.ACCGGTTAC_1	FL1	LZ
-3.8414	-5.42996	AACGTCGAG.GTGACTCTC_1	FL1	LZ
-4.18939	-5.6052	AACGTCGAG.TCGGTATCA_1	FL1	LZ
-1.93488	-4.90391	AACGTTCTT.GACGTTCAG_1	FL1	LZ
-3.58245	-4.62742	AACTAACTG.TTATCGCAC_1	FL1	LZ
-2.5934	-6.13337	AACTCCATG.AGAGGTGAA_1	FL1	LZ
-2.90967	-6.88798	AACTCCATG.TTACGGACC_1	FL1	LZ
-3.63408	-6.08455	AACTGCGAC.AGTCAGTTG_1	FL1	LZ
-3.58717	-3.84488	AACTGCGAC.TTCCGAGCG_1	FL1	LZ
-3.57917	-3.35437	AACTTAGCT.CGTGAGACT_1	FL1	LZ
-3.58573	-3.34645	AACTTAGCT.GAATTCAGT_1	FL1	LZ
-3.01559	-5.74425	AACTTAGCT.GCTCAATGA_1	FL1	LZ
-5.35535	-2.38207	AACTTGTCG.ATCTACATC_1	FL1	DZ
-3.36945	-5.86168	AACTTGTCG.GCTTAGAAC_1	FL1	LZ
-3.86489	-4.00207	AACTTGTCG.TAGGAGGAT_1	FL1	LZ
-3.00592	-6.07346	AACTTGTCG.TATGGTTGG_1	FL1	LZ
-4.69397	-6.65296	AAGACGAAG.ATAGACCGA_1	FL1	LZ
2.93202	-3.17937	AAGACGAAG.CTCTTCAGC_1	FL1	LZ
-3.7469	-6.22745	AAGACGAAG.GGAACTGCT_1	FL1	LZ
-4.27969	-5.63816	AAGACGAAG.TAGATCTGT_1	FL1	LZ
-3.72935	-4.28805	AAGACTGGT.AGGAATTGG_1	FL1	LZ
-2.02594	-5.33993	AAGACTGGT.GTAATCAGC_1	FL1	LZ
-1.09626	-5.7459	AAGAGAACT.TTATTCGAC_1	FL1	LZ
-5.60733	-1.78915	AAGAGAGAG.GTGGATAAG_1	FL1	DZ
-1.86856	-6.88269	AAGCAACTA.CGTGTGTGG_1	FL1	LZ
-3.65712	-6.17618	AAGCAACTA.GCTGAGCAG_1	FL1	LZ
-3.18403	-6.46395	AAGCAACTA.TTCTGGTGC_1	FL1	LZ
-1.35862	-5.68444	AAGCAATCG.CTCGACTGC_1	FL1	LZ
-3.17918	-6.37587	AAGCAATCG.TCACATACT_1	FL1	LZ
-3.80537	-6.67522	AAGCACAAC.GCCGAACCA_1	FL1	LZ
-5.48646	-1.64706	AAGCATTGC.ACTAACCGA_1	FL1	DZ
-4.7707	-6.6597	AAGCATTGC.TGAGCAGAT_1	FL1	LZ
-2.85404	-7.31188	AAGCCAAGT.ACGACATCT_1	FL1	LZ
-5.61129	-1.53481	AAGCCAAGT.TAGCCAGTG_1	FL1	DZ
-4.19727	-5.60376	AAGCCACAC.GTCTCCAGG_1	FL1	LZ
-1.99326	-5.83246	AAGCTTGCA.GTCTTCATA_1	FL1	LZ
-3.37871	-5.92731	AAGGAACAG.CCTAGTCTC_1	FL1	LZ
-4.28643	-6.2969	AAGGAACAG.CGACCTAGC_1	FL1	LZ
-3.71263	-6.93877	AAGGAACAG.TCCACCGGT_1	FL1	LZ
-4.03186	-6.16463	AAGGAAGTC.CTAGAGGTA_1	FL1	LZ
-5.10431	-3.43729	AAGGAAGTC.TGCCGCTAC_1	FL1	DZ
-3.62444	-6.4907	AAGGATCGT.CCTCGACCT_1	FL1	LZ
-2.87109	-5.34244	AAGGATCGT.GACTAGCAT_1	FL1	LZ
-3.74859	-6.9014	AAGGTCTGA.GGACGAGCA_1	FL1	LZ
-4.0511	-7.20517	AAGGTGCTG.CTCCGCATT_1	FL1	LZ
-4.63254	-1.89157	AAGGTGCTG.TACAAGAGG_1	FL1	DZ
-4.00471	-6.39101	AAGTACAGA.GAACCAGTT_1	FL1	DZ
-4.58587	-6.44906	AAGTACAGA.TCTGCGCTG_1	FL1	LZ
-2.82532	-6.3103	AAGTAGGAC.AATACCTTG_1	FL1	LZ
-5.16256	-1.86531	AAGTAGGAC.GACAATGTT_1	FL1	DZ
-3.51246	-5.02467	AAGTAGGAC.TCATCTGTC_1	FL1	LZ
-2.63991	-5.85882	AAGTCATGA.AATACGTCT_1	FL1	LZ
-3.72446	-5.82489	AAGTCATGA.GTGAATGCC_1	FL1	LZ
-5.42291	-2.99111	AAGTTCTCT.GGACTCCTT_1	FL1	DZ
-3.42144	-6.83648	AATAACTCC.GGACTCCTT_1	FL1	LZ
-4.08024	-4.44832	AATACCTTG.CTTAACAGC_1	FL1	LZ
-4.33177	-6.2042	AATACTCCG.GCTAGCTCC_1	FL1	LZ
-1.77288	-5.11432	AATAGACGC.ATATGTCCA_1	FL1	LZ
-1.88053	-6.18632	AATATCAGC.ATCCAATGA_1	FL1	LZ
-3.3454	-4.10869	AATATCAGC.TCCGATCTG_1	FL1	LZ
-4.10545	-6.01739	AATATCGCT.ATCACCGCA_1	FL1	LZ
-3.14254	-6.1249	AATCAGGAG.ACACAGAAC_1	FL1	LZ
-4.19277	-5.62216	AATCAGGAG.CATTATGTC_1	FL1	LZ
-5.17979	-1.64306	AATCAGGAG.GACTTGATT_1	FL1	DZ
-5.16196	-2.70617	AATCCGCTG.AGTGAACGG_1	FL1	DZ
-1.8093	-5.10774	AATCCGCTG.GCTGACAGA_1	FL1	LZ
-4.86149	-2.12188	AATCCTCGT.CAATCATAC_1	FL1	DZ
-1.54585	-1.20788	AATCCTCGT.CTTATCTCA_1	FL1	LZ
-3.69525	-6.52819	AATCCTCGT.GCGTGAGCT_1	FL1	LZ
-3.72676	-6.524	AATCGCCAT.CCATCACGA_1	FL1	LZ
-3.20044	-5.77926	AATCGTGTT.CCAGTCTCA_1	FL1	LZ
-3.1186	-5.87816	AATCGTGTT.TGCTATGAA_1	FL1	LZ
-0.563716	-5.60365	AATCTCCTA.ACAGTATTG_1	FL1	LZ
-3.96534	-7.03693	AATCTGACC.GATGCGGTT_1	FL1	LZ
-3.07126	-5.65689	AATCTGACC.TGCTCACAC_1	FL1	LZ
-2.2534	-5.13482	AATGAGTCG.ACCGAGTAG_1	FL1	LZ
-4.11614	-6.1964	AATGAGTCG.ATATAGCGT_1	FL1	LZ
-2.43481	-5.31888	AATGAGTCG.TGCGTCTTA_1	FL1	LZ
-4.10219	-6.66756	AATGCACTT.CAATACCAC_1	FL1	LZ
-3.87313	-6.74356	AATGCACTT.TTGTATCAC_1	FL1	LZ
-4.8412	-5.9429	AATGCAGCG.GATAGTTCT_1	FL1	LZ
-3.35622	-6.12241	AATGCAGCG.TATAATCGC_1	FL1	LZ
-4.22125	-6.76933	AATGCCTCA.AAGCCAAGT_1	FL1	LZ
-3.97963	-6.03757	AATGCCTCA.ACATCGTCC_1	FL1	LZ
-3.34598	-5.86733	AATGCCTCA.GTGCTCTTG_1	FL1	LZ
-4.13658	-5.7289	AATGCGTGC.TAGAGCGTC_1	FL1	LZ
-2.55307	-5.24617	AATGCTGAT.ATGCTTCAG_1	FL1	LZ
-2.91073	-5.42606	AATGCTGAT.CCAATATAC_1	FL1	LZ
-2.6294	-5.69729	AATGTGCGT.AGTTGAGCG_1	FL1	LZ
-4.40161	-1.96948	AATGTGCGT.ATCTCGTGA_1	FL1	DZ
-2.35483	-5.3486	AATGTGCGT.TGTGCCATG_1	FL1	LZ
-3.35322	-6.80056	AATTCGGAA.CATAGTATG_1	FL1	LZ
-5.65466	-2.0332	AATTGGATC.CTCTAGTAA_1	FL1	DZ
-4.12476	-6.27242	AATTGGATC.GTGTTGGAA_1	FL1	LZ
-3.17977	-6.48938	ACAACCGGA.AGTCGCGAC_1	FL1	LZ
-3.66156	-5.71544	ACAACGAGC.ACGACGATT_1	FL1	LZ
-5.11903	-2.87358	ACAAGGTAC.TACCATGTA_1	FL1	DZ
-2.15057	-5.50257	ACAAGTACA.GGAAGTATG_1	FL1	LZ
-3.47653	-5.8082	ACAAGTACA.GTGGTTACC_1	FL1	LZ
-5.92313	-2.05164	ACAAGTACA.TACGAGTGA_1	FL1	DZ
-5.8024	-1.92028	ACAATTCGG.TGAGCTAGA_1	FL1	DZ
-4.06653	-5.3245	ACACACGTC.CACCTCGGA_1	FL1	LZ
-3.48276	-6.32421	ACACACGTC.CAGCTTCGA_1	FL1	LZ
-3.80688	-6.26425	ACACACGTC.GGTAAGGAT_1	FL1	LZ
-5.37161	-3.01364	ACACAGAAC.CCAACGGAA_1	FL1	DZ
-2.19342	-5.25596	ACACGTTGC.AGCCTCTAG_1	FL1	LZ
-3.84229	-4.87539	ACACTAACG.GGTGAGTTC_1	FL1	LZ
-3.97297	-4.57892	ACACTAACG.TAGCACACG_1	FL1	LZ
-3.21291	-6.94488	ACACTGTGA.ATTGCGCTA_1	FL1	LZ
-3.223	-4.91169	ACAGAAGAG.GATATGGAC_1	FL1	LZ
-2.50436	-6.76232	ACAGAAGAG.GCGCTTCTC_1	FL1	LZ
-3.90705	-6.02569	ACAGAAGAG.GTTAGATTG_1	FL1	LZ
-5.8491	-1.96502	ACAGAAGAG.TCACAGGTA_1	FL1	DZ
-3.9103	-6.29185	ACAGAAGAG.TCACCGAGG_1	FL1	LZ
-5.32624	-3.36551	ACAGCATCA.CGGAACGAG_1	FL1	DZ
-3.49347	-6.49818	ACAGCATCA.GAACCAGTT_1	FL1	LZ
-3.78793	-6.08673	ACAGCGGTC.GCCATTAAG_1	FL1	LZ
-3.00829	-4.35166	ACAGCGTAT.GATGTTACA_1	FL1	LZ
-3.60173	-6.96962	ACAGGAACT.TCACAGGTA_1	FL1	LZ
-2.43946	-4.29771	ACAGGTATC.CAGGAGCCT_1	FL1	LZ
-2.39342	-7.23558	ACAGGTATC.TCCTTAGGT_1	FL1	LZ
-3.81434	-5.76528	ACAGTATTG.CTGCGTCAC_1	FL1	LZ
-5.54669	-2.12827	ACATCGTCC.AGCTATATG_1	FL1	DZ
-4.33468	-6.11722	ACATCGTCC.CCAACGGAA_1	FL1	LZ
-4.91625	-1.92989	ACATGACTA.ATGTCCTCC_1	FL1	DZ
-3.77213	-6.99168	ACATGGATT.ACCGACGGT_1	FL1	LZ
-0.866215	-6.45931	ACATGGATT.CGACGTGAT_1	FL1	LZ
-2.92817	-6.63569	ACATGGATT.CTTGCGACC_1	FL1	LZ
-5.09609	-1.88421	ACATGGATT.TGTCAACCT_1	FL1	DZ
-4.00141	-6.00768	ACATTCCAC.GGTCGGTCT_1	FL1	LZ
-4.43669	-5.27331	ACCACTAGG.CACTTCCTT_1	FL1	LZ
-2.55207	-6.44686	ACCACTAGG.CGACCTAGC_1	FL1	LZ
-2.79272	-6.40174	ACCATACTT.ATCATAGAC_1	FL1	LZ
-5.67914	-2.74413	ACCATACTT.GATTATGCG_1	FL1	DZ
-2.32242	-5.98505	ACCATGTCT.ACTTCTAAC_1	FL1	LZ
-3.41634	-6.51462	ACCATTCAC.AGAGGACGT_1	FL1	LZ
-5.05045	-2.9298	ACCATTCAC.TAACACGAG_1	FL1	DZ
-3.36376	-5.11302	ACCATTCAC.TCACGCGAC_1	FL1	LZ
-5.286	-1.58708	ACCGACGGT.CTGACGATG_1	FL1	DZ
-0.383186	-6.00299	ACCGACGGT.TTCCATACC_1	FL1	LZ
-1.81236	-5.52913	ACCGAGACA.ACCGTACGC_1	FL1	LZ
-3.33481	-4.2848	ACCGAGACA.AGTAATCAG_1	FL1	LZ
-2.06784	-5.02742	ACCGAGACA.GCTTCTGAA_1	FL1	LZ
-1.92008	-4.92076	ACCGAGTAG.ATCTCGAAC_1	FL1	LZ
-2.70156	-5.0562	ACCGAGTAG.CGGATTCTC_1	FL1	LZ
-5.36929	-2.85021	ACCGAGTAG.CTATCTTGA_1	FL1	DZ
-3.64257	-6.17598	ACCGATCGA.CTGATGCAC_1	FL1	LZ
-0.391356	-5.65398	ACCGATCGA.TAGTCAGAC_1	FL1	LZ
-3.86549	-4.34569	ACCGGAGTA.ACGCTAGTG_1	FL1	LZ
-2.12183	-6.65703	ACCGGTTAC.GCATTGATC_1	FL1	LZ
-1.00137	-4.67873	ACCGGTTAC.GTGGATAAG_1	FL1	LZ
-2.57092	-4.1681	ACCGGTTAC.TCGGTATCA_1	FL1	LZ
-4.59799	-5.13981	ACCGTCACG.AGCATTCCA_1	FL1	LZ
-4.62092	-6.75401	ACCGTCACG.CGTGAGACT_1	FL1	LZ
-4.768	-6.46161	ACCGTCCTA.ATGGAGAGT_1	FL1	LZ
-2.36995	-4.85741	ACCTAGTTA.GCGAACTCG_1	FL1	LZ
-2.97879	-5.68266	ACCTAGTTA.GCGATGGTG_1	FL1	LZ
-4.28463	-5.69898	ACCTAGTTA.GTCGTTAGA_1	FL1	LZ
-1.04009	-5.22763	ACCTCCTAG.CCGCAGCTA_1	FL1	LZ
-3.20196	-6.73016	ACCTGTACC.AGACGGAGG_1	FL1	LZ
-3.02627	-6.02375	ACCTGTACC.CAACTAATC_1	FL1	LZ
-2.82808	-1.97868	ACCTGTACC.CAGCTTACC_1	FL1	DZ
-3.16016	-5.82001	ACCTTGAAG.CGCATAACT_1	FL1	LZ
-4.76272	-2.19768	ACCTTGAAG.GGATAGTCA_1	FL1	DZ
-3.43153	-4.45252	ACGACAGTC.ACACATCTG_1	FL1	LZ
-3.61455	-4.51464	ACGACGATT.CAATACCAC_1	FL1	LZ
-1.54865	-4.60268	ACGACGATT.GAGATACAC_1	FL1	LZ
-3.15796	-6.67865	ACGAGAGCA.CCATATGCC_1	FL1	LZ
-2.8997	-6.63752	ACGAGCTTC.AGCGCATGA_1	FL1	LZ
-2.32066	-5.47657	ACGATGACC.GCATGTAAG_1	FL1	LZ
-4.92753	-3.13689	ACGATGACC.TCCTGAGAC_1	FL1	DZ
-2.02122	-5.78313	ACGATGACC.TGAGGTCTC_1	FL1	LZ
-2.09597	-4.51205	ACGATGGAA.ATTCCGTAC_1	FL1	LZ
-3.91941	-6.96096	ACGATGGAA.CGAAGAGGT_1	FL1	LZ
-3.90141	-5.62969	ACGCAAGAT.TGCGACGTT_1	FL1	LZ
-4.46681	-5.87618	ACGCACACT.ATAATCGAG_1	FL1	DZ
-3.62119	-6.53213	ACGCACACT.TCTAGTGAC_1	FL1	LZ
-2.76686	-5.07787	ACGCGTGAC.ACGTAGTAT_1	FL1	LZ
-3.35008	-6.41009	ACGCTAGTG.ATAGTGGTT_1	FL1	LZ
-2.46666	-5.38698	ACGCTAGTG.CGTCAGCAC_1	FL1	LZ
-4.77737	-1.71523	ACGCTAGTG.GTGCTCGGA_1	FL1	DZ
-3.07629	-5.34509	ACGCTAGTG.TAACGTGTC_1	FL1	LZ
-3.87794	-5.72916	ACGCTCTTA.AGGAGCAAT_1	FL1	LZ
-1.64801	-6.6708	ACGGACCAT.CACCTACGC_1	FL1	LZ
-2.87369	-4.17425	ACGGTGCCT.CCACTACCA_1	FL1	LZ
-4.32721	-5.96871	ACGGTGTAC.TGATGACAG_1	FL1	LZ
-4.89785	-2.72085	ACGTCGCTC.ACAAGTACA_1	FL1	DZ
-5.79594	-1.88444	ACGTCGCTC.AGCTATATG_1	FL1	DZ
-3.3206	-7.105	ACGTCGCTC.ATCGGTGGT_1	FL1	LZ
-5.44286	-1.59966	ACGTCGCTC.CAAGTCGAA_1	FL1	DZ
-4.02969	-7.03028	ACGTCTATG.ACCAGCGTT_1	FL1	LZ
-4.39352	-6.10307	ACGTGAATC.ACCTAGTTA_1	FL1	LZ
-3.25685	-6.53885	ACGTGAATC.CCAATGCCT_1	FL1	LZ
-3.90208	-5.94444	ACGTGTAGT.TAGGAGCTA_1	FL1	LZ
-4.33997	-6.43035	ACGTTCAAT.ATACTTGCT_1	FL1	LZ
-4.72616	-3.06011	ACGTTCAAT.CCATTACAG_1	FL1	DZ
-3.71849	-6.07695	ACTAACCGA.ACAAGAATG_1	FL1	LZ
-3.19405	-5.19207	ACTAACCGA.TGATTCACC_1	FL1	LZ
-3.82189	-5.58836	ACTAAGTTC.CCTCGGTCA_1	FL1	LZ
-2.1146	-6.58565	ACTACCATC.CTCCGCATT_1	FL1	LZ
3.07862	-0.354092	ACTACTCAT.GAATAAGAG_1	FL1	LZ
-4.25824	-3.35131	ACTATCCTG.TAGACCGCA_1	FL1	LZ
-3.48175	-1.95132	ACTATTGTC.CGGTTCTAT_1	FL1	DZ
-5.4904	-3.20906	ACTCACGAA.AACAACCTA_1	FL1	DZ
-3.54273	-5.74374	ACTCACGAA.AGTCGATCA_1	FL1	LZ
-2.28103	-5.39172	ACTCCAACT.AGAATCAGA_1	FL1	LZ
-0.754903	-6.34873	ACTCCAACT.CCTGTTAGC_1	FL1	LZ
-4.40294	-5.41998	ACTCCAACT.TGATGGACA_1	FL1	LZ
-2.92938	-1.92009	ACTCCTGAG.GCATACTCC_1	FL1	LZ
-3.17955	-6.0209	ACTCGCTGT.AGACCACGC_1	FL1	LZ
-1.72631	-4.99037	ACTCGTCTA.GCTTCACTC_1	FL1	LZ
-3.71187	-3.98871	ACTCGTCTA.GTATCCTGC_1	FL1	LZ
-3.52899	-5.57542	ACTCGTCTA.GTCAAGATC_1	FL1	LZ
-1.96214	-5.90451	ACTCTAGGA.CATACGCAG_1	FL1	LZ
-3.80769	-4.9601	ACTCTCACA.ATCCAATGA_1	FL1	LZ
-3.68565	-3.98257	ACTCTCACA.CCAACGGAA_1	FL1	LZ
-1.31595	-6.47977	ACTCTGCTC.CAGTACATC_1	FL1	LZ
-3.41933	-5.51626	ACTCTGCTC.GAACCAGTT_1	FL1	LZ
-5.14481	-2.66711	ACTCTGCTC.GCTCAGCCA_1	FL1	DZ
-3.92222	-4.12182	ACTCTGCTC.TGTTAAGCC_1	FL1	LZ
-5.39664	-2.83819	ACTGACTAC.AAGCATTGC_1	FL1	DZ
-5.20591	-2.43782	ACTGACTAC.ACGCTATGT_1	FL1	DZ
-2.07584	-4.16979	ACTGACTAC.CCTCCTTGT_1	FL1	LZ
-1.46289	-6.52585	ACTGACTAC.GCCTGGAAT_1	FL1	LZ
-2.11871	-5.23802	ACTGCTAGT.GAATTCAGT_1	FL1	LZ
-0.0989375	-6.02488	ACTGGTCAG.TAGTACGTA_1	FL1	LZ
-1.96982	-6.18835	ACTGGTCAG.TCGTCATTC_1	FL1	LZ
-4.63143	-1.92553	ACTGGTGCT.ACCTCCTAG_1	FL1	DZ
0.105848	-5.65155	ACTGTAATC.CACCTAGCG_1	FL1	LZ
-4.13581	-5.13549	ACTGTGTCA.CCTGACCTC_1	FL1	LZ
-4.30221	-5.5519	ACTGTGTCA.CTCATTAGT_1	FL1	DZ
-5.64168	-2.70935	ACTGTGTCA.GTTATCGAT_1	FL1	DZ
-5.00247	-2.96724	ACTTAGCTT.AGAAGAGTC_1	FL1	DZ
-2.24575	-4.80693	ACTTAGCTT.ATCAAGAGA_1	FL1	LZ
-2.62209	-5.50048	ACTTAGCTT.CGAGCTTAC_1	FL1	LZ
-2.71083	-5.3265	ACTTAGCTT.GCCTGCATC_1	FL1	LZ
-5.64734	-2.14301	ACTTCAGTA.ATATCAGCC_1	FL1	DZ
-2.88513	-6.25462	ACTTCGCAG.ACGACAGTC_1	FL1	LZ
-4.49087	-2.21228	ACTTCGCAG.CAATACCAC_1	FL1	DZ
-3.9807	-4.77618	ACTTCGCAG.TCCGTATAC_1	FL1	LZ
-4.64813	-2.21737	ACTTCTAAC.ATACCGAAG_1	FL1	DZ
-4.67536	-1.99581	ACTTCTAAC.GAACTATGG_1	FL1	DZ
-4.09336	-5.71136	ACTTCTAAC.TCGTACCTT_1	FL1	LZ
-3.19811	-5.20887	ACTTGATCT.ACGGACCAT_1	FL1	LZ
-4.49914	-6.44374	ACTTGATCT.GTTGATGCA_1	FL1	LZ
-1.41626	-4.89239	AGAAGAGTC.GAGATTCCT_1	FL1	LZ
-4.36979	-5.76077	AGAAGCTGC.TCGCTGATT_1	FL1	LZ
-3.59293	-6.15318	AGAAGTAAC.AATTGGATC_1	FL1	LZ
-3.89129	-6.76173	AGAAGTCCT.TCGCCAAGC_1	FL1	LZ
-5.19613	-2.81381	AGAATCAGA.AGTTCAACC_1	FL1	DZ
-4.21349	-6.89063	AGACATCCA.AACGAGAAT_1	FL1	LZ
-1.39406	-6.31646	AGACATCCA.CTCTAGTAA_1	FL1	LZ
-5.71438	-1.77556	AGACATCCA.GTATGCCTT_1	FL1	DZ
-2.99985	-5.53644	AGACCACGC.AGTGTGCAC_1	FL1	LZ
-2.62646	-6.68185	AGACCAGCT.CCGGTTCTA_1	FL1	LZ
-2.8496	-5.83886	AGACCAGCT.GTAGCCTTG_1	FL1	LZ
-4.94856	-2.34104	AGACGCCTG.GATCGATAC_1	FL1	DZ
-4.01744	-6.03442	AGACGCCTG.GCTCAGCCA_1	FL1	LZ
-3.7915	-4.5411	AGACGCCTG.TACCATGTA_1	FL1	LZ
-2.7121	-5.31696	AGACGCTAT.GTCGTTAGA_1	FL1	LZ
-5.77299	-1.90549	AGACGGAGG.GAAGGATCA_1	FL1	DZ
-5.78764	-2.4646	AGACGGAGG.GCGACAACC_1	FL1	DZ
-5.2159	-1.86065	AGACGGAGG.TGCGCACTG_1	FL1	DZ
-1.71223	-4.25634	AGACTAGTA.AACTCCATG_1	FL1	LZ
-2.70324	-4.55002	AGACTAGTA.CTACGTTGG_1	FL1	LZ
-4.42142	-2.25487	AGACTTCGT.CAGTCTAAC_1	FL1	DZ
-1.45867	-6.07587	AGAGAGTGG.CCACGGATC_1	FL1	LZ
-2.53215	-5.84136	AGAGCCGCA.GCATACTCC_1	FL1	LZ
-2.81694	-5.48323	AGAGCGCGA.ATATAGCGT_1	FL1	LZ
-3.86075	-5.48678	AGAGCGCGA.CGCATAACT_1	FL1	LZ
-2.01781	-4.54292	AGAGCGCGA.GCGCATTAC_1	FL1	LZ
-2.71643	-2.07523	AGAGCGCGA.TTGGTAACT_1	FL1	DZ
-2.95373	-7.21634	AGAGCGGAG.TGTGGTCCT_1	FL1	LZ
0.688385	-5.24404	AGAGGACGT.TGATACCGT_1	FL1	LZ
-3.18009	-5.92539	AGATACGTT.TCAGTGCAA_1	FL1	LZ
-3.4465	-4.66242	AGATACGTT.TGTATGTAG_1	FL1	LZ
-2.25892	-6.00782	AGATATGGA.CACACTGCC_1	FL1	LZ
-4.70067	-2.49477	AGATATGGA.CGCGAGTGT_1	FL1	DZ
-4.64255	-6.19513	AGATCGAGT.ATGGAGGAA_1	FL1	LZ
-3.98882	-4.21602	AGATCGAGT.GTGACGTAA_1	FL1	LZ
-2.38602	-6.8538	AGATCTGAC.TGCCGCTAC_1	FL1	LZ
-2.48239	-6.79024	AGATGAAGA.ATGCCTTCA_1	FL1	LZ
-3.71246	-7.32237	AGATGAAGA.CACCAAGAT_1	FL1	LZ
-4.78561	-2.24558	AGATGAAGA.CAGTCTAAC_1	FL1	DZ
-5.15322	-1.9935	AGATGAAGA.CTCTAAGAG_1	FL1	DZ
-4.44684	-6.57634	AGATGAGAT.GTCGCAGGT_1	FL1	LZ
-1.83686	-4.80672	AGATGTTGG.GCCTTGTGA_1	FL1	LZ
-2.67105	-5.24937	AGATGTTGG.GTTCACTCC_1	FL1	LZ
-4.15891	-5.22749	AGCAACATT.CTGTACGAC_1	FL1	LZ
-3.78471	-4.7267	AGCAACATT.GTCTGAGCC_1	FL1	LZ
-4.43571	-4.95323	AGCAAGTCC.GTCATTCTA_1	FL1	LZ
-5.34536	-2.61343	AGCACACCT.AATACGTCT_1	FL1	DZ
-1.6432	-6.49176	AGCACACCT.AGGAAGGTG_1	FL1	LZ
-2.69316	-4.77995	AGCACCGTG.AGATGTTGG_1	FL1	LZ
-3.36667	-4.78655	AGCACCGTG.GGATAATAC_1	FL1	LZ
-2.31349	-6.87216	AGCATATGG.AACGAGGTG_1	FL1	LZ
3.17947	-0.102956	AGCATATGG.AAGTACAGA_1	FL1	LZ
-4.44363	-6.28871	AGCATATGG.AATACCTTG_1	FL1	LZ
-5.35359	-3.74555	AGCATATGG.TCTATGACA_1	FL1	DZ
-4.94059	-6.47086	AGCATTCCA.CACTTGGAT_1	FL1	LZ
-2.74326	-4.75335	AGCATTCCA.TCAAGGTCG_1	FL1	LZ
-4.65962	-3.04128	AGCATTCCA.TCTATGACA_1	FL1	DZ
-3.03429	-5.6387	AGCATTGTT.CAGTGAGGA_1	FL1	LZ
-2.07405	-5.0292	AGCCACTTC.AGCGGTCTA_1	FL1	LZ
-3.91177	-4.74497	AGCCACTTC.TCGTCCGAT_1	FL1	LZ
-4.29559	-6.86645	AGCCGGATC.CGGTAGCTT_1	FL1	LZ
-4.5226	-6.13765	AGCCGTTCT.CATTCCGAG_1	FL1	LZ
-3.33416	-7.19546	AGCCTCGCA.AGGTCAGCA_1	FL1	LZ
-2.5409	-7.09585	AGCCTCGCA.GTCAGTTGT_1	FL1	LZ
-1.13155	-6.62875	AGCGACACC.ACACCGCCA_1	FL1	LZ
-2.22593	-6.67655	AGCGACACC.CAGCGACGT_1	FL1	LZ
-5.66836	-2.20961	AGCGGAACA.AATGAGTCG_1	FL1	DZ
-3.43285	-3.35679	AGCGGTAAG.TGCGACGTT_1	FL1	LZ
-2.57376	-6.6515	AGCGGTCTA.CCGGTTCTA_1	FL1	LZ
-1.73663	-5.8164	AGCGGTCTA.CTTATTGAG_1	FL1	LZ
-3.12068	-6.10529	AGCGGTCTA.TACCTCCTC_1	FL1	LZ
-4.2683	-6.8386	AGCGGTCTA.TTCATTCGC_1	FL1	LZ
-3.22723	-5.11674	AGCTACTCA.GACCGGTAG_1	FL1	LZ
-5.58061	-1.70245	AGCTCGTCT.CGATCCAGA_1	FL1	DZ
-2.51483	-1.5827	AGCTTGGTG.CACGACTCA_1	FL1	DZ
-3.12624	-5.67567	AGCTTGGTG.TACAAGAGG_1	FL1	LZ
-3.99495	-6.17025	AGGAAGGTG.CTGGAGCGA_1	FL1	LZ
-2.38643	-6.20805	AGGAAGGTG.GGTGAGTTC_1	FL1	LZ
-1.92426	-5.44642	AGGAGCAAT.ACCTGCAGA_1	FL1	LZ
-1.58983	-4.22055	AGGAGCAAT.GCGTTCAGA_1	FL1	LZ
-2.7021	-5.42506	AGGAGCAAT.TTCACTGGA_1	FL1	LZ
-1.89738	-6.96005	AGGAGGTGA.TAGAGCCAG_1	FL1	LZ
-4.26282	-6.99878	AGGATCTCA.CATATGTCG_1	FL1	LZ
-3.95095	-4.89229	AGGATCTCA.TACCAGCCA_1	FL1	LZ
-4.61975	-6.21809	AGGATGCGT.ACCTGTACC_1	FL1	LZ
-3.0879	-6.8962	AGGATGCGT.ATTAAGACC_1	FL1	LZ
-4.9158	-3.28234	AGGATTACT.CACTTGGAT_1	FL1	DZ
-5.7029	-2.31416	AGGATTACT.CCGCAGCTA_1	FL1	DZ
-5.62954	-2.00642	AGGATTGAG.AACGTCGAG_1	FL1	DZ
-2.2771	-6.9189	AGGATTGAG.AGCATTCCA_1	FL1	LZ
-2.77872	-5.87978	AGGATTGAG.AGCTATATG_1	FL1	LZ
-5.03987	-4.86428	AGGATTGAG.CGTGTGTGG_1	FL1	DZ
-3.67366	-6.69186	AGGTACCAA.TGTATGTAG_1	FL1	LZ
-3.55818	-3.73854	AGGTATTCC.ACGCTAGTG_1	FL1	LZ
-4.69417	-3.03641	AGGTCACGT.CAGTCTAAC_1	FL1	DZ
-3.92089	-2.06359	AGGTCACGT.TACAACACC_1	FL1	DZ
-3.68604	-4.29877	AGGTCAGCA.TATAGTGCG_1	FL1	LZ
-4.26242	-6.83485	AGGTCCGTC.CGCATCTAC_1	FL1	LZ
-4.50826	-6.7836	AGGTCCGTC.GTCGTCGAC_1	FL1	LZ
-3.33727	-7.14201	AGGTCCGTC.TTGAGCTCT_1	FL1	LZ
-3.11857	-5.27245	AGGTGCGAG.ACCGTACGC_1	FL1	LZ
-3.21655	-5.282	AGGTGCGAG.AGTGATGCG_1	FL1	LZ
-1.51044	-5.31902	AGGTGCGAG.TGTTACTGA_1	FL1	LZ
-0.355213	-5.96249	AGGTGTACA.GAGATTCCT_1	FL1	LZ
-5.07521	-1.9513	AGTAACGTA.ATTGATCAC_1	FL1	DZ
-1.55346	-4.49367	AGTAACGTA.GATCGCGAA_1	FL1	LZ
-5.50675	-2.52578	AGTAACGTA.TGATGACAG_1	FL1	DZ
-4.12546	-5.74212	AGTAAGCCA.TGTGTAGAG_1	FL1	LZ
-3.77727	-5.86714	AGTAATCAG.ACAGAGATG_1	FL1	LZ
-4.7471	-2.9227	AGTAATCAG.GTTGCATGG_1	FL1	DZ
-2.77266	-5.86082	AGTACGAAT.CGCACTGAA_1	FL1	LZ
-0.798106	-4.60787	AGTACGAAT.GATCTGAAT_1	FL1	LZ
-3.07647	-6.63015	AGTACTACA.GCGTGAGCT_1	FL1	LZ
-4.9978	-4.44695	AGTAGAGGA.ACAGGAACT_1	FL1	DZ
2.57988	1.16527	AGTCAGTTG.GTATACAGA_1	FL1	LZ
-2.72862	-4.87195	AGTCCAGTG.GAGGTCCTT_1	FL1	LZ
-3.16274	-5.98958	AGTCCAGTG.TAGTGCACT_1	FL1	LZ
-2.43093	-5.22543	AGTCCAGTG.TCCGTATAC_1	FL1	LZ
-4.49277	-6.33083	AGTCGATCA.ATCACTTCC_1	FL1	LZ
-3.23321	-5.82975	AGTCGATCA.TACATGCAC_1	FL1	LZ
-0.330131	-5.6546	AGTCGCCGA.GTGGATAAG_1	FL1	LZ
-3.30611	-1.87227	AGTCGTCCG.GCCTAACGG_1	FL1	DZ
-3.09948	-6.73811	AGTCTAAGC.CCTGCTCCA_1	FL1	LZ
-1.86257	-6.20031	AGTCTAAGC.CTGTGCTCA_1	FL1	LZ
-2.4727	-6.63086	AGTCTGGAA.CCGAGTACT_1	FL1	LZ
-3.55188	-4.84682	AGTGAACGG.AAGACGAAG_1	FL1	LZ
-3.85249	-6.20316	AGTGAACGG.ACACCGCCA_1	FL1	LZ
-3.81269	-5.56803	AGTGAACGG.AGCATTCCA_1	FL1	LZ
-1.50124	-5.15853	AGTGAACGG.CGCACTGAA_1	FL1	LZ
-2.48578	-5.03282	AGTGAACGG.GAGTTAACT_1	FL1	LZ
-4.77363	-2.74862	AGTGAGAGA.TGGTGCCTG_1	FL1	DZ
-2.99186	-7.42981	AGTGGAATG.TATGATGTG_1	FL1	LZ
-4.57964	-6.58575	AGTGTCTCT.CAGATCATT_1	FL1	LZ
-3.14629	-7.02222	AGTGTGCAC.ATGTCCTCC_1	FL1	LZ
-3.32862	-5.34266	AGTGTGCAC.GCATGTGGT_1	FL1	LZ
-1.11569	-5.50311	AGTGTTCTG.TACAAGAGG_1	FL1	LZ
-3.47628	-6.93391	AGTTACAAG.AAGCACAAC_1	FL1	LZ
-4.32839	-6.45704	AGTTACAAG.ATGAGGTAT_1	FL1	LZ
-1.93724	-4.84787	AGTTAGGTC.ACTTCTAAC_1	FL1	LZ
-4.64205	-6.59128	AGTTAGGTC.GAACCTTCA_1	FL1	LZ
-1.69345	-5.98274	AGTTATCGC.GAATCACAT_1	FL1	LZ
-3.89048	-5.73871	AGTTCAACC.GGACTATTC_1	FL1	LZ
-1.96767	-4.83766	AGTTCGATA.GACTCTCAC_1	FL1	LZ
-5.34269	-2.32106	AGTTGAGCG.CCGGTTCTA_1	FL1	DZ
-3.87163	-5.93793	AGTTGCCTT.ACGCACACT_1	FL1	LZ
-2.74988	-6.09351	AGTTGCCTT.CTGGACTAA_1	FL1	LZ
-3.24457	-6.556	AGTTGCCTT.GGTAATCTA_1	FL1	LZ
-1.50757	-5.10493	AGTTGTGTA.GCGACAACC_1	FL1	LZ
-3.69261	-6.71722	ATAACGACA.ACGCTCTTA_1	FL1	LZ
-5.74819	-2.25964	ATAACGACA.AGCCTCTAG_1	FL1	DZ
-2.51757	-5.57419	ATAACGACA.AGCTACTCA_1	FL1	LZ
-1.86882	-5.91721	ATAACGACA.CTGATGCAC_1	FL1	LZ
-3.49207	-6.21704	ATAACGACA.TCCAGCAGC_1	FL1	LZ
-3.98369	-6.47524	ATAACGACA.TGCCAATGG_1	FL1	LZ
-2.68766	-6.21463	ATAATCGAG.GACCGGTAG_1	FL1	LZ
-1.93937	-5.01228	ATAATCGAG.TCGAATAGA_1	FL1	LZ
-2.5178	-4.85517	ATAATGTGG.TAAGTACAC_1	FL1	LZ
-3.74331	-5.83745	ATACAACCG.TCCTGAGAC_1	FL1	LZ
-5.00952	-3.25824	ATACCGAAG.GGAGCATCT_1	FL1	DZ
-5.66346	-2.06872	ATACCGCTT.CACAACGCT_1	FL1	DZ
-2.89012	-6.57286	ATACGAGGT.AGAGGACGT_1	FL1	LZ
-3.42172	-5.5872	ATACGAGGT.AGCCTCTAG_1	FL1	LZ
-4.61414	-5.66218	ATACTTGCT.ATGAGCAGG_1	FL1	LZ
-3.96685	-6.84168	ATACTTGCT.GAGATTCCT_1	FL1	LZ
-4.81963	-2.16012	ATACTTGCT.GAGGTCACG_1	FL1	DZ
-4.24588	-6.20225	ATAGACCGA.CCTAGTTAG_1	FL1	LZ
-2.77951	-4.3627	ATAGACCGA.GGATAATAC_1	FL1	LZ
-4.69849	-6.68335	ATAGCACGG.GTAAGGTCC_1	FL1	LZ
-5.09837	-5.07255	ATAGCCTAA.AAGGTCTGA_1	FL1	DZ
-4.84355	-2.90456	ATAGCCTAA.ATTCACCTC_1	FL1	DZ
-3.9058	-5.68706	ATAGCCTAA.GAATCGAGA_1	FL1	LZ
-4.08481	-6.48701	ATAGCCTAA.GTGAGGACG_1	FL1	LZ
-3.51976	-3.3017	ATAGCCTAA.TGACCTATG_1	FL1	LZ
-3.04221	-7.13686	ATAGTCAGT.CCAGCCAAT_1	FL1	LZ
-3.00969	-6.88852	ATAGTCTCC.CCGTAGTTG_1	FL1	LZ
-3.42299	-6.02139	ATAGTGGTT.GTAATCAGC_1	FL1	LZ
-3.65478	-7.44163	ATATAGCGT.GATAGTTCT_1	FL1	LZ
-3.43377	-6.3571	ATATAGCGT.TGAAGACCA_1	FL1	LZ
-0.823387	-5.70518	ATATAGCGT.TGCAGATGC_1	FL1	LZ
-5.56354	-3.12481	ATATCAGCC.GTCAAGATC_1	FL1	DZ
-2.62166	-5.61123	ATATCAGCC.GTCGTTGCG_1	FL1	LZ
-3.35357	-7.36502	ATATCCGAT.CTGGTACAT_1	FL1	LZ
-2.63577	-7.05559	ATATGCAGC.GGAGATGAG_1	FL1	LZ
-2.07937	-6.25697	ATATGTCCA.TGAGATCAT_1	FL1	LZ
-4.15862	-5.97174	ATATTCGCA.AATCCGCTG_1	FL1	LZ
-2.62954	-1.82086	ATATTCGCA.GACGTGGTC_1	FL1	LZ
-4.40813	-6.35333	ATCAAGAGA.GGTCCTGGT_1	FL1	DZ
-1.78098	-6.06592	ATCAAGCAT.GCTGTTCGG_1	FL1	LZ
-4.80942	-6.40523	ATCAAGCAT.TTACAGTGT_1	FL1	LZ
-5.40915	-2.51138	ATCACCGCA.CATCTCACG_1	FL1	DZ
-1.95844	-6.19497	ATCACCGCA.GCCACGAGT_1	FL1	LZ
-3.4782	-6.46443	ATCACTTCC.TCGTGCCAC_1	FL1	LZ
-4.20211	-5.62566	ATCACTTCC.TGTATCGTG_1	FL1	LZ
-3.72101	-5.91401	ATCACTTCC.TGTGCTAAC_1	FL1	LZ
-2.39538	-6.78584	ATCAGGATG.AAGACGAAG_1	FL1	LZ
-3.66187	-7.31876	ATCAGGATG.AATCGCCAT_1	FL1	LZ
-2.12348	-5.95528	ATCAGTCGA.GTTGATGCA_1	FL1	LZ
-1.70323	-6.44013	ATCATAGAC.GGAAGTATG_1	FL1	LZ
-3.83507	-6.43934	ATCATGTTC.CCATATCTT_1	FL1	LZ
-4.12389	-6.38379	ATCATGTTC.CTTAGAAGG_1	FL1	LZ
-0.274546	-5.7046	ATCATTACG.CACACTGCC_1	FL1	LZ
-4.28605	-5.73038	ATCATTACG.GGAGTTAGC_1	FL1	LZ
-4.60081	-6.60545	ATCCAATGA.GTAGCATAC_1	FL1	LZ
-4.16875	-6.92499	ATCCAATGA.TGATACCGT_1	FL1	LZ
-0.136369	-6.07769	ATCCACAGT.AGTTCAACC_1	FL1	LZ
-3.65035	-4.60916	ATCCAGCTG.ATAGCCTAA_1	FL1	LZ
-2.20603	-4.89421	ATCCAGCTG.GCCATTAAG_1	FL1	LZ
-4.25696	-5.67291	ATCCTCCGA.ATGGATATC_1	FL1	LZ
-3.60803	-5.53777	ATCCTCCGA.CACCAAGAT_1	FL1	LZ
-2.87237	-5.781	ATCCTCCGA.GCTCAATGA_1	FL1	LZ
-1.79446	-4.97073	ATCCTCCGA.TGGTCGCTA_1	FL1	LZ
-3.09048	-6.54413	ATCCTGCCT.AATGCTGAT_1	FL1	LZ
-3.41376	-6.78128	ATCCTGCCT.CCTTGACGG_1	FL1	LZ
-5.33047	-3.2725	ATCCTGCCT.TGCGTCTTA_1	FL1	DZ
-4.43919	-6.09462	ATCGAATCG.TTGGACTTC_1	FL1	LZ
-2.71672	-6.98901	ATCGCCTCT.ATTCATGTG_1	FL1	LZ
-4.94142	-6.25048	ATCGTAGTG.TTCCTTGAC_1	FL1	LZ
-0.315528	-6.09281	ATCTACATC.TCCTCTAGT_1	FL1	LZ
-3.68969	-7.17105	ATCTAGGTT.ATACTTGCT_1	FL1	LZ
-3.01419	-7.14298	ATCTAGGTT.CAGCCGCAA_1	FL1	LZ
-1.88812	-5.12728	ATCTAGGTT.TACAAGAGG_1	FL1	LZ
-2.59864	-7.10594	ATCTAGGTT.TCGCTGATT_1	FL1	LZ
-2.78244	-6.37749	ATCTCGAAC.ACTCGTCTA_1	FL1	LZ
-5.11313	-4.2189	ATCTCGAAC.GTTAATTCG_1	FL1	DZ
-4.55003	-6.37802	ATCTCGAAC.TCCTCGTCG_1	FL1	LZ
-4.8352	-2.80855	ATCTCGTGA.TAGCGAGAA_1	FL1	DZ
-2.75443	-4.63878	ATGAACTAG.TCTAGTGAC_1	FL1	LZ
-3.30738	-6.39724	ATGAGATCC.AATATCAGC_1	FL1	LZ
-3.97786	-6.40541	ATGAGATCC.AGACGGAGG_1	FL1	LZ
-4.83441	-1.83822	ATGAGCAGG.CTATTCCGT_1	FL1	DZ
-2.83576	-4.90527	ATGAGGTAT.GATATGGAC_1	FL1	LZ
-5.71097	-1.94235	ATGAGTGTG.ATATTCGCA_1	FL1	DZ
-4.90407	-1.76178	ATGAGTGTG.TAATTCGTG_1	FL1	DZ
-2.10929	-5.6877	ATGATAGCT.GCGAAGCTC_1	FL1	LZ
-1.27829	-6.64377	ATGCCTTCA.ATATAGCGT_1	FL1	LZ
-5.94937	-1.96218	ATGCCTTCA.CAAGAACCG_1	FL1	DZ
-2.53384	-5.46062	ATGCGCCGT.CTCTAAGAG_1	FL1	LZ
-4.97143	-6.16496	ATGCGCCGT.GGTACGAGC_1	FL1	LZ
-3.52455	-4.65934	ATGCGGATT.TCTATGACA_1	FL1	LZ
-2.64598	-7.22214	ATGCGTGGA.GTCAAGATC_1	FL1	LZ
-2.68249	-4.92714	ATGCGTGGA.TCAATGGAC_1	FL1	LZ
-3.61733	-5.71949	ATGCTGTCG.ACCAGCGTT_1	FL1	LZ
-3.99928	-6.6902	ATGCTTCAG.TGCCGAACT_1	FL1	DZ
-3.756	-3.16386	ATGGAGAGT.ACCGAGACA_1	FL1	LZ
-4.45273	-5.92423	ATGGAGAGT.AGATCGAGT_1	FL1	LZ
-1.78449	-5.58644	ATGGAGAGT.CTGAGGTTA_1	FL1	LZ
-3.13629	-7.15785	ATGGAGAGT.GCACGCATT_1	FL1	LZ
-3.13613	-6.07353	ATGGAGGAA.CGCAACCTC_1	FL1	LZ
-5.54323	-1.58554	ATGGAGGAA.GTTCAGAAG_1	FL1	DZ
-5.32481	-2.32246	ATGGATATC.CGCTTCACG_1	FL1	DZ
-3.35784	-6.64247	ATGGATATC.CGTCAGCAC_1	FL1	LZ
-1.00011	-6.31269	ATGGATATC.GTACGAACG_1	FL1	LZ
-2.56601	-6.88802	ATGGATATC.GTAGACTCT_1	FL1	LZ
-5.08265	-2.9453	ATGGATATC.TGGTAACCA_1	FL1	DZ
-2.72659	-7.1639	ATGGTTCGA.CGATACTCT_1	FL1	LZ
-1.2983	-3.97759	ATGGTTCGA.CTCGACGAT_1	FL1	LZ
-1.75441	-4.56531	ATGGTTCGA.TCTAGGATG_1	FL1	LZ
-3.64531	-6.7512	ATGTCCTCC.TATCGGAAC_1	FL1	LZ
-5.78185	-1.85949	ATGTCCTCC.TTCTCCACA_1	FL1	DZ
-2.24799	-5.46723	ATGTCCTCC.TTCTGCCGA_1	FL1	LZ
-0.377469	-5.71306	ATGTCGCCT.TTCTGAATG_1	FL1	LZ
-4.91099	-2.9494	ATGTGACGA.GATCTTCGC_1	FL1	DZ
-4.77406	-5.95538	ATGTGAGAC.CCGCAGCTA_1	FL1	LZ
-5.44219	-2.51445	ATGTGAGAC.GATAACGTC_1	FL1	DZ
-3.83141	-7.11623	ATGTGAGAC.GGAGCATCT_1	FL1	LZ
-4.26035	-6.64193	ATTAAGACC.CACCTACGC_1	FL1	LZ
-3.51916	-6.0911	ATTAAGACC.TGAGAATCC_1	FL1	LZ
-3.50749	-6.63563	ATTAGCACA.TGCTATGAA_1	FL1	LZ
-4.35817	-6.47229	ATTAGCACA.TGTGCTAAC_1	FL1	LZ
-2.55172	-6.69139	ATTATGCAG.TTGCGAACA_1	FL1	LZ
-3.14052	-5.51723	ATTCACCTC.GTTGCTCAG_1	FL1	LZ
-5.26892	-2.6797	ATTCATGTG.AGTCGATCA_1	FL1	DZ
-3.80567	-6.46073	ATTCATGTG.GGAATTCAC_1	FL1	LZ
-5.25675	-2.90346	ATTCATGTG.TAGTAGTCT_1	FL1	DZ
-4.19972	-6.43031	ATTCGAAGA.AGCTCGTCT_1	FL1	LZ
-3.7628	-6.72751	ATTCGAAGA.CGTATTCCT_1	FL1	LZ
-3.39834	-5.95683	ATTCGAAGA.GTGCTCGGA_1	FL1	LZ
-5.516	-2.14503	ATTCGCTTA.CCTGCGTTA_1	FL1	DZ
-4.47453	-6.66553	ATTCGCTTA.CGCCTGCAA_1	FL1	LZ
-5.82216	-1.96359	ATTCGCTTA.GTATGTATC_1	FL1	DZ
-4.01171	-6.1732	ATTGATTGG.TATGTATGC_1	FL1	LZ
-2.92609	-7.27743	ATTGCCGAC.AGTGTCTCT_1	FL1	LZ
-2.57401	-6.84245	ATTGCCGAC.CGTGTATTC_1	FL1	LZ
-4.16437	-5.65911	ATTGCGCTA.CCTTGTTGC_1	FL1	LZ
-4.69447	-1.76593	ATTGGTTCC.ACTATTGTC_1	FL1	DZ
-3.53843	-7.39377	CAACACCTA.GATGCTCCT_1	FL1	LZ
-2.13575	-5.1424	CAACACCTA.GTCAGCGTC_1	FL1	LZ
-3.86193	-5.37775	CAACACCTA.TCGGACAGT_1	FL1	LZ
-4.81103	-1.78862	CAACCGGTC.ACATTGACA_1	FL1	DZ
-1.23062	-6.28649	CAACCTGGT.CGCTTATGA_1	FL1	LZ
-4.28606	-6.82041	CAACGATCG.CTGACGGAT_1	FL1	LZ
-5.56311	-1.71515	CAACGATCG.GTCAGTTGT_1	FL1	DZ
-2.95844	-4.64368	CAACGCACA.GTAGTGGAG_1	FL1	LZ
-2.1129	-6.51603	CAACGCACA.TGCATACAT_1	FL1	LZ
-4.18735	-6.23784	CAACGTCTT.TCACATACT_1	FL1	LZ
-3.29584	-4.22969	CAACTCCAG.ACTCTCACA_1	FL1	LZ
-2.24324	-4.4577	CAACTCCAG.CCATTACAG_1	FL1	LZ
-3.49714	-5.02686	CAACTCCAG.CTGTGCTCA_1	FL1	LZ
-2.39705	-6.96933	CAACTCCAG.GCACCATCG_1	FL1	LZ
-5.17362	-3.1224	CAAGAACCG.ACTCTGCTC_1	FL1	DZ
-2.7905	-5.66967	CAAGAGAGT.AAGGTGCTG_1	FL1	LZ
-2.75927	-7.14185	CAAGAGAGT.ATCTCTGCT_1	FL1	LZ
-2.19697	-4.23827	CAAGAGAGT.TGACCTATG_1	FL1	LZ
-2.43403	-5.97358	CAAGAGGAG.ACAGCGTAT_1	FL1	LZ
-4.36388	-6.18032	CAAGCCTCG.TGCATACAT_1	FL1	LZ
-3.09826	-5.65867	CAAGCTGCA.AACAGCAGT_1	FL1	LZ
-3.46637	-7.38732	CAAGCTGCA.GTCCTAGTT_1	FL1	LZ
-3.85798	-4.00916	CAAGCTGCA.TAAGCCATT_1	FL1	LZ
-2.51021	-7.12713	CAAGCTGCA.TGATAGAGG_1	FL1	LZ
-3.20396	-6.41571	CAAGTACGA.CGTGGTACC_1	FL1	LZ
-5.76725	-2.28634	CAAGTACGA.GGTAGACAT_1	FL1	DZ
-3.73597	-3.4606	CAAGTACGA.TGTCACATA_1	FL1	LZ
-3.79176	-5.68655	CAAGTCACT.AAGGAAGTC_1	FL1	LZ
-2.21511	-6.50165	CAAGTCGAA.GTTGCATGG_1	FL1	LZ
-3.67391	-7.23183	CAATACCAC.ACAATTCGG_1	FL1	LZ
-4.87534	-6.16603	CAATACCAC.CGTGCCTAT_1	FL1	LZ
-4.03097	-5.0782	CAATCAAGT.CTAGAGGTA_1	FL1	LZ
-3.67119	-5.32392	CAATCAAGT.TCGGATGTT_1	FL1	LZ
-2.85056	-6.70582	CAATCATAC.GCCTGGAAT_1	FL1	LZ
-3.58065	-7.07015	CAATCATAC.TCGCGTCAT_1	FL1	LZ
-4.92662	-2.66496	CAATCTCCG.GCATACATG_1	FL1	DZ
-3.85972	-5.28655	CAATGCATT.CGTCAGCAC_1	FL1	LZ
-3.11776	-6.1408	CAATGCATT.GTGCGAGTA_1	FL1	LZ
-3.89017	-6.48104	CAATGTGCT.TCTCATCGG_1	FL1	LZ
-3.8906	-4.05511	CAATTGTCT.GGACACTGG_1	FL1	LZ
-1.31205	-5.76052	CACAACCAG.GGATCAATG_1	FL1	LZ
-3.68703	-6.06394	CACAACGCT.AAGAGAACT_1	FL1	LZ
-3.72878	-7.04747	CACAACGCT.CCACGTTCT_1	FL1	LZ
-1.69072	-4.99528	CACAACGCT.TGACCTATG_1	FL1	LZ
-3.50709	-6.57083	CACAATAAC.GTCGCAGGT_1	FL1	LZ
-4.1509	-7.0683	CACAATAAC.TAGTAGTCT_1	FL1	LZ
-4.11747	-7.01634	CACACCACA.AAGTTCTCT_1	FL1	LZ
-2.23963	-5.87102	CACACCACA.ACGTGCTCG_1	FL1	LZ
-3.98068	-5.23821	CACACCACA.ACTCCGGTT_1	FL1	LZ
-5.41093	-2.91197	CACACCACA.GGATGCGAA_1	FL1	DZ
-1.71334	-4.75128	CACACCTGT.AGCAGACAA_1	FL1	LZ
-4.28151	-6.77353	CACACTGCC.CAGTTGAGT_1	FL1	LZ
-4.00041	-6.07497	CACACTGCC.TCGTAATAG_1	FL1	LZ
-5.74926	-1.9217	CACATTCTG.CCAACAACA_1	FL1	DZ
-4.3526	-5.73488	CACATTCTG.CTTCCGTGG_1	FL1	LZ
-5.47696	-2.38665	CACCAAGAT.CCAAGCGAG_1	FL1	DZ
-3.76492	-6.42567	CACCTCAAC.CTTGCACAA_1	FL1	LZ
-3.96365	-6.44798	CACCTTCCT.CCGCATCCT_1	FL1	LZ
-4.35976	-6.88379	CACCTTCCT.GGAAGTATG_1	FL1	DZ
-2.06702	-1.53656	CACGACTCA.CCGAGCTGA_1	FL1	DZ
-4.35424	-6.4292	CACGATAGA.TGTAGGTTA_1	FL1	LZ
-3.61973	-6.50237	CACGCGTAA.CTACGGTAT_1	FL1	LZ
-5.8176	-1.93054	CACGGATAG.GGATCAATG_1	FL1	DZ
-4.08059	-5.1125	CACGTAGAC.TAATTCGTG_1	FL1	LZ
-2.70289	-6.92202	CACGTAGAC.TCAATCTAG_1	FL1	LZ
-2.60229	-5.45361	CACGTCATA.ACCGATCGA_1	FL1	LZ
-5.18059	-2.25937	CACTACAGG.ATCTGCGTA_1	FL1	DZ
-4.17285	-2.0456	CACTAGACT.ACTATTGTC_1	FL1	DZ
-2.09447	-4.86658	CACTCACTA.AGCCAGGAC_1	FL1	LZ
-2.53736	-5.33834	CACTCACTA.GGAGTACAG_1	FL1	LZ
-0.930736	-6.34612	CACTGCTTA.CACAGCGAA_1	FL1	LZ
-5.12781	-4.21334	CACTGCTTA.GTGGAGGTC_1	FL1	LZ
-5.06732	-2.13808	CACTGCTTA.TATTACAGC_1	FL1	DZ
-4.43065	-6.66592	CACTGTATC.GTAGAAGTT_1	FL1	LZ
-4.54795	-6.17037	CACTTCCTT.ATTCGCTTA_1	FL1	LZ
-2.79674	-5.55413	CACTTGGAT.ACCTGCAGA_1	FL1	LZ
-4.04973	-5.8412	CACTTGGAT.CACGACTCA_1	FL1	LZ
-4.30693	-6.37482	CACTTGGAT.TACCAGCCA_1	FL1	LZ
-3.91263	-6.63814	CACTTGGAT.TCGTCCGAT_1	FL1	LZ
-1.98734	-6.0252	CAGAAGTGA.TTAACGGAG_1	FL1	LZ
-4.44506	-6.14066	CAGAAGTGA.TTCTGAATG_1	FL1	LZ
-2.37173	-5.79599	CAGAGCACC.CCTTGACGG_1	FL1	LZ
-1.64317	-5.30368	CAGAGCACC.CTATAGCTC_1	FL1	LZ
-1.9913	-4.6898	CAGCAGTAC.AGTATGACG_1	FL1	LZ
-2.04333	-6.55726	CAGCAGTAC.GTTAGAGAC_1	FL1	LZ
-3.52375	-6.35303	CAGCCGCAA.AGTTGCCTT_1	FL1	LZ
-2.33716	-7.07097	CAGCCGCAA.GATCGCACT_1	FL1	LZ
-1.10455	-4.83064	CAGCGACGT.GTGCCATGA_1	FL1	LZ
-4.17764	-6.92207	CAGCGTAAG.AGTCTAAGC_1	FL1	LZ
-4.70835	-2.48953	CAGCGTAAG.CGTTGATCC_1	FL1	DZ
-5.40735	-2.08113	CAGCTAGTT.CGAACAGAG_1	FL1	DZ
-5.63509	-2.40092	CAGCTCTTC.GCCTTCCAT_1	FL1	DZ
-3.44778	-4.61538	CAGCTCTTC.TTCCGCCAG_1	FL1	LZ
-3.33517	-6.91695	CAGCTTCGA.TACCGATTG_1	FL1	LZ
-3.85815	-6.31146	CAGCTTCGA.TGACTGAGA_1	FL1	LZ
-3.95288	-6.81441	CAGGTATCG.CTATTAAGG_1	FL1	LZ
-3.92608	-5.97584	CAGGTTGTC.AGGATTACT_1	FL1	LZ
-4.10412	-5.91404	CAGTAATGT.CTTAATCGT_1	FL1	LZ
-3.83122	-6.87339	CAGTACATC.ACCGTCCTA_1	FL1	LZ
-4.03629	-4.30967	CAGTCCTAA.GTTAATTCG_1	FL1	LZ
-3.04134	-6.78074	CAGTGAGGA.AGCATTGTT_1	FL1	LZ
-2.06431	-6.34074	CAGTGAGGA.AGCCTCGCA_1	FL1	LZ
-1.96421	-5.94468	CAGTGAGGA.CTAGTATAG_1	FL1	LZ
-2.37195	-5.287	CAGTGCCAT.GACGTTCAG_1	FL1	LZ
-5.60531	-2.77269	CAGTGCCAT.GATCTAGAG_1	FL1	DZ
-3.51605	-7.1989	CAGTGCCAT.GTCACTATG_1	FL1	LZ
-3.79181	-5.76639	CAGTGCCAT.TGAGCTAGA_1	FL1	LZ
-4.11427	-5.72484	CAGTTGAGT.GTCTTCATA_1	FL1	LZ
-2.78452	-5.44312	CATAATTGG.CCGTACGGA_1	FL1	LZ
-4.69432	-4.94541	CATAATTGG.CTGAGATAG_1	FL1	LZ
-5.25376	-2.25399	CATACAACC.TCGCTGTAA_1	FL1	DZ
-3.54024	-4.79849	CATACGCAG.GCGACCTGT_1	FL1	LZ
-4.51532	-6.86245	CATACGCAG.TAGACCGCA_1	FL1	LZ
-3.60303	-5.57928	CATAGGTGT.ATGCGCTAC_1	FL1	LZ
-1.60882	-5.07858	CATAGGTGT.TGCTGCGTC_1	FL1	LZ
-5.1328	-2.2208	CATAGTATG.CTTAACAGC_1	FL1	DZ
-2.98445	-5.51244	CATATGTCG.ATCTGCGTA_1	FL1	LZ
-3.34467	-6.61764	CATATGTCG.CCGATCTCT_1	FL1	LZ
-4.30023	-5.42868	CATCAATAG.GTCGCAGGT_1	FL1	LZ
-3.12061	-7.43372	CATCCACCG.CCTGCAGAT_1	FL1	LZ
-5.79966	-1.99145	CATCCACCG.GAGGTCACG_1	FL1	DZ
-1.30799	-5.83129	CATCCAGGA.CTGTAGAAG_1	FL1	LZ
-3.61456	-6.14205	CATCCTCTC.ATTATGCAG_1	FL1	LZ
-4.38151	-5.96563	CATCCTCTC.CTCTTCAGC_1	FL1	LZ
-5.69184	-2.97337	CATCCTCTC.GACTTGATT_1	FL1	DZ
-1.66837	-7.15804	CATCGCTGG.AACGAGAAT_1	FL1	LZ
-1.44015	-4.85171	CATCGCTGG.CAAGCTGCA_1	FL1	LZ
-3.82798	-5.38806	CATCGCTGG.TACAACACC_1	FL1	LZ
-0.317522	-5.89666	CATCTCACG.CTATCCATC_1	FL1	LZ
-3.40051	-6.23474	CATCTCGAT.TTCCATACC_1	FL1	LZ
-4.3933	-6.5673	CATGCCAGT.ACCACTAGG_1	FL1	LZ
-2.76751	-5.48494	CATGCCAGT.GGTTGCTAT_1	FL1	LZ
-4.65066	-6.68482	CATGGACTC.GCGTCGTCT_1	FL1	LZ
-3.84219	-7.02194	CATGGTCGA.CATTGACAA_1	FL1	LZ
-4.18678	-5.48384	CATGGTTAC.ACGATGGAA_1	FL1	LZ
-4.75758	-3.56477	CATGGTTAC.GGTTCAGAC_1	FL1	DZ
-5.44219	-1.7088	CATGGTTAC.TATCTGTCA_1	FL1	DZ
-3.00774	-1.93115	CATGTCCTG.AACGCATTG_1	FL1	DZ
-2.04656	-5.79981	CATGTGAAC.ATAGCACGG_1	FL1	LZ
-3.73137	-6.63496	CATGTGAAC.CTTAATCGT_1	FL1	LZ
-4.56336	-6.59076	CATTATGTC.TACAGGACT_1	FL1	LZ
-1.93217	-5.78235	CATTCCGAG.CCAATATAC_1	FL1	LZ
-2.62103	-5.76555	CATTCCGAG.GGTCTTGCA_1	FL1	LZ
-3.76585	-4.27002	CATTCGAAT.GCTGATGTC_1	FL1	LZ
-1.91533	-5.48569	CATTCGAAT.GTCACAGAG_1	FL1	LZ
-5.20319	-3.46979	CATTGACAA.ACGGTGCCT_1	FL1	DZ
-3.29854	-5.53067	CATTGACAA.CACCTACGC_1	FL1	LZ
-3.44355	-6.34055	CATTGACAA.CGTATCGAA_1	FL1	LZ
-5.37686	-2.22544	CATTGACAA.GAAGAGCAC_1	FL1	DZ
-3.55474	-3.60935	CATTGACAA.GAGACGATC_1	FL1	LZ
-5.63439	-2.32511	CATTGACAA.GCGGACGAA_1	FL1	DZ
-5.91282	-2.19783	CATTGACAA.GTCATTCTA_1	FL1	DZ
-5.18579	-4.29364	CATTGTTCA.GTGGAGGTC_1	FL1	DZ
-1.65661	-4.74459	CCAACAACA.CGGTGTTAC_1	FL1	LZ
-2.7349	-5.18888	CCAACGGAA.ATCAAGAGA_1	FL1	LZ
-0.931346	-6.04196	CCAAGTCGA.ACCTAGTTA_1	FL1	LZ
-4.06611	-3.97601	CCAATATAC.CAGTCCTAA_1	FL1	LZ
-2.41304	-6.99986	CCAATATAC.GTACAATGC_1	FL1	LZ
-5.8099	-2.17943	CCAATATAC.TAAGTACAC_1	FL1	DZ
-4.09858	-5.25862	CCAATATAC.TACTTCCAG_1	FL1	LZ
-3.08198	-5.81772	CCAATATAC.TGCAGTTCA_1	FL1	LZ
-2.04073	-6.31682	CCAATGCCT.ACTCCTGAG_1	FL1	LZ
-3.28251	-6.39186	CCAATGCCT.GAACTGCAA_1	FL1	LZ
-3.21502	-4.46253	CCACAAGGT.CAGCAGTAC_1	FL1	LZ
-2.53693	-6.97878	CCACATTAG.CAACGATCG_1	FL1	LZ
-3.18104	-5.9805	CCACATTAG.TAGTGCACT_1	FL1	LZ
-3.42433	-6.47307	CCACGAAGG.AGCGGTCTA_1	FL1	LZ
-4.6988	-6.3709	CCACGAAGG.GTGGAGGTC_1	FL1	LZ
-3.07396	-4.30712	CCACGCCAT.CTGCTTAGG_1	FL1	LZ
-2.52566	-5.6672	CCACGCCAT.TGAGAATCC_1	FL1	LZ
-4.96679	-2.17093	CCACGGATC.CCGTAGTTG_1	FL1	DZ
-4.30873	-5.24862	CCACGGATC.CGAACAATC_1	FL1	LZ
-2.23147	-4.67097	CCACGTTCT.GACTGCGCA_1	FL1	LZ
-4.70579	-6.71506	CCACTACCA.CCTAGTTAG_1	FL1	LZ
-4.14799	-5.59368	CCACTACCA.CTCATGCCA_1	FL1	LZ
-3.20791	-5.47259	CCACTGAAG.TATAGTGCG_1	FL1	LZ
-3.36146	-6.29375	CCACTTCGC.CGGTCGACA_1	FL1	LZ
-5.07868	-1.75957	CCAGATCAC.ATGCGTGGA_1	FL1	DZ
-3.46861	-6.61764	CCAGATCAC.CCACGGATC_1	FL1	LZ
-5.723	-2.59806	CCAGATCAC.TGGAATCGT_1	FL1	DZ
-4.97775	-2.72825	CCAGCCAAT.AACGCCTAC_1	FL1	DZ
-0.912625	-4.41792	CCAGCCAAT.TATAATCGC_1	FL1	LZ
-3.23548	-4.50601	CCAGGAGTT.CGTGGTACC_1	FL1	LZ
-5.01893	-4.31705	CCAGGAGTT.TGCTCAGCG_1	FL1	DZ
-3.13849	-6.27803	CCAGTACTC.ATATAGCGT_1	FL1	LZ
-3.32638	-5.01587	CCAGTACTC.CGAATGAGT_1	FL1	LZ
-2.45275	-5.45804	CCAGTACTC.GCGCATTAC_1	FL1	LZ
-1.43776	-6.49458	CCATAATCG.AACGATGAC_1	FL1	LZ
-3.80393	-6.0679	CCATAATCG.GCTAGTGGA_1	FL1	LZ
-3.00989	-6.70309	CCATACGAT.CTAACCGGT_1	FL1	LZ
-5.68732	-1.94001	CCATATCTT.ATGCTGTCG_1	FL1	DZ
-2.51568	-6.27059	CCATATGCC.GTGTTGGAA_1	FL1	LZ
-1.99817	-5.35427	CCATCTAGG.AGCTCGTCT_1	FL1	LZ
-3.94797	-7.11908	CCATCTAGG.ATGAGATCC_1	FL1	LZ
-5.01707	-5.99814	CCATCTAGG.GAGGTCCTT_1	FL1	LZ
-2.94776	-6.77172	CCATCTAGG.TGCCACCGA_1	FL1	LZ
-4.11521	-5.34206	CCATGATGT.ATAGACCGA_1	FL1	LZ
-3.11578	-5.42781	CCATGATGT.CTCTAAGAG_1	FL1	LZ
-0.852529	-6.43376	CCATGCGTC.AGCCGTTCT_1	FL1	LZ
-2.17456	-7.25018	CCATGCGTC.TTCCAGATT_1	FL1	LZ
-3.86538	-6.50929	CCATGCGTC.TTCTGAATG_1	FL1	LZ
-4.89721	-3.48807	CCATTACAG.ACGCGTGAC_1	FL1	DZ
-2.31443	-5.74992	CCATTACAG.GTCTTATGC_1	FL1	LZ
-5.67493	-2.26871	CCATTCTGC.AGACGCCTG_1	FL1	DZ
-4.34215	-6.90465	CCGAAGCGT.ATAGCTTGC_1	FL1	LZ
-4.78696	-2.34828	CCGAATATG.CTTATTGAG_1	FL1	DZ
-3.39179	-7.12703	CCGAATATG.TATACCACT_1	FL1	LZ
-4.37554	-5.09679	CCGAATATG.TGTTAAGCC_1	FL1	LZ
-3.84749	-4.69971	CCGACTGTT.ATCCAATGA_1	FL1	LZ
-4.60638	-6.71753	CCGACTTGG.AGTATGACG_1	FL1	LZ
-2.14936	-5.55798	CCGAGCTGA.CGACCATCA_1	FL1	LZ
-3.61224	-6.94867	CCGAGTACT.TCCTTCAAC_1	FL1	LZ
-2.33273	-4.77427	CCGATACCG.TATCAGTGC_1	FL1	LZ
-2.19256	-6.77413	CCGATCAGC.CAGATCGAC_1	FL1	LZ
-3.55205	-6.5996	CCGATCAGC.TAGATCTGT_1	FL1	LZ
-5.56615	-2.00234	CCGATCTCT.GACCAACAG_1	FL1	DZ
-2.86023	-5.62031	CCGATGTTC.TTGCCGTAG_1	FL1	LZ
-3.25457	-7.39549	CCGCAACAC.CCAACAACA_1	FL1	LZ
-2.92729	-4.79717	CCGCAATGG.CTGGACTAA_1	FL1	LZ
0.113558	-5.93834	CCGCAATGG.TAGTCGCAT_1	FL1	LZ
-3.35355	-7.26807	CCGCACTCA.AACGAGAAT_1	FL1	LZ
-5.51421	-3.04463	CCGCACTCA.AGCCTCTAG_1	FL1	DZ
-3.04311	-6.88109	CCGCACTCA.CCTGTATCT_1	FL1	LZ
-3.67553	-7.41765	CCGCACTCA.CGACAGACC_1	FL1	LZ
-3.57388	-7.3893	CCGCACTCA.TCATCTGTC_1	FL1	LZ
-4.07608	-7.22525	CCGCAGAAT.AACTCCATG_1	FL1	LZ
-4.41922	-5.94361	CCGCAGAAT.GATCTACTT_1	FL1	LZ
-4.9639	-2.99207	CCGCAGCTA.TCTTAAGTG_1	FL1	DZ
-3.82611	-6.26355	CCGCAGCTA.TGCCGAACT_1	FL1	LZ
-5.87404	-1.97747	CCGCATCCT.AAGCTGGTC_1	FL1	DZ
-3.76871	-4.92651	CCGCATCCT.TCATCATCT_1	FL1	LZ
-2.32724	-6.43481	CCGCTATCC.GTGCTGACT_1	FL1	LZ
-4.16838	-6.4009	CCGCTCATG.AGTCGCGAC_1	FL1	LZ
-4.58671	-6.68897	CCGCTCATG.CAGATCGAC_1	FL1	LZ
-4.65151	-6.72707	CCGCTCATG.CTCAGTGAT_1	FL1	LZ
-4.32822	-6.23687	CCGCTCATG.TTCATCCAA_1	FL1	LZ
-3.5532	-7.36319	CCGGATTGC.AGCACCGTG_1	FL1	LZ
-3.63707	-5.69655	CCGGATTGC.TAACTCCGA_1	FL1	LZ
-2.4293	-7.15485	CCGGATTGC.TCCACGTGC_1	FL1	LZ
-4.79095	-2.37038	CCGGTGGTT.CCAGTTACG_1	FL1	DZ
-1.33415	-6.46383	CCGGTGGTT.GTTAGTCAA_1	FL1	LZ
-5.33364	-2.95238	CCGGTTCTA.AAGGATACG_1	FL1	DZ
-3.99253	-6.75572	CCGGTTCTA.ATCTCGAAC_1	FL1	LZ
-4.48201	-2.42065	CCGGTTCTA.GATTGGAAG_1	FL1	DZ
-4.24379	-5.95685	CCGGTTCTA.GCCGTGAAC_1	FL1	LZ
-2.19604	-6.61714	CCGGTTGAG.ACTCGTAGG_1	FL1	LZ
-3.49318	-7.09472	CCGTACGGA.GTGACTCTC_1	FL1	LZ
-1.82684	-6.3185	CCGTCCACT.AGGTATTCC_1	FL1	LZ
-3.11598	-6.67851	CCGTCCACT.CTTAGAAGG_1	FL1	LZ
-2.69477	-6.41658	CCGTCCACT.GGATCAGGT_1	FL1	LZ
-4.00627	-4.41478	CCGTTCCAA.ATCGTAGTG_1	FL1	LZ
-1.75986	-4.67301	CCTACTAGA.TCACAGGTA_1	FL1	LZ
-5.38663	-2.82674	CCTACTAGA.TGAGGTCTC_1	FL1	DZ
-3.56165	-6.6051	CCTAGAGTA.TCGTCCGAT_1	FL1	LZ
-3.27496	-6.8422	CCTAGCAAT.ATTGATCAC_1	FL1	LZ
-5.64989	-2.80073	CCTAGCAAT.TAACGGATA_1	FL1	DZ
-4.33366	-5.35008	CCTAGTCTC.CCGCAACAC_1	FL1	LZ
-3.45748	-5.78455	CCTAGTCTC.TTCAGTGCC_1	FL1	LZ
-1.78147	-5.10082	CCTATTGGT.TGGAACTAA_1	FL1	LZ
-3.94537	-5.40663	CCTCATAAC.CCGGTTCTA_1	FL1	LZ
-3.67356	-5.70513	CCTCATAAC.CTGTACGAC_1	FL1	LZ
-4.01509	-6.55042	CCTCCAATC.AATACCTTG_1	FL1	LZ
-2.76678	-5.30324	CCTCCTTGT.AGTGTGCAC_1	FL1	LZ
-3.36313	-7.09399	CCTCCTTGT.GCCTTCCAT_1	FL1	LZ
-3.71508	-6.86688	CCTCGACCT.AACAGCAGT_1	FL1	LZ
-5.74092	-1.94634	CCTCGACCT.CACACCACA_1	FL1	DZ
-5.68607	-2.54052	CCTCGAGAG.AATTCGGAA_1	FL1	DZ
-3.33774	-6.19712	CCTCGAGAG.TACCTCCTC_1	FL1	LZ
-3.58684	-4.80052	CCTCTCTAG.CCGTAGTTG_1	FL1	LZ
-2.71871	-1.63499	CCTCTCTAG.GTCGAGTAC_1	FL1	DZ
-2.80915	-5.59474	CCTGACCTC.AGGATCTCA_1	FL1	LZ
-3.63561	-4.7303	CCTGCGTTA.CTTAAGTTG_1	FL1	LZ
-5.09336	-2.49929	CCTGCTCCA.TTAGTCGGA_1	FL1	DZ
-2.05522	-5.04401	CCTGTATCT.ATTCTCTGG_1	FL1	LZ
-2.69498	-6.01839	CCTGTATCT.TGAGTTAAG_1	FL1	LZ
-2.13628	-5.65275	CCTGTCGAC.GCCGAACCA_1	FL1	LZ
-5.53732	-2.72532	CCTGTCGAC.GGTGATAGG_1	FL1	DZ
-1.66174	-5.64305	CCTGTCGAC.TGTAGCAAG_1	FL1	LZ
-4.19661	-6.50242	CCTGTTAGC.ATAGCTTGC_1	FL1	LZ
-1.81599	-4.78934	CCTGTTAGC.GATGTAAGG_1	FL1	LZ
-1.82692	-6.38255	CCTTAACAT.CCTCATAAC_1	FL1	LZ
-3.06578	-6.66251	CCTTAACAT.GTAGGACGC_1	FL1	LZ
-4.75987	-6.44331	CCTTAATTC.CTCTGTCAA_1	FL1	LZ
-4.66385	-6.48919	CCTTCCTCA.CTCTGCGGT_1	FL1	LZ
-3.09664	-5.36383	CCTTCCTCA.GGTTCGCAA_1	FL1	LZ
-2.47226	-5.49817	CCTTCGAGC.ACTCTAGGA_1	FL1	LZ
-2.02191	-4.34379	CCTTCGAGC.CAAGAGGAG_1	FL1	LZ
-3.08988	-7.35692	CCTTCGAGC.GTAACTCAT_1	FL1	LZ
-1.82604	-4.44181	CCTTGACGG.CCTTATCCG_1	FL1	LZ
-3.31155	-6.57335	CCTTGCTTG.GCGTAACAA_1	FL1	LZ
-4.55898	-3.17012	CCTTGTTGC.TAGCTAAGA_1	FL1	DZ
-5.17946	-1.51958	CGAACAGAG.GAGACTCGA_1	FL1	DZ
-3.91948	-6.87771	CGAAGAGGT.ACCATGTCT_1	FL1	LZ
-1.32262	-5.37819	CGAAGAGGT.ACCTCCTAG_1	FL1	LZ
-3.67003	-4.66684	CGAATGAGT.CTCATTAGT_1	FL1	LZ
-2.52987	-6.43443	CGAATGAGT.GATGCAGAA_1	FL1	LZ
-3.12009	-5.11367	CGACAGACC.CCAGTACTC_1	FL1	LZ
-4.49784	-5.28854	CGACAGGAA.ACGACGATT_1	FL1	DZ
-3.3241	-6.30654	CGACAGGAA.CACAGCGAA_1	FL1	LZ
-5.22945	-2.3606	CGACCACTT.CTGCGATTC_1	FL1	DZ
-2.37885	-5.51733	CGACCACTT.TGATTATCG_1	FL1	LZ
-2.42071	-5.70366	CGACCTAGC.AATTGGATC_1	FL1	LZ
-5.58073	-2.61918	CGACCTAGC.TTCGTGATG_1	FL1	DZ
-4.49619	-3.13642	CGACCTGTA.AAGTAGGAC_1	FL1	DZ
-5.44778	-2.23596	CGACCTGTA.CCTAGAGTA_1	FL1	DZ
-4.40172	-2.25492	CGACCTGTA.GTGTACCGT_1	FL1	DZ
-5.76497	-2.37009	CGACGTGAT.ACTCGTCTA_1	FL1	DZ
-3.65117	-7.05767	CGACGTGAT.TATCAGTGC_1	FL1	LZ
-5.8352	-2.47604	CGAGCCGTT.ACTATCCTG_1	FL1	DZ
-5.18608	-2.27867	CGAGCCGTT.CTGTTACCA_1	FL1	DZ
-4.49599	-6.35365	CGAGCCGTT.GCTGGTAAC_1	FL1	LZ
-3.53227	-5.93391	CGAGTAGCA.TCCTTCAAC_1	FL1	LZ
-1.96528	-4.76968	CGAGTAGCA.TTGACCTGA_1	FL1	LZ
-1.58306	-5.73242	CGATACTCT.GCCAATGAA_1	FL1	LZ
-2.21334	-4.54253	CGATACTCT.GCGACCTGT_1	FL1	LZ
-4.66471	-6.27621	CGATAGGTG.TCAATCTAG_1	FL1	LZ
-3.20506	-6.57813	CGATCCAGA.CCGCACTCA_1	FL1	LZ
-3.80384	-6.8499	CGATTGAAC.CCTATTCAA_1	FL1	LZ
-3.62553	-3.48177	CGCAATCGA.ATAGTCAGT_1	FL1	LZ
-2.17493	-4.19499	CGCAATCGA.CCTAGCAAT_1	FL1	LZ
-3.12696	-4.1702	CGCACTCTT.GCACAACTC_1	FL1	LZ
-5.08676	-3.19282	CGCACTGAA.AGAGCGGAG_1	FL1	DZ
-5.48076	-2.9719	CGCACTGAA.AGCTTCGAT_1	FL1	DZ
-5.11366	-4.29978	CGCAGTGTC.CCTGTTAGC_1	FL1	DZ
-3.67753	-5.7324	CGCCATTAC.GTCTCCAGG_1	FL1	LZ
-3.5243	-3.3893	CGCCTGCAA.ACTACCATC_1	FL1	LZ
-3.55378	-5.88933	CGCCTGCAA.GTATTACTG_1	FL1	LZ
-3.63696	-6.11762	CGCGAGTGT.CACCTTCCT_1	FL1	LZ
-1.51352	-5.16606	CGCGAGTGT.TATGATGTG_1	FL1	LZ
-3.71725	-6.96578	CGCGATGTA.GATCTGAAT_1	FL1	LZ
-4.33786	-6.15611	CGCGATGTA.TCACACTGC_1	FL1	LZ
-3.47246	-3.2218	CGCGATGTA.TGTTGTCGA_1	FL1	LZ
-1.04616	-4.50158	CGCGCACAT.GCGATATGA_1	FL1	LZ
-4.80695	-2.55925	CGCTGTAGT.CAAGTACGA_1	FL1	DZ
-2.69084	-6.10855	CGCTGTAGT.CGCACTGAA_1	FL1	LZ
-1.19175	7.08448	CGCTGTAGT.GACGCTTGC_1	FL1	LZ
-4.23004	-5.63847	CGCTGTAGT.GATCTTCGC_1	FL1	LZ
-4.63558	-6.45247	CGCTTATGA.CACTTCCTT_1	FL1	LZ
-4.15814	-6.9307	CGCTTATGA.CATGGTTAC_1	FL1	LZ
-3.29638	-6.29375	CGCTTATGA.GGAAGAAGC_1	FL1	LZ
-4.11491	-5.61271	CGCTTCACG.CCATTCTGC_1	FL1	LZ
-2.29159	-4.92071	CGCTTCACG.GAGACTCGA_1	FL1	LZ
-3.26975	-7.35367	CGCTTCACG.TCAAGGAGT_1	FL1	LZ
-5.54313	-2.78191	CGCTTGTAG.AAGGAAGTC_1	FL1	DZ
-5.5555	-1.66779	CGCTTGTAG.ACAAGAATG_1	FL1	DZ
-5.30358	-2.6012	CGCTTGTAG.CCAGGAGTT_1	FL1	DZ
-3.38811	-6.32651	CGGAAGACG.ACAACCGGA_1	FL1	LZ
-4.17773	-2.02306	CGGAAGACG.ACCACGCTA_1	FL1	DZ
-3.94095	-5.70162	CGGACAAGT.AAGCCAAGT_1	FL1	LZ
-3.02335	-4.32054	CGGACAAGT.CTTAGAAGG_1	FL1	LZ
-2.43199	-4.77043	CGGACAAGT.TGAGAGGAC_1	FL1	LZ
-3.29932	-5.69316	CGGACAAGT.TTGCGAACA_1	FL1	LZ
-4.52009	-5.93179	CGGAGACTT.AACCGCTGA_1	FL1	LZ
-3.61414	-5.98136	CGGATTCTC.ACAACGAGC_1	FL1	LZ
-5.62905	-1.70788	CGGTAGCTT.TTATTCGAC_1	FL1	DZ
-3.89889	-6.16549	CGGTGTTAC.CTCGACGAT_1	FL1	LZ
-4.16079	-6.68627	CGGTTCGTA.CACACCACA_1	FL1	LZ
-2.62366	-5.61799	CGGTTCTAT.GAGCATACA_1	FL1	LZ
-3.90649	-5.81096	CGGTTCTAT.GCTGATGTC_1	FL1	LZ
-4.92764	-3.01215	CGGTTGCGA.GGTTCTATC_1	FL1	DZ
-5.8881	-1.9935	CGTAATGAC.AGTCAGTTG_1	FL1	DZ
-5.79366	-2.55212	CGTACACAC.ACGAATCGC_1	FL1	DZ
-5.6773	-2.28785	CGTACACAC.CGTCTGTCC_1	FL1	DZ
-3.7074	-6.51874	CGTACACAC.TATAGTGCG_1	FL1	LZ
-2.15415	-5.24024	CGTATAGCG.CATAAGATC_1	FL1	LZ
-3.05122	-5.51923	CGTATAGCG.CCGAATATG_1	FL1	LZ
-2.84498	-5.68303	CGTATAGCG.TAACGGATA_1	FL1	LZ
-3.99232	-4.20739	CGTCAGCAC.CGCGTACTA_1	FL1	LZ
-5.23338	-4.12481	CGTCATGGA.ATTGACACG_1	FL1	DZ
-5.64575	-1.86936	CGTCGTCAA.CTCCTGACG_1	FL1	DZ
-3.61417	-3.82844	CGTCTGCTG.TGACGGTTG_1	FL1	LZ
-2.26143	-4.00602	CGTCTGTCC.GTCACTATG_1	FL1	LZ
-2.11589	-6.6644	CGTGACCAG.CACTGTATC_1	FL1	LZ
-5.5287	-1.66365	CGTGACCAG.TAGCTAAGA_1	FL1	DZ
-3.85786	-4.7807	CGTGAGACT.GGTAAGGAT_1	FL1	LZ
-5.17153	-2.7654	CGTGAGACT.TAGCGAGAA_1	FL1	DZ
-4.66624	-2.37224	CGTGCAAGG.AGCAACATT_1	FL1	DZ
-1.38771	-4.83171	CGTGCAAGG.CTATGGATG_1	FL1	LZ
-2.02927	-5.09688	CGTGCCTAT.GGTAAGTGA_1	FL1	LZ
-3.88403	-4.61421	CGTGCTTGA.ATCTAGGTT_1	FL1	LZ
-5.68209	-2.71716	CGTGGTACC.AGCACCAGC_1	FL1	DZ
-5.76147	-2.3382	CGTGGTACC.TCCGGAGCT_1	FL1	DZ
-5.73621	-1.96452	CGTGTATTC.CGGAACGAG_1	FL1	DZ
-2.50098	-7.1561	CGTGTCCGA.ACCACGGAT_1	FL1	LZ
-3.97797	-6.79051	CGTGTGTGG.GAGACGATC_1	FL1	LZ
-3.22238	-5.89787	CGTGTGTGG.GGTAGCATC_1	FL1	LZ
-4.08183	-6.66434	CGTGTGTGG.TTGCGAACA_1	FL1	LZ
-3.62431	-7.06389	CGTTAATGG.ACAGCGGTC_1	FL1	LZ
-3.11207	-5.89984	CGTTAATGG.CGCACTGAA_1	FL1	LZ
-2.07864	-5.42877	CGTTAATGG.CTCTAGTAA_1	FL1	LZ
-3.47752	-3.38336	CGTTACACC.CGCGAGTGT_1	FL1	LZ
-2.33877	-5.94684	CGTTACACC.GCCTTATCT_1	FL1	LZ
-1.807	-0.917789	CGTTACACC.GCGGTAGTC_1	FL1	DZ
-3.13951	-5.79206	CGTTCGTAC.AGTGTCTCT_1	FL1	LZ
-1.91004	-5.73224	CGTTCGTAC.CCACTTCGC_1	FL1	LZ
-3.91456	-6.44489	CGTTGATCC.TAGCACACG_1	FL1	LZ
-4.83406	-2.83316	CTAACCGGT.AAGCAGCAT_1	FL1	DZ
-2.19505	-5.63149	CTAACCGGT.GAGAATCAG_1	FL1	LZ
-2.4223	-7.11013	CTAATACGC.TGATGACAG_1	FL1	LZ
-2.42488	-1.629	CTACCTGCG.GATACTGTG_1	FL1	DZ
-3.67364	-5.08217	CTACCTGCG.GCATGTGGT_1	FL1	LZ
-3.99257	-4.2512	CTACGAGAA.AGCAGACAA_1	FL1	LZ
-0.306792	-6.15557	CTACGAGAA.CACAACGCT_1	FL1	LZ
-1.92061	-6.17283	CTACGGTAT.AACTTCTGC_1	FL1	LZ
-5.39443	-2.7074	CTACGGTAT.CTTGGATCA_1	FL1	DZ
-3.21469	-4.18534	CTACGGTAT.GACTTGATT_1	FL1	LZ
-5.58279	-1.64401	CTACGGTAT.TGTCACATA_1	FL1	DZ
-1.76087	-4.90608	CTACGTTGG.ACATGACTA_1	FL1	LZ
-0.930633	-5.05928	CTACGTTGG.ATATGTCCA_1	FL1	LZ
-4.83753	-2.35269	CTACGTTGG.CTGTACGAC_1	FL1	DZ
-2.409	-2.48881	CTACGTTGG.TAGAGCGTC_1	FL1	LZ
-3.29422	-4.51427	CTACTGTCA.AATACCTTG_1	FL1	LZ
-3.22997	-6.59225	CTACTGTCA.CCAGGAGTT_1	FL1	LZ
-4.91995	-3.09584	CTACTGTCA.CCGACGTCA_1	FL1	DZ
-4.61029	-2.15547	CTACTGTCA.CTTCCGGTA_1	FL1	DZ
-4.69515	-2.31066	CTAGACATG.ACACGTTGC_1	FL1	DZ
-5.50632	-2.43135	CTAGACATG.TCAGGACTG_1	FL1	DZ
-3.41622	-3.17578	CTAGAGGTA.TGTAGCAAG_1	FL1	LZ
-2.73279	-4.68869	CTAGAGTCG.AAGACGAAG_1	FL1	LZ
-4.79059	-3.29532	CTAGAGTCG.TGCCAATGG_1	FL1	DZ
-3.12454	-4.81507	CTAGGTACT.GCCTGGAAT_1	FL1	LZ
-4.71962	-1.88704	CTAGGTACT.GTCATTCTA_1	FL1	DZ
-2.84076	-6.9509	CTAGGTACT.TAGTAGTCT_1	FL1	LZ
-3.08213	-6.46372	CTAGTCGTC.TCAGCTCAG_1	FL1	LZ
-3.93135	-5.833	CTAGTCGTC.TTACAGTGT_1	FL1	LZ
-5.69948	-1.97827	CTATACTAG.GCGAAGACA_1	FL1	DZ
-5.4081	-1.72413	CTATACTAG.TCTAGGATG_1	FL1	DZ
-3.83063	-5.04447	CTATCCATC.GTAACAGTC_1	FL1	LZ
-3.77119	-6.89103	CTATCTTGA.TGCCACCGA_1	FL1	LZ
-3.47393	-3.2476	CTATGGATG.AAGACGAAG_1	FL1	LZ
-4.01549	-6.652	CTATGGATG.TCGCTTAAC_1	FL1	LZ
-2.94205	-6.1957	CTATTAAGG.AGCATATGG_1	FL1	LZ
-3.18115	-5.88722	CTATTAAGG.TGATCTCGG_1	FL1	LZ
-3.749	-4.27553	CTATTCCGT.GCCTTCCAT_1	FL1	LZ
-3.52797	-5.75076	CTCAGCTGG.GGATAGTCA_1	FL1	LZ
-3.26558	-6.13595	CTCAGGTAC.TCGCGTCAT_1	FL1	LZ
-5.01174	-4.5103	CTCAGTGAT.TTAGTCGGA_1	FL1	LZ
-1.61542	-4.94113	CTCATGCCA.TTGATCGTA_1	FL1	LZ
-2.18353	-5.30825	CTCATTAGT.CCGCAACAC_1	FL1	LZ
-5.78185	-2.04103	CTCATTAGT.GTAGCATAC_1	FL1	DZ
-5.29776	-2.96833	CTCCGCATT.ACTAAGTTC_1	FL1	DZ
-2.17294	-4.78136	CTCCGCATT.AGACCACGC_1	FL1	LZ
-4.06888	-5.03781	CTCCTATCT.CATCCACCG_1	FL1	LZ
-2.50406	-4.91676	CTCCTATCT.GAATTGTTG_1	FL1	LZ
-2.94005	-5.53648	CTCCTATCT.GTCCACAAC_1	FL1	LZ
-3.85648	-4.79658	CTCCTATCT.TGAGTGACT_1	FL1	LZ
-3.21576	-5.40452	CTCCTGACG.CGTGTCCGA_1	FL1	LZ
-4.8655	-2.81827	CTCGAACTG.GTTGATGCA_1	FL1	DZ
-3.27549	-6.39457	CTCGACGAT.GCTTACTAG_1	FL1	LZ
-4.45583	-6.58311	CTCGACGAT.GGTGAGTTC_1	FL1	LZ
-5.77774	-2.26672	CTCGCAAGA.AATACGTCT_1	FL1	DZ
-4.88027	-6.10685	CTCGCAAGA.TGTCGTACA_1	FL1	LZ
-5.69642	-2.51803	CTCGCTACG.ACGTCGCTC_1	FL1	DZ
-4.86758	-3.5315	CTCGCTACG.CTACTGTCA_1	FL1	DZ
-2.22652	-5.59516	CTCGCTACG.TCGTCCGAT_1	FL1	LZ
-2.94322	-7.03197	CTCGTCTTG.GCATACATG_1	FL1	LZ
-3.36653	-6.64137	CTCGTCTTG.TCGGACAGT_1	FL1	LZ
-3.9984	-6.25107	CTCGTCTTG.TGCTTACGG_1	FL1	LZ
-2.88503	-6.53332	CTCGTGTCC.ACCGAGACA_1	FL1	LZ
-0.464738	-5.72407	CTCGTTCAC.TCACAGGTA_1	FL1	LZ
-5.9136	-1.97779	CTCGTTCAC.TTGCGAACA_1	FL1	DZ
-3.96057	-6.19983	CTCTACGCA.AGCCTCTAG_1	FL1	LZ
-5.50989	-1.85098	CTCTAGTAA.CTTATTGAG_1	FL1	DZ
-5.62298	-1.75432	CTCTCAGTC.ATCGAATCG_1	FL1	DZ
-5.07974	-2.34262	CTCTCAGTC.CCTGTCATT_1	FL1	DZ
-4.47096	-6.88224	CTCTCAGTC.CGATACTCT_1	FL1	LZ
-3.91469	-6.8041	CTCTCGATA.CATCGCTGG_1	FL1	LZ
-4.86481	-2.81456	CTCTGCAAG.GGTCTTGCA_1	FL1	DZ
-2.16094	-4.57106	CTCTGCGGT.TAATCTGGA_1	FL1	LZ
-4.09349	-5.32208	CTCTGCGGT.TACAACACC_1	FL1	LZ
-1.88604	-4.85743	CTGACAGCA.ATATGCAGC_1	FL1	LZ
-4.38996	-5.95378	CTGACGATG.CTTCTGAGT_1	FL1	LZ
-5.37057	-1.62725	CTGAGGTTA.ACAAGGTAC_1	FL1	DZ
-4.66521	-5.13546	CTGAGGTTA.CAACGATCG_1	FL1	DZ
-2.95765	-4.52219	CTGAGTAGC.AGTATGACG_1	FL1	LZ
-2.63833	-5.63871	CTGAGTCCA.TGTAGGTTA_1	FL1	LZ
-3.77423	-6.97984	CTGATCCGA.TTCCTGCTA_1	FL1	LZ
4.78899	-5.67714	CTGATGCAC.GCAACCAAC_1	FL1	LZ
-1.56142	-5.05107	CTGCAAGCC.AATGCGTGC_1	FL1	LZ
-5.49637	-2.36388	CTGCAAGCC.CTTAACAGC_1	FL1	DZ
-2.48738	-5.13555	CTGCAGAGC.TTGGTAACT_1	FL1	LZ
-2.34831	-4.92896	CTGCATGTT.CAACGATCG_1	FL1	LZ
-0.940967	-4.37353	CTGCATGTT.CTGATGCAC_1	FL1	LZ
-3.70012	-5.4586	CTGCATGTT.CTTACCTAG_1	FL1	LZ
-2.12337	-4.71038	CTGCGATTC.CTGTCTAGT_1	FL1	LZ
-1.92936	-4.70939	CTGCGATTC.GTTATCGAT_1	FL1	LZ
-1.59965	-4.49564	CTGCGTCAC.CCAGTCTCA_1	FL1	LZ
-4.63869	-2.06131	CTGCGTCAC.TAGGTCAAC_1	FL1	DZ
-3.43885	-5.01584	CTGCTGCTT.CGCGAGTGT_1	FL1	LZ
-3.69876	-3.69997	CTGCTTAGG.CACGACTCA_1	FL1	LZ
-3.27204	-7.10995	CTGCTTAGG.CTGCATGTT_1	FL1	LZ
-3.93518	-4.52976	CTGCTTAGG.GTTGCTCAG_1	FL1	LZ
-3.67636	-6.40677	CTGGACACT.CATCTCACG_1	FL1	LZ
-2.69347	-7.04219	CTGGACACT.GTGTTGGAA_1	FL1	DZ
-3.68514	-5.93741	CTGGACTAA.CGCACTGAA_1	FL1	LZ
-1.5454	-6.23232	CTGGAGCGA.AGTCTGGAA_1	FL1	LZ
-1.88533	-6.39183	CTGGAGCGA.GCCGCCTAA_1	FL1	LZ
-3.77206	-6.27973	CTGGAGCGA.GGAGCATCT_1	FL1	LZ
-2.16367	-5.25262	CTGGTAATC.CGGAAGACG_1	FL1	LZ
-3.96102	-5.5286	CTGGTAATC.CTTCCGTGG_1	FL1	LZ
-3.76272	-5.88627	CTGGTACAT.GTGCTGACT_1	FL1	LZ
-3.66103	-3.63188	CTGGTACAT.TGTTGTCGA_1	FL1	LZ
-4.84998	-5.98696	CTGGTCGGT.CCATAAGTA_1	FL1	LZ
-4.16601	-5.76246	CTGGTCGGT.CCGGATTGC_1	FL1	LZ
-4.21634	-5.77982	CTGGTCGGT.GCTGGTAAC_1	FL1	LZ
-2.80536	-6.80405	CTGGTGACA.TGTCGTGAG_1	FL1	LZ
-3.36901	-7.30522	CTGTACGAC.CGATACTCT_1	FL1	LZ
-3.45565	-4.65157	CTGTAGAAG.GGTGCGTAG_1	FL1	LZ
-1.61091	-6.41295	CTGTCACTT.ATATCAGCC_1	FL1	LZ
-3.3213	-4.65905	CTGTCACTT.GGTGCGTAG_1	FL1	LZ
-3.96119	-5.77164	CTGTCACTT.TCCAGCAGC_1	FL1	LZ
-2.20335	-7.07465	CTGTGCTCA.GTTGCATGG_1	FL1	LZ
-3.20781	-6.795	CTGTGGTGG.CCAACAACA_1	FL1	LZ
-5.64555	-2.31407	CTGTGGTGG.CGCATCTAC_1	FL1	DZ
-2.62716	-6.66164	CTGTTACCA.TAACTCCGA_1	FL1	LZ
-1.41968	-5.05549	CTGTTACCA.TTCCTAAGG_1	FL1	LZ
-0.522761	-6.19549	CTTAACAGC.TGATGACAG_1	FL1	LZ
-3.28926	-7.26735	CTTAAGTTG.ACGCTATGT_1	FL1	LZ
-4.54896	-6.51969	CTTAATCGT.TAGTCAGAC_1	FL1	LZ
-4.71035	-2.20783	CTTACATGC.TAAGCCATT_1	FL1	DZ
-0.902493	-6.25751	CTTACCTAG.ACTCGCTGT_1	FL1	LZ
-2.18008	-6.58508	CTTAGAAGG.ATGTCGCCT_1	FL1	LZ
-0.577957	-5.45853	CTTAGAAGG.CTCGCTACG_1	FL1	LZ
-4.36059	-5.23836	CTTAGGACT.AACACACTC_1	FL1	LZ
-3.64436	-6.08674	CTTAGGACT.CATCGAAGC_1	FL1	LZ
-3.21372	-5.32977	CTTAGGACT.GGTAATCTA_1	FL1	LZ
-3.10545	-7.32668	CTTATCTCA.TAGATAGCC_1	FL1	DZ
-5.4654	-3.01799	CTTATTGAG.CAAGCTGCA_1	FL1	DZ
-3.83637	-3.63844	CTTATTGAG.CTGACAGCA_1	FL1	LZ
-3.70001	-7.30873	CTTCCGTGG.CCGATCAGC_1	FL1	LZ
-0.0113233	-5.26034	CTTCCGTGG.GAGGTGAGC_1	FL1	LZ
-2.04823	-5.65556	CTTCCGTGG.TCCGATAAC_1	FL1	LZ
-3.98496	-5.58857	CTTCCGTGG.TGCCGCTAC_1	FL1	LZ
-3.34923	-4.38425	CTTCCTGAT.ACCGTCACG_1	FL1	LZ
-2.6201	-1.52943	CTTCCTGAT.GCCTAACGG_1	FL1	DZ
-3.94768	-6.23728	CTTCCTGAT.GGTCCTAAG_1	FL1	LZ
-5.06272	-3.25785	CTTCGACTG.TGACAAGTT_1	FL1	DZ
-4.03414	-6.96439	CTTCGTGCA.ATCTCTGCT_1	FL1	LZ
-4.02893	-6.89425	CTTCTGAGT.CATGACGTT_1	FL1	LZ
-3.5709	-3.69325	CTTCTGAGT.TACGAACTC_1	FL1	LZ
-5.51645	-3.189	CTTGATCTA.TCCTTCGTA_1	FL1	DZ
-3.27554	-5.17361	CTTGATCTA.TGGTGCCTG_1	FL1	LZ
-5.69363	-2.21545	CTTGGATCA.AAGCTGGTC_1	FL1	DZ
-4.31003	-5.62732	CTTGGATCA.GGACAGATT_1	FL1	LZ
-2.30498	-6.39657	CTTGTAACG.TATCGGAAC_1	FL1	LZ
-2.26542	-5.14149	GAACAACCA.ACATTGACA_1	FL1	LZ
-2.2573	-5.15143	GAACATGAC.ACTCTAGGA_1	FL1	LZ
-3.56305	-6.28047	GAACCAGTT.GTAGTTGGT_1	FL1	LZ
-4.10607	-6.00598	GAACGCTGT.ACATTCCAC_1	FL1	LZ
-3.37375	-6.36845	GAACTCGTA.CATCCTCTC_1	FL1	LZ
-2.93548	-6.17461	GAAGAGCAC.TGCATCGGA_1	FL1	LZ
-4.11642	-5.28934	GAAGTGTGA.GGATTACGC_1	FL1	LZ
-4.91998	-6.1724	GAAGTGTGA.GTACGAACG_1	FL1	LZ
-1.92811	-6.33363	GAATAAGAG.GCTACCGAG_1	FL1	LZ
-4.13307	-5.52083	GAATAAGAG.TCGTGCCAC_1	FL1	LZ
-5.00371	-2.9545	GAATCAACC.ACTGGACCA_1	FL1	DZ
-0.397104	-6.00621	GAATCAACC.TAATTCGTG_1	FL1	LZ
-4.34077	-6.16996	GAATCACAT.TACAGGACT_1	FL1	LZ
-2.76934	-7.26311	GAATCGAGA.CGCTGTAGT_1	FL1	LZ
-4.4184	-6.88482	GAATCGAGA.TCCAATCAT_1	FL1	LZ
-5.37298	-2.55275	GAATTCAGT.AGCACCAGC_1	FL1	DZ
-3.23906	-6.39402	GAATTCAGT.TGGAAGATT_1	FL1	LZ
2.29207	6.97093	GAATTGTTG.ACAGCGGTC_1	FL1	LZ
-3.81438	-6.27469	GAATTGTTG.TCAGGACTG_1	FL1	LZ
-3.40533	-4.63389	GACAATGTT.CCATACGAT_1	FL1	LZ
-3.3699	-6.56611	GACAATGTT.GTTATCGAT_1	FL1	LZ
-4.08776	-5.6632	GACAATGTT.TAACACATC_1	FL1	LZ
-2.5012	-7.06811	GACACGCAA.AATTAGAGG_1	FL1	LZ
-2.227	-6.12385	GACAGGTTA.TACCGATTG_1	FL1	LZ
-4.77791	-2.92611	GACCAACAG.AAGCTTGCA_1	FL1	DZ
-3.39796	-3.1574	GACCGCTTC.AATGCAGCG_1	FL1	LZ
-5.44181	-2.81721	GACCGCTTC.ACTCACGAA_1	FL1	DZ
-3.32953	-6.7692	GACCGCTTC.GCAGCTCTT_1	FL1	LZ
-3.74804	-5.75196	GACCGCTTC.TTCAGTGCC_1	FL1	LZ
-2.62826	-5.51016	GACCGGTAG.CCACGAAGG_1	FL1	LZ
-3.95991	-4.77536	GACCGGTAG.GCAACCAAC_1	FL1	LZ
-2.46088	-7.06359	GACCGTAGT.AGCAAGTCC_1	FL1	LZ
-4.48353	-6.18931	GACCTTGTG.CAAGCCTCG_1	FL1	LZ
-3.70299	-3.82361	GACGCCGTA.CCTGCTCCA_1	FL1	LZ
-5.74231	-2.62589	GACGCTTGC.GCGATATGA_1	FL1	DZ
-3.68699	-5.43138	GACGCTTGC.GGATGCTCG_1	FL1	LZ
-3.52558	-4.05925	GACGCTTGC.TCGTACCTT_1	FL1	LZ
-3.97884	-5.90213	GACGGACTA.GCTTGTCCT_1	FL1	LZ
-4.77591	-1.91728	GACGGTGCT.ATAAGTTCG_1	FL1	DZ
-3.79453	-5.32973	GACGGTGCT.GGACAGATT_1	FL1	LZ
-1.95041	-6.38068	GACGTAGCA.CCGTAGTTG_1	FL1	LZ
-1.46827	-4.5204	GACGTCAAT.AGGTGCGAG_1	FL1	LZ
-3.57769	-6.55647	GACGTTCAG.CTCTCGATA_1	FL1	DZ
-4.76605	-5.1819	GACGTTCAG.GCTTGTCCT_1	FL1	DZ
-2.74385	-6.80043	GACTAGCAT.TATACCACT_1	FL1	LZ
-4.18198	-2.03431	GACTATTGA.AGTGGAATG_1	FL1	DZ
-2.21772	-5.47748	GACTCAGTG.GGTTCTATC_1	FL1	LZ
-3.10439	-6.40919	GACTCTCAC.TCACATACT_1	FL1	LZ
-2.30199	-5.79645	GACTCTGGT.CTGACAGCA_1	FL1	LZ
-5.53781	-2.58358	GACTCTGGT.TCCTGTGGA_1	FL1	DZ
-4.98122	-4.85999	GACTCTGGT.TGCAGTTCA_1	FL1	LZ
-2.93893	-5.37645	GACTGCCTG.AATATCAGC_1	FL1	LZ
-2.84729	-2.03432	GACTGCCTG.GTCTGAGCC_1	FL1	DZ
-3.08483	-5.84668	GACTGCGCA.ATGAACTAG_1	FL1	LZ
-2.68061	-5.38782	GACTGCGCA.CTTAGAAGG_1	FL1	LZ
-1.87903	-4.29477	GACTGCGCA.TCGGAACGA_1	FL1	LZ
-3.16711	-6.13538	GACTTCACC.ATGCCTGTC_1	FL1	LZ
-1.98512	-5.17586	GACTTCACC.TAGCAGAGT_1	FL1	LZ
-1.72876	-5.39484	GAGAACAGG.TCTCAGGAT_1	FL1	LZ
-1.20522	-5.36496	GAGAACAGG.TGCTGCGTC_1	FL1	LZ
-5.77346	-2.14285	GAGAATCAG.ACAAGTACA_1	FL1	DZ
-3.83454	-6.60502	GAGACGATC.CCATAGCCA_1	FL1	LZ
-5.67604	-1.72225	GAGACGATC.GTGTCCGTG_1	FL1	DZ
-2.28145	-5.72172	GAGACGATC.TACCTATCC_1	FL1	LZ
-5.70715	-2.33946	GAGACGATC.TACTCGCTG_1	FL1	DZ
-3.70415	-5.52641	GAGACTCGA.AACGTCGAG_1	FL1	LZ
-3.6129	-3.66206	GAGACTCGA.AGTCCAGTG_1	FL1	LZ
-0.807934	-5.41871	GAGATACAC.AACGTCGAG_1	FL1	LZ
-3.304	-6.1894	GAGATACAC.AGATCTTCA_1	FL1	LZ
-5.53166	-2.89123	GAGATGTAT.TGATCGGAA_1	FL1	DZ
-5.44996	-2.22364	GAGATTCCT.GTCCACAAC_1	FL1	DZ
-2.06159	-6.09539	GAGCAGGAA.CACACTGCC_1	FL1	LZ
-0.175001	-5.76574	GAGCAGGAA.TCGCAAGCA_1	FL1	LZ
-2.15592	-4.23512	GAGCATACA.AACAACTGG_1	FL1	LZ
-5.77368	-1.93125	GAGCATACA.TGCCGCTAC_1	FL1	DZ
-3.81427	-5.6177	GAGCATACA.TTACGCTCG_1	FL1	LZ
-4.05517	-5.89672	GAGCCGTTA.CATTCAGTT_1	FL1	LZ
-3.74269	-3.65996	GAGCCGTTA.CGATACTCT_1	FL1	LZ
-3.46405	-5.94554	GAGCTCTCA.CATAGTATG_1	FL1	LZ
0.128672	-5.86363	GAGGACTTA.CACTAGACT_1	FL1	LZ
-3.57375	-3.47431	GAGGACTTA.CCGCAACAC_1	FL1	LZ
-1.02243	-5.8423	GAGGACTTA.GGAATTCAC_1	FL1	LZ
-1.52419	-5.77922	GAGGACTTA.TGTCGTGAG_1	FL1	LZ
-5.48312	-2.59704	GAGGTCCTT.CGTCGTCAA_1	FL1	DZ
-2.1492	-4.04642	GAGGTCCTT.CTGACAGCA_1	FL1	LZ
-2.34965	-5.17502	GAGGTGAGC.ATAGAGCAG_1	FL1	LZ
-3.34343	-5.39397	GAGGTGAGC.TCTTGGTAG_1	FL1	LZ
-2.10944	-6.1835	GAGTATCGC.ACTCCAACT_1	FL1	LZ
-3.86975	-5.66775	GAGTCAAGG.GATACACTA_1	FL1	LZ
-5.50651	-3.07335	GAGTCAAGG.GGTCCTAAG_1	FL1	DZ
-2.30017	-5.41165	GAGTCACCA.AGTCTAAGC_1	FL1	LZ
-5.61217	-1.60939	GAGTCGTAC.GCAGCTTGA_1	FL1	DZ
-4.00079	-6.13031	GAGTCGTAC.GGAATTCAC_1	FL1	LZ
-4.49713	-2.04004	GAGTCGTAC.TGTGCCATG_1	FL1	DZ
-3.73948	-7.08717	GAGTGCATA.GGTGAGCGT_1	FL1	LZ
-3.77656	-7.32359	GAGTGTGCC.GCCACGAGT_1	FL1	LZ
-5.36585	-1.60352	GAGTTATAG.GTTGACGTG_1	FL1	DZ
-3.33031	-4.13366	GATAAGCTG.AACCGTGAG_1	FL1	LZ
-5.42831	-2.65414	GATAAGCTG.ACAGCATCA_1	FL1	DZ
-3.32468	-7.30066	GATAAGCTG.ACAGTATTG_1	FL1	LZ
-2.56474	-5.01675	GATAAGCTG.GTACTCTAC_1	FL1	LZ
-4.54937	-5.72789	GATACTGTG.ATAAGACAG_1	FL1	LZ
-1.47798	-4.96339	GATACTGTG.GAGGTCCTT_1	FL1	LZ
-3.47161	-5.73664	GATAGTTCT.CGAGTAGCA_1	FL1	LZ
-4.37508	-6.34326	GATATATCC.TCGTCCGAT_1	FL1	LZ
-0.499813	-6.34971	GATATGGAC.GAAGGATCA_1	FL1	LZ
-3.74862	-4.61278	GATATGGAC.GTCTTATGC_1	FL1	LZ
-3.18315	-6.26855	GATATGGAC.TCTTGGTAG_1	FL1	LZ
-5.49701	-3.13751	GATCCGCAC.CACTCACTA_1	FL1	DZ
-4.28227	-2.1495	GATCGATAC.CGTCGTCAA_1	FL1	DZ
-3.8406	-1.91289	GATCGATAC.GCCAATGAA_1	FL1	DZ
-1.46768	-5.24765	GATCGATAC.TCACTACGT_1	FL1	LZ
-1.90371	-4.86898	GATCGCACT.ACTGTGTCA_1	FL1	LZ
-3.27316	-4.43069	GATCGCACT.ATGAGATCC_1	FL1	LZ
-5.46852	-1.66222	GATCGTTGA.ACTGGTCAG_1	FL1	DZ
-2.18905	-5.36722	GATCTACTT.CTCGTGTCC_1	FL1	LZ
-1.90599	-5.09562	GATCTACTT.CTGCAGAGC_1	FL1	LZ
-2.57899	-5.78572	GATCTAGAG.AATCTCCTA_1	FL1	LZ
-3.13206	-4.70535	GATCTAGAG.GGACGAGCA_1	FL1	LZ
-1.25747	-3.21653	GATCTAGAG.TCTTAGCGA_1	FL1	LZ
-1.96714	-4.98126	GATCTGAAT.CTGCTGCTT_1	FL1	LZ
-5.74227	-2.08516	GATCTGAAT.TCCTCGTCG_1	FL1	DZ
-3.86864	-4.03755	GATCTGTTC.AGATATGGA_1	FL1	LZ
-4.05938	-6.62243	GATCTTCGC.GCTGAGCAG_1	FL1	LZ
-5.50398	-2.23539	GATGCAGAA.TACTGATGA_1	FL1	DZ
-1.20745	-4.33166	GATGCAGAA.TGGTCCTAG_1	FL1	LZ
-3.01032	-5.33286	GATGCGACG.GTGTCACAC_1	FL1	LZ
-4.00106	-5.5614	GATGCGACG.TGAGACAGC_1	FL1	LZ
-3.89775	-6.03489	GATGCGGTT.AGTAACGTA_1	FL1	LZ
-3.54372	-7.27801	GATGCGGTT.ATCTCTGCT_1	FL1	LZ
-3.36716	-6.28802	GATGCGGTT.CTGACAGCA_1	FL1	LZ
-5.74027	-1.84902	GATGCGGTT.GTAGCATAC_1	FL1	DZ
-4.56181	-2.1497	GATGCGGTT.GTCTTCATA_1	FL1	DZ
-1.5875	-6.87149	GATGCTCCT.ACCATACTT_1	FL1	LZ
-4.90422	-3.22018	GATGTCTAG.TAGCTAAGA_1	FL1	DZ
-1.11302	-5.48156	GATGTCTAG.TGCTATGAA_1	FL1	LZ
-4.97391	-1.78083	GATGTTACA.CTGACGATG_1	FL1	DZ
-3.74321	-6.62033	GATGTTACA.TGCTATGAA_1	FL1	LZ
-2.77457	-5.68823	GATTAGTGT.TTCATTCGC_1	FL1	LZ
-2.11383	-6.62981	GATTCCTCT.ATTCTCTGG_1	FL1	LZ
-3.87496	-4.71654	GATTCCTCT.TCATCTGTC_1	FL1	LZ
-4.71921	-2.03275	GATTCTCGG.CTGCTTAGG_1	FL1	DZ
-3.73237	-4.1506	GATTGAGTA.AAGGATCGT_1	FL1	LZ
-3.69241	-6.29731	GATTGGAAG.AACTTGTCG_1	FL1	LZ
-2.73308	-7.27672	GCAACACCT.GTGTCCGTG_1	FL1	LZ
-5.82332	-2.00016	GCAACACCT.TCATGCAGG_1	FL1	DZ
-3.32241	-6.85643	GCAATCACG.ACCACGGAT_1	FL1	LZ
-1.30045	-3.91715	GCAATCACG.GAGTCACCA_1	FL1	LZ
-2.50516	-4.64196	GCACGTAGA.CTCTAAGAG_1	FL1	LZ
-4.10619	-6.71244	GCACGTAGA.GATCTGTTC_1	FL1	LZ
-4.09012	-6.50527	GCACGTAGA.GCACATGTT_1	FL1	LZ
-1.2289	-4.5751	GCACTGGAT.GAGACGATC_1	FL1	LZ
-5.31535	-2.29218	GCACTGGAT.GCTCAGCCA_1	FL1	DZ
-4.09966	-6.68542	GCAGATCCG.CATACGCAG_1	FL1	LZ
-2.63096	-7.16538	GCAGATCCG.TCGGTATCA_1	FL1	LZ
-2.49734	-7.05556	GCAGCGATA.GACGTCAAT_1	FL1	LZ
-3.19073	-4.28329	GCAGCTCTT.CTGGAGCGA_1	FL1	LZ
-5.53136	-1.78765	GCATACATG.ACGCTAGTG_1	FL1	DZ
-1.43607	-5.29094	GCATACATG.CAGTGCTGC_1	FL1	LZ
-4.78478	-2.97966	GCATACATG.TCTGAGATA_1	FL1	DZ
-5.45545	-3.40757	GCATACTCC.ATAAGACAG_1	FL1	DZ
-3.16687	-6.09468	GCATGTAAG.ATCCGGTCC_1	FL1	LZ
-5.27908	-3.7283	GCATGTGGT.AACAATGCA_1	FL1	DZ
-4.12045	-6.33562	GCATGTGGT.CTGCAAGCC_1	FL1	LZ
-2.01481	-5.92246	GCATGTGGT.GACCGTAGT_1	FL1	LZ
-5.20919	-2.52865	GCATGTGGT.GTACTCTAC_1	FL1	DZ
-2.7322	-5.46923	GCATGTGGT.TCCTGTGGA_1	FL1	LZ
-5.31013	-2.65832	GCATTGATC.AGTTCAACC_1	FL1	DZ
-1.01407	-4.5707	GCATTGATC.TGAGCTAGA_1	FL1	LZ
-3.65108	-4.17902	GCCAACAAT.CGATTCGAG_1	FL1	LZ
-5.46342	-2.40517	GCCAACAAT.TCGTAATAG_1	FL1	DZ
-3.55561	-5.70572	GCCAATGAA.CAATACCAC_1	FL1	LZ
-2.81207	-5.56757	GCCACATGG.CTAGTATAG_1	FL1	LZ
-3.01939	-5.64714	GCCACATGG.GCTGACAGA_1	FL1	LZ
-5.1206	-1.8557	GCCACATGG.GTCAACTGA_1	FL1	DZ
-4.23394	-5.0638	GCCACGAGT.ATCTGGTAG_1	FL1	LZ
-5.09043	-2.50407	GCCACGAGT.GAGTCTTCG_1	FL1	DZ
-4.68569	-3.21885	GCCATACAA.AAGCAATCG_1	FL1	DZ
-2.72781	-5.93589	GCCATCGCT.TTCCTAAGG_1	FL1	LZ
-4.8938	-6.23125	GCCATTAAG.GTTGATGCA_1	FL1	LZ
-5.74133	-2.57616	GCCGAACCA.ATTCGAAGA_1	FL1	DZ
-0.753428	-5.9356	GCCGAACCA.GCTGACAGA_1	FL1	LZ
-4.06003	-6.60961	GCCGAACCA.GTTGACCAT_1	FL1	LZ
-4.06956	-5.93195	GCCGAGTCT.AGATCTGAC_1	FL1	LZ
-1.86227	-5.7811	GCCGCCTAA.GATTGGAAG_1	FL1	LZ
-2.92753	-7.0516	GCCGCTATC.CCTAAGTCT_1	FL1	LZ
-5.84695	-1.9439	GCCGTCTTC.TAGTACGTA_1	FL1	DZ
-3.76498	-4.84152	GCCGTCTTC.TCCTTCAAC_1	FL1	LZ
-3.65016	-6.71277	GCCGTTGTT.GAACATGAC_1	FL1	LZ
-2.8312	-6.58533	GCCTGCATC.TTCCTTGAC_1	FL1	LZ
-4.74533	-1.86155	GCCTGGAAT.GTGGTACGG_1	FL1	DZ
-3.07627	-7.00491	GCCTTCCAT.CATGTGAAC_1	FL1	LZ
-5.47539	-3.28491	GCCTTGTGA.CGTATCGAA_1	FL1	DZ
-3.63673	-5.98452	GCCTTGTGA.CTCCTGACG_1	FL1	LZ
-4.03311	-3.31016	GCCTTGTGA.TCAGGACTG_1	FL1	LZ
-4.91363	-3.04448	GCGAACTCG.GTAATATCG_1	FL1	DZ
-4.05477	-5.06391	GCGAACTCG.TCGTACCTT_1	FL1	LZ
-5.71572	-2.53699	GCGAAGACA.TGATCTCGG_1	FL1	DZ
-5.08367	-4.22127	GCGACAACC.ATCCGGTCC_1	FL1	DZ
-2.5771	-5.74817	GCGACCTGT.CTTCTATGA_1	FL1	LZ
-5.56313	-2.68212	GCGAGTCTA.CAGCACGTG_1	FL1	DZ
-5.60536	-2.86587	GCGATATGA.AATAACTCC_1	FL1	DZ
-3.58979	-3.3955	GCGATGGTG.TAGATAGCC_1	FL1	LZ
-4.11115	-5.99459	GCGATGGTG.TTCATCCAA_1	FL1	LZ
-3.18999	-5.81287	GCGCTACCT.GCAGCTTGA_1	FL1	LZ
-4.32897	-6.69408	GCGCTACCT.GGTAAGTGA_1	FL1	LZ
-2.02601	-5.5955	GCGCTCTAT.GGTGCGTAG_1	FL1	LZ
0.130254	-5.76666	GCGCTCTAT.TTCAGTGCC_1	FL1	LZ
-3.72906	-5.0034	GCGCTTCTC.ACGTATGTC_1	FL1	LZ
-4.35323	-6.52078	GCGCTTCTC.AGATCGAGT_1	FL1	LZ
-4.17402	-6.76873	GCGGACGAA.AATTAGAGG_1	FL1	LZ
-4.6441	-6.03342	GCGGACGAA.ATAATGTGG_1	FL1	LZ
-3.6476	-3.67955	GCGGACGAA.TCAGACAAG_1	FL1	LZ
-3.36151	-4.74432	GCGGAGATT.GCATTGATC_1	FL1	LZ
-2.43848	-5.27624	GCGGTAGTC.ACTGGACCA_1	FL1	LZ
-3.62374	-3.51216	GCGGTAGTC.AGAGCGGAG_1	FL1	LZ
-1.6607	-4.35002	GCGGTAGTC.GATTCTCGG_1	FL1	LZ
-3.67165	-5.81301	GCGTAACAA.GATCTGTTC_1	FL1	LZ
-2.25499	-5.23318	GCGTATAGG.ACGTGCTCG_1	FL1	LZ
-3.89957	-5.71176	GCGTATAGG.CCAGGAGTT_1	FL1	LZ
-5.0749	-4.8451	GCGTATAGG.GGATCGTTC_1	FL1	DZ
-3.77381	-6.9449	GCGTATAGG.TACAGGACT_1	FL1	LZ
-5.56666	-1.72205	GCGTCGTCT.ACGACAGTC_1	FL1	DZ
-4.16574	-6.32028	GCGTCGTCT.GGATTCGTC_1	FL1	LZ
-2.471	-5.88848	GCGTCGTCT.GTAACAGTC_1	FL1	LZ
-3.32183	-6.60369	GCGTGAGCT.TCGTCATTC_1	FL1	LZ
-5.1936	-2.52136	GCGTGAGCT.TTACGCTCG_1	FL1	DZ
-3.99552	-5.00523	GCGTGAGCT.TTCACCTTG_1	FL1	LZ
-4.0523	-4.51527	GCGTGATAC.CGGAAGACG_1	FL1	LZ
-5.53982	-1.57945	GCGTGATAC.GAGTCACCA_1	FL1	DZ
-2.06781	-5.73256	GCGTGATAC.GGATCAATG_1	FL1	LZ
-3.84236	-6.54521	GCGTGATAC.TAGGATTAG_1	FL1	LZ
-1.86112	-4.82006	GCGTTCAGA.AAGACTACC_1	FL1	LZ
-3.95223	-4.55989	GCGTTCAGA.TCGCGTCAT_1	FL1	LZ
-5.46865	-2.01778	GCTACAATG.ATAAGACAG_1	FL1	DZ
-2.82966	-1.75327	GCTACAATG.ATTAGCGGT_1	FL1	DZ
-5.20992	-2.65442	GCTACAATG.CATATGCGA_1	FL1	DZ
-3.61796	-5.25641	GCTACCGAG.ACTGGTGCT_1	FL1	LZ
-3.53584	-7.08505	GCTAGCTCC.ACACCACAT_1	FL1	LZ
-1.736	-6.23443	GCTAGCTCC.AGAATCAGA_1	FL1	LZ
-3.91888	-6.80511	GCTAGCTCC.TCCATCATT_1	FL1	LZ
-2.57299	-4.65547	GCTATGTAA.AAGAGAGAG_1	FL1	LZ
-2.6514	-7.43883	GCTATGTAA.GTAACCATA_1	FL1	LZ
-1.95756	-6.01935	GCTATGTAA.TACTAGTAG_1	FL1	LZ
-5.71105	-1.96716	GCTATGTAA.TCGACGTTG_1	FL1	DZ
-4.06698	-6.36552	GCTCAATGA.TATCTGTCA_1	FL1	LZ
-2.95708	-5.76772	GCTCAATGA.TGGTGGATC_1	FL1	LZ
-1.16403	-5.5869	GCTCAGCCA.GATCCGCAC_1	FL1	LZ
-8.79013	-0.447036	GCTCAGCCA.TCGTAGGAA_1	FL1	DZ
-3.36151	-5.63007	GCTCTGTGT.CATAAGATC_1	FL1	LZ
-4.03399	-5.81389	GCTGACAGA.ATTGACACG_1	FL1	LZ
-3.69232	-5.05766	GCTGACAGA.TTGGAGAAC_1	FL1	LZ
-3.55007	-4.7806	GCTGGTAAC.AATCTGACC_1	FL1	LZ
-2.97668	-6.93	GCTGGTAAC.GCTTCTACG_1	FL1	LZ
-2.78316	-5.38103	GCTGGTTCG.TAACTCCGA_1	FL1	LZ
-3.99105	-5.9563	GCTGGTTCG.TATCGGAAC_1	FL1	LZ
-4.26284	-5.47311	GCTTACGTT.CAGAGCACC_1	FL1	LZ
-3.9242	-6.24234	GCTTACGTT.CATTCGAAT_1	FL1	LZ
-5.13733	-2.11809	GCTTACGTT.GGTGATAGG_1	FL1	DZ
-3.73225	-7.36319	GCTTACTAG.CTCGACGAT_1	FL1	LZ
-4.38229	-1.98484	GCTTAGAAC.GACTCAGTG_1	FL1	DZ
-4.81406	-6.08191	GCTTCACTC.CTAGAGGTA_1	FL1	LZ
-2.37003	-5.80866	GCTTCACTC.GTTAATTCG_1	FL1	LZ
-3.50192	-3.73755	GCTTCTACG.CTGACGGAT_1	FL1	LZ
-4.41794	-2.07786	GCTTCTACG.GTTACTACT_1	FL1	DZ
-4.82394	-2.28655	GCTTCTACG.TGGACGAGA_1	FL1	DZ
2.48371	-4.30119	GCTTCTGAA.GTATGATCT_1	FL1	LZ
-1.71207	-6.37679	GCTTGGTTC.CCTCCAATC_1	FL1	LZ
-2.86764	-4.48253	GCTTGGTTC.CGGATTCTC_1	FL1	LZ
-5.3007	-2.63551	GCTTGGTTC.GTAGTGGAG_1	FL1	DZ
-5.67147	-1.83477	GGAACCTAG.TAACACGAG_1	FL1	DZ
-3.53261	-6.2039	GGAACTGCT.TTACACCTT_1	FL1	LZ
-3.78874	-5.48618	GGAACTGCT.TTGATGAGT_1	FL1	LZ
-3.33994	-4.87877	GGAAGAAGC.GCATACTCC_1	FL1	LZ
-3.85038	-6.7792	GGAAGAAGC.GGTACTTCC_1	FL1	LZ
-4.05553	-4.67751	GGAAGTATG.TCGTTCTCC_1	FL1	LZ
-2.58356	-7.23178	GGAATTCAC.ATCAAGCAT_1	FL1	LZ
-3.61787	-4.76733	GGAATTCAC.CCTAGTCTC_1	FL1	LZ
-4.76677	-6.60837	GGAATTGGA.GGAGATGAG_1	FL1	LZ
-3.2902	-7.36966	GGAATTGGA.TAAGCCATT_1	FL1	LZ
-3.67925	-6.231	GGAATTGGA.TAGCCAGTG_1	FL1	LZ
-4.28827	-6.30278	GGACAGATT.CATTATGTC_1	FL1	LZ
-4.51793	-6.64658	GGACAGATT.TCCAGAACG_1	FL1	LZ
-1.81825	-6.40726	GGACGAGCA.TATTACAGC_1	FL1	LZ
-1.38056	-4.54398	GGACTATTC.AGGATTACT_1	FL1	LZ
-3.12291	-4.48883	GGACTCCTT.AGTTCAACC_1	FL1	LZ
-2.54853	-5.47843	GGAGAATGA.ATTCATGTG_1	FL1	LZ
-3.37254	-5.23938	GGAGAATGA.TGCCACCGA_1	FL1	LZ
-4.76231	-6.23257	GGAGACACA.ATGACACAA_1	FL1	LZ
-4.91852	-6.19958	GGAGACACA.CGAAGAGGT_1	FL1	LZ
-1.47759	-5.47012	GGAGACACA.CTCGTCTTG_1	FL1	LZ
-5.21679	-2.45867	GGAGACACA.GTCCGTAAG_1	FL1	DZ
-3.48869	-7.02948	GGAGATGAG.AGACCACGC_1	FL1	LZ
-2.6867	-6.32782	GGAGATGAG.CAGGTATCG_1	FL1	LZ
-4.38685	-2.13838	GGAGATGAG.GACTCAGTG_1	FL1	DZ
-4.41244	-6.70733	GGAGCATCT.CATAAGATC_1	FL1	LZ
-2.67235	-6.88594	GGAGCATCT.TTAGATCGG_1	FL1	LZ
-2.03569	-5.32734	GGAGTTAGC.AAGACTGGT_1	FL1	LZ
-4.45236	-6.75178	GGAGTTAGC.ATGGAGAGT_1	FL1	LZ
-3.68664	-5.53815	GGAGTTAGC.ATTGCGCTA_1	FL1	LZ
-3.85182	-4.90557	GGATAATAC.GTATGTATC_1	FL1	LZ
-5.79138	-2.36027	GGATACAAT.AGAGGTGAA_1	FL1	DZ
-3.57519	-4.41052	GGATACAAT.TTGATGCTG_1	FL1	LZ
-3.21989	-6.10781	GGATACCTA.GATAGTTCT_1	FL1	LZ
-5.4011	-2.7763	GGATACCTA.TCCAGAACG_1	FL1	DZ
-5.30199	-2.63623	GGATAGTCA.CGATCCAGA_1	FL1	DZ
-2.42143	-5.03929	GGATAGTCA.GTGTTCCAG_1	FL1	LZ
-2.62868	-7.24291	GGATCAATG.CAGTCTAAC_1	FL1	LZ
-5.11679	-3.20468	GGATCAGGT.CGGTTCGTA_1	FL1	DZ
-3.11556	-6.95211	GGATCAGGT.GGAGACACA_1	FL1	LZ
-3.64082	-3.71837	GGATCAGGT.TCTGAGATA_1	FL1	LZ
-3.82577	-4.72901	GGATCGTTC.CGTATCGAA_1	FL1	LZ
-1.72464	-4.76599	GGATCGTTC.TCGGAACGA_1	FL1	LZ
-5.12288	-3.07264	GGATGCTCG.TAGGAGGAT_1	FL1	DZ
-3.85221	-3.7931	GGATTCGTC.GTTGATGCA_1	FL1	LZ
-3.19112	-4.89998	GGATTCGTC.TACGACCAT_1	FL1	LZ
-3.95441	-5.59035	GGATTCGTC.TCTAGGATG_1	FL1	LZ
-5.31202	-1.61556	GGTAACTAC.TGGTGGATC_1	FL1	DZ
-1.91441	-4.64545	GGTAAGGAT.AGAGCGCGA_1	FL1	LZ
-5.00267	-2.88371	GGTAATCTA.CCTAAGTCT_1	FL1	DZ
-2.7087	-5.57796	GGTACGAGC.ACGGTGTAC_1	FL1	LZ
-4.53022	-5.44459	GGTACGAGC.CAAGGTGTG_1	FL1	DZ
-2.91768	-1.83297	GGTACGAGC.TCGTAGGAA_1	FL1	DZ
-2.75762	-5.38825	GGTACTTCC.AAGTCATGA_1	FL1	LZ
-1.60015	-6.68296	GGTACTTCC.TCAGACAAG_1	FL1	LZ
-3.28626	-4.55457	GGTAGACAT.CCATCACGA_1	FL1	LZ
-2.19955	-5.21911	GGTAGACAT.GCCTAACGG_1	FL1	LZ
-1.62692	-5.62198	GGTAGCATC.AATAGACGC_1	FL1	LZ
-3.54968	-6.69243	GGTAGCATC.CTCTGTCAA_1	FL1	LZ
-5.66983	-2.31389	GGTCCTAAG.AATCCTCGT_1	FL1	DZ
-4.82873	-1.9022	GGTCCTAAG.CGTACATCT_1	FL1	DZ
-3.83959	-6.13106	GGTCCTAAG.GCCGTGAAC_1	FL1	LZ
-3.3553	-7.17398	GGTCCTAAG.GGTAGACAT_1	FL1	LZ
-3.58247	-4.89462	GGTCCTAAG.TCCATCATT_1	FL1	LZ
-4.33663	-6.899	GGTCCTGGT.AAGAGAACT_1	FL1	LZ
-4.76244	-1.97463	GGTCCTGGT.CAAGTACGA_1	FL1	DZ
-4.54064	-6.84489	GGTCCTGGT.CAATGCATT_1	FL1	LZ
-3.20656	-4.42297	GGTCGGATA.ATTGCCGAC_1	FL1	LZ
-3.67043	-7.01068	GGTCGGATA.TCGTTCTCC_1	FL1	LZ
-1.8882	-6.06528	GGTCGGTCT.CGCGCACAT_1	FL1	LZ
-4.74443	-6.35585	GGTCTCATG.CCTGTCATT_1	FL1	LZ
-4.56229	-6.43951	GGTCTCATG.GTCTCTTCA_1	FL1	LZ
-0.923952	-6.36623	GGTCTTGCA.GAACTGCAA_1	FL1	LZ
-1.98688	-2.27903	GGTCTTGCA.TGCCGACTA_1	FL1	LZ
-2.3722	-6.89601	GGTCTTGCA.TTCATTCGC_1	FL1	LZ
-4.78812	-2.07529	GGTGAGCGT.CAACGTCTT_1	FL1	DZ
-4.33491	-5.79038	GGTGAGCGT.CCATACGAT_1	FL1	LZ
-5.14307	-2.66143	GGTGAGCGT.TCCTCGTCG_1	FL1	DZ
-3.82299	-7.18317	GGTGAGTTC.AATATCGCT_1	FL1	LZ
-2.562	-4.99661	GGTGCGTAG.TGAGCTAGA_1	FL1	LZ
-2.89342	-5.09319	GGTGCGTAG.TGTGGACAA_1	FL1	LZ
-4.46274	-6.15634	GGTGGAGCT.TTACTAGTC_1	FL1	LZ
-3.38761	-7.32934	GGTGTTCAT.ATGAGTGTG_1	FL1	LZ
-3.48883	-5.92626	GGTTAGATG.AAGTAGGAC_1	FL1	LZ
-2.7666	-7.064	GGTTAGATG.ACGTCGCTC_1	FL1	LZ
-2.0715	-4.80722	GGTTAGATG.ATATAGCGT_1	FL1	LZ
-3.65956	-5.85074	GGTTAGATG.GACTCTCAC_1	FL1	LZ
-3.09362	-7.46457	GGTTAGATG.TCGAACGCT_1	FL1	LZ
-1.72837	-4.55414	GGTTAGATG.TGCGTCTTA_1	FL1	LZ
-2.75364	-5.7872	GGTTCAGAC.ACTCGTAGG_1	FL1	LZ
-4.23606	-6.64394	GGTTCAGAC.CCGCTATCC_1	FL1	LZ
-2.30915	-4.51469	GGTTCAGAC.TCGTAGGAA_1	FL1	LZ
-3.11277	-6.94751	GGTTCGCAA.CAGCCGCAA_1	FL1	LZ
-2.02181	-6.15958	GGTTCGCAA.CTGATCCGA_1	FL1	LZ
-2.60306	-6.15245	GGTTCGCAA.GCTTACGTT_1	FL1	LZ
-4.57225	-6.43223	GGTTCGCAA.TTAAGTGGT_1	FL1	LZ
-3.72936	-3.9922	GGTTCTATC.CAACACCTA_1	FL1	LZ
-4.38026	-6.60495	GGTTGAAGG.AGTTAGGTC_1	FL1	LZ
-3.85469	-6.90639	GGTTGAAGG.CATATGTCG_1	FL1	LZ
-2.41563	-5.05808	GGTTGCTAT.GAGTCCAAT_1	FL1	LZ
-2.17486	-4.80459	GGTTGCTAT.GAGTGCATA_1	FL1	LZ
-3.5012	-3.31505	GTAACAGTC.CAACACCTA_1	FL1	LZ
-3.95362	-6.49196	GTAACAGTC.CCATTCTGC_1	FL1	LZ
-2.33677	-6.63704	GTAACAGTC.TGGAGAACC_1	FL1	LZ
-0.715031	-5.66974	GTAACAGTC.TTGGAGAAC_1	FL1	LZ
-3.65335	-3.56706	GTAACCATA.GAGGTGAGC_1	FL1	LZ
-5.30955	-2.12759	GTAACCATA.GGTCCTAAG_1	FL1	DZ
-3.82734	-5.77005	GTAACGCGA.TCTGATGAA_1	FL1	LZ
-4.76063	-2.92705	GTAACTCAT.AGTGGAATG_1	FL1	DZ
-4.11646	-5.26383	GTAAGGTCC.CATCGCTGG_1	FL1	LZ
-5.44992	-2.66837	GTAAGGTCC.TCATCTGTC_1	FL1	DZ
-2.91903	-5.00618	GTAAGTGAG.CTACGTTGG_1	FL1	LZ
-2.61876	-6.80793	GTAAGTGAG.TAGTTGACG_1	FL1	LZ
-3.64349	-6.08393	GTAATATCG.AACCGTGAG_1	FL1	LZ
-4.98302	-1.87112	GTAATATCG.CACCTCGGA_1	FL1	DZ
-2.8837	-5.92715	GTAATCAGC.GGAGACACA_1	FL1	LZ
-4.41439	-3.1132	GTAATCAGC.TCGCATTCG_1	FL1	DZ
-1.49511	-5.07209	GTACAATGC.TATTACTCG_1	FL1	LZ
-2.70466	-5.71213	GTACCTAAC.CGCGATGTA_1	FL1	LZ
-3.42193	-5.61274	GTACCTAAC.GCGTTCAGA_1	FL1	LZ
-2.08121	-5.26569	GTACGAACG.GCTATGTAA_1	FL1	LZ
-4.10949	-5.92852	GTACGTCTA.TTCCAATTC_1	FL1	LZ
-5.64281	-1.66393	GTACGTCTA.TTCCTAAGG_1	FL1	DZ
-4.07629	-4.94771	GTAGAAGTT.ACCGTACGC_1	FL1	LZ
-4.29609	-6.10962	GTAGAAGTT.CCGCTCATG_1	FL1	LZ
-3.48928	-4.61906	GTAGAAGTT.GGACACTGG_1	FL1	LZ
-5.56571	-1.69515	GTAGACTCT.CACTGCTTA_1	FL1	DZ
-2.96135	-6.04306	GTAGACTCT.GCTCAGCCA_1	FL1	LZ
0.530982	-5.48977	GTAGAGAGC.AACCATGGT_1	FL1	LZ
-1.83424	-5.82029	GTAGAGAGC.CTCTGTCAA_1	FL1	LZ
-4.47945	-5.91362	GTAGCATAC.GGAGCATCT_1	FL1	LZ
-2.92622	-6.76769	GTAGCCTTG.CCTCCAATC_1	FL1	LZ
-4.11478	-4.07612	GTAGCCTTG.GGATTACGC_1	FL1	LZ
-4.35502	-5.61327	GTAGCTACA.ACGGTGCCT_1	FL1	LZ
-5.56443	-2.31241	GTAGGACGC.ACTGTGTCA_1	FL1	DZ
-5.32104	-2.24058	GTAGGACGC.CTGGACACT_1	FL1	DZ
-2.37514	-5.77794	GTAGTGGAG.TATTCAACG_1	FL1	LZ
-5.79981	-1.93475	GTATCCTGC.CAGCTCTTC_1	FL1	DZ
-3.57775	-3.5457	GTATCCTGC.TAGGATTAG_1	FL1	LZ
-4.16235	-6.62338	GTATCCTGC.TGACCAAGT_1	FL1	LZ
-4.91336	-3.91537	GTATGATCT.CCTAAGAAG_1	FL1	DZ
-2.25232	-6.74786	GTATGTATC.ACGAGAGCA_1	FL1	LZ
-4.583	-6.05173	GTATGTATC.CTGATCCGA_1	FL1	LZ
-3.59998	-5.53023	GTCAAGATC.ACGATGACC_1	FL1	LZ
-3.85984	-7.2528	GTCAATACA.ATAGTGGTT_1	FL1	LZ
-5.42351	-1.74387	GTCAATACA.GGTTCGCAA_1	FL1	DZ
-3.28394	-5.32478	GTCACAGAG.AGTGAACGG_1	FL1	LZ
-2.77638	-6.66729	GTCACAGAG.CCATGCGTC_1	FL1	LZ
-4.98211	-2.12827	GTCACAGAG.CTCAGGTAC_1	FL1	DZ
-4.84314	-3.67677	GTCACAGAG.GTGTCGAGC_1	FL1	LZ
-5.07298	-3.00261	GTCACTATG.TGGTGCCTG_1	FL1	DZ
-4.30315	-5.50791	GTCAGACCG.CACCTAGCG_1	FL1	LZ
-3.21623	-7.07693	GTCATTCTA.CATTCAGTT_1	FL1	LZ
-3.65085	-3.79013	GTCCACAAC.CGTGCCTAT_1	FL1	LZ
-5.5419	-2.50516	GTCCACAAC.TTGATCGTA_1	FL1	DZ
-5.79368	-1.81004	GTCCGCTCA.AGTGATGCG_1	FL1	DZ
-5.34621	-3.69299	GTCCGCTCA.GGTAAGTGA_1	FL1	DZ
-3.79302	-6.34291	GTCCGTAAG.ATTGGTTCC_1	FL1	LZ
-2.124	-6.70267	GTCCTTCAT.ATGGAGGAA_1	FL1	LZ
-3.64332	-5.87221	GTCCTTCAT.ATTGATTGG_1	FL1	LZ
-2.38775	-5.42301	GTCCTTCAT.GACGTTCAG_1	FL1	LZ
-5.51548	-2.74571	GTCCTTCAT.TGAGCAGAT_1	FL1	DZ
-4.13044	-5.53206	GTCGACATT.ATCTCTGCT_1	FL1	LZ
-5.61475	-2.92517	GTCGACATT.CGTTAATGG_1	FL1	DZ
-1.61909	-4.62237	GTCGAGTAC.GTCGAGTAC_1	FL1	LZ
-4.02768	-6.14807	GTCGAGTAC.GTGCGTTCC_1	FL1	LZ
-3.62671	-6.83124	GTCGTCGAC.ATAACGACA_1	FL1	LZ
-4.69661	-6.29207	GTCGTCGAC.TCACGCGAC_1	FL1	LZ
-3.50131	-4.9112	GTCGTGTTA.CCTGTTAGC_1	FL1	LZ
-2.14411	-6.1377	GTCGTTAGA.TATCCTCAG_1	FL1	LZ
-3.53076	-5.67057	GTCGTTGCG.ATTGCCGAC_1	FL1	LZ
-1.22213	-6.52578	GTCGTTGCG.CCGCACTCA_1	FL1	LZ
-3.9447	-6.30258	GTCGTTGCG.TTACTAGTC_1	FL1	LZ
-5.18931	-4.24647	GTCTACCAA.ATTGATTGG_1	FL1	DZ
-4.03706	-6.04941	GTCTCCAGG.CATCGAAGC_1	FL1	LZ
-2.25129	-7.02589	GTCTCCAGG.CTTGGATCA_1	FL1	LZ
-5.71366	-2.04024	GTCTCCAGG.GACGTTCAG_1	FL1	DZ
-4.16146	-6.61793	GTCTCTTCA.TCCATCATT_1	FL1	LZ
-5.21863	-3.91197	GTCTGAGCC.CTGTACGAC_1	FL1	DZ
-2.27905	-6.64027	GTCTGAGCC.TGGATTAGC_1	FL1	LZ
-4.13888	-6.81653	GTCTGAGCC.TGTATCGTG_1	FL1	LZ
-4.08145	-6.41481	GTCTTCATA.CTGAGTAGC_1	FL1	LZ
-4.52277	-6.35106	GTCTTCATA.TGAGAGGAC_1	FL1	LZ
-5.56616	-1.83907	GTCTTCTCG.AACAGCAGT_1	FL1	DZ
-3.7163	-4.02797	GTGAACCAC.AGTCGCCGA_1	FL1	LZ
-3.51936	-3.21972	GTGAACCAC.CAGGATCAA_1	FL1	LZ
-3.60736	-7.01978	GTGAACCAC.CGGACAAGT_1	FL1	LZ
-1.1517	-5.94402	GTGAATGCC.CATGGTCGA_1	FL1	LZ
-4.15893	-6.65857	GTGAATGCC.GTCGCAGGT_1	FL1	LZ
-4.09876	-6.41497	GTGACGTAA.TGCGATACT_1	FL1	LZ
-1.06569	-5.52579	GTGACTCTC.GCTCTCCAA_1	FL1	LZ
3.06576	0.0884595	GTGAGGACG.ACTCGAGTC_1	FL1	LZ
-2.43176	-6.34866	GTGCATCAA.CAACCGGTC_1	FL1	LZ
-3.5004	-5.58962	GTGCCATGA.AGTTCGATA_1	FL1	LZ
-3.86939	-5.26393	GTGCGAGTA.CTAGTATAG_1	FL1	LZ
-4.65611	-6.22984	GTGCGTTCC.AATCTCCTA_1	FL1	LZ
-5.51922	-1.98397	GTGCGTTCC.CCGATACCG_1	FL1	DZ
-4.34747	-5.82766	GTGCTAAGC.TAGATCTGT_1	FL1	LZ
-2.34299	-5.10113	GTGCTCGGA.CACCTACGC_1	FL1	LZ
-3.90869	-5.1093	GTGCTCGGA.GGTAATCTA_1	FL1	LZ
-1.28684	-5.74495	GTGCTCTTG.ACTCGTAGG_1	FL1	LZ
-4.41728	-5.49804	GTGCTGACT.TCCTGAGAC_1	FL1	LZ
-1.47357	-6.58835	GTGGACTGG.CTCTGCGGT_1	FL1	LZ
-4.9661	-2.43531	GTGGAGGTC.ACAGCGTAT_1	FL1	DZ
-3.60275	-7.28923	GTGGATAAG.ACTCCAACT_1	FL1	LZ
-3.93653	-6.4424	GTGTACCGT.CCAACAACA_1	FL1	LZ
-5.46309	-2.29569	GTGTATCTG.AATGCGTGC_1	FL1	DZ
-5.53654	-1.79781	GTGTATCTG.ACAATAGGT_1	FL1	DZ
-2.39714	-5.78508	GTGTATCTG.ATTCCGTAC_1	FL1	LZ
-3.68325	-5.86647	GTGTCACAC.CAGAGCACC_1	FL1	LZ
-3.36506	-4.64768	GTGTCCGTG.CACCTAGCG_1	FL1	LZ
-4.09104	-5.33266	GTGTCGAGC.AGCTACTCA_1	FL1	LZ
-3.91163	-6.21228	GTGTCGAGC.TGAGATCAT_1	FL1	LZ
-2.52948	-5.93941	GTGTCTGGA.TAGCACTAT_1	FL1	LZ
-4.81658	-2.829	GTGTCTGGA.TGATACCGT_1	FL1	DZ
-3.78971	-6.853	GTGTTCCAG.ATGCGGATT_1	FL1	LZ
-3.61362	-2.96025	GTGTTGGAA.ACAATTCGG_1	FL1	LZ
-3.98494	-6.54479	GTGTTGGAA.CCTCAGGTG_1	FL1	LZ
-5.25393	-2.51943	GTGTTGGAA.CTCAGCTGG_1	FL1	DZ
-3.84042	-3.11123	GTGTTGGAA.GAGTCGTAC_1	FL1	DZ
-3.85204	-3.95781	GTTAATTCG.AACTCCATG_1	FL1	LZ
-2.64638	-4.85457	GTTAATTCG.CGTTCGTAC_1	FL1	LZ
-4.86679	-2.5334	GTTACTACT.CTGCTTAGG_1	FL1	DZ
-4.85919	-6.20697	GTTACTACT.TTACAGTGT_1	FL1	LZ
-3.47781	-7.33646	GTTAGAGAC.AACAGATCG_1	FL1	LZ
-3.69366	-6.42696	GTTAGAGAC.ACACACGTC_1	FL1	LZ
-5.6054	-2.81663	GTTAGATTG.GTCAGACCG_1	FL1	DZ
-3.62016	-5.58282	GTTATCGAT.ACAGGTATC_1	FL1	LZ
-2.43047	-1.56502	GTTATCGAT.GAGCCATCC_1	FL1	DZ
-5.42548	-2.54309	GTTATCGAT.TAGCACTAT_1	FL1	DZ
-2.11189	-6.42279	GTTCACTCC.GCGTGATAC_1	FL1	LZ
-5.29979	-2.65446	GTTCAGAAG.CCGCTATCC_1	FL1	DZ
-5.47054	-2.6533	GTTCCAACA.TGGTGGATC_1	FL1	DZ
-5.49688	-1.6681	GTTGACCAT.CAATGTGCT_1	FL1	DZ
-5.72299	-2.17396	GTTGACGTG.GCACCATCG_1	FL1	DZ
-2.90578	-6.46848	GTTGATGCA.TACAGTTAG_1	FL1	LZ
-3.43528	-5.05517	GTTGCATGG.ATACAACCG_1	FL1	LZ
-3.97289	-4.45811	GTTGCTCAG.TGGTTATAC_1	FL1	LZ
-4.33776	-3.7144	TAACACGAG.ACGTCTATG_1	FL1	LZ
-4.68838	-2.25559	TAACATTGG.CACTCACTA_1	FL1	DZ
-3.75925	-6.3487	TAACGTGTC.TGGTGGATC_1	FL1	LZ
-4.19215	-5.72954	TAACTCCGA.CATGTGAAC_1	FL1	LZ
-4.66985	-6.32447	TAAGCACTA.TATCAGTGC_1	FL1	LZ
-3.43736	-4.58106	TAAGGTCCG.ATTAGCACA_1	FL1	LZ
-4.50309	-6.59971	TAAGGTCCG.CATGTGAAC_1	FL1	LZ
-3.82746	-6.3057	TAAGGTCCG.CCACTTCGC_1	FL1	LZ
-5.11101	-3.80325	TAAGGTCCG.GTCCACAAC_1	FL1	DZ
-4.0868	-6.95866	TAAGGTGAT.CCACCATGC_1	FL1	LZ
-3.40183	-5.99581	TAAGTGTAG.CGACGTACG_1	FL1	LZ
-1.84435	-5.21416	TAATCACGC.AACTTCTGC_1	FL1	LZ
-4.9167	-3.32951	TAATCACGC.CCACATTAG_1	FL1	DZ
-3.69697	-7.14151	TAATCACGC.TAGATAGCC_1	FL1	LZ
-3.60257	-5.81293	TAATCACGC.TCAGAGTCA_1	FL1	LZ
0.199035	-5.96812	TAATCTGGA.TTGTTAGAG_1	FL1	LZ
-5.51847	-2.63142	TAATGTAGC.AACGTCGAG_1	FL1	DZ
-3.70875	-6.38426	TAATGTAGC.CCTAGTCTC_1	FL1	LZ
-5.54646	-1.95213	TAATGTAGC.TAGACCATG_1	FL1	DZ
-2.49035	-5.58344	TACAACACC.ACTCGTAGG_1	FL1	LZ
-3.02284	-5.84093	TACAACACC.ATGACACAA_1	FL1	LZ
-4.34285	-6.72123	TACAACACC.CAAGAGGAG_1	FL1	LZ
-3.00204	-5.09529	TACAACACC.CACATGTGC_1	FL1	LZ
-3.41048	-6.08342	TACAACACC.CGAAGAGGT_1	FL1	LZ
-3.44497	-6.1155	TACAAGAGG.GTGTCCGTG_1	FL1	LZ
-2.14939	-5.75165	TACACGGTC.TATAGTGCG_1	FL1	LZ
-4.00423	-6.14049	TACAGGACT.CGCCTGCAA_1	FL1	LZ
-1.92498	-6.27964	TACAGGACT.GAGCACATT_1	FL1	LZ
-1.38414	-6.48139	TACCAGCCA.AGTTGCCTT_1	FL1	LZ
-1.97589	-5.15695	TACCATGTA.CAACCGGTC_1	FL1	LZ
-2.78773	-4.47177	TACCATGTA.GATCCGCAC_1	FL1	LZ
-2.93801	-7.0997	TACCGATTG.ACAATAGGT_1	FL1	LZ
-3.13317	-4.59891	TACCGATTG.GACATAACG_1	FL1	LZ
-3.61838	-6.8682	TACCGATTG.TCCACCGGT_1	FL1	LZ
-5.78487	-2.1062	TACCGATTG.TTCCGAGCG_1	FL1	DZ
-2.76102	-5.57532	TACCGCGTT.TCGTCCGAT_1	FL1	LZ
-1.28689	-3.871	TACCTATCC.AGTCGATCA_1	FL1	LZ
-2.29621	-5.78502	TACGACTTG.CCTAGAGTA_1	FL1	LZ
-1.93661	-5.70848	TACGACTTG.TGCTATGAA_1	FL1	LZ
-4.27929	-6.41699	TACGACTTG.TTCAGTGCC_1	FL1	LZ
-3.3901	-7.13357	TACGGTCGT.TCGTCCGAT_1	FL1	LZ
-2.74543	-5.99521	TACGTTACC.ACCGTCCTA_1	FL1	LZ
-4.4572	-2.02418	TACGTTACC.CAACACCTA_1	FL1	DZ
-3.76318	-5.68115	TACGTTACC.TTGAGACGG_1	FL1	LZ
-4.84883	-6.30297	TACGTTGGA.ACATTCCAC_1	FL1	LZ
-1.22733	-5.64029	TACGTTGGA.GGTTCTATC_1	FL1	LZ
-1.47645	-4.15836	TACTACTGT.AACGGAGAT_1	FL1	LZ
-1.61249	-5.07313	TACTACTGT.AACTGCGAC_1	FL1	LZ
-2.66988	-5.8748	TACTAGTAG.ACTCGCTGT_1	FL1	LZ
-4.10637	-6.63822	TACTAGTAG.CATTCGAAT_1	FL1	LZ
-3.49503	-5.74767	TACTAGTAG.TAAGCCATT_1	FL1	LZ
-3.78563	-6.48263	TACTCGACC.CTGTACGAC_1	FL1	LZ
-3.59625	-4.69066	TACTCGCTG.TCCACGTGC_1	FL1	LZ
-2.29836	-4.17416	TACTGATGA.ACATTGACA_1	FL1	LZ
-1.80419	-6.28395	TACTTACCA.CTCTGTCAA_1	FL1	LZ
-2.82153	-4.38142	TAGACCATG.TTGACCTGA_1	FL1	LZ
-3.85581	-4.94457	TAGAGACTA.ATTGATCAC_1	FL1	LZ
-4.1899	-4.67701	TAGAGACTA.GGTGTGACC_1	FL1	LZ
-4.72219	-4.99012	TAGAGCGTC.AACACACTC_1	FL1	DZ
-3.57344	-4.89257	TAGATAGCC.CTCTCAGTC_1	FL1	LZ
-4.75685	-6.15351	TAGATCTGT.CGCCACCAT_1	FL1	DZ
-1.49087	-5.60966	TAGCACACG.ATGCTCACC_1	FL1	LZ
-4.45765	-5.57363	TAGCACACG.CAGTGCTGC_1	FL1	LZ
-1.48807	-5.82708	TAGCACACG.CTGCAGAGC_1	FL1	LZ
-2.02298	-4.36334	TAGCACTAT.GAAGTGTGA_1	FL1	LZ
-4.05046	-5.1204	TAGCAGAGT.TATCCTCAG_1	FL1	LZ
-2.97158	-5.56496	TAGCAGAGT.TGTCATAGC_1	FL1	LZ
-1.91098	-6.86463	TAGCCAGTG.CACAATAAC_1	FL1	LZ
-4.86482	-2.93231	TAGCCAGTG.TCCAGAACG_1	FL1	DZ
-3.75147	-4.04416	TAGCCAGTG.TGCGACGTT_1	FL1	LZ
-4.53516	-4.26458	TAGCGAGAA.CCGCATCCT_1	FL1	DZ
-5.44872	-1.64083	TAGCGAGAA.GTAGGACGC_1	FL1	DZ
-3.47057	-6.27365	TAGCTAAGA.TACCTATCC_1	FL1	LZ
-2.89713	-6.43408	TAGCTGTTG.TGATACCGT_1	FL1	LZ
-4.11266	-6.09182	TAGGAGCTA.AGTCGATCA_1	FL1	LZ
-4.50259	-5.74325	TAGGAGGAT.TCCTCTAGT_1	FL1	LZ
-3.38993	-5.42887	TAGGATGCC.AGAAGTAAC_1	FL1	LZ
-5.87134	-2.1742	TAGGATGCC.ATAGACCGA_1	FL1	DZ
-4.27934	-6.38381	TAGGATGCC.TTCATCCAA_1	FL1	LZ
-3.83734	-6.77375	TAGGTTAGT.AGTCGTCCG_1	FL1	LZ
-1.93253	-6.5488	TAGGTTAGT.TCAGAGTCA_1	FL1	LZ
-5.00502	-1.86163	TAGTAACGG.GACCACTCG_1	FL1	DZ
-5.4828	-1.7068	TAGTACGTA.CACAATAAC_1	FL1	DZ
-3.45903	-5.70155	TAGTGATCC.ACAGAAGAG_1	FL1	LZ
-5.00199	-2.59857	TAGTGCACT.ATTCACCTC_1	FL1	DZ
-4.2824	-6.64164	TAGTTGACG.TTATGAGGA_1	FL1	LZ
-4.93812	-5.24696	TATAATCGC.AAGGTGCTG_1	FL1	DZ
-2.36482	-1.56128	TATAATCGC.CAGTCGGTA_1	FL1	DZ
-2.32899	-6.19593	TATAATCGC.GCAGATCCG_1	FL1	LZ
-5.41954	-1.9845	TATACCACT.TCCGATAAC_1	FL1	DZ
-2.09822	-6.3806	TATACCACT.TGATTGTGC_1	FL1	LZ
-3.31925	-4.63414	TATACGGAT.TTAGTCGGA_1	FL1	LZ
-1.35751	-4.57402	TATACGTGG.CGCCATTAC_1	FL1	LZ
-3.84816	-6.69172	TATCAGTGC.ATGGAGAGT_1	FL1	LZ
-2.33891	-6.20352	TATCAGTGC.GTAAGGTCC_1	FL1	LZ
-5.55853	-2.89589	TATCATGCT.ACCACGCTA_1	FL1	DZ
-4.47654	-6.47849	TATCATGCT.CAGGTTGTC_1	FL1	LZ
-0.838491	-6.35482	TATCCTCAG.AAGTTCTCT_1	FL1	LZ
-2.99567	-7.26911	TATCCTCAG.ACAGCATCA_1	FL1	LZ
-3.38387	-7.277	TATCCTCAG.ACGTGTAGT_1	FL1	LZ
-2.5703	-6.70444	TATCCTCAG.TAGCGCAGC_1	FL1	LZ
-4.01598	-5.36241	TATCGAGCC.CCTCTTGTA_1	FL1	LZ
-5.64659	-1.61191	TATCGAGCC.GTCTTCATA_1	FL1	DZ
-3.69787	-6.10724	TATCTAGGT.ATTCGCTTA_1	FL1	LZ
-3.84321	-6.84716	TATCTGTCA.AACCATGGT_1	FL1	LZ
-1.25637	-5.53209	TATCTGTCA.GCGTATAGG_1	FL1	LZ
-1.65104	-4.46905	TATGAAGAC.AAGACTACC_1	FL1	LZ
-3.86819	-7.01276	TATGAAGAC.ACGCTATGT_1	FL1	LZ
-4.1234	-6.40793	TATGACCGA.GTAACGCGA_1	FL1	LZ
-5.52908	-1.83404	TATGATGTG.TATTACAGC_1	FL1	DZ
-3.21419	-6.98087	TATGGTTGG.ATAGTCAGT_1	FL1	LZ
-5.24308	-2.62234	TATGGTTGG.ATATAGCGT_1	FL1	DZ
-4.62126	-6.77105	TATGGTTGG.ATCCTGCCT_1	FL1	LZ
-1.81557	-5.44598	TATGGTTGG.ATCGCCTCT_1	FL1	LZ
-5.35755	-2.76661	TATGGTTGG.CCAATATAC_1	FL1	DZ
-5.35721	-2.63783	TATGGTTGG.CGTGACCAG_1	FL1	DZ
-1.99626	-5.23827	TATGGTTGG.GAACTATGG_1	FL1	LZ
-2.32924	-7.03108	TATGGTTGG.TGCACGATG_1	FL1	LZ
-4.50921	-2.16988	TATGGTTGG.TGCGTCTTA_1	FL1	DZ
-4.20644	-5.99487	TATGTACCT.GAGATGTAT_1	FL1	LZ
-2.69837	-5.58817	TATGTATGC.GTTCCAACA_1	FL1	LZ
-2.80671	-6.18402	TATTCAACG.AGTGTCTCT_1	FL1	LZ
-4.36397	-6.13372	TATTCAACG.CTCGTTCAC_1	FL1	LZ
-3.41542	-4.70816	TATTCAACG.TCCGTATAC_1	FL1	LZ
-2.55262	-6.7408	TATTGCTAC.CAGTTGAGT_1	FL1	LZ
-2.89195	-6.51154	TCAACACTC.AGCCTCGCA_1	FL1	LZ
-3.86567	-6.80835	TCAACACTC.AGTGTCTCT_1	FL1	LZ
-2.76324	-6.81855	TCAACACTC.TCCTTAGGT_1	FL1	LZ
-4.69873	-6.30573	TCAAGCGTA.ATACCGCTT_1	FL1	LZ
-5.49231	-2.43685	TCAAGCGTA.CACTGTATC_1	FL1	DZ
-4.78466	-6.33525	TCAAGCGTA.TTACGGACC_1	FL1	LZ
-4.07699	-6.64076	TCAAGGAGT.CGCATCTAC_1	FL1	LZ
-4.04699	-6.71388	TCAAGGAGT.CGCTGTAGT_1	FL1	LZ
-5.56299	-2.52723	TCAAGGTCG.AGTTGTGTA_1	FL1	DZ
-3.87188	-4.20457	TCAAGGTCG.TGATGGACA_1	FL1	LZ
-2.2931	-5.19351	TCAATCTAG.ACGTATGTC_1	FL1	LZ
-3.52884	-5.08213	TCACAGGTA.CCAGCCAAT_1	FL1	LZ
-5.55509	-2.14263	TCACAGGTA.CTACGTTGG_1	FL1	DZ
-0.621418	-5.53695	TCACAGGTA.TTCGGAGTC_1	FL1	LZ
-3.94177	-4.95418	TCACATACT.GTGAGGACG_1	FL1	LZ
-2.79795	-5.07422	TCACCGAGG.AAGACTACC_1	FL1	LZ
-1.37858	-5.60412	TCACCGAGG.CTGCGTCAC_1	FL1	LZ
-2.20679	-5.47252	TCACCGAGG.GTGGAGGTC_1	FL1	LZ
-3.41523	-5.61395	TCACGACAA.CTCTCAGTC_1	FL1	LZ
-4.56478	-2.19305	TCACGACAA.GACTCTGGT_1	FL1	DZ
-1.54717	-5.11323	TCACGCGAC.GGTTACGCA_1	FL1	LZ
-0.604479	-6.4349	TCACGCGAC.TGCTCACAC_1	FL1	LZ
-1.68419	-5.22538	TCACTACGT.TTAACGTTC_1	FL1	LZ
-3.53406	-5.83435	TCACTCGCT.AGCTCTCCG_1	FL1	LZ
-4.22705	-6.76382	TCACTCGCT.TCGCAAGCA_1	FL1	LZ
-1.9065	-6.36792	TCACTCGCT.TGAGCTAGA_1	FL1	LZ
-1.95333	-6.03959	TCAGACAAG.CGCGATGTA_1	FL1	LZ
-2.77412	-6.03771	TCAGAGCGT.ATCTGGTAG_1	FL1	LZ
-2.71232	-4.92228	TCAGAGCGT.TGCGTAATC_1	FL1	LZ
-5.39513	-1.68951	TCAGAGTCA.AGACTAGTA_1	FL1	DZ
-3.94909	-3.25076	TCAGGTGCA.CGTCAGCAC_1	FL1	LZ
-3.90185	-6.19335	TCAGTAAGC.CTCCGCATT_1	FL1	LZ
-4.49085	-2.22588	TCAGTGCAA.CAGCAGTAC_1	FL1	DZ
-4.59279	-6.50776	TCAGTGCAA.GGTCCTGGT_1	FL1	LZ
-3.12812	-5.91873	TCATGCAGG.CAGTATGAT_1	FL1	LZ
-2.27136	-5.35987	TCATGCAGG.TTCCGAGCG_1	FL1	LZ
-4.49745	-5.4075	TCATGCTCA.CATCGCTGG_1	FL1	DZ
-3.61255	-5.77417	TCATGCTCA.CTCGACTGC_1	FL1	LZ
-2.61462	-4.26219	TCATGCTCA.TCTCCGCGT_1	FL1	LZ
-5.1018	-2.16759	TCCAAGTAA.TAATTCGTG_1	FL1	DZ
-3.52096	-6.53548	TCCAATCAT.GCTACCTTA_1	FL1	LZ
-4.58383	-1.94774	TCCACCGGT.CGCTTATGA_1	FL1	DZ
-4.79439	-6.13167	TCCACCGGT.CGTGTGTGG_1	FL1	LZ
-5.59011	-2.26243	TCCACCGGT.GCATTGATC_1	FL1	DZ
-4.89292	-2.76273	TCCACCGGT.TCGGAACGA_1	FL1	DZ
-4.81165	-2.11012	TCCACCGGT.TGTTACTGA_1	FL1	DZ
-3.78251	-5.79014	TCCAGAACG.CTCTGTCAA_1	FL1	LZ
-2.6516	-5.28334	TCCAGAACG.GTCATTCTA_1	FL1	LZ
-2.4337	-6.03274	TCCAGCTAT.GTAGCATAC_1	FL1	LZ
-3.43341	-6.73255	TCCAGCTAT.TGAACCAAT_1	FL1	LZ
-1.79391	-6.32303	TCCATCATT.CCTCGCGTT_1	FL1	LZ
-2.28563	-5.52814	TCCATCATT.CGTAATGAC_1	FL1	LZ
-2.81936	-6.30453	TCCATCATT.GGATTCGTC_1	FL1	DZ
-3.77933	-6.89069	TCCGATAAC.TCACTCGCT_1	FL1	LZ
-5.56116	-2.98702	TCCGATAAC.TCTACGCAA_1	FL1	DZ
-4.32362	-5.51023	TCCGGAGCT.ACTAACCGA_1	FL1	LZ
-1.84441	-4.49447	TCCGGAGCT.ACTGACTAC_1	FL1	LZ
-4.21646	-5.70238	TCCGGAGCT.TATGAAGAC_1	FL1	LZ
-4.7707	-2.26043	TCCGTATAC.ATCTGCGTA_1	FL1	DZ
-5.73221	-1.91979	TCCGTATAC.CGATTGAAC_1	FL1	DZ
-2.78757	-6.53785	TCCGTATAC.CGTGTCCGA_1	FL1	LZ
-3.23971	-5.05724	TCCGTATAC.GCTGATGTC_1	FL1	LZ
-2.93365	-5.12131	TCCTATTCC.AACTGCGAC_1	FL1	LZ
-4.25991	-5.72383	TCCTATTCC.CATCGAAGC_1	FL1	LZ
-3.7476	-5.91167	TCCTATTCC.GCTGAGCAG_1	FL1	LZ
-1.33115	-5.47366	TCCTCGTCG.CTACCTGCG_1	FL1	LZ
-3.70211	-6.17957	TCCTCTAGT.GCCACATGG_1	FL1	LZ
-3.56817	-6.3178	TCCTGTCCG.CACTTCCTT_1	FL1	LZ
-4.12112	-1.98511	TCCTGTCCG.CTTATCTCA_1	FL1	DZ
-5.40852	-2.05981	TCCTGTCCG.TGCCATCTC_1	FL1	DZ
-3.36488	-5.65572	TCCTTAGGT.AGCTTGGTG_1	FL1	LZ
-3.79382	-7.20563	TCCTTCAAC.GCCTTCCAT_1	FL1	LZ
-3.80006	-6.59375	TCCTTCGTA.TTCATTCGC_1	FL1	LZ
-3.78687	-7.23639	TCGAACGCT.ATGTGAGAC_1	FL1	LZ
-2.47893	-6.74362	TCGAATAGA.CCTGCGTTA_1	FL1	LZ
-3.22819	-7.35414	TCGATTCAG.CACCTTCCT_1	FL1	LZ
-4.28463	-6.17072	TCGCATTCG.CAGTAATGT_1	FL1	LZ
-4.18357	-5.00667	TCGCATTCG.GAGATGTAT_1	FL1	LZ
-3.92021	-5.95469	TCGCATTCG.GCAGATCCG_1	FL1	LZ
-3.08806	-6.09745	TCGCATTCG.TGATGGACA_1	FL1	LZ
-5.17075	-3.08548	TCGCCAAGC.ATTCCGTAC_1	FL1	DZ
-5.51679	-2.98115	TCGCCAAGC.CAAGTACGA_1	FL1	DZ
-5.54781	-2.11804	TCGCCAAGC.TGCTGCGTC_1	FL1	DZ
-5.50379	-2.85781	TCGCTGATT.CAGTCGGTA_1	FL1	DZ
-4.76935	-6.30949	TCGCTGTAA.AATGCGTGC_1	FL1	LZ
-0.99469	-6.38095	TCGCTGTAA.ATAGACCGA_1	FL1	LZ
-4.09625	-6.79151	TCGCTGTAA.TCGCTGTAA_1	FL1	LZ
-3.19364	-6.38119	TCGCTGTAA.TGGAGAGTG_1	FL1	LZ
-3.6493	-5.3857	TCGCTTAAC.TCCTCGTCG_1	FL1	LZ
-3.77075	-4.98549	TCGGAACGA.CACGATAGA_1	FL1	LZ
-3.73215	-6.24817	TCGGACAGT.TATACCACT_1	FL1	LZ
-2.42998	-5.37017	TCGGATGTT.CTCTGCGGT_1	FL1	LZ
-1.31734	-4.71653	TCGGATGTT.TATCACCTG_1	FL1	LZ
-2.75866	-7.28211	TCGGATGTT.TTAGCGTCT_1	FL1	LZ
-4.2608	-6.67424	TCGGTATCA.TCGGATGTT_1	FL1	LZ
-3.79743	-6.79284	TCGTAATAG.ATGACACAA_1	FL1	LZ
-4.23667	-6.73129	TCGTAATAG.CGAAGAGGT_1	FL1	LZ
-3.4192	-4.7544	TCGTAATAG.TTACCTCTC_1	FL1	LZ
-5.04586	-2.57199	TCGTACCTT.TTCTGGTGC_1	FL1	DZ
-0.861398	-4.4343	TCGTAGGAA.CTGTTACCA_1	FL1	LZ
-2.86656	-7.19604	TCGTCATTC.ATCTGGTAG_1	FL1	LZ
-2.4846	-4.71177	TCGTCATTC.TCCACGTGC_1	FL1	LZ
-5.31641	-2.76177	TCGTCCGAT.CAGTGCTGC_1	FL1	DZ
-5.35668	-2.38484	TCGTGACGT.GTATACAGA_1	FL1	DZ
-3.63433	-3.54032	TCGTGCCAC.AAGCCACAC_1	FL1	LZ
-5.31977	-3.69781	TCGTGCCAC.ACCGACGGT_1	FL1	DZ
-3.04582	-1.74653	TCTAATACC.GCAGCTTGA_1	FL1	DZ
-2.52239	-6.81531	TCTACAGTT.AGACTTCGT_1	FL1	LZ
-4.29438	-6.67855	TCTACAGTT.CCATCTAGG_1	FL1	LZ
-2.08645	-5.18264	TCTACAGTT.TCTTAGCGA_1	FL1	LZ
-3.96573	-4.07968	TCTACATCC.TGATGTGTG_1	FL1	LZ
-5.22782	-3.2056	TCTACGCAA.ACTTCGCAG_1	FL1	DZ
-4.863	-2.85049	TCTACGCAA.ATAAGACAG_1	FL1	DZ
-3.85417	-3.03717	TCTACGCAA.CTCCAGCGT_1	FL1	DZ
-3.87535	-5.73684	TCTACGCAA.GAATTCAGT_1	FL1	LZ
-4.40676	-1.89886	TCTACGCAA.GAGTGCATA_1	FL1	DZ
-0.357403	-6.1359	TCTAGCTGG.CACACTGCC_1	FL1	LZ
-5.29603	-2.67375	TCTAGCTGG.CGTACATCT_1	FL1	DZ
-4.69048	-6.00327	TCTAGGATG.CACTGGTCC_1	FL1	LZ
-2.65039	-5.57204	TCTAGTGAC.CTTGGATCA_1	FL1	LZ
-2.81494	-5.97293	TCTCAGGAT.AATCGTGTT_1	FL1	LZ
-2.93595	-6.61404	TCTCGATGC.TTAGATCGG_1	FL1	LZ
-3.06405	-6.05367	TCTCGTATC.CGCGTGAGA_1	FL1	LZ
-1.24686	-4.57475	TCTGAGATA.ATCCAATGA_1	FL1	LZ
-3.09828	-6.5564	TCTGAGATA.GATATGGAC_1	FL1	LZ
-5.42444	-2.45718	TCTGATGAA.CATCCAGGA_1	FL1	DZ
-2.50141	-5.94821	TCTGATGAA.GAACATGAC_1	FL1	LZ
-3.48308	-7.10718	TCTGCGCTG.CAGGAGCCT_1	FL1	LZ
-2.20795	-5.51398	TCTGCGCTG.GGTGAGTTC_1	FL1	LZ
-4.83278	-1.83744	TCTGGAGGA.TGCGTAATC_1	FL1	DZ
-1.69509	-6.70129	TCTGTGAAG.AACGTTCTT_1	FL1	LZ
-3.54761	-3.39376	TCTGTGAAG.ACCTAGTTA_1	FL1	LZ
-3.52111	-5.43477	TCTGTGAAG.ACGAATCGC_1	FL1	LZ
-3.17131	-5.62589	TCTGTGAAG.CCTGTATCT_1	FL1	LZ
-2.80979	-5.57905	TCTTAAGTG.CATGACGTT_1	FL1	LZ
-1.82974	-4.53774	TCTTAGCGA.GTAACAGTC_1	FL1	LZ
-3.24502	-6.43111	TCTTGGTAG.CAGCCGCAA_1	FL1	LZ
-3.60192	-6.67089	TGAACGGTT.ATCAAGCAT_1	FL1	LZ
-3.74791	-5.63121	TGAACGTCA.CACTTGGAT_1	FL1	LZ
-4.9103	-3.11446	TGAACGTCA.CTAACACTG_1	FL1	DZ
-3.17256	-6.60341	TGAACTTGC.GATCTGAAT_1	FL1	LZ
-3.36591	-3.15219	TGAACTTGC.TAATGTAGC_1	FL1	LZ
-4.64135	-3.03085	TGAAGACCA.AATTAGAGG_1	FL1	DZ
-2.89819	-5.17663	TGAAGACCA.ACCACTAGG_1	FL1	LZ
-1.19325	-6.12925	TGAAGACCA.CTCAGCTGG_1	FL1	LZ
-3.7895	-6.68057	TGAAGACCA.GCGAAGACA_1	FL1	LZ
-1.96144	-6.53315	TGACCAAGT.GGTCTTGCA_1	FL1	LZ
-4.23775	-5.48368	TGACCAAGT.TAGATCTGT_1	FL1	LZ
-3.65591	-4.2882	TGACCTCCT.GCGTGATAC_1	FL1	LZ
-2.31089	-5.51501	TGACTGAGA.ACCGACGGT_1	FL1	LZ
-5.51208	-2.5696	TGACTGAGA.CCTAGAGTA_1	FL1	DZ
-3.52991	-6.57476	TGAGAATCC.GATCTAGAG_1	FL1	LZ
-2.94217	-5.75254	TGAGAGGAC.CGTATCGAA_1	FL1	LZ
-4.71682	-6.35536	TGAGAGGAC.GGTAGACAT_1	FL1	LZ
-5.6243	-2.71688	TGAGAGGAC.TGTCTACAC_1	FL1	DZ
-1.91455	-5.21073	TGAGAGGAC.TTGTATCAC_1	FL1	LZ
-5.0886	-3.78254	TGAGATCAT.ATCCGACCA_1	FL1	DZ
-5.70921	-1.95077	TGAGATCAT.CAAGCCTCG_1	FL1	DZ
-1.81148	-5.18627	TGAGATCAT.CCTGCGTTA_1	FL1	LZ
-2.65186	-6.46039	TGAGATCAT.CGCTGTAGT_1	FL1	LZ
-4.47681	-6.75877	TGAGATCAT.GCCGTTGTT_1	FL1	LZ
-0.772401	-6.38695	TGAGATCAT.GGTAATCTA_1	FL1	LZ
-1.75473	-5.44322	TGAGGTCTC.AGTTAGGTC_1	FL1	LZ
-4.70115	-2.73349	TGAGGTCTC.CCTTGCTTG_1	FL1	DZ
-1.91829	-4.98815	TGAGTGACT.CCTGTCGAC_1	FL1	LZ
-4.26319	-5.88333	TGAGTGACT.GGACAGATT_1	FL1	LZ
-3.7567	-5.51355	TGAGTGACT.TACTAGTAG_1	FL1	LZ
-4.46749	-5.61115	TGAGTGACT.TGAACTTGC_1	FL1	LZ
-2.19033	-5.26742	TGAGTTAAG.CGCATCTAC_1	FL1	LZ
-2.77809	-4.40491	TGAGTTAAG.GGAACTGCT_1	FL1	LZ
-5.43685	-2.66281	TGAGTTAAG.GTGCACGAG_1	FL1	DZ
-5.20456	-4.3391	TGATACCGT.ACACACGTC_1	FL1	DZ
-4.29416	-5.10085	TGATACCGT.GAAGGATCA_1	FL1	LZ
-1.66674	-6.65416	TGATACCGT.GCGATGGTG_1	FL1	LZ
-3.55424	-5.36679	TGATAGAGG.CACTGCTTA_1	FL1	LZ
-4.91046	-5.77071	TGATCGGAA.TGAGCTAGA_1	FL1	DZ
-4.41919	-6.53219	TGATCGGAA.TGGTTATAC_1	FL1	LZ
-2.48877	-6.8532	TGATGACAG.AACTTAGCT_1	FL1	LZ
-3.22637	-5.35514	TGATGACAG.TACCATGTA_1	FL1	LZ
-3.5351	-6.13632	TGATGACAG.TCCAAGTAA_1	FL1	LZ
-2.25707	-6.98255	TGATGGACA.CAGTTGAGT_1	FL1	LZ
-3.63172	-7.09213	TGATGGACA.GACCGTAGT_1	FL1	LZ
-4.13403	-5.03545	TGATGGACA.GGTGGAGCT_1	FL1	LZ
-4.07608	-6.95959	TGATGTGTG.GTCCTAGTT_1	FL1	LZ
-5.20673	-3.03578	TGATGTGTG.TCGAACGCT_1	FL1	DZ
-0.992493	-6.60564	TGATTATCG.GATGCGGTT_1	FL1	LZ
-0.543674	-5.21616	TGATTATCG.TGAGAATCC_1	FL1	LZ
-4.1213	-6.41648	TGATTCACC.TAAGGTGAT_1	FL1	LZ
-1.60961	-6.43866	TGATTGCTG.TGTAGCAAG_1	FL1	LZ
-2.65807	-5.99594	TGCAACTCT.TGAGATCAT_1	FL1	LZ
-1.46085	-5.71823	TGCACGATG.AGGTATTCC_1	FL1	LZ
-3.90812	-5.08537	TGCACGATG.GTTCCAACA_1	FL1	LZ
-2.77791	-5.44082	TGCACGATG.TTACTAGTC_1	FL1	LZ
-5.65583	-2.64606	TGCAGATGC.CTGCTTAGG_1	FL1	DZ
-3.35669	-5.00631	TGCAGCCTT.AGTAAGCCA_1	FL1	LZ
-4.85698	-2.76653	TGCAGTCGG.CCAATATAC_1	FL1	DZ
-4.23189	-2.08907	TGCAGTCGG.GTCGACATT_1	FL1	DZ
-4.25458	-2.0308	TGCAGTCGG.TGTTACTGA_1	FL1	DZ
-5.39816	-2.27545	TGCAGTTCA.CCTGTCATT_1	FL1	DZ
-4.98645	-2.84527	TGCAGTTCA.GTGTCCGTG_1	FL1	DZ
-3.09834	-6.43861	TGCATACAT.CCAATGCCT_1	FL1	LZ
-5.01509	-5.76838	TGCATACAT.CGCAGTGTC_1	FL1	DZ
-5.18	-2.70324	TGCCAATGG.CACTGCTTA_1	FL1	DZ
-3.2376	-5.79544	TGCCAATGG.GCCGTGAAC_1	FL1	LZ
-4.57156	-5.47488	TGCCAATGG.TGGAGTGGA_1	FL1	LZ
-3.53063	-7.41485	TGCCAGACG.ATGCCTGTC_1	FL1	LZ
-4.81049	-2.35003	TGCCGAACT.GGATTACGC_1	FL1	DZ
-4.3461	-6.49679	TGCCGACTA.AGAAGTCCT_1	FL1	LZ
-4.18922	-5.18398	TGCCGCTAC.ATCGAATCG_1	FL1	LZ
-3.72604	-6.16132	TGCCTGGTT.AAGAGAACT_1	FL1	LZ
-3.5015	-7.15831	TGCCTTCAG.AATCCGCTG_1	FL1	LZ
-4.1837	-6.16348	TGCGATACT.CTTACATGC_1	FL1	LZ
-4.70197	-2.10491	TGCGATACT.GTCCTTCAT_1	FL1	DZ
-3.4547	-5.32973	TGCGTAATC.TCCACGTGC_1	FL1	LZ
-3.44114	-4.65384	TGCGTATCT.GCGACAACC_1	FL1	LZ
-2.78269	-5.70832	TGCGTATCT.GGAGCTCAA_1	FL1	LZ
-5.03212	-3.09056	TGCGTCTTA.TCTGAGATA_1	FL1	DZ
-5.25964	-2.40343	TGCGTCTTA.TGTCATAGC_1	FL1	DZ
-3.81841	-6.32888	TGCTCACAC.TAGTGATCC_1	FL1	LZ
-2.70049	-3.4132	TGCTCAGCG.GACGTAGCA_1	FL1	LZ
-2.77216	-4.27861	TGCTCAGCG.GGTTCAGAC_1	FL1	LZ
-3.40635	-5.68791	TGCTCAGCG.GTCAGTTGT_1	FL1	LZ
-1.75633	-6.63483	TGCTCCTCC.AATATCGCT_1	FL1	LZ
-4.2071	-5.95376	TGCTCCTCC.GAAGGATCA_1	FL1	LZ
-1.80564	-5.35679	TGCTGCGTC.CGCATCTAC_1	FL1	LZ
-5.80026	-2.54554	TGCTGCGTC.CTATGGATG_1	FL1	DZ
-2.00233	-5.02048	TGCTTACGG.AGCTTGGTG_1	FL1	LZ
-4.56773	-6.26788	TGGAAGATT.TAGGTCAAC_1	FL1	LZ
-3.37524	-6.24581	TGGAATCGT.AAGGTGCTG_1	FL1	LZ
-4.30646	-6.05652	TGGAATCGT.TATCGGAAC_1	FL1	LZ
-3.18402	-7.05734	TGGACGAGA.GGAAGTATG_1	FL1	LZ
-0.074589	-6.06149	TGGACGAGA.TACAGGACT_1	FL1	LZ
-4.67232	-6.64857	TGGACGAGA.TGCCTGGTT_1	FL1	LZ
-3.8728	-6.6347	TGGACTGCC.GCGCTACCT_1	FL1	LZ
-5.25177	-2.14086	TGGACTGCC.TAAGGTCCG_1	FL1	DZ
-5.37321	-2.82172	TGGAGAACC.CGACGTGAT_1	FL1	DZ
-0.431407	-5.44051	TGGAGTGGA.ATCCAGCTG_1	FL1	LZ
-2.39031	-5.89301	TGGAGTGGA.CTTGGATCA_1	FL1	LZ
-3.10682	-5.41989	TGGATAGGT.AGTGAACGG_1	FL1	LZ
-3.24347	-7.30272	TGGATTAGC.ACTCGCTGT_1	FL1	LZ
-2.29302	-6.20675	TGGATTAGC.CTGAGTCCA_1	FL1	LZ
-3.68517	-4.671	TGGATTAGC.GAATCAACC_1	FL1	LZ
-3.43175	-6.62774	TGGTAACCA.ACGTAGTAT_1	FL1	LZ
-3.87677	-6.68836	TGGTAACCA.TCCATCATT_1	FL1	LZ
-5.3709	-2.73335	TGGTAGCAG.ACTAAGTTC_1	FL1	DZ
-3.58289	-3.57003	TGGTAGCAG.GCCTTATCT_1	FL1	LZ
-3.52885	-4.20401	TGGTCCTAG.ACGGTGCCT_1	FL1	LZ
-3.46398	-3.9089	TGGTCGCTA.AGTGACGAT_1	FL1	LZ
-3.94728	-4.10429	TGGTCGCTA.CAGAGCACC_1	FL1	LZ
-2.54521	-7.28812	TGGTGCCTG.CCTGCAGAT_1	FL1	LZ
-1.00367	-4.7039	TGGTGGATC.ATAGTCAGT_1	FL1	LZ
-3.00273	-6.2925	TGGTGGATC.ATGACACAA_1	FL1	LZ
-2.90276	-6.58607	TGGTGGATC.CGAAGAGGT_1	FL1	LZ
-2.78721	-6.75571	TGGTGGATC.GTCGTTGCG_1	FL1	LZ
-4.03959	-6.32866	TGGTGGTAA.CGGAAGACG_1	FL1	LZ
-5.10405	-2.69476	TGGTTATAC.ACACACCGT_1	FL1	DZ
-1.48606	-6.78993	TGGTTATAC.CCTTAACAT_1	FL1	LZ
-3.90907	-6.83022	TGTAGATCG.CCATATGCC_1	FL1	LZ
-4.02382	-5.09188	TGTAGCAAG.AACCATGGT_1	FL1	LZ
-4.96084	-2.54906	TGTAGCAAG.GCTGTTCGG_1	FL1	DZ
-4.04837	-5.34477	TGTAGCAAG.GTCGTGTTA_1	FL1	LZ
-1.67943	-4.74542	TGTAGGTTA.ATCCGACCA_1	FL1	LZ
-3.32656	-6.51984	TGTCAACCT.CCTCTCTAG_1	FL1	LZ
-3.93846	-6.34793	TGTCAACCT.GCATACATG_1	FL1	LZ
-5.67274	-2.20621	TGTCATAGC.CTGGAGCGA_1	FL1	DZ
-2.78563	-7.39688	TGTCGTGAG.AGAGCGGAG_1	FL1	LZ
-3.44366	-6.54605	TGTCGTGAG.GTCTGACGT_1	FL1	LZ
-3.20697	-6.65392	TGTCTACAC.AGTGAACGG_1	FL1	LZ
-3.03918	-5.58248	TGTCTACAC.GCCGCCTAA_1	FL1	LZ
-1.56742	-6.25908	TGTGCAGTA.GATGCGACG_1	FL1	LZ
-5.01576	-3.03973	TGTGCCATG.ATGAACTAG_1	FL1	DZ
[truncated: 7,031 more rows]

## Sheet: Fig4_S9_c
umap_1	umap_2	cell	sample	Light_chain
-4.18114	-3.58706	AACAACTGG.AGGTCCGTC_1	FL1	Kappa
-3.50089	-6.74173	AACAATGCA.CAACTAATC_1	FL1	Kappa
-0.1291	-5.63135	AACAATGCA.CTCGCTACG_1	FL1	Kappa
-2.41311	-7.1669	AACACACTC.CGCGTGAGA_1	FL1	Kappa
-1.736	-5.85092	AACAGCAGT.CCGATACCG_1	FL1	Kappa
-4.06851	-5.35587	AACAGCAGT.GTAGCCTTG_1	FL1	Kappa
-4.86521	-6.30016	AACCATGGT.ACGATGACC_1	FL1	Kappa
-0.121037	-5.88425	AACCGTGAG.TCTTGGTAG_1	FL1	Kappa
-3.88296	-5.62765	AACGAGGTG.GATCTAGAG_1	FL1	Kappa
0.129109	-5.87128	AACGAGGTG.GCGGTAGTC_1	FL1	Kappa
-3.0005	-7.51868	AACGATGAC.GCAACACCT_1	FL1	Kappa
-5.44432	-1.58288	AACGCATTG.ACAGAGATG_1	FL1	Kappa
-5.0569	-2.52816	AACGCATTG.CAACGATCG_1	FL1	Lambda
-2.85355	-7.42488	AACGCATTG.CTATTAAGG_1	FL1	Kappa
-2.52414	-5.18328	AACGCTCAA.ACCGCTGTG_1	FL1	Kappa
-3.12466	-7.05031	AACGCTCAA.CACTTCCTT_1	FL1	Kappa
-2.45058	-5.68514	AACGCTCAA.CTATTAAGG_1	FL1	Kappa
-1.11559	-6.37634	AACGGAGAT.AATGTGCGT_1	FL1	Kappa
-1.09269	-6.09603	AACGGAGAT.GGAGATGAG_1	FL1	Kappa
-4.669	-2.39449	AACGGTAGC.AACTTGTCG_1	FL1	Kappa
-4.30983	-5.349	AACGGTAGC.ACCGGTTAC_1	FL1	Kappa
-3.8414	-5.42996	AACGTCGAG.GTGACTCTC_1	FL1	Kappa
-4.18939	-5.6052	AACGTCGAG.TCGGTATCA_1	FL1	Kappa
-1.93488	-4.90391	AACGTTCTT.GACGTTCAG_1	FL1	Kappa
-3.58245	-4.62742	AACTAACTG.TTATCGCAC_1	FL1	Kappa
-2.5934	-6.13337	AACTCCATG.AGAGGTGAA_1	FL1	Kappa
-2.90967	-6.88798	AACTCCATG.TTACGGACC_1	FL1	Kappa
-3.63408	-6.08455	AACTGCGAC.AGTCAGTTG_1	FL1	Kappa
-3.58717	-3.84488	AACTGCGAC.TTCCGAGCG_1	FL1	Kappa
-3.57917	-3.35437	AACTTAGCT.CGTGAGACT_1	FL1	Lambda
-3.58573	-3.34645	AACTTAGCT.GAATTCAGT_1	FL1	Lambda
-3.01559	-5.74425	AACTTAGCT.GCTCAATGA_1	FL1	Kappa
-5.35535	-2.38207	AACTTGTCG.ATCTACATC_1	FL1	Kappa
-3.36945	-5.86168	AACTTGTCG.GCTTAGAAC_1	FL1	Kappa
-3.86489	-4.00207	AACTTGTCG.TAGGAGGAT_1	FL1	Kappa
-3.00592	-6.07346	AACTTGTCG.TATGGTTGG_1	FL1	Kappa
-4.69397	-6.65296	AAGACGAAG.ATAGACCGA_1	FL1	Kappa
2.93202	-3.17937	AAGACGAAG.CTCTTCAGC_1	FL1	Lambda
-3.7469	-6.22745	AAGACGAAG.GGAACTGCT_1	FL1	Kappa
-4.27969	-5.63816	AAGACGAAG.TAGATCTGT_1	FL1	Kappa
-3.72935	-4.28805	AAGACTGGT.AGGAATTGG_1	FL1	Kappa
-2.02594	-5.33993	AAGACTGGT.GTAATCAGC_1	FL1	Lambda
-1.09626	-5.7459	AAGAGAACT.TTATTCGAC_1	FL1	Kappa
-5.60733	-1.78915	AAGAGAGAG.GTGGATAAG_1	FL1	Kappa
-1.86856	-6.88269	AAGCAACTA.CGTGTGTGG_1	FL1	Kappa
-3.65712	-6.17618	AAGCAACTA.GCTGAGCAG_1	FL1	Kappa
-3.18403	-6.46395	AAGCAACTA.TTCTGGTGC_1	FL1	Kappa
-1.35862	-5.68444	AAGCAATCG.CTCGACTGC_1	FL1	Kappa
-3.17918	-6.37587	AAGCAATCG.TCACATACT_1	FL1	Kappa
-3.80537	-6.67522	AAGCACAAC.GCCGAACCA_1	FL1	Kappa
-5.48646	-1.64706	AAGCATTGC.ACTAACCGA_1	FL1	Kappa
-4.7707	-6.6597	AAGCATTGC.TGAGCAGAT_1	FL1	Kappa
-2.85404	-7.31188	AAGCCAAGT.ACGACATCT_1	FL1	Kappa
-5.61129	-1.53481	AAGCCAAGT.TAGCCAGTG_1	FL1	Kappa
-4.19727	-5.60376	AAGCCACAC.GTCTCCAGG_1	FL1	Kappa
-1.99326	-5.83246	AAGCTTGCA.GTCTTCATA_1	FL1	Kappa
-3.37871	-5.92731	AAGGAACAG.CCTAGTCTC_1	FL1	Kappa
-4.28643	-6.2969	AAGGAACAG.CGACCTAGC_1	FL1	Kappa
-3.71263	-6.93877	AAGGAACAG.TCCACCGGT_1	FL1	Kappa
-4.03186	-6.16463	AAGGAAGTC.CTAGAGGTA_1	FL1	Kappa
-5.10431	-3.43729	AAGGAAGTC.TGCCGCTAC_1	FL1	Kappa
-3.62444	-6.4907	AAGGATCGT.CCTCGACCT_1	FL1	Kappa
-2.87109	-5.34244	AAGGATCGT.GACTAGCAT_1	FL1	Kappa
-3.74859	-6.9014	AAGGTCTGA.GGACGAGCA_1	FL1	Kappa
-4.0511	-7.20517	AAGGTGCTG.CTCCGCATT_1	FL1	Kappa
-4.63254	-1.89157	AAGGTGCTG.TACAAGAGG_1	FL1	Kappa
-4.00471	-6.39101	AAGTACAGA.GAACCAGTT_1	FL1	Kappa
-4.58587	-6.44906	AAGTACAGA.TCTGCGCTG_1	FL1	Kappa
-2.82532	-6.3103	AAGTAGGAC.AATACCTTG_1	FL1	Kappa
-5.16256	-1.86531	AAGTAGGAC.GACAATGTT_1	FL1	Kappa
-3.51246	-5.02467	AAGTAGGAC.TCATCTGTC_1	FL1	Kappa
-2.63991	-5.85882	AAGTCATGA.AATACGTCT_1	FL1	Kappa
-3.72446	-5.82489	AAGTCATGA.GTGAATGCC_1	FL1	Kappa
-5.42291	-2.99111	AAGTTCTCT.GGACTCCTT_1	FL1	Kappa
-3.42144	-6.83648	AATAACTCC.GGACTCCTT_1	FL1	Kappa
-4.08024	-4.44832	AATACCTTG.CTTAACAGC_1	FL1	Kappa
-4.33177	-6.2042	AATACTCCG.GCTAGCTCC_1	FL1	Kappa
-1.77288	-5.11432	AATAGACGC.ATATGTCCA_1	FL1	Kappa
-1.88053	-6.18632	AATATCAGC.ATCCAATGA_1	FL1	Kappa
-3.3454	-4.10869	AATATCAGC.TCCGATCTG_1	FL1	Kappa
-4.10545	-6.01739	AATATCGCT.ATCACCGCA_1	FL1	Kappa
-3.14254	-6.1249	AATCAGGAG.ACACAGAAC_1	FL1	Kappa
-4.19277	-5.62216	AATCAGGAG.CATTATGTC_1	FL1	Kappa
-5.17979	-1.64306	AATCAGGAG.GACTTGATT_1	FL1	Kappa
-5.16196	-2.70617	AATCCGCTG.AGTGAACGG_1	FL1	Lambda
-1.8093	-5.10774	AATCCGCTG.GCTGACAGA_1	FL1	Kappa
-4.86149	-2.12188	AATCCTCGT.CAATCATAC_1	FL1	Kappa
-1.54585	-1.20788	AATCCTCGT.CTTATCTCA_1	FL1	Kappa
-3.69525	-6.52819	AATCCTCGT.GCGTGAGCT_1	FL1	Kappa
-3.72676	-6.524	AATCGCCAT.CCATCACGA_1	FL1	Kappa
-3.20044	-5.77926	AATCGTGTT.CCAGTCTCA_1	FL1	Kappa
-3.1186	-5.87816	AATCGTGTT.TGCTATGAA_1	FL1	Kappa
-0.563716	-5.60365	AATCTCCTA.ACAGTATTG_1	FL1	Kappa
-3.96534	-7.03693	AATCTGACC.GATGCGGTT_1	FL1	Kappa
-3.07126	-5.65689	AATCTGACC.TGCTCACAC_1	FL1	Kappa
-2.2534	-5.13482	AATGAGTCG.ACCGAGTAG_1	FL1	Kappa
-4.11614	-6.1964	AATGAGTCG.ATATAGCGT_1	FL1	Kappa
-2.43481	-5.31888	AATGAGTCG.TGCGTCTTA_1	FL1	Kappa
-4.10219	-6.66756	AATGCACTT.CAATACCAC_1	FL1	Kappa
-3.87313	-6.74356	AATGCACTT.TTGTATCAC_1	FL1	Kappa
-4.8412	-5.9429	AATGCAGCG.GATAGTTCT_1	FL1	Kappa
-3.35622	-6.12241	AATGCAGCG.TATAATCGC_1	FL1	Kappa
-4.22125	-6.76933	AATGCCTCA.AAGCCAAGT_1	FL1	Kappa
-3.97963	-6.03757	AATGCCTCA.ACATCGTCC_1	FL1	Kappa
-3.34598	-5.86733	AATGCCTCA.GTGCTCTTG_1	FL1	Kappa
-4.13658	-5.7289	AATGCGTGC.TAGAGCGTC_1	FL1	Kappa
-2.55307	-5.24617	AATGCTGAT.ATGCTTCAG_1	FL1	Kappa
-2.91073	-5.42606	AATGCTGAT.CCAATATAC_1	FL1	Kappa
-2.6294	-5.69729	AATGTGCGT.AGTTGAGCG_1	FL1	Kappa
-4.40161	-1.96948	AATGTGCGT.ATCTCGTGA_1	FL1	Kappa
-2.35483	-5.3486	AATGTGCGT.TGTGCCATG_1	FL1	Kappa
-3.35322	-6.80056	AATTCGGAA.CATAGTATG_1	FL1	Kappa
-5.65466	-2.0332	AATTGGATC.CTCTAGTAA_1	FL1	Kappa
-4.12476	-6.27242	AATTGGATC.GTGTTGGAA_1	FL1	Kappa
-3.17977	-6.48938	ACAACCGGA.AGTCGCGAC_1	FL1	Kappa
-3.66156	-5.71544	ACAACGAGC.ACGACGATT_1	FL1	Kappa
-5.11903	-2.87358	ACAAGGTAC.TACCATGTA_1	FL1	Kappa
-2.15057	-5.50257	ACAAGTACA.GGAAGTATG_1	FL1	Lambda
-3.47653	-5.8082	ACAAGTACA.GTGGTTACC_1	FL1	Kappa
-5.92313	-2.05164	ACAAGTACA.TACGAGTGA_1	FL1	Kappa
-5.8024	-1.92028	ACAATTCGG.TGAGCTAGA_1	FL1	Kappa
-4.06653	-5.3245	ACACACGTC.CACCTCGGA_1	FL1	Kappa
-3.48276	-6.32421	ACACACGTC.CAGCTTCGA_1	FL1	Kappa
-3.80688	-6.26425	ACACACGTC.GGTAAGGAT_1	FL1	Kappa
-5.37161	-3.01364	ACACAGAAC.CCAACGGAA_1	FL1	Kappa
-2.19342	-5.25596	ACACGTTGC.AGCCTCTAG_1	FL1	Kappa
-3.84229	-4.87539	ACACTAACG.GGTGAGTTC_1	FL1	Kappa
-3.97297	-4.57892	ACACTAACG.TAGCACACG_1	FL1	Kappa
-3.21291	-6.94488	ACACTGTGA.ATTGCGCTA_1	FL1	Kappa
-3.223	-4.91169	ACAGAAGAG.GATATGGAC_1	FL1	Kappa
-2.50436	-6.76232	ACAGAAGAG.GCGCTTCTC_1	FL1	Kappa
-3.90705	-6.02569	ACAGAAGAG.GTTAGATTG_1	FL1	Kappa
-5.8491	-1.96502	ACAGAAGAG.TCACAGGTA_1	FL1	Kappa
-3.9103	-6.29185	ACAGAAGAG.TCACCGAGG_1	FL1	Kappa
-5.32624	-3.36551	ACAGCATCA.CGGAACGAG_1	FL1	Kappa
-3.49347	-6.49818	ACAGCATCA.GAACCAGTT_1	FL1	Kappa
-3.78793	-6.08673	ACAGCGGTC.GCCATTAAG_1	FL1	Kappa
-3.00829	-4.35166	ACAGCGTAT.GATGTTACA_1	FL1	Kappa
-3.60173	-6.96962	ACAGGAACT.TCACAGGTA_1	FL1	Kappa
-2.43946	-4.29771	ACAGGTATC.CAGGAGCCT_1	FL1	Kappa
-2.39342	-7.23558	ACAGGTATC.TCCTTAGGT_1	FL1	Kappa
-3.81434	-5.76528	ACAGTATTG.CTGCGTCAC_1	FL1	Kappa
-5.54669	-2.12827	ACATCGTCC.AGCTATATG_1	FL1	Kappa
-4.33468	-6.11722	ACATCGTCC.CCAACGGAA_1	FL1	Kappa
-4.91625	-1.92989	ACATGACTA.ATGTCCTCC_1	FL1	Kappa
-3.77213	-6.99168	ACATGGATT.ACCGACGGT_1	FL1	Kappa
-0.866215	-6.45931	ACATGGATT.CGACGTGAT_1	FL1	Kappa
-2.92817	-6.63569	ACATGGATT.CTTGCGACC_1	FL1	Lambda
-5.09609	-1.88421	ACATGGATT.TGTCAACCT_1	FL1	Kappa
-4.00141	-6.00768	ACATTCCAC.GGTCGGTCT_1	FL1	Kappa
-4.43669	-5.27331	ACCACTAGG.CACTTCCTT_1	FL1	Kappa
-2.55207	-6.44686	ACCACTAGG.CGACCTAGC_1	FL1	Kappa
-2.79272	-6.40174	ACCATACTT.ATCATAGAC_1	FL1	Kappa
-5.67914	-2.74413	ACCATACTT.GATTATGCG_1	FL1	Kappa
-2.32242	-5.98505	ACCATGTCT.ACTTCTAAC_1	FL1	Kappa
-3.41634	-6.51462	ACCATTCAC.AGAGGACGT_1	FL1	Kappa
-5.05045	-2.9298	ACCATTCAC.TAACACGAG_1	FL1	Kappa
-3.36376	-5.11302	ACCATTCAC.TCACGCGAC_1	FL1	Kappa
-5.286	-1.58708	ACCGACGGT.CTGACGATG_1	FL1	Kappa
-0.383186	-6.00299	ACCGACGGT.TTCCATACC_1	FL1	Kappa
-1.81236	-5.52913	ACCGAGACA.ACCGTACGC_1	FL1	Kappa
-3.33481	-4.2848	ACCGAGACA.AGTAATCAG_1	FL1	Kappa
-2.06784	-5.02742	ACCGAGACA.GCTTCTGAA_1	FL1	Kappa
-1.92008	-4.92076	ACCGAGTAG.ATCTCGAAC_1	FL1	Kappa
-2.70156	-5.0562	ACCGAGTAG.CGGATTCTC_1	FL1	Lambda
-5.36929	-2.85021	ACCGAGTAG.CTATCTTGA_1	FL1	Kappa
-3.64257	-6.17598	ACCGATCGA.CTGATGCAC_1	FL1	Kappa
-0.391356	-5.65398	ACCGATCGA.TAGTCAGAC_1	FL1	Kappa
-3.86549	-4.34569	ACCGGAGTA.ACGCTAGTG_1	FL1	Kappa
-2.12183	-6.65703	ACCGGTTAC.GCATTGATC_1	FL1	Kappa
-1.00137	-4.67873	ACCGGTTAC.GTGGATAAG_1	FL1	Kappa
-2.57092	-4.1681	ACCGGTTAC.TCGGTATCA_1	FL1	Kappa
-4.59799	-5.13981	ACCGTCACG.AGCATTCCA_1	FL1	Kappa
-4.62092	-6.75401	ACCGTCACG.CGTGAGACT_1	FL1	Kappa
-4.768	-6.46161	ACCGTCCTA.ATGGAGAGT_1	FL1	Kappa
-2.36995	-4.85741	ACCTAGTTA.GCGAACTCG_1	FL1	Kappa
-2.97879	-5.68266	ACCTAGTTA.GCGATGGTG_1	FL1	Kappa
-4.28463	-5.69898	ACCTAGTTA.GTCGTTAGA_1	FL1	Kappa
-1.04009	-5.22763	ACCTCCTAG.CCGCAGCTA_1	FL1	Kappa
-3.20196	-6.73016	ACCTGTACC.AGACGGAGG_1	FL1	Kappa
-3.02627	-6.02375	ACCTGTACC.CAACTAATC_1	FL1	Kappa
-2.82808	-1.97868	ACCTGTACC.CAGCTTACC_1	FL1	Kappa
-3.16016	-5.82001	ACCTTGAAG.CGCATAACT_1	FL1	Kappa
-4.76272	-2.19768	ACCTTGAAG.GGATAGTCA_1	FL1	Kappa
-3.43153	-4.45252	ACGACAGTC.ACACATCTG_1	FL1	Kappa
-3.61455	-4.51464	ACGACGATT.CAATACCAC_1	FL1	Kappa
-1.54865	-4.60268	ACGACGATT.GAGATACAC_1	FL1	Kappa
-3.15796	-6.67865	ACGAGAGCA.CCATATGCC_1	FL1	Kappa
-2.8997	-6.63752	ACGAGCTTC.AGCGCATGA_1	FL1	Kappa
-2.32066	-5.47657	ACGATGACC.GCATGTAAG_1	FL1	Kappa
-4.92753	-3.13689	ACGATGACC.TCCTGAGAC_1	FL1	Kappa
-2.02122	-5.78313	ACGATGACC.TGAGGTCTC_1	FL1	Kappa
-2.09597	-4.51205	ACGATGGAA.ATTCCGTAC_1	FL1	Kappa
-3.91941	-6.96096	ACGATGGAA.CGAAGAGGT_1	FL1	Kappa
-3.90141	-5.62969	ACGCAAGAT.TGCGACGTT_1	FL1	Kappa
-4.46681	-5.87618	ACGCACACT.ATAATCGAG_1	FL1	Kappa
-3.62119	-6.53213	ACGCACACT.TCTAGTGAC_1	FL1	Kappa
-2.76686	-5.07787	ACGCGTGAC.ACGTAGTAT_1	FL1	Kappa
-3.35008	-6.41009	ACGCTAGTG.ATAGTGGTT_1	FL1	Kappa
-2.46666	-5.38698	ACGCTAGTG.CGTCAGCAC_1	FL1	Kappa
-4.77737	-1.71523	ACGCTAGTG.GTGCTCGGA_1	FL1	Kappa
-3.07629	-5.34509	ACGCTAGTG.TAACGTGTC_1	FL1	Kappa
-3.87794	-5.72916	ACGCTCTTA.AGGAGCAAT_1	FL1	Kappa
-1.64801	-6.6708	ACGGACCAT.CACCTACGC_1	FL1	Kappa
-2.87369	-4.17425	ACGGTGCCT.CCACTACCA_1	FL1	Kappa
-4.32721	-5.96871	ACGGTGTAC.TGATGACAG_1	FL1	Kappa
-4.89785	-2.72085	ACGTCGCTC.ACAAGTACA_1	FL1	Lambda
-5.79594	-1.88444	ACGTCGCTC.AGCTATATG_1	FL1	Kappa
-3.3206	-7.105	ACGTCGCTC.ATCGGTGGT_1	FL1	Kappa
-5.44286	-1.59966	ACGTCGCTC.CAAGTCGAA_1	FL1	Kappa
-4.02969	-7.03028	ACGTCTATG.ACCAGCGTT_1	FL1	Kappa
-4.39352	-6.10307	ACGTGAATC.ACCTAGTTA_1	FL1	Kappa
-3.25685	-6.53885	ACGTGAATC.CCAATGCCT_1	FL1	Kappa
-3.90208	-5.94444	ACGTGTAGT.TAGGAGCTA_1	FL1	Kappa
-4.33997	-6.43035	ACGTTCAAT.ATACTTGCT_1	FL1	Kappa
-4.72616	-3.06011	ACGTTCAAT.CCATTACAG_1	FL1	Kappa
-3.71849	-6.07695	ACTAACCGA.ACAAGAATG_1	FL1	Kappa
-3.19405	-5.19207	ACTAACCGA.TGATTCACC_1	FL1	Kappa
-3.82189	-5.58836	ACTAAGTTC.CCTCGGTCA_1	FL1	Kappa
-2.1146	-6.58565	ACTACCATC.CTCCGCATT_1	FL1	Kappa
3.07862	-0.354092	ACTACTCAT.GAATAAGAG_1	FL1	Kappa
-4.25824	-3.35131	ACTATCCTG.TAGACCGCA_1	FL1	Kappa
-3.48175	-1.95132	ACTATTGTC.CGGTTCTAT_1	FL1	Kappa
-5.4904	-3.20906	ACTCACGAA.AACAACCTA_1	FL1	Kappa
-3.54273	-5.74374	ACTCACGAA.AGTCGATCA_1	FL1	Lambda
-2.28103	-5.39172	ACTCCAACT.AGAATCAGA_1	FL1	Kappa
-0.754903	-6.34873	ACTCCAACT.CCTGTTAGC_1	FL1	Kappa
-4.40294	-5.41998	ACTCCAACT.TGATGGACA_1	FL1	Kappa
-2.92938	-1.92009	ACTCCTGAG.GCATACTCC_1	FL1	Kappa
-3.17955	-6.0209	ACTCGCTGT.AGACCACGC_1	FL1	Kappa
-1.72631	-4.99037	ACTCGTCTA.GCTTCACTC_1	FL1	Kappa
-3.71187	-3.98871	ACTCGTCTA.GTATCCTGC_1	FL1	Kappa
-3.52899	-5.57542	ACTCGTCTA.GTCAAGATC_1	FL1	Kappa
-1.96214	-5.90451	ACTCTAGGA.CATACGCAG_1	FL1	Kappa
-3.80769	-4.9601	ACTCTCACA.ATCCAATGA_1	FL1	Kappa
-3.68565	-3.98257	ACTCTCACA.CCAACGGAA_1	FL1	Kappa
-1.31595	-6.47977	ACTCTGCTC.CAGTACATC_1	FL1	Kappa
-3.41933	-5.51626	ACTCTGCTC.GAACCAGTT_1	FL1	Kappa
-5.14481	-2.66711	ACTCTGCTC.GCTCAGCCA_1	FL1	Kappa
-3.92222	-4.12182	ACTCTGCTC.TGTTAAGCC_1	FL1	Lambda
-5.39664	-2.83819	ACTGACTAC.AAGCATTGC_1	FL1	Kappa
-5.20591	-2.43782	ACTGACTAC.ACGCTATGT_1	FL1	Kappa
-2.07584	-4.16979	ACTGACTAC.CCTCCTTGT_1	FL1	Kappa
-1.46289	-6.52585	ACTGACTAC.GCCTGGAAT_1	FL1	Kappa
-2.11871	-5.23802	ACTGCTAGT.GAATTCAGT_1	FL1	Kappa
-0.0989375	-6.02488	ACTGGTCAG.TAGTACGTA_1	FL1	Kappa
-1.96982	-6.18835	ACTGGTCAG.TCGTCATTC_1	FL1	Kappa
-4.63143	-1.92553	ACTGGTGCT.ACCTCCTAG_1	FL1	Kappa
0.105848	-5.65155	ACTGTAATC.CACCTAGCG_1	FL1	Kappa
-4.13581	-5.13549	ACTGTGTCA.CCTGACCTC_1	FL1	Kappa
-4.30221	-5.5519	ACTGTGTCA.CTCATTAGT_1	FL1	Kappa
-5.64168	-2.70935	ACTGTGTCA.GTTATCGAT_1	FL1	Kappa
-5.00247	-2.96724	ACTTAGCTT.AGAAGAGTC_1	FL1	Kappa
-2.24575	-4.80693	ACTTAGCTT.ATCAAGAGA_1	FL1	Kappa
-2.62209	-5.50048	ACTTAGCTT.CGAGCTTAC_1	FL1	Kappa
-2.71083	-5.3265	ACTTAGCTT.GCCTGCATC_1	FL1	Kappa
-5.64734	-2.14301	ACTTCAGTA.ATATCAGCC_1	FL1	Kappa
-2.88513	-6.25462	ACTTCGCAG.ACGACAGTC_1	FL1	Kappa
-4.49087	-2.21228	ACTTCGCAG.CAATACCAC_1	FL1	Kappa
-3.9807	-4.77618	ACTTCGCAG.TCCGTATAC_1	FL1	Kappa
-4.64813	-2.21737	ACTTCTAAC.ATACCGAAG_1	FL1	Kappa
-4.67536	-1.99581	ACTTCTAAC.GAACTATGG_1	FL1	Kappa
-4.09336	-5.71136	ACTTCTAAC.TCGTACCTT_1	FL1	Kappa
-3.19811	-5.20887	ACTTGATCT.ACGGACCAT_1	FL1	Kappa
-4.49914	-6.44374	ACTTGATCT.GTTGATGCA_1	FL1	Kappa
-1.41626	-4.89239	AGAAGAGTC.GAGATTCCT_1	FL1	Kappa
-4.36979	-5.76077	AGAAGCTGC.TCGCTGATT_1	FL1	Kappa
-3.59293	-6.15318	AGAAGTAAC.AATTGGATC_1	FL1	Kappa
-3.89129	-6.76173	AGAAGTCCT.TCGCCAAGC_1	FL1	Kappa
-5.19613	-2.81381	AGAATCAGA.AGTTCAACC_1	FL1	Kappa
-4.21349	-6.89063	AGACATCCA.AACGAGAAT_1	FL1	Kappa
-1.39406	-6.31646	AGACATCCA.CTCTAGTAA_1	FL1	Kappa
-5.71438	-1.77556	AGACATCCA.GTATGCCTT_1	FL1	Kappa
-2.99985	-5.53644	AGACCACGC.AGTGTGCAC_1	FL1	Kappa
-2.62646	-6.68185	AGACCAGCT.CCGGTTCTA_1	FL1	Kappa
-2.8496	-5.83886	AGACCAGCT.GTAGCCTTG_1	FL1	Kappa
-4.94856	-2.34104	AGACGCCTG.GATCGATAC_1	FL1	Kappa
-4.01744	-6.03442	AGACGCCTG.GCTCAGCCA_1	FL1	Kappa
-3.7915	-4.5411	AGACGCCTG.TACCATGTA_1	FL1	Kappa
-2.7121	-5.31696	AGACGCTAT.GTCGTTAGA_1	FL1	Kappa
-5.77299	-1.90549	AGACGGAGG.GAAGGATCA_1	FL1	Kappa
-5.78764	-2.4646	AGACGGAGG.GCGACAACC_1	FL1	Kappa
-5.2159	-1.86065	AGACGGAGG.TGCGCACTG_1	FL1	Kappa
-1.71223	-4.25634	AGACTAGTA.AACTCCATG_1	FL1	Kappa
-2.70324	-4.55002	AGACTAGTA.CTACGTTGG_1	FL1	Kappa
-4.42142	-2.25487	AGACTTCGT.CAGTCTAAC_1	FL1	Kappa
-1.45867	-6.07587	AGAGAGTGG.CCACGGATC_1	FL1	Kappa
-2.53215	-5.84136	AGAGCCGCA.GCATACTCC_1	FL1	Kappa
-2.81694	-5.48323	AGAGCGCGA.ATATAGCGT_1	FL1	Kappa
-3.86075	-5.48678	AGAGCGCGA.CGCATAACT_1	FL1	Kappa
-2.01781	-4.54292	AGAGCGCGA.GCGCATTAC_1	FL1	Kappa
-2.71643	-2.07523	AGAGCGCGA.TTGGTAACT_1	FL1	Kappa
-2.95373	-7.21634	AGAGCGGAG.TGTGGTCCT_1	FL1	Kappa
0.688385	-5.24404	AGAGGACGT.TGATACCGT_1	FL1	Kappa
-3.18009	-5.92539	AGATACGTT.TCAGTGCAA_1	FL1	Kappa
-3.4465	-4.66242	AGATACGTT.TGTATGTAG_1	FL1	Kappa
-2.25892	-6.00782	AGATATGGA.CACACTGCC_1	FL1	Kappa
-4.70067	-2.49477	AGATATGGA.CGCGAGTGT_1	FL1	Kappa
-4.64255	-6.19513	AGATCGAGT.ATGGAGGAA_1	FL1	Kappa
-3.98882	-4.21602	AGATCGAGT.GTGACGTAA_1	FL1	Kappa
-2.38602	-6.8538	AGATCTGAC.TGCCGCTAC_1	FL1	Kappa
-2.48239	-6.79024	AGATGAAGA.ATGCCTTCA_1	FL1	Kappa
-3.71246	-7.32237	AGATGAAGA.CACCAAGAT_1	FL1	Kappa
-4.78561	-2.24558	AGATGAAGA.CAGTCTAAC_1	FL1	Kappa
-5.15322	-1.9935	AGATGAAGA.CTCTAAGAG_1	FL1	Kappa
-4.44684	-6.57634	AGATGAGAT.GTCGCAGGT_1	FL1	Kappa
-1.83686	-4.80672	AGATGTTGG.GCCTTGTGA_1	FL1	Kappa
-2.67105	-5.24937	AGATGTTGG.GTTCACTCC_1	FL1	Kappa
-4.15891	-5.22749	AGCAACATT.CTGTACGAC_1	FL1	Kappa
-3.78471	-4.7267	AGCAACATT.GTCTGAGCC_1	FL1	Kappa
-4.43571	-4.95323	AGCAAGTCC.GTCATTCTA_1	FL1	Kappa
-5.34536	-2.61343	AGCACACCT.AATACGTCT_1	FL1	Kappa
-1.6432	-6.49176	AGCACACCT.AGGAAGGTG_1	FL1	Kappa
-2.69316	-4.77995	AGCACCGTG.AGATGTTGG_1	FL1	Kappa
-3.36667	-4.78655	AGCACCGTG.GGATAATAC_1	FL1	Kappa
-2.31349	-6.87216	AGCATATGG.AACGAGGTG_1	FL1	Kappa
3.17947	-0.102956	AGCATATGG.AAGTACAGA_1	FL1	Kappa
-4.44363	-6.28871	AGCATATGG.AATACCTTG_1	FL1	Kappa
-5.35359	-3.74555	AGCATATGG.TCTATGACA_1	FL1	Kappa
-4.94059	-6.47086	AGCATTCCA.CACTTGGAT_1	FL1	Kappa
-2.74326	-4.75335	AGCATTCCA.TCAAGGTCG_1	FL1	Kappa
-4.65962	-3.04128	AGCATTCCA.TCTATGACA_1	FL1	Kappa
-3.03429	-5.6387	AGCATTGTT.CAGTGAGGA_1	FL1	Kappa
-2.07405	-5.0292	AGCCACTTC.AGCGGTCTA_1	FL1	Kappa
-3.91177	-4.74497	AGCCACTTC.TCGTCCGAT_1	FL1	Kappa
-4.29559	-6.86645	AGCCGGATC.CGGTAGCTT_1	FL1	Kappa
-4.5226	-6.13765	AGCCGTTCT.CATTCCGAG_1	FL1	Kappa
-3.33416	-7.19546	AGCCTCGCA.AGGTCAGCA_1	FL1	Kappa
-2.5409	-7.09585	AGCCTCGCA.GTCAGTTGT_1	FL1	Kappa
-1.13155	-6.62875	AGCGACACC.ACACCGCCA_1	FL1	Kappa
-2.22593	-6.67655	AGCGACACC.CAGCGACGT_1	FL1	Kappa
-5.66836	-2.20961	AGCGGAACA.AATGAGTCG_1	FL1	Kappa
-3.43285	-3.35679	AGCGGTAAG.TGCGACGTT_1	FL1	Lambda
-2.57376	-6.6515	AGCGGTCTA.CCGGTTCTA_1	FL1	Kappa
-1.73663	-5.8164	AGCGGTCTA.CTTATTGAG_1	FL1	Kappa
-3.12068	-6.10529	AGCGGTCTA.TACCTCCTC_1	FL1	Kappa
-4.2683	-6.8386	AGCGGTCTA.TTCATTCGC_1	FL1	Kappa
-3.22723	-5.11674	AGCTACTCA.GACCGGTAG_1	FL1	Kappa
-5.58061	-1.70245	AGCTCGTCT.CGATCCAGA_1	FL1	Kappa
-2.51483	-1.5827	AGCTTGGTG.CACGACTCA_1	FL1	Kappa
-3.12624	-5.67567	AGCTTGGTG.TACAAGAGG_1	FL1	Kappa
-3.99495	-6.17025	AGGAAGGTG.CTGGAGCGA_1	FL1	Kappa
-2.38643	-6.20805	AGGAAGGTG.GGTGAGTTC_1	FL1	Kappa
-1.92426	-5.44642	AGGAGCAAT.ACCTGCAGA_1	FL1	Lambda
-1.58983	-4.22055	AGGAGCAAT.GCGTTCAGA_1	FL1	Kappa
-2.7021	-5.42506	AGGAGCAAT.TTCACTGGA_1	FL1	Kappa
-1.89738	-6.96005	AGGAGGTGA.TAGAGCCAG_1	FL1	Kappa
-4.26282	-6.99878	AGGATCTCA.CATATGTCG_1	FL1	Kappa
-3.95095	-4.89229	AGGATCTCA.TACCAGCCA_1	FL1	Kappa
-4.61975	-6.21809	AGGATGCGT.ACCTGTACC_1	FL1	Kappa
-3.0879	-6.8962	AGGATGCGT.ATTAAGACC_1	FL1	Kappa
-4.9158	-3.28234	AGGATTACT.CACTTGGAT_1	FL1	Kappa
-5.7029	-2.31416	AGGATTACT.CCGCAGCTA_1	FL1	Kappa
-5.62954	-2.00642	AGGATTGAG.AACGTCGAG_1	FL1	Kappa
-2.2771	-6.9189	AGGATTGAG.AGCATTCCA_1	FL1	Kappa
-2.77872	-5.87978	AGGATTGAG.AGCTATATG_1	FL1	Kappa
-5.03987	-4.86428	AGGATTGAG.CGTGTGTGG_1	FL1	Kappa
-3.67366	-6.69186	AGGTACCAA.TGTATGTAG_1	FL1	Kappa
-3.55818	-3.73854	AGGTATTCC.ACGCTAGTG_1	FL1	Kappa
-4.69417	-3.03641	AGGTCACGT.CAGTCTAAC_1	FL1	Kappa
-3.92089	-2.06359	AGGTCACGT.TACAACACC_1	FL1	Kappa
-3.68604	-4.29877	AGGTCAGCA.TATAGTGCG_1	FL1	Kappa
-4.26242	-6.83485	AGGTCCGTC.CGCATCTAC_1	FL1	Kappa
-4.50826	-6.7836	AGGTCCGTC.GTCGTCGAC_1	FL1	Kappa
-3.33727	-7.14201	AGGTCCGTC.TTGAGCTCT_1	FL1	Kappa
-3.11857	-5.27245	AGGTGCGAG.ACCGTACGC_1	FL1	Kappa
-3.21655	-5.282	AGGTGCGAG.AGTGATGCG_1	FL1	Kappa
-1.51044	-5.31902	AGGTGCGAG.TGTTACTGA_1	FL1	Kappa
-0.355213	-5.96249	AGGTGTACA.GAGATTCCT_1	FL1	Kappa
-5.07521	-1.9513	AGTAACGTA.ATTGATCAC_1	FL1	Kappa
-1.55346	-4.49367	AGTAACGTA.GATCGCGAA_1	FL1	Kappa
-5.50675	-2.52578	AGTAACGTA.TGATGACAG_1	FL1	Kappa
-4.12546	-5.74212	AGTAAGCCA.TGTGTAGAG_1	FL1	Kappa
-3.77727	-5.86714	AGTAATCAG.ACAGAGATG_1	FL1	Kappa
-4.7471	-2.9227	AGTAATCAG.GTTGCATGG_1	FL1	Kappa
-2.77266	-5.86082	AGTACGAAT.CGCACTGAA_1	FL1	Kappa
-0.798106	-4.60787	AGTACGAAT.GATCTGAAT_1	FL1	Kappa
-3.07647	-6.63015	AGTACTACA.GCGTGAGCT_1	FL1	Kappa
-4.9978	-4.44695	AGTAGAGGA.ACAGGAACT_1	FL1	Kappa
2.57988	1.16527	AGTCAGTTG.GTATACAGA_1	FL1	Lambda
-2.72862	-4.87195	AGTCCAGTG.GAGGTCCTT_1	FL1	Kappa
-3.16274	-5.98958	AGTCCAGTG.TAGTGCACT_1	FL1	Kappa
-2.43093	-5.22543	AGTCCAGTG.TCCGTATAC_1	FL1	Kappa
-4.49277	-6.33083	AGTCGATCA.ATCACTTCC_1	FL1	Kappa
-3.23321	-5.82975	AGTCGATCA.TACATGCAC_1	FL1	Kappa
-0.330131	-5.6546	AGTCGCCGA.GTGGATAAG_1	FL1	Kappa
-3.30611	-1.87227	AGTCGTCCG.GCCTAACGG_1	FL1	Kappa
-3.09948	-6.73811	AGTCTAAGC.CCTGCTCCA_1	FL1	Kappa
-1.86257	-6.20031	AGTCTAAGC.CTGTGCTCA_1	FL1	Kappa
-2.4727	-6.63086	AGTCTGGAA.CCGAGTACT_1	FL1	Kappa
-3.55188	-4.84682	AGTGAACGG.AAGACGAAG_1	FL1	Kappa
-3.85249	-6.20316	AGTGAACGG.ACACCGCCA_1	FL1	Kappa
-3.81269	-5.56803	AGTGAACGG.AGCATTCCA_1	FL1	Kappa
-1.50124	-5.15853	AGTGAACGG.CGCACTGAA_1	FL1	Kappa
-2.48578	-5.03282	AGTGAACGG.GAGTTAACT_1	FL1	Kappa
-4.77363	-2.74862	AGTGAGAGA.TGGTGCCTG_1	FL1	Kappa
-2.99186	-7.42981	AGTGGAATG.TATGATGTG_1	FL1	Kappa
-4.57964	-6.58575	AGTGTCTCT.CAGATCATT_1	FL1	Kappa
-3.14629	-7.02222	AGTGTGCAC.ATGTCCTCC_1	FL1	Kappa
-3.32862	-5.34266	AGTGTGCAC.GCATGTGGT_1	FL1	Kappa
-1.11569	-5.50311	AGTGTTCTG.TACAAGAGG_1	FL1	Kappa
-3.47628	-6.93391	AGTTACAAG.AAGCACAAC_1	FL1	Kappa
-4.32839	-6.45704	AGTTACAAG.ATGAGGTAT_1	FL1	Lambda
-1.93724	-4.84787	AGTTAGGTC.ACTTCTAAC_1	FL1	Kappa
-4.64205	-6.59128	AGTTAGGTC.GAACCTTCA_1	FL1	Kappa
-1.69345	-5.98274	AGTTATCGC.GAATCACAT_1	FL1	Kappa
-3.89048	-5.73871	AGTTCAACC.GGACTATTC_1	FL1	Kappa
-1.96767	-4.83766	AGTTCGATA.GACTCTCAC_1	FL1	Kappa
-5.34269	-2.32106	AGTTGAGCG.CCGGTTCTA_1	FL1	Kappa
-3.87163	-5.93793	AGTTGCCTT.ACGCACACT_1	FL1	Kappa
-2.74988	-6.09351	AGTTGCCTT.CTGGACTAA_1	FL1	Kappa
-3.24457	-6.556	AGTTGCCTT.GGTAATCTA_1	FL1	Kappa
-1.50757	-5.10493	AGTTGTGTA.GCGACAACC_1	FL1	Kappa
-3.69261	-6.71722	ATAACGACA.ACGCTCTTA_1	FL1	Kappa
-5.74819	-2.25964	ATAACGACA.AGCCTCTAG_1	FL1	Kappa
-2.51757	-5.57419	ATAACGACA.AGCTACTCA_1	FL1	Kappa
-1.86882	-5.91721	ATAACGACA.CTGATGCAC_1	FL1	Kappa
-3.49207	-6.21704	ATAACGACA.TCCAGCAGC_1	FL1	Kappa
-3.98369	-6.47524	ATAACGACA.TGCCAATGG_1	FL1	Kappa
-2.68766	-6.21463	ATAATCGAG.GACCGGTAG_1	FL1	Kappa
-1.93937	-5.01228	ATAATCGAG.TCGAATAGA_1	FL1	Kappa
-2.5178	-4.85517	ATAATGTGG.TAAGTACAC_1	FL1	Kappa
-3.74331	-5.83745	ATACAACCG.TCCTGAGAC_1	FL1	Kappa
-5.00952	-3.25824	ATACCGAAG.GGAGCATCT_1	FL1	Kappa
-5.66346	-2.06872	ATACCGCTT.CACAACGCT_1	FL1	Kappa
-2.89012	-6.57286	ATACGAGGT.AGAGGACGT_1	FL1	Kappa
-3.42172	-5.5872	ATACGAGGT.AGCCTCTAG_1	FL1	Kappa
-4.61414	-5.66218	ATACTTGCT.ATGAGCAGG_1	FL1	Kappa
-3.96685	-6.84168	ATACTTGCT.GAGATTCCT_1	FL1	Kappa
-4.81963	-2.16012	ATACTTGCT.GAGGTCACG_1	FL1	Kappa
-4.24588	-6.20225	ATAGACCGA.CCTAGTTAG_1	FL1	Kappa
-2.77951	-4.3627	ATAGACCGA.GGATAATAC_1	FL1	Kappa
-4.69849	-6.68335	ATAGCACGG.GTAAGGTCC_1	FL1	Kappa
-5.09837	-5.07255	ATAGCCTAA.AAGGTCTGA_1	FL1	Kappa
-4.84355	-2.90456	ATAGCCTAA.ATTCACCTC_1	FL1	Lambda
-3.9058	-5.68706	ATAGCCTAA.GAATCGAGA_1	FL1	Kappa
-4.08481	-6.48701	ATAGCCTAA.GTGAGGACG_1	FL1	Kappa
-3.51976	-3.3017	ATAGCCTAA.TGACCTATG_1	FL1	Lambda
-3.04221	-7.13686	ATAGTCAGT.CCAGCCAAT_1	FL1	Kappa
-3.00969	-6.88852	ATAGTCTCC.CCGTAGTTG_1	FL1	Kappa
-3.42299	-6.02139	ATAGTGGTT.GTAATCAGC_1	FL1	Kappa
-3.65478	-7.44163	ATATAGCGT.GATAGTTCT_1	FL1	Kappa
-3.43377	-6.3571	ATATAGCGT.TGAAGACCA_1	FL1	Kappa
-0.823387	-5.70518	ATATAGCGT.TGCAGATGC_1	FL1	Kappa
-5.56354	-3.12481	ATATCAGCC.GTCAAGATC_1	FL1	Kappa
-2.62166	-5.61123	ATATCAGCC.GTCGTTGCG_1	FL1	Lambda
-3.35357	-7.36502	ATATCCGAT.CTGGTACAT_1	FL1	Kappa
-2.63577	-7.05559	ATATGCAGC.GGAGATGAG_1	FL1	Kappa
-2.07937	-6.25697	ATATGTCCA.TGAGATCAT_1	FL1	Kappa
-4.15862	-5.97174	ATATTCGCA.AATCCGCTG_1	FL1	Kappa
-2.62954	-1.82086	ATATTCGCA.GACGTGGTC_1	FL1	Kappa
-4.40813	-6.35333	ATCAAGAGA.GGTCCTGGT_1	FL1	Kappa
-1.78098	-6.06592	ATCAAGCAT.GCTGTTCGG_1	FL1	Kappa
-4.80942	-6.40523	ATCAAGCAT.TTACAGTGT_1	FL1	Kappa
-5.40915	-2.51138	ATCACCGCA.CATCTCACG_1	FL1	Kappa
-1.95844	-6.19497	ATCACCGCA.GCCACGAGT_1	FL1	Kappa
-3.4782	-6.46443	ATCACTTCC.TCGTGCCAC_1	FL1	Kappa
-4.20211	-5.62566	ATCACTTCC.TGTATCGTG_1	FL1	Kappa
-3.72101	-5.91401	ATCACTTCC.TGTGCTAAC_1	FL1	Kappa
-2.39538	-6.78584	ATCAGGATG.AAGACGAAG_1	FL1	Kappa
-3.66187	-7.31876	ATCAGGATG.AATCGCCAT_1	FL1	Kappa
-2.12348	-5.95528	ATCAGTCGA.GTTGATGCA_1	FL1	Kappa
-1.70323	-6.44013	ATCATAGAC.GGAAGTATG_1	FL1	Kappa
-3.83507	-6.43934	ATCATGTTC.CCATATCTT_1	FL1	Kappa
-4.12389	-6.38379	ATCATGTTC.CTTAGAAGG_1	FL1	Kappa
-0.274546	-5.7046	ATCATTACG.CACACTGCC_1	FL1	Kappa
-4.28605	-5.73038	ATCATTACG.GGAGTTAGC_1	FL1	Kappa
-4.60081	-6.60545	ATCCAATGA.GTAGCATAC_1	FL1	Kappa
-4.16875	-6.92499	ATCCAATGA.TGATACCGT_1	FL1	Kappa
-0.136369	-6.07769	ATCCACAGT.AGTTCAACC_1	FL1	Lambda
-3.65035	-4.60916	ATCCAGCTG.ATAGCCTAA_1	FL1	Lambda
-2.20603	-4.89421	ATCCAGCTG.GCCATTAAG_1	FL1	Kappa
-4.25696	-5.67291	ATCCTCCGA.ATGGATATC_1	FL1	Kappa
-3.60803	-5.53777	ATCCTCCGA.CACCAAGAT_1	FL1	Kappa
-2.87237	-5.781	ATCCTCCGA.GCTCAATGA_1	FL1	Lambda
-1.79446	-4.97073	ATCCTCCGA.TGGTCGCTA_1	FL1	Kappa
-3.09048	-6.54413	ATCCTGCCT.AATGCTGAT_1	FL1	Kappa
-3.41376	-6.78128	ATCCTGCCT.CCTTGACGG_1	FL1	Kappa
-5.33047	-3.2725	ATCCTGCCT.TGCGTCTTA_1	FL1	Kappa
-4.43919	-6.09462	ATCGAATCG.TTGGACTTC_1	FL1	Kappa
-2.71672	-6.98901	ATCGCCTCT.ATTCATGTG_1	FL1	Kappa
-4.94142	-6.25048	ATCGTAGTG.TTCCTTGAC_1	FL1	Kappa
-0.315528	-6.09281	ATCTACATC.TCCTCTAGT_1	FL1	Kappa
-3.68969	-7.17105	ATCTAGGTT.ATACTTGCT_1	FL1	Kappa
-3.01419	-7.14298	ATCTAGGTT.CAGCCGCAA_1	FL1	Kappa
-1.88812	-5.12728	ATCTAGGTT.TACAAGAGG_1	FL1	Kappa
-2.59864	-7.10594	ATCTAGGTT.TCGCTGATT_1	FL1	Kappa
-2.78244	-6.37749	ATCTCGAAC.ACTCGTCTA_1	FL1	Kappa
-5.11313	-4.2189	ATCTCGAAC.GTTAATTCG_1	FL1	Kappa
-4.55003	-6.37802	ATCTCGAAC.TCCTCGTCG_1	FL1	Kappa
-4.8352	-2.80855	ATCTCGTGA.TAGCGAGAA_1	FL1	Kappa
-2.75443	-4.63878	ATGAACTAG.TCTAGTGAC_1	FL1	Kappa
-3.30738	-6.39724	ATGAGATCC.AATATCAGC_1	FL1	Kappa
-3.97786	-6.40541	ATGAGATCC.AGACGGAGG_1	FL1	Kappa
-4.83441	-1.83822	ATGAGCAGG.CTATTCCGT_1	FL1	Kappa
-2.83576	-4.90527	ATGAGGTAT.GATATGGAC_1	FL1	Kappa
-5.71097	-1.94235	ATGAGTGTG.ATATTCGCA_1	FL1	Kappa
-4.90407	-1.76178	ATGAGTGTG.TAATTCGTG_1	FL1	Kappa
-2.10929	-5.6877	ATGATAGCT.GCGAAGCTC_1	FL1	Kappa
-1.27829	-6.64377	ATGCCTTCA.ATATAGCGT_1	FL1	Kappa
-5.94937	-1.96218	ATGCCTTCA.CAAGAACCG_1	FL1	Kappa
-2.53384	-5.46062	ATGCGCCGT.CTCTAAGAG_1	FL1	Kappa
-4.97143	-6.16496	ATGCGCCGT.GGTACGAGC_1	FL1	Kappa
-3.52455	-4.65934	ATGCGGATT.TCTATGACA_1	FL1	Kappa
-2.64598	-7.22214	ATGCGTGGA.GTCAAGATC_1	FL1	Kappa
-2.68249	-4.92714	ATGCGTGGA.TCAATGGAC_1	FL1	Kappa
-3.61733	-5.71949	ATGCTGTCG.ACCAGCGTT_1	FL1	Kappa
-3.99928	-6.6902	ATGCTTCAG.TGCCGAACT_1	FL1	Kappa
-3.756	-3.16386	ATGGAGAGT.ACCGAGACA_1	FL1	Kappa
-4.45273	-5.92423	ATGGAGAGT.AGATCGAGT_1	FL1	Kappa
-1.78449	-5.58644	ATGGAGAGT.CTGAGGTTA_1	FL1	Kappa
-3.13629	-7.15785	ATGGAGAGT.GCACGCATT_1	FL1	Kappa
-3.13613	-6.07353	ATGGAGGAA.CGCAACCTC_1	FL1	Kappa
-5.54323	-1.58554	ATGGAGGAA.GTTCAGAAG_1	FL1	Kappa
-5.32481	-2.32246	ATGGATATC.CGCTTCACG_1	FL1	Kappa
-3.35784	-6.64247	ATGGATATC.CGTCAGCAC_1	FL1	Kappa
-1.00011	-6.31269	ATGGATATC.GTACGAACG_1	FL1	Kappa
-2.56601	-6.88802	ATGGATATC.GTAGACTCT_1	FL1	Kappa
-5.08265	-2.9453	ATGGATATC.TGGTAACCA_1	FL1	Kappa
-2.72659	-7.1639	ATGGTTCGA.CGATACTCT_1	FL1	Kappa
-1.2983	-3.97759	ATGGTTCGA.CTCGACGAT_1	FL1	Kappa
-1.75441	-4.56531	ATGGTTCGA.TCTAGGATG_1	FL1	Kappa
-3.64531	-6.7512	ATGTCCTCC.TATCGGAAC_1	FL1	Kappa
-5.78185	-1.85949	ATGTCCTCC.TTCTCCACA_1	FL1	Kappa
-2.24799	-5.46723	ATGTCCTCC.TTCTGCCGA_1	FL1	Kappa
-0.377469	-5.71306	ATGTCGCCT.TTCTGAATG_1	FL1	Lambda
-4.91099	-2.9494	ATGTGACGA.GATCTTCGC_1	FL1	Kappa
-4.77406	-5.95538	ATGTGAGAC.CCGCAGCTA_1	FL1	Kappa
-5.44219	-2.51445	ATGTGAGAC.GATAACGTC_1	FL1	Kappa
-3.83141	-7.11623	ATGTGAGAC.GGAGCATCT_1	FL1	Kappa
-4.26035	-6.64193	ATTAAGACC.CACCTACGC_1	FL1	Kappa
-3.51916	-6.0911	ATTAAGACC.TGAGAATCC_1	FL1	Kappa
-3.50749	-6.63563	ATTAGCACA.TGCTATGAA_1	FL1	Kappa
-4.35817	-6.47229	ATTAGCACA.TGTGCTAAC_1	FL1	Kappa
-2.55172	-6.69139	ATTATGCAG.TTGCGAACA_1	FL1	Kappa
-3.14052	-5.51723	ATTCACCTC.GTTGCTCAG_1	FL1	Kappa
-5.26892	-2.6797	ATTCATGTG.AGTCGATCA_1	FL1	Kappa
-3.80567	-6.46073	ATTCATGTG.GGAATTCAC_1	FL1	Kappa
-5.25675	-2.90346	ATTCATGTG.TAGTAGTCT_1	FL1	Kappa
-4.19972	-6.43031	ATTCGAAGA.AGCTCGTCT_1	FL1	Kappa
-3.7628	-6.72751	ATTCGAAGA.CGTATTCCT_1	FL1	Kappa
-3.39834	-5.95683	ATTCGAAGA.GTGCTCGGA_1	FL1	Kappa
-5.516	-2.14503	ATTCGCTTA.CCTGCGTTA_1	FL1	Kappa
-4.47453	-6.66553	ATTCGCTTA.CGCCTGCAA_1	FL1	Kappa
-5.82216	-1.96359	ATTCGCTTA.GTATGTATC_1	FL1	Kappa
-4.01171	-6.1732	ATTGATTGG.TATGTATGC_1	FL1	Kappa
-2.92609	-7.27743	ATTGCCGAC.AGTGTCTCT_1	FL1	Kappa
-2.57401	-6.84245	ATTGCCGAC.CGTGTATTC_1	FL1	Kappa
-4.16437	-5.65911	ATTGCGCTA.CCTTGTTGC_1	FL1	Kappa
-4.69447	-1.76593	ATTGGTTCC.ACTATTGTC_1	FL1	Kappa
-3.53843	-7.39377	CAACACCTA.GATGCTCCT_1	FL1	Kappa
-2.13575	-5.1424	CAACACCTA.GTCAGCGTC_1	FL1	Kappa
-3.86193	-5.37775	CAACACCTA.TCGGACAGT_1	FL1	Kappa
-4.81103	-1.78862	CAACCGGTC.ACATTGACA_1	FL1	Kappa
-1.23062	-6.28649	CAACCTGGT.CGCTTATGA_1	FL1	Kappa
-4.28606	-6.82041	CAACGATCG.CTGACGGAT_1	FL1	Kappa
-5.56311	-1.71515	CAACGATCG.GTCAGTTGT_1	FL1	Kappa
-2.95844	-4.64368	CAACGCACA.GTAGTGGAG_1	FL1	Lambda
-2.1129	-6.51603	CAACGCACA.TGCATACAT_1	FL1	Kappa
-4.18735	-6.23784	CAACGTCTT.TCACATACT_1	FL1	Kappa
-3.29584	-4.22969	CAACTCCAG.ACTCTCACA_1	FL1	Kappa
-2.24324	-4.4577	CAACTCCAG.CCATTACAG_1	FL1	Kappa
-3.49714	-5.02686	CAACTCCAG.CTGTGCTCA_1	FL1	Kappa
-2.39705	-6.96933	CAACTCCAG.GCACCATCG_1	FL1	Kappa
-5.17362	-3.1224	CAAGAACCG.ACTCTGCTC_1	FL1	Lambda
-2.7905	-5.66967	CAAGAGAGT.AAGGTGCTG_1	FL1	Kappa
-2.75927	-7.14185	CAAGAGAGT.ATCTCTGCT_1	FL1	Kappa
-2.19697	-4.23827	CAAGAGAGT.TGACCTATG_1	FL1	Kappa
-2.43403	-5.97358	CAAGAGGAG.ACAGCGTAT_1	FL1	Kappa
-4.36388	-6.18032	CAAGCCTCG.TGCATACAT_1	FL1	Kappa
-3.09826	-5.65867	CAAGCTGCA.AACAGCAGT_1	FL1	Kappa
-3.46637	-7.38732	CAAGCTGCA.GTCCTAGTT_1	FL1	Kappa
-3.85798	-4.00916	CAAGCTGCA.TAAGCCATT_1	FL1	Kappa
-2.51021	-7.12713	CAAGCTGCA.TGATAGAGG_1	FL1	Kappa
-3.20396	-6.41571	CAAGTACGA.CGTGGTACC_1	FL1	Kappa
-5.76725	-2.28634	CAAGTACGA.GGTAGACAT_1	FL1	Kappa
-3.73597	-3.4606	CAAGTACGA.TGTCACATA_1	FL1	Kappa
-3.79176	-5.68655	CAAGTCACT.AAGGAAGTC_1	FL1	Kappa
-2.21511	-6.50165	CAAGTCGAA.GTTGCATGG_1	FL1	Kappa
-3.67391	-7.23183	CAATACCAC.ACAATTCGG_1	FL1	Kappa
-4.87534	-6.16603	CAATACCAC.CGTGCCTAT_1	FL1	Kappa
-4.03097	-5.0782	CAATCAAGT.CTAGAGGTA_1	FL1	Kappa
-3.67119	-5.32392	CAATCAAGT.TCGGATGTT_1	FL1	Kappa
-2.85056	-6.70582	CAATCATAC.GCCTGGAAT_1	FL1	Kappa
-3.58065	-7.07015	CAATCATAC.TCGCGTCAT_1	FL1	Kappa
-4.92662	-2.66496	CAATCTCCG.GCATACATG_1	FL1	Kappa
-3.85972	-5.28655	CAATGCATT.CGTCAGCAC_1	FL1	Kappa
-3.11776	-6.1408	CAATGCATT.GTGCGAGTA_1	FL1	Lambda
-3.89017	-6.48104	CAATGTGCT.TCTCATCGG_1	FL1	Kappa
-3.8906	-4.05511	CAATTGTCT.GGACACTGG_1	FL1	Kappa
-1.31205	-5.76052	CACAACCAG.GGATCAATG_1	FL1	Kappa
-3.68703	-6.06394	CACAACGCT.AAGAGAACT_1	FL1	Kappa
-3.72878	-7.04747	CACAACGCT.CCACGTTCT_1	FL1	Kappa
-1.69072	-4.99528	CACAACGCT.TGACCTATG_1	FL1	Kappa
-3.50709	-6.57083	CACAATAAC.GTCGCAGGT_1	FL1	Kappa
-4.1509	-7.0683	CACAATAAC.TAGTAGTCT_1	FL1	Kappa
-4.11747	-7.01634	CACACCACA.AAGTTCTCT_1	FL1	Kappa
-2.23963	-5.87102	CACACCACA.ACGTGCTCG_1	FL1	Lambda
-3.98068	-5.23821	CACACCACA.ACTCCGGTT_1	FL1	Kappa
-5.41093	-2.91197	CACACCACA.GGATGCGAA_1	FL1	Kappa
-1.71334	-4.75128	CACACCTGT.AGCAGACAA_1	FL1	Kappa
-4.28151	-6.77353	CACACTGCC.CAGTTGAGT_1	FL1	Kappa
-4.00041	-6.07497	CACACTGCC.TCGTAATAG_1	FL1	Kappa
-5.74926	-1.9217	CACATTCTG.CCAACAACA_1	FL1	Kappa
-4.3526	-5.73488	CACATTCTG.CTTCCGTGG_1	FL1	Kappa
-5.47696	-2.38665	CACCAAGAT.CCAAGCGAG_1	FL1	Kappa
-3.76492	-6.42567	CACCTCAAC.CTTGCACAA_1	FL1	Kappa
-3.96365	-6.44798	CACCTTCCT.CCGCATCCT_1	FL1	Kappa
-4.35976	-6.88379	CACCTTCCT.GGAAGTATG_1	FL1	Lambda
-2.06702	-1.53656	CACGACTCA.CCGAGCTGA_1	FL1	Kappa
-4.35424	-6.4292	CACGATAGA.TGTAGGTTA_1	FL1	Kappa
-3.61973	-6.50237	CACGCGTAA.CTACGGTAT_1	FL1	Kappa
-5.8176	-1.93054	CACGGATAG.GGATCAATG_1	FL1	Kappa
-4.08059	-5.1125	CACGTAGAC.TAATTCGTG_1	FL1	Kappa
-2.70289	-6.92202	CACGTAGAC.TCAATCTAG_1	FL1	Kappa
-2.60229	-5.45361	CACGTCATA.ACCGATCGA_1	FL1	Kappa
-5.18059	-2.25937	CACTACAGG.ATCTGCGTA_1	FL1	Kappa
-4.17285	-2.0456	CACTAGACT.ACTATTGTC_1	FL1	Kappa
-2.09447	-4.86658	CACTCACTA.AGCCAGGAC_1	FL1	Kappa
-2.53736	-5.33834	CACTCACTA.GGAGTACAG_1	FL1	Kappa
-0.930736	-6.34612	CACTGCTTA.CACAGCGAA_1	FL1	Lambda
-5.12781	-4.21334	CACTGCTTA.GTGGAGGTC_1	FL1	Kappa
-5.06732	-2.13808	CACTGCTTA.TATTACAGC_1	FL1	Kappa
-4.43065	-6.66592	CACTGTATC.GTAGAAGTT_1	FL1	Kappa
-4.54795	-6.17037	CACTTCCTT.ATTCGCTTA_1	FL1	Kappa
-2.79674	-5.55413	CACTTGGAT.ACCTGCAGA_1	FL1	Kappa
-4.04973	-5.8412	CACTTGGAT.CACGACTCA_1	FL1	Kappa
-4.30693	-6.37482	CACTTGGAT.TACCAGCCA_1	FL1	Kappa
-3.91263	-6.63814	CACTTGGAT.TCGTCCGAT_1	FL1	Kappa
-1.98734	-6.0252	CAGAAGTGA.TTAACGGAG_1	FL1	Kappa
-4.44506	-6.14066	CAGAAGTGA.TTCTGAATG_1	FL1	Kappa
-2.37173	-5.79599	CAGAGCACC.CCTTGACGG_1	FL1	Kappa
-1.64317	-5.30368	CAGAGCACC.CTATAGCTC_1	FL1	Kappa
-1.9913	-4.6898	CAGCAGTAC.AGTATGACG_1	FL1	Kappa
-2.04333	-6.55726	CAGCAGTAC.GTTAGAGAC_1	FL1	Kappa
-3.52375	-6.35303	CAGCCGCAA.AGTTGCCTT_1	FL1	Kappa
-2.33716	-7.07097	CAGCCGCAA.GATCGCACT_1	FL1	Kappa
-1.10455	-4.83064	CAGCGACGT.GTGCCATGA_1	FL1	Kappa
-4.17764	-6.92207	CAGCGTAAG.AGTCTAAGC_1	FL1	Kappa
-4.70835	-2.48953	CAGCGTAAG.CGTTGATCC_1	FL1	Kappa
-5.40735	-2.08113	CAGCTAGTT.CGAACAGAG_1	FL1	Kappa
-5.63509	-2.40092	CAGCTCTTC.GCCTTCCAT_1	FL1	Lambda
-3.44778	-4.61538	CAGCTCTTC.TTCCGCCAG_1	FL1	Kappa
-3.33517	-6.91695	CAGCTTCGA.TACCGATTG_1	FL1	Kappa
-3.85815	-6.31146	CAGCTTCGA.TGACTGAGA_1	FL1	Kappa
-3.95288	-6.81441	CAGGTATCG.CTATTAAGG_1	FL1	Kappa
-3.92608	-5.97584	CAGGTTGTC.AGGATTACT_1	FL1	Kappa
-4.10412	-5.91404	CAGTAATGT.CTTAATCGT_1	FL1	Kappa
-3.83122	-6.87339	CAGTACATC.ACCGTCCTA_1	FL1	Kappa
-4.03629	-4.30967	CAGTCCTAA.GTTAATTCG_1	FL1	Kappa
-3.04134	-6.78074	CAGTGAGGA.AGCATTGTT_1	FL1	Kappa
-2.06431	-6.34074	CAGTGAGGA.AGCCTCGCA_1	FL1	Kappa
-1.96421	-5.94468	CAGTGAGGA.CTAGTATAG_1	FL1	Kappa
-2.37195	-5.287	CAGTGCCAT.GACGTTCAG_1	FL1	Kappa
-5.60531	-2.77269	CAGTGCCAT.GATCTAGAG_1	FL1	Kappa
-3.51605	-7.1989	CAGTGCCAT.GTCACTATG_1	FL1	Kappa
-3.79181	-5.76639	CAGTGCCAT.TGAGCTAGA_1	FL1	Kappa
-4.11427	-5.72484	CAGTTGAGT.GTCTTCATA_1	FL1	Kappa
-2.78452	-5.44312	CATAATTGG.CCGTACGGA_1	FL1	Kappa
-4.69432	-4.94541	CATAATTGG.CTGAGATAG_1	FL1	Kappa
-5.25376	-2.25399	CATACAACC.TCGCTGTAA_1	FL1	Kappa
-3.54024	-4.79849	CATACGCAG.GCGACCTGT_1	FL1	Kappa
-4.51532	-6.86245	CATACGCAG.TAGACCGCA_1	FL1	Kappa
-3.60303	-5.57928	CATAGGTGT.ATGCGCTAC_1	FL1	Kappa
-1.60882	-5.07858	CATAGGTGT.TGCTGCGTC_1	FL1	Lambda
-5.1328	-2.2208	CATAGTATG.CTTAACAGC_1	FL1	Kappa
-2.98445	-5.51244	CATATGTCG.ATCTGCGTA_1	FL1	Kappa
-3.34467	-6.61764	CATATGTCG.CCGATCTCT_1	FL1	Kappa
-4.30023	-5.42868	CATCAATAG.GTCGCAGGT_1	FL1	Kappa
-3.12061	-7.43372	CATCCACCG.CCTGCAGAT_1	FL1	Kappa
-5.79966	-1.99145	CATCCACCG.GAGGTCACG_1	FL1	Kappa
-1.30799	-5.83129	CATCCAGGA.CTGTAGAAG_1	FL1	Kappa
-3.61456	-6.14205	CATCCTCTC.ATTATGCAG_1	FL1	Kappa
-4.38151	-5.96563	CATCCTCTC.CTCTTCAGC_1	FL1	Kappa
-5.69184	-2.97337	CATCCTCTC.GACTTGATT_1	FL1	Kappa
-1.66837	-7.15804	CATCGCTGG.AACGAGAAT_1	FL1	Lambda
-1.44015	-4.85171	CATCGCTGG.CAAGCTGCA_1	FL1	Kappa
-3.82798	-5.38806	CATCGCTGG.TACAACACC_1	FL1	Kappa
-0.317522	-5.89666	CATCTCACG.CTATCCATC_1	FL1	Lambda
-3.40051	-6.23474	CATCTCGAT.TTCCATACC_1	FL1	Kappa
-4.3933	-6.5673	CATGCCAGT.ACCACTAGG_1	FL1	Kappa
-2.76751	-5.48494	CATGCCAGT.GGTTGCTAT_1	FL1	Kappa
-4.65066	-6.68482	CATGGACTC.GCGTCGTCT_1	FL1	Kappa
-3.84219	-7.02194	CATGGTCGA.CATTGACAA_1	FL1	Kappa
-4.18678	-5.48384	CATGGTTAC.ACGATGGAA_1	FL1	Kappa
-4.75758	-3.56477	CATGGTTAC.GGTTCAGAC_1	FL1	Lambda
-5.44219	-1.7088	CATGGTTAC.TATCTGTCA_1	FL1	Lambda
-3.00774	-1.93115	CATGTCCTG.AACGCATTG_1	FL1	Kappa
-2.04656	-5.79981	CATGTGAAC.ATAGCACGG_1	FL1	Kappa
-3.73137	-6.63496	CATGTGAAC.CTTAATCGT_1	FL1	Kappa
-4.56336	-6.59076	CATTATGTC.TACAGGACT_1	FL1	Kappa
-1.93217	-5.78235	CATTCCGAG.CCAATATAC_1	FL1	Kappa
-2.62103	-5.76555	CATTCCGAG.GGTCTTGCA_1	FL1	Kappa
-3.76585	-4.27002	CATTCGAAT.GCTGATGTC_1	FL1	Kappa
-1.91533	-5.48569	CATTCGAAT.GTCACAGAG_1	FL1	Kappa
-5.20319	-3.46979	CATTGACAA.ACGGTGCCT_1	FL1	Kappa
-3.29854	-5.53067	CATTGACAA.CACCTACGC_1	FL1	Lambda
-3.44355	-6.34055	CATTGACAA.CGTATCGAA_1	FL1	Kappa
-5.37686	-2.22544	CATTGACAA.GAAGAGCAC_1	FL1	Kappa
-3.55474	-3.60935	CATTGACAA.GAGACGATC_1	FL1	Kappa
-5.63439	-2.32511	CATTGACAA.GCGGACGAA_1	FL1	Kappa
-5.91282	-2.19783	CATTGACAA.GTCATTCTA_1	FL1	Kappa
-5.18579	-4.29364	CATTGTTCA.GTGGAGGTC_1	FL1	Kappa
-1.65661	-4.74459	CCAACAACA.CGGTGTTAC_1	FL1	Kappa
-2.7349	-5.18888	CCAACGGAA.ATCAAGAGA_1	FL1	Kappa
-0.931346	-6.04196	CCAAGTCGA.ACCTAGTTA_1	FL1	Lambda
-4.06611	-3.97601	CCAATATAC.CAGTCCTAA_1	FL1	Kappa
-2.41304	-6.99986	CCAATATAC.GTACAATGC_1	FL1	Kappa
-5.8099	-2.17943	CCAATATAC.TAAGTACAC_1	FL1	Kappa
-4.09858	-5.25862	CCAATATAC.TACTTCCAG_1	FL1	Lambda
-3.08198	-5.81772	CCAATATAC.TGCAGTTCA_1	FL1	Kappa
-2.04073	-6.31682	CCAATGCCT.ACTCCTGAG_1	FL1	Kappa
-3.28251	-6.39186	CCAATGCCT.GAACTGCAA_1	FL1	Kappa
-3.21502	-4.46253	CCACAAGGT.CAGCAGTAC_1	FL1	Kappa
-2.53693	-6.97878	CCACATTAG.CAACGATCG_1	FL1	Kappa
-3.18104	-5.9805	CCACATTAG.TAGTGCACT_1	FL1	Kappa
-3.42433	-6.47307	CCACGAAGG.AGCGGTCTA_1	FL1	Kappa
-4.6988	-6.3709	CCACGAAGG.GTGGAGGTC_1	FL1	Kappa
-3.07396	-4.30712	CCACGCCAT.CTGCTTAGG_1	FL1	Lambda
-2.52566	-5.6672	CCACGCCAT.TGAGAATCC_1	FL1	Kappa
-4.96679	-2.17093	CCACGGATC.CCGTAGTTG_1	FL1	Kappa
-4.30873	-5.24862	CCACGGATC.CGAACAATC_1	FL1	Kappa
-2.23147	-4.67097	CCACGTTCT.GACTGCGCA_1	FL1	Kappa
-4.70579	-6.71506	CCACTACCA.CCTAGTTAG_1	FL1	Kappa
-4.14799	-5.59368	CCACTACCA.CTCATGCCA_1	FL1	Kappa
-3.20791	-5.47259	CCACTGAAG.TATAGTGCG_1	FL1	Kappa
-3.36146	-6.29375	CCACTTCGC.CGGTCGACA_1	FL1	Kappa
-5.07868	-1.75957	CCAGATCAC.ATGCGTGGA_1	FL1	Kappa
-3.46861	-6.61764	CCAGATCAC.CCACGGATC_1	FL1	Kappa
-5.723	-2.59806	CCAGATCAC.TGGAATCGT_1	FL1	Kappa
-4.97775	-2.72825	CCAGCCAAT.AACGCCTAC_1	FL1	Lambda
-0.912625	-4.41792	CCAGCCAAT.TATAATCGC_1	FL1	Kappa
-3.23548	-4.50601	CCAGGAGTT.CGTGGTACC_1	FL1	Kappa
-5.01893	-4.31705	CCAGGAGTT.TGCTCAGCG_1	FL1	Kappa
-3.13849	-6.27803	CCAGTACTC.ATATAGCGT_1	FL1	Kappa
-3.32638	-5.01587	CCAGTACTC.CGAATGAGT_1	FL1	Kappa
-2.45275	-5.45804	CCAGTACTC.GCGCATTAC_1	FL1	Kappa
-1.43776	-6.49458	CCATAATCG.AACGATGAC_1	FL1	Kappa
-3.80393	-6.0679	CCATAATCG.GCTAGTGGA_1	FL1	Kappa
-3.00989	-6.70309	CCATACGAT.CTAACCGGT_1	FL1	Kappa
-5.68732	-1.94001	CCATATCTT.ATGCTGTCG_1	FL1	Kappa
-2.51568	-6.27059	CCATATGCC.GTGTTGGAA_1	FL1	Kappa
-1.99817	-5.35427	CCATCTAGG.AGCTCGTCT_1	FL1	Kappa
-3.94797	-7.11908	CCATCTAGG.ATGAGATCC_1	FL1	Kappa
-5.01707	-5.99814	CCATCTAGG.GAGGTCCTT_1	FL1	Kappa
-2.94776	-6.77172	CCATCTAGG.TGCCACCGA_1	FL1	Kappa
-4.11521	-5.34206	CCATGATGT.ATAGACCGA_1	FL1	Kappa
-3.11578	-5.42781	CCATGATGT.CTCTAAGAG_1	FL1	Kappa
-0.852529	-6.43376	CCATGCGTC.AGCCGTTCT_1	FL1	Kappa
-2.17456	-7.25018	CCATGCGTC.TTCCAGATT_1	FL1	Kappa
-3.86538	-6.50929	CCATGCGTC.TTCTGAATG_1	FL1	Kappa
-4.89721	-3.48807	CCATTACAG.ACGCGTGAC_1	FL1	Kappa
-2.31443	-5.74992	CCATTACAG.GTCTTATGC_1	FL1	Kappa
-5.67493	-2.26871	CCATTCTGC.AGACGCCTG_1	FL1	Kappa
-4.34215	-6.90465	CCGAAGCGT.ATAGCTTGC_1	FL1	Kappa
-4.78696	-2.34828	CCGAATATG.CTTATTGAG_1	FL1	Kappa
-3.39179	-7.12703	CCGAATATG.TATACCACT_1	FL1	Kappa
-4.37554	-5.09679	CCGAATATG.TGTTAAGCC_1	FL1	Kappa
-3.84749	-4.69971	CCGACTGTT.ATCCAATGA_1	FL1	Kappa
-4.60638	-6.71753	CCGACTTGG.AGTATGACG_1	FL1	Kappa
-2.14936	-5.55798	CCGAGCTGA.CGACCATCA_1	FL1	Kappa
-3.61224	-6.94867	CCGAGTACT.TCCTTCAAC_1	FL1	Kappa
-2.33273	-4.77427	CCGATACCG.TATCAGTGC_1	FL1	Kappa
-2.19256	-6.77413	CCGATCAGC.CAGATCGAC_1	FL1	Kappa
-3.55205	-6.5996	CCGATCAGC.TAGATCTGT_1	FL1	Kappa
-5.56615	-2.00234	CCGATCTCT.GACCAACAG_1	FL1	Kappa
-2.86023	-5.62031	CCGATGTTC.TTGCCGTAG_1	FL1	Lambda
-3.25457	-7.39549	CCGCAACAC.CCAACAACA_1	FL1	Kappa
-2.92729	-4.79717	CCGCAATGG.CTGGACTAA_1	FL1	Kappa
0.113558	-5.93834	CCGCAATGG.TAGTCGCAT_1	FL1	Kappa
-3.35355	-7.26807	CCGCACTCA.AACGAGAAT_1	FL1	Kappa
-5.51421	-3.04463	CCGCACTCA.AGCCTCTAG_1	FL1	Kappa
-3.04311	-6.88109	CCGCACTCA.CCTGTATCT_1	FL1	Kappa
-3.67553	-7.41765	CCGCACTCA.CGACAGACC_1	FL1	Kappa
-3.57388	-7.3893	CCGCACTCA.TCATCTGTC_1	FL1	Kappa
-4.07608	-7.22525	CCGCAGAAT.AACTCCATG_1	FL1	Kappa
-4.41922	-5.94361	CCGCAGAAT.GATCTACTT_1	FL1	Kappa
-4.9639	-2.99207	CCGCAGCTA.TCTTAAGTG_1	FL1	Kappa
-3.82611	-6.26355	CCGCAGCTA.TGCCGAACT_1	FL1	Lambda
-5.87404	-1.97747	CCGCATCCT.AAGCTGGTC_1	FL1	Kappa
-3.76871	-4.92651	CCGCATCCT.TCATCATCT_1	FL1	Lambda
-2.32724	-6.43481	CCGCTATCC.GTGCTGACT_1	FL1	Kappa
-4.16838	-6.4009	CCGCTCATG.AGTCGCGAC_1	FL1	Kappa
-4.58671	-6.68897	CCGCTCATG.CAGATCGAC_1	FL1	Kappa
-4.65151	-6.72707	CCGCTCATG.CTCAGTGAT_1	FL1	Kappa
-4.32822	-6.23687	CCGCTCATG.TTCATCCAA_1	FL1	Kappa
-3.5532	-7.36319	CCGGATTGC.AGCACCGTG_1	FL1	Kappa
-3.63707	-5.69655	CCGGATTGC.TAACTCCGA_1	FL1	Kappa
-2.4293	-7.15485	CCGGATTGC.TCCACGTGC_1	FL1	Kappa
-4.79095	-2.37038	CCGGTGGTT.CCAGTTACG_1	FL1	Lambda
-1.33415	-6.46383	CCGGTGGTT.GTTAGTCAA_1	FL1	Kappa
-5.33364	-2.95238	CCGGTTCTA.AAGGATACG_1	FL1	Kappa
-3.99253	-6.75572	CCGGTTCTA.ATCTCGAAC_1	FL1	Kappa
-4.48201	-2.42065	CCGGTTCTA.GATTGGAAG_1	FL1	Kappa
-4.24379	-5.95685	CCGGTTCTA.GCCGTGAAC_1	FL1	Kappa
-2.19604	-6.61714	CCGGTTGAG.ACTCGTAGG_1	FL1	Kappa
-3.49318	-7.09472	CCGTACGGA.GTGACTCTC_1	FL1	Kappa
-1.82684	-6.3185	CCGTCCACT.AGGTATTCC_1	FL1	Kappa
-3.11598	-6.67851	CCGTCCACT.CTTAGAAGG_1	FL1	Kappa
-2.69477	-6.41658	CCGTCCACT.GGATCAGGT_1	FL1	Kappa
-4.00627	-4.41478	CCGTTCCAA.ATCGTAGTG_1	FL1	Kappa
-1.75986	-4.67301	CCTACTAGA.TCACAGGTA_1	FL1	Kappa
-5.38663	-2.82674	CCTACTAGA.TGAGGTCTC_1	FL1	Kappa
-3.56165	-6.6051	CCTAGAGTA.TCGTCCGAT_1	FL1	Kappa
-3.27496	-6.8422	CCTAGCAAT.ATTGATCAC_1	FL1	Kappa
-5.64989	-2.80073	CCTAGCAAT.TAACGGATA_1	FL1	Kappa
-4.33366	-5.35008	CCTAGTCTC.CCGCAACAC_1	FL1	Kappa
-3.45748	-5.78455	CCTAGTCTC.TTCAGTGCC_1	FL1	Kappa
-1.78147	-5.10082	CCTATTGGT.TGGAACTAA_1	FL1	Kappa
-3.94537	-5.40663	CCTCATAAC.CCGGTTCTA_1	FL1	Kappa
-3.67356	-5.70513	CCTCATAAC.CTGTACGAC_1	FL1	Kappa
-4.01509	-6.55042	CCTCCAATC.AATACCTTG_1	FL1	Kappa
-2.76678	-5.30324	CCTCCTTGT.AGTGTGCAC_1	FL1	Kappa
-3.36313	-7.09399	CCTCCTTGT.GCCTTCCAT_1	FL1	Kappa
-3.71508	-6.86688	CCTCGACCT.AACAGCAGT_1	FL1	Kappa
-5.74092	-1.94634	CCTCGACCT.CACACCACA_1	FL1	Kappa
-5.68607	-2.54052	CCTCGAGAG.AATTCGGAA_1	FL1	Kappa
-3.33774	-6.19712	CCTCGAGAG.TACCTCCTC_1	FL1	Kappa
-3.58684	-4.80052	CCTCTCTAG.CCGTAGTTG_1	FL1	Kappa
-2.71871	-1.63499	CCTCTCTAG.GTCGAGTAC_1	FL1	Kappa
-2.80915	-5.59474	CCTGACCTC.AGGATCTCA_1	FL1	Kappa
-3.63561	-4.7303	CCTGCGTTA.CTTAAGTTG_1	FL1	Kappa
-5.09336	-2.49929	CCTGCTCCA.TTAGTCGGA_1	FL1	Lambda
-2.05522	-5.04401	CCTGTATCT.ATTCTCTGG_1	FL1	Kappa
-2.69498	-6.01839	CCTGTATCT.TGAGTTAAG_1	FL1	Kappa
-2.13628	-5.65275	CCTGTCGAC.GCCGAACCA_1	FL1	Kappa
-5.53732	-2.72532	CCTGTCGAC.GGTGATAGG_1	FL1	Kappa
-1.66174	-5.64305	CCTGTCGAC.TGTAGCAAG_1	FL1	Kappa
-4.19661	-6.50242	CCTGTTAGC.ATAGCTTGC_1	FL1	Kappa
-1.81599	-4.78934	CCTGTTAGC.GATGTAAGG_1	FL1	Kappa
-1.82692	-6.38255	CCTTAACAT.CCTCATAAC_1	FL1	Kappa
-3.06578	-6.66251	CCTTAACAT.GTAGGACGC_1	FL1	Kappa
-4.75987	-6.44331	CCTTAATTC.CTCTGTCAA_1	FL1	Kappa
-4.66385	-6.48919	CCTTCCTCA.CTCTGCGGT_1	FL1	Kappa
-3.09664	-5.36383	CCTTCCTCA.GGTTCGCAA_1	FL1	Kappa
-2.47226	-5.49817	CCTTCGAGC.ACTCTAGGA_1	FL1	Kappa
-2.02191	-4.34379	CCTTCGAGC.CAAGAGGAG_1	FL1	Kappa
-3.08988	-7.35692	CCTTCGAGC.GTAACTCAT_1	FL1	Kappa
-1.82604	-4.44181	CCTTGACGG.CCTTATCCG_1	FL1	Lambda
-3.31155	-6.57335	CCTTGCTTG.GCGTAACAA_1	FL1	Kappa
-4.55898	-3.17012	CCTTGTTGC.TAGCTAAGA_1	FL1	Kappa
-5.17946	-1.51958	CGAACAGAG.GAGACTCGA_1	FL1	Kappa
-3.91948	-6.87771	CGAAGAGGT.ACCATGTCT_1	FL1	Kappa
-1.32262	-5.37819	CGAAGAGGT.ACCTCCTAG_1	FL1	Kappa
-3.67003	-4.66684	CGAATGAGT.CTCATTAGT_1	FL1	Lambda
-2.52987	-6.43443	CGAATGAGT.GATGCAGAA_1	FL1	Kappa
-3.12009	-5.11367	CGACAGACC.CCAGTACTC_1	FL1	Kappa
-4.49784	-5.28854	CGACAGGAA.ACGACGATT_1	FL1	Kappa
-3.3241	-6.30654	CGACAGGAA.CACAGCGAA_1	FL1	Kappa
-5.22945	-2.3606	CGACCACTT.CTGCGATTC_1	FL1	Kappa
-2.37885	-5.51733	CGACCACTT.TGATTATCG_1	FL1	Kappa
-2.42071	-5.70366	CGACCTAGC.AATTGGATC_1	FL1	Kappa
-5.58073	-2.61918	CGACCTAGC.TTCGTGATG_1	FL1	Kappa
-4.49619	-3.13642	CGACCTGTA.AAGTAGGAC_1	FL1	Kappa
-5.44778	-2.23596	CGACCTGTA.CCTAGAGTA_1	FL1	Kappa
-4.40172	-2.25492	CGACCTGTA.GTGTACCGT_1	FL1	Kappa
-5.76497	-2.37009	CGACGTGAT.ACTCGTCTA_1	FL1	Kappa
-3.65117	-7.05767	CGACGTGAT.TATCAGTGC_1	FL1	Kappa
-5.8352	-2.47604	CGAGCCGTT.ACTATCCTG_1	FL1	Kappa
-5.18608	-2.27867	CGAGCCGTT.CTGTTACCA_1	FL1	Lambda
-4.49599	-6.35365	CGAGCCGTT.GCTGGTAAC_1	FL1	Kappa
-3.53227	-5.93391	CGAGTAGCA.TCCTTCAAC_1	FL1	Kappa
-1.96528	-4.76968	CGAGTAGCA.TTGACCTGA_1	FL1	Kappa
-1.58306	-5.73242	CGATACTCT.GCCAATGAA_1	FL1	Kappa
-2.21334	-4.54253	CGATACTCT.GCGACCTGT_1	FL1	Kappa
-4.66471	-6.27621	CGATAGGTG.TCAATCTAG_1	FL1	Kappa
-3.20506	-6.57813	CGATCCAGA.CCGCACTCA_1	FL1	Kappa
-3.80384	-6.8499	CGATTGAAC.CCTATTCAA_1	FL1	Kappa
-3.62553	-3.48177	CGCAATCGA.ATAGTCAGT_1	FL1	Kappa
-2.17493	-4.19499	CGCAATCGA.CCTAGCAAT_1	FL1	Lambda
-3.12696	-4.1702	CGCACTCTT.GCACAACTC_1	FL1	Kappa
-5.08676	-3.19282	CGCACTGAA.AGAGCGGAG_1	FL1	Kappa
-5.48076	-2.9719	CGCACTGAA.AGCTTCGAT_1	FL1	Kappa
-5.11366	-4.29978	CGCAGTGTC.CCTGTTAGC_1	FL1	Kappa
-3.67753	-5.7324	CGCCATTAC.GTCTCCAGG_1	FL1	Kappa
-3.5243	-3.3893	CGCCTGCAA.ACTACCATC_1	FL1	Lambda
-3.55378	-5.88933	CGCCTGCAA.GTATTACTG_1	FL1	Kappa
-3.63696	-6.11762	CGCGAGTGT.CACCTTCCT_1	FL1	Kappa
-1.51352	-5.16606	CGCGAGTGT.TATGATGTG_1	FL1	Kappa
-3.71725	-6.96578	CGCGATGTA.GATCTGAAT_1	FL1	Kappa
-4.33786	-6.15611	CGCGATGTA.TCACACTGC_1	FL1	Kappa
-3.47246	-3.2218	CGCGATGTA.TGTTGTCGA_1	FL1	Lambda
-1.04616	-4.50158	CGCGCACAT.GCGATATGA_1	FL1	Kappa
-4.80695	-2.55925	CGCTGTAGT.CAAGTACGA_1	FL1	Kappa
-2.69084	-6.10855	CGCTGTAGT.CGCACTGAA_1	FL1	Kappa
-1.19175	7.08448	CGCTGTAGT.GACGCTTGC_1	FL1
-4.23004	-5.63847	CGCTGTAGT.GATCTTCGC_1	FL1	Kappa
-4.63558	-6.45247	CGCTTATGA.CACTTCCTT_1	FL1	Kappa
-4.15814	-6.9307	CGCTTATGA.CATGGTTAC_1	FL1	Kappa
-3.29638	-6.29375	CGCTTATGA.GGAAGAAGC_1	FL1	Kappa
-4.11491	-5.61271	CGCTTCACG.CCATTCTGC_1	FL1	Kappa
-2.29159	-4.92071	CGCTTCACG.GAGACTCGA_1	FL1	Kappa
-3.26975	-7.35367	CGCTTCACG.TCAAGGAGT_1	FL1	Kappa
-5.54313	-2.78191	CGCTTGTAG.AAGGAAGTC_1	FL1	Kappa
-5.5555	-1.66779	CGCTTGTAG.ACAAGAATG_1	FL1	Kappa
-5.30358	-2.6012	CGCTTGTAG.CCAGGAGTT_1	FL1	Kappa
-3.38811	-6.32651	CGGAAGACG.ACAACCGGA_1	FL1	Kappa
-4.17773	-2.02306	CGGAAGACG.ACCACGCTA_1	FL1	Kappa
-3.94095	-5.70162	CGGACAAGT.AAGCCAAGT_1	FL1	Kappa
-3.02335	-4.32054	CGGACAAGT.CTTAGAAGG_1	FL1	Kappa
-2.43199	-4.77043	CGGACAAGT.TGAGAGGAC_1	FL1	Kappa
-3.29932	-5.69316	CGGACAAGT.TTGCGAACA_1	FL1	Kappa
-4.52009	-5.93179	CGGAGACTT.AACCGCTGA_1	FL1	Kappa
-3.61414	-5.98136	CGGATTCTC.ACAACGAGC_1	FL1	Kappa
-5.62905	-1.70788	CGGTAGCTT.TTATTCGAC_1	FL1	Kappa
-3.89889	-6.16549	CGGTGTTAC.CTCGACGAT_1	FL1	Kappa
-4.16079	-6.68627	CGGTTCGTA.CACACCACA_1	FL1	Kappa
-2.62366	-5.61799	CGGTTCTAT.GAGCATACA_1	FL1	Kappa
-3.90649	-5.81096	CGGTTCTAT.GCTGATGTC_1	FL1	Kappa
-4.92764	-3.01215	CGGTTGCGA.GGTTCTATC_1	FL1	Kappa
-5.8881	-1.9935	CGTAATGAC.AGTCAGTTG_1	FL1	Kappa
-5.79366	-2.55212	CGTACACAC.ACGAATCGC_1	FL1	Kappa
-5.6773	-2.28785	CGTACACAC.CGTCTGTCC_1	FL1	Kappa
-3.7074	-6.51874	CGTACACAC.TATAGTGCG_1	FL1	Kappa
-2.15415	-5.24024	CGTATAGCG.CATAAGATC_1	FL1	Kappa
-3.05122	-5.51923	CGTATAGCG.CCGAATATG_1	FL1	Kappa
-2.84498	-5.68303	CGTATAGCG.TAACGGATA_1	FL1	Kappa
-3.99232	-4.20739	CGTCAGCAC.CGCGTACTA_1	FL1	Kappa
-5.23338	-4.12481	CGTCATGGA.ATTGACACG_1	FL1	Kappa
-5.64575	-1.86936	CGTCGTCAA.CTCCTGACG_1	FL1	Kappa
-3.61417	-3.82844	CGTCTGCTG.TGACGGTTG_1	FL1	Kappa
-2.26143	-4.00602	CGTCTGTCC.GTCACTATG_1	FL1	Kappa
-2.11589	-6.6644	CGTGACCAG.CACTGTATC_1	FL1	Kappa
-5.5287	-1.66365	CGTGACCAG.TAGCTAAGA_1	FL1	Kappa
-3.85786	-4.7807	CGTGAGACT.GGTAAGGAT_1	FL1	Kappa
-5.17153	-2.7654	CGTGAGACT.TAGCGAGAA_1	FL1	Kappa
-4.66624	-2.37224	CGTGCAAGG.AGCAACATT_1	FL1	Kappa
-1.38771	-4.83171	CGTGCAAGG.CTATGGATG_1	FL1	Kappa
-2.02927	-5.09688	CGTGCCTAT.GGTAAGTGA_1	FL1	Kappa
-3.88403	-4.61421	CGTGCTTGA.ATCTAGGTT_1	FL1	Lambda
-5.68209	-2.71716	CGTGGTACC.AGCACCAGC_1	FL1	Kappa
-5.76147	-2.3382	CGTGGTACC.TCCGGAGCT_1	FL1	Kappa
-5.73621	-1.96452	CGTGTATTC.CGGAACGAG_1	FL1	Kappa
-2.50098	-7.1561	CGTGTCCGA.ACCACGGAT_1	FL1	Kappa
-3.97797	-6.79051	CGTGTGTGG.GAGACGATC_1	FL1	Kappa
-3.22238	-5.89787	CGTGTGTGG.GGTAGCATC_1	FL1	Kappa
-4.08183	-6.66434	CGTGTGTGG.TTGCGAACA_1	FL1	Kappa
-3.62431	-7.06389	CGTTAATGG.ACAGCGGTC_1	FL1	Kappa
-3.11207	-5.89984	CGTTAATGG.CGCACTGAA_1	FL1	Kappa
-2.07864	-5.42877	CGTTAATGG.CTCTAGTAA_1	FL1	Kappa
-3.47752	-3.38336	CGTTACACC.CGCGAGTGT_1	FL1	Kappa
-2.33877	-5.94684	CGTTACACC.GCCTTATCT_1	FL1	Kappa
-1.807	-0.917789	CGTTACACC.GCGGTAGTC_1	FL1	Kappa
-3.13951	-5.79206	CGTTCGTAC.AGTGTCTCT_1	FL1	Kappa
-1.91004	-5.73224	CGTTCGTAC.CCACTTCGC_1	FL1	Kappa
-3.91456	-6.44489	CGTTGATCC.TAGCACACG_1	FL1	Kappa
-4.83406	-2.83316	CTAACCGGT.AAGCAGCAT_1	FL1	Kappa
-2.19505	-5.63149	CTAACCGGT.GAGAATCAG_1	FL1	Kappa
-2.4223	-7.11013	CTAATACGC.TGATGACAG_1	FL1	Kappa
-2.42488	-1.629	CTACCTGCG.GATACTGTG_1	FL1	Kappa
-3.67364	-5.08217	CTACCTGCG.GCATGTGGT_1	FL1	Kappa
-3.99257	-4.2512	CTACGAGAA.AGCAGACAA_1	FL1	Kappa
-0.306792	-6.15557	CTACGAGAA.CACAACGCT_1	FL1	Lambda
-1.92061	-6.17283	CTACGGTAT.AACTTCTGC_1	FL1	Kappa
-5.39443	-2.7074	CTACGGTAT.CTTGGATCA_1	FL1	Kappa
-3.21469	-4.18534	CTACGGTAT.GACTTGATT_1	FL1	Kappa
-5.58279	-1.64401	CTACGGTAT.TGTCACATA_1	FL1	Kappa
-1.76087	-4.90608	CTACGTTGG.ACATGACTA_1	FL1	Kappa
-0.930633	-5.05928	CTACGTTGG.ATATGTCCA_1	FL1	Kappa
-4.83753	-2.35269	CTACGTTGG.CTGTACGAC_1	FL1	Kappa
-2.409	-2.48881	CTACGTTGG.TAGAGCGTC_1	FL1	Kappa
-3.29422	-4.51427	CTACTGTCA.AATACCTTG_1	FL1	Kappa
-3.22997	-6.59225	CTACTGTCA.CCAGGAGTT_1	FL1	Kappa
-4.91995	-3.09584	CTACTGTCA.CCGACGTCA_1	FL1	Kappa
-4.61029	-2.15547	CTACTGTCA.CTTCCGGTA_1	FL1	Kappa
-4.69515	-2.31066	CTAGACATG.ACACGTTGC_1	FL1	Lambda
-5.50632	-2.43135	CTAGACATG.TCAGGACTG_1	FL1	Kappa
-3.41622	-3.17578	CTAGAGGTA.TGTAGCAAG_1	FL1	Kappa
-2.73279	-4.68869	CTAGAGTCG.AAGACGAAG_1	FL1	Kappa
-4.79059	-3.29532	CTAGAGTCG.TGCCAATGG_1	FL1	Kappa
-3.12454	-4.81507	CTAGGTACT.GCCTGGAAT_1	FL1	Kappa
-4.71962	-1.88704	CTAGGTACT.GTCATTCTA_1	FL1	Lambda
-2.84076	-6.9509	CTAGGTACT.TAGTAGTCT_1	FL1	Kappa
-3.08213	-6.46372	CTAGTCGTC.TCAGCTCAG_1	FL1	Kappa
-3.93135	-5.833	CTAGTCGTC.TTACAGTGT_1	FL1	Kappa
-5.69948	-1.97827	CTATACTAG.GCGAAGACA_1	FL1	Kappa
-5.4081	-1.72413	CTATACTAG.TCTAGGATG_1	FL1	Kappa
-3.83063	-5.04447	CTATCCATC.GTAACAGTC_1	FL1	Kappa
-3.77119	-6.89103	CTATCTTGA.TGCCACCGA_1	FL1	Kappa
-3.47393	-3.2476	CTATGGATG.AAGACGAAG_1	FL1	Lambda
-4.01549	-6.652	CTATGGATG.TCGCTTAAC_1	FL1	Kappa
-2.94205	-6.1957	CTATTAAGG.AGCATATGG_1	FL1	Kappa
-3.18115	-5.88722	CTATTAAGG.TGATCTCGG_1	FL1	Kappa
-3.749	-4.27553	CTATTCCGT.GCCTTCCAT_1	FL1	Kappa
-3.52797	-5.75076	CTCAGCTGG.GGATAGTCA_1	FL1	Kappa
-3.26558	-6.13595	CTCAGGTAC.TCGCGTCAT_1	FL1	Kappa
-5.01174	-4.5103	CTCAGTGAT.TTAGTCGGA_1	FL1	Kappa
-1.61542	-4.94113	CTCATGCCA.TTGATCGTA_1	FL1	Kappa
-2.18353	-5.30825	CTCATTAGT.CCGCAACAC_1	FL1	Kappa
-5.78185	-2.04103	CTCATTAGT.GTAGCATAC_1	FL1	Kappa
-5.29776	-2.96833	CTCCGCATT.ACTAAGTTC_1	FL1	Kappa
-2.17294	-4.78136	CTCCGCATT.AGACCACGC_1	FL1	Kappa
-4.06888	-5.03781	CTCCTATCT.CATCCACCG_1	FL1	Kappa
-2.50406	-4.91676	CTCCTATCT.GAATTGTTG_1	FL1	Kappa
-2.94005	-5.53648	CTCCTATCT.GTCCACAAC_1	FL1	Kappa
-3.85648	-4.79658	CTCCTATCT.TGAGTGACT_1	FL1	Kappa
-3.21576	-5.40452	CTCCTGACG.CGTGTCCGA_1	FL1	Kappa
-4.8655	-2.81827	CTCGAACTG.GTTGATGCA_1	FL1	Kappa
-3.27549	-6.39457	CTCGACGAT.GCTTACTAG_1	FL1	Kappa
-4.45583	-6.58311	CTCGACGAT.GGTGAGTTC_1	FL1	Kappa
-5.77774	-2.26672	CTCGCAAGA.AATACGTCT_1	FL1	Kappa
-4.88027	-6.10685	CTCGCAAGA.TGTCGTACA_1	FL1	Kappa
-5.69642	-2.51803	CTCGCTACG.ACGTCGCTC_1	FL1	Kappa
-4.86758	-3.5315	CTCGCTACG.CTACTGTCA_1	FL1	Lambda
-2.22652	-5.59516	CTCGCTACG.TCGTCCGAT_1	FL1	Kappa
-2.94322	-7.03197	CTCGTCTTG.GCATACATG_1	FL1	Kappa
-3.36653	-6.64137	CTCGTCTTG.TCGGACAGT_1	FL1	Kappa
-3.9984	-6.25107	CTCGTCTTG.TGCTTACGG_1	FL1	Kappa
-2.88503	-6.53332	CTCGTGTCC.ACCGAGACA_1	FL1	Kappa
-0.464738	-5.72407	CTCGTTCAC.TCACAGGTA_1	FL1	Lambda
-5.9136	-1.97779	CTCGTTCAC.TTGCGAACA_1	FL1	Kappa
-3.96057	-6.19983	CTCTACGCA.AGCCTCTAG_1	FL1	Kappa
-5.50989	-1.85098	CTCTAGTAA.CTTATTGAG_1	FL1	Kappa
-5.62298	-1.75432	CTCTCAGTC.ATCGAATCG_1	FL1	Kappa
-5.07974	-2.34262	CTCTCAGTC.CCTGTCATT_1	FL1	Kappa
-4.47096	-6.88224	CTCTCAGTC.CGATACTCT_1	FL1	Kappa
-3.91469	-6.8041	CTCTCGATA.CATCGCTGG_1	FL1	Kappa
-4.86481	-2.81456	CTCTGCAAG.GGTCTTGCA_1	FL1	Kappa
-2.16094	-4.57106	CTCTGCGGT.TAATCTGGA_1	FL1	Kappa
-4.09349	-5.32208	CTCTGCGGT.TACAACACC_1	FL1	Kappa
-1.88604	-4.85743	CTGACAGCA.ATATGCAGC_1	FL1	Kappa
-4.38996	-5.95378	CTGACGATG.CTTCTGAGT_1	FL1	Kappa
-5.37057	-1.62725	CTGAGGTTA.ACAAGGTAC_1	FL1	Kappa
-4.66521	-5.13546	CTGAGGTTA.CAACGATCG_1	FL1	Kappa
-2.95765	-4.52219	CTGAGTAGC.AGTATGACG_1	FL1	Kappa
-2.63833	-5.63871	CTGAGTCCA.TGTAGGTTA_1	FL1	Kappa
-3.77423	-6.97984	CTGATCCGA.TTCCTGCTA_1	FL1	Kappa
4.78899	-5.67714	CTGATGCAC.GCAACCAAC_1	FL1	Kappa
-1.56142	-5.05107	CTGCAAGCC.AATGCGTGC_1	FL1	Kappa
-5.49637	-2.36388	CTGCAAGCC.CTTAACAGC_1	FL1	Kappa
-2.48738	-5.13555	CTGCAGAGC.TTGGTAACT_1	FL1	Kappa
-2.34831	-4.92896	CTGCATGTT.CAACGATCG_1	FL1	Lambda
-0.940967	-4.37353	CTGCATGTT.CTGATGCAC_1	FL1	Kappa
-3.70012	-5.4586	CTGCATGTT.CTTACCTAG_1	FL1	Kappa
-2.12337	-4.71038	CTGCGATTC.CTGTCTAGT_1	FL1	Lambda
-1.92936	-4.70939	CTGCGATTC.GTTATCGAT_1	FL1	Lambda
-1.59965	-4.49564	CTGCGTCAC.CCAGTCTCA_1	FL1	Kappa
-4.63869	-2.06131	CTGCGTCAC.TAGGTCAAC_1	FL1	Kappa
-3.43885	-5.01584	CTGCTGCTT.CGCGAGTGT_1	FL1	Kappa
-3.69876	-3.69997	CTGCTTAGG.CACGACTCA_1	FL1	Kappa
-3.27204	-7.10995	CTGCTTAGG.CTGCATGTT_1	FL1	Kappa
-3.93518	-4.52976	CTGCTTAGG.GTTGCTCAG_1	FL1	Kappa
-3.67636	-6.40677	CTGGACACT.CATCTCACG_1	FL1	Kappa
-2.69347	-7.04219	CTGGACACT.GTGTTGGAA_1	FL1	Kappa
-3.68514	-5.93741	CTGGACTAA.CGCACTGAA_1	FL1	Kappa
-1.5454	-6.23232	CTGGAGCGA.AGTCTGGAA_1	FL1	Kappa
-1.88533	-6.39183	CTGGAGCGA.GCCGCCTAA_1	FL1	Kappa
-3.77206	-6.27973	CTGGAGCGA.GGAGCATCT_1	FL1	Kappa
-2.16367	-5.25262	CTGGTAATC.CGGAAGACG_1	FL1	Kappa
-3.96102	-5.5286	CTGGTAATC.CTTCCGTGG_1	FL1	Kappa
-3.76272	-5.88627	CTGGTACAT.GTGCTGACT_1	FL1	Kappa
-3.66103	-3.63188	CTGGTACAT.TGTTGTCGA_1	FL1	Kappa
-4.84998	-5.98696	CTGGTCGGT.CCATAAGTA_1	FL1	Kappa
-4.16601	-5.76246	CTGGTCGGT.CCGGATTGC_1	FL1	Kappa
-4.21634	-5.77982	CTGGTCGGT.GCTGGTAAC_1	FL1	Kappa
-2.80536	-6.80405	CTGGTGACA.TGTCGTGAG_1	FL1	Kappa
-3.36901	-7.30522	CTGTACGAC.CGATACTCT_1	FL1	Kappa
-3.45565	-4.65157	CTGTAGAAG.GGTGCGTAG_1	FL1	Kappa
-1.61091	-6.41295	CTGTCACTT.ATATCAGCC_1	FL1	Kappa
-3.3213	-4.65905	CTGTCACTT.GGTGCGTAG_1	FL1	Kappa
-3.96119	-5.77164	CTGTCACTT.TCCAGCAGC_1	FL1	Kappa
-2.20335	-7.07465	CTGTGCTCA.GTTGCATGG_1	FL1	Kappa
-3.20781	-6.795	CTGTGGTGG.CCAACAACA_1	FL1	Kappa
-5.64555	-2.31407	CTGTGGTGG.CGCATCTAC_1	FL1	Kappa
-2.62716	-6.66164	CTGTTACCA.TAACTCCGA_1	FL1	Kappa
-1.41968	-5.05549	CTGTTACCA.TTCCTAAGG_1	FL1	Kappa
-0.522761	-6.19549	CTTAACAGC.TGATGACAG_1	FL1	Kappa
-3.28926	-7.26735	CTTAAGTTG.ACGCTATGT_1	FL1	Kappa
-4.54896	-6.51969	CTTAATCGT.TAGTCAGAC_1	FL1	Kappa
-4.71035	-2.20783	CTTACATGC.TAAGCCATT_1	FL1	Kappa
-0.902493	-6.25751	CTTACCTAG.ACTCGCTGT_1	FL1	Kappa
-2.18008	-6.58508	CTTAGAAGG.ATGTCGCCT_1	FL1	Kappa
-0.577957	-5.45853	CTTAGAAGG.CTCGCTACG_1	FL1	Kappa
-4.36059	-5.23836	CTTAGGACT.AACACACTC_1	FL1	Kappa
-3.64436	-6.08674	CTTAGGACT.CATCGAAGC_1	FL1	Kappa
-3.21372	-5.32977	CTTAGGACT.GGTAATCTA_1	FL1	Kappa
-3.10545	-7.32668	CTTATCTCA.TAGATAGCC_1	FL1	Kappa
-5.4654	-3.01799	CTTATTGAG.CAAGCTGCA_1	FL1	Kappa
-3.83637	-3.63844	CTTATTGAG.CTGACAGCA_1	FL1	Kappa
-3.70001	-7.30873	CTTCCGTGG.CCGATCAGC_1	FL1	Kappa
-0.0113233	-5.26034	CTTCCGTGG.GAGGTGAGC_1	FL1	Kappa
-2.04823	-5.65556	CTTCCGTGG.TCCGATAAC_1	FL1	Kappa
-3.98496	-5.58857	CTTCCGTGG.TGCCGCTAC_1	FL1	Kappa
-3.34923	-4.38425	CTTCCTGAT.ACCGTCACG_1	FL1	Kappa
-2.6201	-1.52943	CTTCCTGAT.GCCTAACGG_1	FL1	Kappa
-3.94768	-6.23728	CTTCCTGAT.GGTCCTAAG_1	FL1	Kappa
-5.06272	-3.25785	CTTCGACTG.TGACAAGTT_1	FL1	Kappa
-4.03414	-6.96439	CTTCGTGCA.ATCTCTGCT_1	FL1	Kappa
-4.02893	-6.89425	CTTCTGAGT.CATGACGTT_1	FL1	Kappa
-3.5709	-3.69325	CTTCTGAGT.TACGAACTC_1	FL1	Kappa
-5.51645	-3.189	CTTGATCTA.TCCTTCGTA_1	FL1	Kappa
-3.27554	-5.17361	CTTGATCTA.TGGTGCCTG_1	FL1	Kappa
-5.69363	-2.21545	CTTGGATCA.AAGCTGGTC_1	FL1	Kappa
-4.31003	-5.62732	CTTGGATCA.GGACAGATT_1	FL1	Kappa
-2.30498	-6.39657	CTTGTAACG.TATCGGAAC_1	FL1	Kappa
-2.26542	-5.14149	GAACAACCA.ACATTGACA_1	FL1	Kappa
-2.2573	-5.15143	GAACATGAC.ACTCTAGGA_1	FL1	Kappa
-3.56305	-6.28047	GAACCAGTT.GTAGTTGGT_1	FL1	Kappa
-4.10607	-6.00598	GAACGCTGT.ACATTCCAC_1	FL1	Kappa
-3.37375	-6.36845	GAACTCGTA.CATCCTCTC_1	FL1	Kappa
-2.93548	-6.17461	GAAGAGCAC.TGCATCGGA_1	FL1	Kappa
-4.11642	-5.28934	GAAGTGTGA.GGATTACGC_1	FL1	Kappa
-4.91998	-6.1724	GAAGTGTGA.GTACGAACG_1	FL1	Kappa
-1.92811	-6.33363	GAATAAGAG.GCTACCGAG_1	FL1	Kappa
-4.13307	-5.52083	GAATAAGAG.TCGTGCCAC_1	FL1	Kappa
-5.00371	-2.9545	GAATCAACC.ACTGGACCA_1	FL1	Kappa
-0.397104	-6.00621	GAATCAACC.TAATTCGTG_1	FL1	Kappa
-4.34077	-6.16996	GAATCACAT.TACAGGACT_1	FL1	Kappa
-2.76934	-7.26311	GAATCGAGA.CGCTGTAGT_1	FL1	Kappa
-4.4184	-6.88482	GAATCGAGA.TCCAATCAT_1	FL1	Kappa
-5.37298	-2.55275	GAATTCAGT.AGCACCAGC_1	FL1	Kappa
-3.23906	-6.39402	GAATTCAGT.TGGAAGATT_1	FL1	Kappa
2.29207	6.97093	GAATTGTTG.ACAGCGGTC_1	FL1	Lambda
-3.81438	-6.27469	GAATTGTTG.TCAGGACTG_1	FL1	Kappa
-3.40533	-4.63389	GACAATGTT.CCATACGAT_1	FL1	Kappa
-3.3699	-6.56611	GACAATGTT.GTTATCGAT_1	FL1	Kappa
-4.08776	-5.6632	GACAATGTT.TAACACATC_1	FL1	Kappa
-2.5012	-7.06811	GACACGCAA.AATTAGAGG_1	FL1	Kappa
-2.227	-6.12385	GACAGGTTA.TACCGATTG_1	FL1	Kappa
-4.77791	-2.92611	GACCAACAG.AAGCTTGCA_1	FL1	Kappa
-3.39796	-3.1574	GACCGCTTC.AATGCAGCG_1	FL1	Kappa
-5.44181	-2.81721	GACCGCTTC.ACTCACGAA_1	FL1	Kappa
-3.32953	-6.7692	GACCGCTTC.GCAGCTCTT_1	FL1	Kappa
-3.74804	-5.75196	GACCGCTTC.TTCAGTGCC_1	FL1	Kappa
-2.62826	-5.51016	GACCGGTAG.CCACGAAGG_1	FL1	Kappa
-3.95991	-4.77536	GACCGGTAG.GCAACCAAC_1	FL1	Kappa
-2.46088	-7.06359	GACCGTAGT.AGCAAGTCC_1	FL1	Kappa
-4.48353	-6.18931	GACCTTGTG.CAAGCCTCG_1	FL1	Lambda
-3.70299	-3.82361	GACGCCGTA.CCTGCTCCA_1	FL1	Lambda
-5.74231	-2.62589	GACGCTTGC.GCGATATGA_1	FL1	Kappa
-3.68699	-5.43138	GACGCTTGC.GGATGCTCG_1	FL1	Kappa
-3.52558	-4.05925	GACGCTTGC.TCGTACCTT_1	FL1	Kappa
-3.97884	-5.90213	GACGGACTA.GCTTGTCCT_1	FL1	Kappa
-4.77591	-1.91728	GACGGTGCT.ATAAGTTCG_1	FL1	Kappa
-3.79453	-5.32973	GACGGTGCT.GGACAGATT_1	FL1	Kappa
-1.95041	-6.38068	GACGTAGCA.CCGTAGTTG_1	FL1	Kappa
-1.46827	-4.5204	GACGTCAAT.AGGTGCGAG_1	FL1	Kappa
-3.57769	-6.55647	GACGTTCAG.CTCTCGATA_1	FL1	Kappa
-4.76605	-5.1819	GACGTTCAG.GCTTGTCCT_1	FL1	Kappa
-2.74385	-6.80043	GACTAGCAT.TATACCACT_1	FL1	Kappa
-4.18198	-2.03431	GACTATTGA.AGTGGAATG_1	FL1	Kappa
-2.21772	-5.47748	GACTCAGTG.GGTTCTATC_1	FL1	Kappa
-3.10439	-6.40919	GACTCTCAC.TCACATACT_1	FL1	Kappa
-2.30199	-5.79645	GACTCTGGT.CTGACAGCA_1	FL1	Kappa
-5.53781	-2.58358	GACTCTGGT.TCCTGTGGA_1	FL1	Kappa
-4.98122	-4.85999	GACTCTGGT.TGCAGTTCA_1	FL1	Kappa
-2.93893	-5.37645	GACTGCCTG.AATATCAGC_1	FL1	Kappa
-2.84729	-2.03432	GACTGCCTG.GTCTGAGCC_1	FL1	Kappa
-3.08483	-5.84668	GACTGCGCA.ATGAACTAG_1	FL1	Kappa
-2.68061	-5.38782	GACTGCGCA.CTTAGAAGG_1	FL1	Kappa
-1.87903	-4.29477	GACTGCGCA.TCGGAACGA_1	FL1	Kappa
-3.16711	-6.13538	GACTTCACC.ATGCCTGTC_1	FL1	Kappa
-1.98512	-5.17586	GACTTCACC.TAGCAGAGT_1	FL1	Kappa
-1.72876	-5.39484	GAGAACAGG.TCTCAGGAT_1	FL1	Kappa
-1.20522	-5.36496	GAGAACAGG.TGCTGCGTC_1	FL1	Kappa
-5.77346	-2.14285	GAGAATCAG.ACAAGTACA_1	FL1	Kappa
-3.83454	-6.60502	GAGACGATC.CCATAGCCA_1	FL1	Kappa
-5.67604	-1.72225	GAGACGATC.GTGTCCGTG_1	FL1	Kappa
-2.28145	-5.72172	GAGACGATC.TACCTATCC_1	FL1	Kappa
-5.70715	-2.33946	GAGACGATC.TACTCGCTG_1	FL1	Kappa
-3.70415	-5.52641	GAGACTCGA.AACGTCGAG_1	FL1	Kappa
-3.6129	-3.66206	GAGACTCGA.AGTCCAGTG_1	FL1	Kappa
-0.807934	-5.41871	GAGATACAC.AACGTCGAG_1	FL1	Kappa
-3.304	-6.1894	GAGATACAC.AGATCTTCA_1	FL1	Kappa
-5.53166	-2.89123	GAGATGTAT.TGATCGGAA_1	FL1	Kappa
-5.44996	-2.22364	GAGATTCCT.GTCCACAAC_1	FL1	Kappa
-2.06159	-6.09539	GAGCAGGAA.CACACTGCC_1	FL1	Kappa
-0.175001	-5.76574	GAGCAGGAA.TCGCAAGCA_1	FL1	Kappa
-2.15592	-4.23512	GAGCATACA.AACAACTGG_1	FL1	Kappa
-5.77368	-1.93125	GAGCATACA.TGCCGCTAC_1	FL1	Kappa
-3.81427	-5.6177	GAGCATACA.TTACGCTCG_1	FL1	Kappa
-4.05517	-5.89672	GAGCCGTTA.CATTCAGTT_1	FL1	Kappa
-3.74269	-3.65996	GAGCCGTTA.CGATACTCT_1	FL1	Kappa
-3.46405	-5.94554	GAGCTCTCA.CATAGTATG_1	FL1	Kappa
0.128672	-5.86363	GAGGACTTA.CACTAGACT_1	FL1	Kappa
-3.57375	-3.47431	GAGGACTTA.CCGCAACAC_1	FL1	Lambda
-1.02243	-5.8423	GAGGACTTA.GGAATTCAC_1	FL1	Kappa
-1.52419	-5.77922	GAGGACTTA.TGTCGTGAG_1	FL1	Kappa
-5.48312	-2.59704	GAGGTCCTT.CGTCGTCAA_1	FL1	Kappa
-2.1492	-4.04642	GAGGTCCTT.CTGACAGCA_1	FL1	Kappa
-2.34965	-5.17502	GAGGTGAGC.ATAGAGCAG_1	FL1	Kappa
-3.34343	-5.39397	GAGGTGAGC.TCTTGGTAG_1	FL1	Kappa
-2.10944	-6.1835	GAGTATCGC.ACTCCAACT_1	FL1	Kappa
-3.86975	-5.66775	GAGTCAAGG.GATACACTA_1	FL1	Kappa
-5.50651	-3.07335	GAGTCAAGG.GGTCCTAAG_1	FL1	Kappa
-2.30017	-5.41165	GAGTCACCA.AGTCTAAGC_1	FL1	Kappa
-5.61217	-1.60939	GAGTCGTAC.GCAGCTTGA_1	FL1	Kappa
-4.00079	-6.13031	GAGTCGTAC.GGAATTCAC_1	FL1	Kappa
-4.49713	-2.04004	GAGTCGTAC.TGTGCCATG_1	FL1	Kappa
-3.73948	-7.08717	GAGTGCATA.GGTGAGCGT_1	FL1	Kappa
-3.77656	-7.32359	GAGTGTGCC.GCCACGAGT_1	FL1	Kappa
-5.36585	-1.60352	GAGTTATAG.GTTGACGTG_1	FL1	Kappa
-3.33031	-4.13366	GATAAGCTG.AACCGTGAG_1	FL1	Kappa
-5.42831	-2.65414	GATAAGCTG.ACAGCATCA_1	FL1	Kappa
-3.32468	-7.30066	GATAAGCTG.ACAGTATTG_1	FL1	Kappa
-2.56474	-5.01675	GATAAGCTG.GTACTCTAC_1	FL1	Kappa
-4.54937	-5.72789	GATACTGTG.ATAAGACAG_1	FL1	Kappa
-1.47798	-4.96339	GATACTGTG.GAGGTCCTT_1	FL1	Kappa
-3.47161	-5.73664	GATAGTTCT.CGAGTAGCA_1	FL1	Kappa
-4.37508	-6.34326	GATATATCC.TCGTCCGAT_1	FL1	Kappa
-0.499813	-6.34971	GATATGGAC.GAAGGATCA_1	FL1	Kappa
-3.74862	-4.61278	GATATGGAC.GTCTTATGC_1	FL1	Lambda
-3.18315	-6.26855	GATATGGAC.TCTTGGTAG_1	FL1	Kappa
-5.49701	-3.13751	GATCCGCAC.CACTCACTA_1	FL1	Kappa
-4.28227	-2.1495	GATCGATAC.CGTCGTCAA_1	FL1	Kappa
-3.8406	-1.91289	GATCGATAC.GCCAATGAA_1	FL1	Kappa
-1.46768	-5.24765	GATCGATAC.TCACTACGT_1	FL1	Kappa
-1.90371	-4.86898	GATCGCACT.ACTGTGTCA_1	FL1	Kappa
-3.27316	-4.43069	GATCGCACT.ATGAGATCC_1	FL1	Kappa
-5.46852	-1.66222	GATCGTTGA.ACTGGTCAG_1	FL1	Kappa
-2.18905	-5.36722	GATCTACTT.CTCGTGTCC_1	FL1	Kappa
-1.90599	-5.09562	GATCTACTT.CTGCAGAGC_1	FL1	Kappa
-2.57899	-5.78572	GATCTAGAG.AATCTCCTA_1	FL1	Kappa
-3.13206	-4.70535	GATCTAGAG.GGACGAGCA_1	FL1	Lambda
-1.25747	-3.21653	GATCTAGAG.TCTTAGCGA_1	FL1	Kappa
-1.96714	-4.98126	GATCTGAAT.CTGCTGCTT_1	FL1	Kappa
-5.74227	-2.08516	GATCTGAAT.TCCTCGTCG_1	FL1	Kappa
-3.86864	-4.03755	GATCTGTTC.AGATATGGA_1	FL1	Kappa
-4.05938	-6.62243	GATCTTCGC.GCTGAGCAG_1	FL1	Kappa
-5.50398	-2.23539	GATGCAGAA.TACTGATGA_1	FL1	Kappa
-1.20745	-4.33166	GATGCAGAA.TGGTCCTAG_1	FL1	Kappa
-3.01032	-5.33286	GATGCGACG.GTGTCACAC_1	FL1	Kappa
-4.00106	-5.5614	GATGCGACG.TGAGACAGC_1	FL1	Kappa
-3.89775	-6.03489	GATGCGGTT.AGTAACGTA_1	FL1	Kappa
-3.54372	-7.27801	GATGCGGTT.ATCTCTGCT_1	FL1	Kappa
-3.36716	-6.28802	GATGCGGTT.CTGACAGCA_1	FL1	Lambda
-5.74027	-1.84902	GATGCGGTT.GTAGCATAC_1	FL1	Kappa
-4.56181	-2.1497	GATGCGGTT.GTCTTCATA_1	FL1	Kappa
-1.5875	-6.87149	GATGCTCCT.ACCATACTT_1	FL1	Kappa
-4.90422	-3.22018	GATGTCTAG.TAGCTAAGA_1	FL1	Kappa
-1.11302	-5.48156	GATGTCTAG.TGCTATGAA_1	FL1	Kappa
-4.97391	-1.78083	GATGTTACA.CTGACGATG_1	FL1	Kappa
-3.74321	-6.62033	GATGTTACA.TGCTATGAA_1	FL1	Kappa
-2.77457	-5.68823	GATTAGTGT.TTCATTCGC_1	FL1	Kappa
-2.11383	-6.62981	GATTCCTCT.ATTCTCTGG_1	FL1	Kappa
-3.87496	-4.71654	GATTCCTCT.TCATCTGTC_1	FL1	Kappa
-4.71921	-2.03275	GATTCTCGG.CTGCTTAGG_1	FL1	Kappa
-3.73237	-4.1506	GATTGAGTA.AAGGATCGT_1	FL1	Lambda
-3.69241	-6.29731	GATTGGAAG.AACTTGTCG_1	FL1	Kappa
-2.73308	-7.27672	GCAACACCT.GTGTCCGTG_1	FL1	Kappa
-5.82332	-2.00016	GCAACACCT.TCATGCAGG_1	FL1	Kappa
-3.32241	-6.85643	GCAATCACG.ACCACGGAT_1	FL1	Kappa
-1.30045	-3.91715	GCAATCACG.GAGTCACCA_1	FL1	Kappa
-2.50516	-4.64196	GCACGTAGA.CTCTAAGAG_1	FL1	Kappa
-4.10619	-6.71244	GCACGTAGA.GATCTGTTC_1	FL1	Kappa
-4.09012	-6.50527	GCACGTAGA.GCACATGTT_1	FL1	Kappa
-1.2289	-4.5751	GCACTGGAT.GAGACGATC_1	FL1	Kappa
-5.31535	-2.29218	GCACTGGAT.GCTCAGCCA_1	FL1	Kappa
-4.09966	-6.68542	GCAGATCCG.CATACGCAG_1	FL1	Kappa
-2.63096	-7.16538	GCAGATCCG.TCGGTATCA_1	FL1	Kappa
-2.49734	-7.05556	GCAGCGATA.GACGTCAAT_1	FL1	Kappa
-3.19073	-4.28329	GCAGCTCTT.CTGGAGCGA_1	FL1	Kappa
-5.53136	-1.78765	GCATACATG.ACGCTAGTG_1	FL1	Kappa
-1.43607	-5.29094	GCATACATG.CAGTGCTGC_1	FL1	Kappa
-4.78478	-2.97966	GCATACATG.TCTGAGATA_1	FL1	Lambda
-5.45545	-3.40757	GCATACTCC.ATAAGACAG_1	FL1	Kappa
-3.16687	-6.09468	GCATGTAAG.ATCCGGTCC_1	FL1	Kappa
-5.27908	-3.7283	GCATGTGGT.AACAATGCA_1	FL1	Kappa
-4.12045	-6.33562	GCATGTGGT.CTGCAAGCC_1	FL1	Kappa
-2.01481	-5.92246	GCATGTGGT.GACCGTAGT_1	FL1	Kappa
-5.20919	-2.52865	GCATGTGGT.GTACTCTAC_1	FL1	Kappa
-2.7322	-5.46923	GCATGTGGT.TCCTGTGGA_1	FL1	Kappa
-5.31013	-2.65832	GCATTGATC.AGTTCAACC_1	FL1	Kappa
-1.01407	-4.5707	GCATTGATC.TGAGCTAGA_1	FL1	Kappa
-3.65108	-4.17902	GCCAACAAT.CGATTCGAG_1	FL1	Lambda
-5.46342	-2.40517	GCCAACAAT.TCGTAATAG_1	FL1	Kappa
-3.55561	-5.70572	GCCAATGAA.CAATACCAC_1	FL1	Kappa
-2.81207	-5.56757	GCCACATGG.CTAGTATAG_1	FL1	Kappa
-3.01939	-5.64714	GCCACATGG.GCTGACAGA_1	FL1	Kappa
-5.1206	-1.8557	GCCACATGG.GTCAACTGA_1	FL1	Kappa
-4.23394	-5.0638	GCCACGAGT.ATCTGGTAG_1	FL1	Kappa
-5.09043	-2.50407	GCCACGAGT.GAGTCTTCG_1	FL1	Kappa
-4.68569	-3.21885	GCCATACAA.AAGCAATCG_1	FL1	Kappa
-2.72781	-5.93589	GCCATCGCT.TTCCTAAGG_1	FL1	Kappa
-4.8938	-6.23125	GCCATTAAG.GTTGATGCA_1	FL1	Kappa
-5.74133	-2.57616	GCCGAACCA.ATTCGAAGA_1	FL1	Kappa
-0.753428	-5.9356	GCCGAACCA.GCTGACAGA_1	FL1	Kappa
-4.06003	-6.60961	GCCGAACCA.GTTGACCAT_1	FL1	Kappa
-4.06956	-5.93195	GCCGAGTCT.AGATCTGAC_1	FL1	Kappa
-1.86227	-5.7811	GCCGCCTAA.GATTGGAAG_1	FL1	Kappa
-2.92753	-7.0516	GCCGCTATC.CCTAAGTCT_1	FL1	Kappa
-5.84695	-1.9439	GCCGTCTTC.TAGTACGTA_1	FL1	Kappa
-3.76498	-4.84152	GCCGTCTTC.TCCTTCAAC_1	FL1	Kappa
-3.65016	-6.71277	GCCGTTGTT.GAACATGAC_1	FL1	Kappa
-2.8312	-6.58533	GCCTGCATC.TTCCTTGAC_1	FL1	Kappa
-4.74533	-1.86155	GCCTGGAAT.GTGGTACGG_1	FL1	Kappa
-3.07627	-7.00491	GCCTTCCAT.CATGTGAAC_1	FL1	Kappa
-5.47539	-3.28491	GCCTTGTGA.CGTATCGAA_1	FL1	Kappa
-3.63673	-5.98452	GCCTTGTGA.CTCCTGACG_1	FL1	Kappa
-4.03311	-3.31016	GCCTTGTGA.TCAGGACTG_1	FL1	Kappa
-4.91363	-3.04448	GCGAACTCG.GTAATATCG_1	FL1	Kappa
-4.05477	-5.06391	GCGAACTCG.TCGTACCTT_1	FL1	Kappa
-5.71572	-2.53699	GCGAAGACA.TGATCTCGG_1	FL1	Kappa
-5.08367	-4.22127	GCGACAACC.ATCCGGTCC_1	FL1	Kappa
-2.5771	-5.74817	GCGACCTGT.CTTCTATGA_1	FL1	Kappa
-5.56313	-2.68212	GCGAGTCTA.CAGCACGTG_1	FL1	Kappa
-5.60536	-2.86587	GCGATATGA.AATAACTCC_1	FL1	Kappa
-3.58979	-3.3955	GCGATGGTG.TAGATAGCC_1	FL1	Kappa
-4.11115	-5.99459	GCGATGGTG.TTCATCCAA_1	FL1	Kappa
-3.18999	-5.81287	GCGCTACCT.GCAGCTTGA_1	FL1	Kappa
-4.32897	-6.69408	GCGCTACCT.GGTAAGTGA_1	FL1	Kappa
-2.02601	-5.5955	GCGCTCTAT.GGTGCGTAG_1	FL1	Kappa
0.130254	-5.76666	GCGCTCTAT.TTCAGTGCC_1	FL1	Kappa
-3.72906	-5.0034	GCGCTTCTC.ACGTATGTC_1	FL1	Kappa
-4.35323	-6.52078	GCGCTTCTC.AGATCGAGT_1	FL1	Kappa
-4.17402	-6.76873	GCGGACGAA.AATTAGAGG_1	FL1	Kappa
-4.6441	-6.03342	GCGGACGAA.ATAATGTGG_1	FL1	Kappa
-3.6476	-3.67955	GCGGACGAA.TCAGACAAG_1	FL1	Kappa
-3.36151	-4.74432	GCGGAGATT.GCATTGATC_1	FL1	Kappa
-2.43848	-5.27624	GCGGTAGTC.ACTGGACCA_1	FL1	Kappa
-3.62374	-3.51216	GCGGTAGTC.AGAGCGGAG_1	FL1	Kappa
-1.6607	-4.35002	GCGGTAGTC.GATTCTCGG_1	FL1	Kappa
-3.67165	-5.81301	GCGTAACAA.GATCTGTTC_1	FL1	Kappa
-2.25499	-5.23318	GCGTATAGG.ACGTGCTCG_1	FL1	Kappa
-3.89957	-5.71176	GCGTATAGG.CCAGGAGTT_1	FL1	Kappa
-5.0749	-4.8451	GCGTATAGG.GGATCGTTC_1	FL1	Kappa
-3.77381	-6.9449	GCGTATAGG.TACAGGACT_1	FL1	Kappa
-5.56666	-1.72205	GCGTCGTCT.ACGACAGTC_1	FL1	Kappa
-4.16574	-6.32028	GCGTCGTCT.GGATTCGTC_1	FL1	Kappa
-2.471	-5.88848	GCGTCGTCT.GTAACAGTC_1	FL1	Kappa
-3.32183	-6.60369	GCGTGAGCT.TCGTCATTC_1	FL1	Kappa
-5.1936	-2.52136	GCGTGAGCT.TTACGCTCG_1	FL1	Kappa
-3.99552	-5.00523	GCGTGAGCT.TTCACCTTG_1	FL1	Kappa
-4.0523	-4.51527	GCGTGATAC.CGGAAGACG_1	FL1	Lambda
-5.53982	-1.57945	GCGTGATAC.GAGTCACCA_1	FL1	Kappa
-2.06781	-5.73256	GCGTGATAC.GGATCAATG_1	FL1	Kappa
-3.84236	-6.54521	GCGTGATAC.TAGGATTAG_1	FL1	Kappa
-1.86112	-4.82006	GCGTTCAGA.AAGACTACC_1	FL1	Kappa
-3.95223	-4.55989	GCGTTCAGA.TCGCGTCAT_1	FL1	Kappa
-5.46865	-2.01778	GCTACAATG.ATAAGACAG_1	FL1	Lambda
-2.82966	-1.75327	GCTACAATG.ATTAGCGGT_1	FL1	Kappa
-5.20992	-2.65442	GCTACAATG.CATATGCGA_1	FL1	Kappa
-3.61796	-5.25641	GCTACCGAG.ACTGGTGCT_1	FL1	Kappa
-3.53584	-7.08505	GCTAGCTCC.ACACCACAT_1	FL1	Kappa
-1.736	-6.23443	GCTAGCTCC.AGAATCAGA_1	FL1	Kappa
-3.91888	-6.80511	GCTAGCTCC.TCCATCATT_1	FL1	Kappa
-2.57299	-4.65547	GCTATGTAA.AAGAGAGAG_1	FL1	Kappa
-2.6514	-7.43883	GCTATGTAA.GTAACCATA_1	FL1	Kappa
-1.95756	-6.01935	GCTATGTAA.TACTAGTAG_1	FL1	Kappa
-5.71105	-1.96716	GCTATGTAA.TCGACGTTG_1	FL1	Lambda
-4.06698	-6.36552	GCTCAATGA.TATCTGTCA_1	FL1	Kappa
-2.95708	-5.76772	GCTCAATGA.TGGTGGATC_1	FL1	Kappa
-1.16403	-5.5869	GCTCAGCCA.GATCCGCAC_1	FL1	Kappa
-8.79013	-0.447036	GCTCAGCCA.TCGTAGGAA_1	FL1	Kappa
-3.36151	-5.63007	GCTCTGTGT.CATAAGATC_1	FL1	Kappa
-4.03399	-5.81389	GCTGACAGA.ATTGACACG_1	FL1	Kappa
-3.69232	-5.05766	GCTGACAGA.TTGGAGAAC_1	FL1	Kappa
-3.55007	-4.7806	GCTGGTAAC.AATCTGACC_1	FL1	Kappa
-2.97668	-6.93	GCTGGTAAC.GCTTCTACG_1	FL1	Kappa
-2.78316	-5.38103	GCTGGTTCG.TAACTCCGA_1	FL1	Kappa
-3.99105	-5.9563	GCTGGTTCG.TATCGGAAC_1	FL1	Kappa
-4.26284	-5.47311	GCTTACGTT.CAGAGCACC_1	FL1	Kappa
-3.9242	-6.24234	GCTTACGTT.CATTCGAAT_1	FL1	Kappa
-5.13733	-2.11809	GCTTACGTT.GGTGATAGG_1	FL1	Kappa
-3.73225	-7.36319	GCTTACTAG.CTCGACGAT_1	FL1	Kappa
-4.38229	-1.98484	GCTTAGAAC.GACTCAGTG_1	FL1	Kappa
-4.81406	-6.08191	GCTTCACTC.CTAGAGGTA_1	FL1	Kappa
-2.37003	-5.80866	GCTTCACTC.GTTAATTCG_1	FL1	Lambda
-3.50192	-3.73755	GCTTCTACG.CTGACGGAT_1	FL1	Kappa
-4.41794	-2.07786	GCTTCTACG.GTTACTACT_1	FL1	Kappa
-4.82394	-2.28655	GCTTCTACG.TGGACGAGA_1	FL1	Kappa
2.48371	-4.30119	GCTTCTGAA.GTATGATCT_1	FL1	Kappa
-1.71207	-6.37679	GCTTGGTTC.CCTCCAATC_1	FL1	Kappa
-2.86764	-4.48253	GCTTGGTTC.CGGATTCTC_1	FL1	Kappa
-5.3007	-2.63551	GCTTGGTTC.GTAGTGGAG_1	FL1	Kappa
-5.67147	-1.83477	GGAACCTAG.TAACACGAG_1	FL1	Kappa
-3.53261	-6.2039	GGAACTGCT.TTACACCTT_1	FL1	Kappa
-3.78874	-5.48618	GGAACTGCT.TTGATGAGT_1	FL1	Kappa
-3.33994	-4.87877	GGAAGAAGC.GCATACTCC_1	FL1	Kappa
-3.85038	-6.7792	GGAAGAAGC.GGTACTTCC_1	FL1	Kappa
-4.05553	-4.67751	GGAAGTATG.TCGTTCTCC_1	FL1	Kappa
-2.58356	-7.23178	GGAATTCAC.ATCAAGCAT_1	FL1	Kappa
-3.61787	-4.76733	GGAATTCAC.CCTAGTCTC_1	FL1	Lambda
-4.76677	-6.60837	GGAATTGGA.GGAGATGAG_1	FL1	Kappa
-3.2902	-7.36966	GGAATTGGA.TAAGCCATT_1	FL1	Kappa
-3.67925	-6.231	GGAATTGGA.TAGCCAGTG_1	FL1	Kappa
-4.28827	-6.30278	GGACAGATT.CATTATGTC_1	FL1	Kappa
-4.51793	-6.64658	GGACAGATT.TCCAGAACG_1	FL1	Kappa
-1.81825	-6.40726	GGACGAGCA.TATTACAGC_1	FL1	Kappa
-1.38056	-4.54398	GGACTATTC.AGGATTACT_1	FL1	Kappa
-3.12291	-4.48883	GGACTCCTT.AGTTCAACC_1	FL1	Kappa
-2.54853	-5.47843	GGAGAATGA.ATTCATGTG_1	FL1	Kappa
-3.37254	-5.23938	GGAGAATGA.TGCCACCGA_1	FL1	Kappa
-4.76231	-6.23257	GGAGACACA.ATGACACAA_1	FL1	Kappa
-4.91852	-6.19958	GGAGACACA.CGAAGAGGT_1	FL1	Kappa
-1.47759	-5.47012	GGAGACACA.CTCGTCTTG_1	FL1	Kappa
-5.21679	-2.45867	GGAGACACA.GTCCGTAAG_1	FL1	Kappa
-3.48869	-7.02948	GGAGATGAG.AGACCACGC_1	FL1	Kappa
-2.6867	-6.32782	GGAGATGAG.CAGGTATCG_1	FL1	Kappa
-4.38685	-2.13838	GGAGATGAG.GACTCAGTG_1	FL1	Kappa
-4.41244	-6.70733	GGAGCATCT.CATAAGATC_1	FL1	Kappa
-2.67235	-6.88594	GGAGCATCT.TTAGATCGG_1	FL1	Kappa
-2.03569	-5.32734	GGAGTTAGC.AAGACTGGT_1	FL1	Kappa
-4.45236	-6.75178	GGAGTTAGC.ATGGAGAGT_1	FL1	Kappa
-3.68664	-5.53815	GGAGTTAGC.ATTGCGCTA_1	FL1	Kappa
-3.85182	-4.90557	GGATAATAC.GTATGTATC_1	FL1	Lambda
-5.79138	-2.36027	GGATACAAT.AGAGGTGAA_1	FL1	Kappa
-3.57519	-4.41052	GGATACAAT.TTGATGCTG_1	FL1	Kappa
-3.21989	-6.10781	GGATACCTA.GATAGTTCT_1	FL1	Kappa
-5.4011	-2.7763	GGATACCTA.TCCAGAACG_1	FL1	Kappa
-5.30199	-2.63623	GGATAGTCA.CGATCCAGA_1	FL1	Kappa
-2.42143	-5.03929	GGATAGTCA.GTGTTCCAG_1	FL1	Kappa
-2.62868	-7.24291	GGATCAATG.CAGTCTAAC_1	FL1	Kappa
-5.11679	-3.20468	GGATCAGGT.CGGTTCGTA_1	FL1	Kappa
-3.11556	-6.95211	GGATCAGGT.GGAGACACA_1	FL1	Kappa
-3.64082	-3.71837	GGATCAGGT.TCTGAGATA_1	FL1	Kappa
-3.82577	-4.72901	GGATCGTTC.CGTATCGAA_1	FL1	Kappa
-1.72464	-4.76599	GGATCGTTC.TCGGAACGA_1	FL1	Kappa
-5.12288	-3.07264	GGATGCTCG.TAGGAGGAT_1	FL1	Kappa
-3.85221	-3.7931	GGATTCGTC.GTTGATGCA_1	FL1	Kappa
-3.19112	-4.89998	GGATTCGTC.TACGACCAT_1	FL1	Kappa
-3.95441	-5.59035	GGATTCGTC.TCTAGGATG_1	FL1	Kappa
-5.31202	-1.61556	GGTAACTAC.TGGTGGATC_1	FL1	Kappa
-1.91441	-4.64545	GGTAAGGAT.AGAGCGCGA_1	FL1	Lambda
-5.00267	-2.88371	GGTAATCTA.CCTAAGTCT_1	FL1	Kappa
-2.7087	-5.57796	GGTACGAGC.ACGGTGTAC_1	FL1	Kappa
-4.53022	-5.44459	GGTACGAGC.CAAGGTGTG_1	FL1	Kappa
-2.91768	-1.83297	GGTACGAGC.TCGTAGGAA_1	FL1	Kappa
-2.75762	-5.38825	GGTACTTCC.AAGTCATGA_1	FL1	Lambda
-1.60015	-6.68296	GGTACTTCC.TCAGACAAG_1	FL1	Kappa
-3.28626	-4.55457	GGTAGACAT.CCATCACGA_1	FL1	Kappa
-2.19955	-5.21911	GGTAGACAT.GCCTAACGG_1	FL1	Kappa
-1.62692	-5.62198	GGTAGCATC.AATAGACGC_1	FL1	Kappa
-3.54968	-6.69243	GGTAGCATC.CTCTGTCAA_1	FL1	Kappa
-5.66983	-2.31389	GGTCCTAAG.AATCCTCGT_1	FL1	Kappa
-4.82873	-1.9022	GGTCCTAAG.CGTACATCT_1	FL1	Kappa
-3.83959	-6.13106	GGTCCTAAG.GCCGTGAAC_1	FL1	Kappa
-3.3553	-7.17398	GGTCCTAAG.GGTAGACAT_1	FL1	Kappa
-3.58247	-4.89462	GGTCCTAAG.TCCATCATT_1	FL1	Kappa
-4.33663	-6.899	GGTCCTGGT.AAGAGAACT_1	FL1	Kappa
-4.76244	-1.97463	GGTCCTGGT.CAAGTACGA_1	FL1	Kappa
-4.54064	-6.84489	GGTCCTGGT.CAATGCATT_1	FL1	Kappa
-3.20656	-4.42297	GGTCGGATA.ATTGCCGAC_1	FL1	Kappa
-3.67043	-7.01068	GGTCGGATA.TCGTTCTCC_1	FL1	Kappa
-1.8882	-6.06528	GGTCGGTCT.CGCGCACAT_1	FL1	Kappa
-4.74443	-6.35585	GGTCTCATG.CCTGTCATT_1	FL1	Kappa
-4.56229	-6.43951	GGTCTCATG.GTCTCTTCA_1	FL1	Kappa
-0.923952	-6.36623	GGTCTTGCA.GAACTGCAA_1	FL1	Kappa
-1.98688	-2.27903	GGTCTTGCA.TGCCGACTA_1	FL1	Kappa
-2.3722	-6.89601	GGTCTTGCA.TTCATTCGC_1	FL1	Kappa
-4.78812	-2.07529	GGTGAGCGT.CAACGTCTT_1	FL1	Kappa
-4.33491	-5.79038	GGTGAGCGT.CCATACGAT_1	FL1	Kappa
-5.14307	-2.66143	GGTGAGCGT.TCCTCGTCG_1	FL1	Kappa
-3.82299	-7.18317	GGTGAGTTC.AATATCGCT_1	FL1	Kappa
-2.562	-4.99661	GGTGCGTAG.TGAGCTAGA_1	FL1	Kappa
-2.89342	-5.09319	GGTGCGTAG.TGTGGACAA_1	FL1	Kappa
-4.46274	-6.15634	GGTGGAGCT.TTACTAGTC_1	FL1	Kappa
-3.38761	-7.32934	GGTGTTCAT.ATGAGTGTG_1	FL1	Kappa
-3.48883	-5.92626	GGTTAGATG.AAGTAGGAC_1	FL1	Kappa
-2.7666	-7.064	GGTTAGATG.ACGTCGCTC_1	FL1	Kappa
-2.0715	-4.80722	GGTTAGATG.ATATAGCGT_1	FL1	Kappa
-3.65956	-5.85074	GGTTAGATG.GACTCTCAC_1	FL1	Kappa
-3.09362	-7.46457	GGTTAGATG.TCGAACGCT_1	FL1	Kappa
-1.72837	-4.55414	GGTTAGATG.TGCGTCTTA_1	FL1	Kappa
-2.75364	-5.7872	GGTTCAGAC.ACTCGTAGG_1	FL1	Kappa
-4.23606	-6.64394	GGTTCAGAC.CCGCTATCC_1	FL1	Kappa
-2.30915	-4.51469	GGTTCAGAC.TCGTAGGAA_1	FL1	Kappa
-3.11277	-6.94751	GGTTCGCAA.CAGCCGCAA_1	FL1	Kappa
-2.02181	-6.15958	GGTTCGCAA.CTGATCCGA_1	FL1	Kappa
-2.60306	-6.15245	GGTTCGCAA.GCTTACGTT_1	FL1	Kappa
-4.57225	-6.43223	GGTTCGCAA.TTAAGTGGT_1	FL1	Kappa
-3.72936	-3.9922	GGTTCTATC.CAACACCTA_1	FL1	Lambda
-4.38026	-6.60495	GGTTGAAGG.AGTTAGGTC_1	FL1	Kappa
-3.85469	-6.90639	GGTTGAAGG.CATATGTCG_1	FL1	Kappa
-2.41563	-5.05808	GGTTGCTAT.GAGTCCAAT_1	FL1	Kappa
-2.17486	-4.80459	GGTTGCTAT.GAGTGCATA_1	FL1	Kappa
-3.5012	-3.31505	GTAACAGTC.CAACACCTA_1	FL1	Kappa
-3.95362	-6.49196	GTAACAGTC.CCATTCTGC_1	FL1	Kappa
-2.33677	-6.63704	GTAACAGTC.TGGAGAACC_1	FL1	Kappa
-0.715031	-5.66974	GTAACAGTC.TTGGAGAAC_1	FL1	Kappa
-3.65335	-3.56706	GTAACCATA.GAGGTGAGC_1	FL1	Kappa
-5.30955	-2.12759	GTAACCATA.GGTCCTAAG_1	FL1	Kappa
-3.82734	-5.77005	GTAACGCGA.TCTGATGAA_1	FL1	Kappa
-4.76063	-2.92705	GTAACTCAT.AGTGGAATG_1	FL1	Kappa
-4.11646	-5.26383	GTAAGGTCC.CATCGCTGG_1	FL1	Kappa
-5.44992	-2.66837	GTAAGGTCC.TCATCTGTC_1	FL1	Kappa
-2.91903	-5.00618	GTAAGTGAG.CTACGTTGG_1	FL1	Kappa
-2.61876	-6.80793	GTAAGTGAG.TAGTTGACG_1	FL1	Kappa
-3.64349	-6.08393	GTAATATCG.AACCGTGAG_1	FL1	Kappa
-4.98302	-1.87112	GTAATATCG.CACCTCGGA_1	FL1	Kappa
-2.8837	-5.92715	GTAATCAGC.GGAGACACA_1	FL1	Kappa
-4.41439	-3.1132	GTAATCAGC.TCGCATTCG_1	FL1	Kappa
-1.49511	-5.07209	GTACAATGC.TATTACTCG_1	FL1	Kappa
-2.70466	-5.71213	GTACCTAAC.CGCGATGTA_1	FL1	Kappa
-3.42193	-5.61274	GTACCTAAC.GCGTTCAGA_1	FL1	Kappa
-2.08121	-5.26569	GTACGAACG.GCTATGTAA_1	FL1	Kappa
-4.10949	-5.92852	GTACGTCTA.TTCCAATTC_1	FL1	Kappa
-5.64281	-1.66393	GTACGTCTA.TTCCTAAGG_1	FL1	Kappa
-4.07629	-4.94771	GTAGAAGTT.ACCGTACGC_1	FL1	Kappa
-4.29609	-6.10962	GTAGAAGTT.CCGCTCATG_1	FL1	Kappa
-3.48928	-4.61906	GTAGAAGTT.GGACACTGG_1	FL1	Lambda
-5.56571	-1.69515	GTAGACTCT.CACTGCTTA_1	FL1	Kappa
-2.96135	-6.04306	GTAGACTCT.GCTCAGCCA_1	FL1	Kappa
0.530982	-5.48977	GTAGAGAGC.AACCATGGT_1	FL1	Kappa
-1.83424	-5.82029	GTAGAGAGC.CTCTGTCAA_1	FL1	Kappa
-4.47945	-5.91362	GTAGCATAC.GGAGCATCT_1	FL1	Kappa
-2.92622	-6.76769	GTAGCCTTG.CCTCCAATC_1	FL1	Kappa
-4.11478	-4.07612	GTAGCCTTG.GGATTACGC_1	FL1	Kappa
-4.35502	-5.61327	GTAGCTACA.ACGGTGCCT_1	FL1	Kappa
-5.56443	-2.31241	GTAGGACGC.ACTGTGTCA_1	FL1	Kappa
-5.32104	-2.24058	GTAGGACGC.CTGGACACT_1	FL1	Kappa
-2.37514	-5.77794	GTAGTGGAG.TATTCAACG_1	FL1	Kappa
-5.79981	-1.93475	GTATCCTGC.CAGCTCTTC_1	FL1	Kappa
-3.57775	-3.5457	GTATCCTGC.TAGGATTAG_1	FL1	Kappa
-4.16235	-6.62338	GTATCCTGC.TGACCAAGT_1	FL1	Lambda
-4.91336	-3.91537	GTATGATCT.CCTAAGAAG_1	FL1	Kappa
-2.25232	-6.74786	GTATGTATC.ACGAGAGCA_1	FL1	Kappa
-4.583	-6.05173	GTATGTATC.CTGATCCGA_1	FL1	Kappa
-3.59998	-5.53023	GTCAAGATC.ACGATGACC_1	FL1	Kappa
-3.85984	-7.2528	GTCAATACA.ATAGTGGTT_1	FL1	Kappa
-5.42351	-1.74387	GTCAATACA.GGTTCGCAA_1	FL1	Kappa
-3.28394	-5.32478	GTCACAGAG.AGTGAACGG_1	FL1	Kappa
-2.77638	-6.66729	GTCACAGAG.CCATGCGTC_1	FL1	Kappa
-4.98211	-2.12827	GTCACAGAG.CTCAGGTAC_1	FL1	Kappa
-4.84314	-3.67677	GTCACAGAG.GTGTCGAGC_1	FL1	Kappa
-5.07298	-3.00261	GTCACTATG.TGGTGCCTG_1	FL1	Kappa
-4.30315	-5.50791	GTCAGACCG.CACCTAGCG_1	FL1	Kappa
-3.21623	-7.07693	GTCATTCTA.CATTCAGTT_1	FL1	Kappa
-3.65085	-3.79013	GTCCACAAC.CGTGCCTAT_1	FL1	Lambda
-5.5419	-2.50516	GTCCACAAC.TTGATCGTA_1	FL1	Kappa
-5.79368	-1.81004	GTCCGCTCA.AGTGATGCG_1	FL1	Kappa
-5.34621	-3.69299	GTCCGCTCA.GGTAAGTGA_1	FL1	Kappa
-3.79302	-6.34291	GTCCGTAAG.ATTGGTTCC_1	FL1	Kappa
-2.124	-6.70267	GTCCTTCAT.ATGGAGGAA_1	FL1	Kappa
-3.64332	-5.87221	GTCCTTCAT.ATTGATTGG_1	FL1	Kappa
-2.38775	-5.42301	GTCCTTCAT.GACGTTCAG_1	FL1	Kappa
-5.51548	-2.74571	GTCCTTCAT.TGAGCAGAT_1	FL1	Kappa
-4.13044	-5.53206	GTCGACATT.ATCTCTGCT_1	FL1	Kappa
-5.61475	-2.92517	GTCGACATT.CGTTAATGG_1	FL1	Kappa
-1.61909	-4.62237	GTCGAGTAC.GTCGAGTAC_1	FL1	Kappa
-4.02768	-6.14807	GTCGAGTAC.GTGCGTTCC_1	FL1	Kappa
-3.62671	-6.83124	GTCGTCGAC.ATAACGACA_1	FL1	Kappa
-4.69661	-6.29207	GTCGTCGAC.TCACGCGAC_1	FL1	Kappa
-3.50131	-4.9112	GTCGTGTTA.CCTGTTAGC_1	FL1	Kappa
-2.14411	-6.1377	GTCGTTAGA.TATCCTCAG_1	FL1	Kappa
-3.53076	-5.67057	GTCGTTGCG.ATTGCCGAC_1	FL1	Kappa
-1.22213	-6.52578	GTCGTTGCG.CCGCACTCA_1	FL1	Lambda
-3.9447	-6.30258	GTCGTTGCG.TTACTAGTC_1	FL1	Kappa
-5.18931	-4.24647	GTCTACCAA.ATTGATTGG_1	FL1	Kappa
-4.03706	-6.04941	GTCTCCAGG.CATCGAAGC_1	FL1	Lambda
-2.25129	-7.02589	GTCTCCAGG.CTTGGATCA_1	FL1	Kappa
-5.71366	-2.04024	GTCTCCAGG.GACGTTCAG_1	FL1	Kappa
-4.16146	-6.61793	GTCTCTTCA.TCCATCATT_1	FL1	Kappa
-5.21863	-3.91197	GTCTGAGCC.CTGTACGAC_1	FL1	Kappa
-2.27905	-6.64027	GTCTGAGCC.TGGATTAGC_1	FL1	Kappa
-4.13888	-6.81653	GTCTGAGCC.TGTATCGTG_1	FL1	Kappa
-4.08145	-6.41481	GTCTTCATA.CTGAGTAGC_1	FL1	Kappa
-4.52277	-6.35106	GTCTTCATA.TGAGAGGAC_1	FL1	Kappa
-5.56616	-1.83907	GTCTTCTCG.AACAGCAGT_1	FL1	Kappa
-3.7163	-4.02797	GTGAACCAC.AGTCGCCGA_1	FL1	Kappa
-3.51936	-3.21972	GTGAACCAC.CAGGATCAA_1	FL1	Kappa
-3.60736	-7.01978	GTGAACCAC.CGGACAAGT_1	FL1	Kappa
-1.1517	-5.94402	GTGAATGCC.CATGGTCGA_1	FL1	Lambda
-4.15893	-6.65857	GTGAATGCC.GTCGCAGGT_1	FL1	Kappa
-4.09876	-6.41497	GTGACGTAA.TGCGATACT_1	FL1	Kappa
-1.06569	-5.52579	GTGACTCTC.GCTCTCCAA_1	FL1	Kappa
3.06576	0.0884595	GTGAGGACG.ACTCGAGTC_1	FL1	Kappa
-2.43176	-6.34866	GTGCATCAA.CAACCGGTC_1	FL1	Kappa
-3.5004	-5.58962	GTGCCATGA.AGTTCGATA_1	FL1	Kappa
-3.86939	-5.26393	GTGCGAGTA.CTAGTATAG_1	FL1	Kappa
-4.65611	-6.22984	GTGCGTTCC.AATCTCCTA_1	FL1	Kappa
-5.51922	-1.98397	GTGCGTTCC.CCGATACCG_1	FL1	Kappa
-4.34747	-5.82766	GTGCTAAGC.TAGATCTGT_1	FL1	Kappa
-2.34299	-5.10113	GTGCTCGGA.CACCTACGC_1	FL1	Lambda
-3.90869	-5.1093	GTGCTCGGA.GGTAATCTA_1	FL1	Kappa
-1.28684	-5.74495	GTGCTCTTG.ACTCGTAGG_1	FL1	Kappa
-4.41728	-5.49804	GTGCTGACT.TCCTGAGAC_1	FL1	Kappa
-1.47357	-6.58835	GTGGACTGG.CTCTGCGGT_1	FL1	Kappa
-4.9661	-2.43531	GTGGAGGTC.ACAGCGTAT_1	FL1	Kappa
-3.60275	-7.28923	GTGGATAAG.ACTCCAACT_1	FL1	Kappa
-3.93653	-6.4424	GTGTACCGT.CCAACAACA_1	FL1	Kappa
-5.46309	-2.29569	GTGTATCTG.AATGCGTGC_1	FL1	Kappa
-5.53654	-1.79781	GTGTATCTG.ACAATAGGT_1	FL1	Kappa
-2.39714	-5.78508	GTGTATCTG.ATTCCGTAC_1	FL1	Kappa
-3.68325	-5.86647	GTGTCACAC.CAGAGCACC_1	FL1	Kappa
-3.36506	-4.64768	GTGTCCGTG.CACCTAGCG_1	FL1	Kappa
-4.09104	-5.33266	GTGTCGAGC.AGCTACTCA_1	FL1	Kappa
-3.91163	-6.21228	GTGTCGAGC.TGAGATCAT_1	FL1	Kappa
-2.52948	-5.93941	GTGTCTGGA.TAGCACTAT_1	FL1	Kappa
-4.81658	-2.829	GTGTCTGGA.TGATACCGT_1	FL1	Kappa
-3.78971	-6.853	GTGTTCCAG.ATGCGGATT_1	FL1	Kappa
-3.61362	-2.96025	GTGTTGGAA.ACAATTCGG_1	FL1	Kappa
-3.98494	-6.54479	GTGTTGGAA.CCTCAGGTG_1	FL1	Kappa
-5.25393	-2.51943	GTGTTGGAA.CTCAGCTGG_1	FL1	Kappa
-3.84042	-3.11123	GTGTTGGAA.GAGTCGTAC_1	FL1	Kappa
-3.85204	-3.95781	GTTAATTCG.AACTCCATG_1	FL1	Kappa
-2.64638	-4.85457	GTTAATTCG.CGTTCGTAC_1	FL1	Kappa
-4.86679	-2.5334	GTTACTACT.CTGCTTAGG_1	FL1	Kappa
-4.85919	-6.20697	GTTACTACT.TTACAGTGT_1	FL1	Kappa
-3.47781	-7.33646	GTTAGAGAC.AACAGATCG_1	FL1	Kappa
-3.69366	-6.42696	GTTAGAGAC.ACACACGTC_1	FL1	Kappa
-5.6054	-2.81663	GTTAGATTG.GTCAGACCG_1	FL1	Kappa
-3.62016	-5.58282	GTTATCGAT.ACAGGTATC_1	FL1	Kappa
-2.43047	-1.56502	GTTATCGAT.GAGCCATCC_1	FL1	Kappa
-5.42548	-2.54309	GTTATCGAT.TAGCACTAT_1	FL1	Kappa
-2.11189	-6.42279	GTTCACTCC.GCGTGATAC_1	FL1	Kappa
-5.29979	-2.65446	GTTCAGAAG.CCGCTATCC_1	FL1	Kappa
-5.47054	-2.6533	GTTCCAACA.TGGTGGATC_1	FL1	Kappa
-5.49688	-1.6681	GTTGACCAT.CAATGTGCT_1	FL1	Kappa
-5.72299	-2.17396	GTTGACGTG.GCACCATCG_1	FL1	Kappa
-2.90578	-6.46848	GTTGATGCA.TACAGTTAG_1	FL1	Kappa
-3.43528	-5.05517	GTTGCATGG.ATACAACCG_1	FL1	Kappa
-3.97289	-4.45811	GTTGCTCAG.TGGTTATAC_1	FL1	Kappa
-4.33776	-3.7144	TAACACGAG.ACGTCTATG_1	FL1	Kappa
-4.68838	-2.25559	TAACATTGG.CACTCACTA_1	FL1	Kappa
-3.75925	-6.3487	TAACGTGTC.TGGTGGATC_1	FL1	Kappa
-4.19215	-5.72954	TAACTCCGA.CATGTGAAC_1	FL1	Kappa
-4.66985	-6.32447	TAAGCACTA.TATCAGTGC_1	FL1	Kappa
-3.43736	-4.58106	TAAGGTCCG.ATTAGCACA_1	FL1	Kappa
-4.50309	-6.59971	TAAGGTCCG.CATGTGAAC_1	FL1	Kappa
-3.82746	-6.3057	TAAGGTCCG.CCACTTCGC_1	FL1	Kappa
-5.11101	-3.80325	TAAGGTCCG.GTCCACAAC_1	FL1	Kappa
-4.0868	-6.95866	TAAGGTGAT.CCACCATGC_1	FL1	Kappa
-3.40183	-5.99581	TAAGTGTAG.CGACGTACG_1	FL1	Kappa
-1.84435	-5.21416	TAATCACGC.AACTTCTGC_1	FL1	Kappa
-4.9167	-3.32951	TAATCACGC.CCACATTAG_1	FL1	Kappa
-3.69697	-7.14151	TAATCACGC.TAGATAGCC_1	FL1	Kappa
-3.60257	-5.81293	TAATCACGC.TCAGAGTCA_1	FL1	Kappa
0.199035	-5.96812	TAATCTGGA.TTGTTAGAG_1	FL1	Kappa
-5.51847	-2.63142	TAATGTAGC.AACGTCGAG_1	FL1	Kappa
-3.70875	-6.38426	TAATGTAGC.CCTAGTCTC_1	FL1	Kappa
-5.54646	-1.95213	TAATGTAGC.TAGACCATG_1	FL1	Kappa
-2.49035	-5.58344	TACAACACC.ACTCGTAGG_1	FL1	Kappa
-3.02284	-5.84093	TACAACACC.ATGACACAA_1	FL1	Kappa
-4.34285	-6.72123	TACAACACC.CAAGAGGAG_1	FL1	Kappa
-3.00204	-5.09529	TACAACACC.CACATGTGC_1	FL1	Kappa
-3.41048	-6.08342	TACAACACC.CGAAGAGGT_1	FL1	Kappa
-3.44497	-6.1155	TACAAGAGG.GTGTCCGTG_1	FL1	Kappa
-2.14939	-5.75165	TACACGGTC.TATAGTGCG_1	FL1	Kappa
-4.00423	-6.14049	TACAGGACT.CGCCTGCAA_1	FL1	Kappa
-1.92498	-6.27964	TACAGGACT.GAGCACATT_1	FL1	Kappa
-1.38414	-6.48139	TACCAGCCA.AGTTGCCTT_1	FL1	Kappa
-1.97589	-5.15695	TACCATGTA.CAACCGGTC_1	FL1	Kappa
-2.78773	-4.47177	TACCATGTA.GATCCGCAC_1	FL1	Kappa
-2.93801	-7.0997	TACCGATTG.ACAATAGGT_1	FL1	Kappa
-3.13317	-4.59891	TACCGATTG.GACATAACG_1	FL1	Kappa
-3.61838	-6.8682	TACCGATTG.TCCACCGGT_1	FL1	Kappa
-5.78487	-2.1062	TACCGATTG.TTCCGAGCG_1	FL1	Kappa
-2.76102	-5.57532	TACCGCGTT.TCGTCCGAT_1	FL1	Kappa
-1.28689	-3.871	TACCTATCC.AGTCGATCA_1	FL1	Kappa
-2.29621	-5.78502	TACGACTTG.CCTAGAGTA_1	FL1	Kappa
-1.93661	-5.70848	TACGACTTG.TGCTATGAA_1	FL1	Kappa
-4.27929	-6.41699	TACGACTTG.TTCAGTGCC_1	FL1	Kappa
-3.3901	-7.13357	TACGGTCGT.TCGTCCGAT_1	FL1	Kappa
-2.74543	-5.99521	TACGTTACC.ACCGTCCTA_1	FL1	Kappa
-4.4572	-2.02418	TACGTTACC.CAACACCTA_1	FL1	Kappa
-3.76318	-5.68115	TACGTTACC.TTGAGACGG_1	FL1	Kappa
-4.84883	-6.30297	TACGTTGGA.ACATTCCAC_1	FL1	Kappa
-1.22733	-5.64029	TACGTTGGA.GGTTCTATC_1	FL1	Kappa
-1.47645	-4.15836	TACTACTGT.AACGGAGAT_1	FL1	Kappa
-1.61249	-5.07313	TACTACTGT.AACTGCGAC_1	FL1	Kappa
-2.66988	-5.8748	TACTAGTAG.ACTCGCTGT_1	FL1	Kappa
-4.10637	-6.63822	TACTAGTAG.CATTCGAAT_1	FL1	Kappa
-3.49503	-5.74767	TACTAGTAG.TAAGCCATT_1	FL1	Kappa
-3.78563	-6.48263	TACTCGACC.CTGTACGAC_1	FL1	Kappa
-3.59625	-4.69066	TACTCGCTG.TCCACGTGC_1	FL1	Kappa
-2.29836	-4.17416	TACTGATGA.ACATTGACA_1	FL1	Kappa
-1.80419	-6.28395	TACTTACCA.CTCTGTCAA_1	FL1	Kappa
-2.82153	-4.38142	TAGACCATG.TTGACCTGA_1	FL1	Kappa
-3.85581	-4.94457	TAGAGACTA.ATTGATCAC_1	FL1	Kappa
-4.1899	-4.67701	TAGAGACTA.GGTGTGACC_1	FL1	Kappa
-4.72219	-4.99012	TAGAGCGTC.AACACACTC_1	FL1	Kappa
-3.57344	-4.89257	TAGATAGCC.CTCTCAGTC_1	FL1	Kappa
-4.75685	-6.15351	TAGATCTGT.CGCCACCAT_1	FL1	Kappa
-1.49087	-5.60966	TAGCACACG.ATGCTCACC_1	FL1	Kappa
-4.45765	-5.57363	TAGCACACG.CAGTGCTGC_1	FL1	Kappa
-1.48807	-5.82708	TAGCACACG.CTGCAGAGC_1	FL1	Kappa
-2.02298	-4.36334	TAGCACTAT.GAAGTGTGA_1	FL1	Kappa
-4.05046	-5.1204	TAGCAGAGT.TATCCTCAG_1	FL1	Kappa
-2.97158	-5.56496	TAGCAGAGT.TGTCATAGC_1	FL1	Lambda
-1.91098	-6.86463	TAGCCAGTG.CACAATAAC_1	FL1	Lambda
-4.86482	-2.93231	TAGCCAGTG.TCCAGAACG_1	FL1	Kappa
-3.75147	-4.04416	TAGCCAGTG.TGCGACGTT_1	FL1	Kappa
-4.53516	-4.26458	TAGCGAGAA.CCGCATCCT_1	FL1	Kappa
-5.44872	-1.64083	TAGCGAGAA.GTAGGACGC_1	FL1	Kappa
-3.47057	-6.27365	TAGCTAAGA.TACCTATCC_1	FL1	Kappa
-2.89713	-6.43408	TAGCTGTTG.TGATACCGT_1	FL1	Kappa
-4.11266	-6.09182	TAGGAGCTA.AGTCGATCA_1	FL1	Kappa
-4.50259	-5.74325	TAGGAGGAT.TCCTCTAGT_1	FL1	Kappa
-3.38993	-5.42887	TAGGATGCC.AGAAGTAAC_1	FL1	Kappa
-5.87134	-2.1742	TAGGATGCC.ATAGACCGA_1	FL1	Kappa
-4.27934	-6.38381	TAGGATGCC.TTCATCCAA_1	FL1	Kappa
-3.83734	-6.77375	TAGGTTAGT.AGTCGTCCG_1	FL1	Kappa
-1.93253	-6.5488	TAGGTTAGT.TCAGAGTCA_1	FL1	Kappa
-5.00502	-1.86163	TAGTAACGG.GACCACTCG_1	FL1	Kappa
-5.4828	-1.7068	TAGTACGTA.CACAATAAC_1	FL1	Kappa
-3.45903	-5.70155	TAGTGATCC.ACAGAAGAG_1	FL1	Kappa
-5.00199	-2.59857	TAGTGCACT.ATTCACCTC_1	FL1	Kappa
-4.2824	-6.64164	TAGTTGACG.TTATGAGGA_1	FL1	Kappa
-4.93812	-5.24696	TATAATCGC.AAGGTGCTG_1	FL1	Kappa
-2.36482	-1.56128	TATAATCGC.CAGTCGGTA_1	FL1	Kappa
-2.32899	-6.19593	TATAATCGC.GCAGATCCG_1	FL1	Kappa
-5.41954	-1.9845	TATACCACT.TCCGATAAC_1	FL1	Kappa
-2.09822	-6.3806	TATACCACT.TGATTGTGC_1	FL1	Kappa
-3.31925	-4.63414	TATACGGAT.TTAGTCGGA_1	FL1	Kappa
-1.35751	-4.57402	TATACGTGG.CGCCATTAC_1	FL1	Kappa
-3.84816	-6.69172	TATCAGTGC.ATGGAGAGT_1	FL1	Kappa
-2.33891	-6.20352	TATCAGTGC.GTAAGGTCC_1	FL1	Kappa
-5.55853	-2.89589	TATCATGCT.ACCACGCTA_1	FL1	Kappa
-4.47654	-6.47849	TATCATGCT.CAGGTTGTC_1	FL1	Kappa
-0.838491	-6.35482	TATCCTCAG.AAGTTCTCT_1	FL1	Kappa
-2.99567	-7.26911	TATCCTCAG.ACAGCATCA_1	FL1	Kappa
-3.38387	-7.277	TATCCTCAG.ACGTGTAGT_1	FL1	Kappa
-2.5703	-6.70444	TATCCTCAG.TAGCGCAGC_1	FL1	Kappa
-4.01598	-5.36241	TATCGAGCC.CCTCTTGTA_1	FL1	Kappa
-5.64659	-1.61191	TATCGAGCC.GTCTTCATA_1	FL1	Kappa
-3.69787	-6.10724	TATCTAGGT.ATTCGCTTA_1	FL1	Kappa
-3.84321	-6.84716	TATCTGTCA.AACCATGGT_1	FL1	Kappa
-1.25637	-5.53209	TATCTGTCA.GCGTATAGG_1	FL1	Kappa
-1.65104	-4.46905	TATGAAGAC.AAGACTACC_1	FL1	Kappa
-3.86819	-7.01276	TATGAAGAC.ACGCTATGT_1	FL1	Kappa
-4.1234	-6.40793	TATGACCGA.GTAACGCGA_1	FL1	Kappa
-5.52908	-1.83404	TATGATGTG.TATTACAGC_1	FL1	Kappa
-3.21419	-6.98087	TATGGTTGG.ATAGTCAGT_1	FL1	Kappa
-5.24308	-2.62234	TATGGTTGG.ATATAGCGT_1	FL1	Kappa
-4.62126	-6.77105	TATGGTTGG.ATCCTGCCT_1	FL1	Kappa
-1.81557	-5.44598	TATGGTTGG.ATCGCCTCT_1	FL1	Kappa
-5.35755	-2.76661	TATGGTTGG.CCAATATAC_1	FL1	Kappa
-5.35721	-2.63783	TATGGTTGG.CGTGACCAG_1	FL1	Kappa
-1.99626	-5.23827	TATGGTTGG.GAACTATGG_1	FL1	Lambda
-2.32924	-7.03108	TATGGTTGG.TGCACGATG_1	FL1	Kappa
-4.50921	-2.16988	TATGGTTGG.TGCGTCTTA_1	FL1	Kappa
-4.20644	-5.99487	TATGTACCT.GAGATGTAT_1	FL1	Kappa
-2.69837	-5.58817	TATGTATGC.GTTCCAACA_1	FL1	Kappa
-2.80671	-6.18402	TATTCAACG.AGTGTCTCT_1	FL1	Kappa
-4.36397	-6.13372	TATTCAACG.CTCGTTCAC_1	FL1	Kappa
-3.41542	-4.70816	TATTCAACG.TCCGTATAC_1	FL1	Kappa
-2.55262	-6.7408	TATTGCTAC.CAGTTGAGT_1	FL1	Kappa
-2.89195	-6.51154	TCAACACTC.AGCCTCGCA_1	FL1	Kappa
-3.86567	-6.80835	TCAACACTC.AGTGTCTCT_1	FL1	Kappa
-2.76324	-6.81855	TCAACACTC.TCCTTAGGT_1	FL1	Kappa
-4.69873	-6.30573	TCAAGCGTA.ATACCGCTT_1	FL1	Kappa
-5.49231	-2.43685	TCAAGCGTA.CACTGTATC_1	FL1	Kappa
-4.78466	-6.33525	TCAAGCGTA.TTACGGACC_1	FL1	Kappa
-4.07699	-6.64076	TCAAGGAGT.CGCATCTAC_1	FL1	Kappa
-4.04699	-6.71388	TCAAGGAGT.CGCTGTAGT_1	FL1	Kappa
-5.56299	-2.52723	TCAAGGTCG.AGTTGTGTA_1	FL1	Kappa
-3.87188	-4.20457	TCAAGGTCG.TGATGGACA_1	FL1	Lambda
-2.2931	-5.19351	TCAATCTAG.ACGTATGTC_1	FL1	Kappa
-3.52884	-5.08213	TCACAGGTA.CCAGCCAAT_1	FL1	Kappa
-5.55509	-2.14263	TCACAGGTA.CTACGTTGG_1	FL1	Kappa
-0.621418	-5.53695	TCACAGGTA.TTCGGAGTC_1	FL1	Kappa
-3.94177	-4.95418	TCACATACT.GTGAGGACG_1	FL1	Lambda
-2.79795	-5.07422	TCACCGAGG.AAGACTACC_1	FL1	Lambda
-1.37858	-5.60412	TCACCGAGG.CTGCGTCAC_1	FL1	Kappa
-2.20679	-5.47252	TCACCGAGG.GTGGAGGTC_1	FL1	Kappa
-3.41523	-5.61395	TCACGACAA.CTCTCAGTC_1	FL1	Kappa
-4.56478	-2.19305	TCACGACAA.GACTCTGGT_1	FL1	Kappa
-1.54717	-5.11323	TCACGCGAC.GGTTACGCA_1	FL1	Kappa
-0.604479	-6.4349	TCACGCGAC.TGCTCACAC_1	FL1	Kappa
-1.68419	-5.22538	TCACTACGT.TTAACGTTC_1	FL1	Kappa
-3.53406	-5.83435	TCACTCGCT.AGCTCTCCG_1	FL1	Kappa
-4.22705	-6.76382	TCACTCGCT.TCGCAAGCA_1	FL1	Kappa
-1.9065	-6.36792	TCACTCGCT.TGAGCTAGA_1	FL1	Kappa
-1.95333	-6.03959	TCAGACAAG.CGCGATGTA_1	FL1	Kappa
-2.77412	-6.03771	TCAGAGCGT.ATCTGGTAG_1	FL1	Kappa
-2.71232	-4.92228	TCAGAGCGT.TGCGTAATC_1	FL1	Kappa
-5.39513	-1.68951	TCAGAGTCA.AGACTAGTA_1	FL1	Kappa
-3.94909	-3.25076	TCAGGTGCA.CGTCAGCAC_1	FL1	Kappa
-3.90185	-6.19335	TCAGTAAGC.CTCCGCATT_1	FL1	Kappa
-4.49085	-2.22588	TCAGTGCAA.CAGCAGTAC_1	FL1	Kappa
-4.59279	-6.50776	TCAGTGCAA.GGTCCTGGT_1	FL1	Kappa
-3.12812	-5.91873	TCATGCAGG.CAGTATGAT_1	FL1	Kappa
-2.27136	-5.35987	TCATGCAGG.TTCCGAGCG_1	FL1	Kappa
-4.49745	-5.4075	TCATGCTCA.CATCGCTGG_1	FL1	Kappa
-3.61255	-5.77417	TCATGCTCA.CTCGACTGC_1	FL1	Kappa
-2.61462	-4.26219	TCATGCTCA.TCTCCGCGT_1	FL1	Kappa
-5.1018	-2.16759	TCCAAGTAA.TAATTCGTG_1	FL1	Kappa
-3.52096	-6.53548	TCCAATCAT.GCTACCTTA_1	FL1	Kappa
-4.58383	-1.94774	TCCACCGGT.CGCTTATGA_1	FL1	Kappa
-4.79439	-6.13167	TCCACCGGT.CGTGTGTGG_1	FL1	Kappa
-5.59011	-2.26243	TCCACCGGT.GCATTGATC_1	FL1	Kappa
-4.89292	-2.76273	TCCACCGGT.TCGGAACGA_1	FL1	Kappa
-4.81165	-2.11012	TCCACCGGT.TGTTACTGA_1	FL1	Kappa
-3.78251	-5.79014	TCCAGAACG.CTCTGTCAA_1	FL1	Kappa
-2.6516	-5.28334	TCCAGAACG.GTCATTCTA_1	FL1	Kappa
-2.4337	-6.03274	TCCAGCTAT.GTAGCATAC_1	FL1	Kappa
-3.43341	-6.73255	TCCAGCTAT.TGAACCAAT_1	FL1	Kappa
-1.79391	-6.32303	TCCATCATT.CCTCGCGTT_1	FL1	Kappa
-2.28563	-5.52814	TCCATCATT.CGTAATGAC_1	FL1	Kappa
-2.81936	-6.30453	TCCATCATT.GGATTCGTC_1	FL1	Kappa
-3.77933	-6.89069	TCCGATAAC.TCACTCGCT_1	FL1	Kappa
-5.56116	-2.98702	TCCGATAAC.TCTACGCAA_1	FL1	Kappa
-4.32362	-5.51023	TCCGGAGCT.ACTAACCGA_1	FL1	Kappa
-1.84441	-4.49447	TCCGGAGCT.ACTGACTAC_1	FL1	Kappa
-4.21646	-5.70238	TCCGGAGCT.TATGAAGAC_1	FL1	Kappa
-4.7707	-2.26043	TCCGTATAC.ATCTGCGTA_1	FL1	Lambda
-5.73221	-1.91979	TCCGTATAC.CGATTGAAC_1	FL1	Kappa
-2.78757	-6.53785	TCCGTATAC.CGTGTCCGA_1	FL1	Kappa
-3.23971	-5.05724	TCCGTATAC.GCTGATGTC_1	FL1	Kappa
-2.93365	-5.12131	TCCTATTCC.AACTGCGAC_1	FL1	Kappa
-4.25991	-5.72383	TCCTATTCC.CATCGAAGC_1	FL1	Kappa
-3.7476	-5.91167	TCCTATTCC.GCTGAGCAG_1	FL1	Kappa
-1.33115	-5.47366	TCCTCGTCG.CTACCTGCG_1	FL1	Kappa
-3.70211	-6.17957	TCCTCTAGT.GCCACATGG_1	FL1	Kappa
-3.56817	-6.3178	TCCTGTCCG.CACTTCCTT_1	FL1	Kappa
-4.12112	-1.98511	TCCTGTCCG.CTTATCTCA_1	FL1	Kappa
-5.40852	-2.05981	TCCTGTCCG.TGCCATCTC_1	FL1	Kappa
-3.36488	-5.65572	TCCTTAGGT.AGCTTGGTG_1	FL1	Kappa
-3.79382	-7.20563	TCCTTCAAC.GCCTTCCAT_1	FL1	Kappa
-3.80006	-6.59375	TCCTTCGTA.TTCATTCGC_1	FL1	Kappa
-3.78687	-7.23639	TCGAACGCT.ATGTGAGAC_1	FL1	Kappa
-2.47893	-6.74362	TCGAATAGA.CCTGCGTTA_1	FL1	Kappa
-3.22819	-7.35414	TCGATTCAG.CACCTTCCT_1	FL1	Kappa
-4.28463	-6.17072	TCGCATTCG.CAGTAATGT_1	FL1	Lambda
-4.18357	-5.00667	TCGCATTCG.GAGATGTAT_1	FL1	Kappa
-3.92021	-5.95469	TCGCATTCG.GCAGATCCG_1	FL1	Kappa
-3.08806	-6.09745	TCGCATTCG.TGATGGACA_1	FL1	Kappa
-5.17075	-3.08548	TCGCCAAGC.ATTCCGTAC_1	FL1	Kappa
-5.51679	-2.98115	TCGCCAAGC.CAAGTACGA_1	FL1	Kappa
-5.54781	-2.11804	TCGCCAAGC.TGCTGCGTC_1	FL1	Kappa
-5.50379	-2.85781	TCGCTGATT.CAGTCGGTA_1	FL1	Kappa
-4.76935	-6.30949	TCGCTGTAA.AATGCGTGC_1	FL1	Kappa
-0.99469	-6.38095	TCGCTGTAA.ATAGACCGA_1	FL1	Kappa
-4.09625	-6.79151	TCGCTGTAA.TCGCTGTAA_1	FL1	Kappa
-3.19364	-6.38119	TCGCTGTAA.TGGAGAGTG_1	FL1	Kappa
-3.6493	-5.3857	TCGCTTAAC.TCCTCGTCG_1	FL1	Lambda
-3.77075	-4.98549	TCGGAACGA.CACGATAGA_1	FL1	Kappa
-3.73215	-6.24817	TCGGACAGT.TATACCACT_1	FL1	Kappa
-2.42998	-5.37017	TCGGATGTT.CTCTGCGGT_1	FL1	Kappa
-1.31734	-4.71653	TCGGATGTT.TATCACCTG_1	FL1	Kappa
-2.75866	-7.28211	TCGGATGTT.TTAGCGTCT_1	FL1	Kappa
-4.2608	-6.67424	TCGGTATCA.TCGGATGTT_1	FL1	Kappa
-3.79743	-6.79284	TCGTAATAG.ATGACACAA_1	FL1	Kappa
-4.23667	-6.73129	TCGTAATAG.CGAAGAGGT_1	FL1	Kappa
-3.4192	-4.7544	TCGTAATAG.TTACCTCTC_1	FL1	Kappa
-5.04586	-2.57199	TCGTACCTT.TTCTGGTGC_1	FL1	Kappa
-0.861398	-4.4343	TCGTAGGAA.CTGTTACCA_1	FL1	Lambda
-2.86656	-7.19604	TCGTCATTC.ATCTGGTAG_1	FL1	Kappa
-2.4846	-4.71177	TCGTCATTC.TCCACGTGC_1	FL1	Kappa
-5.31641	-2.76177	TCGTCCGAT.CAGTGCTGC_1	FL1	Kappa
-5.35668	-2.38484	TCGTGACGT.GTATACAGA_1	FL1	Kappa
-3.63433	-3.54032	TCGTGCCAC.AAGCCACAC_1	FL1	Kappa
-5.31977	-3.69781	TCGTGCCAC.ACCGACGGT_1	FL1	Kappa
-3.04582	-1.74653	TCTAATACC.GCAGCTTGA_1	FL1	Kappa
-2.52239	-6.81531	TCTACAGTT.AGACTTCGT_1	FL1	Kappa
-4.29438	-6.67855	TCTACAGTT.CCATCTAGG_1	FL1	Kappa
-2.08645	-5.18264	TCTACAGTT.TCTTAGCGA_1	FL1	Kappa
-3.96573	-4.07968	TCTACATCC.TGATGTGTG_1	FL1	Kappa
-5.22782	-3.2056	TCTACGCAA.ACTTCGCAG_1	FL1	Kappa
-4.863	-2.85049	TCTACGCAA.ATAAGACAG_1	FL1	Lambda
-3.85417	-3.03717	TCTACGCAA.CTCCAGCGT_1	FL1	Kappa
-3.87535	-5.73684	TCTACGCAA.GAATTCAGT_1	FL1	Kappa
-4.40676	-1.89886	TCTACGCAA.GAGTGCATA_1	FL1	Kappa
-0.357403	-6.1359	TCTAGCTGG.CACACTGCC_1	FL1	Kappa
-5.29603	-2.67375	TCTAGCTGG.CGTACATCT_1	FL1	Kappa
-4.69048	-6.00327	TCTAGGATG.CACTGGTCC_1	FL1	Kappa
-2.65039	-5.57204	TCTAGTGAC.CTTGGATCA_1	FL1	Kappa
-2.81494	-5.97293	TCTCAGGAT.AATCGTGTT_1	FL1	Kappa
-2.93595	-6.61404	TCTCGATGC.TTAGATCGG_1	FL1	Kappa
-3.06405	-6.05367	TCTCGTATC.CGCGTGAGA_1	FL1	Kappa
-1.24686	-4.57475	TCTGAGATA.ATCCAATGA_1	FL1	Kappa
-3.09828	-6.5564	TCTGAGATA.GATATGGAC_1	FL1	Kappa
-5.42444	-2.45718	TCTGATGAA.CATCCAGGA_1	FL1	Kappa
-2.50141	-5.94821	TCTGATGAA.GAACATGAC_1	FL1	Kappa
-3.48308	-7.10718	TCTGCGCTG.CAGGAGCCT_1	FL1	Kappa
-2.20795	-5.51398	TCTGCGCTG.GGTGAGTTC_1	FL1	Kappa
-4.83278	-1.83744	TCTGGAGGA.TGCGTAATC_1	FL1	Kappa
-1.69509	-6.70129	TCTGTGAAG.AACGTTCTT_1	FL1	Kappa
-3.54761	-3.39376	TCTGTGAAG.ACCTAGTTA_1	FL1	Lambda
-3.52111	-5.43477	TCTGTGAAG.ACGAATCGC_1	FL1	Kappa
-3.17131	-5.62589	TCTGTGAAG.CCTGTATCT_1	FL1	Kappa
-2.80979	-5.57905	TCTTAAGTG.CATGACGTT_1	FL1	Kappa
-1.82974	-4.53774	TCTTAGCGA.GTAACAGTC_1	FL1	Kappa
-3.24502	-6.43111	TCTTGGTAG.CAGCCGCAA_1	FL1	Kappa
-3.60192	-6.67089	TGAACGGTT.ATCAAGCAT_1	FL1	Kappa
-3.74791	-5.63121	TGAACGTCA.CACTTGGAT_1	FL1	Kappa
-4.9103	-3.11446	TGAACGTCA.CTAACACTG_1	FL1	Kappa
-3.17256	-6.60341	TGAACTTGC.GATCTGAAT_1	FL1	Kappa
-3.36591	-3.15219	TGAACTTGC.TAATGTAGC_1	FL1	Lambda
-4.64135	-3.03085	TGAAGACCA.AATTAGAGG_1	FL1	Kappa
-2.89819	-5.17663	TGAAGACCA.ACCACTAGG_1	FL1	Kappa
-1.19325	-6.12925	TGAAGACCA.CTCAGCTGG_1	FL1	Kappa
-3.7895	-6.68057	TGAAGACCA.GCGAAGACA_1	FL1	Kappa
-1.96144	-6.53315	TGACCAAGT.GGTCTTGCA_1	FL1	Lambda
-4.23775	-5.48368	TGACCAAGT.TAGATCTGT_1	FL1	Kappa
-3.65591	-4.2882	TGACCTCCT.GCGTGATAC_1	FL1	Kappa
-2.31089	-5.51501	TGACTGAGA.ACCGACGGT_1	FL1	Kappa
-5.51208	-2.5696	TGACTGAGA.CCTAGAGTA_1	FL1	Kappa
-3.52991	-6.57476	TGAGAATCC.GATCTAGAG_1	FL1	Kappa
-2.94217	-5.75254	TGAGAGGAC.CGTATCGAA_1	FL1	Kappa
-4.71682	-6.35536	TGAGAGGAC.GGTAGACAT_1	FL1	Kappa
-5.6243	-2.71688	TGAGAGGAC.TGTCTACAC_1	FL1	Kappa
-1.91455	-5.21073	TGAGAGGAC.TTGTATCAC_1	FL1	Kappa
-5.0886	-3.78254	TGAGATCAT.ATCCGACCA_1	FL1	Kappa
-5.70921	-1.95077	TGAGATCAT.CAAGCCTCG_1	FL1	Kappa
-1.81148	-5.18627	TGAGATCAT.CCTGCGTTA_1	FL1	Kappa
-2.65186	-6.46039	TGAGATCAT.CGCTGTAGT_1	FL1	Kappa
-4.47681	-6.75877	TGAGATCAT.GCCGTTGTT_1	FL1	Kappa
-0.772401	-6.38695	TGAGATCAT.GGTAATCTA_1	FL1	Kappa
-1.75473	-5.44322	TGAGGTCTC.AGTTAGGTC_1	FL1	Kappa
-4.70115	-2.73349	TGAGGTCTC.CCTTGCTTG_1	FL1	Kappa
-1.91829	-4.98815	TGAGTGACT.CCTGTCGAC_1	FL1	Kappa
-4.26319	-5.88333	TGAGTGACT.GGACAGATT_1	FL1	Kappa
-3.7567	-5.51355	TGAGTGACT.TACTAGTAG_1	FL1	Lambda
-4.46749	-5.61115	TGAGTGACT.TGAACTTGC_1	FL1	Kappa
-2.19033	-5.26742	TGAGTTAAG.CGCATCTAC_1	FL1	Kappa
-2.77809	-4.40491	TGAGTTAAG.GGAACTGCT_1	FL1	Kappa
-5.43685	-2.66281	TGAGTTAAG.GTGCACGAG_1	FL1	Kappa
-5.20456	-4.3391	TGATACCGT.ACACACGTC_1	FL1	Kappa
-4.29416	-5.10085	TGATACCGT.GAAGGATCA_1	FL1	Kappa
-1.66674	-6.65416	TGATACCGT.GCGATGGTG_1	FL1	Kappa
-3.55424	-5.36679	TGATAGAGG.CACTGCTTA_1	FL1	Kappa
-4.91046	-5.77071	TGATCGGAA.TGAGCTAGA_1	FL1	Kappa
-4.41919	-6.53219	TGATCGGAA.TGGTTATAC_1	FL1	Kappa
-2.48877	-6.8532	TGATGACAG.AACTTAGCT_1	FL1	Kappa
-3.22637	-5.35514	TGATGACAG.TACCATGTA_1	FL1	Kappa
-3.5351	-6.13632	TGATGACAG.TCCAAGTAA_1	FL1	Kappa
-2.25707	-6.98255	TGATGGACA.CAGTTGAGT_1	FL1	Kappa
-3.63172	-7.09213	TGATGGACA.GACCGTAGT_1	FL1	Kappa
-4.13403	-5.03545	TGATGGACA.GGTGGAGCT_1	FL1	Kappa
-4.07608	-6.95959	TGATGTGTG.GTCCTAGTT_1	FL1	Kappa
-5.20673	-3.03578	TGATGTGTG.TCGAACGCT_1	FL1	Kappa
-0.992493	-6.60564	TGATTATCG.GATGCGGTT_1	FL1	Kappa
-0.543674	-5.21616	TGATTATCG.TGAGAATCC_1	FL1	Kappa
-4.1213	-6.41648	TGATTCACC.TAAGGTGAT_1	FL1	Kappa
-1.60961	-6.43866	TGATTGCTG.TGTAGCAAG_1	FL1	Kappa
-2.65807	-5.99594	TGCAACTCT.TGAGATCAT_1	FL1	Kappa
-1.46085	-5.71823	TGCACGATG.AGGTATTCC_1	FL1	Lambda
-3.90812	-5.08537	TGCACGATG.GTTCCAACA_1	FL1	Kappa
-2.77791	-5.44082	TGCACGATG.TTACTAGTC_1	FL1	Kappa
-5.65583	-2.64606	TGCAGATGC.CTGCTTAGG_1	FL1	Kappa
-3.35669	-5.00631	TGCAGCCTT.AGTAAGCCA_1	FL1	Kappa
-4.85698	-2.76653	TGCAGTCGG.CCAATATAC_1	FL1	Kappa
-4.23189	-2.08907	TGCAGTCGG.GTCGACATT_1	FL1	Kappa
-4.25458	-2.0308	TGCAGTCGG.TGTTACTGA_1	FL1	Kappa
-5.39816	-2.27545	TGCAGTTCA.CCTGTCATT_1	FL1	Kappa
-4.98645	-2.84527	TGCAGTTCA.GTGTCCGTG_1	FL1	Kappa
-3.09834	-6.43861	TGCATACAT.CCAATGCCT_1	FL1	Lambda
-5.01509	-5.76838	TGCATACAT.CGCAGTGTC_1	FL1	Kappa
-5.18	-2.70324	TGCCAATGG.CACTGCTTA_1	FL1	Kappa
-3.2376	-5.79544	TGCCAATGG.GCCGTGAAC_1	FL1	Kappa
-4.57156	-5.47488	TGCCAATGG.TGGAGTGGA_1	FL1	Kappa
-3.53063	-7.41485	TGCCAGACG.ATGCCTGTC_1	FL1	Kappa
-4.81049	-2.35003	TGCCGAACT.GGATTACGC_1	FL1	Kappa
-4.3461	-6.49679	TGCCGACTA.AGAAGTCCT_1	FL1	Kappa
-4.18922	-5.18398	TGCCGCTAC.ATCGAATCG_1	FL1	Kappa
-3.72604	-6.16132	TGCCTGGTT.AAGAGAACT_1	FL1	Kappa
-3.5015	-7.15831	TGCCTTCAG.AATCCGCTG_1	FL1	Kappa
-4.1837	-6.16348	TGCGATACT.CTTACATGC_1	FL1	Kappa
-4.70197	-2.10491	TGCGATACT.GTCCTTCAT_1	FL1	Kappa
-3.4547	-5.32973	TGCGTAATC.TCCACGTGC_1	FL1	Kappa
-3.44114	-4.65384	TGCGTATCT.GCGACAACC_1	FL1	Kappa
-2.78269	-5.70832	TGCGTATCT.GGAGCTCAA_1	FL1	Kappa
-5.03212	-3.09056	TGCGTCTTA.TCTGAGATA_1	FL1	Kappa
-5.25964	-2.40343	TGCGTCTTA.TGTCATAGC_1	FL1	Kappa
-3.81841	-6.32888	TGCTCACAC.TAGTGATCC_1	FL1	Kappa
-2.70049	-3.4132	TGCTCAGCG.GACGTAGCA_1	FL1	Kappa
-2.77216	-4.27861	TGCTCAGCG.GGTTCAGAC_1	FL1	Kappa
-3.40635	-5.68791	TGCTCAGCG.GTCAGTTGT_1	FL1	Kappa
-1.75633	-6.63483	TGCTCCTCC.AATATCGCT_1	FL1	Kappa
-4.2071	-5.95376	TGCTCCTCC.GAAGGATCA_1	FL1	Kappa
-1.80564	-5.35679	TGCTGCGTC.CGCATCTAC_1	FL1	Kappa
-5.80026	-2.54554	TGCTGCGTC.CTATGGATG_1	FL1	Kappa
-2.00233	-5.02048	TGCTTACGG.AGCTTGGTG_1	FL1	Kappa
-4.56773	-6.26788	TGGAAGATT.TAGGTCAAC_1	FL1	Kappa
-3.37524	-6.24581	TGGAATCGT.AAGGTGCTG_1	FL1	Kappa
-4.30646	-6.05652	TGGAATCGT.TATCGGAAC_1	FL1	Kappa
-3.18402	-7.05734	TGGACGAGA.GGAAGTATG_1	FL1	Kappa
-0.074589	-6.06149	TGGACGAGA.TACAGGACT_1	FL1	Kappa
-4.67232	-6.64857	TGGACGAGA.TGCCTGGTT_1	FL1	Kappa
-3.8728	-6.6347	TGGACTGCC.GCGCTACCT_1	FL1	Kappa
-5.25177	-2.14086	TGGACTGCC.TAAGGTCCG_1	FL1	Kappa
-5.37321	-2.82172	TGGAGAACC.CGACGTGAT_1	FL1	Kappa
-0.431407	-5.44051	TGGAGTGGA.ATCCAGCTG_1	FL1	Kappa
-2.39031	-5.89301	TGGAGTGGA.CTTGGATCA_1	FL1	Kappa
-3.10682	-5.41989	TGGATAGGT.AGTGAACGG_1	FL1	Kappa
-3.24347	-7.30272	TGGATTAGC.ACTCGCTGT_1	FL1	Kappa
-2.29302	-6.20675	TGGATTAGC.CTGAGTCCA_1	FL1	Kappa
-3.68517	-4.671	TGGATTAGC.GAATCAACC_1	FL1	Kappa
-3.43175	-6.62774	TGGTAACCA.ACGTAGTAT_1	FL1	Lambda
-3.87677	-6.68836	TGGTAACCA.TCCATCATT_1	FL1	Kappa
-5.3709	-2.73335	TGGTAGCAG.ACTAAGTTC_1	FL1	Kappa
-3.58289	-3.57003	TGGTAGCAG.GCCTTATCT_1	FL1	Lambda
-3.52885	-4.20401	TGGTCCTAG.ACGGTGCCT_1	FL1	Kappa
-3.46398	-3.9089	TGGTCGCTA.AGTGACGAT_1	FL1	Kappa
-3.94728	-4.10429	TGGTCGCTA.CAGAGCACC_1	FL1	Kappa
-2.54521	-7.28812	TGGTGCCTG.CCTGCAGAT_1	FL1	Kappa
-1.00367	-4.7039	TGGTGGATC.ATAGTCAGT_1	FL1	Kappa
-3.00273	-6.2925	TGGTGGATC.ATGACACAA_1	FL1	Kappa
-2.90276	-6.58607	TGGTGGATC.CGAAGAGGT_1	FL1	Kappa
-2.78721	-6.75571	TGGTGGATC.GTCGTTGCG_1	FL1	Kappa
-4.03959	-6.32866	TGGTGGTAA.CGGAAGACG_1	FL1	Kappa
-5.10405	-2.69476	TGGTTATAC.ACACACCGT_1	FL1	Kappa
-1.48606	-6.78993	TGGTTATAC.CCTTAACAT_1	FL1	Kappa
-3.90907	-6.83022	TGTAGATCG.CCATATGCC_1	FL1	Kappa
-4.02382	-5.09188	TGTAGCAAG.AACCATGGT_1	FL1	Kappa
-4.96084	-2.54906	TGTAGCAAG.GCTGTTCGG_1	FL1	Kappa
-4.04837	-5.34477	TGTAGCAAG.GTCGTGTTA_1	FL1	Kappa
-1.67943	-4.74542	TGTAGGTTA.ATCCGACCA_1	FL1	Kappa
-3.32656	-6.51984	TGTCAACCT.CCTCTCTAG_1	FL1	Kappa
-3.93846	-6.34793	TGTCAACCT.GCATACATG_1	FL1	Kappa
-5.67274	-2.20621	TGTCATAGC.CTGGAGCGA_1	FL1	Kappa
-2.78563	-7.39688	TGTCGTGAG.AGAGCGGAG_1	FL1	Kappa
-3.44366	-6.54605	TGTCGTGAG.GTCTGACGT_1	FL1	Kappa
-3.20697	-6.65392	TGTCTACAC.AGTGAACGG_1	FL1	Kappa
-3.03918	-5.58248	TGTCTACAC.GCCGCCTAA_1	FL1	Kappa
-1.56742	-6.25908	TGTGCAGTA.GATGCGACG_1	FL1	Kappa
-5.01576	-3.03973	TGTGCCATG.ATGAACTAG_1	FL1	Kappa
[truncated: 7,031 more rows]

## Sheet: Fig4_S9_d
VAF_bulk	VAF_B_FL1	VAF_Other_FL1	VAF_B_FL2	VAF_Other_FL2	VAF_B_GCB1	VAF_Other_GCB1	ID	sample
0.756757	0.220948	0.222357	0.987893	0.98866	0.501531	0.373942	IGHV1-69-chr14-106715827-G-A-upstream:gene:variant	GCB1
0.75	0.928506	0.482196	0	0	0.00648949	0.00389864	BCL2-chr18-63126261-C-T-3:prime:UTR:variant	FL1
0.734072	0	0	0.857741	0.841688	0	0	MYC-chr8-127734765-C-A-upstream:gene:variant	FL2
0.713115	0.00270584	0.001868	0	0	0.975152	0.0167549	TNFRSF14-chr1-2558459-TG-T-frameshift:variant	GCB1
0.692607	0.00323625	0.00235294	0	0	0.972195	0.0163666	TP53-chr17-7674914-A-T-stop:gained	GCB1
0.68254	0.224793	0.228762	0.995337	0.994962	0.50483	0.370558	IGHV1-69-chr14-106715801-A-G-upstream:gene:variant	GCB1
0.653846	0.220948	0.222357	0.987893	0.98866	0.501531	0.373942	IGHV1-69-chr14-106715827-G-A-upstream:gene:variant	FL1
0.594096	0.285534	0.267099	0.940153	0.298165	0.251957	0.252108	VMA21-chrX-151405029-C-T-stop:gained	FL2
0.569892	0.224793	0.228762	0.995337	0.994962	0.50483	0.370558	IGHV1-69-chr14-106715801-A-G-upstream:gene:variant	FL1
0.545455	0.0311077	0.494125	0.749958	0.473073	0.450728	0.486928	IGHV4-39-chr14-106423615-T-C-upstream:gene:variant	GCB1
0.5382	0	0	0.525758	0.00763723	0	0	KMT2D-chr12-49037296-CT-C-frameshift:variant	FL2
0.53211	0.448569	0.454802	0	0	0.00406504	0.00522193	IGHV2-70-chr14-106771912-A-G-downstream:gene:variant	FL1
0.53211	0.449016	0.45339	0	0	0.00343965	0.0013089	IGHV2-70-chr14-106771913-C-T-downstream:gene:variant	FL1
0.52381	0.955082	0.0123384	0	0	0.00318627	0	IGLV3-1-chr22-22880745-A-C-5:prime:UTR:variant	FL1
0.517757	0.480173	0.485075	0	0	0.00498753	0.00130548	IGHV2-70-chr14-106771789-A-G-downstream:gene:variant	FL1
0.510989	0.478859	0.48595	0	0	0.00561097	0.00130548	IGHV2-70-chr14-106771795-G-A-downstream:gene:variant	FL1
0.503632	0	0	0.466783	0.441553	0	0	XBP1-chr22-28800055-C-CT-intron:variant	FL2
0.490909	0.954154	0.0123529	0	0	0.00295276	0	IGLL5-chr22-22885965-C-T-downstream:gene:variant	FL1
0.470699	0.954385	0.0129412	0	0	0.00246063	0	IGLL5-chr22-22885900-G-A-downstream:gene:variant	FL1
0.455108	0.506111	0.502361	0.493815	0.498599	0.545232	0.498374	IGHV3-48-chr14-106538920-G-A-upstream:gene:variant	FL1
0.445402	0.954829	0.529449	0.491682	0.524033	0.494444	0.505008	IGHV3-23-chr14-106269575-A-T-upstream:gene:variant	GCB1
0.430605	0.954829	0.529449	0.491682	0.524033	0.494444	0.505008	IGHV3-23-chr14-106269575-A-T-upstream:gene:variant	FL2
0.43038	0.00611621	0.00323102	0	0	0.53973	0.0194954	BCL2-chr18-63321414-A-G-upstream:gene:variant	GCB1
0.417939	0.00866337	0.00426439	0	0	0.622017	0.0215385	BCL2-chr18-63318827-T-C-5:prime:UTR:variant	GCB1
0.403292	0.00475658	0.00699844	0	0	0.578173	0.0216401	BCL2-chr18-63319498-T-C-5:prime:UTR:variant	GCB1
0.399329	0.0136476	0.00319829	0	0	0.598692	0.0230769	BCL2-chr18-63318785-T-C-5:prime:UTR:variant	GCB1
0.397906	0	0	0.930017	0.00698324	0	0	IGKV4-1-chr2-88885411-T-G-5:prime:UTR:variant	FL2
0.389313	0.481421	0.0123095	0	0	0.00221675	0	BCL6-chr3-187745850-G-C-upstream:gene:variant	FL1
0.381643	0.00326916	0.00357143	0	0	0.504525	0.0147783	ATM-chr11-108307927-A-G-missense:variant&NMD:transcript:variant	GCB1
0.376344	0.488435	0.0134128	0	0	0.00281373	0.001	POU2AF1-chr11-111379413-G-A-upstream:gene:variant	FL1
0.365617	0.510818	0.501192	0.081713	0.495739	0.534815	0.491013	IGHV3-48-chr14-106538799-A-T-upstream:gene:variant	GCB1
0.363265	0.00656064	0.00294811	0	0	0.422607	0.504918	IGHV4-34-chr14-106377432-G-T-upstream:gene:variant	GCB1
0.34322	0.481036	0.0108173	0	0	0.0036855	0.000830565	PAX5-chr9-37033986-C-T-missense:variant&splice:region:variant	FL1
0.339152	0.447943	0.00921053	0	0	0.00182007	0.0018315	TNFRSF14-chr1-2556666-T-C-start:lost	FL1
0.335121	0.483865	0.0134977	0	0	0.00343811	0.000814332	EBF1-chr5-158840085-A-G-missense:variant	FL1
0.326552	0.486813	0.0131422	0	0	0.002002	0	ZNF608-chr5-124744515-TG-T-frameshift:variant	FL1
0.315663	0.477787	0.0118602	0	0	0.00273224	0.00177936	ETS1-chr11-128521958-T-C-missense:variant	FL1
0.311594	0.476661	0.01221	0	0	0.00232438	0.00085034	BCL6-chr3-187746240-G-A-upstream:gene:variant	FL1
0.304965	0	0	0.491498	0.00701919	0	0	EP300-chr22-41169525-G-A-missense:variant	FL2
0.30217	0	0	0.596807	0.00610998	0	0	BCL2-chr18-63318877-C-T-5:prime:UTR:variant	FL2
0.301887	0.00339367	0.00243309	0	0	0.493782	0.0134228	CREBBP-chr16-3739595-G-C-missense:variant	GCB1
0.296412	0	0	0.491245	0.00607193	0	0	CREBBP-chr16-3757944-C-T-stop:gained	FL2
0.295393	0.47755	0.01221	0	0	0.00180879	0.00085034	BCL6-chr3-187746097-G-A-upstream:gene:variant	FL1
0.291139	0.226097	0.00322581	0	0	0.00158479	0.00229358	BCL2-chr18-63321413-A-G-upstream:gene:variant	FL1
0.290323	0	0	0.48591	0.0108696	0	0	HIST1H1C-chr6-26056052-G-A-missense:variant	FL2
0.286624	0	0	0.483895	0.00615764	0	0	PTPN6-chr12-6958031-A-C-missense:variant	FL2
0.285473	0	0	0.610696	0.0086558	0	0	BCL2-chr18-63318909-T-C-5:prime:UTR:variant	FL2
0.283582	0.00191131	0.00185185	0	0	0.501301	0.0135364	TBL1XR1-chr3-177034253-A-C-missense:variant	GCB1
0.276596	0	0	0.364205	0.341457	0	0	IGLJ3-chr22-22901799-G-A-downstream:gene:variant	FL2
0.273319	0	0	0.6182	0.010235	0	0	BCL2-chr18-63319659-G-T-5:prime:UTR:variant	FL2
0.268775	0.00246103	0.00133869	0	0	0.484611	0.0138376	CREBBP-chr16-3793408-A-T-stop:gained	GCB1
0.268437	0	0	0.487326	0.00730787	0	0	IGLL5-chr22-22885823-G-A-downstream:gene:variant	FL2
0.260766	0	0	0.619038	0.010235	0	0	BCL2-chr18-63319641-C-G-5:prime:UTR:variant	FL2
0.258503	0.466111	0.0122664	0	0	0.00218023	0	HIST1H1E-chr6-26156970-G-C-upstream:gene:variant	FL1
0.25788	0	0	0.512095	0.00603379	0	0	BCL2-chr18-63321293-T-G-upstream:gene:variant	FL2
0.257576	0	0	0.479915	0.0101969	0	0	POU2AF1-chr11-111379341-A-G-upstream:gene:variant	FL2
0.256112	0	0	0.487649	0.00754361	0	0	IGLL5-chr22-22885937-A-G-downstream:gene:variant	FL2
0.251719	0.438243	0.0119904	0	0	0.00199402	0.00165563	HIST1H1B-chr6-27867223-C-T-missense:variant	FL1
0.247908	0.459695	0.00997653	0	0	0.00218765	0	HIST1H2BC-chr6-26123601-G-C-upstream:gene:variant	FL1
0.243993	0.412284	0.0124088	0	0	0.00180972	0	HIST1H1E-chr6-26156683-G-T-upstream:gene:variant	FL1
0.241611	0.375122	0.015625	0	0	0.0016	0.00153846	DTX1-chr12-113058231-T-A-missense:variant	FL1
0.240741	0.420071	0.0124481	0	0	0.000757959	0.00094518	HIST1H1C-chr6-26056239-T-C-missense:variant	FL1
0.240741	0.328233	0.0133929	0	0	0.0016	0	DTX1-chr12-113058276-G-T-missense:variant	FL1
0.235202	0.403358	0.0134048	0	0	0.00105652	0	HIST2H2BE-chr1-149886270-C-T-downstream:gene:variant	FL1
0.235075	0.454955	0.0123967	0	0	0.0024426	0.00163132	HIST1H1D-chr6-26234687-G-A-missense:variant	FL1
0.234532	0.442486	0.0111502	0	0	0.00121536	0	HIST1H2BC-chr6-26123514-C-T-upstream:gene:variant	FL1
0.230415	0.0229682	0.494693	0	0	0.00372208	0.00328407	IGHV2-5-chr14-106038487-G-A-upstream:gene:variant	FL1
0.230303	0.409189	0.0101796	0	0	0.00075339	0	KMT2D-chr12-49040542-G-A-stop:gained	FL1
0.225806	0.0320239	0.505364	0.951503	0.546226	0.433824	0.487583	IGHV3-43-chr14-106472797-C-T-upstream:gene:variant	FL1
0.225806	0	0	0.479835	0.00501849	0	0	EP300-chr22-41092888-C-G-5:prime:UTR:variant	FL2
0.219178	0	0	0.442855	0.00373832	0	0	IGKV3-20-chr2-89143885-G-A-upstream:gene:variant	FL2
0.218954	0.395481	0.0131965	0	0	0.00158479	0	PIM1-chr6-37171128-A-T-missense:variant	FL1
0.216783	0.383285	0.015625	0	0	0.0024	0	DTX1-chr12-113058126-G-A-5:prime:UTR:variant	FL1
0.212346	0.00249688	0.00178571	0	0	0.413861	0.0132013	IGHV4-34-chr14-106374697-G-C-upstream:gene:variant	GCB1
0.210918	0.954829	0.529449	0.491682	0.524033	0.494444	0.505008	IGHV3-23-chr14-106269575-A-T-upstream:gene:variant	FL1

## Sheet: Fig4_S9_e
Sample	Gene	count
FL2	ACTB	48
FL2	ACTG1	37
FL2	AHNAK	65
FL2	AICDA	38
FL2	BCL6	35
FL2	BLK	64
FL2	BTG2	30
FL2	BTK	28
FL2	C16orf74	30
FL2	CCDC144A	30
FL2	CD74	32
FL2	CFL1	29
FL2	CFLAR	35
FL2	FBP1	32
FL2	FCMR	27
FL2	FCRL2	49
FL2	GNG11	33
FL2	HLA-DQB1	54
FL2	HSP90B1	33
FL2	IGHA1	34
FL2	IGHG1	21
FL2	IGHG2	16
FL2	IGHM	60
FL2	IGHV3-35	34
FL2	IGKC	39
FL2	KMT2D	39
FL2	LINC01781	35
FL2	MIR4435-2HG	55
FL2	MZB1	45
FL2	NFKB1	27
FL2	NFKB2	31
FL2	NUSAP1	30
FL2	PFN1	24
FL2	POU2AF1	48
FL2	RAN	27
FL2	RPL30	28
FL2	RRM2	30
FL2	SERPINF1	53
FL2	TCL1A	48
FL2	TUBA1B	45
FL1	ACTB	3
FL1	AHNAK	1
FL1	BLK	5
FL1	BTG2	1
FL1	CD74	2
FL1	FCMR	2
FL1	HLA-DQB1	1
FL1	HSP90B1	1
FL1	IGHM	2
FL1	IGHV3-35	4
FL1	MIR4435-2HG	2
FL1	MZB1	2
FL1	POU2AF1	1
FL1	RRM2	3
FL1	TUBA1B	3
GCB1	ACTB	5
GCB1	ACTG1	2
GCB1	AHNAK	7
GCB1	BLK	5
GCB1	BTG2	2
GCB1	C16orf74	3
GCB1	CCDC144A	2
GCB1	CFLAR	4
GCB1	IGHG1	9
GCB1	IGHG2	16
GCB1	KMT2D	1
GCB1	MIR4435-2HG	6
GCB1	MZB1	1
GCB1	NUSAP1	1
GCB1	PFN1	3
GCB1	POU2AF1	1
GCB1	RPL30	1
GCB1	RRM2	1
GCB1	TCL1A	5
GCB1	TUBA1B	1
